# Supplementary material for: Self-assembling proteins compose the chemically resistant shell biomaterial of planktonic tintinnid ciliates
Source: Nat Commun. 2026 Jun 13;17:7507. doi: 10.1038/s41467-026-74402-4 (PMC13408134; doi:10.1038/s41467-026-74402-4)
Supplement: Supplementary file 6 — Supplementary Data 16 [file 41467_2026_74402_MOESM6_ESM.zip › AF2_structure_models/Tintinnidorin-1-alpha.cif]

data_0
#
_entry.id   0
#
_struct_asym.id          A
_struct_asym.entity_id   0
#
_entity_poly.entity_id        0
_entity_poly.type             polypeptide(L)
_entity_poly.pdbx_strand_id   A
#
_entity.id     0
_entity.type   polymer
#
loop_
_entity_poly_seq.entity_id
_entity_poly_seq.num
_entity_poly_seq.mon_id
0 1   MET 
0 2   LYS 
0 3   PHE 
0 4   ALA 
0 5   PHE 
0 6   ALA 
0 7   ALA 
0 8   ALA 
0 9   LEU 
0 10  ILE 
0 11  ALA 
0 12  ALA 
0 13  ALA 
0 14  SER 
0 15  ALA 
0 16  VAL 
0 17  GLU 
0 18  VAL 
0 19  GLU 
0 20  TRP 
0 21  GLN 
0 22  GLY 
0 23  GLY 
0 24  TYR 
0 25  SER 
0 26  ALA 
0 27  PRO 
0 28  SER 
0 29  TYR 
0 30  GLY 
0 31  GLY 
0 32  TYR 
0 33  GLY 
0 34  SER 
0 35  LYS 
0 36  GLY 
0 37  SER 
0 38  TYR 
0 39  ALA 
0 40  LYS 
0 41  VAL 
0 42  SER 
0 43  TYR 
0 44  GLN 
0 45  PRO 
0 46  VAL 
0 47  THR 
0 48  LYS 
0 49  VAL 
0 50  VAL 
0 51  GLN 
0 52  PRO 
0 53  ALA 
0 54  ARG 
0 55  ARG 
0 56  ALA 
0 57  GLU 
0 58  ALA 
0 59  ALA 
0 60  SER 
0 61  ALA 
0 62  ALA 
0 63  TYR 
0 64  GLY 
0 65  ARG 
0 66  ASN 
0 67  ALA 
0 68  GLU 
0 69  LYS 
0 70  ARG 
0 71  THR 
0 72  VAL 
0 73  SER 
0 74  ASP 
0 75  TRP 
0 76  ASP 
0 77  ALA 
0 78  TRP 
0 79  GLY 
0 80  ARG 
0 81  ASP 
0 82  GLN 
0 83  ASP 
0 84  LEU 
0 85  ALA 
0 86  ILE 
0 87  ASP 
0 88  GLU 
0 89  SER 
0 90  TYR 
0 91  GLY 
0 92  LYS 
0 93  THR 
0 94  LYS 
0 95  ALA 
0 96  LYS 
0 97  SER 
0 98  TYR 
0 99  ALA 
0 100 ALA 
0 101 GLU 
0 102 SER 
0 103 TYR 
0 104 ASP 
0 105 GLU 
0 106 TRP 
0 107 ASP 
0 108 ASN 
0 109 LYS 
0 110 ASP 
0 111 ASP 
0 112 ASP 
0 113 LYS 
0 114 TRP 
0 115 GLY 
0 116 ALA 
0 117 GLN 
0 118 ALA 
0 119 TRP 
0 120 GLY 
0 121 LYS 
0 122 ASP 
0 123 ARG 
0 124 ASP 
0 125 MET 
0 126 ARG 
0 127 GLY 
0 128 ALA 
0 129 SER 
0 130 SER 
0 131 LYS 
0 132 ALA 
0 133 SER 
0 134 VAL 
0 135 ALA 
0 136 SER 
0 137 ALA 
0 138 ALA 
0 139 ASP 
0 140 TYR 
0 141 GLU 
0 142 GLN 
0 143 TYR 
0 144 GLY 
0 145 GLN 
0 146 ALA 
0 147 TYR 
0 148 GLY 
0 149 GLY 
0 150 LYS 
0 151 GLN 
0 152 GLY 
0 153 TYR 
0 154 GLN 
0 155 GLY 
0 156 TYR 
0 157 ASP 
0 158 SER 
0 159 TYR 
0 160 GLY 
0 161 ALA 
0 162 GLY 
0 163 TYR 
0 164 GLY 
0 165 SER 
0 166 LYS 
0 167 GLY 
0 168 TYR 
0 169 GLY 
0 170 SER 
0 171 LYS 
0 172 GLY 
0 173 TYR 
0 174 GLY 
0 175 SER 
0 176 LYS 
0 177 GLY 
0 178 TYR 
0 179 GLY 
0 180 GLY 
0 181 SER 
0 182 ALA 
0 183 SER 
0 184 TYR 
0 185 GLY 
0 186 GLY 
0 187 LYS 
0 188 VAL 
0 189 GLY 
0 190 TYR 
0 191 GLY 
0 192 GLY 
0 193 GLN 
0 194 ALA 
0 195 TYR 
0 196 GLY 
0 197 ALA 
0 198 ASP 
0 199 LYS 
0 200 GLN 
0 201 ALA 
0 202 GLY 
0 203 ALA 
0 204 SER 
0 205 VAL 
0 206 SER 
0 207 LYS 
0 208 ALA 
0 209 ALA 
0 210 ALA 
0 211 LYS 
0 212 SER 
0 213 ALA 
0 214 TYR 
0 215 ASP 
0 216 ASN 
0 217 ASP 
0 218 GLU 
0 219 TRP 
0 220 ALA 
0 221 LYS 
0 222 GLN 
0 223 ALA 
0 224 TYR 
0 225 GLY 
0 226 SER 
0 227 ASP 
0 228 TYR 
0 229 ASP 
0 230 SER 
0 231 ARG 
0 232 TRP 
0 233 GLY 
0 234 LYS 
0 235 SER 
0 236 TYR 
0 237 ASP 
0 238 SER 
0 239 VAL 
0 240 GLU 
0 241 ALA 
0 242 ARG 
0 243 SER 
0 244 TYR 
0 245 ASP 
0 246 ASN 
0 247 GLU 
0 248 HIS 
0 249 TYR 
0 250 ALA 
0 251 ARG 
0 252 GLU 
0 253 VAL 
0 254 GLN 
0 255 ALA 
0 256 ASP 
0 257 ASP 
0 258 ASP 
0 259 GLN 
0 260 TRP 
0 261 ALA 
0 262 GLU 
0 263 ASP 
0 264 TYR 
0 265 ASP 
0 266 ARG 
0 267 TYR 
0 268 ASP 
0 269 SER 
0 270 GLY 
0 271 ASP 
0 272 ALA 
0 273 ASP 
0 274 GLU 
0 275 TYR 
0 276 GLY 
0 277 LYS 
0 278 GLY 
0 279 ALA 
0 280 SER 
0 281 SER 
0 282 SER 
0 283 ALA 
0 284 LYS 
0 285 GLY 
0 286 GLY 
0 287 LYS 
0 288 GLY 
0 289 GLY 
0 290 TYR 
0 291 GLY 
0 292 LEU 
0 293 TYR 
0 294 GLY 
0 295 LYS 
0 296 GLY 
0 297 GLY 
0 298 ASP 
0 299 TYR 
0 300 LYS 
0 301 ALA 
0 302 ALA 
0 303 SER 
0 304 ALA 
0 305 GLY 
0 306 TYR 
0 307 GLY 
0 308 ALA 
0 309 ASP 
0 310 TYR 
0 311 ASP 
0 312 SER 
0 313 ARG 
0 314 SER 
0 315 ARG 
0 316 SER 
0 317 ASP 
0 318 TRP 
0 319 ASP 
0 320 ALA 
0 321 TYR 
0 322 GLY 
0 323 ARG 
0 324 ASP 
0 325 GLN 
0 326 ASP 
0 327 PHE 
0 328 HIS 
0 329 GLU 
0 330 LYS 
0 331 VAL 
0 332 SER 
0 333 TYR 
0 334 ASP 
0 335 GLN 
0 336 THR 
0 337 ARG 
0 338 ALA 
0 339 LYS 
0 340 ALA 
0 341 TYR 
0 342 ALA 
0 343 ALA 
0 344 GLU 
0 345 SER 
0 346 TYR 
0 347 ASP 
0 348 GLU 
0 349 TRP 
0 350 ASP 
0 351 ASN 
0 352 GLU 
0 353 ASP 
0 354 ASN 
0 355 ASP 
0 356 LYS 
0 357 TRP 
0 358 GLY 
0 359 ALA 
0 360 GLN 
0 361 ALA 
0 362 TRP 
0 363 GLY 
0 364 LYS 
0 365 ASP 
0 366 ARG 
0 367 ASP 
0 368 VAL 
0 369 LEU 
0 370 GLY 
0 371 SER 
0 372 SER 
0 373 SER 
0 374 TYR 
0 375 GLY 
0 376 LYS 
0 377 ALA 
0 378 ALA 
0 379 SER 
0 380 SER 
0 381 GLY 
0 382 LYS 
0 383 TYR 
0 384 GLY 
0 385 GLN 
0 386 TYR 
0 387 GLY 
0 388 ALA 
0 389 GLY 
0 390 GLN 
0 391 SER 
0 392 SER 
0 393 LYS 
0 394 GLY 
0 395 TYR 
0 396 GLY 
0 397 LYS 
0 398 ALA 
0 399 ASN 
0 400 GLN 
0 401 GLY 
0 402 SER 
0 403 SER 
0 404 TRP 
0 405 GLU 
0 406 GLY 
0 407 ALA 
0 408 SER 
0 409 LYS 
0 410 ALA 
0 411 GLY 
0 412 ALA 
0 413 GLN 
0 414 SER 
0 415 THR 
0 416 MET 
0 417 GLY 
0 418 TYR 
0 419 ASP 
0 420 ASN 
0 421 ASP 
0 422 GLU 
0 423 TRP 
0 424 ALA 
0 425 LYS 
0 426 GLN 
0 427 ALA 
0 428 TYR 
0 429 GLY 
0 430 ALA 
0 431 ASP 
0 432 SER 
0 433 ASP 
0 434 SER 
0 435 ARG 
0 436 TRP 
0 437 GLY 
0 438 LYS 
0 439 SER 
0 440 TYR 
0 441 ASP 
0 442 SER 
0 443 VAL 
0 444 SER 
0 445 ALA 
0 446 ARG 
0 447 SER 
0 448 TYR 
0 449 ASP 
0 450 ASN 
0 451 GLU 
0 452 LYS 
0 453 TYR 
0 454 ALA 
0 455 ARG 
0 456 TRP 
0 457 LEU 
0 458 GLN 
0 459 ALA 
0 460 ASP 
0 461 ASP 
0 462 ASP 
0 463 GLN 
0 464 TRP 
0 465 ALA 
0 466 GLU 
0 467 ASP 
0 468 TYR 
0 469 ASP 
0 470 ARG 
0 471 TYR 
0 472 ASP 
0 473 SER 
0 474 GLY 
0 475 ASP 
0 476 MET 
0 477 ASN 
0 478 ALA 
0 479 ARG 
0 480 LYS 
0 481 ASN 
0 482 GLY 
0 483 ALA 
0 484 SER 
0 485 VAL 
0 486 TRP 
0 487 THR 
0 488 ASP 
0 489 ALA 
0 490 ASN 
0 491 GLY 
0 492 TYR 
0 493 GLY 
0 494 LYS 
0 495 GLY 
0 496 VAL 
0 497 GLY 
0 498 TYR 
0 499 GLY 
0 500 TYR 
0 501 GLY 
0 502 ALA 
0 503 LYS 
0 504 GLY 
0 505 GLY 
0 506 GLU 
0 507 TYR 
0 508 ASP 
0 509 ALA 
0 510 ALA 
0 511 SER 
0 512 ALA 
0 513 GLY 
0 514 LYS 
0 515 ALA 
0 516 THR 
0 517 GLY 
0 518 TYR 
0 519 TRP 
0 520 GLY 
0 521 LYS 
0 522 SER 
0 523 GLY 
0 524 SER 
0 525 ASP 
0 526 TRP 
0 527 ASP 
0 528 ALA 
0 529 TYR 
0 530 GLY 
0 531 ARG 
0 532 ASP 
0 533 GLN 
0 534 ASP 
0 535 LEU 
0 536 GLU 
0 537 VAL 
0 538 ASP 
0 539 GLU 
0 540 SER 
0 541 TYR 
0 542 GLU 
0 543 ALA 
0 544 THR 
0 545 TRP 
0 546 ALA 
0 547 LYS 
0 548 SER 
0 549 TYR 
0 550 ASP 
0 551 ALA 
0 552 GLU 
0 553 SER 
0 554 TYR 
0 555 ASP 
0 556 GLU 
0 557 TRP 
0 558 ASP 
0 559 ASN 
0 560 LYS 
0 561 ASP 
0 562 ASP 
0 563 ASP 
0 564 LYS 
0 565 TRP 
0 566 GLY 
0 567 ALA 
0 568 GLN 
0 569 ALA 
0 570 TRP 
0 571 GLY 
0 572 LYS 
0 573 ASP 
0 574 ARG 
0 575 ASP 
0 576 LEU 
0 577 TYR 
0 578 GLY 
0 579 ALA 
0 580 SER 
0 581 SER 
0 582 TYR 
0 583 GLY 
0 584 ARG 
0 585 ALA 
0 586 ALA 
0 587 SER 
0 588 GLU 
0 589 GLY 
0 590 ASP 
0 591 ALA 
0 592 ASP 
0 593 LYS 
0 594 LEU 
0 595 GLY 
0 596 TYR 
0 597 GLY 
0 598 SER 
0 599 ALA 
0 600 GLN 
0 601 SER 
0 602 TYR 
0 603 GLY 
0 604 SER 
0 605 LYS 
0 606 ALA 
0 607 SER 
0 608 GLY 
0 609 SER 
0 610 TYR 
0 611 GLY 
0 612 ALA 
0 613 GLY 
0 614 ILE 
0 615 GLY 
0 616 GLY 
0 617 TYR 
0 618 GLY 
0 619 GLY 
0 620 TYR 
0 621 GLY 
0 622 GLY 
0 623 ALA 
0 624 SER 
0 625 GLY 
0 626 ALA 
0 627 TYR 
0 628 GLY 
0 629 SER 
0 630 LYS 
0 631 SER 
0 632 TYR 
0 633 GLY 
0 634 SER 
0 635 GLN 
0 636 ALA 
0 637 GLY 
0 638 TYR 
0 639 GLY 
0 640 GLN 
0 641 ALA 
0 642 SER 
0 643 ALA 
0 644 LYS 
0 645 ASP 
0 646 TYR 
0 647 GLY 
0 648 ALA 
0 649 SER 
0 650 ALA 
0 651 GLU 
0 652 GLN 
0 653 GLY 
0 654 ALA 
0 655 SER 
0 656 VAL 
0 657 SER 
0 658 GLY 
0 659 TYR 
0 660 ASP 
0 661 ASN 
0 662 ASP 
0 663 GLU 
0 664 TRP 
0 665 ALA 
0 666 LYS 
0 667 GLN 
0 668 ALA 
0 669 TYR 
0 670 GLY 
0 671 SER 
0 672 ASP 
0 673 PHE 
0 674 ASP 
0 675 SER 
0 676 ARG 
0 677 TRP 
0 678 GLY 
0 679 LYS 
0 680 SER 
0 681 TYR 
0 682 ASP 
0 683 SER 
0 684 VAL 
0 685 ALA 
0 686 ALA 
0 687 ASN 
0 688 SER 
0 689 TYR 
0 690 ASP 
0 691 ASP 
0 692 GLU 
0 693 GLN 
0 694 TYR 
0 695 ALA 
0 696 ARG 
0 697 LYS 
0 698 VAL 
0 699 ARG 
0 700 ALA 
0 701 ASP 
0 702 ASP 
0 703 ASP 
0 704 MET 
0 705 TRP 
0 706 ALA 
0 707 GLU 
0 708 ASP 
0 709 TYR 
0 710 ASP 
0 711 GLN 
0 712 ARG 
0 713 SER 
0 714 GLU 
0 715 ARG 
0 716 ASP 
0 717 ALA 
0 718 ASP 
0 719 THR 
0 720 TYR 
0 721 ASP 
0 722 GLN 
0 723 GLY 
0 724 ALA 
0 725 SER 
0 726 ALA 
0 727 GLU 
0 728 TYR 
0 729 GLN 
0 730 GLN 
0 731 PRO 
0 732 GLN 
0 733 VAL 
0 734 THR 
0 735 GLN 
0 736 THR 
0 737 THR 
0 738 TYR 
0 739 LYS 
0 740 PRO 
0 741 GLN 
0 742 VAL 
0 743 GLN 
0 744 TYR 
0 745 GLY 
0 746 SER 
0 747 TYR 
0 748 GLY 
0 749 SER 
0 750 TYR 
0 751 GLY 
0 752 GLY 
0 753 TYR 
0 754 GLY 
0 755 GLN 
0 756 GLY 
0 757 TRP 
#
loop_
_chem_comp.id
_chem_comp.type
_chem_comp.name
ALA 'L-peptide linking' ALANINE         
ARG 'L-peptide linking' ARGININE        
ASN 'L-peptide linking' ASPARAGINE      
ASP 'L-peptide linking' 'ASPARTIC ACID' 
CYS 'L-peptide linking' CYSTEINE        
GLN 'L-peptide linking' GLUTAMINE       
GLU 'L-peptide linking' 'GLUTAMIC ACID' 
HIS 'L-peptide linking' HISTIDINE       
ILE 'L-peptide linking' ISOLEUCINE      
LEU 'L-peptide linking' LEUCINE         
LYS 'L-peptide linking' LYSINE          
MET 'L-peptide linking' METHIONINE      
PHE 'L-peptide linking' PHENYLALANINE   
PRO 'L-peptide linking' PROLINE         
SER 'L-peptide linking' SERINE          
THR 'L-peptide linking' THREONINE       
TRP 'L-peptide linking' TRYPTOPHAN      
TYR 'L-peptide linking' TYROSINE        
VAL 'L-peptide linking' VALINE          
GLY 'peptide linking'   GLYCINE         
#
loop_
_atom_site.group_PDB
_atom_site.id
_atom_site.type_symbol
_atom_site.label_atom_id
_atom_site.label_alt_id
_atom_site.label_comp_id
_atom_site.label_asym_id
_atom_site.label_entity_id
_atom_site.label_seq_id
_atom_site.pdbx_PDB_ins_code
_atom_site.Cartn_x
_atom_site.Cartn_y
_atom_site.Cartn_z
_atom_site.occupancy
_atom_site.B_iso_or_equiv
_atom_site.auth_seq_id
_atom_site.auth_asym_id
_atom_site.pdbx_PDB_model_num
ATOM 1    N N   . MET A 0 1   . 7.142    -8.594  31.907  1.00 47.13 1   A 1 
ATOM 2    C CA  . MET A 0 1   . 8.334    -8.711  31.030  1.00 47.13 1   A 1 
ATOM 3    C C   . MET A 0 1   . 8.392    -7.660  29.914  1.00 47.13 1   A 1 
ATOM 4    C CB  . MET A 0 1   . 8.496    -10.133 30.473  1.00 47.13 1   A 1 
ATOM 5    O O   . MET A 0 1   . 9.490    -7.340  29.490  1.00 47.13 1   A 1 
ATOM 6    C CG  . MET A 0 1   . 8.778    -11.139 31.598  1.00 47.13 1   A 1 
ATOM 7    S SD  . MET A 0 1   . 9.058    -12.816 30.991  1.00 47.13 1   A 1 
ATOM 8    C CE  . MET A 0 1   . 8.883    -13.766 32.526  1.00 47.13 1   A 1 
ATOM 9    N N   . LYS A 0 2   . 7.269    -7.067  29.467  1.00 50.46 2   A 1 
ATOM 10   C CA  . LYS A 0 2   . 7.249    -6.120  28.331  1.00 50.46 2   A 1 
ATOM 11   C C   . LYS A 0 2   . 7.847    -4.724  28.604  1.00 50.46 2   A 1 
ATOM 12   C CB  . LYS A 0 2   . 5.822    -6.031  27.754  1.00 50.46 2   A 1 
ATOM 13   O O   . LYS A 0 2   . 8.314    -4.091  27.672  1.00 50.46 2   A 1 
ATOM 14   C CG  . LYS A 0 2   . 5.361    -7.371  27.142  1.00 50.46 2   A 1 
ATOM 15   C CD  . LYS A 0 2   . 3.985    -7.256  26.467  1.00 50.46 2   A 1 
ATOM 16   C CE  . LYS A 0 2   . 3.583    -8.583  25.802  1.00 50.46 2   A 1 
ATOM 17   N NZ  . LYS A 0 2   . 2.275    -8.480  25.100  1.00 50.46 2   A 1 
ATOM 18   N N   . PHE A 0 3   . 7.939    -4.284  29.861  1.00 43.78 3   A 1 
ATOM 19   C CA  . PHE A 0 3   . 8.561    -2.991  30.200  1.00 43.78 3   A 1 
ATOM 20   C C   . PHE A 0 3   . 10.096   -3.022  30.290  1.00 43.78 3   A 1 
ATOM 21   C CB  . PHE A 0 3   . 7.919    -2.440  31.480  1.00 43.78 3   A 1 
ATOM 22   O O   . PHE A 0 3   . 10.728   -1.974  30.235  1.00 43.78 3   A 1 
ATOM 23   C CG  . PHE A 0 3   . 6.570    -1.800  31.214  1.00 43.78 3   A 1 
ATOM 24   C CD1 . PHE A 0 3   . 6.523    -0.494  30.691  1.00 43.78 3   A 1 
ATOM 25   C CD2 . PHE A 0 3   . 5.372    -2.501  31.453  1.00 43.78 3   A 1 
ATOM 26   C CE1 . PHE A 0 3   . 5.287    0.109   30.407  1.00 43.78 3   A 1 
ATOM 27   C CE2 . PHE A 0 3   . 4.134    -1.896  31.166  1.00 43.78 3   A 1 
ATOM 28   C CZ  . PHE A 0 3   . 4.093    -0.592  30.642  1.00 43.78 3   A 1 
ATOM 29   N N   . ALA A 0 4   . 10.717   -4.203  30.381  1.00 52.54 4   A 1 
ATOM 30   C CA  . ALA A 0 4   . 12.175   -4.306  30.500  1.00 52.54 4   A 1 
ATOM 31   C C   . ALA A 0 4   . 12.898   -4.240  29.140  1.00 52.54 4   A 1 
ATOM 32   C CB  . ALA A 0 4   . 12.505   -5.585  31.276  1.00 52.54 4   A 1 
ATOM 33   O O   . ALA A 0 4   . 14.045   -3.813  29.077  1.00 52.54 4   A 1 
ATOM 34   N N   . PHE A 0 5   . 12.230   -4.619  28.044  1.00 44.82 5   A 1 
ATOM 35   C CA  . PHE A 0 5   . 12.858   -4.650  26.718  1.00 44.82 5   A 1 
ATOM 36   C C   . PHE A 0 5   . 12.941   -3.258  26.071  1.00 44.82 5   A 1 
ATOM 37   C CB  . PHE A 0 5   . 12.135   -5.677  25.837  1.00 44.82 5   A 1 
ATOM 38   O O   . PHE A 0 5   . 13.927   -2.945  25.411  1.00 44.82 5   A 1 
ATOM 39   C CG  . PHE A 0 5   . 13.076   -6.421  24.913  1.00 44.82 5   A 1 
ATOM 40   C CD1 . PHE A 0 5   . 13.284   -5.977  23.594  1.00 44.82 5   A 1 
ATOM 41   C CD2 . PHE A 0 5   . 13.773   -7.550  25.388  1.00 44.82 5   A 1 
ATOM 42   C CE1 . PHE A 0 5   . 14.172   -6.668  22.751  1.00 44.82 5   A 1 
ATOM 43   C CE2 . PHE A 0 5   . 14.663   -8.239  24.545  1.00 44.82 5   A 1 
ATOM 44   C CZ  . PHE A 0 5   . 14.860   -7.798  23.225  1.00 44.82 5   A 1 
ATOM 45   N N   . ALA A 0 6   . 11.968   -2.380  26.346  1.00 44.31 6   A 1 
ATOM 46   C CA  . ALA A 0 6   . 12.031   -0.978  25.925  1.00 44.31 6   A 1 
ATOM 47   C C   . ALA A 0 6   . 13.176   -0.223  26.626  1.00 44.31 6   A 1 
ATOM 48   C CB  . ALA A 0 6   . 10.667   -0.329  26.188  1.00 44.31 6   A 1 
ATOM 49   O O   . ALA A 0 6   . 13.869   0.568   25.995  1.00 44.31 6   A 1 
ATOM 50   N N   . ALA A 0 7   . 13.446   -0.532  27.899  1.00 46.12 7   A 1 
ATOM 51   C CA  . ALA A 0 7   . 14.571   0.058   28.621  1.00 46.12 7   A 1 
ATOM 52   C C   . ALA A 0 7   . 15.934   -0.409  28.076  1.00 46.12 7   A 1 
ATOM 53   C CB  . ALA A 0 7   . 14.407   -0.251  30.113  1.00 46.12 7   A 1 
ATOM 54   O O   . ALA A 0 7   . 16.874   0.377   28.056  1.00 46.12 7   A 1 
ATOM 55   N N   . ALA A 0 8   . 16.048   -1.648  27.585  1.00 47.76 8   A 1 
ATOM 56   C CA  . ALA A 0 8   . 17.297   -2.153  27.011  1.00 47.76 8   A 1 
ATOM 57   C C   . ALA A 0 8   . 17.584   -1.595  25.604  1.00 47.76 8   A 1 
ATOM 58   C CB  . ALA A 0 8   . 17.264   -3.683  27.031  1.00 47.76 8   A 1 
ATOM 59   O O   . ALA A 0 8   . 18.739   -1.317  25.295  1.00 47.76 8   A 1 
ATOM 60   N N   . LEU A 0 9   . 16.557   -1.368  24.775  1.00 39.28 9   A 1 
ATOM 61   C CA  . LEU A 0 9   . 16.749   -0.743  23.460  1.00 39.28 9   A 1 
ATOM 62   C C   . LEU A 0 9   . 17.094   0.750   23.591  1.00 39.28 9   A 1 
ATOM 63   C CB  . LEU A 0 9   . 15.500   -0.972  22.591  1.00 39.28 9   A 1 
ATOM 64   O O   . LEU A 0 9   . 17.960   1.246   22.877  1.00 39.28 9   A 1 
ATOM 65   C CG  . LEU A 0 9   . 15.779   -0.760  21.088  1.00 39.28 9   A 1 
ATOM 66   C CD1 . LEU A 0 9   . 16.458   -1.985  20.468  1.00 39.28 9   A 1 
ATOM 67   C CD2 . LEU A 0 9   . 14.468   -0.515  20.344  1.00 39.28 9   A 1 
ATOM 68   N N   . ILE A 0 10  . 16.491   1.446   24.561  1.00 47.48 10  A 1 
ATOM 69   C CA  . ILE A 0 10  . 16.844   2.840   24.866  1.00 47.48 10  A 1 
ATOM 70   C C   . ILE A 0 10  . 18.250   2.919   25.488  1.00 47.48 10  A 1 
ATOM 71   C CB  . ILE A 0 10  . 15.735   3.498   25.721  1.00 47.48 10  A 1 
ATOM 72   O O   . ILE A 0 10  . 19.014   3.815   25.142  1.00 47.48 10  A 1 
ATOM 73   C CG1 . ILE A 0 10  . 14.422   3.585   24.902  1.00 47.48 10  A 1 
ATOM 74   C CG2 . ILE A 0 10  . 16.151   4.907   26.183  1.00 47.48 10  A 1 
ATOM 75   C CD1 . ILE A 0 10  . 13.186   3.964   25.729  1.00 47.48 10  A 1 
ATOM 76   N N   . ALA A 0 11  . 18.648   1.950   26.322  1.00 47.89 11  A 1 
ATOM 77   C CA  . ALA A 0 11  . 19.995   1.917   26.896  1.00 47.89 11  A 1 
ATOM 78   C C   . ALA A 0 11  . 21.094   1.578   25.866  1.00 47.89 11  A 1 
ATOM 79   C CB  . ALA A 0 11  . 20.014   0.956   28.087  1.00 47.89 11  A 1 
ATOM 80   O O   . ALA A 0 11  . 22.198   2.115   25.953  1.00 47.89 11  A 1 
ATOM 81   N N   . ALA A 0 12  . 20.808   0.736   24.866  1.00 42.33 12  A 1 
ATOM 82   C CA  . ALA A 0 12  . 21.757   0.443   23.789  1.00 42.33 12  A 1 
ATOM 83   C C   . ALA A 0 12  . 21.887   1.606   22.790  1.00 42.33 12  A 1 
ATOM 84   C CB  . ALA A 0 12  . 21.351   -0.867  23.110  1.00 42.33 12  A 1 
ATOM 85   O O   . ALA A 0 12  . 22.979   1.849   22.283  1.00 42.33 12  A 1 
ATOM 86   N N   . ALA A 0 13  . 20.818   2.382   22.574  1.00 37.99 13  A 1 
ATOM 87   C CA  . ALA A 0 13  . 20.894   3.619   21.797  1.00 37.99 13  A 1 
ATOM 88   C C   . ALA A 0 13  . 21.675   4.732   22.525  1.00 37.99 13  A 1 
ATOM 89   C CB  . ALA A 0 13  . 19.471   4.049   21.429  1.00 37.99 13  A 1 
ATOM 90   O O   . ALA A 0 13  . 22.272   5.581   21.873  1.00 37.99 13  A 1 
ATOM 91   N N   . SER A 0 14  . 21.747   4.706   23.863  1.00 41.94 14  A 1 
ATOM 92   C CA  . SER A 0 14  . 22.531   5.679   24.643  1.00 41.94 14  A 1 
ATOM 93   C C   . SER A 0 14  . 24.028   5.361   24.788  1.00 41.94 14  A 1 
ATOM 94   C CB  . SER A 0 14  . 21.882   5.931   26.008  1.00 41.94 14  A 1 
ATOM 95   O O   . SER A 0 14  . 24.741   6.124   25.428  1.00 41.94 14  A 1 
ATOM 96   O OG  . SER A 0 14  . 21.743   4.749   26.777  1.00 41.94 14  A 1 
ATOM 97   N N   . ALA A 0 15  . 24.533   4.258   24.222  1.00 40.74 15  A 1 
ATOM 98   C CA  . ALA A 0 15  . 25.953   3.890   24.329  1.00 40.74 15  A 1 
ATOM 99   C C   . ALA A 0 15  . 26.793   4.235   23.084  1.00 40.74 15  A 1 
ATOM 100  C CB  . ALA A 0 15  . 26.055   2.417   24.732  1.00 40.74 15  A 1 
ATOM 101  O O   . ALA A 0 15  . 27.993   3.964   23.065  1.00 40.74 15  A 1 
ATOM 102  N N   . VAL A 0 16  . 26.193   4.851   22.061  1.00 33.30 16  A 1 
ATOM 103  C CA  . VAL A 0 16  . 26.909   5.374   20.888  1.00 33.30 16  A 1 
ATOM 104  C C   . VAL A 0 16  . 26.740   6.890   20.856  1.00 33.30 16  A 1 
ATOM 105  C CB  . VAL A 0 16  . 26.511   4.656   19.580  1.00 33.30 16  A 1 
ATOM 106  O O   . VAL A 0 16  . 26.146   7.467   19.951  1.00 33.30 16  A 1 
ATOM 107  C CG1 . VAL A 0 16  . 27.431   5.054   18.415  1.00 33.30 16  A 1 
ATOM 108  C CG2 . VAL A 0 16  . 26.629   3.130   19.725  1.00 33.30 16  A 1 
ATOM 109  N N   . GLU A 0 17  . 27.254   7.555   21.888  1.00 33.03 17  A 1 
ATOM 110  C CA  . GLU A 0 17  . 27.566   8.975   21.778  1.00 33.03 17  A 1 
ATOM 111  C C   . GLU A 0 17  . 28.822   9.087   20.914  1.00 33.03 17  A 1 
ATOM 112  C CB  . GLU A 0 17  . 27.706   9.644   23.154  1.00 33.03 17  A 1 
ATOM 113  O O   . GLU A 0 17  . 29.952   8.924   21.374  1.00 33.03 17  A 1 
ATOM 114  C CG  . GLU A 0 17  . 26.329   9.824   23.821  1.00 33.03 17  A 1 
ATOM 115  C CD  . GLU A 0 17  . 26.370   10.645  25.123  1.00 33.03 17  A 1 
ATOM 116  O OE1 . GLU A 0 17  . 25.275   11.058  25.575  1.00 33.03 17  A 1 
ATOM 117  O OE2 . GLU A 0 17  . 27.475   10.865  25.670  1.00 33.03 17  A 1 
ATOM 118  N N   . VAL A 0 18  . 28.610   9.302   19.613  1.00 33.28 18  A 1 
ATOM 119  C CA  . VAL A 0 18  . 29.660   9.800   18.729  1.00 33.28 18  A 1 
ATOM 120  C C   . VAL A 0 18  . 30.030   11.174  19.265  1.00 33.28 18  A 1 
ATOM 121  C CB  . VAL A 0 18  . 29.219   9.860   17.256  1.00 33.28 18  A 1 
ATOM 122  O O   . VAL A 0 18  . 29.285   12.142  19.114  1.00 33.28 18  A 1 
ATOM 123  C CG1 . VAL A 0 18  . 30.369   10.330  16.356  1.00 33.28 18  A 1 
ATOM 124  C CG2 . VAL A 0 18  . 28.784   8.477   16.757  1.00 33.28 18  A 1 
ATOM 125  N N   . GLU A 0 19  . 31.165   11.216  19.950  1.00 29.69 19  A 1 
ATOM 126  C CA  . GLU A 0 19  . 31.752   12.388  20.576  1.00 29.69 19  A 1 
ATOM 127  C C   . GLU A 0 19  . 32.174   13.399  19.492  1.00 29.69 19  A 1 
ATOM 128  C CB  . GLU A 0 19  . 32.900   11.912  21.496  1.00 29.69 19  A 1 
ATOM 129  O O   . GLU A 0 19  . 33.345   13.564  19.158  1.00 29.69 19  A 1 
ATOM 130  C CG  . GLU A 0 19  . 33.119   12.843  22.695  1.00 29.69 19  A 1 
ATOM 131  C CD  . GLU A 0 19  . 34.374   12.515  23.529  1.00 29.69 19  A 1 
ATOM 132  O OE1 . GLU A 0 19  . 34.706   13.359  24.401  1.00 29.69 19  A 1 
ATOM 133  O OE2 . GLU A 0 19  . 35.032   11.480  23.280  1.00 29.69 19  A 1 
ATOM 134  N N   . TRP A 0 20  . 31.203   14.095  18.899  1.00 27.13 20  A 1 
ATOM 135  C CA  . TRP A 0 20  . 31.451   15.319  18.150  1.00 27.13 20  A 1 
ATOM 136  C C   . TRP A 0 20  . 31.711   16.428  19.168  1.00 27.13 20  A 1 
ATOM 137  C CB  . TRP A 0 20  . 30.308   15.625  17.169  1.00 27.13 20  A 1 
ATOM 138  O O   . TRP A 0 20  . 30.815   17.178  19.556  1.00 27.13 20  A 1 
ATOM 139  C CG  . TRP A 0 20  . 30.446   14.960  15.832  1.00 27.13 20  A 1 
ATOM 140  C CD1 . TRP A 0 20  . 30.016   13.718  15.521  1.00 27.13 20  A 1 
ATOM 141  C CD2 . TRP A 0 20  . 31.050   15.489  14.608  1.00 27.13 20  A 1 
ATOM 142  C CE2 . TRP A 0 20  . 30.966   14.488  13.593  1.00 27.13 20  A 1 
ATOM 143  C CE3 . TRP A 0 20  . 31.650   16.717  14.250  1.00 27.13 20  A 1 
ATOM 144  N NE1 . TRP A 0 20  . 30.334   13.428  14.207  1.00 27.13 20  A 1 
ATOM 145  C CH2 . TRP A 0 20  . 32.040   15.927  11.970  1.00 27.13 20  A 1 
ATOM 146  C CZ2 . TRP A 0 20  . 31.453   14.692  12.294  1.00 27.13 20  A 1 
ATOM 147  C CZ3 . TRP A 0 20  . 32.136   16.936  12.946  1.00 27.13 20  A 1 
ATOM 148  N N   . GLN A 0 21  . 32.965   16.537  19.612  1.00 32.73 21  A 1 
ATOM 149  C CA  . GLN A 0 21  . 33.499   17.718  20.295  1.00 32.73 21  A 1 
ATOM 150  C C   . GLN A 0 21  . 33.523   18.912  19.322  1.00 32.73 21  A 1 
ATOM 151  C CB  . GLN A 0 21  . 34.890   17.423  20.892  1.00 32.73 21  A 1 
ATOM 152  O O   . GLN A 0 21  . 34.566   19.381  18.881  1.00 32.73 21  A 1 
ATOM 153  C CG  . GLN A 0 21  . 34.827   16.605  22.190  1.00 32.73 21  A 1 
ATOM 154  C CD  . GLN A 0 21  . 36.205   16.268  22.759  1.00 32.73 21  A 1 
ATOM 155  N NE2 . GLN A 0 21  . 36.289   15.661  23.919  1.00 32.73 21  A 1 
ATOM 156  O OE1 . GLN A 0 21  . 37.243   16.546  22.184  1.00 32.73 21  A 1 
ATOM 157  N N   . GLY A 0 22  . 32.340   19.405  18.963  1.00 31.26 22  A 1 
ATOM 158  C CA  . GLY A 0 22  . 32.107   20.627  18.205  1.00 31.26 22  A 1 
ATOM 159  C C   . GLY A 0 22  . 31.412   21.647  19.094  1.00 31.26 22  A 1 
ATOM 160  O O   . GLY A 0 22  . 30.287   22.055  18.823  1.00 31.26 22  A 1 
ATOM 161  N N   . GLY A 0 23  . 32.053   22.010  20.207  1.00 33.09 23  A 1 
ATOM 162  C CA  . GLY A 0 23  . 31.579   23.073  21.081  1.00 33.09 23  A 1 
ATOM 163  C C   . GLY A 0 23  . 31.526   24.394  20.319  1.00 33.09 23  A 1 
ATOM 164  O O   . GLY A 0 23  . 32.551   25.048  20.129  1.00 33.09 23  A 1 
ATOM 165  N N   . TYR A 0 24  . 30.314   24.793  19.932  1.00 30.60 24  A 1 
ATOM 166  C CA  . TYR A 0 24  . 29.941   26.148  19.535  1.00 30.60 24  A 1 
ATOM 167  C C   . TYR A 0 24  . 30.097   27.098  20.731  1.00 30.60 24  A 1 
ATOM 168  C CB  . TYR A 0 24  . 28.494   26.159  19.008  1.00 30.60 24  A 1 
ATOM 169  O O   . TYR A 0 24  . 29.128   27.594  21.296  1.00 30.60 24  A 1 
ATOM 170  C CG  . TYR A 0 24  . 28.294   25.583  17.622  1.00 30.60 24  A 1 
ATOM 171  C CD1 . TYR A 0 24  . 28.334   26.438  16.502  1.00 30.60 24  A 1 
ATOM 172  C CD2 . TYR A 0 24  . 28.019   24.213  17.452  1.00 30.60 24  A 1 
ATOM 173  C CE1 . TYR A 0 24  . 28.091   25.927  15.212  1.00 30.60 24  A 1 
ATOM 174  C CE2 . TYR A 0 24  . 27.777   23.700  16.165  1.00 30.60 24  A 1 
ATOM 175  O OH  . TYR A 0 24  . 27.563   24.049  13.808  1.00 30.60 24  A 1 
ATOM 176  C CZ  . TYR A 0 24  . 27.808   24.553  15.045  1.00 30.60 24  A 1 
ATOM 177  N N   . SER A 0 25  . 31.330   27.351  21.158  1.00 33.73 25  A 1 
ATOM 178  C CA  . SER A 0 25  . 31.632   28.512  21.984  1.00 33.73 25  A 1 
ATOM 179  C C   . SER A 0 25  . 32.159   29.570  21.043  1.00 33.73 25  A 1 
ATOM 180  C CB  . SER A 0 25  . 32.614   28.172  23.098  1.00 33.73 25  A 1 
ATOM 181  O O   . SER A 0 25  . 33.314   29.508  20.634  1.00 33.73 25  A 1 
ATOM 182  O OG  . SER A 0 25  . 32.756   29.299  23.942  1.00 33.73 25  A 1 
ATOM 183  N N   . ALA A 0 26  . 31.275   30.486  20.643  1.00 33.69 26  A 1 
ATOM 184  C CA  . ALA A 0 26  . 31.614   31.684  19.894  1.00 33.69 26  A 1 
ATOM 185  C C   . ALA A 0 26  . 32.738   32.430  20.637  1.00 33.69 26  A 1 
ATOM 186  C CB  . ALA A 0 26  . 30.338   32.534  19.781  1.00 33.69 26  A 1 
ATOM 187  O O   . ALA A 0 26  . 32.469   33.063  21.665  1.00 33.69 26  A 1 
ATOM 188  N N   . PRO A 0 27  . 34.003   32.378  20.179  1.00 42.62 27  A 1 
ATOM 189  C CA  . PRO A 0 27  . 35.063   33.083  20.859  1.00 42.62 27  A 1 
ATOM 190  C C   . PRO A 0 27  . 34.961   34.533  20.408  1.00 42.62 27  A 1 
ATOM 191  C CB  . PRO A 0 27  . 36.381   32.388  20.495  1.00 42.62 27  A 1 
ATOM 192  O O   . PRO A 0 27  . 35.290   34.890  19.278  1.00 42.62 27  A 1 
ATOM 193  C CG  . PRO A 0 27  . 35.959   31.210  19.613  1.00 42.62 27  A 1 
ATOM 194  C CD  . PRO A 0 27  . 34.593   31.638  19.077  1.00 42.62 27  A 1 
ATOM 195  N N   . SER A 0 28  . 34.418   35.337  21.319  1.00 34.53 28  A 1 
ATOM 196  C CA  . SER A 0 28  . 34.697   36.752  21.527  1.00 34.53 28  A 1 
ATOM 197  C C   . SER A 0 28  . 35.812   37.292  20.630  1.00 34.53 28  A 1 
ATOM 198  C CB  . SER A 0 28  . 35.105   36.898  22.998  1.00 34.53 28  A 1 
ATOM 199  O O   . SER A 0 28  . 36.961   36.868  20.747  1.00 34.53 28  A 1 
ATOM 200  O OG  . SER A 0 28  . 35.376   38.239  23.337  1.00 34.53 28  A 1 
ATOM 201  N N   . TYR A 0 29  . 35.457   38.278  19.800  1.00 33.58 29  A 1 
ATOM 202  C CA  . TYR A 0 29  . 36.347   39.213  19.111  1.00 33.58 29  A 1 
ATOM 203  C C   . TYR A 0 29  . 37.438   39.719  20.070  1.00 33.58 29  A 1 
ATOM 204  C CB  . TYR A 0 29  . 35.500   40.395  18.601  1.00 33.58 29  A 1 
ATOM 205  O O   . TYR A 0 29  . 37.282   40.719  20.764  1.00 33.58 29  A 1 
ATOM 206  C CG  . TYR A 0 29  . 34.790   40.180  17.279  1.00 33.58 29  A 1 
ATOM 207  C CD1 . TYR A 0 29  . 35.368   40.696  16.102  1.00 33.58 29  A 1 
ATOM 208  C CD2 . TYR A 0 29  . 33.544   39.524  17.219  1.00 33.58 29  A 1 
ATOM 209  C CE1 . TYR A 0 29  . 34.705   40.565  14.868  1.00 33.58 29  A 1 
ATOM 210  C CE2 . TYR A 0 29  . 32.879   39.389  15.984  1.00 33.58 29  A 1 
ATOM 211  O OH  . TYR A 0 29  . 32.802   39.791  13.625  1.00 33.58 29  A 1 
ATOM 212  C CZ  . TYR A 0 29  . 33.455   39.912  14.809  1.00 33.58 29  A 1 
ATOM 213  N N   . GLY A 0 30  . 38.538   38.983  20.161  1.00 32.43 30  A 1 
ATOM 214  C CA  . GLY A 0 30  . 39.594   39.198  21.137  1.00 32.43 30  A 1 
ATOM 215  C C   . GLY A 0 30  . 40.908   38.979  20.430  1.00 32.43 30  A 1 
ATOM 216  O O   . GLY A 0 30  . 41.412   37.863  20.360  1.00 32.43 30  A 1 
ATOM 217  N N   . GLY A 0 31  . 41.393   40.054  19.817  1.00 32.24 31  A 1 
ATOM 218  C CA  . GLY A 0 31  . 42.568   40.052  18.970  1.00 32.24 31  A 1 
ATOM 219  C C   . GLY A 0 31  . 43.777   39.434  19.651  1.00 32.24 31  A 1 
ATOM 220  O O   . GLY A 0 31  . 44.412   40.065  20.479  1.00 32.24 31  A 1 
ATOM 221  N N   . TYR A 0 32  . 44.150   38.246  19.205  1.00 37.33 32  A 1 
ATOM 222  C CA  . TYR A 0 32  . 45.511   37.751  19.284  1.00 37.33 32  A 1 
ATOM 223  C C   . TYR A 0 32  . 45.728   36.985  17.991  1.00 37.33 32  A 1 
ATOM 224  C CB  . TYR A 0 32  . 45.728   36.918  20.557  1.00 37.33 32  A 1 
ATOM 225  O O   . TYR A 0 32  . 45.302   35.842  17.856  1.00 37.33 32  A 1 
ATOM 226  C CG  . TYR A 0 32  . 45.572   37.736  21.828  1.00 37.33 32  A 1 
ATOM 227  C CD1 . TYR A 0 32  . 46.603   38.604  22.246  1.00 37.33 32  A 1 
ATOM 228  C CD2 . TYR A 0 32  . 44.347   37.715  22.525  1.00 37.33 32  A 1 
ATOM 229  C CE1 . TYR A 0 32  . 46.405   39.459  23.348  1.00 37.33 32  A 1 
ATOM 230  C CE2 . TYR A 0 32  . 44.148   38.565  23.629  1.00 37.33 32  A 1 
ATOM 231  O OH  . TYR A 0 32  . 44.968   40.276  25.092  1.00 37.33 32  A 1 
ATOM 232  C CZ  . TYR A 0 32  . 45.171   39.444  24.036  1.00 37.33 32  A 1 
ATOM 233  N N   . GLY A 0 33  . 46.313   37.659  16.997  1.00 37.93 33  A 1 
ATOM 234  C CA  . GLY A 0 33  . 46.767   37.016  15.770  1.00 37.93 33  A 1 
ATOM 235  C C   . GLY A 0 33  . 47.763   35.928  16.145  1.00 37.93 33  A 1 
ATOM 236  O O   . GLY A 0 33  . 48.945   36.206  16.352  1.00 37.93 33  A 1 
ATOM 237  N N   . SER A 0 34  . 47.265   34.704  16.310  1.00 38.89 34  A 1 
ATOM 238  C CA  . SER A 0 34  . 48.091   33.537  16.558  1.00 38.89 34  A 1 
ATOM 239  C C   . SER A 0 34  . 48.923   33.327  15.304  1.00 38.89 34  A 1 
ATOM 240  C CB  . SER A 0 34  . 47.241   32.314  16.899  1.00 38.89 34  A 1 
ATOM 241  O O   . SER A 0 34  . 48.399   33.050  14.223  1.00 38.89 34  A 1 
ATOM 242  O OG  . SER A 0 34  . 48.105   31.267  17.289  1.00 38.89 34  A 1 
ATOM 243  N N   . LYS A 0 35  . 50.225   33.580  15.432  1.00 42.25 35  A 1 
ATOM 244  C CA  . LYS A 0 35  . 51.200   33.469  14.352  1.00 42.25 35  A 1 
ATOM 245  C C   . LYS A 0 35  . 51.356   31.994  13.986  1.00 42.25 35  A 1 
ATOM 246  C CB  . LYS A 0 35  . 52.538   34.102  14.772  1.00 42.25 35  A 1 
ATOM 247  O O   . LYS A 0 35  . 52.241   31.317  14.498  1.00 42.25 35  A 1 
ATOM 248  C CG  . LYS A 0 35  . 52.450   35.620  14.992  1.00 42.25 35  A 1 
ATOM 249  C CD  . LYS A 0 35  . 53.860   36.203  15.143  1.00 42.25 35  A 1 
ATOM 250  C CE  . LYS A 0 35  . 53.792   37.720  15.337  1.00 42.25 35  A 1 
ATOM 251  N NZ  . LYS A 0 35  . 55.149   38.316  15.372  1.00 42.25 35  A 1 
ATOM 252  N N   . GLY A 0 36  . 50.487   31.494  13.113  1.00 42.23 36  A 1 
ATOM 253  C CA  . GLY A 0 36  . 50.692   30.210  12.458  1.00 42.23 36  A 1 
ATOM 254  C C   . GLY A 0 36  . 51.979   30.277  11.640  1.00 42.23 36  A 1 
ATOM 255  O O   . GLY A 0 36  . 52.130   31.138  10.775  1.00 42.23 36  A 1 
ATOM 256  N N   . SER A 0 37  . 52.927   29.398  11.943  1.00 50.15 37  A 1 
ATOM 257  C CA  . SER A 0 37  . 54.053   29.134  11.049  1.00 50.15 37  A 1 
ATOM 258  C C   . SER A 0 37  . 53.650   28.016  10.097  1.00 50.15 37  A 1 
ATOM 259  C CB  . SER A 0 37  . 55.337   28.823  11.823  1.00 50.15 37  A 1 
ATOM 260  O O   . SER A 0 37  . 52.925   27.103  10.487  1.00 50.15 37  A 1 
ATOM 261  O OG  . SER A 0 37  . 55.265   27.610  12.547  1.00 50.15 37  A 1 
ATOM 262  N N   . TYR A 0 38  . 54.098   28.092  8.852   1.00 58.02 38  A 1 
ATOM 263  C CA  . TYR A 0 38  . 53.968   26.993  7.904   1.00 58.02 38  A 1 
ATOM 264  C C   . TYR A 0 38  . 55.358   26.577  7.436   1.00 58.02 38  A 1 
ATOM 265  C CB  . TYR A 0 38  . 53.021   27.358  6.754   1.00 58.02 38  A 1 
ATOM 266  O O   . TYR A 0 38  . 56.263   27.402  7.274   1.00 58.02 38  A 1 
ATOM 267  C CG  . TYR A 0 38  . 53.469   28.539  5.918   1.00 58.02 38  A 1 
ATOM 268  C CD1 . TYR A 0 38  . 53.207   29.847  6.363   1.00 58.02 38  A 1 
ATOM 269  C CD2 . TYR A 0 38  . 54.162   28.335  4.709   1.00 58.02 38  A 1 
ATOM 270  C CE1 . TYR A 0 38  . 53.595   30.953  5.590   1.00 58.02 38  A 1 
ATOM 271  C CE2 . TYR A 0 38  . 54.579   29.442  3.943   1.00 58.02 38  A 1 
ATOM 272  O OH  . TYR A 0 38  . 54.682   31.827  3.653   1.00 58.02 38  A 1 
ATOM 273  C CZ  . TYR A 0 38  . 54.283   30.752  4.381   1.00 58.02 38  A 1 
ATOM 274  N N   . ALA A 0 39  . 55.527   25.275  7.231   1.00 52.73 39  A 1 
ATOM 275  C CA  . ALA A 0 39  . 56.715   24.701  6.628   1.00 52.73 39  A 1 
ATOM 276  C C   . ALA A 0 39  . 56.444   24.535  5.132   1.00 52.73 39  A 1 
ATOM 277  C CB  . ALA A 0 39  . 57.020   23.378  7.338   1.00 52.73 39  A 1 
ATOM 278  O O   . ALA A 0 39  . 55.637   23.696  4.734   1.00 52.73 39  A 1 
ATOM 279  N N   . LYS A 0 40  . 57.092   25.344  4.290   1.00 61.99 40  A 1 
ATOM 280  C CA  . LYS A 0 40  . 57.044   25.142  2.841   1.00 61.99 40  A 1 
ATOM 281  C C   . LYS A 0 40  . 58.220   24.249  2.463   1.00 61.99 40  A 1 
ATOM 282  C CB  . LYS A 0 40  . 56.998   26.494  2.107   1.00 61.99 40  A 1 
ATOM 283  O O   . LYS A 0 40  . 59.379   24.632  2.641   1.00 61.99 40  A 1 
ATOM 284  C CG  . LYS A 0 40  . 56.283   26.362  0.751   1.00 61.99 40  A 1 
ATOM 285  C CD  . LYS A 0 40  . 56.130   27.719  0.046   1.00 61.99 40  A 1 
ATOM 286  C CE  . LYS A 0 40  . 55.318   27.539  -1.244  1.00 61.99 40  A 1 
ATOM 287  N NZ  . LYS A 0 40  . 55.094   28.821  -1.962  1.00 61.99 40  A 1 
ATOM 288  N N   . VAL A 0 41  . 57.925   23.046  1.977   1.00 61.66 41  A 1 
ATOM 289  C CA  . VAL A 0 41  . 58.942   22.158  1.409   1.00 61.66 41  A 1 
ATOM 290  C C   . VAL A 0 41  . 59.189   22.615  -0.021  1.00 61.66 41  A 1 
ATOM 291  C CB  . VAL A 0 41  . 58.544   20.671  1.479   1.00 61.66 41  A 1 
ATOM 292  O O   . VAL A 0 41  . 58.284   22.627  -0.849  1.00 61.66 41  A 1 
ATOM 293  C CG1 . VAL A 0 41  . 59.700   19.782  0.996   1.00 61.66 41  A 1 
ATOM 294  C CG2 . VAL A 0 41  . 58.203   20.264  2.919   1.00 61.66 41  A 1 
ATOM 295  N N   . SER A 0 42  . 60.416   23.035  -0.296  1.00 68.23 42  A 1 
ATOM 296  C CA  . SER A 0 42  . 60.888   23.310  -1.648  1.00 68.23 42  A 1 
ATOM 297  C C   . SER A 0 42  . 62.001   22.329  -1.975  1.00 68.23 42  A 1 
ATOM 298  C CB  . SER A 0 42  . 61.320   24.771  -1.799  1.00 68.23 42  A 1 
ATOM 299  O O   . SER A 0 42  . 62.787   21.953  -1.108  1.00 68.23 42  A 1 
ATOM 300  O OG  . SER A 0 42  . 62.393   25.080  -0.934  1.00 68.23 42  A 1 
ATOM 301  N N   . TYR A 0 43  . 62.061   21.878  -3.218  1.00 61.45 43  A 1 
ATOM 302  C CA  . TYR A 0 43  . 63.086   20.946  -3.661  1.00 61.45 43  A 1 
ATOM 303  C C   . TYR A 0 43  . 64.147   21.731  -4.412  1.00 61.45 43  A 1 
ATOM 304  C CB  . TYR A 0 43  . 62.442   19.845  -4.501  1.00 61.45 43  A 1 
ATOM 305  O O   . TYR A 0 43  . 63.869   22.296  -5.468  1.00 61.45 43  A 1 
ATOM 306  C CG  . TYR A 0 43  . 61.556   18.930  -3.678  1.00 61.45 43  A 1 
ATOM 307  C CD1 . TYR A 0 43  . 62.087   17.763  -3.091  1.00 61.45 43  A 1 
ATOM 308  C CD2 . TYR A 0 43  . 60.202   19.264  -3.482  1.00 61.45 43  A 1 
ATOM 309  C CE1 . TYR A 0 43  . 61.257   16.919  -2.326  1.00 61.45 43  A 1 
ATOM 310  C CE2 . TYR A 0 43  . 59.379   18.436  -2.698  1.00 61.45 43  A 1 
ATOM 311  O OH  . TYR A 0 43  . 59.086   16.459  -1.394  1.00 61.45 43  A 1 
ATOM 312  C CZ  . TYR A 0 43  . 59.900   17.258  -2.129  1.00 61.45 43  A 1 
ATOM 313  N N   . GLN A 0 44  . 65.363   21.780  -3.868  1.00 75.54 44  A 1 
ATOM 314  C CA  . GLN A 0 44  . 66.484   22.336  -4.612  1.00 75.54 44  A 1 
ATOM 315  C C   . GLN A 0 44  . 67.171   21.226  -5.416  1.00 75.54 44  A 1 
ATOM 316  C CB  . GLN A 0 44  . 67.453   23.113  -3.714  1.00 75.54 44  A 1 
ATOM 317  O O   . GLN A 0 44  . 67.574   20.209  -4.834  1.00 75.54 44  A 1 
ATOM 318  C CG  . GLN A 0 44  . 66.912   24.524  -3.398  1.00 75.54 44  A 1 
ATOM 319  C CD  . GLN A 0 44  . 67.975   25.613  -3.535  1.00 75.54 44  A 1 
ATOM 320  N NE2 . GLN A 0 44  . 67.602   26.799  -3.962  1.00 75.54 44  A 1 
ATOM 321  O OE1 . GLN A 0 44  . 69.152   25.425  -3.280  1.00 75.54 44  A 1 
ATOM 322  N N   . PRO A 0 45  . 67.310   21.392  -6.744  1.00 70.44 45  A 1 
ATOM 323  C CA  . PRO A 0 45  . 68.087   20.473  -7.557  1.00 70.44 45  A 1 
ATOM 324  C C   . PRO A 0 45  . 69.568   20.616  -7.198  1.00 70.44 45  A 1 
ATOM 325  C CB  . PRO A 0 45  . 67.795   20.860  -9.010  1.00 70.44 45  A 1 
ATOM 326  O O   . PRO A 0 45  . 70.143   21.700  -7.281  1.00 70.44 45  A 1 
ATOM 327  C CG  . PRO A 0 45  . 67.444   22.345  -8.934  1.00 70.44 45  A 1 
ATOM 328  C CD  . PRO A 0 45  . 66.797   22.489  -7.560  1.00 70.44 45  A 1 
ATOM 329  N N   . VAL A 0 46  . 70.201   19.512  -6.811  1.00 72.58 46  A 1 
ATOM 330  C CA  . VAL A 0 46  . 71.654   19.433  -6.660  1.00 72.58 46  A 1 
ATOM 331  C C   . VAL A 0 46  . 72.190   18.589  -7.805  1.00 72.58 46  A 1 
ATOM 332  C CB  . VAL A 0 46  . 72.067   18.888  -5.284  1.00 72.58 46  A 1 
ATOM 333  O O   . VAL A 0 46  . 71.942   17.385  -7.876  1.00 72.58 46  A 1 
ATOM 334  C CG1 . VAL A 0 46  . 73.597   18.854  -5.147  1.00 72.58 46  A 1 
ATOM 335  C CG2 . VAL A 0 46  . 71.514   19.766  -4.153  1.00 72.58 46  A 1 
ATOM 336  N N   . THR A 0 47  . 72.929   19.236  -8.700  1.00 69.66 47  A 1 
ATOM 337  C CA  . THR A 0 47  . 73.510   18.611  -9.887  1.00 69.66 47  A 1 
ATOM 338  C C   . THR A 0 47  . 74.984   18.324  -9.636  1.00 69.66 47  A 1 
ATOM 339  C CB  . THR A 0 47  . 73.300   19.509  -11.114 1.00 69.66 47  A 1 
ATOM 340  O O   . THR A 0 47  . 75.762   19.233  -9.352  1.00 69.66 47  A 1 
ATOM 341  C CG2 . THR A 0 47  . 73.754   18.838  -12.398 1.00 69.66 47  A 1 
ATOM 342  O OG1 . THR A 0 47  . 71.920   19.751  -11.277 1.00 69.66 47  A 1 
ATOM 343  N N   . LYS A 0 48  . 75.378   17.053  -9.737  1.00 70.92 48  A 1 
ATOM 344  C CA  . LYS A 0 48  . 76.780   16.625  -9.643  1.00 70.92 48  A 1 
ATOM 345  C C   . LYS A 0 48  . 77.237   16.024  -10.965 1.00 70.92 48  A 1 
ATOM 346  C CB  . LYS A 0 48  . 77.001   15.687  -8.440  1.00 70.92 48  A 1 
ATOM 347  O O   . LYS A 0 48  . 76.491   15.290  -11.615 1.00 70.92 48  A 1 
ATOM 348  C CG  . LYS A 0 48  . 76.132   14.421  -8.503  1.00 70.92 48  A 1 
ATOM 349  C CD  . LYS A 0 48  . 76.373   13.463  -7.331  1.00 70.92 48  A 1 
ATOM 350  C CE  . LYS A 0 48  . 75.413   12.281  -7.526  1.00 70.92 48  A 1 
ATOM 351  N NZ  . LYS A 0 48  . 75.590   11.205  -6.524  1.00 70.92 48  A 1 
ATOM 352  N N   . VAL A 0 49  . 78.481   16.311  -11.334 1.00 63.33 49  A 1 
ATOM 353  C CA  . VAL A 0 49  . 79.165   15.635  -12.438 1.00 63.33 49  A 1 
ATOM 354  C C   . VAL A 0 49  . 79.535   14.243  -11.958 1.00 63.33 49  A 1 
ATOM 355  C CB  . VAL A 0 49  . 80.418   16.412  -12.881 1.00 63.33 49  A 1 
ATOM 356  O O   . VAL A 0 49  . 80.388   14.101  -11.085 1.00 63.33 49  A 1 
ATOM 357  C CG1 . VAL A 0 49  . 81.047   15.737  -14.101 1.00 63.33 49  A 1 
ATOM 358  C CG2 . VAL A 0 49  . 80.048   17.861  -13.198 1.00 63.33 49  A 1 
ATOM 359  N N   . VAL A 0 50  . 78.864   13.218  -12.475 1.00 67.24 50  A 1 
ATOM 360  C CA  . VAL A 0 50  . 79.173   11.824  -12.109 1.00 67.24 50  A 1 
ATOM 361  C C   . VAL A 0 50  . 80.213   11.216  -13.043 1.00 67.24 50  A 1 
ATOM 362  C CB  . VAL A 0 50  . 77.923   10.926  -11.983 1.00 67.24 50  A 1 
ATOM 363  O O   . VAL A 0 50  . 80.876   10.254  -12.667 1.00 67.24 50  A 1 
ATOM 364  C CG1 . VAL A 0 50  . 77.752   10.477  -10.525 1.00 67.24 50  A 1 
ATOM 365  C CG2 . VAL A 0 50  . 76.611   11.583  -12.418 1.00 67.24 50  A 1 
ATOM 366  N N   . GLN A 0 51  . 80.418   11.807  -14.223 1.00 46.68 51  A 1 
ATOM 367  C CA  . GLN A 0 51  . 81.508   11.456  -15.128 1.00 46.68 51  A 1 
ATOM 368  C C   . GLN A 0 51  . 82.186   12.722  -15.675 1.00 46.68 51  A 1 
ATOM 369  C CB  . GLN A 0 51  . 80.986   10.576  -16.269 1.00 46.68 51  A 1 
ATOM 370  O O   . GLN A 0 51  . 81.519   13.523  -16.333 1.00 46.68 51  A 1 
ATOM 371  C CG  . GLN A 0 51  . 80.632   9.165   -15.773 1.00 46.68 51  A 1 
ATOM 372  C CD  . GLN A 0 51  . 80.185   8.236   -16.893 1.00 46.68 51  A 1 
ATOM 373  N NE2 . GLN A 0 51  . 80.053   6.955   -16.630 1.00 46.68 51  A 1 
ATOM 374  O OE1 . GLN A 0 51  . 79.961   8.619   -18.025 1.00 46.68 51  A 1 
ATOM 375  N N   . PRO A 0 52  . 83.491   12.932  -15.415 1.00 51.79 52  A 1 
ATOM 376  C CA  . PRO A 0 52  . 84.235   14.028  -16.024 1.00 51.79 52  A 1 
ATOM 377  C C   . PRO A 0 52  . 84.385   13.822  -17.538 1.00 51.79 52  A 1 
ATOM 378  C CB  . PRO A 0 52  . 85.583   14.066  -15.296 1.00 51.79 52  A 1 
ATOM 379  O O   . PRO A 0 52  . 84.480   12.687  -18.013 1.00 51.79 52  A 1 
ATOM 380  C CG  . PRO A 0 52  . 85.780   12.630  -14.813 1.00 51.79 52  A 1 
ATOM 381  C CD  . PRO A 0 52  . 84.359   12.136  -14.557 1.00 51.79 52  A 1 
ATOM 382  N N   . ALA A 0 53  . 84.448   14.930  -18.284 1.00 44.93 53  A 1 
ATOM 383  C CA  . ALA A 0 53  . 84.716   14.932  -19.718 1.00 44.93 53  A 1 
ATOM 384  C C   . ALA A 0 53  . 86.093   14.306  -19.985 1.00 44.93 53  A 1 
ATOM 385  C CB  . ALA A 0 53  . 84.619   16.370  -20.246 1.00 44.93 53  A 1 
ATOM 386  O O   . ALA A 0 53  . 87.138   14.889  -19.692 1.00 44.93 53  A 1 
ATOM 387  N N   . ARG A 0 54  . 86.099   13.080  -20.506 1.00 43.92 54  A 1 
ATOM 388  C CA  . ARG A 0 54  . 87.317   12.360  -20.876 1.00 43.92 54  A 1 
ATOM 389  C C   . ARG A 0 54  . 87.535   12.492  -22.377 1.00 43.92 54  A 1 
ATOM 390  C CB  . ARG A 0 54  . 87.298   10.912  -20.350 1.00 43.92 54  A 1 
ATOM 391  O O   . ARG A 0 54  . 86.681   12.098  -23.165 1.00 43.92 54  A 1 
ATOM 392  C CG  . ARG A 0 54  . 85.966   10.165  -20.540 1.00 43.92 54  A 1 
ATOM 393  C CD  . ARG A 0 54  . 86.040   8.761   -19.933 1.00 43.92 54  A 1 
ATOM 394  N NE  . ARG A 0 54  . 84.722   8.102   -19.971 1.00 43.92 54  A 1 
ATOM 395  N NH1 . ARG A 0 54  . 85.310   6.150   -18.916 1.00 43.92 54  A 1 
ATOM 396  N NH2 . ARG A 0 54  . 83.192   6.474   -19.554 1.00 43.92 54  A 1 
ATOM 397  C CZ  . ARG A 0 54  . 84.416   6.915   -19.482 1.00 43.92 54  A 1 
ATOM 398  N N   . ARG A 0 55  . 88.701   13.022  -22.760 1.00 37.25 55  A 1 
ATOM 399  C CA  . ARG A 0 55  . 89.232   12.908  -24.122 1.00 37.25 55  A 1 
ATOM 400  C C   . ARG A 0 55  . 89.507   11.431  -24.369 1.00 37.25 55  A 1 
ATOM 401  C CB  . ARG A 0 55  . 90.518   13.739  -24.285 1.00 37.25 55  A 1 
ATOM 402  O O   . ARG A 0 55  . 90.432   10.869  -23.790 1.00 37.25 55  A 1 
ATOM 403  C CG  . ARG A 0 55  . 90.232   15.241  -24.411 1.00 37.25 55  A 1 
ATOM 404  C CD  . ARG A 0 55  . 91.542   16.017  -24.583 1.00 37.25 55  A 1 
ATOM 405  N NE  . ARG A 0 55  . 91.292   17.448  -24.841 1.00 37.25 55  A 1 
ATOM 406  N NH1 . ARG A 0 55  . 93.479   18.140  -24.786 1.00 37.25 55  A 1 
ATOM 407  N NH2 . ARG A 0 55  . 91.860   19.614  -25.244 1.00 37.25 55  A 1 
ATOM 408  C CZ  . ARG A 0 55  . 92.209   18.392  -24.951 1.00 37.25 55  A 1 
ATOM 409  N N   . ALA A 0 56  . 88.670   10.785  -25.167 1.00 38.85 56  A 1 
ATOM 410  C CA  . ALA A 0 56  . 88.948   9.438   -25.625 1.00 38.85 56  A 1 
ATOM 411  C C   . ALA A 0 56  . 90.083   9.501   -26.660 1.00 38.85 56  A 1 
ATOM 412  C CB  . ALA A 0 56  . 87.651   8.805   -26.147 1.00 38.85 56  A 1 
ATOM 413  O O   . ALA A 0 56  . 89.848   9.640   -27.856 1.00 38.85 56  A 1 
ATOM 414  N N   . GLU A 0 57  . 91.327   9.395   -26.194 1.00 30.98 57  A 1 
ATOM 415  C CA  . GLU A 0 57  . 92.465   8.940   -27.000 1.00 30.98 57  A 1 
ATOM 416  C C   . GLU A 0 57  . 92.271   7.436   -27.257 1.00 30.98 57  A 1 
ATOM 417  C CB  . GLU A 0 57  . 93.787   9.255   -26.273 1.00 30.98 57  A 1 
ATOM 418  O O   . GLU A 0 57  . 92.922   6.581   -26.660 1.00 30.98 57  A 1 
ATOM 419  C CG  . GLU A 0 57  . 94.117   10.758  -26.304 1.00 30.98 57  A 1 
ATOM 420  C CD  . GLU A 0 57  . 95.201   11.188  -25.298 1.00 30.98 57  A 1 
ATOM 421  O OE1 . GLU A 0 57  . 95.492   12.408  -25.274 1.00 30.98 57  A 1 
ATOM 422  O OE2 . GLU A 0 57  . 95.704   10.331  -24.538 1.00 30.98 57  A 1 
ATOM 423  N N   . ALA A 0 58  . 91.280   7.086   -28.080 1.00 33.52 58  A 1 
ATOM 424  C CA  . ALA A 0 58  . 91.011   5.701   -28.434 1.00 33.52 58  A 1 
ATOM 425  C C   . ALA A 0 58  . 92.055   5.235   -29.456 1.00 33.52 58  A 1 
ATOM 426  C CB  . ALA A 0 58  . 89.557   5.544   -28.889 1.00 33.52 58  A 1 
ATOM 427  O O   . ALA A 0 58  . 91.884   5.339   -30.671 1.00 33.52 58  A 1 
ATOM 428  N N   . ALA A 0 59  . 93.168   4.736   -28.924 1.00 27.19 59  A 1 
ATOM 429  C CA  . ALA A 0 59  . 94.109   3.891   -29.630 1.00 27.19 59  A 1 
ATOM 430  C C   . ALA A 0 59  . 93.370   2.695   -30.257 1.00 27.19 59  A 1 
ATOM 431  C CB  . ALA A 0 59  . 95.177   3.437   -28.625 1.00 27.19 59  A 1 
ATOM 432  O O   . ALA A 0 59  . 92.753   1.902   -29.555 1.00 27.19 59  A 1 
ATOM 433  N N   . SER A 0 60  . 93.464   2.592   -31.585 1.00 33.44 60  A 1 
ATOM 434  C CA  . SER A 0 60  . 93.294   1.386   -32.409 1.00 33.44 60  A 1 
ATOM 435  C C   . SER A 0 60  . 92.135   0.439   -32.061 1.00 33.44 60  A 1 
ATOM 436  C CB  . SER A 0 60  . 94.615   0.616   -32.481 1.00 33.44 60  A 1 
ATOM 437  O O   . SER A 0 60  . 92.231   -0.414  -31.180 1.00 33.44 60  A 1 
ATOM 438  O OG  . SER A 0 60  . 95.074   0.286   -31.188 1.00 33.44 60  A 1 
ATOM 439  N N   . ALA A 0 61  . 91.095   0.540   -32.888 1.00 31.60 61  A 1 
ATOM 440  C CA  . ALA A 0 61  . 89.990   -0.392  -33.050 1.00 31.60 61  A 1 
ATOM 441  C C   . ALA A 0 61  . 90.402   -1.872  -32.935 1.00 31.60 61  A 1 
ATOM 442  C CB  . ALA A 0 61  . 89.399   -0.114  -34.441 1.00 31.60 61  A 1 
ATOM 443  O O   . ALA A 0 61  . 91.189   -2.384  -33.733 1.00 31.60 61  A 1 
ATOM 444  N N   . ALA A 0 62  . 89.807   -2.570  -31.972 1.00 31.21 62  A 1 
ATOM 445  C CA  . ALA A 0 62  . 89.845   -4.018  -31.874 1.00 31.21 62  A 1 
ATOM 446  C C   . ALA A 0 62  . 88.410   -4.561  -31.958 1.00 31.21 62  A 1 
ATOM 447  C CB  . ALA A 0 62  . 90.586   -4.419  -30.591 1.00 31.21 62  A 1 
ATOM 448  O O   . ALA A 0 62  . 87.637   -4.441  -31.016 1.00 31.21 62  A 1 
ATOM 449  N N   . TYR A 0 63  . 88.084   -5.147  -33.114 1.00 30.62 63  A 1 
ATOM 450  C CA  . TYR A 0 63  . 87.192   -6.301  -33.281 1.00 30.62 63  A 1 
ATOM 451  C C   . TYR A 0 63  . 85.871   -6.314  -32.483 1.00 30.62 63  A 1 
ATOM 452  C CB  . TYR A 0 63  . 88.028   -7.575  -33.061 1.00 30.62 63  A 1 
ATOM 453  O O   . TYR A 0 63  . 85.614   -7.240  -31.716 1.00 30.62 63  A 1 
ATOM 454  C CG  . TYR A 0 63  . 89.154   -7.758  -34.061 1.00 30.62 63  A 1 
ATOM 455  C CD1 . TYR A 0 63  . 88.887   -8.384  -35.293 1.00 30.62 63  A 1 
ATOM 456  C CD2 . TYR A 0 63  . 90.457   -7.308  -33.768 1.00 30.62 63  A 1 
ATOM 457  C CE1 . TYR A 0 63  . 89.921   -8.573  -36.228 1.00 30.62 63  A 1 
ATOM 458  C CE2 . TYR A 0 63  . 91.491   -7.481  -34.708 1.00 30.62 63  A 1 
ATOM 459  O OH  . TYR A 0 63  . 92.219   -8.307  -36.844 1.00 30.62 63  A 1 
ATOM 460  C CZ  . TYR A 0 63  . 91.224   -8.121  -35.939 1.00 30.62 63  A 1 
ATOM 461  N N   . GLY A 0 64  . 84.987   -5.342  -32.712 1.00 35.31 64  A 1 
ATOM 462  C CA  . GLY A 0 64  . 83.567   -5.489  -32.385 1.00 35.31 64  A 1 
ATOM 463  C C   . GLY A 0 64  . 82.841   -6.101  -33.578 1.00 35.31 64  A 1 
ATOM 464  O O   . GLY A 0 64  . 82.702   -5.437  -34.599 1.00 35.31 64  A 1 
ATOM 465  N N   . ARG A 0 65  . 82.439   -7.374  -33.490 1.00 35.83 65  A 1 
ATOM 466  C CA  . ARG A 0 65  . 81.559   -8.006  -34.486 1.00 35.83 65  A 1 
ATOM 467  C C   . ARG A 0 65  . 80.300   -7.150  -34.648 1.00 35.83 65  A 1 
ATOM 468  C CB  . ARG A 0 65  . 81.136   -9.412  -34.028 1.00 35.83 65  A 1 
ATOM 469  O O   . ARG A 0 65  . 79.700   -6.801  -33.635 1.00 35.83 65  A 1 
ATOM 470  C CG  . ARG A 0 65  . 82.254   -10.460 -34.060 1.00 35.83 65  A 1 
ATOM 471  C CD  . ARG A 0 65  . 81.680   -11.826 -33.656 1.00 35.83 65  A 1 
ATOM 472  N NE  . ARG A 0 65  . 82.744   -12.835 -33.484 1.00 35.83 65  A 1 
ATOM 473  N NH1 . ARG A 0 65  . 81.440   -14.706 -33.780 1.00 35.83 65  A 1 
ATOM 474  N NH2 . ARG A 0 65  . 83.610   -14.935 -33.318 1.00 35.83 65  A 1 
ATOM 475  C CZ  . ARG A 0 65  . 82.592   -14.148 -33.529 1.00 35.83 65  A 1 
ATOM 476  N N   . ASN A 0 66  . 79.917   -6.866  -35.895 1.00 38.61 66  A 1 
ATOM 477  C CA  . ASN A 0 66  . 78.604   -6.342  -36.267 1.00 38.61 66  A 1 
ATOM 478  C C   . ASN A 0 66  . 77.526   -7.148  -35.539 1.00 38.61 66  A 1 
ATOM 479  C CB  . ASN A 0 66  . 78.404   -6.478  -37.794 1.00 38.61 66  A 1 
ATOM 480  O O   . ASN A 0 66  . 77.294   -8.311  -35.865 1.00 38.61 66  A 1 
ATOM 481  C CG  . ASN A 0 66  . 79.125   -5.440  -38.632 1.00 38.61 66  A 1 
ATOM 482  N ND2 . ASN A 0 66  . 79.012   -5.523  -39.935 1.00 38.61 66  A 1 
ATOM 483  O OD1 . ASN A 0 66  . 79.817   -4.573  -38.134 1.00 38.61 66  A 1 
ATOM 484  N N   . ALA A 0 67  . 76.921   -6.552  -34.521 1.00 43.34 67  A 1 
ATOM 485  C CA  . ALA A 0 67  . 75.633   -6.989  -34.031 1.00 43.34 67  A 1 
ATOM 486  C C   . ALA A 0 67  . 74.642   -6.020  -34.659 1.00 43.34 67  A 1 
ATOM 487  C CB  . ALA A 0 67  . 75.625   -6.998  -32.498 1.00 43.34 67  A 1 
ATOM 488  O O   . ALA A 0 67  . 74.599   -4.851  -34.278 1.00 43.34 67  A 1 
ATOM 489  N N   . GLU A 0 68  . 73.928   -6.507  -35.667 1.00 43.44 68  A 1 
ATOM 490  C CA  . GLU A 0 68  . 72.614   -6.009  -36.054 1.00 43.44 68  A 1 
ATOM 491  C C   . GLU A 0 68  . 71.858   -5.711  -34.745 1.00 43.44 68  A 1 
ATOM 492  C CB  . GLU A 0 68  . 71.980   -7.157  -36.860 1.00 43.44 68  A 1 
ATOM 493  O O   . GLU A 0 68  . 71.580   -6.618  -33.954 1.00 43.44 68  A 1 
ATOM 494  C CG  . GLU A 0 68  . 70.878   -6.788  -37.858 1.00 43.44 68  A 1 
ATOM 495  C CD  . GLU A 0 68  . 70.339   -8.055  -38.560 1.00 43.44 68  A 1 
ATOM 496  O OE1 . GLU A 0 68  . 69.714   -7.940  -39.631 1.00 43.44 68  A 1 
ATOM 497  O OE2 . GLU A 0 68  . 70.512   -9.166  -37.996 1.00 43.44 68  A 1 
ATOM 498  N N   . LYS A 0 69  . 71.669   -4.431  -34.407 1.00 52.33 69  A 1 
ATOM 499  C CA  . LYS A 0 69  . 70.975   -4.062  -33.171 1.00 52.33 69  A 1 
ATOM 500  C C   . LYS A 0 69  . 69.487   -4.112  -33.463 1.00 52.33 69  A 1 
ATOM 501  C CB  . LYS A 0 69  . 71.413   -2.697  -32.633 1.00 52.33 69  A 1 
ATOM 502  O O   . LYS A 0 69  . 68.877   -3.087  -33.729 1.00 52.33 69  A 1 
ATOM 503  C CG  . LYS A 0 69  . 72.788   -2.734  -31.958 1.00 52.33 69  A 1 
ATOM 504  C CD  . LYS A 0 69  . 73.009   -1.381  -31.281 1.00 52.33 69  A 1 
ATOM 505  C CE  . LYS A 0 69  . 74.377   -1.311  -30.613 1.00 52.33 69  A 1 
ATOM 506  N NZ  . LYS A 0 69  . 74.548   0.024   -29.996 1.00 52.33 69  A 1 
ATOM 507  N N   . ARG A 0 70  . 68.931   -5.318  -33.431 1.00 53.33 70  A 1 
ATOM 508  C CA  . ARG A 0 70  . 67.485   -5.529  -33.415 1.00 53.33 70  A 1 
ATOM 509  C C   . ARG A 0 70  . 67.043   -5.470  -31.963 1.00 53.33 70  A 1 
ATOM 510  C CB  . ARG A 0 70  . 67.129   -6.855  -34.100 1.00 53.33 70  A 1 
ATOM 511  O O   . ARG A 0 70  . 67.447   -6.319  -31.168 1.00 53.33 70  A 1 
ATOM 512  C CG  . ARG A 0 70  . 67.522   -6.822  -35.588 1.00 53.33 70  A 1 
ATOM 513  C CD  . ARG A 0 70  . 67.239   -8.145  -36.303 1.00 53.33 70  A 1 
ATOM 514  N NE  . ARG A 0 70  . 65.793   -8.428  -36.363 1.00 53.33 70  A 1 
ATOM 515  N NH1 . ARG A 0 70  . 65.932   -10.711 -36.436 1.00 53.33 70  A 1 
ATOM 516  N NH2 . ARG A 0 70  . 63.924   -9.721  -36.379 1.00 53.33 70  A 1 
ATOM 517  C CZ  . ARG A 0 70  . 65.223   -9.616  -36.387 1.00 53.33 70  A 1 
ATOM 518  N N   . THR A 0 71  . 66.289   -4.438  -31.611 1.00 59.91 71  A 1 
ATOM 519  C CA  . THR A 0 71  . 65.622   -4.367  -30.308 1.00 59.91 71  A 1 
ATOM 520  C C   . THR A 0 71  . 64.140   -4.549  -30.572 1.00 59.91 71  A 1 
ATOM 521  C CB  . THR A 0 71  . 65.923   -3.061  -29.562 1.00 59.91 71  A 1 
ATOM 522  O O   . THR A 0 71  . 63.576   -3.827  -31.388 1.00 59.91 71  A 1 
ATOM 523  C CG2 . THR A 0 71  . 65.452   -3.110  -28.109 1.00 59.91 71  A 1 
ATOM 524  O OG1 . THR A 0 71  . 67.324   -2.851  -29.549 1.00 59.91 71  A 1 
ATOM 525  N N   . VAL A 0 72  . 63.560   -5.557  -29.928 1.00 63.05 72  A 1 
ATOM 526  C CA  . VAL A 0 72  . 62.128   -5.853  -29.962 1.00 63.05 72  A 1 
ATOM 527  C C   . VAL A 0 72  . 61.655   -5.787  -28.520 1.00 63.05 72  A 1 
ATOM 528  C CB  . VAL A 0 72  . 61.828   -7.231  -30.589 1.00 63.05 72  A 1 
ATOM 529  O O   . VAL A 0 72  . 62.279   -6.403  -27.648 1.00 63.05 72  A 1 
ATOM 530  C CG1 . VAL A 0 72  . 60.323   -7.428  -30.788 1.00 63.05 72  A 1 
ATOM 531  C CG2 . VAL A 0 72  . 62.531   -7.394  -31.947 1.00 63.05 72  A 1 
ATOM 532  N N   . SER A 0 73  . 60.625   -4.996  -28.270 1.00 70.28 73  A 1 
ATOM 533  C CA  . SER A 0 73  . 59.886   -4.990  -27.012 1.00 70.28 73  A 1 
ATOM 534  C C   . SER A 0 73  . 58.425   -5.229  -27.334 1.00 70.28 73  A 1 
ATOM 535  C CB  . SER A 0 73  . 60.054   -3.675  -26.247 1.00 70.28 73  A 1 
ATOM 536  O O   . SER A 0 73  . 57.916   -4.571  -28.234 1.00 70.28 73  A 1 
ATOM 537  O OG  . SER A 0 73  . 59.749   -2.560  -27.056 1.00 70.28 73  A 1 
ATOM 538  N N   . ASP A 0 74  . 57.841   -6.145  -26.581 1.00 75.22 74  A 1 
ATOM 539  C CA  . ASP A 0 74  . 56.475   -6.648  -26.674 1.00 75.22 74  A 1 
ATOM 540  C C   . ASP A 0 74  . 55.932   -6.591  -25.235 1.00 75.22 74  A 1 
ATOM 541  C CB  . ASP A 0 74  . 56.572   -8.066  -27.267 1.00 75.22 74  A 1 
ATOM 542  O O   . ASP A 0 74  . 56.639   -6.979  -24.282 1.00 75.22 74  A 1 
ATOM 543  C CG  . ASP A 0 74  . 55.304   -8.915  -27.198 1.00 75.22 74  A 1 
ATOM 544  O OD1 . ASP A 0 74  . 54.309   -8.409  -26.655 1.00 75.22 74  A 1 
ATOM 545  O OD2 . ASP A 0 74  . 55.464   -10.128 -27.500 1.00 75.22 74  A 1 
ATOM 546  N N   . TRP A 0 75  . 54.767   -5.974  -25.062 1.00 75.05 75  A 1 
ATOM 547  C CA  . TRP A 0 75  . 54.093   -5.819  -23.780 1.00 75.05 75  A 1 
ATOM 548  C C   . TRP A 0 75  . 52.591   -6.032  -23.948 1.00 75.05 75  A 1 
ATOM 549  C CB  . TRP A 0 75  . 54.385   -4.429  -23.194 1.00 75.05 75  A 1 
ATOM 550  O O   . TRP A 0 75  . 51.950   -5.254  -24.642 1.00 75.05 75  A 1 
ATOM 551  C CG  . TRP A 0 75  . 53.768   -4.168  -21.850 1.00 75.05 75  A 1 
ATOM 552  C CD1 . TRP A 0 75  . 54.301   -4.525  -20.660 1.00 75.05 75  A 1 
ATOM 553  C CD2 . TRP A 0 75  . 52.464   -3.578  -21.543 1.00 75.05 75  A 1 
ATOM 554  C CE2 . TRP A 0 75  . 52.297   -3.572  -20.124 1.00 75.05 75  A 1 
ATOM 555  C CE3 . TRP A 0 75  . 51.396   -3.067  -22.309 1.00 75.05 75  A 1 
ATOM 556  N NE1 . TRP A 0 75  . 53.435   -4.180  -19.639 1.00 75.05 75  A 1 
ATOM 557  C CH2 . TRP A 0 75  . 50.132   -2.514  -20.292 1.00 75.05 75  A 1 
ATOM 558  C CZ2 . TRP A 0 75  . 51.158   -3.049  -19.493 1.00 75.05 75  A 1 
ATOM 559  C CZ3 . TRP A 0 75  . 50.246   -2.544  -21.690 1.00 75.05 75  A 1 
ATOM 560  N N   . ASP A 0 76  . 52.057   -7.013  -23.218 1.00 84.08 76  A 1 
ATOM 561  C CA  . ASP A 0 76  . 50.625   -7.300  -23.130 1.00 84.08 76  A 1 
ATOM 562  C C   . ASP A 0 76  . 50.068   -6.947  -21.742 1.00 84.08 76  A 1 
ATOM 563  C CB  . ASP A 0 76  . 50.356   -8.797  -23.346 1.00 84.08 76  A 1 
ATOM 564  O O   . ASP A 0 76  . 50.675   -7.270  -20.704 1.00 84.08 76  A 1 
ATOM 565  C CG  . ASP A 0 76  . 50.954   -9.411  -24.608 1.00 84.08 76  A 1 
ATOM 566  O OD1 . ASP A 0 76  . 50.596   -8.943  -25.700 1.00 84.08 76  A 1 
ATOM 567  O OD2 . ASP A 0 76  . 51.664   -10.436 -24.426 1.00 84.08 76  A 1 
ATOM 568  N N   . ALA A 0 77  . 48.850   -6.414  -21.706 1.00 80.42 77  A 1 
ATOM 569  C CA  . ALA A 0 77  . 48.008   -6.376  -20.518 1.00 80.42 77  A 1 
ATOM 570  C C   . ALA A 0 77  . 46.569   -6.789  -20.837 1.00 80.42 77  A 1 
ATOM 571  C CB  . ALA A 0 77  . 48.074   -4.993  -19.875 1.00 80.42 77  A 1 
ATOM 572  O O   . ALA A 0 77  . 46.032   -6.489  -21.893 1.00 80.42 77  A 1 
ATOM 573  N N   . TRP A 0 78  . 45.939   -7.483  -19.890 1.00 87.79 78  A 1 
ATOM 574  C CA  . TRP A 0 78  . 44.530   -7.858  -19.958 1.00 87.79 78  A 1 
ATOM 575  C C   . TRP A 0 78  . 43.916   -7.815  -18.561 1.00 87.79 78  A 1 
ATOM 576  C CB  . TRP A 0 78  . 44.375   -9.248  -20.590 1.00 87.79 78  A 1 
ATOM 577  O O   . TRP A 0 78  . 44.542   -8.254  -17.584 1.00 87.79 78  A 1 
ATOM 578  C CG  . TRP A 0 78  . 42.990   -9.817  -20.505 1.00 87.79 78  A 1 
ATOM 579  C CD1 . TRP A 0 78  . 41.948   -9.453  -21.283 1.00 87.79 78  A 1 
ATOM 580  C CD2 . TRP A 0 78  . 42.438   -10.747 -19.524 1.00 87.79 78  A 1 
ATOM 581  C CE2 . TRP A 0 78  . 41.045   -10.910 -19.786 1.00 87.79 78  A 1 
ATOM 582  C CE3 . TRP A 0 78  . 42.966   -11.434 -18.409 1.00 87.79 78  A 1 
ATOM 583  N NE1 . TRP A 0 78  . 40.800   -10.089 -20.863 1.00 87.79 78  A 1 
ATOM 584  C CH2 . TRP A 0 78  . 40.782   -12.408 -17.904 1.00 87.79 78  A 1 
ATOM 585  C CZ2 . TRP A 0 78  . 40.222   -11.728 -18.999 1.00 87.79 78  A 1 
ATOM 586  C CZ3 . TRP A 0 78  . 42.150   -12.258 -17.609 1.00 87.79 78  A 1 
ATOM 587  N N   . GLY A 0 79  . 42.686   -7.318  -18.478 1.00 88.98 79  A 1 
ATOM 588  C CA  . GLY A 0 79  . 41.918   -7.198  -17.250 1.00 88.98 79  A 1 
ATOM 589  C C   . GLY A 0 79  . 40.473   -7.649  -17.424 1.00 88.98 79  A 1 
ATOM 590  O O   . GLY A 0 79  . 39.895   -7.565  -18.507 1.00 88.98 79  A 1 
ATOM 591  N N   . ARG A 0 80  . 39.908   -8.148  -16.323 1.00 91.12 80  A 1 
ATOM 592  C CA  . ARG A 0 80  . 38.468   -8.301  -16.146 1.00 91.12 80  A 1 
ATOM 593  C C   . ARG A 0 80  . 38.104   -8.048  -14.696 1.00 91.12 80  A 1 
ATOM 594  C CB  . ARG A 0 80  . 37.987   -9.680  -16.612 1.00 91.12 80  A 1 
ATOM 595  O O   . ARG A 0 80  . 38.588   -8.775  -13.818 1.00 91.12 80  A 1 
ATOM 596  C CG  . ARG A 0 80  . 36.471   -9.821  -16.409 1.00 91.12 80  A 1 
ATOM 597  C CD  . ARG A 0 80  . 35.986   -11.167 -16.939 1.00 91.12 80  A 1 
ATOM 598  N NE  . ARG A 0 80  . 34.521   -11.182 -16.969 1.00 91.12 80  A 1 
ATOM 599  N NH1 . ARG A 0 80  . 34.144   -13.405 -17.341 1.00 91.12 80  A 1 
ATOM 600  N NH2 . ARG A 0 80  . 32.427   -11.963 -17.199 1.00 91.12 80  A 1 
ATOM 601  C CZ  . ARG A 0 80  . 33.701   -12.189 -17.160 1.00 91.12 80  A 1 
ATOM 602  N N   . ASP A 0 81  . 37.216   -7.108  -14.461 1.00 89.87 81  A 1 
ATOM 603  C CA  . ASP A 0 81  . 36.581   -6.867  -13.179 1.00 89.87 81  A 1 
ATOM 604  C C   . ASP A 0 81  . 35.077   -7.056  -13.295 1.00 89.87 81  A 1 
ATOM 605  C CB  . ASP A 0 81  . 37.013   -5.562  -12.498 1.00 89.87 81  A 1 
ATOM 606  O O   . ASP A 0 81  . 34.465   -6.794  -14.313 1.00 89.87 81  A 1 
ATOM 607  C CG  . ASP A 0 81  . 37.142   -4.289  -13.337 1.00 89.87 81  A 1 
ATOM 608  O OD1 . ASP A 0 81  . 37.648   -4.412  -14.474 1.00 89.87 81  A 1 
ATOM 609  O OD2 . ASP A 0 81  . 37.097   -3.237  -12.664 1.00 89.87 81  A 1 
ATOM 610  N N   . GLN A 0 82  . 34.521   -7.686  -12.266 1.00 91.51 82  A 1 
ATOM 611  C CA  . GLN A 0 82  . 33.098   -7.964  -12.160 1.00 91.51 82  A 1 
ATOM 612  C C   . GLN A 0 82  . 32.682   -7.534  -10.775 1.00 91.51 82  A 1 
ATOM 613  C CB  . GLN A 0 82  . 32.796   -9.456  -12.336 1.00 91.51 82  A 1 
ATOM 614  O O   . GLN A 0 82  . 33.136   -8.131  -9.784  1.00 91.51 82  A 1 
ATOM 615  C CG  . GLN A 0 82  . 32.715   -9.868  -13.801 1.00 91.51 82  A 1 
ATOM 616  C CD  . GLN A 0 82  . 32.795   -11.379 -13.924 1.00 91.51 82  A 1 
ATOM 617  N NE2 . GLN A 0 82  . 33.979   -11.899 -14.153 1.00 91.51 82  A 1 
ATOM 618  O OE1 . GLN A 0 82  . 31.867   -12.156 -13.736 1.00 91.51 82  A 1 
ATOM 619  N N   . ASP A 0 83  . 31.812   -6.545  -10.705 1.00 93.33 83  A 1 
ATOM 620  C CA  . ASP A 0 83  . 31.162   -6.178  -9.469  1.00 93.33 83  A 1 
ATOM 621  C C   . ASP A 0 83  . 29.674   -6.564  -9.492  1.00 93.33 83  A 1 
ATOM 622  C CB  . ASP A 0 83  . 31.550   -4.751  -9.050  1.00 93.33 83  A 1 
ATOM 623  O O   . ASP A 0 83  . 29.062   -6.867  -10.516 1.00 93.33 83  A 1 
ATOM 624  C CG  . ASP A 0 83  . 30.730   -3.619  -9.656  1.00 93.33 83  A 1 
ATOM 625  O OD1 . ASP A 0 83  . 29.729   -3.942  -10.322 1.00 93.33 83  A 1 
ATOM 626  O OD2 . ASP A 0 83  . 30.973   -2.482  -9.193  1.00 93.33 83  A 1 
ATOM 627  N N   . LEU A 0 84  . 29.118   -6.733  -8.297  1.00 94.87 84  A 1 
ATOM 628  C CA  . LEU A 0 84  . 27.709   -7.045  -8.125  1.00 94.87 84  A 1 
ATOM 629  C C   . LEU A 0 84  . 27.263   -6.449  -6.802  1.00 94.87 84  A 1 
ATOM 630  C CB  . LEU A 0 84  . 27.477   -8.567  -8.195  1.00 94.87 84  A 1 
ATOM 631  O O   . LEU A 0 84  . 27.667   -6.908  -5.727  1.00 94.87 84  A 1 
ATOM 632  C CG  . LEU A 0 84  . 26.021   -8.995  -7.922  1.00 94.87 84  A 1 
ATOM 633  C CD1 . LEU A 0 84  . 25.026   -8.476  -8.958  1.00 94.87 84  A 1 
ATOM 634  C CD2 . LEU A 0 84  . 25.928   -10.523 -7.915  1.00 94.87 84  A 1 
ATOM 635  N N   . ALA A 0 85  . 26.391   -5.457  -6.883  1.00 97.13 85  A 1 
ATOM 636  C CA  . ALA A 0 85  . 25.712   -4.877  -5.744  1.00 97.13 85  A 1 
ATOM 637  C C   . ALA A 0 85  . 24.233   -5.265  -5.780  1.00 97.13 85  A 1 
ATOM 638  C CB  . ALA A 0 85  . 25.952   -3.367  -5.722  1.00 97.13 85  A 1 
ATOM 639  O O   . ALA A 0 85  . 23.546   -5.123  -6.789  1.00 97.13 85  A 1 
ATOM 640  N N   . ILE A 0 86  . 23.739   -5.775  -4.652  1.00 97.29 86  A 1 
ATOM 641  C CA  . ILE A 0 86  . 22.323   -6.078  -4.458  1.00 97.29 86  A 1 
ATOM 642  C C   . ILE A 0 86  . 21.888   -5.414  -3.161  1.00 97.29 86  A 1 
ATOM 643  C CB  . ILE A 0 86  . 22.036   -7.597  -4.459  1.00 97.29 86  A 1 
ATOM 644  O O   . ILE A 0 86  . 22.406   -5.749  -2.093  1.00 97.29 86  A 1 
ATOM 645  C CG1 . ILE A 0 86  . 22.565   -8.255  -5.756  1.00 97.29 86  A 1 
ATOM 646  C CG2 . ILE A 0 86  . 20.521   -7.834  -4.277  1.00 97.29 86  A 1 
ATOM 647  C CD1 . ILE A 0 86  . 22.327   -9.766  -5.856  1.00 97.29 86  A 1 
ATOM 648  N N   . ASP A 0 87  . 20.923   -4.510  -3.260  1.00 97.24 87  A 1 
ATOM 649  C CA  . ASP A 0 87  . 20.190   -3.992  -2.112  1.00 97.24 87  A 1 
ATOM 650  C C   . ASP A 0 87  . 18.763   -4.536  -2.169  1.00 97.24 87  A 1 
ATOM 651  C CB  . ASP A 0 87  . 20.254   -2.457  -2.049  1.00 97.24 87  A 1 
ATOM 652  O O   . ASP A 0 87  . 18.076   -4.433  -3.184  1.00 97.24 87  A 1 
ATOM 653  C CG  . ASP A 0 87  . 19.820   -1.903  -0.681  1.00 97.24 87  A 1 
ATOM 654  O OD1 . ASP A 0 87  . 19.329   -2.691  0.165   1.00 97.24 87  A 1 
ATOM 655  O OD2 . ASP A 0 87  . 20.014   -0.689  -0.449  1.00 97.24 87  A 1 
ATOM 656  N N   . GLU A 0 88  . 18.320   -5.177  -1.095  1.00 96.78 88  A 1 
ATOM 657  C CA  . GLU A 0 88  . 16.996   -5.777  -1.010  1.00 96.78 88  A 1 
ATOM 658  C C   . GLU A 0 88  . 16.388   -5.464  0.350   1.00 96.78 88  A 1 
ATOM 659  C CB  . GLU A 0 88  . 17.047   -7.285  -1.311  1.00 96.78 88  A 1 
ATOM 660  O O   . GLU A 0 88  . 16.955   -5.747  1.410   1.00 96.78 88  A 1 
ATOM 661  C CG  . GLU A 0 88  . 15.639   -7.899  -1.384  1.00 96.78 88  A 1 
ATOM 662  C CD  . GLU A 0 88  . 15.638   -9.343  -1.914  1.00 96.78 88  A 1 
ATOM 663  O OE1 . GLU A 0 88  . 14.677   -9.695  -2.643  1.00 96.78 88  A 1 
ATOM 664  O OE2 . GLU A 0 88  . 16.554   -10.120 -1.569  1.00 96.78 88  A 1 
ATOM 665  N N   . SER A 0 89  . 15.195   -4.885  0.320   1.00 96.76 89  A 1 
ATOM 666  C CA  . SER A 0 89  . 14.489   -4.451  1.510   1.00 96.76 89  A 1 
ATOM 667  C C   . SER A 0 89  . 13.047   -4.936  1.500   1.00 96.76 89  A 1 
ATOM 668  C CB  . SER A 0 89  . 14.606   -2.936  1.685   1.00 96.76 89  A 1 
ATOM 669  O O   . SER A 0 89  . 12.367   -5.003  0.474   1.00 96.76 89  A 1 
ATOM 670  O OG  . SER A 0 89  . 13.871   -2.253  0.696   1.00 96.76 89  A 1 
ATOM 671  N N   . TYR A 0 90  . 12.580   -5.287  2.693   1.00 96.54 90  A 1 
ATOM 672  C CA  . TYR A 0 90  . 11.207   -5.689  2.935   1.00 96.54 90  A 1 
ATOM 673  C C   . TYR A 0 90  . 10.697   -5.004  4.197   1.00 96.54 90  A 1 
ATOM 674  C CB  . TYR A 0 90  . 11.115   -7.212  3.030   1.00 96.54 90  A 1 
ATOM 675  O O   . TYR A 0 90  . 11.298   -5.094  5.271   1.00 96.54 90  A 1 
ATOM 676  C CG  . TYR A 0 90  . 9.723    -7.696  3.379   1.00 96.54 90  A 1 
ATOM 677  C CD1 . TYR A 0 90  . 9.390    -7.946  4.723   1.00 96.54 90  A 1 
ATOM 678  C CD2 . TYR A 0 90  . 8.757    -7.859  2.368   1.00 96.54 90  A 1 
ATOM 679  C CE1 . TYR A 0 90  . 8.102    -8.398  5.056   1.00 96.54 90  A 1 
ATOM 680  C CE2 . TYR A 0 90  . 7.464    -8.310  2.695   1.00 96.54 90  A 1 
ATOM 681  O OH  . TYR A 0 90  . 5.929    -9.094  4.376   1.00 96.54 90  A 1 
ATOM 682  C CZ  . TYR A 0 90  . 7.144    -8.594  4.037   1.00 96.54 90  A 1 
ATOM 683  N N   . GLY A 0 91  . 9.560    -4.335  4.066   1.00 95.55 91  A 1 
ATOM 684  C CA  . GLY A 0 91  . 8.893    -3.622  5.139   1.00 95.55 91  A 1 
ATOM 685  C C   . GLY A 0 91  . 7.457    -4.091  5.282   1.00 95.55 91  A 1 
ATOM 686  O O   . GLY A 0 91  . 6.726    -4.229  4.307   1.00 95.55 91  A 1 
ATOM 687  N N   . LYS A 0 92  . 7.018    -4.299  6.522   1.00 95.53 92  A 1 
ATOM 688  C CA  . LYS A 0 92  . 5.614    -4.564  6.828   1.00 95.53 92  A 1 
ATOM 689  C C   . LYS A 0 92  . 5.190    -3.745  8.025   1.00 95.53 92  A 1 
ATOM 690  C CB  . LYS A 0 92  . 5.398    -6.067  7.008   1.00 95.53 92  A 1 
ATOM 691  O O   . LYS A 0 92  . 5.660    -3.970  9.139   1.00 95.53 92  A 1 
ATOM 692  C CG  . LYS A 0 92  . 3.920    -6.415  7.250   1.00 95.53 92  A 1 
ATOM 693  C CD  . LYS A 0 92  . 3.707    -7.885  6.879   1.00 95.53 92  A 1 
ATOM 694  C CE  . LYS A 0 92  . 2.234    -8.267  6.819   1.00 95.53 92  A 1 
ATOM 695  N NZ  . LYS A 0 92  . 2.041    -9.364  5.843   1.00 95.53 92  A 1 
ATOM 696  N N   . THR A 0 93  . 4.266    -2.831  7.793   1.00 95.05 93  A 1 
ATOM 697  C CA  . THR A 0 93  . 3.718    -1.952  8.817   1.00 95.05 93  A 1 
ATOM 698  C C   . THR A 0 93  . 2.270    -2.323  9.050   1.00 95.05 93  A 1 
ATOM 699  C CB  . THR A 0 93  . 3.878    -0.481  8.425   1.00 95.05 93  A 1 
ATOM 700  O O   . THR A 0 93  . 1.497    -2.462  8.109   1.00 95.05 93  A 1 
ATOM 701  C CG2 . THR A 0 93  . 3.360    0.468   9.507   1.00 95.05 93  A 1 
ATOM 702  O OG1 . THR A 0 93  . 5.253    -0.218  8.285   1.00 95.05 93  A 1 
ATOM 703  N N   . LYS A 0 94  . 1.905    -2.490  10.320  1.00 94.68 94  A 1 
ATOM 704  C CA  . LYS A 0 94  . 0.519    -2.656  10.752  1.00 94.68 94  A 1 
ATOM 705  C C   . LYS A 0 94  . 0.252    -1.678  11.873  1.00 94.68 94  A 1 
ATOM 706  C CB  . LYS A 0 94  . 0.234    -4.091  11.201  1.00 94.68 94  A 1 
ATOM 707  O O   . LYS A 0 94  . 0.892    -1.753  12.922  1.00 94.68 94  A 1 
ATOM 708  C CG  . LYS A 0 94  . 0.489    -5.099  10.078  1.00 94.68 94  A 1 
ATOM 709  C CD  . LYS A 0 94  . -0.269   -6.393  10.363  1.00 94.68 94  A 1 
ATOM 710  C CE  . LYS A 0 94  . -0.072   -7.325  9.174   1.00 94.68 94  A 1 
ATOM 711  N NZ  . LYS A 0 94  . -1.156   -8.326  9.107   1.00 94.68 94  A 1 
ATOM 712  N N   . ALA A 0 95  . -0.684   -0.774  11.658  1.00 93.43 95  A 1 
ATOM 713  C CA  . ALA A 0 95  . -1.051   0.258   12.604  1.00 93.43 95  A 1 
ATOM 714  C C   . ALA A 0 95  . -2.559   0.235   12.837  1.00 93.43 95  A 1 
ATOM 715  C CB  . ALA A 0 95  . -0.537   1.609   12.103  1.00 93.43 95  A 1 
ATOM 716  O O   . ALA A 0 95  . -3.358   0.010   11.927  1.00 93.43 95  A 1 
ATOM 717  N N   . LYS A 0 96  . -2.946   0.463   14.091  1.00 95.93 96  A 1 
ATOM 718  C CA  . LYS A 0 96  . -4.337   0.638   14.501  1.00 95.93 96  A 1 
ATOM 719  C C   . LYS A 0 96  . -4.407   1.840   15.423  1.00 95.93 96  A 1 
ATOM 720  C CB  . LYS A 0 96  . -4.884   -0.614  15.200  1.00 95.93 96  A 1 
ATOM 721  O O   . LYS A 0 96  . -3.577   1.953   16.325  1.00 95.93 96  A 1 
ATOM 722  C CG  . LYS A 0 96  . -4.897   -1.840  14.280  1.00 95.93 96  A 1 
ATOM 723  C CD  . LYS A 0 96  . -5.532   -3.035  14.994  1.00 95.93 96  A 1 
ATOM 724  C CE  . LYS A 0 96  . -5.483   -4.254  14.071  1.00 95.93 96  A 1 
ATOM 725  N NZ  . LYS A 0 96  . -6.193   -5.409  14.670  1.00 95.93 96  A 1 
ATOM 726  N N   . SER A 0 97  . -5.397   2.690   15.219  1.00 95.60 97  A 1 
ATOM 727  C CA  . SER A 0 97  . -5.692   3.811   16.103  1.00 95.60 97  A 1 
ATOM 728  C C   . SER A 0 97  . -7.175   3.833   16.423  1.00 95.60 97  A 1 
ATOM 729  C CB  . SER A 0 97  . -5.242   5.142   15.494  1.00 95.60 97  A 1 
ATOM 730  O O   . SER A 0 97  . -8.005   3.582   15.549  1.00 95.60 97  A 1 
ATOM 731  O OG  . SER A 0 97  . -5.884   5.383   14.261  1.00 95.60 97  A 1 
ATOM 732  N N   . TYR A 0 98  . -7.476   4.161   17.671  1.00 93.51 98  A 1 
ATOM 733  C CA  . TYR A 0 98  . -8.824   4.407   18.150  1.00 93.51 98  A 1 
ATOM 734  C C   . TYR A 0 98  . -8.823   5.782   18.800  1.00 93.51 98  A 1 
ATOM 735  C CB  . TYR A 0 98  . -9.261   3.317   19.135  1.00 93.51 98  A 1 
ATOM 736  O O   . TYR A 0 98  . -7.901   6.096   19.558  1.00 93.51 98  A 1 
ATOM 737  C CG  . TYR A 0 98  . -9.155   1.913   18.574  1.00 93.51 98  A 1 
ATOM 738  C CD1 . TYR A 0 98  . -10.222  1.363   17.839  1.00 93.51 98  A 1 
ATOM 739  C CD2 . TYR A 0 98  . -7.977   1.169   18.773  1.00 93.51 98  A 1 
ATOM 740  C CE1 . TYR A 0 98  . -10.116  0.063   17.306  1.00 93.51 98  A 1 
ATOM 741  C CE2 . TYR A 0 98  . -7.866   -0.131  18.248  1.00 93.51 98  A 1 
ATOM 742  O OH  . TYR A 0 98  . -8.822   -1.955  17.046  1.00 93.51 98  A 1 
ATOM 743  C CZ  . TYR A 0 98  . -8.940   -0.685  17.516  1.00 93.51 98  A 1 
ATOM 744  N N   . ALA A 0 99  . -9.825   6.583   18.484  1.00 92.08 99  A 1 
ATOM 745  C CA  . ALA A 0 99  . -10.085  7.856   19.126  1.00 92.08 99  A 1 
ATOM 746  C C   . ALA A 0 99  . -11.565  7.908   19.497  1.00 92.08 99  A 1 
ATOM 747  C CB  . ALA A 0 99  . -9.659   8.999   18.198  1.00 92.08 99  A 1 
ATOM 748  O O   . ALA A 0 99  . -12.397  7.301   18.826  1.00 92.08 99  A 1 
ATOM 749  N N   . ALA A 0 100 . -11.866  8.593   20.589  1.00 88.28 100 A 1 
ATOM 750  C CA  . ALA A 0 100 . -13.225  8.895   20.984  1.00 88.28 100 A 1 
ATOM 751  C C   . ALA A 0 100 . -13.229  10.260  21.670  1.00 88.28 100 A 1 
ATOM 752  C CB  . ALA A 0 100 . -13.763  7.784   21.890  1.00 88.28 100 A 1 
ATOM 753  O O   . ALA A 0 100 . -12.301  10.561  22.433  1.00 88.28 100 A 1 
ATOM 754  N N   . GLU A 0 101 . -14.238  11.072  21.384  1.00 86.89 101 A 1 
ATOM 755  C CA  . GLU A 0 101 . -14.450  12.359  22.036  1.00 86.89 101 A 1 
ATOM 756  C C   . GLU A 0 101 . -15.621  12.249  22.997  1.00 86.89 101 A 1 
ATOM 757  C CB  . GLU A 0 101 . -14.659  13.493  21.030  1.00 86.89 101 A 1 
ATOM 758  O O   . GLU A 0 101 . -16.697  11.819  22.598  1.00 86.89 101 A 1 
ATOM 759  C CG  . GLU A 0 101 . -13.420  13.676  20.141  1.00 86.89 101 A 1 
ATOM 760  C CD  . GLU A 0 101 . -13.484  14.949  19.286  1.00 86.89 101 A 1 
ATOM 761  O OE1 . GLU A 0 101 . -12.393  15.528  19.052  1.00 86.89 101 A 1 
ATOM 762  O OE2 . GLU A 0 101 . -14.597  15.357  18.896  1.00 86.89 101 A 1 
ATOM 763  N N   . SER A 0 102 . -15.337  12.628  24.249  1.00 82.62 102 A 1 
ATOM 764  C CA  . SER A 0 102 . -16.187  12.500  25.437  1.00 82.62 102 A 1 
ATOM 765  C C   . SER A 0 102 . -16.716  11.080  25.695  1.00 82.62 102 A 1 
ATOM 766  C CB  . SER A 0 102 . -17.279  13.571  25.461  1.00 82.62 102 A 1 
ATOM 767  O O   . SER A 0 102 . -16.853  10.242  24.813  1.00 82.62 102 A 1 
ATOM 768  O OG  . SER A 0 102 . -18.344  13.183  24.654  1.00 82.62 102 A 1 
ATOM 769  N N   . TYR A 0 103 . -16.885  10.745  26.968  1.00 84.96 103 A 1 
ATOM 770  C CA  . TYR A 0 103 . -17.453  9.464   27.357  1.00 84.96 103 A 1 
ATOM 771  C C   . TYR A 0 103 . -18.184  9.644   28.665  1.00 84.96 103 A 1 
ATOM 772  C CB  . TYR A 0 103 . -16.379  8.385   27.513  1.00 84.96 103 A 1 
ATOM 773  O O   . TYR A 0 103 . -17.542  9.886   29.693  1.00 84.96 103 A 1 
ATOM 774  C CG  . TYR A 0 103 . -16.957  7.064   27.987  1.00 84.96 103 A 1 
ATOM 775  C CD1 . TYR A 0 103 . -16.608  6.515   29.236  1.00 84.96 103 A 1 
ATOM 776  C CD2 . TYR A 0 103 . -17.887  6.401   27.172  1.00 84.96 103 A 1 
ATOM 777  C CE1 . TYR A 0 103 . -17.087  5.240   29.599  1.00 84.96 103 A 1 
ATOM 778  C CE2 . TYR A 0 103 . -18.358  5.129   27.523  1.00 84.96 103 A 1 
ATOM 779  O OH  . TYR A 0 103 . -18.297  3.254   28.958  1.00 84.96 103 A 1 
ATOM 780  C CZ  . TYR A 0 103 . -17.925  4.531   28.710  1.00 84.96 103 A 1 
ATOM 781  N N   . ASP A 0 104 . -19.496  9.477   28.612  1.00 85.04 104 A 1 
ATOM 782  C CA  . ASP A 0 104 . -20.347  9.552   29.784  1.00 85.04 104 A 1 
ATOM 783  C C   . ASP A 0 104 . -20.997  8.188   30.026  1.00 85.04 104 A 1 
ATOM 784  C CB  . ASP A 0 104 . -21.352  10.706  29.639  1.00 85.04 104 A 1 
ATOM 785  O O   . ASP A 0 104 . -21.546  7.569   29.118  1.00 85.04 104 A 1 
ATOM 786  C CG  . ASP A 0 104 . -20.708  12.104  29.693  1.00 85.04 104 A 1 
ATOM 787  O OD1 . ASP A 0 104 . -19.610  12.247  30.286  1.00 85.04 104 A 1 
ATOM 788  O OD2 . ASP A 0 104 . -21.361  13.064  29.231  1.00 85.04 104 A 1 
ATOM 789  N N   . GLU A 0 105 . -20.924  7.713   31.271  1.00 87.80 105 A 1 
ATOM 790  C CA  . GLU A 0 105 . -21.711  6.583   31.769  1.00 87.80 105 A 1 
ATOM 791  C C   . GLU A 0 105 . -22.670  7.104   32.837  1.00 87.80 105 A 1 
ATOM 792  C CB  . GLU A 0 105 . -20.846  5.469   32.394  1.00 87.80 105 A 1 
ATOM 793  O O   . GLU A 0 105 . -22.253  7.824   33.752  1.00 87.80 105 A 1 
ATOM 794  C CG  . GLU A 0 105 . -19.770  4.857   31.490  1.00 87.80 105 A 1 
ATOM 795  C CD  . GLU A 0 105 . -19.090  3.612   32.108  1.00 87.80 105 A 1 
ATOM 796  O OE1 . GLU A 0 105 . -18.557  2.756   31.353  1.00 87.80 105 A 1 
ATOM 797  O OE2 . GLU A 0 105 . -19.068  3.460   33.344  1.00 87.80 105 A 1 
ATOM 798  N N   . TRP A 0 106 . -23.938  6.713   32.762  1.00 87.69 106 A 1 
ATOM 799  C CA  . TRP A 0 106 . -24.958  7.136   33.716  1.00 87.69 106 A 1 
ATOM 800  C C   . TRP A 0 106 . -25.863  5.971   34.127  1.00 87.69 106 A 1 
ATOM 801  C CB  . TRP A 0 106 . -25.720  8.340   33.147  1.00 87.69 106 A 1 
ATOM 802  O O   . TRP A 0 106 . -26.100  5.041   33.363  1.00 87.69 106 A 1 
ATOM 803  C CG  . TRP A 0 106 . -26.337  8.141   31.797  1.00 87.69 106 A 1 
ATOM 804  C CD1 . TRP A 0 106 . -25.758  8.421   30.605  1.00 87.69 106 A 1 
ATOM 805  C CD2 . TRP A 0 106 . -27.645  7.584   31.481  1.00 87.69 106 A 1 
ATOM 806  C CE2 . TRP A 0 106 . -27.799  7.562   30.063  1.00 87.69 106 A 1 
ATOM 807  C CE3 . TRP A 0 106 . -28.710  7.081   32.258  1.00 87.69 106 A 1 
ATOM 808  N NE1 . TRP A 0 106 . -26.620  8.088   29.579  1.00 87.69 106 A 1 
ATOM 809  C CH2 . TRP A 0 106 . -29.989  6.550   30.244  1.00 87.69 106 A 1 
ATOM 810  C CZ2 . TRP A 0 106 . -28.952  7.059   29.443  1.00 87.69 106 A 1 
ATOM 811  C CZ3 . TRP A 0 106 . -29.868  6.574   31.646  1.00 87.69 106 A 1 
ATOM 812  N N   . ASP A 0 107 . -26.339  6.023   35.370  1.00 82.76 107 A 1 
ATOM 813  C CA  . ASP A 0 107 . -27.246  5.056   35.998  1.00 82.76 107 A 1 
ATOM 814  C C   . ASP A 0 107 . -28.299  5.860   36.774  1.00 82.76 107 A 1 
ATOM 815  C CB  . ASP A 0 107 . -26.441  4.111   36.922  1.00 82.76 107 A 1 
ATOM 816  O O   . ASP A 0 107 . -27.947  6.755   37.552  1.00 82.76 107 A 1 
ATOM 817  C CG  . ASP A 0 107 . -27.254  3.002   37.620  1.00 82.76 107 A 1 
ATOM 818  O OD1 . ASP A 0 107 . -28.457  2.852   37.337  1.00 82.76 107 A 1 
ATOM 819  O OD2 . ASP A 0 107 . -26.672  2.293   38.483  1.00 82.76 107 A 1 
ATOM 820  N N   . ASN A 0 108 . -29.576  5.573   36.542  1.00 80.85 108 A 1 
ATOM 821  C CA  . ASN A 0 108 . -30.707  6.129   37.265  1.00 80.85 108 A 1 
ATOM 822  C C   . ASN A 0 108 . -31.606  4.993   37.751  1.00 80.85 108 A 1 
ATOM 823  C CB  . ASN A 0 108 . -31.483  7.115   36.379  1.00 80.85 108 A 1 
ATOM 824  O O   . ASN A 0 108 . -32.035  4.155   36.962  1.00 80.85 108 A 1 
ATOM 825  C CG  . ASN A 0 108 . -32.582  7.798   37.175  1.00 80.85 108 A 1 
ATOM 826  N ND2 . ASN A 0 108 . -33.759  7.966   36.621  1.00 80.85 108 A 1 
ATOM 827  O OD1 . ASN A 0 108 . -32.388  8.191   38.313  1.00 80.85 108 A 1 
ATOM 828  N N   . LYS A 0 109 . -31.920  5.010   39.044  1.00 79.97 109 A 1 
ATOM 829  C CA  . LYS A 0 109 . -32.826  4.056   39.681  1.00 79.97 109 A 1 
ATOM 830  C C   . LYS A 0 109 . -33.950  4.833   40.327  1.00 79.97 109 A 1 
ATOM 831  C CB  . LYS A 0 109 . -32.091  3.188   40.707  1.00 79.97 109 A 1 
ATOM 832  O O   . LYS A 0 109 . -33.660  5.684   41.174  1.00 79.97 109 A 1 
ATOM 833  C CG  . LYS A 0 109 . -30.978  2.406   40.014  1.00 79.97 109 A 1 
ATOM 834  C CD  . LYS A 0 109 . -30.327  1.398   40.950  1.00 79.97 109 A 1 
ATOM 835  C CE  . LYS A 0 109 . -29.227  0.772   40.101  1.00 79.97 109 A 1 
ATOM 836  N NZ  . LYS A 0 109 . -28.595  -0.367  40.782  1.00 79.97 109 A 1 
ATOM 837  N N   . ASP A 0 110 . -35.176  4.540   39.925  1.00 74.38 110 A 1 
ATOM 838  C CA  . ASP A 0 110 . -36.375  5.054   40.572  1.00 74.38 110 A 1 
ATOM 839  C C   . ASP A 0 110 . -37.127  3.889   41.222  1.00 74.38 110 A 1 
ATOM 840  C CB  . ASP A 0 110 . -37.240  5.880   39.604  1.00 74.38 110 A 1 
ATOM 841  O O   . ASP A 0 110 . -37.403  2.871   40.591  1.00 74.38 110 A 1 
ATOM 842  C CG  . ASP A 0 110 . -37.967  7.050   40.290  1.00 74.38 110 A 1 
ATOM 843  O OD1 . ASP A 0 110 . -37.816  7.219   41.532  1.00 74.38 110 A 1 
ATOM 844  O OD2 . ASP A 0 110 . -38.457  7.931   39.546  1.00 74.38 110 A 1 
ATOM 845  N N   . ASP A 0 111 . -37.349  4.028   42.527  1.00 72.99 111 A 1 
ATOM 846  C CA  . ASP A 0 111 . -37.953  3.012   43.390  1.00 72.99 111 A 1 
ATOM 847  C C   . ASP A 0 111 . -39.164  3.650   44.087  1.00 72.99 111 A 1 
ATOM 848  C CB  . ASP A 0 111 . -36.953  2.494   44.452  1.00 72.99 111 A 1 
ATOM 849  O O   . ASP A 0 111 . -39.129  3.979   45.288  1.00 72.99 111 A 1 
ATOM 850  C CG  . ASP A 0 111 . -35.907  1.437   44.074  1.00 72.99 111 A 1 
ATOM 851  O OD1 . ASP A 0 111 . -35.668  1.122   42.896  1.00 72.99 111 A 1 
ATOM 852  O OD2 . ASP A 0 111 . -35.324  0.892   45.051  1.00 72.99 111 A 1 
ATOM 853  N N   . ASP A 0 112 . -40.241  3.867   43.346  1.00 75.85 112 A 1 
ATOM 854  C CA  . ASP A 0 112 . -41.453  4.474   43.856  1.00 75.85 112 A 1 
ATOM 855  C C   . ASP A 0 112 . -42.416  3.459   44.487  1.00 75.85 112 A 1 
ATOM 856  C CB  . ASP A 0 112 . -42.142  5.506   42.930  1.00 75.85 112 A 1 
ATOM 857  O O   . ASP A 0 112 . -42.431  2.241   44.292  1.00 75.85 112 A 1 
ATOM 858  C CG  . ASP A 0 112 . -41.702  5.676   41.466  1.00 75.85 112 A 1 
ATOM 859  O OD1 . ASP A 0 112 . -40.658  5.125   41.058  1.00 75.85 112 A 1 
ATOM 860  O OD2 . ASP A 0 112 . -42.394  6.517   40.845  1.00 75.85 112 A 1 
ATOM 861  N N   . LYS A 0 113 . -43.199  3.988   45.428  1.00 69.03 113 A 1 
ATOM 862  C CA  . LYS A 0 113 . -44.286  3.265   46.085  1.00 69.03 113 A 1 
ATOM 863  C C   . LYS A 0 113 . -45.465  4.194   46.170  1.00 69.03 113 A 1 
ATOM 864  C CB  . LYS A 0 113 . -43.886  2.759   47.475  1.00 69.03 113 A 1 
ATOM 865  O O   . LYS A 0 113 . -45.454  5.153   46.947  1.00 69.03 113 A 1 
ATOM 866  C CG  . LYS A 0 113 . -42.825  1.668   47.372  1.00 69.03 113 A 1 
ATOM 867  C CD  . LYS A 0 113 . -42.489  1.090   48.742  1.00 69.03 113 A 1 
ATOM 868  C CE  . LYS A 0 113 . -41.371  0.089   48.476  1.00 69.03 113 A 1 
ATOM 869  N NZ  . LYS A 0 113 . -40.843  -0.493  49.723  1.00 69.03 113 A 1 
ATOM 870  N N   . TRP A 0 114 . -46.512  3.871   45.434  1.00 67.08 114 A 1 
ATOM 871  C CA  . TRP A 0 114 . -47.745  4.636   45.436  1.00 67.08 114 A 1 
ATOM 872  C C   . TRP A 0 114 . -48.900  3.827   46.035  1.00 67.08 114 A 1 
ATOM 873  C CB  . TRP A 0 114 . -47.989  5.202   44.037  1.00 67.08 114 A 1 
ATOM 874  O O   . TRP A 0 114 . -48.981  2.599   45.963  1.00 67.08 114 A 1 
ATOM 875  C CG  . TRP A 0 114 . -47.832  4.227   42.918  1.00 67.08 114 A 1 
ATOM 876  C CD1 . TRP A 0 114 . -46.707  4.021   42.191  1.00 67.08 114 A 1 
ATOM 877  C CD2 . TRP A 0 114 . -48.834  3.330   42.356  1.00 67.08 114 A 1 
ATOM 878  C CE2 . TRP A 0 114 . -48.242  2.617   41.269  1.00 67.08 114 A 1 
ATOM 879  C CE3 . TRP A 0 114 . -50.195  3.076   42.651  1.00 67.08 114 A 1 
ATOM 880  N NE1 . TRP A 0 114 . -46.946  3.086   41.213  1.00 67.08 114 A 1 
ATOM 881  C CH2 . TRP A 0 114 . -50.333  1.480   40.811  1.00 67.08 114 A 1 
ATOM 882  C CZ2 . TRP A 0 114 . -48.978  1.702   40.506  1.00 67.08 114 A 1 
ATOM 883  C CZ3 . TRP A 0 114 . -50.940  2.159   41.885  1.00 67.08 114 A 1 
ATOM 884  N N   . GLY A 0 115 . -49.800  4.541   46.712  1.00 57.54 115 A 1 
ATOM 885  C CA  . GLY A 0 115 . -51.006  3.981   47.311  1.00 57.54 115 A 1 
ATOM 886  C C   . GLY A 0 115 . -52.232  4.718   46.796  1.00 57.54 115 A 1 
ATOM 887  O O   . GLY A 0 115 . -52.313  5.941   46.911  1.00 57.54 115 A 1 
ATOM 888  N N   . ALA A 0 116 . -53.203  3.981   46.263  1.00 56.92 116 A 1 
ATOM 889  C CA  . ALA A 0 116 . -54.499  4.529   45.888  1.00 56.92 116 A 1 
ATOM 890  C C   . ALA A 0 116 . -55.509  4.266   47.016  1.00 56.92 116 A 1 
ATOM 891  C CB  . ALA A 0 116 . -54.924  3.954   44.534  1.00 56.92 116 A 1 
ATOM 892  O O   . ALA A 0 116 . -55.686  3.130   47.468  1.00 56.92 116 A 1 
ATOM 893  N N   . GLN A 0 117 . -56.176  5.322   47.488  1.00 48.88 117 A 1 
ATOM 894  C CA  . GLN A 0 117 . -57.181  5.237   48.548  1.00 48.88 117 A 1 
ATOM 895  C C   . GLN A 0 117 . -58.580  5.438   47.962  1.00 48.88 117 A 1 
ATOM 896  C CB  . GLN A 0 117 . -56.839  6.232   49.669  1.00 48.88 117 A 1 
ATOM 897  O O   . GLN A 0 117 . -58.877  6.489   47.395  1.00 48.88 117 A 1 
ATOM 898  C CG  . GLN A 0 117 . -57.692  5.993   50.925  1.00 48.88 117 A 1 
ATOM 899  C CD  . GLN A 0 117 . -57.248  6.841   52.115  1.00 48.88 117 A 1 
ATOM 900  N NE2 . GLN A 0 117 . -58.156  7.221   52.985  1.00 48.88 117 A 1 
ATOM 901  O OE1 . GLN A 0 117 . -56.089  7.160   52.314  1.00 48.88 117 A 1 
ATOM 902  N N   . ALA A 0 118 . -59.449  4.439   48.129  1.00 46.33 118 A 1 
ATOM 903  C CA  . ALA A 0 118 . -60.839  4.494   47.686  1.00 46.33 118 A 1 
ATOM 904  C C   . ALA A 0 118 . -61.814  4.401   48.877  1.00 46.33 118 A 1 
ATOM 905  C CB  . ALA A 0 118 . -61.054  3.429   46.607  1.00 46.33 118 A 1 
ATOM 906  O O   . ALA A 0 118 . -61.488  3.818   49.914  1.00 46.33 118 A 1 
ATOM 907  N N   . TRP A 0 119 . -63.000  4.999   48.721  1.00 44.48 119 A 1 
ATOM 908  C CA  . TRP A 0 119 . -64.018  5.183   49.766  1.00 44.48 119 A 1 
ATOM 909  C C   . TRP A 0 119 . -65.292  4.407   49.411  1.00 44.48 119 A 1 
ATOM 910  C CB  . TRP A 0 119 . -64.355  6.680   49.897  1.00 44.48 119 A 1 
ATOM 911  O O   . TRP A 0 119 . -65.748  4.512   48.273  1.00 44.48 119 A 1 
ATOM 912  C CG  . TRP A 0 119 . -63.224  7.609   50.229  1.00 44.48 119 A 1 
ATOM 913  C CD1 . TRP A 0 119 . -62.240  7.997   49.384  1.00 44.48 119 A 1 
ATOM 914  C CD2 . TRP A 0 119 . -62.959  8.301   51.488  1.00 44.48 119 A 1 
ATOM 915  C CE2 . TRP A 0 119 . -61.771  9.078   51.334  1.00 44.48 119 A 1 
ATOM 916  C CE3 . TRP A 0 119 . -63.601  8.351   52.745  1.00 44.48 119 A 1 
ATOM 917  N NE1 . TRP A 0 119 . -61.371  8.847   50.036  1.00 44.48 119 A 1 
ATOM 918  C CH2 . TRP A 0 119 . -61.904  9.882   53.612  1.00 44.48 119 A 1 
ATOM 919  C CZ2 . TRP A 0 119 . -61.240  9.856   52.373  1.00 44.48 119 A 1 
ATOM 920  C CZ3 . TRP A 0 119 . -63.081  9.134   53.794  1.00 44.48 119 A 1 
ATOM 921  N N   . GLY A 0 120 . -65.872  3.673   50.367  1.00 53.39 120 A 1 
ATOM 922  C CA  . GLY A 0 120 . -67.138  2.939   50.214  1.00 53.39 120 A 1 
ATOM 923  C C   . GLY A 0 120 . -68.154  3.266   51.315  1.00 53.39 120 A 1 
ATOM 924  O O   . GLY A 0 120 . -67.790  3.844   52.341  1.00 53.39 120 A 1 
ATOM 925  N N   . LYS A 0 121 . -69.430  2.923   51.086  1.00 44.94 121 A 1 
ATOM 926  C CA  . LYS A 0 121 . -70.511  2.974   52.088  1.00 44.94 121 A 1 
ATOM 927  C C   . LYS A 0 121 . -71.323  1.689   52.006  1.00 44.94 121 A 1 
ATOM 928  C CB  . LYS A 0 121 . -71.455  4.172   51.865  1.00 44.94 121 A 1 
ATOM 929  O O   . LYS A 0 121 . -72.171  1.575   51.122  1.00 44.94 121 A 1 
ATOM 930  C CG  . LYS A 0 121 . -70.771  5.505   52.141  1.00 44.94 121 A 1 
ATOM 931  C CD  . LYS A 0 121 . -71.754  6.678   52.104  1.00 44.94 121 A 1 
ATOM 932  C CE  . LYS A 0 121 . -70.885  7.928   52.244  1.00 44.94 121 A 1 
ATOM 933  N NZ  . LYS A 0 121 . -71.413  8.886   53.229  1.00 44.94 121 A 1 
ATOM 934  N N   . ASP A 0 122 . -71.114  0.763   52.929  1.00 45.79 122 A 1 
ATOM 935  C CA  . ASP A 0 122 . -72.095  -0.293  53.147  1.00 45.79 122 A 1 
ATOM 936  C C   . ASP A 0 122 . -73.315  0.284   53.886  1.00 45.79 122 A 1 
ATOM 937  C CB  . ASP A 0 122 . -71.471  -1.544  53.791  1.00 45.79 122 A 1 
ATOM 938  O O   . ASP A 0 122 . -73.268  1.318   54.558  1.00 45.79 122 A 1 
ATOM 939  C CG  . ASP A 0 122 . -70.551  -1.282  54.984  1.00 45.79 122 A 1 
ATOM 940  O OD1 . ASP A 0 122 . -70.652  -0.184  55.567  1.00 45.79 122 A 1 
ATOM 941  O OD2 . ASP A 0 122 . -69.662  -2.136  55.203  1.00 45.79 122 A 1 
ATOM 942  N N   . ARG A 0 123 . -74.483  -0.300  53.615  1.00 38.53 123 A 1 
ATOM 943  C CA  . ARG A 0 123 . -75.763  0.084   54.225  1.00 38.53 123 A 1 
ATOM 944  C C   . ARG A 0 123 . -76.384  -1.168  54.805  1.00 38.53 123 A 1 
ATOM 945  C CB  . ARG A 0 123 . -76.701  0.766   53.219  1.00 38.53 123 A 1 
ATOM 946  O O   . ARG A 0 123 . -77.445  -1.603  54.348  1.00 38.53 123 A 1 
ATOM 947  C CG  . ARG A 0 123 . -76.206  2.133   52.736  1.00 38.53 123 A 1 
ATOM 948  C CD  . ARG A 0 123 . -77.214  2.741   51.751  1.00 38.53 123 A 1 
ATOM 949  N NE  . ARG A 0 123 . -77.308  1.928   50.524  1.00 38.53 123 A 1 
ATOM 950  N NH1 . ARG A 0 123 . -79.120  2.942   49.560  1.00 38.53 123 A 1 
ATOM 951  N NH2 . ARG A 0 123 . -78.193  1.144   48.590  1.00 38.53 123 A 1 
ATOM 952  C CZ  . ARG A 0 123 . -78.204  2.010   49.563  1.00 38.53 123 A 1 
ATOM 953  N N   . ASP A 0 124 . -75.713  -1.770  55.767  1.00 50.88 124 A 1 
ATOM 954  C CA  . ASP A 0 124 . -76.255  -2.909  56.470  1.00 50.88 124 A 1 
ATOM 955  C C   . ASP A 0 124 . -77.417  -2.460  57.369  1.00 50.88 124 A 1 
ATOM 956  C CB  . ASP A 0 124 . -75.159  -3.743  57.149  1.00 50.88 124 A 1 
ATOM 957  O O   . ASP A 0 124 . -77.415  -1.453  58.082  1.00 50.88 124 A 1 
ATOM 958  C CG  . ASP A 0 124 . -74.232  -2.991  58.109  1.00 50.88 124 A 1 
ATOM 959  O OD1 . ASP A 0 124 . -73.971  -1.793  57.859  1.00 50.88 124 A 1 
ATOM 960  O OD2 . ASP A 0 124 . -73.812  -3.650  59.088  1.00 50.88 124 A 1 
ATOM 961  N N   . MET A 0 125 . -78.528  -3.181  57.247  1.00 37.23 125 A 1 
ATOM 962  C CA  . MET A 0 125 . -79.709  -2.931  58.053  1.00 37.23 125 A 1 
ATOM 963  C C   . MET A 0 125 . -79.511  -3.698  59.358  1.00 37.23 125 A 1 
ATOM 964  C CB  . MET A 0 125 . -80.978  -3.311  57.256  1.00 37.23 125 A 1 
ATOM 965  O O   . MET A 0 125 . -79.788  -4.895  59.408  1.00 37.23 125 A 1 
ATOM 966  C CG  . MET A 0 125 . -82.056  -2.229  57.390  1.00 37.23 125 A 1 
ATOM 967  S SD  . MET A 0 125 . -83.629  -2.559  56.535  1.00 37.23 125 A 1 
ATOM 968  C CE  . MET A 0 125 . -83.119  -2.385  54.800  1.00 37.23 125 A 1 
ATOM 969  N N   . ARG A 0 126 . -79.033  -3.032  60.421  1.00 38.98 126 A 1 
ATOM 970  C CA  . ARG A 0 126 . -78.875  -3.647  61.748  1.00 38.98 126 A 1 
ATOM 971  C C   . ARG A 0 126 . -80.152  -4.391  62.145  1.00 38.98 126 A 1 
ATOM 972  C CB  . ARG A 0 126 . -78.462  -2.585  62.778  1.00 38.98 126 A 1 
ATOM 973  O O   . ARG A 0 126 . -81.163  -3.783  62.512  1.00 38.98 126 A 1 
ATOM 974  C CG  . ARG A 0 126 . -78.252  -3.194  64.174  1.00 38.98 126 A 1 
ATOM 975  C CD  . ARG A 0 126 . -77.792  -2.137  65.181  1.00 38.98 126 A 1 
ATOM 976  N NE  . ARG A 0 126 . -76.365  -1.816  65.018  1.00 38.98 126 A 1 
ATOM 977  N NH1 . ARG A 0 126 . -75.612  -2.224  67.159  1.00 38.98 126 A 1 
ATOM 978  N NH2 . ARG A 0 126 . -74.204  -1.572  65.530  1.00 38.98 126 A 1 
ATOM 979  C CZ  . ARG A 0 126 . -75.404  -1.874  65.913  1.00 38.98 126 A 1 
ATOM 980  N N   . GLY A 0 127 . -80.080  -5.721  62.064  1.00 39.06 127 A 1 
ATOM 981  C CA  . GLY A 0 127 . -81.187  -6.630  62.316  1.00 39.06 127 A 1 
ATOM 982  C C   . GLY A 0 127 . -81.874  -6.270  63.624  1.00 39.06 127 A 1 
ATOM 983  O O   . GLY A 0 127 . -81.248  -6.227  64.688  1.00 39.06 127 A 1 
ATOM 984  N N   . ALA A 0 128 . -83.167  -5.961  63.536  1.00 34.01 128 A 1 
ATOM 985  C CA  . ALA A 0 128 . -84.007  -5.664  64.680  1.00 34.01 128 A 1 
ATOM 986  C C   . ALA A 0 128 . -83.959  -6.855  65.645  1.00 34.01 128 A 1 
ATOM 987  C CB  . ALA A 0 128 . -85.426  -5.362  64.177  1.00 34.01 128 A 1 
ATOM 988  O O   . ALA A 0 128 . -84.662  -7.846  65.457  1.00 34.01 128 A 1 
ATOM 989  N N   . SER A 0 129 . -83.095  -6.773  66.661  1.00 34.87 129 A 1 
ATOM 990  C CA  . SER A 0 129 . -82.995  -7.806  67.689  1.00 34.87 129 A 1 
ATOM 991  C C   . SER A 0 129 . -84.390  -8.081  68.250  1.00 34.87 129 A 1 
ATOM 992  C CB  . SER A 0 129 . -81.981  -7.447  68.781  1.00 34.87 129 A 1 
ATOM 993  O O   . SER A 0 129 . -85.103  -7.190  68.725  1.00 34.87 129 A 1 
ATOM 994  O OG  . SER A 0 129 . -82.285  -6.212  69.402  1.00 34.87 129 A 1 
ATOM 995  N N   . SER A 0 130 . -84.808  -9.333  68.098  1.00 34.66 130 A 1 
ATOM 996  C CA  . SER A 0 130 . -86.098  -9.849  68.514  1.00 34.66 130 A 1 
ATOM 997  C C   . SER A 0 130 . -86.350  -9.488  69.976  1.00 34.66 130 A 1 
ATOM 998  C CB  . SER A 0 130 . -86.087  -11.372 68.324  1.00 34.66 130 A 1 
ATOM 999  O O   . SER A 0 130 . -85.684  -10.004 70.876  1.00 34.66 130 A 1 
ATOM 1000 O OG  . SER A 0 130 . -84.942  -11.930 68.943  1.00 34.66 130 A 1 
ATOM 1001 N N   . LYS A 0 131 . -87.337  -8.624  70.236  1.00 32.30 131 A 1 
ATOM 1002 C CA  . LYS A 0 131 . -87.913  -8.473  71.573  1.00 32.30 131 A 1 
ATOM 1003 C C   . LYS A 0 131 . -88.644  -9.764  71.937  1.00 32.30 131 A 1 
ATOM 1004 C CB  . LYS A 0 131 . -88.844  -7.251  71.663  1.00 32.30 131 A 1 
ATOM 1005 O O   . LYS A 0 131 . -89.852  -9.873  71.759  1.00 32.30 131 A 1 
ATOM 1006 C CG  . LYS A 0 131 . -88.093  -5.924  71.856  1.00 32.30 131 A 1 
ATOM 1007 C CD  . LYS A 0 131 . -88.942  -4.969  72.709  1.00 32.30 131 A 1 
ATOM 1008 C CE  . LYS A 0 131 . -88.214  -3.647  72.956  1.00 32.30 131 A 1 
ATOM 1009 N NZ  . LYS A 0 131 . -88.995  -2.767  73.862  1.00 32.30 131 A 1 
ATOM 1010 N N   . ALA A 0 132 . -87.915  -10.738 72.470  1.00 33.49 132 A 1 
ATOM 1011 C CA  . ALA A 0 132 . -88.495  -11.836 73.224  1.00 33.49 132 A 1 
ATOM 1012 C C   . ALA A 0 132 . -88.986  -11.281 74.570  1.00 33.49 132 A 1 
ATOM 1013 C CB  . ALA A 0 132 . -87.478  -12.974 73.347  1.00 33.49 132 A 1 
ATOM 1014 O O   . ALA A 0 132 . -88.293  -11.264 75.582  1.00 33.49 132 A 1 
ATOM 1015 N N   . SER A 0 133 . -90.199  -10.743 74.553  1.00 27.78 133 A 1 
ATOM 1016 C CA  . SER A 0 133 . -90.991  -10.462 75.738  1.00 27.78 133 A 1 
ATOM 1017 C C   . SER A 0 133 . -91.502  -11.778 76.326  1.00 27.78 133 A 1 
ATOM 1018 C CB  . SER A 0 133 . -92.173  -9.573  75.320  1.00 27.78 133 A 1 
ATOM 1019 O O   . SER A 0 133 . -92.490  -12.293 75.819  1.00 27.78 133 A 1 
ATOM 1020 O OG  . SER A 0 133 . -92.846  -10.124 74.201  1.00 27.78 133 A 1 
ATOM 1021 N N   . VAL A 0 134 . -90.884  -12.312 77.383  1.00 29.49 134 A 1 
ATOM 1022 C CA  . VAL A 0 134 . -91.574  -13.177 78.363  1.00 29.49 134 A 1 
ATOM 1023 C C   . VAL A 0 134 . -90.764  -13.314 79.660  1.00 29.49 134 A 1 
ATOM 1024 C CB  . VAL A 0 134 . -91.967  -14.591 77.846  1.00 29.49 134 A 1 
ATOM 1025 O O   . VAL A 0 134 . -89.737  -13.972 79.709  1.00 29.49 134 A 1 
ATOM 1026 C CG1 . VAL A 0 134 . -93.482  -14.701 77.596  1.00 29.49 134 A 1 
ATOM 1027 C CG2 . VAL A 0 134 . -91.195  -15.094 76.619  1.00 29.49 134 A 1 
ATOM 1028 N N   . ALA A 0 135 . -91.296  -12.698 80.718  1.00 26.22 135 A 1 
ATOM 1029 C CA  . ALA A 0 135 . -91.301  -13.196 82.094  1.00 26.22 135 A 1 
ATOM 1030 C C   . ALA A 0 135 . -89.969  -13.628 82.749  1.00 26.22 135 A 1 
ATOM 1031 C CB  . ALA A 0 135 . -92.374  -14.294 82.168  1.00 26.22 135 A 1 
ATOM 1032 O O   . ALA A 0 135 . -89.730  -14.808 82.972  1.00 26.22 135 A 1 
ATOM 1033 N N   . SER A 0 136 . -89.213  -12.662 83.274  1.00 33.60 136 A 1 
ATOM 1034 C CA  . SER A 0 136 . -88.426  -12.868 84.502  1.00 33.60 136 A 1 
ATOM 1035 C C   . SER A 0 136 . -88.906  -11.904 85.595  1.00 33.60 136 A 1 
ATOM 1036 C CB  . SER A 0 136 . -86.917  -12.829 84.238  1.00 33.60 136 A 1 
ATOM 1037 O O   . SER A 0 136 . -88.163  -11.082 86.115  1.00 33.60 136 A 1 
ATOM 1038 O OG  . SER A 0 136 . -86.514  -11.519 83.911  1.00 33.60 136 A 1 
ATOM 1039 N N   . ALA A 0 137 . -90.193  -11.997 85.940  1.00 31.37 137 A 1 
ATOM 1040 C CA  . ALA A 0 137 . -90.737  -11.473 87.198  1.00 31.37 137 A 1 
ATOM 1041 C C   . ALA A 0 137 . -90.558  -12.487 88.353  1.00 31.37 137 A 1 
ATOM 1042 C CB  . ALA A 0 137 . -92.198  -11.055 86.977  1.00 31.37 137 A 1 
ATOM 1043 O O   . ALA A 0 137 . -91.310  -12.462 89.321  1.00 31.37 137 A 1 
ATOM 1044 N N   . ALA A 0 138 . -89.592  -13.403 88.229  1.00 32.53 138 A 1 
ATOM 1045 C CA  . ALA A 0 138 . -89.355  -14.502 89.163  1.00 32.53 138 A 1 
ATOM 1046 C C   . ALA A 0 138 . -87.950  -14.484 89.787  1.00 32.53 138 A 1 
ATOM 1047 C CB  . ALA A 0 138 . -89.677  -15.826 88.459  1.00 32.53 138 A 1 
ATOM 1048 O O   . ALA A 0 138 . -87.545  -15.489 90.352  1.00 32.53 138 A 1 
ATOM 1049 N N   . ASP A 0 139 . -87.226  -13.365 89.724  1.00 31.37 139 A 1 
ATOM 1050 C CA  . ASP A 0 139 . -85.947  -13.236 90.433  1.00 31.37 139 A 1 
ATOM 1051 C C   . ASP A 0 139 . -85.887  -11.898 91.178  1.00 31.37 139 A 1 
ATOM 1052 C CB  . ASP A 0 139 . -84.769  -13.546 89.484  1.00 31.37 139 A 1 
ATOM 1053 O O   . ASP A 0 139 . -85.124  -10.985 90.878  1.00 31.37 139 A 1 
ATOM 1054 C CG  . ASP A 0 139 . -83.709  -14.480 90.092  1.00 31.37 139 A 1 
ATOM 1055 O OD1 . ASP A 0 139 . -83.942  -15.031 91.191  1.00 31.37 139 A 1 
ATOM 1056 O OD2 . ASP A 0 139 . -82.669  -14.649 89.421  1.00 31.37 139 A 1 
ATOM 1057 N N   . TYR A 0 140 . -86.812  -11.750 92.126  1.00 28.34 140 A 1 
ATOM 1058 C CA  . TYR A 0 140 . -86.872  -10.629 93.061  1.00 28.34 140 A 1 
ATOM 1059 C C   . TYR A 0 140 . -86.626  -11.141 94.482  1.00 28.34 140 A 1 
ATOM 1060 C CB  . TYR A 0 140 . -88.184  -9.835  92.883  1.00 28.34 140 A 1 
ATOM 1061 O O   . TYR A 0 140 . -87.384  -10.822 95.385  1.00 28.34 140 A 1 
ATOM 1062 C CG  . TYR A 0 140 . -88.016  -8.328  92.999  1.00 28.34 140 A 1 
ATOM 1063 C CD1 . TYR A 0 140 . -88.005  -7.683  94.253  1.00 28.34 140 A 1 
ATOM 1064 C CD2 . TYR A 0 140 . -87.854  -7.571  91.823  1.00 28.34 140 A 1 
ATOM 1065 C CE1 . TYR A 0 140 . -87.840  -6.283  94.327  1.00 28.34 140 A 1 
ATOM 1066 C CE2 . TYR A 0 140 . -87.698  -6.175  91.890  1.00 28.34 140 A 1 
ATOM 1067 O OH  . TYR A 0 140 . -87.531  -4.179  93.199  1.00 28.34 140 A 1 
ATOM 1068 C CZ  . TYR A 0 140 . -87.689  -5.528  93.141  1.00 28.34 140 A 1 
ATOM 1069 N N   . GLU A 0 141 . -85.612  -11.991 94.690  1.00 29.96 141 A 1 
ATOM 1070 C CA  . GLU A 0 141 . -85.294  -12.485 96.040  1.00 29.96 141 A 1 
ATOM 1071 C C   . GLU A 0 141 . -83.849  -12.984 96.231  1.00 29.96 141 A 1 
ATOM 1072 C CB  . GLU A 0 141 . -86.378  -13.478 96.524  1.00 29.96 141 A 1 
ATOM 1073 O O   . GLU A 0 141 . -83.581  -13.824 97.086  1.00 29.96 141 A 1 
ATOM 1074 C CG  . GLU A 0 141 . -87.062  -12.958 97.803  1.00 29.96 141 A 1 
ATOM 1075 C CD  . GLU A 0 141 . -88.342  -13.733 98.142  1.00 29.96 141 A 1 
ATOM 1076 O OE1 . GLU A 0 141 . -89.332  -13.079 98.548  1.00 29.96 141 A 1 
ATOM 1077 O OE2 . GLU A 0 141 . -88.317  -14.979 98.038  1.00 29.96 141 A 1 
ATOM 1078 N N   . GLN A 0 142 . -82.871  -12.404 95.524  1.00 29.55 142 A 1 
ATOM 1079 C CA  . GLN A 0 142 . -81.465  -12.505 95.936  1.00 29.55 142 A 1 
ATOM 1080 C C   . GLN A 0 142 . -80.891  -11.126 96.263  1.00 29.55 142 A 1 
ATOM 1081 C CB  . GLN A 0 142 . -80.635  -13.381 94.991  1.00 29.55 142 A 1 
ATOM 1082 O O   . GLN A 0 142 . -80.189  -10.486 95.491  1.00 29.55 142 A 1 
ATOM 1083 C CG  . GLN A 0 142 . -79.363  -13.857 95.717  1.00 29.55 142 A 1 
ATOM 1084 C CD  . GLN A 0 142 . -78.630  -14.941 94.939  1.00 29.55 142 A 1 
ATOM 1085 N NE2 . GLN A 0 142 . -78.648  -16.178 95.387  1.00 29.55 142 A 1 
ATOM 1086 O OE1 . GLN A 0 142 . -78.013  -14.703 93.921  1.00 29.55 142 A 1 
ATOM 1087 N N   . TYR A 0 143 . -81.290  -10.675 97.451  1.00 27.96 143 A 1 
ATOM 1088 C CA  . TYR A 0 143 . -80.422  -10.111 98.479  1.00 27.96 143 A 1 
ATOM 1089 C C   . TYR A 0 143 . -79.235  -9.277  97.976  1.00 27.96 143 A 1 
ATOM 1090 C CB  . TYR A 0 143 . -79.973  -11.276 99.377  1.00 27.96 143 A 1 
ATOM 1091 O O   . TYR A 0 143 . -78.217  -9.807  97.532  1.00 27.96 143 A 1 
ATOM 1092 C CG  . TYR A 0 143 . -79.530  -10.879 100.769 1.00 27.96 143 A 1 
ATOM 1093 C CD1 . TYR A 0 143 . -78.162  -10.802 101.083 1.00 27.96 143 A 1 
ATOM 1094 C CD2 . TYR A 0 143 . -80.495  -10.636 101.766 1.00 27.96 143 A 1 
ATOM 1095 C CE1 . TYR A 0 143 . -77.759  -10.507 102.402 1.00 27.96 143 A 1 
ATOM 1096 C CE2 . TYR A 0 143 . -80.095  -10.332 103.081 1.00 27.96 143 A 1 
ATOM 1097 O OH  . TYR A 0 143 . -78.321  -9.999  104.669 1.00 27.96 143 A 1 
ATOM 1098 C CZ  . TYR A 0 143 . -78.722  -10.276 103.401 1.00 27.96 143 A 1 
ATOM 1099 N N   . GLY A 0 144 . -79.349  -7.961  98.186  1.00 30.51 144 A 1 
ATOM 1100 C CA  . GLY A 0 144 . -78.241  -7.014  98.239  1.00 30.51 144 A 1 
ATOM 1101 C C   . GLY A 0 144 . -77.201  -7.423  99.281  1.00 30.51 144 A 1 
ATOM 1102 O O   . GLY A 0 144 . -77.132  -6.868  100.377 1.00 30.51 144 A 1 
ATOM 1103 N N   . GLN A 0 145 . -76.375  -8.396  98.906  1.00 29.87 145 A 1 
ATOM 1104 C CA  . GLN A 0 145 . -75.162  -8.768  99.598  1.00 29.87 145 A 1 
ATOM 1105 C C   . GLN A 0 145 . -74.131  -7.680  99.304  1.00 29.87 145 A 1 
ATOM 1106 C CB  . GLN A 0 145 . -74.744  -10.202 99.212  1.00 29.87 145 A 1 
ATOM 1107 O O   . GLN A 0 145 . -73.418  -7.675  98.304  1.00 29.87 145 A 1 
ATOM 1108 C CG  . GLN A 0 145 . -74.504  -11.041 100.472 1.00 29.87 145 A 1 
ATOM 1109 C CD  . GLN A 0 145 . -74.239  -12.504 100.162 1.00 29.87 145 A 1 
ATOM 1110 N NE2 . GLN A 0 145 . -75.245  -13.351 100.090 1.00 29.87 145 A 1 
ATOM 1111 O OE1 . GLN A 0 145 . -73.109  -12.914 99.992  1.00 29.87 145 A 1 
ATOM 1112 N N   . ALA A 0 146 . -74.131  -6.697  100.195 1.00 30.09 146 A 1 
ATOM 1113 C CA  . ALA A 0 146 . -73.057  -5.754  100.377 1.00 30.09 146 A 1 
ATOM 1114 C C   . ALA A 0 146 . -71.740  -6.512  100.609 1.00 30.09 146 A 1 
ATOM 1115 C CB  . ALA A 0 146 . -73.436  -4.884  101.585 1.00 30.09 146 A 1 
ATOM 1116 O O   . ALA A 0 146 . -71.501  -7.028  101.695 1.00 30.09 146 A 1 
ATOM 1117 N N   . TYR A 0 147 . -70.867  -6.526  99.606  1.00 33.37 147 A 1 
ATOM 1118 C CA  . TYR A 0 147 . -69.432  -6.670  99.816  1.00 33.37 147 A 1 
ATOM 1119 C C   . TYR A 0 147 . -68.724  -5.532  99.092  1.00 33.37 147 A 1 
ATOM 1120 C CB  . TYR A 0 147 . -68.918  -8.069  99.451  1.00 33.37 147 A 1 
ATOM 1121 O O   . TYR A 0 147 . -68.489  -5.553  97.888  1.00 33.37 147 A 1 
ATOM 1122 C CG  . TYR A 0 147 . -68.927  -9.011  100.642 1.00 33.37 147 A 1 
ATOM 1123 C CD1 . TYR A 0 147 . -67.867  -8.975  101.572 1.00 33.37 147 A 1 
ATOM 1124 C CD2 . TYR A 0 147 . -70.006  -9.893  100.844 1.00 33.37 147 A 1 
ATOM 1125 C CE1 . TYR A 0 147 . -67.882  -9.822  102.698 1.00 33.37 147 A 1 
ATOM 1126 C CE2 . TYR A 0 147 . -70.024  -10.743 101.967 1.00 33.37 147 A 1 
ATOM 1127 O OH  . TYR A 0 147 . -68.983  -11.527 103.981 1.00 33.37 147 A 1 
ATOM 1128 C CZ  . TYR A 0 147 . -68.964  -10.708 102.896 1.00 33.37 147 A 1 
ATOM 1129 N N   . GLY A 0 148 . -68.388  -4.509  99.877  1.00 29.65 148 A 1 
ATOM 1130 C CA  . GLY A 0 148 . -67.244  -3.670  99.572  1.00 29.65 148 A 1 
ATOM 1131 C C   . GLY A 0 148 . -65.982  -4.531  99.602  1.00 29.65 148 A 1 
ATOM 1132 O O   . GLY A 0 148 . -65.770  -5.306  100.532 1.00 29.65 148 A 1 
ATOM 1133 N N   . GLY A 0 149 . -65.147  -4.393  98.580  1.00 32.94 149 A 1 
ATOM 1134 C CA  . GLY A 0 149 . -63.904  -5.141  98.464  1.00 32.94 149 A 1 
ATOM 1135 C C   . GLY A 0 149 . -63.068  -4.611  97.314  1.00 32.94 149 A 1 
ATOM 1136 O O   . GLY A 0 149 . -63.259  -4.993  96.168  1.00 32.94 149 A 1 
ATOM 1137 N N   . LYS A 0 150 . -62.155  -3.693  97.639  1.00 29.44 150 A 1 
ATOM 1138 C CA  . LYS A 0 150 . -61.005  -3.302  96.818  1.00 29.44 150 A 1 
ATOM 1139 C C   . LYS A 0 150 . -60.361  -4.518  96.140  1.00 29.44 150 A 1 
ATOM 1140 C CB  . LYS A 0 150 . -59.909  -2.771  97.761  1.00 29.44 150 A 1 
ATOM 1141 O O   . LYS A 0 150 . -59.955  -5.431  96.850  1.00 29.44 150 A 1 
ATOM 1142 C CG  . LYS A 0 150 . -60.023  -1.340  98.283  1.00 29.44 150 A 1 
ATOM 1143 C CD  . LYS A 0 150 . -58.833  -1.109  99.232  1.00 29.44 150 A 1 
ATOM 1144 C CE  . LYS A 0 150 . -58.572  0.377   99.471  1.00 29.44 150 A 1 
ATOM 1145 N NZ  . LYS A 0 150 . -57.232  0.587   100.076 1.00 29.44 150 A 1 
ATOM 1146 N N   . GLN A 0 151 . -60.042  -4.411  94.853  1.00 33.07 151 A 1 
ATOM 1147 C CA  . GLN A 0 151 . -58.786  -4.968  94.354  1.00 33.07 151 A 1 
ATOM 1148 C C   . GLN A 0 151 . -58.304  -4.172  93.142  1.00 33.07 151 A 1 
ATOM 1149 C CB  . GLN A 0 151 . -58.897  -6.482  94.097  1.00 33.07 151 A 1 
ATOM 1150 O O   . GLN A 0 151 . -58.811  -4.301  92.034  1.00 33.07 151 A 1 
ATOM 1151 C CG  . GLN A 0 151 . -57.533  -7.159  94.319  1.00 33.07 151 A 1 
ATOM 1152 C CD  . GLN A 0 151 . -57.624  -8.678  94.420  1.00 33.07 151 A 1 
ATOM 1153 N NE2 . GLN A 0 151 . -56.522  -9.375  94.270  1.00 33.07 151 A 1 
ATOM 1154 O OE1 . GLN A 0 151 . -58.663  -9.268  94.657  1.00 33.07 151 A 1 
ATOM 1155 N N   . GLY A 0 152 . -57.334  -3.293  93.394  1.00 31.32 152 A 1 
ATOM 1156 C CA  . GLY A 0 152 . -56.474  -2.782  92.341  1.00 31.32 152 A 1 
ATOM 1157 C C   . GLY A 0 152 . -55.557  -3.911  91.885  1.00 31.32 152 A 1 
ATOM 1158 O O   . GLY A 0 152 . -54.836  -4.479  92.701  1.00 31.32 152 A 1 
ATOM 1159 N N   . TYR A 0 153 . -55.604  -4.221  90.598  1.00 32.39 153 A 1 
ATOM 1160 C CA  . TYR A 0 153 . -54.556  -4.936  89.878  1.00 32.39 153 A 1 
ATOM 1161 C C   . TYR A 0 153 . -53.776  -3.843  89.130  1.00 32.39 153 A 1 
ATOM 1162 C CB  . TYR A 0 153 . -55.222  -5.984  88.972  1.00 32.39 153 A 1 
ATOM 1163 O O   . TYR A 0 153 . -54.359  -3.099  88.347  1.00 32.39 153 A 1 
ATOM 1164 C CG  . TYR A 0 153 . -55.643  -7.253  89.701  1.00 32.39 153 A 1 
ATOM 1165 C CD1 . TYR A 0 153 . -54.741  -8.332  89.752  1.00 32.39 153 A 1 
ATOM 1166 C CD2 . TYR A 0 153 . -56.911  -7.374  90.311  1.00 32.39 153 A 1 
ATOM 1167 C CE1 . TYR A 0 153 . -55.099  -9.534  90.388  1.00 32.39 153 A 1 
ATOM 1168 C CE2 . TYR A 0 153 . -57.274  -8.578  90.954  1.00 32.39 153 A 1 
ATOM 1169 O OH  . TYR A 0 153 . -56.714  -10.832 91.586  1.00 32.39 153 A 1 
ATOM 1170 C CZ  . TYR A 0 153 . -56.370  -9.662  90.984  1.00 32.39 153 A 1 
ATOM 1171 N N   . GLN A 0 154 . -52.564  -3.480  89.569  1.00 30.60 154 A 1 
ATOM 1172 C CA  . GLN A 0 154 . -51.302  -4.061  89.076  1.00 30.60 154 A 1 
ATOM 1173 C C   . GLN A 0 154 . -51.369  -4.189  87.544  1.00 30.60 154 A 1 
ATOM 1174 C CB  . GLN A 0 154 . -50.942  -5.376  89.793  1.00 30.60 154 A 1 
ATOM 1175 O O   . GLN A 0 154 . -51.994  -5.101  87.027  1.00 30.60 154 A 1 
ATOM 1176 C CG  . GLN A 0 154 . -50.558  -5.148  91.265  1.00 30.60 154 A 1 
ATOM 1177 C CD  . GLN A 0 154 . -50.114  -6.436  91.953  1.00 30.60 154 A 1 
ATOM 1178 N NE2 . GLN A 0 154 . -48.906  -6.508  92.471  1.00 30.60 154 A 1 
ATOM 1179 O OE1 . GLN A 0 154 . -50.848  -7.403  92.054  1.00 30.60 154 A 1 
ATOM 1180 N N   . GLY A 0 155 . -50.893  -3.213  86.774  1.00 32.30 155 A 1 
ATOM 1181 C CA  . GLY A 0 155 . -49.492  -2.804  86.771  1.00 32.30 155 A 1 
ATOM 1182 C C   . GLY A 0 155 . -48.721  -3.797  85.906  1.00 32.30 155 A 1 
ATOM 1183 O O   . GLY A 0 155 . -48.142  -4.736  86.436  1.00 32.30 155 A 1 
ATOM 1184 N N   . TYR A 0 156 . -48.785  -3.614  84.588  1.00 33.72 156 A 1 
ATOM 1185 C CA  . TYR A 0 156 . -47.855  -4.222  83.644  1.00 33.72 156 A 1 
ATOM 1186 C C   . TYR A 0 156 . -46.970  -3.107  83.090  1.00 33.72 156 A 1 
ATOM 1187 C CB  . TYR A 0 156 . -48.573  -5.056  82.570  1.00 33.72 156 A 1 
ATOM 1188 O O   . TYR A 0 156 . -47.408  -2.245  82.329  1.00 33.72 156 A 1 
ATOM 1189 C CG  . TYR A 0 156 . -49.846  -4.462  81.996  1.00 33.72 156 A 1 
ATOM 1190 C CD1 . TYR A 0 156 . -51.083  -4.753  82.604  1.00 33.72 156 A 1 
ATOM 1191 C CD2 . TYR A 0 156 . -49.798  -3.636  80.858  1.00 33.72 156 A 1 
ATOM 1192 C CE1 . TYR A 0 156 . -52.271  -4.212  82.078  1.00 33.72 156 A 1 
ATOM 1193 C CE2 . TYR A 0 156 . -50.985  -3.096  80.325  1.00 33.72 156 A 1 
ATOM 1194 O OH  . TYR A 0 156 . -53.373  -2.866  80.435  1.00 33.72 156 A 1 
ATOM 1195 C CZ  . TYR A 0 156 . -52.223  -3.386  80.937  1.00 33.72 156 A 1 
ATOM 1196 N N   . ASP A 0 157 . -45.728  -3.121  83.560  1.00 33.55 157 A 1 
ATOM 1197 C CA  . ASP A 0 157 . -44.595  -2.422  82.981  1.00 33.55 157 A 1 
ATOM 1198 C C   . ASP A 0 157 . -44.420  -2.841  81.516  1.00 33.55 157 A 1 
ATOM 1199 C CB  . ASP A 0 157 . -43.335  -2.811  83.775  1.00 33.55 157 A 1 
ATOM 1200 O O   . ASP A 0 157 . -44.334  -4.030  81.204  1.00 33.55 157 A 1 
ATOM 1201 C CG  . ASP A 0 157 . -43.274  -2.136  85.145  1.00 33.55 157 A 1 
ATOM 1202 O OD1 . ASP A 0 157 . -43.063  -0.904  85.154  1.00 33.55 157 A 1 
ATOM 1203 O OD2 . ASP A 0 157 . -43.451  -2.844  86.162  1.00 33.55 157 A 1 
ATOM 1204 N N   . SER A 0 158 . -44.314  -1.870  80.611  1.00 37.87 158 A 1 
ATOM 1205 C CA  . SER A 0 158 . -43.628  -2.090  79.342  1.00 37.87 158 A 1 
ATOM 1206 C C   . SER A 0 158 . -42.771  -0.880  79.004  1.00 37.87 158 A 1 
ATOM 1207 C CB  . SER A 0 158 . -44.564  -2.472  78.203  1.00 37.87 158 A 1 
ATOM 1208 O O   . SER A 0 158 . -43.183  0.274   79.107  1.00 37.87 158 A 1 
ATOM 1209 O OG  . SER A 0 158 . -43.772  -3.035  77.173  1.00 37.87 158 A 1 
ATOM 1210 N N   . TYR A 0 159 . -41.528  -1.202  78.689  1.00 31.79 159 A 1 
ATOM 1211 C CA  . TYR A 0 159 . -40.380  -0.337  78.533  1.00 31.79 159 A 1 
ATOM 1212 C C   . TYR A 0 159 . -40.505  0.516   77.265  1.00 31.79 159 A 1 
ATOM 1213 C CB  . TYR A 0 159 . -39.155  -1.264  78.452  1.00 31.79 159 A 1 
ATOM 1214 O O   . TYR A 0 159 . -40.844  0.005   76.202  1.00 31.79 159 A 1 
ATOM 1215 C CG  . TYR A 0 159 . -38.767  -1.967  79.747  1.00 31.79 159 A 1 
ATOM 1216 C CD1 . TYR A 0 159 . -37.589  -1.567  80.406  1.00 31.79 159 A 1 
ATOM 1217 C CD2 . TYR A 0 159 . -39.537  -3.023  80.286  1.00 31.79 159 A 1 
ATOM 1218 C CE1 . TYR A 0 159 . -37.183  -2.200  81.594  1.00 31.79 159 A 1 
ATOM 1219 C CE2 . TYR A 0 159 . -39.143  -3.650  81.485  1.00 31.79 159 A 1 
ATOM 1220 O OH  . TYR A 0 159 . -37.571  -3.853  83.287  1.00 31.79 159 A 1 
ATOM 1221 C CZ  . TYR A 0 159 . -37.964  -3.241  82.139  1.00 31.79 159 A 1 
ATOM 1222 N N   . GLY A 0 160 . -40.160  1.802   77.350  1.00 37.19 160 A 1 
ATOM 1223 C CA  . GLY A 0 160 . -40.125  2.688   76.185  1.00 37.19 160 A 1 
ATOM 1224 C C   . GLY A 0 160 . -39.388  3.994   76.463  1.00 37.19 160 A 1 
ATOM 1225 O O   . GLY A 0 160 . -39.998  4.971   76.871  1.00 37.19 160 A 1 
ATOM 1226 N N   . ALA A 0 161 . -38.066  3.941   76.290  1.00 34.02 161 A 1 
ATOM 1227 C CA  . ALA A 0 161 . -37.072  5.009   76.153  1.00 34.02 161 A 1 
ATOM 1228 C C   . ALA A 0 161 . -37.523  6.476   76.329  1.00 34.02 161 A 1 
ATOM 1229 C CB  . ALA A 0 161 . -36.430  4.810   74.777  1.00 34.02 161 A 1 
ATOM 1230 O O   . ALA A 0 161 . -38.272  7.041   75.534  1.00 34.02 161 A 1 
ATOM 1231 N N   . GLY A 0 162 . -36.933  7.131   77.330  1.00 30.24 162 A 1 
ATOM 1232 C CA  . GLY A 0 162 . -36.980  8.576   77.480  1.00 30.24 162 A 1 
ATOM 1233 C C   . GLY A 0 162 . -36.053  9.299   76.503  1.00 30.24 162 A 1 
ATOM 1234 O O   . GLY A 0 162 . -34.899  8.921   76.346  1.00 30.24 162 A 1 
ATOM 1235 N N   . TYR A 0 163 . -36.535  10.415  75.962  1.00 36.84 163 A 1 
ATOM 1236 C CA  . TYR A 0 163 . -35.711  11.577  75.641  1.00 36.84 163 A 1 
ATOM 1237 C C   . TYR A 0 163 . -36.443  12.818  76.149  1.00 36.84 163 A 1 
ATOM 1238 C CB  . TYR A 0 163 . -35.356  11.639  74.152  1.00 36.84 163 A 1 
ATOM 1239 O O   . TYR A 0 163 . -37.591  13.086  75.800  1.00 36.84 163 A 1 
ATOM 1240 C CG  . TYR A 0 163 . -34.249  10.665  73.794  1.00 36.84 163 A 1 
ATOM 1241 C CD1 . TYR A 0 163 . -32.904  11.006  74.048  1.00 36.84 163 A 1 
ATOM 1242 C CD2 . TYR A 0 163 . -34.565  9.398   73.269  1.00 36.84 163 A 1 
ATOM 1243 C CE1 . TYR A 0 163 . -31.877  10.077  73.787  1.00 36.84 163 A 1 
ATOM 1244 C CE2 . TYR A 0 163 . -33.542  8.467   73.010  1.00 36.84 163 A 1 
ATOM 1245 O OH  . TYR A 0 163 . -31.217  7.899   73.020  1.00 36.84 163 A 1 
ATOM 1246 C CZ  . TYR A 0 163 . -32.199  8.802   73.271  1.00 36.84 163 A 1 
ATOM 1247 N N   . GLY A 0 164 . -35.797  13.517  77.082  1.00 33.25 164 A 1 
ATOM 1248 C CA  . GLY A 0 164 . -36.378  14.634  77.806  1.00 33.25 164 A 1 
ATOM 1249 C C   . GLY A 0 164 . -36.526  15.878  76.939  1.00 33.25 164 A 1 
ATOM 1250 O O   . GLY A 0 164 . -35.571  16.324  76.310  1.00 33.25 164 A 1 
ATOM 1251 N N   . SER A 0 165 . -37.698  16.500  77.016  1.00 37.92 165 A 1 
ATOM 1252 C CA  . SER A 0 165 . -37.843  17.930  76.771  1.00 37.92 165 A 1 
ATOM 1253 C C   . SER A 0 165 . -38.285  18.597  78.070  1.00 37.92 165 A 1 
ATOM 1254 C CB  . SER A 0 165 . -38.773  18.222  75.600  1.00 37.92 165 A 1 
ATOM 1255 O O   . SER A 0 165 . -39.246  18.191  78.724  1.00 37.92 165 A 1 
ATOM 1256 O OG  . SER A 0 165 . -38.742  19.615  75.371  1.00 37.92 165 A 1 
ATOM 1257 N N   . LYS A 0 166 . -37.477  19.568  78.492  1.00 32.85 166 A 1 
ATOM 1258 C CA  . LYS A 0 166 . -37.598  20.340  79.726  1.00 32.85 166 A 1 
ATOM 1259 C C   . LYS A 0 166 . -38.761  21.328  79.633  1.00 32.85 166 A 1 
ATOM 1260 C CB  . LYS A 0 166 . -36.302  21.152  79.928  1.00 32.85 166 A 1 
ATOM 1261 O O   . LYS A 0 166 . -38.781  22.161  78.740  1.00 32.85 166 A 1 
ATOM 1262 C CG  . LYS A 0 166 . -35.108  20.378  80.500  1.00 32.85 166 A 1 
ATOM 1263 C CD  . LYS A 0 166 . -33.831  21.226  80.370  1.00 32.85 166 A 1 
ATOM 1264 C CE  . LYS A 0 166 . -32.638  20.545  81.052  1.00 32.85 166 A 1 
ATOM 1265 N NZ  . LYS A 0 166 . -31.358  21.222  80.719  1.00 32.85 166 A 1 
ATOM 1266 N N   . GLY A 0 167 . -39.545  21.379  80.707  1.00 32.15 167 A 1 
ATOM 1267 C CA  . GLY A 0 167 . -39.731  22.639  81.426  1.00 32.15 167 A 1 
ATOM 1268 C C   . GLY A 0 167 . -41.033  23.409  81.196  1.00 32.15 167 A 1 
ATOM 1269 O O   . GLY A 0 167 . -41.370  23.797  80.088  1.00 32.15 167 A 1 
ATOM 1270 N N   . TYR A 0 168 . -41.634  23.746  82.341  1.00 34.04 168 A 1 
ATOM 1271 C CA  . TYR A 0 168 . -42.614  24.805  82.608  1.00 34.04 168 A 1 
ATOM 1272 C C   . TYR A 0 168 . -44.083  24.473  82.343  1.00 34.04 168 A 1 
ATOM 1273 C CB  . TYR A 0 168 . -42.134  26.164  82.088  1.00 34.04 168 A 1 
ATOM 1274 O O   . TYR A 0 168 . -44.662  24.723  81.293  1.00 34.04 168 A 1 
ATOM 1275 C CG  . TYR A 0 168 . -40.719  26.462  82.549  1.00 34.04 168 A 1 
ATOM 1276 C CD1 . TYR A 0 168 . -40.471  26.810  83.892  1.00 34.04 168 A 1 
ATOM 1277 C CD2 . TYR A 0 168 . -39.645  26.294  81.655  1.00 34.04 168 A 1 
ATOM 1278 C CE1 . TYR A 0 168 . -39.149  26.993  84.341  1.00 34.04 168 A 1 
ATOM 1279 C CE2 . TYR A 0 168 . -38.323  26.467  82.101  1.00 34.04 168 A 1 
ATOM 1280 O OH  . TYR A 0 168 . -36.794  26.994  83.865  1.00 34.04 168 A 1 
ATOM 1281 C CZ  . TYR A 0 168 . -38.073  26.821  83.442  1.00 34.04 168 A 1 
ATOM 1282 N N   . GLY A 0 169 . -44.706  23.954  83.404  1.00 31.42 169 A 1 
ATOM 1283 C CA  . GLY A 0 169 . -46.149  23.893  83.532  1.00 31.42 169 A 1 
ATOM 1284 C C   . GLY A 0 169 . -46.784  25.254  83.812  1.00 31.42 169 A 1 
ATOM 1285 O O   . GLY A 0 169 . -46.194  26.130  84.439  1.00 31.42 169 A 1 
ATOM 1286 N N   . SER A 0 170 . -48.053  25.364  83.436  1.00 33.63 170 A 1 
ATOM 1287 C CA  . SER A 0 170 . -49.029  26.188  84.138  1.00 33.63 170 A 1 
ATOM 1288 C C   . SER A 0 170 . -50.347  25.419  84.185  1.00 33.63 170 A 1 
ATOM 1289 C CB  . SER A 0 170 . -49.187  27.561  83.494  1.00 33.63 170 A 1 
ATOM 1290 O O   . SER A 0 170 . -50.909  25.032  83.163  1.00 33.63 170 A 1 
ATOM 1291 O OG  . SER A 0 170 . -50.061  28.323  84.303  1.00 33.63 170 A 1 
ATOM 1292 N N   . LYS A 0 171 . -50.769  25.112  85.412  1.00 30.77 171 A 1 
ATOM 1293 C CA  . LYS A 0 171 . -52.018  24.439  85.777  1.00 30.77 171 A 1 
ATOM 1294 C C   . LYS A 0 171 . -53.190  25.398  85.575  1.00 30.77 171 A 1 
ATOM 1295 C CB  . LYS A 0 171 . -51.958  24.061  87.271  1.00 30.77 171 A 1 
ATOM 1296 O O   . LYS A 0 171 . -53.142  26.519  86.068  1.00 30.77 171 A 1 
ATOM 1297 C CG  . LYS A 0 171 . -51.173  22.784  87.591  1.00 30.77 171 A 1 
ATOM 1298 C CD  . LYS A 0 171 . -50.964  22.660  89.110  1.00 30.77 171 A 1 
ATOM 1299 C CE  . LYS A 0 171 . -50.350  21.301  89.463  1.00 30.77 171 A 1 
ATOM 1300 N NZ  . LYS A 0 171 . -49.977  21.218  90.899  1.00 30.77 171 A 1 
ATOM 1301 N N   . GLY A 0 172 . -54.280  24.920  84.981  1.00 34.74 172 A 1 
ATOM 1302 C CA  . GLY A 0 172 . -55.523  25.686  84.904  1.00 34.74 172 A 1 
ATOM 1303 C C   . GLY A 0 172 . -56.723  24.871  84.431  1.00 34.74 172 A 1 
ATOM 1304 O O   . GLY A 0 172 . -57.286  25.179  83.393  1.00 34.74 172 A 1 
ATOM 1305 N N   . TYR A 0 173 . -57.129  23.846  85.186  1.00 29.79 173 A 1 
ATOM 1306 C CA  . TYR A 0 173 . -58.436  23.193  85.026  1.00 29.79 173 A 1 
ATOM 1307 C C   . TYR A 0 173 . -59.179  23.247  86.364  1.00 29.79 173 A 1 
ATOM 1308 C CB  . TYR A 0 173 . -58.292  21.758  84.494  1.00 29.79 173 A 1 
ATOM 1309 O O   . TYR A 0 173 . -58.914  22.461  87.270  1.00 29.79 173 A 1 
ATOM 1310 C CG  . TYR A 0 173 . -57.829  21.675  83.051  1.00 29.79 173 A 1 
ATOM 1311 C CD1 . TYR A 0 173 . -58.752  21.856  82.001  1.00 29.79 173 A 1 
ATOM 1312 C CD2 . TYR A 0 173 . -56.475  21.420  82.758  1.00 29.79 173 A 1 
ATOM 1313 C CE1 . TYR A 0 173 . -58.319  21.790  80.663  1.00 29.79 173 A 1 
ATOM 1314 C CE2 . TYR A 0 173 . -56.039  21.357  81.420  1.00 29.79 173 A 1 
ATOM 1315 O OH  . TYR A 0 173 . -56.558  21.486  79.074  1.00 29.79 173 A 1 
ATOM 1316 C CZ  . TYR A 0 173 . -56.963  21.545  80.369  1.00 29.79 173 A 1 
ATOM 1317 N N   . GLY A 0 174 . -60.083  24.218  86.496  1.00 36.10 174 A 1 
ATOM 1318 C CA  . GLY A 0 174 . -61.037  24.338  87.596  1.00 36.10 174 A 1 
ATOM 1319 C C   . GLY A 0 174 . -62.450  24.189  87.047  1.00 36.10 174 A 1 
ATOM 1320 O O   . GLY A 0 174 . -63.008  25.125  86.484  1.00 36.10 174 A 1 
ATOM 1321 N N   . SER A 0 175 . -62.994  22.981  87.165  1.00 32.56 175 A 1 
ATOM 1322 C CA  . SER A 0 175 . -64.347  22.605  86.759  1.00 32.56 175 A 1 
ATOM 1323 C C   . SER A 0 175 . -65.408  23.178  87.707  1.00 32.56 175 A 1 
ATOM 1324 C CB  . SER A 0 175 . -64.427  21.072  86.728  1.00 32.56 175 A 1 
ATOM 1325 O O   . SER A 0 175 . -65.301  23.029  88.920  1.00 32.56 175 A 1 
ATOM 1326 O OG  . SER A 0 175 . -65.760  20.618  86.622  1.00 32.56 175 A 1 
ATOM 1327 N N   . LYS A 0 176 . -66.448  23.775  87.104  1.00 31.70 176 A 1 
ATOM 1328 C CA  . LYS A 0 176 . -67.860  23.869  87.532  1.00 31.70 176 A 1 
ATOM 1329 C C   . LYS A 0 176 . -68.168  23.578  89.013  1.00 31.70 176 A 1 
ATOM 1330 C CB  . LYS A 0 176 . -68.692  22.905  86.657  1.00 31.70 176 A 1 
ATOM 1331 O O   . LYS A 0 176 . -68.303  22.425  89.409  1.00 31.70 176 A 1 
ATOM 1332 C CG  . LYS A 0 176 . -69.010  23.449  85.259  1.00 31.70 176 A 1 
ATOM 1333 C CD  . LYS A 0 176 . -69.702  22.372  84.409  1.00 31.70 176 A 1 
ATOM 1334 C CE  . LYS A 0 176 . -70.165  22.956  83.068  1.00 31.70 176 A 1 
ATOM 1335 N NZ  . LYS A 0 176 . -70.653  21.900  82.144  1.00 31.70 176 A 1 
ATOM 1336 N N   . GLY A 0 177 . -68.481  24.640  89.755  1.00 33.68 177 A 1 
ATOM 1337 C CA  . GLY A 0 177 . -69.377  24.605  90.912  1.00 33.68 177 A 1 
ATOM 1338 C C   . GLY A 0 177 . -70.617  25.447  90.606  1.00 33.68 177 A 1 
ATOM 1339 O O   . GLY A 0 177 . -70.567  26.668  90.693  1.00 33.68 177 A 1 
ATOM 1340 N N   . TYR A 0 178 . -71.714  24.809  90.201  1.00 29.96 178 A 1 
ATOM 1341 C CA  . TYR A 0 178 . -73.028  25.437  90.048  1.00 29.96 178 A 1 
ATOM 1342 C C   . TYR A 0 178 . -74.025  24.679  90.917  1.00 29.96 178 A 1 
ATOM 1343 C CB  . TYR A 0 178 . -73.512  25.415  88.585  1.00 29.96 178 A 1 
ATOM 1344 O O   . TYR A 0 178 . -74.105  23.457  90.833  1.00 29.96 178 A 1 
ATOM 1345 C CG  . TYR A 0 178 . -73.012  26.547  87.711  1.00 29.96 178 A 1 
ATOM 1346 C CD1 . TYR A 0 178 . -73.726  27.762  87.652  1.00 29.96 178 A 1 
ATOM 1347 C CD2 . TYR A 0 178 . -71.851  26.377  86.933  1.00 29.96 178 A 1 
ATOM 1348 C CE1 . TYR A 0 178 . -73.279  28.809  86.822  1.00 29.96 178 A 1 
ATOM 1349 C CE2 . TYR A 0 178 . -71.403  27.420  86.100  1.00 29.96 178 A 1 
ATOM 1350 O OH  . TYR A 0 178 . -71.669  29.634  85.238  1.00 29.96 178 A 1 
ATOM 1351 C CZ  . TYR A 0 178 . -72.114  28.637  86.045  1.00 29.96 178 A 1 
ATOM 1352 N N   . GLY A 0 179 . -74.833  25.422  91.671  1.00 30.28 179 A 1 
ATOM 1353 C CA  . GLY A 0 179 . -76.110  24.931  92.183  1.00 30.28 179 A 1 
ATOM 1354 C C   . GLY A 0 179 . -76.139  24.704  93.689  1.00 30.28 179 A 1 
ATOM 1355 O O   . GLY A 0 179 . -75.815  23.631  94.179  1.00 30.28 179 A 1 
ATOM 1356 N N   . GLY A 0 180 . -76.606  25.719  94.409  1.00 30.64 180 A 1 
ATOM 1357 C CA  . GLY A 0 180 . -76.971  25.641  95.820  1.00 30.64 180 A 1 
ATOM 1358 C C   . GLY A 0 180 . -77.766  26.884  96.201  1.00 30.64 180 A 1 
ATOM 1359 O O   . GLY A 0 180 . -77.267  27.752  96.905  1.00 30.64 180 A 1 
ATOM 1360 N N   . SER A 0 181 . -78.962  27.013  95.625  1.00 28.28 181 A 1 
ATOM 1361 C CA  . SER A 0 181 . -79.939  28.076  95.881  1.00 28.28 181 A 1 
ATOM 1362 C C   . SER A 0 181 . -81.122  27.503  96.665  1.00 28.28 181 A 1 
ATOM 1363 C CB  . SER A 0 181 . -80.425  28.672  94.550  1.00 28.28 181 A 1 
ATOM 1364 O O   . SER A 0 181 . -81.482  26.348  96.444  1.00 28.28 181 A 1 
ATOM 1365 O OG  . SER A 0 181 . -81.452  29.625  94.749  1.00 28.28 181 A 1 
ATOM 1366 N N   . ALA A 0 182 . -81.747  28.369  97.472  1.00 34.34 182 A 1 
ATOM 1367 C CA  . ALA A 0 182 . -83.031  28.215  98.165  1.00 34.34 182 A 1 
ATOM 1368 C C   . ALA A 0 182 . -83.024  27.320  99.420  1.00 34.34 182 A 1 
ATOM 1369 C CB  . ALA A 0 182 . -84.102  27.802  97.141  1.00 34.34 182 A 1 
ATOM 1370 O O   . ALA A 0 182 . -82.367  26.293  99.473  1.00 34.34 182 A 1 
ATOM 1371 N N   . SER A 0 183 . -83.781  27.599  100.479 1.00 32.40 183 A 1 
ATOM 1372 C CA  . SER A 0 183 . -84.558  28.761  100.925 1.00 32.40 183 A 1 
ATOM 1373 C C   . SER A 0 183 . -84.933  28.457  102.382 1.00 32.40 183 A 1 
ATOM 1374 C CB  . SER A 0 183 . -85.850  28.968  100.121 1.00 32.40 183 A 1 
ATOM 1375 O O   . SER A 0 183 . -85.107  27.299  102.760 1.00 32.40 183 A 1 
ATOM 1376 O OG  . SER A 0 183 . -86.613  30.026  100.668 1.00 32.40 183 A 1 
ATOM 1377 N N   . TYR A 0 184 . -85.038  29.505  103.190 1.00 27.98 184 A 1 
ATOM 1378 C CA  . TYR A 0 184 . -85.482  29.497  104.580 1.00 27.98 184 A 1 
ATOM 1379 C C   . TYR A 0 184 . -86.824  28.770  104.778 1.00 27.98 184 A 1 
ATOM 1380 C CB  . TYR A 0 184 . -85.649  30.964  105.005 1.00 27.98 184 A 1 
ATOM 1381 O O   . TYR A 0 184 . -87.810  29.073  104.111 1.00 27.98 184 A 1 
ATOM 1382 C CG  . TYR A 0 184 . -84.445  31.603  105.666 1.00 27.98 184 A 1 
ATOM 1383 C CD1 . TYR A 0 184 . -84.549  31.987  107.016 1.00 27.98 184 A 1 
ATOM 1384 C CD2 . TYR A 0 184 . -83.253  31.850  104.954 1.00 27.98 184 A 1 
ATOM 1385 C CE1 . TYR A 0 184 . -83.470  32.614  107.663 1.00 27.98 184 A 1 
ATOM 1386 C CE2 . TYR A 0 184 . -82.169  32.478  105.600 1.00 27.98 184 A 1 
ATOM 1387 O OH  . TYR A 0 184 . -81.229  33.458  107.577 1.00 27.98 184 A 1 
ATOM 1388 C CZ  . TYR A 0 184 . -82.276  32.859  106.954 1.00 27.98 184 A 1 
ATOM 1389 N N   . GLY A 0 185 . -86.885  27.888  105.775 1.00 32.64 185 A 1 
ATOM 1390 C CA  . GLY A 0 185 . -88.115  27.236  106.222 1.00 32.64 185 A 1 
ATOM 1391 C C   . GLY A 0 185 . -87.893  26.562  107.569 1.00 32.64 185 A 1 
ATOM 1392 O O   . GLY A 0 185 . -87.496  25.405  107.638 1.00 32.64 185 A 1 
ATOM 1393 N N   . GLY A 0 186 . -88.058  27.326  108.648 1.00 31.35 186 A 1 
ATOM 1394 C CA  . GLY A 0 186 . -87.886  26.845  110.011 1.00 31.35 186 A 1 
ATOM 1395 C C   . GLY A 0 186 . -89.099  26.094  110.567 1.00 31.35 186 A 1 
ATOM 1396 O O   . GLY A 0 186 . -90.220  26.233  110.087 1.00 31.35 186 A 1 
ATOM 1397 N N   . LYS A 0 187 . -88.824  25.439  111.704 1.00 32.47 187 A 1 
ATOM 1398 C CA  . LYS A 0 187 . -89.737  25.053  112.798 1.00 32.47 187 A 1 
ATOM 1399 C C   . LYS A 0 187 . -90.162  23.577  112.877 1.00 32.47 187 A 1 
ATOM 1400 C CB  . LYS A 0 187 . -90.875  26.078  112.975 1.00 32.47 187 A 1 
ATOM 1401 O O   . LYS A 0 187 . -91.254  23.173  112.511 1.00 32.47 187 A 1 
ATOM 1402 C CG  . LYS A 0 187 . -91.217  26.308  114.452 1.00 32.47 187 A 1 
ATOM 1403 C CD  . LYS A 0 187 . -92.215  27.467  114.574 1.00 32.47 187 A 1 
ATOM 1404 C CE  . LYS A 0 187 . -92.391  27.938  116.022 1.00 32.47 187 A 1 
ATOM 1405 N NZ  . LYS A 0 187 . -93.185  26.976  116.824 1.00 32.47 187 A 1 
ATOM 1406 N N   . VAL A 0 188 . -89.248  22.826  113.494 1.00 29.13 188 A 1 
ATOM 1407 C CA  . VAL A 0 188 . -89.416  21.803  114.545 1.00 29.13 188 A 1 
ATOM 1408 C C   . VAL A 0 188 . -90.850  21.630  115.084 1.00 29.13 188 A 1 
ATOM 1409 C CB  . VAL A 0 188 . -88.476  22.181  115.722 1.00 29.13 188 A 1 
ATOM 1410 O O   . VAL A 0 188 . -91.388  22.522  115.744 1.00 29.13 188 A 1 
ATOM 1411 C CG1 . VAL A 0 188 . -88.456  21.131  116.840 1.00 29.13 188 A 1 
ATOM 1412 C CG2 . VAL A 0 188 . -87.022  22.375  115.252 1.00 29.13 188 A 1 
ATOM 1413 N N   . GLY A 0 189 . -91.401  20.429  114.892 1.00 34.45 189 A 1 
ATOM 1414 C CA  . GLY A 0 189 . -92.599  19.907  115.550 1.00 34.45 189 A 1 
ATOM 1415 C C   . GLY A 0 189 . -92.537  18.377  115.597 1.00 34.45 189 A 1 
ATOM 1416 O O   . GLY A 0 189 . -92.402  17.727  114.569 1.00 34.45 189 A 1 
ATOM 1417 N N   . TYR A 0 190 . -92.540  17.840  116.812 1.00 27.68 190 A 1 
ATOM 1418 C CA  . TYR A 0 190 . -92.309  16.450  117.205 1.00 27.68 190 A 1 
ATOM 1419 C C   . TYR A 0 190 . -93.419  15.461  116.793 1.00 27.68 190 A 1 
ATOM 1420 C CB  . TYR A 0 190 . -92.238  16.456  118.747 1.00 27.68 190 A 1 
ATOM 1421 O O   . TYR A 0 190 . -94.595  15.792  116.889 1.00 27.68 190 A 1 
ATOM 1422 C CG  . TYR A 0 190 . -90.862  16.571  119.373 1.00 27.68 190 A 1 
ATOM 1423 C CD1 . TYR A 0 190 . -90.383  15.487  120.133 1.00 27.68 190 A 1 
ATOM 1424 C CD2 . TYR A 0 190 . -90.090  17.746  119.262 1.00 27.68 190 A 1 
ATOM 1425 C CE1 . TYR A 0 190 . -89.139  15.567  120.778 1.00 27.68 190 A 1 
ATOM 1426 C CE2 . TYR A 0 190 . -88.837  17.829  119.907 1.00 27.68 190 A 1 
ATOM 1427 O OH  . TYR A 0 190 . -87.164  16.795  121.301 1.00 27.68 190 A 1 
ATOM 1428 C CZ  . TYR A 0 190 . -88.363  16.736  120.668 1.00 27.68 190 A 1 
ATOM 1429 N N   . GLY A 0 191 . -93.018  14.202  116.558 1.00 30.42 191 A 1 
ATOM 1430 C CA  . GLY A 0 191 . -93.753  13.004  116.995 1.00 30.42 191 A 1 
ATOM 1431 C C   . GLY A 0 191 . -94.626  12.297  115.952 1.00 30.42 191 A 1 
ATOM 1432 O O   . GLY A 0 191 . -95.656  12.819  115.548 1.00 30.42 191 A 1 
ATOM 1433 N N   . GLY A 0 192 . -94.267  11.059  115.589 1.00 31.30 192 A 1 
ATOM 1434 C CA  . GLY A 0 192 . -95.163  10.162  114.846 1.00 31.30 192 A 1 
ATOM 1435 C C   . GLY A 0 192 . -94.445  9.109   114.007 1.00 31.30 192 A 1 
ATOM 1436 O O   . GLY A 0 192 . -94.237  9.282   112.816 1.00 31.30 192 A 1 
ATOM 1437 N N   . GLN A 0 193 . -94.052  8.024   114.659 1.00 25.49 193 A 1 
ATOM 1438 C CA  . GLN A 0 193 . -93.453  6.816   114.100 1.00 25.49 193 A 1 
ATOM 1439 C C   . GLN A 0 193 . -94.498  5.961   113.346 1.00 25.49 193 A 1 
ATOM 1440 C CB  . GLN A 0 193 . -92.881  6.098   115.340 1.00 25.49 193 A 1 
ATOM 1441 O O   . GLN A 0 193 . -95.637  5.897   113.797 1.00 25.49 193 A 1 
ATOM 1442 C CG  . GLN A 0 193 . -92.023  4.850   115.121 1.00 25.49 193 A 1 
ATOM 1443 C CD  . GLN A 0 193 . -91.244  4.530   116.397 1.00 25.49 193 A 1 
ATOM 1444 N NE2 . GLN A 0 193 . -91.558  3.470   117.109 1.00 25.49 193 A 1 
ATOM 1445 O OE1 . GLN A 0 193 . -90.351  5.256   116.796 1.00 25.49 193 A 1 
ATOM 1446 N N   . ALA A 0 194 . -94.043  5.232   112.311 1.00 28.35 194 A 1 
ATOM 1447 C CA  . ALA A 0 194 . -94.556  3.942   111.794 1.00 28.35 194 A 1 
ATOM 1448 C C   . ALA A 0 194 . -95.332  3.884   110.443 1.00 28.35 194 A 1 
ATOM 1449 C CB  . ALA A 0 194 . -95.252  3.130   112.904 1.00 28.35 194 A 1 
ATOM 1450 O O   . ALA A 0 194 . -96.511  4.197   110.370 1.00 28.35 194 A 1 
ATOM 1451 N N   . TYR A 0 195 . -94.630  3.297   109.453 1.00 28.75 195 A 1 
ATOM 1452 C CA  . TYR A 0 195 . -95.034  2.292   108.440 1.00 28.75 195 A 1 
ATOM 1453 C C   . TYR A 0 195 . -96.064  2.607   107.327 1.00 28.75 195 A 1 
ATOM 1454 C CB  . TYR A 0 195 . -95.364  0.963   109.144 1.00 28.75 195 A 1 
ATOM 1455 O O   . TYR A 0 195 . -97.239  2.825   107.587 1.00 28.75 195 A 1 
ATOM 1456 C CG  . TYR A 0 195 . -94.142  0.180   109.601 1.00 28.75 195 A 1 
ATOM 1457 C CD1 . TYR A 0 195 . -93.595  -0.808  108.760 1.00 28.75 195 A 1 
ATOM 1458 C CD2 . TYR A 0 195 . -93.546  0.429   110.852 1.00 28.75 195 A 1 
ATOM 1459 C CE1 . TYR A 0 195 . -92.460  -1.534  109.168 1.00 28.75 195 A 1 
ATOM 1460 C CE2 . TYR A 0 195 . -92.408  -0.288  111.264 1.00 28.75 195 A 1 
ATOM 1461 O OH  . TYR A 0 195 . -90.768  -1.979  110.804 1.00 28.75 195 A 1 
ATOM 1462 C CZ  . TYR A 0 195 . -91.863  -1.275  110.418 1.00 28.75 195 A 1 
ATOM 1463 N N   . GLY A 0 196 . -95.625  2.433   106.065 1.00 29.58 196 A 1 
ATOM 1464 C CA  . GLY A 0 196 . -96.493  2.222   104.893 1.00 29.58 196 A 1 
ATOM 1465 C C   . GLY A 0 196 . -95.860  2.630   103.556 1.00 29.58 196 A 1 
ATOM 1466 O O   . GLY A 0 196 . -96.063  3.745   103.093 1.00 29.58 196 A 1 
ATOM 1467 N N   . ALA A 0 197 . -95.063  1.746   102.949 1.00 29.57 197 A 1 
ATOM 1468 C CA  . ALA A 0 197 . -94.499  1.917   101.612 1.00 29.57 197 A 1 
ATOM 1469 C C   . ALA A 0 197 . -95.476  1.386   100.548 1.00 29.57 197 A 1 
ATOM 1470 C CB  . ALA A 0 197 . -93.142  1.194   101.567 1.00 29.57 197 A 1 
ATOM 1471 O O   . ALA A 0 197 . -95.504  0.185   100.286 1.00 29.57 197 A 1 
ATOM 1472 N N   . ASP A 0 198 . -96.229  2.281   99.905  1.00 35.54 198 A 1 
ATOM 1473 C CA  . ASP A 0 198 . -97.111  1.948   98.783  1.00 35.54 198 A 1 
ATOM 1474 C C   . ASP A 0 198 . -96.510  2.417   97.445  1.00 35.54 198 A 1 
ATOM 1475 C CB  . ASP A 0 198 . -98.539  2.452   99.039  1.00 35.54 198 A 1 
ATOM 1476 O O   . ASP A 0 198 . -96.649  3.557   97.011  1.00 35.54 198 A 1 
ATOM 1477 C CG  . ASP A 0 198 . -99.225  1.724   100.205 1.00 35.54 198 A 1 
ATOM 1478 O OD1 . ASP A 0 198 . -98.966  0.510   100.376 1.00 35.54 198 A 1 
ATOM 1479 O OD2 . ASP A 0 198 . -100.034 2.382   100.892 1.00 35.54 198 A 1 
ATOM 1480 N N   . LYS A 0 199 . -95.797  1.472   96.823  1.00 31.20 199 A 1 
ATOM 1481 C CA  . LYS A 0 199 . -95.639  1.197   95.382  1.00 31.20 199 A 1 
ATOM 1482 C C   . LYS A 0 199 . -95.555  2.364   94.378  1.00 31.20 199 A 1 
ATOM 1483 C CB  . LYS A 0 199 . -96.742  0.213   94.958  1.00 31.20 199 A 1 
ATOM 1484 O O   . LYS A 0 199 . -96.551  2.826   93.826  1.00 31.20 199 A 1 
ATOM 1485 C CG  . LYS A 0 199 . -96.538  -1.179  95.571  1.00 31.20 199 A 1 
ATOM 1486 C CD  . LYS A 0 199 . -97.555  -2.172  95.000  1.00 31.20 199 A 1 
ATOM 1487 C CE  . LYS A 0 199 . -97.300  -3.558  95.598  1.00 31.20 199 A 1 
ATOM 1488 N NZ  . LYS A 0 199 . -98.250  -4.564  95.067  1.00 31.20 199 A 1 
ATOM 1489 N N   . GLN A 0 200 . -94.321  2.607   93.927  1.00 29.56 200 A 1 
ATOM 1490 C CA  . GLN A 0 200 . -93.999  2.881   92.522  1.00 29.56 200 A 1 
ATOM 1491 C C   . GLN A 0 200 . -94.340  1.678   91.615  1.00 29.56 200 A 1 
ATOM 1492 C CB  . GLN A 0 200 . -92.480  3.136   92.378  1.00 29.56 200 A 1 
ATOM 1493 O O   . GLN A 0 200 . -93.772  0.605   91.793  1.00 29.56 200 A 1 
ATOM 1494 C CG  . GLN A 0 200 . -92.016  4.585   92.604  1.00 29.56 200 A 1 
ATOM 1495 C CD  . GLN A 0 200 . -91.291  4.861   93.918  1.00 29.56 200 A 1 
ATOM 1496 N NE2 . GLN A 0 200 . -90.780  6.061   94.090  1.00 29.56 200 A 1 
ATOM 1497 O OE1 . GLN A 0 200 . -91.158  4.035   94.801  1.00 29.56 200 A 1 
ATOM 1498 N N   . ALA A 0 201 . -95.187  1.875   90.597  1.00 32.20 201 A 1 
ATOM 1499 C CA  . ALA A 0 201 . -95.192  1.104   89.343  1.00 32.20 201 A 1 
ATOM 1500 C C   . ALA A 0 201 . -96.076  1.802   88.290  1.00 32.20 201 A 1 
ATOM 1501 C CB  . ALA A 0 201 . -95.690  -0.333  89.574  1.00 32.20 201 A 1 
ATOM 1502 O O   . ALA A 0 201 . -97.299  1.734   88.350  1.00 32.20 201 A 1 
ATOM 1503 N N   . GLY A 0 202 . -95.459  2.476   87.316  1.00 31.12 202 A 1 
ATOM 1504 C CA  . GLY A 0 202 . -96.183  3.143   86.227  1.00 31.12 202 A 1 
ATOM 1505 C C   . GLY A 0 202 . -95.276  3.788   85.177  1.00 31.12 202 A 1 
ATOM 1506 O O   . GLY A 0 202 . -95.578  4.871   84.695  1.00 31.12 202 A 1 
ATOM 1507 N N   . ALA A 0 203 . -94.143  3.160   84.851  1.00 26.87 203 A 1 
ATOM 1508 C CA  . ALA A 0 203 . -93.209  3.622   83.823  1.00 26.87 203 A 1 
ATOM 1509 C C   . ALA A 0 203 . -92.915  2.483   82.834  1.00 26.87 203 A 1 
ATOM 1510 C CB  . ALA A 0 203 . -91.949  4.188   84.496  1.00 26.87 203 A 1 
ATOM 1511 O O   . ALA A 0 203 . -91.899  1.807   82.936  1.00 26.87 203 A 1 
ATOM 1512 N N   . SER A 0 204 . -93.841  2.225   81.908  1.00 33.99 204 A 1 
ATOM 1513 C CA  . SER A 0 204 . -93.577  1.479   80.663  1.00 33.99 204 A 1 
ATOM 1514 C C   . SER A 0 204 . -94.771  1.543   79.705  1.00 33.99 204 A 1 
ATOM 1515 C CB  . SER A 0 204 . -93.146  0.017   80.896  1.00 33.99 204 A 1 
ATOM 1516 O O   . SER A 0 204 . -95.400  0.544   79.387  1.00 33.99 204 A 1 
ATOM 1517 O OG  . SER A 0 204 . -93.934  -0.622  81.875  1.00 33.99 204 A 1 
ATOM 1518 N N   . VAL A 0 205 . -95.066  2.734   79.183  1.00 33.41 205 A 1 
ATOM 1519 C CA  . VAL A 0 205 . -95.708  2.843   77.863  1.00 33.41 205 A 1 
ATOM 1520 C C   . VAL A 0 205 . -94.934  3.885   77.062  1.00 33.41 205 A 1 
ATOM 1521 C CB  . VAL A 0 205 . -97.231  3.104   77.912  1.00 33.41 205 A 1 
ATOM 1522 O O   . VAL A 0 205 . -95.335  5.035   76.922  1.00 33.41 205 A 1 
ATOM 1523 C CG1 . VAL A 0 205 . -97.827  2.950   76.503  1.00 33.41 205 A 1 
ATOM 1524 C CG2 . VAL A 0 205 . -97.985  2.120   78.816  1.00 33.41 205 A 1 
ATOM 1525 N N   . SER A 0 206 . -93.754  3.487   76.587  1.00 31.49 206 A 1 
ATOM 1526 C CA  . SER A 0 206 . -92.985  4.227   75.592  1.00 31.49 206 A 1 
ATOM 1527 C C   . SER A 0 206 . -92.512  3.286   74.476  1.00 31.49 206 A 1 
ATOM 1528 C CB  . SER A 0 206 . -91.832  5.019   76.234  1.00 31.49 206 A 1 
ATOM 1529 O O   . SER A 0 206 . -91.967  2.216   74.732  1.00 31.49 206 A 1 
ATOM 1530 O OG  . SER A 0 206 . -90.850  4.177   76.803  1.00 31.49 206 A 1 
ATOM 1531 N N   . LYS A 0 207 . -92.713  3.761   73.237  1.00 32.44 207 A 1 
ATOM 1532 C CA  . LYS A 0 207 . -92.019  3.425   71.977  1.00 32.44 207 A 1 
ATOM 1533 C C   . LYS A 0 207 . -92.135  2.005   71.391  1.00 32.44 207 A 1 
ATOM 1534 C CB  . LYS A 0 207 . -90.532  3.799   72.105  1.00 32.44 207 A 1 
ATOM 1535 O O   . LYS A 0 207 . -91.491  1.070   71.852  1.00 32.44 207 A 1 
ATOM 1536 C CG  . LYS A 0 207 . -90.249  5.291   71.904  1.00 32.44 207 A 1 
ATOM 1537 C CD  . LYS A 0 207 . -88.732  5.523   71.964  1.00 32.44 207 A 1 
ATOM 1538 C CE  . LYS A 0 207 . -88.373  6.955   71.557  1.00 32.44 207 A 1 
ATOM 1539 N NZ  . LYS A 0 207 . -86.903  7.175   71.581  1.00 32.44 207 A 1 
ATOM 1540 N N   . ALA A 0 208 . -92.762  1.929   70.211  1.00 34.86 208 A 1 
ATOM 1541 C CA  . ALA A 0 208 . -92.487  0.894   69.205  1.00 34.86 208 A 1 
ATOM 1542 C C   . ALA A 0 208 . -92.666  1.383   67.746  1.00 34.86 208 A 1 
ATOM 1543 C CB  . ALA A 0 208 . -93.301  -0.369  69.511  1.00 34.86 208 A 1 
ATOM 1544 O O   . ALA A 0 208 . -93.188  0.669   66.903  1.00 34.86 208 A 1 
ATOM 1545 N N   . ALA A 0 209 . -92.201  2.592   67.427  1.00 30.42 209 A 1 
ATOM 1546 C CA  . ALA A 0 209 . -91.840  2.942   66.050  1.00 30.42 209 A 1 
ATOM 1547 C C   . ALA A 0 209 . -90.397  3.457   66.071  1.00 30.42 209 A 1 
ATOM 1548 C CB  . ALA A 0 209 . -92.870  3.903   65.445  1.00 30.42 209 A 1 
ATOM 1549 O O   . ALA A 0 209 . -90.130  4.655   65.980  1.00 30.42 209 A 1 
ATOM 1550 N N   . ALA A 0 210 . -89.464  2.540   66.341  1.00 31.36 210 A 1 
ATOM 1551 C CA  . ALA A 0 210 . -88.048  2.777   66.113  1.00 31.36 210 A 1 
ATOM 1552 C C   . ALA A 0 210 . -87.863  2.874   64.595  1.00 31.36 210 A 1 
ATOM 1553 C CB  . ALA A 0 210 . -87.230  1.650   66.756  1.00 31.36 210 A 1 
ATOM 1554 O O   . ALA A 0 210 . -87.965  1.888   63.875  1.00 31.36 210 A 1 
ATOM 1555 N N   . LYS A 0 211 . -87.714  4.106   64.117  1.00 32.69 211 A 1 
ATOM 1556 C CA  . LYS A 0 211 . -87.362  4.442   62.742  1.00 32.69 211 A 1 
ATOM 1557 C C   . LYS A 0 211 . -86.018  3.762   62.449  1.00 32.69 211 A 1 
ATOM 1558 C CB  . LYS A 0 211 . -87.308  5.982   62.689  1.00 32.69 211 A 1 
ATOM 1559 O O   . LYS A 0 211 . -85.076  4.025   63.192  1.00 32.69 211 A 1 
ATOM 1560 C CG  . LYS A 0 211 . -87.544  6.605   61.310  1.00 32.69 211 A 1 
ATOM 1561 C CD  . LYS A 0 211 . -87.667  8.132   61.464  1.00 32.69 211 A 1 
ATOM 1562 C CE  . LYS A 0 211 . -88.004  8.787   60.122  1.00 32.69 211 A 1 
ATOM 1563 N NZ  . LYS A 0 211 . -88.114  10.264  60.239  1.00 32.69 211 A 1 
ATOM 1564 N N   . SER A 0 212 . -85.980  2.874   61.450  1.00 36.21 212 A 1 
ATOM 1565 C CA  . SER A 0 212 . -84.772  2.202   60.943  1.00 36.21 212 A 1 
ATOM 1566 C C   . SER A 0 212 . -83.600  3.182   60.929  1.00 36.21 212 A 1 
ATOM 1567 C CB  . SER A 0 212 . -85.012  1.694   59.507  1.00 36.21 212 A 1 
ATOM 1568 O O   . SER A 0 212 . -83.641  4.175   60.201  1.00 36.21 212 A 1 
ATOM 1569 O OG  . SER A 0 212 . -84.888  0.295   59.465  1.00 36.21 212 A 1 
ATOM 1570 N N   . ALA A 0 213 . -82.618  2.955   61.792  1.00 31.15 213 A 1 
ATOM 1571 C CA  . ALA A 0 213 . -81.375  3.703   61.819  1.00 31.15 213 A 1 
ATOM 1572 C C   . ALA A 0 213 . -80.320  2.774   61.221  1.00 31.15 213 A 1 
ATOM 1573 C CB  . ALA A 0 213 . -81.076  4.142   63.260  1.00 31.15 213 A 1 
ATOM 1574 O O   . ALA A 0 213 . -80.006  1.757   61.829  1.00 31.15 213 A 1 
ATOM 1575 N N   . TYR A 0 214 . -79.880  3.097   60.010  1.00 34.26 214 A 1 
ATOM 1576 C CA  . TYR A 0 214 . -78.708  2.506   59.371  1.00 34.26 214 A 1 
ATOM 1577 C C   . TYR A 0 214 . -77.471  2.880   60.212  1.00 34.26 214 A 1 
ATOM 1578 C CB  . TYR A 0 214 . -78.619  3.074   57.935  1.00 34.26 214 A 1 
ATOM 1579 O O   . TYR A 0 214 . -77.352  4.054   60.588  1.00 34.26 214 A 1 
ATOM 1580 C CG  . TYR A 0 214 . -79.894  2.957   57.097  1.00 34.26 214 A 1 
ATOM 1581 C CD1 . TYR A 0 214 . -80.117  1.799   56.328  1.00 34.26 214 A 1 
ATOM 1582 C CD2 . TYR A 0 214 . -80.853  3.995   57.081  1.00 34.26 214 A 1 
ATOM 1583 C CE1 . TYR A 0 214 . -81.289  1.668   55.557  1.00 34.26 214 A 1 
ATOM 1584 C CE2 . TYR A 0 214 . -82.034  3.867   56.319  1.00 34.26 214 A 1 
ATOM 1585 O OH  . TYR A 0 214 . -83.387  2.573   54.815  1.00 34.26 214 A 1 
ATOM 1586 C CZ  . TYR A 0 214 . -82.252  2.698   55.554  1.00 34.26 214 A 1 
ATOM 1587 N N   . ASP A 0 215 . -76.589  1.937   60.552  1.00 37.99 215 A 1 
ATOM 1588 C CA  . ASP A 0 215 . -75.174  2.273   60.738  1.00 37.99 215 A 1 
ATOM 1589 C C   . ASP A 0 215 . -74.592  2.607   59.354  1.00 37.99 215 A 1 
ATOM 1590 C CB  . ASP A 0 215 . -74.321  1.237   61.530  1.00 37.99 215 A 1 
ATOM 1591 O O   . ASP A 0 215 . -75.017  2.072   58.338  1.00 37.99 215 A 1 
ATOM 1592 C CG  . ASP A 0 215 . -74.882  -0.169  61.792  1.00 37.99 215 A 1 
ATOM 1593 O OD1 . ASP A 0 215 . -75.780  -0.604  61.048  1.00 37.99 215 A 1 
ATOM 1594 O OD2 . ASP A 0 215 . -74.621  -0.708  62.910  1.00 37.99 215 A 1 
ATOM 1595 N N   . ASN A 0 216 . -73.725  3.616   59.298  1.00 34.49 216 A 1 
ATOM 1596 C CA  . ASN A 0 216 . -73.030  4.046   58.082  1.00 34.49 216 A 1 
ATOM 1597 C C   . ASN A 0 216 . -71.537  3.838   58.355  1.00 34.49 216 A 1 
ATOM 1598 C CB  . ASN A 0 216 . -73.305  5.540   57.786  1.00 34.49 216 A 1 
ATOM 1599 O O   . ASN A 0 216 . -70.840  4.814   58.661  1.00 34.49 216 A 1 
ATOM 1600 C CG  . ASN A 0 216 . -74.651  5.927   57.207  1.00 34.49 216 A 1 
ATOM 1601 N ND2 . ASN A 0 216 . -75.102  7.119   57.528  1.00 34.49 216 A 1 
ATOM 1602 O OD1 . ASN A 0 216 . -75.286  5.286   56.392  1.00 34.49 216 A 1 
ATOM 1603 N N   . ASP A 0 217 . -71.061  2.598   58.339  1.00 42.67 217 A 1 
ATOM 1604 C CA  . ASP A 0 217 . -69.646  2.326   58.570  1.00 42.67 217 A 1 
ATOM 1605 C C   . ASP A 0 217 . -68.856  2.641   57.284  1.00 42.67 217 A 1 
ATOM 1606 C CB  . ASP A 0 217 . -69.449  0.913   59.161  1.00 42.67 217 A 1 
ATOM 1607 O O   . ASP A 0 217 . -68.746  1.869   56.342  1.00 42.67 217 A 1 
ATOM 1608 C CG  . ASP A 0 217 . -69.820  0.808   60.659  1.00 42.67 217 A 1 
ATOM 1609 O OD1 . ASP A 0 217 . -70.014  1.861   61.323  1.00 42.67 217 A 1 
ATOM 1610 O OD2 . ASP A 0 217 . -69.809  -0.319  61.205  1.00 42.67 217 A 1 
ATOM 1611 N N   . GLU A 0 218 . -68.294  3.849   57.206  1.00 38.51 218 A 1 
ATOM 1612 C CA  . GLU A 0 218 . -67.368  4.211   56.127  1.00 38.51 218 A 1 
ATOM 1613 C C   . GLU A 0 218 . -66.034  3.471   56.337  1.00 38.51 218 A 1 
ATOM 1614 C CB  . GLU A 0 218 . -67.183  5.745   56.063  1.00 38.51 218 A 1 
ATOM 1615 O O   . GLU A 0 218 . -65.207  3.885   57.154  1.00 38.51 218 A 1 
ATOM 1616 C CG  . GLU A 0 218 . -68.371  6.454   55.381  1.00 38.51 218 A 1 
ATOM 1617 C CD  . GLU A 0 218 . -68.320  7.998   55.402  1.00 38.51 218 A 1 
ATOM 1618 O OE1 . GLU A 0 218 . -69.255  8.614   54.812  1.00 38.51 218 A 1 
ATOM 1619 O OE2 . GLU A 0 218 . -67.393  8.592   55.994  1.00 38.51 218 A 1 
ATOM 1620 N N   . TRP A 0 219 . -65.799  2.378   55.603  1.00 58.25 219 A 1 
ATOM 1621 C CA  . TRP A 0 219 . -64.504  1.692   55.578  1.00 58.25 219 A 1 
ATOM 1622 C C   . TRP A 0 219 . -63.705  2.005   54.303  1.00 58.25 219 A 1 
ATOM 1623 C CB  . TRP A 0 219 . -64.662  0.191   55.862  1.00 58.25 219 A 1 
ATOM 1624 O O   . TRP A 0 219 . -64.246  2.252   53.225  1.00 58.25 219 A 1 
ATOM 1625 C CG  . TRP A 0 219 . -65.364  -0.627  54.825  1.00 58.25 219 A 1 
ATOM 1626 C CD1 . TRP A 0 219 . -66.684  -0.917  54.819  1.00 58.25 219 A 1 
ATOM 1627 C CD2 . TRP A 0 219 . -64.820  -1.262  53.628  1.00 58.25 219 A 1 
ATOM 1628 C CE2 . TRP A 0 219 . -65.877  -1.944  52.950  1.00 58.25 219 A 1 
ATOM 1629 C CE3 . TRP A 0 219 . -63.552  -1.269  53.011  1.00 58.25 219 A 1 
ATOM 1630 N NE1 . TRP A 0 219 . -66.983  -1.721  53.741  1.00 58.25 219 A 1 
ATOM 1631 C CH2 . TRP A 0 219 . -64.431  -2.528  51.103  1.00 58.25 219 A 1 
ATOM 1632 C CZ2 . TRP A 0 219 . -65.681  -2.613  51.732  1.00 58.25 219 A 1 
ATOM 1633 C CZ3 . TRP A 0 219 . -63.386  -1.835  51.734  1.00 58.25 219 A 1 
ATOM 1634 N N   . ALA A 0 220 . -62.375  1.992   54.436  1.00 42.90 220 A 1 
ATOM 1635 C CA  . ALA A 0 220 . -61.423  2.182   53.344  1.00 42.90 220 A 1 
ATOM 1636 C C   . ALA A 0 220 . -60.477  0.974   53.272  1.00 42.90 220 A 1 
ATOM 1637 C CB  . ALA A 0 220 . -60.665  3.500   53.566  1.00 42.90 220 A 1 
ATOM 1638 O O   . ALA A 0 220 . -59.881  0.603   54.284  1.00 42.90 220 A 1 
ATOM 1639 N N   . LYS A 0 221 . -60.321  0.370   52.086  1.00 54.23 221 A 1 
ATOM 1640 C CA  . LYS A 0 221 . -59.230  -0.577  51.782  1.00 54.23 221 A 1 
ATOM 1641 C C   . LYS A 0 221 . -58.233  0.115   50.859  1.00 54.23 221 A 1 
ATOM 1642 C CB  . LYS A 0 221 . -59.736  -1.891  51.152  1.00 54.23 221 A 1 
ATOM 1643 O O   . LYS A 0 221 . -58.639  0.751   49.888  1.00 54.23 221 A 1 
ATOM 1644 C CG  . LYS A 0 221 . -60.354  -2.866  52.174  1.00 54.23 221 A 1 
ATOM 1645 C CD  . LYS A 0 221 . -61.087  -4.039  51.486  1.00 54.23 221 A 1 
ATOM 1646 C CE  . LYS A 0 221 . -62.056  -4.745  52.448  1.00 54.23 221 A 1 
ATOM 1647 N NZ  . LYS A 0 221 . -63.168  -5.424  51.730  1.00 54.23 221 A 1 
ATOM 1648 N N   . GLN A 0 222 . -56.953  -0.006  51.182  1.00 55.20 222 A 1 
ATOM 1649 C CA  . GLN A 0 222 . -55.838  0.522   50.403  1.00 55.20 222 A 1 
ATOM 1650 C C   . GLN A 0 222 . -55.335  -0.550  49.431  1.00 55.20 222 A 1 
ATOM 1651 C CB  . GLN A 0 222 . -54.708  0.990   51.342  1.00 55.20 222 A 1 
ATOM 1652 O O   . GLN A 0 222 . -55.125  -1.697  49.832  1.00 55.20 222 A 1 
ATOM 1653 C CG  . GLN A 0 222 . -55.089  2.166   52.264  1.00 55.20 222 A 1 
ATOM 1654 C CD  . GLN A 0 222 . -56.008  1.803   53.433  1.00 55.20 222 A 1 
ATOM 1655 N NE2 . GLN A 0 222 . -56.680  2.766   54.025  1.00 55.20 222 A 1 
ATOM 1656 O OE1 . GLN A 0 222 . -56.160  0.662   53.840  1.00 55.20 222 A 1 
ATOM 1657 N N   . ALA A 0 223 . -55.118  -0.165  48.175  1.00 57.33 223 A 1 
ATOM 1658 C CA  . ALA A 0 223 . -54.304  -0.927  47.235  1.00 57.33 223 A 1 
ATOM 1659 C C   . ALA A 0 223 . -52.930  -0.252  47.127  1.00 57.33 223 A 1 
ATOM 1660 C CB  . ALA A 0 223 . -55.029  -1.042  45.889  1.00 57.33 223 A 1 
ATOM 1661 O O   . ALA A 0 223 . -52.839  0.978   47.117  1.00 57.33 223 A 1 
ATOM 1662 N N   . TYR A 0 224 . -51.877  -1.064  47.078  1.00 60.22 224 A 1 
ATOM 1663 C CA  . TYR A 0 224 . -50.493  -0.613  46.957  1.00 60.22 224 A 1 
ATOM 1664 C C   . TYR A 0 224 . -49.922  -1.133  45.642  1.00 60.22 224 A 1 
ATOM 1665 C CB  . TYR A 0 224 . -49.667  -1.104  48.155  1.00 60.22 224 A 1 
ATOM 1666 O O   . TYR A 0 224 . -50.128  -2.308  45.325  1.00 60.22 224 A 1 
ATOM 1667 C CG  . TYR A 0 224 . -50.134  -0.567  49.495  1.00 60.22 224 A 1 
ATOM 1668 C CD1 . TYR A 0 224 . -49.717  0.710   49.915  1.00 60.22 224 A 1 
ATOM 1669 C CD2 . TYR A 0 224 . -50.999  -1.327  50.308  1.00 60.22 224 A 1 
ATOM 1670 C CE1 . TYR A 0 224 . -50.157  1.228   51.147  1.00 60.22 224 A 1 
ATOM 1671 C CE2 . TYR A 0 224 . -51.445  -0.813  51.540  1.00 60.22 224 A 1 
ATOM 1672 O OH  . TYR A 0 224 . -51.458  0.970   53.146  1.00 60.22 224 A 1 
ATOM 1673 C CZ  . TYR A 0 224 . -51.024  0.466   51.961  1.00 60.22 224 A 1 
ATOM 1674 N N   . GLY A 0 225 . -49.229  -0.259  44.920  1.00 66.50 225 A 1 
ATOM 1675 C CA  . GLY A 0 225 . -48.367  -0.610  43.800  1.00 66.50 225 A 1 
ATOM 1676 C C   . GLY A 0 225 . -46.908  -0.266  44.101  1.00 66.50 225 A 1 
ATOM 1677 O O   . GLY A 0 225 . -46.616  0.431   45.080  1.00 66.50 225 A 1 
ATOM 1678 N N   . SER A 0 226 . -46.004  -0.808  43.297  1.00 66.96 226 A 1 
ATOM 1679 C CA  . SER A 0 226 . -44.587  -0.444  43.262  1.00 66.96 226 A 1 
ATOM 1680 C C   . SER A 0 226 . -44.094  -0.555  41.828  1.00 66.96 226 A 1 
ATOM 1681 C CB  . SER A 0 226 . -43.733  -1.359  44.153  1.00 66.96 226 A 1 
ATOM 1682 O O   . SER A 0 226 . -44.230  -1.638  41.258  1.00 66.96 226 A 1 
ATOM 1683 O OG  . SER A 0 226 . -43.853  -2.725  43.769  1.00 66.96 226 A 1 
ATOM 1684 N N   . ASP A 0 227 . -43.518  0.520   41.329  1.00 73.42 227 A 1 
ATOM 1685 C CA  . ASP A 0 227 . -42.696  0.635   40.127  1.00 73.42 227 A 1 
ATOM 1686 C C   . ASP A 0 227 . -41.233  0.406   40.522  1.00 73.42 227 A 1 
ATOM 1687 C CB  . ASP A 0 227 . -42.837  2.028   39.456  1.00 73.42 227 A 1 
ATOM 1688 O O   . ASP A 0 227 . -40.812  0.718   41.641  1.00 73.42 227 A 1 
ATOM 1689 C CG  . ASP A 0 227 . -43.629  3.090   40.233  1.00 73.42 227 A 1 
ATOM 1690 O OD1 . ASP A 0 227 . -43.499  3.181   41.485  1.00 73.42 227 A 1 
ATOM 1691 O OD2 . ASP A 0 227 . -44.548  3.709   39.652  1.00 73.42 227 A 1 
ATOM 1692 N N   . TYR A 0 228 . -40.462  -0.186  39.619  1.00 70.25 228 A 1 
ATOM 1693 C CA  . TYR A 0 228 . -39.013  -0.293  39.741  1.00 70.25 228 A 1 
ATOM 1694 C C   . TYR A 0 228 . -38.399  -0.032  38.373  1.00 70.25 228 A 1 
ATOM 1695 C CB  . TYR A 0 228 . -38.607  -1.679  40.270  1.00 70.25 228 A 1 
ATOM 1696 O O   . TYR A 0 228 . -38.298  -0.955  37.561  1.00 70.25 228 A 1 
ATOM 1697 C CG  . TYR A 0 228 . -38.699  -1.859  41.768  1.00 70.25 228 A 1 
ATOM 1698 C CD1 . TYR A 0 228 . -37.670  -1.359  42.578  1.00 70.25 228 A 1 
ATOM 1699 C CD2 . TYR A 0 228 . -39.803  -2.511  42.348  1.00 70.25 228 A 1 
ATOM 1700 C CE1 . TYR A 0 228 . -37.737  -1.494  43.973  1.00 70.25 228 A 1 
ATOM 1701 C CE2 . TYR A 0 228 . -39.879  -2.661  43.749  1.00 70.25 228 A 1 
ATOM 1702 O OH  . TYR A 0 228 . -38.887  -2.214  45.918  1.00 70.25 228 A 1 
ATOM 1703 C CZ  . TYR A 0 228 . -38.846  -2.136  44.559  1.00 70.25 228 A 1 
ATOM 1704 N N   . ASP A 0 229 . -37.938  1.200   38.173  1.00 78.00 229 A 1 
ATOM 1705 C CA  . ASP A 0 229 . -37.292  1.640   36.945  1.00 78.00 229 A 1 
ATOM 1706 C C   . ASP A 0 229 . -35.777  1.683   37.127  1.00 78.00 229 A 1 
ATOM 1707 C CB  . ASP A 0 229 . -37.808  3.022   36.527  1.00 78.00 229 A 1 
ATOM 1708 O O   . ASP A 0 229 . -35.239  2.350   38.016  1.00 78.00 229 A 1 
ATOM 1709 C CG  . ASP A 0 229 . -39.202  3.004   35.908  1.00 78.00 229 A 1 
ATOM 1710 O OD1 . ASP A 0 229 . -39.509  1.984   35.262  1.00 78.00 229 A 1 
ATOM 1711 O OD2 . ASP A 0 229 . -39.840  4.081   35.941  1.00 78.00 229 A 1 
ATOM 1712 N N   . SER A 0 230 . -35.044  0.993   36.261  1.00 77.84 230 A 1 
ATOM 1713 C CA  . SER A 0 230 . -33.590  1.110   36.166  1.00 77.84 230 A 1 
ATOM 1714 C C   . SER A 0 230 . -33.198  1.493   34.751  1.00 77.84 230 A 1 
ATOM 1715 C CB  . SER A 0 230 . -32.905  -0.172  36.628  1.00 77.84 230 A 1 
ATOM 1716 O O   . SER A 0 230 . -33.432  0.754   33.799  1.00 77.84 230 A 1 
ATOM 1717 O OG  . SER A 0 230 . -33.049  -0.271  38.036  1.00 77.84 230 A 1 
ATOM 1718 N N   . ARG A 0 231 . -32.578  2.667   34.624  1.00 81.98 231 A 1 
ATOM 1719 C CA  . ARG A 0 231 . -32.110  3.224   33.358  1.00 81.98 231 A 1 
ATOM 1720 C C   . ARG A 0 231 . -30.615  3.409   33.397  1.00 81.98 231 A 1 
ATOM 1721 C CB  . ARG A 0 231 . -32.812  4.545   33.042  1.00 81.98 231 A 1 
ATOM 1722 O O   . ARG A 0 231 . -30.094  4.107   34.261  1.00 81.98 231 A 1 
ATOM 1723 C CG  . ARG A 0 231 . -34.302  4.309   32.838  1.00 81.98 231 A 1 
ATOM 1724 C CD  . ARG A 0 231 . -35.059  5.586   32.471  1.00 81.98 231 A 1 
ATOM 1725 N NE  . ARG A 0 231 . -34.619  6.124   31.169  1.00 81.98 231 A 1 
ATOM 1726 N NH1 . ARG A 0 231 . -35.555  8.197   31.378  1.00 81.98 231 A 1 
ATOM 1727 N NH2 . ARG A 0 231 . -34.401  7.678   29.526  1.00 81.98 231 A 1 
ATOM 1728 C CZ  . ARG A 0 231 . -34.857  7.330   30.697  1.00 81.98 231 A 1 
ATOM 1729 N N   . TRP A 0 232 . -29.937  2.845   32.418  1.00 87.32 232 A 1 
ATOM 1730 C CA  . TRP A 0 232 . -28.494  2.939   32.302  1.00 87.32 232 A 1 
ATOM 1731 C C   . TRP A 0 232 . -28.108  3.290   30.878  1.00 87.32 232 A 1 
ATOM 1732 C CB  . TRP A 0 232 . -27.893  1.613   32.752  1.00 87.32 232 A 1 
ATOM 1733 O O   . TRP A 0 232 . -28.767  2.854   29.937  1.00 87.32 232 A 1 
ATOM 1734 C CG  . TRP A 0 232 . -26.414  1.530   32.608  1.00 87.32 232 A 1 
ATOM 1735 C CD1 . TRP A 0 232 . -25.511  2.006   33.491  1.00 87.32 232 A 1 
ATOM 1736 C CD2 . TRP A 0 232 . -25.651  0.970   31.504  1.00 87.32 232 A 1 
ATOM 1737 C CE2 . TRP A 0 232 . -24.277  1.010   31.868  1.00 87.32 232 A 1 
ATOM 1738 C CE3 . TRP A 0 232 . -25.976  0.405   30.253  1.00 87.32 232 A 1 
ATOM 1739 N NE1 . TRP A 0 232 . -24.238  1.719   33.049  1.00 87.32 232 A 1 
ATOM 1740 C CH2 . TRP A 0 232 . -23.638  -0.162  29.850  1.00 87.32 232 A 1 
ATOM 1741 C CZ2 . TRP A 0 232 . -23.293  0.382   31.103  1.00 87.32 232 A 1 
ATOM 1742 C CZ3 . TRP A 0 232 . -24.975  -0.125  29.418  1.00 87.32 232 A 1 
ATOM 1743 N N   . GLY A 0 233 . -27.029  4.044   30.701  1.00 88.79 233 A 1 
ATOM 1744 C CA  . GLY A 0 233 . -26.541  4.323   29.363  1.00 88.79 233 A 1 
ATOM 1745 C C   . GLY A 0 233 . -25.108  4.809   29.287  1.00 88.79 233 A 1 
ATOM 1746 O O   . GLY A 0 233 . -24.466  5.146   30.287  1.00 88.79 233 A 1 
ATOM 1747 N N   . LYS A 0 234 . -24.618  4.800   28.051  1.00 89.22 234 A 1 
ATOM 1748 C CA  . LYS A 0 234 . -23.286  5.215   27.634  1.00 89.22 234 A 1 
ATOM 1749 C C   . LYS A 0 234 . -23.397  6.083   26.406  1.00 89.22 234 A 1 
ATOM 1750 C CB  . LYS A 0 234 . -22.435  4.002   27.272  1.00 89.22 234 A 1 
ATOM 1751 O O   . LYS A 0 234 . -24.079  5.680   25.470  1.00 89.22 234 A 1 
ATOM 1752 C CG  . LYS A 0 234 . -22.198  3.150   28.504  1.00 89.22 234 A 1 
ATOM 1753 C CD  . LYS A 0 234 . -21.228  2.028   28.163  1.00 89.22 234 A 1 
ATOM 1754 C CE  . LYS A 0 234 . -20.726  1.571   29.514  1.00 89.22 234 A 1 
ATOM 1755 N NZ  . LYS A 0 234 . -19.657  0.574   29.405  1.00 89.22 234 A 1 
ATOM 1756 N N   . SER A 0 235 . -22.680  7.194   26.392  1.00 89.23 235 A 1 
ATOM 1757 C CA  . SER A 0 235 . -22.633  8.074   25.232  1.00 89.23 235 A 1 
ATOM 1758 C C   . SER A 0 235 . -21.207  8.488   24.885  1.00 89.23 235 A 1 
ATOM 1759 C CB  . SER A 0 235 . -23.568  9.269   25.408  1.00 89.23 235 A 1 
ATOM 1760 O O   . SER A 0 235 . -20.362  8.645   25.772  1.00 89.23 235 A 1 
ATOM 1761 O OG  . SER A 0 235 . -23.217  10.027  26.547  1.00 89.23 235 A 1 
ATOM 1762 N N   . TYR A 0 236 . -20.945  8.667   23.595  1.00 89.17 236 A 1 
ATOM 1763 C CA  . TYR A 0 236 . -19.735  9.290   23.057  1.00 89.17 236 A 1 
ATOM 1764 C C   . TYR A 0 236 . -20.148  10.354  22.042  1.00 89.17 236 A 1 
ATOM 1765 C CB  . TYR A 0 236 . -18.854  8.255   22.345  1.00 89.17 236 A 1 
ATOM 1766 O O   . TYR A 0 236 . -20.991  10.062  21.196  1.00 89.17 236 A 1 
ATOM 1767 C CG  . TYR A 0 236 . -18.311  7.119   23.190  1.00 89.17 236 A 1 
ATOM 1768 C CD1 . TYR A 0 236 . -17.007  7.195   23.703  1.00 89.17 236 A 1 
ATOM 1769 C CD2 . TYR A 0 236 . -19.090  5.973   23.423  1.00 89.17 236 A 1 
ATOM 1770 C CE1 . TYR A 0 236 . -16.454  6.107   24.402  1.00 89.17 236 A 1 
ATOM 1771 C CE2 . TYR A 0 236 . -18.542  4.866   24.101  1.00 89.17 236 A 1 
ATOM 1772 O OH  . TYR A 0 236 . -16.695  3.905   25.309  1.00 89.17 236 A 1 
ATOM 1773 C CZ  . TYR A 0 236 . -17.218  4.933   24.586  1.00 89.17 236 A 1 
ATOM 1774 N N   . ASP A 0 237 . -19.525  11.534  22.053  1.00 88.35 237 A 1 
ATOM 1775 C CA  . ASP A 0 237 . -19.790  12.546  21.018  1.00 88.35 237 A 1 
ATOM 1776 C C   . ASP A 0 237 . -19.311  12.058  19.649  1.00 88.35 237 A 1 
ATOM 1777 C CB  . ASP A 0 237 . -19.102  13.887  21.326  1.00 88.35 237 A 1 
ATOM 1778 O O   . ASP A 0 237 . -20.002  12.228  18.650  1.00 88.35 237 A 1 
ATOM 1779 C CG  . ASP A 0 237 . -19.674  14.636  22.529  1.00 88.35 237 A 1 
ATOM 1780 O OD1 . ASP A 0 237 . -20.892  14.557  22.783  1.00 88.35 237 A 1 
ATOM 1781 O OD2 . ASP A 0 237 . -18.870  15.298  23.234  1.00 88.35 237 A 1 
ATOM 1782 N N   . SER A 0 238 . -18.145  11.412  19.599  1.00 89.64 238 A 1 
ATOM 1783 C CA  . SER A 0 238 . -17.638  10.797  18.374  1.00 89.64 238 A 1 
ATOM 1784 C C   . SER A 0 238 . -16.746  9.599   18.670  1.00 89.64 238 A 1 
ATOM 1785 C CB  . SER A 0 238 . -16.914  11.831  17.498  1.00 89.64 238 A 1 
ATOM 1786 O O   . SER A 0 238 . -16.071  9.523   19.702  1.00 89.64 238 A 1 
ATOM 1787 O OG  . SER A 0 238 . -15.691  12.248  18.085  1.00 89.64 238 A 1 
ATOM 1788 N N   . VAL A 0 239 . -16.728  8.637   17.748  1.00 90.25 239 A 1 
ATOM 1789 C CA  . VAL A 0 239 . -15.827  7.482   17.785  1.00 90.25 239 A 1 
ATOM 1790 C C   . VAL A 0 239 . -15.175  7.278   16.427  1.00 90.25 239 A 1 
ATOM 1791 C CB  . VAL A 0 239 . -16.519  6.195   18.278  1.00 90.25 239 A 1 
ATOM 1792 O O   . VAL A 0 239 . -15.837  7.251   15.395  1.00 90.25 239 A 1 
ATOM 1793 C CG1 . VAL A 0 239 . -16.936  6.312   19.748  1.00 90.25 239 A 1 
ATOM 1794 C CG2 . VAL A 0 239 . -17.755  5.788   17.465  1.00 90.25 239 A 1 
ATOM 1795 N N   . GLU A 0 240 . -13.862  7.062   16.424  1.00 93.00 240 A 1 
ATOM 1796 C CA  . GLU A 0 240 . -13.096  6.743   15.227  1.00 93.00 240 A 1 
ATOM 1797 C C   . GLU A 0 240 . -12.208  5.517   15.437  1.00 93.00 240 A 1 
ATOM 1798 C CB  . GLU A 0 240 . -12.211  7.904   14.774  1.00 93.00 240 A 1 
ATOM 1799 O O   . GLU A 0 240 . -11.451  5.409   16.404  1.00 93.00 240 A 1 
ATOM 1800 C CG  . GLU A 0 240 . -12.943  9.169   14.297  1.00 93.00 240 A 1 
ATOM 1801 C CD  . GLU A 0 240 . -11.969  10.120  13.574  1.00 93.00 240 A 1 
ATOM 1802 O OE1 . GLU A 0 240 . -12.348  11.232  13.166  1.00 93.00 240 A 1 
ATOM 1803 O OE2 . GLU A 0 240 . -10.815  9.703   13.275  1.00 93.00 240 A 1 
ATOM 1804 N N   . ALA A 0 241 . -12.220  4.613   14.464  1.00 92.37 241 A 1 
ATOM 1805 C CA  . ALA A 0 241 . -11.315  3.480   14.395  1.00 92.37 241 A 1 
ATOM 1806 C C   . ALA A 0 241 . -10.654  3.433   13.020  1.00 92.37 241 A 1 
ATOM 1807 C CB  . ALA A 0 241 . -12.086  2.197   14.715  1.00 92.37 241 A 1 
ATOM 1808 O O   . ALA A 0 241 . -11.327  3.337   11.996  1.00 92.37 241 A 1 
ATOM 1809 N N   . ARG A 0 242 . -9.321   3.452   12.984  1.00 95.97 242 A 1 
ATOM 1810 C CA  . ARG A 0 242 . -8.545   3.370   11.741  1.00 95.97 242 A 1 
ATOM 1811 C C   . ARG A 0 242 . -7.563   2.211   11.817  1.00 95.97 242 A 1 
ATOM 1812 C CB  . ARG A 0 242 . -7.863   4.710   11.407  1.00 95.97 242 A 1 
ATOM 1813 O O   . ARG A 0 242 . -6.914   1.992   12.840  1.00 95.97 242 A 1 
ATOM 1814 C CG  . ARG A 0 242 . -8.816   5.924   11.438  1.00 95.97 242 A 1 
ATOM 1815 C CD  . ARG A 0 242 . -8.058   7.227   11.158  1.00 95.97 242 A 1 
ATOM 1816 N NE  . ARG A 0 242 . -8.923   8.418   11.295  1.00 95.97 242 A 1 
ATOM 1817 N NH1 . ARG A 0 242 . -7.486   9.983   10.426  1.00 95.97 242 A 1 
ATOM 1818 N NH2 . ARG A 0 242 . -9.524   10.594  11.093  1.00 95.97 242 A 1 
ATOM 1819 C CZ  . ARG A 0 242 . -8.643   9.656   10.933  1.00 95.97 242 A 1 
ATOM 1820 N N   . SER A 0 243 . -7.436   1.472   10.726  1.00 96.32 243 A 1 
ATOM 1821 C CA  . SER A 0 243 . -6.402   0.458   10.543  1.00 96.32 243 A 1 
ATOM 1822 C C   . SER A 0 243 . -5.660   0.711   9.247   1.00 96.32 243 A 1 
ATOM 1823 C CB  . SER A 0 243 . -6.974   -0.960  10.567  1.00 96.32 243 A 1 
ATOM 1824 O O   . SER A 0 243 . -6.295   0.955   8.224   1.00 96.32 243 A 1 
ATOM 1825 O OG  . SER A 0 243 . -7.833   -1.202  9.473   1.00 96.32 243 A 1 
ATOM 1826 N N   . TYR A 0 244 . -4.340   0.606   9.298   1.00 94.79 244 A 1 
ATOM 1827 C CA  . TYR A 0 244 . -3.445   0.781   8.168   1.00 94.79 244 A 1 
ATOM 1828 C C   . TYR A 0 244 . -2.465   -0.384  8.150   1.00 94.79 244 A 1 
ATOM 1829 C CB  . TYR A 0 244 . -2.730   2.127   8.311   1.00 94.79 244 A 1 
ATOM 1830 O O   . TYR A 0 244 . -1.652   -0.530  9.063   1.00 94.79 244 A 1 
ATOM 1831 C CG  . TYR A 0 244 . -1.746   2.415   7.199   1.00 94.79 244 A 1 
ATOM 1832 C CD1 . TYR A 0 244 . -0.392   2.042   7.324   1.00 94.79 244 A 1 
ATOM 1833 C CD2 . TYR A 0 244 . -2.195   3.063   6.034   1.00 94.79 244 A 1 
ATOM 1834 C CE1 . TYR A 0 244 . 0.517    2.326   6.285   1.00 94.79 244 A 1 
ATOM 1835 C CE2 . TYR A 0 244 . -1.289   3.351   5.000   1.00 94.79 244 A 1 
ATOM 1836 O OH  . TYR A 0 244 . 0.907    3.262   4.091   1.00 94.79 244 A 1 
ATOM 1837 C CZ  . TYR A 0 244 . 0.065    2.980   5.117   1.00 94.79 244 A 1 
ATOM 1838 N N   . ASP A 0 245 . -2.558   -1.211  7.124   1.00 95.53 245 A 1 
ATOM 1839 C CA  . ASP A 0 245 . -1.610   -2.270  6.837   1.00 95.53 245 A 1 
ATOM 1840 C C   . ASP A 0 245 . -0.902   -1.914  5.536   1.00 95.53 245 A 1 
ATOM 1841 C CB  . ASP A 0 245 . -2.315   -3.631  6.744   1.00 95.53 245 A 1 
ATOM 1842 O O   . ASP A 0 245 . -1.536   -1.536  4.555   1.00 95.53 245 A 1 
ATOM 1843 C CG  . ASP A 0 245 . -2.772   -4.227  8.085   1.00 95.53 245 A 1 
ATOM 1844 O OD1 . ASP A 0 245 . -2.298   -3.807  9.166   1.00 95.53 245 A 1 
ATOM 1845 O OD2 . ASP A 0 245 . -3.515   -5.238  8.056   1.00 95.53 245 A 1 
ATOM 1846 N N   . ASN A 0 246 . 0.415    -2.031  5.521   1.00 95.15 246 A 1 
ATOM 1847 C CA  . ASN A 0 246 . 1.183    -1.763  4.330   1.00 95.15 246 A 1 
ATOM 1848 C C   . ASN A 0 246 . 2.379    -2.708  4.234   1.00 95.15 246 A 1 
ATOM 1849 C CB  . ASN A 0 246 . 1.542    -0.279  4.330   1.00 95.15 246 A 1 
ATOM 1850 O O   . ASN A 0 246 . 3.132    -2.866  5.199   1.00 95.15 246 A 1 
ATOM 1851 C CG  . ASN A 0 246 . 2.335    0.050   3.105   1.00 95.15 246 A 1 
ATOM 1852 N ND2 . ASN A 0 246 . 3.574    -0.327  3.147   1.00 95.15 246 A 1 
ATOM 1853 O OD1 . ASN A 0 246 . 1.842    0.602   2.140   1.00 95.15 246 A 1 
ATOM 1854 N N   . GLU A 0 247 . 2.567    -3.292  3.061   1.00 96.58 247 A 1 
ATOM 1855 C CA  . GLU A 0 247 . 3.667    -4.186  2.719   1.00 96.58 247 A 1 
ATOM 1856 C C   . GLU A 0 247 . 4.464    -3.539  1.586   1.00 96.58 247 A 1 
ATOM 1857 C CB  . GLU A 0 247 . 3.118    -5.591  2.382   1.00 96.58 247 A 1 
ATOM 1858 O O   . GLU A 0 247 . 3.881    -3.129  0.591   1.00 96.58 247 A 1 
ATOM 1859 C CG  . GLU A 0 247 . 2.294    -6.122  3.571   1.00 96.58 247 A 1 
ATOM 1860 C CD  . GLU A 0 247 . 1.802    -7.571  3.487   1.00 96.58 247 A 1 
ATOM 1861 O OE1 . GLU A 0 247 . 0.758    -7.856  4.132   1.00 96.58 247 A 1 
ATOM 1862 O OE2 . GLU A 0 247 . 2.597    -8.500  3.244   1.00 96.58 247 A 1 
ATOM 1863 N N   . HIS A 0 248 . 5.774    -3.403  1.774   1.00 95.16 248 A 1 
ATOM 1864 C CA  . HIS A 0 248 . 6.699    -2.775  0.837   1.00 95.16 248 A 1 
ATOM 1865 C C   . HIS A 0 248 . 7.838    -3.748  0.548   1.00 95.16 248 A 1 
ATOM 1866 C CB  . HIS A 0 248 . 7.269    -1.474  1.430   1.00 95.16 248 A 1 
ATOM 1867 O O   . HIS A 0 248 . 8.419    -4.325  1.473   1.00 95.16 248 A 1 
ATOM 1868 C CG  . HIS A 0 248 . 6.279    -0.350  1.605   1.00 95.16 248 A 1 
ATOM 1869 C CD2 . HIS A 0 248 . 6.247    0.570   2.612   1.00 95.16 248 A 1 
ATOM 1870 N ND1 . HIS A 0 248 . 5.423    0.103   0.644   1.00 95.16 248 A 1 
ATOM 1871 C CE1 . HIS A 0 248 . 4.907    1.280   1.015   1.00 95.16 248 A 1 
ATOM 1872 N NE2 . HIS A 0 248 . 5.347    1.586   2.250   1.00 95.16 248 A 1 
ATOM 1873 N N   . TYR A 0 249 . 8.174    -3.905  -0.720  1.00 97.42 249 A 1 
ATOM 1874 C CA  . TYR A 0 249 . 9.333    -4.638  -1.202  1.00 97.42 249 A 1 
ATOM 1875 C C   . TYR A 0 249 . 10.074   -3.756  -2.195  1.00 97.42 249 A 1 
ATOM 1876 C CB  . TYR A 0 249 . 8.878    -5.945  -1.856  1.00 97.42 249 A 1 
ATOM 1877 O O   . TYR A 0 249 . 9.453    -3.182  -3.086  1.00 97.42 249 A 1 
ATOM 1878 C CG  . TYR A 0 249 . 9.987    -6.688  -2.573  1.00 97.42 249 A 1 
ATOM 1879 C CD1 . TYR A 0 249 . 10.126   -6.597  -3.974  1.00 97.42 249 A 1 
ATOM 1880 C CD2 . TYR A 0 249 . 10.907   -7.441  -1.826  1.00 97.42 249 A 1 
ATOM 1881 C CE1 . TYR A 0 249 . 11.164   -7.292  -4.628  1.00 97.42 249 A 1 
ATOM 1882 C CE2 . TYR A 0 249 . 11.938   -8.139  -2.476  1.00 97.42 249 A 1 
ATOM 1883 O OH  . TYR A 0 249 . 13.052   -8.782  -4.502  1.00 97.42 249 A 1 
ATOM 1884 C CZ  . TYR A 0 249 . 12.068   -8.078  -3.880  1.00 97.42 249 A 1 
ATOM 1885 N N   . ALA A 0 250 . 11.391   -3.665  -2.060  1.00 97.40 250 A 1 
ATOM 1886 C CA  . ALA A 0 250 . 12.236   -3.021  -3.051  1.00 97.40 250 A 1 
ATOM 1887 C C   . ALA A 0 250 . 13.534   -3.807  -3.207  1.00 97.40 250 A 1 
ATOM 1888 C CB  . ALA A 0 250 . 12.475   -1.557  -2.668  1.00 97.40 250 A 1 
ATOM 1889 O O   . ALA A 0 250 . 14.142   -4.201  -2.210  1.00 97.40 250 A 1 
ATOM 1890 N N   . ARG A 0 251 . 13.951   -4.021  -4.451  1.00 97.64 251 A 1 
ATOM 1891 C CA  . ARG A 0 251 . 15.207   -4.667  -4.812  1.00 97.64 251 A 1 
ATOM 1892 C C   . ARG A 0 251 . 15.895   -3.870  -5.904  1.00 97.64 251 A 1 
ATOM 1893 C CB  . ARG A 0 251 . 14.944   -6.119  -5.225  1.00 97.64 251 A 1 
ATOM 1894 O O   . ARG A 0 251 . 15.274   -3.541  -6.909  1.00 97.64 251 A 1 
ATOM 1895 C CG  . ARG A 0 251 . 16.233   -6.854  -5.632  1.00 97.64 251 A 1 
ATOM 1896 C CD  . ARG A 0 251 . 15.983   -8.322  -6.002  1.00 97.64 251 A 1 
ATOM 1897 N NE  . ARG A 0 251 . 15.021   -8.477  -7.117  1.00 97.64 251 A 1 
ATOM 1898 N NH1 . ARG A 0 251 . 16.415   -7.915  -8.874  1.00 97.64 251 A 1 
ATOM 1899 N NH2 . ARG A 0 251 . 14.357   -8.422  -9.322  1.00 97.64 251 A 1 
ATOM 1900 C CZ  . ARG A 0 251 . 15.264   -8.277  -8.406  1.00 97.64 251 A 1 
ATOM 1901 N N   . GLU A 0 252 . 17.176   -3.621  -5.713  1.00 98.28 252 A 1 
ATOM 1902 C CA  . GLU A 0 252 . 18.065   -2.986  -6.670  1.00 98.28 252 A 1 
ATOM 1903 C C   . GLU A 0 252 . 19.244   -3.922  -6.936  1.00 98.28 252 A 1 
ATOM 1904 C CB  . GLU A 0 252 . 18.467   -1.608  -6.136  1.00 98.28 252 A 1 
ATOM 1905 O O   . GLU A 0 252 . 19.828   -4.469  -6.001  1.00 98.28 252 A 1 
ATOM 1906 C CG  . GLU A 0 252 . 19.319   -0.798  -7.123  1.00 98.28 252 A 1 
ATOM 1907 C CD  . GLU A 0 252 . 19.401   0.697   -6.760  1.00 98.28 252 A 1 
ATOM 1908 O OE1 . GLU A 0 252 . 19.977   1.456   -7.572  1.00 98.28 252 A 1 
ATOM 1909 O OE2 . GLU A 0 252 . 18.742   1.154   -5.803  1.00 98.28 252 A 1 
ATOM 1910 N N   . VAL A 0 253 . 19.547   -4.160  -8.208  1.00 97.74 253 A 1 
ATOM 1911 C CA  . VAL A 0 253 . 20.680   -4.971  -8.661  1.00 97.74 253 A 1 
ATOM 1912 C C   . VAL A 0 253 . 21.495   -4.123  -9.614  1.00 97.74 253 A 1 
ATOM 1913 C CB  . VAL A 0 253 . 20.224   -6.270  -9.351  1.00 97.74 253 A 1 
ATOM 1914 O O   . VAL A 0 253 . 20.940   -3.612  -10.581 1.00 97.74 253 A 1 
ATOM 1915 C CG1 . VAL A 0 253 . 21.406   -7.086  -9.890  1.00 97.74 253 A 1 
ATOM 1916 C CG2 . VAL A 0 253 . 19.459   -7.162  -8.365  1.00 97.74 253 A 1 
ATOM 1917 N N   . GLN A 0 254 . 22.784   -3.995  -9.332  1.00 96.54 254 A 1 
ATOM 1918 C CA  . GLN A 0 254 . 23.771   -3.356  -10.193 1.00 96.54 254 A 1 
ATOM 1919 C C   . GLN A 0 254 . 24.899   -4.350  -10.439 1.00 96.54 254 A 1 
ATOM 1920 C CB  . GLN A 0 254 . 24.298   -2.070  -9.549  1.00 96.54 254 A 1 
ATOM 1921 O O   . GLN A 0 254 . 25.377   -4.963  -9.481  1.00 96.54 254 A 1 
ATOM 1922 C CG  . GLN A 0 254 . 23.189   -1.027  -9.395  1.00 96.54 254 A 1 
ATOM 1923 C CD  . GLN A 0 254 . 23.705   0.259   -8.771  1.00 96.54 254 A 1 
ATOM 1924 N NE2 . GLN A 0 254 . 23.598   1.371   -9.461  1.00 96.54 254 A 1 
ATOM 1925 O OE1 . GLN A 0 254 . 24.208   0.297   -7.658  1.00 96.54 254 A 1 
ATOM 1926 N N   . ALA A 0 255 . 25.274   -4.544  -11.693 1.00 94.04 255 A 1 
ATOM 1927 C CA  . ALA A 0 255 . 26.427   -5.337  -12.079 1.00 94.04 255 A 1 
ATOM 1928 C C   . ALA A 0 255 . 27.178   -4.606  -13.187 1.00 94.04 255 A 1 
ATOM 1929 C CB  . ALA A 0 255 . 25.962   -6.728  -12.529 1.00 94.04 255 A 1 
ATOM 1930 O O   . ALA A 0 255 . 26.537   -4.155  -14.131 1.00 94.04 255 A 1 
ATOM 1931 N N   . ASP A 0 256 . 28.490   -4.535  -13.040 1.00 91.36 256 A 1 
ATOM 1932 C CA  . ASP A 0 256 . 29.447   -3.964  -13.984 1.00 91.36 256 A 1 
ATOM 1933 C C   . ASP A 0 256 . 30.457   -5.078  -14.337 1.00 91.36 256 A 1 
ATOM 1934 C CB  . ASP A 0 256 . 30.051   -2.740  -13.281 1.00 91.36 256 A 1 
ATOM 1935 O O   . ASP A 0 256 . 30.924   -5.814  -13.452 1.00 91.36 256 A 1 
ATOM 1936 C CG  . ASP A 0 256 . 31.142   -1.994  -14.027 1.00 91.36 256 A 1 
ATOM 1937 O OD1 . ASP A 0 256 . 31.035   -0.748  -14.056 1.00 91.36 256 A 1 
ATOM 1938 O OD2 . ASP A 0 256 . 32.150   -2.673  -14.325 1.00 91.36 256 A 1 
ATOM 1939 N N   . ASP A 0 257 . 30.682   -5.312  -15.634 1.00 89.96 257 A 1 
ATOM 1940 C CA  . ASP A 0 257 . 31.634   -6.304  -16.164 1.00 89.96 257 A 1 
ATOM 1941 C C   . ASP A 0 257 . 32.544   -5.684  -17.227 1.00 89.96 257 A 1 
ATOM 1942 C CB  . ASP A 0 257 . 30.914   -7.577  -16.666 1.00 89.96 257 A 1 
ATOM 1943 O O   . ASP A 0 257 . 32.375   -5.920  -18.427 1.00 89.96 257 A 1 
ATOM 1944 C CG  . ASP A 0 257 . 31.824   -8.700  -17.228 1.00 89.96 257 A 1 
ATOM 1945 O OD1 . ASP A 0 257 . 32.919   -9.010  -16.701 1.00 89.96 257 A 1 
ATOM 1946 O OD2 . ASP A 0 257 . 31.372   -9.538  -18.054 1.00 89.96 257 A 1 
ATOM 1947 N N   . ASP A 0 258 . 33.548   -4.959  -16.752 1.00 87.89 258 A 1 
ATOM 1948 C CA  . ASP A 0 258 . 34.646   -4.419  -17.541 1.00 87.89 258 A 1 
ATOM 1949 C C   . ASP A 0 258 . 35.606   -5.515  -18.033 1.00 87.89 258 A 1 
ATOM 1950 C CB  . ASP A 0 258 . 35.418   -3.414  -16.677 1.00 87.89 258 A 1 
ATOM 1951 O O   . ASP A 0 258 . 36.154   -6.325  -17.273 1.00 87.89 258 A 1 
ATOM 1952 C CG  . ASP A 0 258 . 34.744   -2.054  -16.503 1.00 87.89 258 A 1 
ATOM 1953 O OD1 . ASP A 0 258 . 34.027   -1.665  -17.448 1.00 87.89 258 A 1 
ATOM 1954 O OD2 . ASP A 0 258 . 35.145   -1.351  -15.545 1.00 87.89 258 A 1 
ATOM 1955 N N   . GLN A 0 259 . 35.878   -5.527  -19.337 1.00 87.24 259 A 1 
ATOM 1956 C CA  . GLN A 0 259 . 36.915   -6.339  -19.973 1.00 87.24 259 A 1 
ATOM 1957 C C   . GLN A 0 259 . 37.762   -5.468  -20.888 1.00 87.24 259 A 1 
ATOM 1958 C CB  . GLN A 0 259 . 36.316   -7.495  -20.792 1.00 87.24 259 A 1 
ATOM 1959 O O   . GLN A 0 259 . 37.229   -4.798  -21.762 1.00 87.24 259 A 1 
ATOM 1960 C CG  . GLN A 0 259 . 35.299   -8.318  -20.002 1.00 87.24 259 A 1 
ATOM 1961 C CD  . GLN A 0 259 . 34.924   -9.628  -20.677 1.00 87.24 259 A 1 
ATOM 1962 N NE2 . GLN A 0 259 . 34.680   -10.663 -19.913 1.00 87.24 259 A 1 
ATOM 1963 O OE1 . GLN A 0 259 . 34.802   -9.800  -21.878 1.00 87.24 259 A 1 
ATOM 1964 N N   . TRP A 0 260 . 39.085   -5.536  -20.769 1.00 87.17 260 A 1 
ATOM 1965 C CA  . TRP A 0 260 . 39.980   -4.775  -21.642 1.00 87.17 260 A 1 
ATOM 1966 C C   . TRP A 0 260 . 41.283   -5.522  -21.917 1.00 87.17 260 A 1 
ATOM 1967 C CB  . TRP A 0 260 . 40.240   -3.392  -21.031 1.00 87.17 260 A 1 
ATOM 1968 O O   . TRP A 0 260 . 41.724   -6.344  -21.102 1.00 87.17 260 A 1 
ATOM 1969 C CG  . TRP A 0 260 . 40.908   -3.415  -19.691 1.00 87.17 260 A 1 
ATOM 1970 C CD1 . TRP A 0 260 . 40.277   -3.467  -18.497 1.00 87.17 260 A 1 
ATOM 1971 C CD2 . TRP A 0 260 . 42.334   -3.390  -19.392 1.00 87.17 260 A 1 
ATOM 1972 C CE2 . TRP A 0 260 . 42.499   -3.450  -17.975 1.00 87.17 260 A 1 
ATOM 1973 C CE3 . TRP A 0 260 . 43.503   -3.303  -20.177 1.00 87.17 260 A 1 
ATOM 1974 N NE1 . TRP A 0 260 . 41.208   -3.487  -17.479 1.00 87.17 260 A 1 
ATOM 1975 C CH2 . TRP A 0 260 . 44.912   -3.350  -18.186 1.00 87.17 260 A 1 
ATOM 1976 C CZ2 . TRP A 0 260 . 43.767   -3.440  -17.371 1.00 87.17 260 A 1 
ATOM 1977 C CZ3 . TRP A 0 260 . 44.777   -3.278  -19.584 1.00 87.17 260 A 1 
ATOM 1978 N N   . ALA A 0 261 . 41.909   -5.230  -23.054 1.00 81.60 261 A 1 
ATOM 1979 C CA  . ALA A 0 261 . 43.298   -5.579  -23.323 1.00 81.60 261 A 1 
ATOM 1980 C C   . ALA A 0 261 . 44.023   -4.465  -24.076 1.00 81.60 261 A 1 
ATOM 1981 C CB  . ALA A 0 261 . 43.408   -6.888  -24.105 1.00 81.60 261 A 1 
ATOM 1982 O O   . ALA A 0 261 . 43.407   -3.707  -24.821 1.00 81.60 261 A 1 
ATOM 1983 N N   . GLU A 0 262 . 45.334   -4.419  -23.876 1.00 80.21 262 A 1 
ATOM 1984 C CA  . GLU A 0 262 . 46.267   -3.551  -24.585 1.00 80.21 262 A 1 
ATOM 1985 C C   . GLU A 0 262 . 47.490   -4.384  -24.975 1.00 80.21 262 A 1 
ATOM 1986 C CB  . GLU A 0 262 . 46.730   -2.398  -23.674 1.00 80.21 262 A 1 
ATOM 1987 O O   . GLU A 0 262 . 48.048   -5.092  -24.123 1.00 80.21 262 A 1 
ATOM 1988 C CG  . GLU A 0 262 . 45.638   -1.408  -23.230 1.00 80.21 262 A 1 
ATOM 1989 C CD  . GLU A 0 262 . 46.168   -0.333  -22.254 1.00 80.21 262 A 1 
ATOM 1990 O OE1 . GLU A 0 262 . 45.403   0.601   -21.920 1.00 80.21 262 A 1 
ATOM 1991 O OE2 . GLU A 0 262 . 47.336   -0.426  -21.795 1.00 80.21 262 A 1 
ATOM 1992 N N   . ASP A 0 263 . 47.942   -4.254  -26.216 1.00 77.93 263 A 1 
ATOM 1993 C CA  . ASP A 0 263 . 49.223   -4.774  -26.677 1.00 77.93 263 A 1 
ATOM 1994 C C   . ASP A 0 263 . 50.045   -3.682  -27.362 1.00 77.93 263 A 1 
ATOM 1995 C CB  . ASP A 0 263 . 49.083   -6.063  -27.495 1.00 77.93 263 A 1 
ATOM 1996 O O   . ASP A 0 263 . 49.540   -2.786  -28.036 1.00 77.93 263 A 1 
ATOM 1997 C CG  . ASP A 0 263 . 48.218   -5.952  -28.746 1.00 77.93 263 A 1 
ATOM 1998 O OD1 . ASP A 0 263 . 46.993   -5.780  -28.555 1.00 77.93 263 A 1 
ATOM 1999 O OD2 . ASP A 0 263 . 48.766   -6.203  -29.840 1.00 77.93 263 A 1 
ATOM 2000 N N   . TYR A 0 264 . 51.348   -3.689  -27.080 1.00 71.13 264 A 1 
ATOM 2001 C CA  . TYR A 0 264 . 52.282   -2.708  -27.613 1.00 71.13 264 A 1 
ATOM 2002 C C   . TYR A 0 264 . 53.538   -3.383  -28.133 1.00 71.13 264 A 1 
ATOM 2003 C CB  . TYR A 0 264 . 52.642   -1.654  -26.558 1.00 71.13 264 A 1 
ATOM 2004 O O   . TYR A 0 264 . 54.401   -3.821  -27.358 1.00 71.13 264 A 1 
ATOM 2005 C CG  . TYR A 0 264 . 53.578   -0.582  -27.097 1.00 71.13 264 A 1 
ATOM 2006 C CD1 . TYR A 0 264 . 54.936   -0.549  -26.721 1.00 71.13 264 A 1 
ATOM 2007 C CD2 . TYR A 0 264 . 53.100   0.335   -28.047 1.00 71.13 264 A 1 
ATOM 2008 C CE1 . TYR A 0 264 . 55.803   0.420   -27.271 1.00 71.13 264 A 1 
ATOM 2009 C CE2 . TYR A 0 264 . 53.955   1.298   -28.610 1.00 71.13 264 A 1 
ATOM 2010 O OH  . TYR A 0 264 . 56.135   2.267   -28.790 1.00 71.13 264 A 1 
ATOM 2011 C CZ  . TYR A 0 264 . 55.309   1.342   -28.221 1.00 71.13 264 A 1 
ATOM 2012 N N   . ASP A 0 265 . 53.692   -3.331  -29.448 1.00 74.87 265 A 1 
ATOM 2013 C CA  . ASP A 0 265 . 54.855   -3.823  -30.148 1.00 74.87 265 A 1 
ATOM 2014 C C   . ASP A 0 265 . 55.724   -2.656  -30.626 1.00 74.87 265 A 1 
ATOM 2015 C CB  . ASP A 0 265 . 54.421   -4.779  -31.269 1.00 74.87 265 A 1 
ATOM 2016 O O   . ASP A 0 265 . 55.290   -1.616  -31.126 1.00 74.87 265 A 1 
ATOM 2017 C CG  . ASP A 0 265 . 54.313   -6.242  -30.839 1.00 74.87 265 A 1 
ATOM 2018 O OD1 . ASP A 0 265 . 55.134   -6.632  -29.970 1.00 74.87 265 A 1 
ATOM 2019 O OD2 . ASP A 0 265 . 53.640   -7.023  -31.542 1.00 74.87 265 A 1 
ATOM 2020 N N   . ARG A 0 266 . 57.037   -2.793  -30.426 1.00 65.41 266 A 1 
ATOM 2021 C CA  . ARG A 0 266 . 58.012   -1.838  -30.955 1.00 65.41 266 A 1 
ATOM 2022 C C   . ARG A 0 266 . 59.201   -2.550  -31.559 1.00 65.41 266 A 1 
ATOM 2023 C CB  . ARG A 0 266 . 58.381   -0.805  -29.892 1.00 65.41 266 A 1 
ATOM 2024 O O   . ARG A 0 266 . 59.983   -3.223  -30.879 1.00 65.41 266 A 1 
ATOM 2025 C CG  . ARG A 0 266 . 59.357   0.234   -30.448 1.00 65.41 266 A 1 
ATOM 2026 C CD  . ARG A 0 266 . 59.680   1.255   -29.366 1.00 65.41 266 A 1 
ATOM 2027 N NE  . ARG A 0 266 . 60.779   2.124   -29.808 1.00 65.41 266 A 1 
ATOM 2028 N NH1 . ARG A 0 266 . 60.247   3.957   -28.561 1.00 65.41 266 A 1 
ATOM 2029 N NH2 . ARG A 0 266 . 61.889   4.040   -30.113 1.00 65.41 266 A 1 
ATOM 2030 C CZ  . ARG A 0 266 . 60.966   3.376   -29.483 1.00 65.41 266 A 1 
ATOM 2031 N N   . TYR A 0 267 . 59.392   -2.292  -32.846 1.00 62.25 267 A 1 
ATOM 2032 C CA  . TYR A 0 267 . 60.480   -2.816  -33.647 1.00 62.25 267 A 1 
ATOM 2033 C C   . TYR A 0 267 . 61.426   -1.698  -34.093 1.00 62.25 267 A 1 
ATOM 2034 C CB  . TYR A 0 267 . 59.895   -3.584  -34.834 1.00 62.25 267 A 1 
ATOM 2035 O O   . TYR A 0 267 . 61.098   -0.885  -34.957 1.00 62.25 267 A 1 
ATOM 2036 C CG  . TYR A 0 267 . 60.966   -4.296  -35.630 1.00 62.25 267 A 1 
ATOM 2037 C CD1 . TYR A 0 267 . 61.491   -3.723  -36.802 1.00 62.25 267 A 1 
ATOM 2038 C CD2 . TYR A 0 267 . 61.472   -5.515  -35.152 1.00 62.25 267 A 1 
ATOM 2039 C CE1 . TYR A 0 267 . 62.517   -4.381  -37.506 1.00 62.25 267 A 1 
ATOM 2040 C CE2 . TYR A 0 267 . 62.525   -6.158  -35.825 1.00 62.25 267 A 1 
ATOM 2041 O OH  . TYR A 0 267 . 64.065   -6.221  -37.659 1.00 62.25 267 A 1 
ATOM 2042 C CZ  . TYR A 0 267 . 63.046   -5.593  -37.008 1.00 62.25 267 A 1 
ATOM 2043 N N   . ASP A 0 268 . 62.644   -1.699  -33.548 1.00 59.70 268 A 1 
ATOM 2044 C CA  . ASP A 0 268 . 63.728   -0.822  -33.991 1.00 59.70 268 A 1 
ATOM 2045 C C   . ASP A 0 268 . 64.807   -1.650  -34.718 1.00 59.70 268 A 1 
ATOM 2046 C CB  . ASP A 0 268 . 64.291   -0.029  -32.793 1.00 59.70 268 A 1 
ATOM 2047 O O   . ASP A 0 268 . 65.492   -2.488  -34.113 1.00 59.70 268 A 1 
ATOM 2048 C CG  . ASP A 0 268 . 63.370   1.098   -32.287 1.00 59.70 268 A 1 
ATOM 2049 O OD1 . ASP A 0 268 . 62.923   1.920   -33.112 1.00 59.70 268 A 1 
ATOM 2050 O OD2 . ASP A 0 268 . 63.214   1.275   -31.056 1.00 59.70 268 A 1 
ATOM 2051 N N   . SER A 0 269 . 64.992   -1.392  -36.019 1.00 55.52 269 A 1 
ATOM 2052 C CA  . SER A 0 269 . 66.120   -1.900  -36.812 1.00 55.52 269 A 1 
ATOM 2053 C C   . SER A 0 269 . 66.907   -0.752  -37.433 1.00 55.52 269 A 1 
ATOM 2054 C CB  . SER A 0 269 . 65.677   -2.885  -37.899 1.00 55.52 269 A 1 
ATOM 2055 O O   . SER A 0 269 . 66.346   0.082   -38.142 1.00 55.52 269 A 1 
ATOM 2056 O OG  . SER A 0 269 . 64.800   -2.290  -38.836 1.00 55.52 269 A 1 
ATOM 2057 N N   . GLY A 0 270 . 68.215   -0.733  -37.186 1.00 49.90 270 A 1 
ATOM 2058 C CA  . GLY A 0 270 . 69.145   0.160   -37.865 1.00 49.90 270 A 1 
ATOM 2059 C C   . GLY A 0 270 . 70.315   -0.633  -38.423 1.00 49.90 270 A 1 
ATOM 2060 O O   . GLY A 0 270 . 71.078   -1.229  -37.651 1.00 49.90 270 A 1 
ATOM 2061 N N   . ASP A 0 271 . 70.473   -0.605  -39.742 1.00 46.79 271 A 1 
ATOM 2062 C CA  . ASP A 0 271 . 71.654   -1.147  -40.403 1.00 46.79 271 A 1 
ATOM 2063 C C   . ASP A 0 271 . 72.763   -0.096  -40.324 1.00 46.79 271 A 1 
ATOM 2064 C CB  . ASP A 0 271 . 71.329   -1.630  -41.829 1.00 46.79 271 A 1 
ATOM 2065 O O   . ASP A 0 271 . 72.824   0.885   -41.062 1.00 46.79 271 A 1 
ATOM 2066 C CG  . ASP A 0 271 . 70.533   -2.947  -41.840 1.00 46.79 271 A 1 
ATOM 2067 O OD1 . ASP A 0 271 . 70.619   -3.689  -40.830 1.00 46.79 271 A 1 
ATOM 2068 O OD2 . ASP A 0 271 . 69.852   -3.221  -42.853 1.00 46.79 271 A 1 
ATOM 2069 N N   . ALA A 0 272 . 73.659   -0.264  -39.351 1.00 44.75 272 A 1 
ATOM 2070 C CA  . ALA A 0 272 . 74.913   0.478   -39.326 1.00 44.75 272 A 1 
ATOM 2071 C C   . ALA A 0 272 . 75.877   -0.166  -40.333 1.00 44.75 272 A 1 
ATOM 2072 C CB  . ALA A 0 272 . 75.447   0.542   -37.889 1.00 44.75 272 A 1 
ATOM 2073 O O   . ALA A 0 272 . 76.814   -0.872  -39.945 1.00 44.75 272 A 1 
ATOM 2074 N N   . ASP A 0 273 . 75.632   0.038   -41.626 1.00 45.88 273 A 1 
ATOM 2075 C CA  . ASP A 0 273 . 76.447   -0.571  -42.667 1.00 45.88 273 A 1 
ATOM 2076 C C   . ASP A 0 273 . 77.872   0.019   -42.696 1.00 45.88 273 A 1 
ATOM 2077 C CB  . ASP A 0 273 . 75.719   -0.561  -44.026 1.00 45.88 273 A 1 
ATOM 2078 O O   . ASP A 0 273 . 78.134   1.175   -42.995 1.00 45.88 273 A 1 
ATOM 2079 C CG  . ASP A 0 273 . 74.795   -1.775  -44.237 1.00 45.88 273 A 1 
ATOM 2080 O OD1 . ASP A 0 273 . 75.006   -2.796  -43.536 1.00 45.88 273 A 1 
ATOM 2081 O OD2 . ASP A 0 273 . 74.008   -1.731  -45.202 1.00 45.88 273 A 1 
ATOM 2082 N N   . GLU A 0 274 . 78.833   -0.827  -42.332 1.00 38.14 274 A 1 
ATOM 2083 C CA  . GLU A 0 274 . 80.227   -0.845  -42.786 1.00 38.14 274 A 1 
ATOM 2084 C C   . GLU A 0 274 . 81.087   0.444   -42.682 1.00 38.14 274 A 1 
ATOM 2085 C CB  . GLU A 0 274 . 80.273   -1.544  -44.163 1.00 38.14 274 A 1 
ATOM 2086 O O   . GLU A 0 274 . 81.676   0.919   -43.653 1.00 38.14 274 A 1 
ATOM 2087 C CG  . GLU A 0 274 . 81.661   -2.122  -44.461 1.00 38.14 274 A 1 
ATOM 2088 C CD  . GLU A 0 274 . 81.646   -3.283  -45.462 1.00 38.14 274 A 1 
ATOM 2089 O OE1 . GLU A 0 274 . 82.115   -4.378  -45.079 1.00 38.14 274 A 1 
ATOM 2090 O OE2 . GLU A 0 274 . 81.445   -3.117  -46.683 1.00 38.14 274 A 1 
ATOM 2091 N N   . TYR A 0 275 . 81.366   0.919   -41.461 1.00 38.17 275 A 1 
ATOM 2092 C CA  . TYR A 0 275 . 82.520   1.802   -41.207 1.00 38.17 275 A 1 
ATOM 2093 C C   . TYR A 0 275 . 83.805   0.973   -40.987 1.00 38.17 275 A 1 
ATOM 2094 C CB  . TYR A 0 275 . 82.213   2.768   -40.046 1.00 38.17 275 A 1 
ATOM 2095 O O   . TYR A 0 275 . 84.183   0.695   -39.848 1.00 38.17 275 A 1 
ATOM 2096 C CG  . TYR A 0 275 . 83.002   4.070   -40.086 1.00 38.17 275 A 1 
ATOM 2097 C CD1 . TYR A 0 275 . 84.225   4.212   -39.398 1.00 38.17 275 A 1 
ATOM 2098 C CD2 . TYR A 0 275 . 82.477   5.161   -40.805 1.00 38.17 275 A 1 
ATOM 2099 C CE1 . TYR A 0 275 . 84.909   5.447   -39.415 1.00 38.17 275 A 1 
ATOM 2100 C CE2 . TYR A 0 275 . 83.155   6.394   -40.828 1.00 38.17 275 A 1 
ATOM 2101 O OH  . TYR A 0 275 . 85.013   7.740   -40.140 1.00 38.17 275 A 1 
ATOM 2102 C CZ  . TYR A 0 275 . 84.368   6.543   -40.128 1.00 38.17 275 A 1 
ATOM 2103 N N   . GLY A 0 276 . 84.508   0.525   -42.041 1.00 34.24 276 A 1 
ATOM 2104 C CA  . GLY A 0 276 . 85.782   -0.182  -41.785 1.00 34.24 276 A 1 
ATOM 2105 C C   . GLY A 0 276 . 86.705   -0.632  -42.921 1.00 34.24 276 A 1 
ATOM 2106 O O   . GLY A 0 276 . 87.869   -0.924  -42.646 1.00 34.24 276 A 1 
ATOM 2107 N N   . LYS A 0 277 . 86.291   -0.678  -44.192 1.00 34.75 277 A 1 
ATOM 2108 C CA  . LYS A 0 277 . 87.106   -1.315  -45.258 1.00 34.75 277 A 1 
ATOM 2109 C C   . LYS A 0 277 . 88.265   -0.479  -45.847 1.00 34.75 277 A 1 
ATOM 2110 C CB  . LYS A 0 277 . 86.184   -1.934  -46.325 1.00 34.75 277 A 1 
ATOM 2111 O O   . LYS A 0 277 . 88.755   -0.785  -46.929 1.00 34.75 277 A 1 
ATOM 2112 C CG  . LYS A 0 277 . 85.685   -3.327  -45.911 1.00 34.75 277 A 1 
ATOM 2113 C CD  . LYS A 0 277 . 84.860   -3.917  -47.060 1.00 34.75 277 A 1 
ATOM 2114 C CE  . LYS A 0 277 . 84.305   -5.305  -46.729 1.00 34.75 277 A 1 
ATOM 2115 N NZ  . LYS A 0 277 . 82.968   -5.473  -47.347 1.00 34.75 277 A 1 
ATOM 2116 N N   . GLY A 0 278 . 88.761   0.543   -45.145 1.00 34.20 278 A 1 
ATOM 2117 C CA  . GLY A 0 278 . 89.855   1.405   -45.633 1.00 34.20 278 A 1 
ATOM 2118 C C   . GLY A 0 278 . 91.276   1.056   -45.162 1.00 34.20 278 A 1 
ATOM 2119 O O   . GLY A 0 278 . 92.245   1.554   -45.732 1.00 34.20 278 A 1 
ATOM 2120 N N   . ALA A 0 279 . 91.452   0.229   -44.127 1.00 29.19 279 A 1 
ATOM 2121 C CA  . ALA A 0 279 . 92.774   0.032   -43.528 1.00 29.19 279 A 1 
ATOM 2122 C C   . ALA A 0 279 . 93.546   -1.115  -44.205 1.00 29.19 279 A 1 
ATOM 2123 C CB  . ALA A 0 279 . 92.631   -0.118  -42.012 1.00 29.19 279 A 1 
ATOM 2124 O O   . ALA A 0 279 . 93.315   -2.295  -43.951 1.00 29.19 279 A 1 
ATOM 2125 N N   . SER A 0 280 . 94.490   -0.742  -45.069 1.00 37.79 280 A 1 
ATOM 2126 C CA  . SER A 0 280 . 95.473   -1.599  -45.738 1.00 37.79 280 A 1 
ATOM 2127 C C   . SER A 0 280 . 96.033   -2.711  -44.837 1.00 37.79 280 A 1 
ATOM 2128 C CB  . SER A 0 280 . 96.624   -0.702  -46.216 1.00 37.79 280 A 1 
ATOM 2129 O O   . SER A 0 280 . 96.839   -2.459  -43.935 1.00 37.79 280 A 1 
ATOM 2130 O OG  . SER A 0 280 . 97.157   0.025   -45.123 1.00 37.79 280 A 1 
ATOM 2131 N N   . SER A 0 281 . 95.655   -3.957  -45.121 1.00 32.28 281 A 1 
ATOM 2132 C CA  . SER A 0 281 . 96.280   -5.138  -44.530 1.00 32.28 281 A 1 
ATOM 2133 C C   . SER A 0 281 . 97.730   -5.244  -45.014 1.00 32.28 281 A 1 
ATOM 2134 C CB  . SER A 0 281 . 95.472   -6.394  -44.866 1.00 32.28 281 A 1 
ATOM 2135 O O   . SER A 0 281 . 98.009   -5.444  -46.197 1.00 32.28 281 A 1 
ATOM 2136 O OG  . SER A 0 281 . 96.001   -7.506  -44.172 1.00 32.28 281 A 1 
ATOM 2137 N N   . SER A 0 282 . 98.670   -5.065  -44.084 1.00 32.43 282 A 1 
ATOM 2138 C CA  . SER A 0 282 . 100.104  -5.271  -44.286 1.00 32.43 282 A 1 
ATOM 2139 C C   . SER A 0 282 . 100.402  -6.759  -44.501 1.00 32.43 282 A 1 
ATOM 2140 C CB  . SER A 0 282 . 100.880  -4.754  -43.065 1.00 32.43 282 A 1 
ATOM 2141 O O   . SER A 0 282 . 100.706  -7.485  -43.555 1.00 32.43 282 A 1 
ATOM 2142 O OG  . SER A 0 282 . 101.012  -3.349  -43.095 1.00 32.43 282 A 1 
ATOM 2143 N N   . ALA A 0 283 . 100.359  -7.229  -45.749 1.00 32.52 283 A 1 
ATOM 2144 C CA  . ALA A 0 283 . 100.883  -8.543  -46.116 1.00 32.52 283 A 1 
ATOM 2145 C C   . ALA A 0 283 . 102.424  -8.511  -46.082 1.00 32.52 283 A 1 
ATOM 2146 C CB  . ALA A 0 283 . 100.298  -8.975  -47.463 1.00 32.52 283 A 1 
ATOM 2147 O O   . ALA A 0 283 . 103.112  -8.203  -47.055 1.00 32.52 283 A 1 
ATOM 2148 N N   . LYS A 0 284 . 102.974  -8.780  -44.897 1.00 34.61 284 A 1 
ATOM 2149 C CA  . LYS A 0 284 . 104.408  -8.786  -44.606 1.00 34.61 284 A 1 
ATOM 2150 C C   . LYS A 0 284 . 105.066  -10.055 -45.178 1.00 34.61 284 A 1 
ATOM 2151 C CB  . LYS A 0 284 . 104.574  -8.621  -43.078 1.00 34.61 284 A 1 
ATOM 2152 O O   . LYS A 0 284 . 105.017  -11.116 -44.572 1.00 34.61 284 A 1 
ATOM 2153 C CG  . LYS A 0 284 . 105.834  -7.852  -42.652 1.00 34.61 284 A 1 
ATOM 2154 C CD  . LYS A 0 284 . 105.894  -7.770  -41.117 1.00 34.61 284 A 1 
ATOM 2155 C CE  . LYS A 0 284 . 106.965  -6.784  -40.637 1.00 34.61 284 A 1 
ATOM 2156 N NZ  . LYS A 0 284 . 107.010  -6.713  -39.153 1.00 34.61 284 A 1 
ATOM 2157 N N   . GLY A 0 285 . 105.706  -9.912  -46.340 1.00 31.35 285 A 1 
ATOM 2158 C CA  . GLY A 0 285 . 106.963  -10.579 -46.715 1.00 31.35 285 A 1 
ATOM 2159 C C   . GLY A 0 285 . 107.015  -12.114 -46.712 1.00 31.35 285 A 1 
ATOM 2160 O O   . GLY A 0 285 . 107.668  -12.710 -45.859 1.00 31.35 285 A 1 
ATOM 2161 N N   . GLY A 0 286 . 106.444  -12.749 -47.738 1.00 28.62 286 A 1 
ATOM 2162 C CA  . GLY A 0 286 . 106.698  -14.150 -48.088 1.00 28.62 286 A 1 
ATOM 2163 C C   . GLY A 0 286 . 107.640  -14.285 -49.293 1.00 28.62 286 A 1 
ATOM 2164 O O   . GLY A 0 286 . 107.230  -14.053 -50.417 1.00 28.62 286 A 1 
ATOM 2165 N N   . LYS A 0 287 . 108.902  -14.641 -49.019 1.00 29.21 287 A 1 
ATOM 2166 C CA  . LYS A 0 287 . 109.882  -15.398 -49.835 1.00 29.21 287 A 1 
ATOM 2167 C C   . LYS A 0 287 . 109.745  -15.443 -51.379 1.00 29.21 287 A 1 
ATOM 2168 C CB  . LYS A 0 287 . 109.869  -16.854 -49.325 1.00 29.21 287 A 1 
ATOM 2169 O O   . LYS A 0 287 . 108.875  -16.120 -51.906 1.00 29.21 287 A 1 
ATOM 2170 C CG  . LYS A 0 287 . 110.390  -17.013 -47.888 1.00 29.21 287 A 1 
ATOM 2171 C CD  . LYS A 0 287 . 110.254  -18.471 -47.428 1.00 29.21 287 A 1 
ATOM 2172 C CE  . LYS A 0 287 . 110.822  -18.639 -46.014 1.00 29.21 287 A 1 
ATOM 2173 N NZ  . LYS A 0 287 . 110.629  -20.023 -45.510 1.00 29.21 287 A 1 
ATOM 2174 N N   . GLY A 0 288 . 110.820  -15.003 -52.049 1.00 30.11 288 A 1 
ATOM 2175 C CA  . GLY A 0 288 . 111.414  -15.716 -53.196 1.00 30.11 288 A 1 
ATOM 2176 C C   . GLY A 0 288 . 111.153  -15.120 -54.583 1.00 30.11 288 A 1 
ATOM 2177 O O   . GLY A 0 288 . 110.035  -15.161 -55.073 1.00 30.11 288 A 1 
ATOM 2178 N N   . GLY A 0 289 . 112.205  -14.641 -55.256 1.00 30.91 289 A 1 
ATOM 2179 C CA  . GLY A 0 289 . 112.125  -14.271 -56.675 1.00 30.91 289 A 1 
ATOM 2180 C C   . GLY A 0 289 . 113.170  -13.247 -57.106 1.00 30.91 289 A 1 
ATOM 2181 O O   . GLY A 0 289 . 112.973  -12.046 -57.010 1.00 30.91 289 A 1 
ATOM 2182 N N   . TYR A 0 290 . 114.298  -13.758 -57.567 1.00 30.19 290 A 1 
ATOM 2183 C CA  . TYR A 0 290 . 115.438  -13.099 -58.206 1.00 30.19 290 A 1 
ATOM 2184 C C   . TYR A 0 290 . 115.005  -12.379 -59.500 1.00 30.19 290 A 1 
ATOM 2185 C CB  . TYR A 0 290 . 116.488  -14.211 -58.478 1.00 30.19 290 A 1 
ATOM 2186 O O   . TYR A 0 290 . 114.713  -13.016 -60.506 1.00 30.19 290 A 1 
ATOM 2187 C CG  . TYR A 0 290 . 115.875  -15.610 -58.571 1.00 30.19 290 A 1 
ATOM 2188 C CD1 . TYR A 0 290 . 115.709  -16.377 -57.395 1.00 30.19 290 A 1 
ATOM 2189 C CD2 . TYR A 0 290 . 115.250  -16.025 -59.762 1.00 30.19 290 A 1 
ATOM 2190 C CE1 . TYR A 0 290 . 114.901  -17.531 -57.406 1.00 30.19 290 A 1 
ATOM 2191 C CE2 . TYR A 0 290 . 114.452  -17.183 -59.779 1.00 30.19 290 A 1 
ATOM 2192 O OH  . TYR A 0 290 . 113.470  -19.034 -58.626 1.00 30.19 290 A 1 
ATOM 2193 C CZ  . TYR A 0 290 . 114.266  -17.934 -58.602 1.00 30.19 290 A 1 
ATOM 2194 N N   . GLY A 0 291 . 114.982  -11.046 -59.485 1.00 34.80 291 A 1 
ATOM 2195 C CA  . GLY A 0 291 . 114.673  -10.220 -60.654 1.00 34.80 291 A 1 
ATOM 2196 C C   . GLY A 0 291 . 114.902  -8.746  -60.343 1.00 34.80 291 A 1 
ATOM 2197 O O   . GLY A 0 291 . 114.147  -8.129  -59.603 1.00 34.80 291 A 1 
ATOM 2198 N N   . LEU A 0 292 . 116.017  -8.231  -60.843 1.00 30.66 292 A 1 
ATOM 2199 C CA  . LEU A 0 292 . 116.616  -6.928  -60.573 1.00 30.66 292 A 1 
ATOM 2200 C C   . LEU A 0 292 . 115.771  -5.760  -61.134 1.00 30.66 292 A 1 
ATOM 2201 C CB  . LEU A 0 292 . 118.013  -7.010  -61.228 1.00 30.66 292 A 1 
ATOM 2202 O O   . LEU A 0 292 . 115.164  -5.896  -62.190 1.00 30.66 292 A 1 
ATOM 2203 C CG  . LEU A 0 292 . 119.113  -6.093  -60.678 1.00 30.66 292 A 1 
ATOM 2204 C CD1 . LEU A 0 292 . 119.570  -6.537  -59.285 1.00 30.66 292 A 1 
ATOM 2205 C CD2 . LEU A 0 292 . 120.320  -6.167  -61.615 1.00 30.66 292 A 1 
ATOM 2206 N N   . TYR A 0 293 . 115.842  -4.605  -60.462 1.00 34.99 293 A 1 
ATOM 2207 C CA  . TYR A 0 293 . 115.160  -3.321  -60.718 1.00 34.99 293 A 1 
ATOM 2208 C C   . TYR A 0 293 . 113.707  -3.204  -60.246 1.00 34.99 293 A 1 
ATOM 2209 C CB  . TYR A 0 293 . 115.428  -2.748  -62.116 1.00 34.99 293 A 1 
ATOM 2210 O O   . TYR A 0 293 . 112.745  -3.209  -61.008 1.00 34.99 293 A 1 
ATOM 2211 C CG  . TYR A 0 293 . 116.840  -2.221  -62.232 1.00 34.99 293 A 1 
ATOM 2212 C CD1 . TYR A 0 293 . 117.127  -0.907  -61.813 1.00 34.99 293 A 1 
ATOM 2213 C CD2 . TYR A 0 293 . 117.870  -3.062  -62.690 1.00 34.99 293 A 1 
ATOM 2214 C CE1 . TYR A 0 293 . 118.449  -0.426  -61.859 1.00 34.99 293 A 1 
ATOM 2215 C CE2 . TYR A 0 293 . 119.194  -2.587  -62.731 1.00 34.99 293 A 1 
ATOM 2216 O OH  . TYR A 0 293 . 120.763  -0.817  -62.364 1.00 34.99 293 A 1 
ATOM 2217 C CZ  . TYR A 0 293 . 119.484  -1.269  -62.319 1.00 34.99 293 A 1 
ATOM 2218 N N   . GLY A 0 294 . 113.586  -2.964  -58.939 1.00 30.08 294 A 1 
ATOM 2219 C CA  . GLY A 0 294 . 112.410  -2.347  -58.353 1.00 30.08 294 A 1 
ATOM 2220 C C   . GLY A 0 294 . 112.270  -0.884  -58.775 1.00 30.08 294 A 1 
ATOM 2221 O O   . GLY A 0 294 . 113.193  -0.083  -58.630 1.00 30.08 294 A 1 
ATOM 2222 N N   . LYS A 0 295 . 111.069  -0.520  -59.213 1.00 32.27 295 A 1 
ATOM 2223 C CA  . LYS A 0 295 . 110.494  0.791   -58.927 1.00 32.27 295 A 1 
ATOM 2224 C C   . LYS A 0 295 . 108.997  0.596   -58.710 1.00 32.27 295 A 1 
ATOM 2225 C CB  . LYS A 0 295 . 110.829  1.806   -60.032 1.00 32.27 295 A 1 
ATOM 2226 O O   . LYS A 0 295 . 108.307  0.154   -59.617 1.00 32.27 295 A 1 
ATOM 2227 C CG  . LYS A 0 295 . 110.812  3.231   -59.455 1.00 32.27 295 A 1 
ATOM 2228 C CD  . LYS A 0 295 . 111.093  4.280   -60.536 1.00 32.27 295 A 1 
ATOM 2229 C CE  . LYS A 0 295 . 111.148  5.674   -59.901 1.00 32.27 295 A 1 
ATOM 2230 N NZ  . LYS A 0 295 . 111.193  6.740   -60.931 1.00 32.27 295 A 1 
ATOM 2231 N N   . GLY A 0 296 . 108.607  0.835   -57.457 1.00 29.48 296 A 1 
ATOM 2232 C CA  . GLY A 0 296 . 107.266  1.013   -56.896 1.00 29.48 296 A 1 
ATOM 2233 C C   . GLY A 0 296 . 106.088  0.438   -57.668 1.00 29.48 296 A 1 
ATOM 2234 O O   . GLY A 0 296 . 105.703  0.968   -58.700 1.00 29.48 296 A 1 
ATOM 2235 N N   . GLY A 0 297 . 105.446  -0.578  -57.089 1.00 30.26 297 A 1 
ATOM 2236 C CA  . GLY A 0 297 . 104.033  -0.798  -57.353 1.00 30.26 297 A 1 
ATOM 2237 C C   . GLY A 0 297 . 103.273  0.449   -56.918 1.00 30.26 297 A 1 
ATOM 2238 O O   . GLY A 0 297 . 103.157  0.702   -55.724 1.00 30.26 297 A 1 
ATOM 2239 N N   . ASP A 0 298 . 102.811  1.234   -57.884 1.00 31.49 298 A 1 
ATOM 2240 C CA  . ASP A 0 298 . 101.862  2.308   -57.645 1.00 31.49 298 A 1 
ATOM 2241 C C   . ASP A 0 298 . 100.545  1.653   -57.226 1.00 31.49 298 A 1 
ATOM 2242 C CB  . ASP A 0 298 . 101.728  3.201   -58.884 1.00 31.49 298 A 1 
ATOM 2243 O O   . ASP A 0 298 . 99.848   0.996   -58.005 1.00 31.49 298 A 1 
ATOM 2244 C CG  . ASP A 0 298 . 103.021  3.970   -59.191 1.00 31.49 298 A 1 
ATOM 2245 O OD1 . ASP A 0 298 . 103.657  4.464   -58.231 1.00 31.49 298 A 1 
ATOM 2246 O OD2 . ASP A 0 298 . 103.360  4.060   -60.392 1.00 31.49 298 A 1 
ATOM 2247 N N   . TYR A 0 299 . 100.268  1.756   -55.933 1.00 35.14 299 A 1 
ATOM 2248 C CA  . TYR A 0 299 . 99.084   1.247   -55.260 1.00 35.14 299 A 1 
ATOM 2249 C C   . TYR A 0 299 . 97.864   1.976   -55.824 1.00 35.14 299 A 1 
ATOM 2250 C CB  . TYR A 0 299 . 99.242   1.370   -53.725 1.00 35.14 299 A 1 
ATOM 2251 O O   . TYR A 0 299 . 97.444   3.025   -55.341 1.00 35.14 299 A 1 
ATOM 2252 C CG  . TYR A 0 299 . 100.532  2.042   -53.288 1.00 35.14 299 A 1 
ATOM 2253 C CD1 . TYR A 0 299 . 101.691  1.266   -53.099 1.00 35.14 299 A 1 
ATOM 2254 C CD2 . TYR A 0 299 . 100.612  3.448   -53.254 1.00 35.14 299 A 1 
ATOM 2255 C CE1 . TYR A 0 299 . 102.932  1.891   -52.882 1.00 35.14 299 A 1 
ATOM 2256 C CE2 . TYR A 0 299 . 101.852  4.076   -53.032 1.00 35.14 299 A 1 
ATOM 2257 O OH  . TYR A 0 299 . 104.217  3.902   -52.668 1.00 35.14 299 A 1 
ATOM 2258 C CZ  . TYR A 0 299 . 103.015  3.299   -52.855 1.00 35.14 299 A 1 
ATOM 2259 N N   . LYS A 0 300 . 97.284   1.379   -56.866 1.00 31.21 300 A 1 
ATOM 2260 C CA  . LYS A 0 300 . 95.908   1.598   -57.313 1.00 31.21 300 A 1 
ATOM 2261 C C   . LYS A 0 300 . 94.942   1.067   -56.251 1.00 31.21 300 A 1 
ATOM 2262 C CB  . LYS A 0 300 . 95.664   0.902   -58.663 1.00 31.21 300 A 1 
ATOM 2263 O O   . LYS A 0 300 . 94.233   0.095   -56.478 1.00 31.21 300 A 1 
ATOM 2264 C CG  . LYS A 0 300 . 96.407   1.526   -59.848 1.00 31.21 300 A 1 
ATOM 2265 C CD  . LYS A 0 300 . 95.933   0.838   -61.136 1.00 31.21 300 A 1 
ATOM 2266 C CE  . LYS A 0 300 . 96.596   1.472   -62.360 1.00 31.21 300 A 1 
ATOM 2267 N NZ  . LYS A 0 300 . 96.076   0.882   -63.619 1.00 31.21 300 A 1 
ATOM 2268 N N   . ALA A 0 301 . 94.934   1.674   -55.074 1.00 30.86 301 A 1 
ATOM 2269 C CA  . ALA A 0 301 . 93.837   1.523   -54.136 1.00 30.86 301 A 1 
ATOM 2270 C C   . ALA A 0 301 . 92.967   2.764   -54.303 1.00 30.86 301 A 1 
ATOM 2271 C CB  . ALA A 0 301 . 94.377   1.275   -52.727 1.00 30.86 301 A 1 
ATOM 2272 O O   . ALA A 0 301 . 93.073   3.732   -53.557 1.00 30.86 301 A 1 
ATOM 2273 N N   . ALA A 0 302 . 92.160   2.746   -55.365 1.00 25.90 302 A 1 
ATOM 2274 C CA  . ALA A 0 302 . 90.972   3.571   -55.418 1.00 25.90 302 A 1 
ATOM 2275 C C   . ALA A 0 302 . 90.149   3.190   -54.186 1.00 25.90 302 A 1 
ATOM 2276 C CB  . ALA A 0 302 . 90.233   3.297   -56.736 1.00 25.90 302 A 1 
ATOM 2277 O O   . ALA A 0 302 . 89.583   2.098   -54.128 1.00 25.90 302 A 1 
ATOM 2278 N N   . SER A 0 303 . 90.170   4.052   -53.174 1.00 31.59 303 A 1 
ATOM 2279 C CA  . SER A 0 303 . 89.245   4.028   -52.052 1.00 31.59 303 A 1 
ATOM 2280 C C   . SER A 0 303 . 87.855   4.266   -52.634 1.00 31.59 303 A 1 
ATOM 2281 C CB  . SER A 0 303 . 89.622   5.111   -51.029 1.00 31.59 303 A 1 
ATOM 2282 O O   . SER A 0 303 . 87.381   5.396   -52.700 1.00 31.59 303 A 1 
ATOM 2283 O OG  . SER A 0 303 . 91.014   5.093   -50.768 1.00 31.59 303 A 1 
ATOM 2284 N N   . ALA A 0 304 . 87.260   3.209   -53.184 1.00 30.15 304 A 1 
ATOM 2285 C CA  . ALA A 0 304 . 85.877   3.195   -53.607 1.00 30.15 304 A 1 
ATOM 2286 C C   . ALA A 0 304 . 85.060   3.464   -52.345 1.00 30.15 304 A 1 
ATOM 2287 C CB  . ALA A 0 304 . 85.568   1.850   -54.275 1.00 30.15 304 A 1 
ATOM 2288 O O   . ALA A 0 304 . 84.991   2.626   -51.446 1.00 30.15 304 A 1 
ATOM 2289 N N   . GLY A 0 305 . 84.574   4.700   -52.238 1.00 32.27 305 A 1 
ATOM 2290 C CA  . GLY A 0 305 . 83.675   5.128   -51.186 1.00 32.27 305 A 1 
ATOM 2291 C C   . GLY A 0 305 . 82.378   4.357   -51.335 1.00 32.27 305 A 1 
ATOM 2292 O O   . GLY A 0 305 . 81.569   4.673   -52.200 1.00 32.27 305 A 1 
ATOM 2293 N N   . TYR A 0 306 . 82.211   3.330   -50.516 1.00 32.95 306 A 1 
ATOM 2294 C CA  . TYR A 0 306 . 80.903   2.773   -50.233 1.00 32.95 306 A 1 
ATOM 2295 C C   . TYR A 0 306 . 80.280   3.730   -49.216 1.00 32.95 306 A 1 
ATOM 2296 C CB  . TYR A 0 306 . 81.057   1.318   -49.769 1.00 32.95 306 A 1 
ATOM 2297 O O   . TYR A 0 306 . 80.741   3.821   -48.078 1.00 32.95 306 A 1 
ATOM 2298 C CG  . TYR A 0 306 . 81.627   0.417   -50.858 1.00 32.95 306 A 1 
ATOM 2299 C CD1 . TYR A 0 306 . 80.772   -0.121  -51.839 1.00 32.95 306 A 1 
ATOM 2300 C CD2 . TYR A 0 306 . 83.011   0.159   -50.923 1.00 32.95 306 A 1 
ATOM 2301 C CE1 . TYR A 0 306 . 81.293   -0.914  -52.880 1.00 32.95 306 A 1 
ATOM 2302 C CE2 . TYR A 0 306 . 83.540   -0.632  -51.962 1.00 32.95 306 A 1 
ATOM 2303 O OH  . TYR A 0 306 . 83.191   -1.931  -53.948 1.00 32.95 306 A 1 
ATOM 2304 C CZ  . TYR A 0 306 . 82.678   -1.170  -52.943 1.00 32.95 306 A 1 
ATOM 2305 N N   . GLY A 0 307 . 79.363   4.573   -49.696 1.00 36.09 307 A 1 
ATOM 2306 C CA  . GLY A 0 307 . 78.496   5.365   -48.834 1.00 36.09 307 A 1 
ATOM 2307 C C   . GLY A 0 307 . 77.653   4.386   -48.033 1.00 36.09 307 A 1 
ATOM 2308 O O   . GLY A 0 307 . 77.027   3.510   -48.616 1.00 36.09 307 A 1 
ATOM 2309 N N   . ALA A 0 308 . 77.753   4.471   -46.714 1.00 38.22 308 A 1 
ATOM 2310 C CA  . ALA A 0 308 . 76.908   3.716   -45.814 1.00 38.22 308 A 1 
ATOM 2311 C C   . ALA A 0 308 . 75.551   4.413   -45.767 1.00 38.22 308 A 1 
ATOM 2312 C CB  . ALA A 0 308 . 77.590   3.693   -44.448 1.00 38.22 308 A 1 
ATOM 2313 O O   . ALA A 0 308 . 75.460   5.540   -45.270 1.00 38.22 308 A 1 
ATOM 2314 N N   . ASP A 0 309 . 74.536   3.765   -46.321 1.00 39.70 309 A 1 
ATOM 2315 C CA  . ASP A 0 309 . 73.149   4.164   -46.153 1.00 39.70 309 A 1 
ATOM 2316 C C   . ASP A 0 309 . 72.771   3.788   -44.713 1.00 39.70 309 A 1 
ATOM 2317 C CB  . ASP A 0 309 . 72.285   3.473   -47.226 1.00 39.70 309 A 1 
ATOM 2318 O O   . ASP A 0 309 . 72.760   2.615   -44.351 1.00 39.70 309 A 1 
ATOM 2319 C CG  . ASP A 0 309 . 72.772   3.759   -48.660 1.00 39.70 309 A 1 
ATOM 2320 O OD1 . ASP A 0 309 . 73.081   4.940   -48.963 1.00 39.70 309 A 1 
ATOM 2321 O OD2 . ASP A 0 309 . 72.877   2.799   -49.460 1.00 39.70 309 A 1 
ATOM 2322 N N   . TYR A 0 310 . 72.572   4.777   -43.840 1.00 41.88 310 A 1 
ATOM 2323 C CA  . TYR A 0 310 . 71.987   4.510   -42.526 1.00 41.88 310 A 1 
ATOM 2324 C C   . TYR A 0 310 . 70.473   4.471   -42.717 1.00 41.88 310 A 1 
ATOM 2325 C CB  . TYR A 0 310 . 72.452   5.548   -41.491 1.00 41.88 310 A 1 
ATOM 2326 O O   . TYR A 0 310 . 69.832   5.522   -42.690 1.00 41.88 310 A 1 
ATOM 2327 C CG  . TYR A 0 310 . 72.017   5.240   -40.065 1.00 41.88 310 A 1 
ATOM 2328 C CD1 . TYR A 0 310 . 70.892   5.878   -39.505 1.00 41.88 310 A 1 
ATOM 2329 C CD2 . TYR A 0 310 . 72.732   4.294   -39.303 1.00 41.88 310 A 1 
ATOM 2330 C CE1 . TYR A 0 310 . 70.493   5.583   -38.186 1.00 41.88 310 A 1 
ATOM 2331 C CE2 . TYR A 0 310 . 72.336   3.995   -37.984 1.00 41.88 310 A 1 
ATOM 2332 O OH  . TYR A 0 310 . 70.794   4.314   -36.170 1.00 41.88 310 A 1 
ATOM 2333 C CZ  . TYR A 0 310 . 71.206   4.631   -37.427 1.00 41.88 310 A 1 
ATOM 2334 N N   . ASP A 0 311 . 69.938   3.277   -42.967 1.00 48.21 311 A 1 
ATOM 2335 C CA  . ASP A 0 311 . 68.500   3.014   -42.976 1.00 48.21 311 A 1 
ATOM 2336 C C   . ASP A 0 311 . 68.075   2.692   -41.540 1.00 48.21 311 A 1 
ATOM 2337 C CB  . ASP A 0 311 . 68.170   1.893   -43.974 1.00 48.21 311 A 1 
ATOM 2338 O O   . ASP A 0 311 . 68.397   1.639   -40.982 1.00 48.21 311 A 1 
ATOM 2339 C CG  . ASP A 0 311 . 66.667   1.607   -44.111 1.00 48.21 311 A 1 
ATOM 2340 O OD1 . ASP A 0 311 . 65.813   2.442   -43.748 1.00 48.21 311 A 1 
ATOM 2341 O OD2 . ASP A 0 311 . 66.316   0.502   -44.585 1.00 48.21 311 A 1 
ATOM 2342 N N   . SER A 0 312 . 67.415   3.656   -40.899 1.00 53.62 312 A 1 
ATOM 2343 C CA  . SER A 0 312 . 66.753   3.440   -39.615 1.00 53.62 312 A 1 
ATOM 2344 C C   . SER A 0 312 . 65.274   3.253   -39.887 1.00 53.62 312 A 1 
ATOM 2345 C CB  . SER A 0 312 . 66.997   4.615   -38.671 1.00 53.62 312 A 1 
ATOM 2346 O O   . SER A 0 312 . 64.607   4.192   -40.327 1.00 53.62 312 A 1 
ATOM 2347 O OG  . SER A 0 312 . 66.569   4.343   -37.346 1.00 53.62 312 A 1 
ATOM 2348 N N   . ARG A 0 313 . 64.769   2.056   -39.588 1.00 58.88 313 A 1 
ATOM 2349 C CA  . ARG A 0 313 . 63.341   1.747   -39.602 1.00 58.88 313 A 1 
ATOM 2350 C C   . ARG A 0 313 . 62.892   1.495   -38.175 1.00 58.88 313 A 1 
ATOM 2351 C CB  . ARG A 0 313 . 63.033   0.551   -40.509 1.00 58.88 313 A 1 
ATOM 2352 O O   . ARG A 0 313 . 63.339   0.534   -37.547 1.00 58.88 313 A 1 
ATOM 2353 C CG  . ARG A 0 313 . 63.493   0.789   -41.948 1.00 58.88 313 A 1 
ATOM 2354 C CD  . ARG A 0 313 . 63.123   -0.414  -42.812 1.00 58.88 313 A 1 
ATOM 2355 N NE  . ARG A 0 313 . 63.751   -0.290  -44.126 1.00 58.88 313 A 1 
ATOM 2356 N NH1 . ARG A 0 313 . 63.301   -2.383  -44.943 1.00 58.88 313 A 1 
ATOM 2357 N NH2 . ARG A 0 313 . 64.644   -0.988  -46.067 1.00 58.88 313 A 1 
ATOM 2358 C CZ  . ARG A 0 313 . 63.881   -1.219  -45.045 1.00 58.88 313 A 1 
ATOM 2359 N N   . SER A 0 314 . 62.010   2.358   -37.701 1.00 58.86 314 A 1 
ATOM 2360 C CA  . SER A 0 314 . 61.289   2.184   -36.447 1.00 58.86 314 A 1 
ATOM 2361 C C   . SER A 0 314 . 59.822   1.964   -36.784 1.00 58.86 314 A 1 
ATOM 2362 C CB  . SER A 0 314 . 61.479   3.403   -35.544 1.00 58.86 314 A 1 
ATOM 2363 O O   . SER A 0 314 . 59.255   2.714   -37.581 1.00 58.86 314 A 1 
ATOM 2364 O OG  . SER A 0 314 . 62.831   3.497   -35.131 1.00 58.86 314 A 1 
ATOM 2365 N N   . ARG A 0 315 . 59.229   0.917   -36.220 1.00 66.13 315 A 1 
ATOM 2366 C CA  . ARG A 0 315 . 57.791   0.652   -36.280 1.00 66.13 315 A 1 
ATOM 2367 C C   . ARG A 0 315 . 57.277   0.438   -34.870 1.00 66.13 315 A 1 
ATOM 2368 C CB  . ARG A 0 315 . 57.464   -0.558  -37.161 1.00 66.13 315 A 1 
ATOM 2369 O O   . ARG A 0 315 . 57.990   -0.152  -34.055 1.00 66.13 315 A 1 
ATOM 2370 C CG  . ARG A 0 315 . 57.903   -0.336  -38.609 1.00 66.13 315 A 1 
ATOM 2371 C CD  . ARG A 0 315 . 57.490   -1.538  -39.452 1.00 66.13 315 A 1 
ATOM 2372 N NE  . ARG A 0 315 . 57.954   -1.391  -40.843 1.00 66.13 315 A 1 
ATOM 2373 N NH1 . ARG A 0 315 . 56.588   -3.010  -41.711 1.00 66.13 315 A 1 
ATOM 2374 N NH2 . ARG A 0 315 . 57.878   -1.793  -43.078 1.00 66.13 315 A 1 
ATOM 2375 C CZ  . ARG A 0 315 . 57.478   -2.070  -41.867 1.00 66.13 315 A 1 
ATOM 2376 N N   . SER A 0 316 . 56.093   0.947   -34.599 1.00 69.41 316 A 1 
ATOM 2377 C CA  . SER A 0 316 . 55.338   0.607   -33.406 1.00 69.41 316 A 1 
ATOM 2378 C C   . SER A 0 316 . 53.876   0.477   -33.769 1.00 69.41 316 A 1 
ATOM 2379 C CB  . SER A 0 316 . 55.498   1.657   -32.305 1.00 69.41 316 A 1 
ATOM 2380 O O   . SER A 0 316 . 53.368   1.365   -34.451 1.00 69.41 316 A 1 
ATOM 2381 O OG  . SER A 0 316 . 55.133   2.948   -32.773 1.00 69.41 316 A 1 
ATOM 2382 N N   . ASP A 0 317 . 53.273   -0.575  -33.266 1.00 75.25 317 A 1 
ATOM 2383 C CA  . ASP A 0 317 . 51.877   -0.958  -33.352 1.00 75.25 317 A 1 
ATOM 2384 C C   . ASP A 0 317 . 51.331   -1.005  -31.922 1.00 75.25 317 A 1 
ATOM 2385 C CB  . ASP A 0 317 . 51.691   -2.282  -34.133 1.00 75.25 317 A 1 
ATOM 2386 O O   . ASP A 0 317 . 52.001   -1.472  -30.992 1.00 75.25 317 A 1 
ATOM 2387 C CG  . ASP A 0 317 . 52.765   -3.387  -34.028 1.00 75.25 317 A 1 
ATOM 2388 O OD1 . ASP A 0 317 . 53.954   -3.090  -33.720 1.00 75.25 317 A 1 
ATOM 2389 O OD2 . ASP A 0 317 . 52.490   -4.516  -34.492 1.00 75.25 317 A 1 
ATOM 2390 N N   . TRP A 0 318 . 50.172   -0.389  -31.725 1.00 76.23 318 A 1 
ATOM 2391 C CA  . TRP A 0 318 . 49.454   -0.386  -30.460 1.00 76.23 318 A 1 
ATOM 2392 C C   . TRP A 0 318 . 48.001   -0.716  -30.738 1.00 76.23 318 A 1 
ATOM 2393 C CB  . TRP A 0 318 . 49.574   0.978   -29.770 1.00 76.23 318 A 1 
ATOM 2394 O O   . TRP A 0 318 . 47.328   0.079   -31.391 1.00 76.23 318 A 1 
ATOM 2395 C CG  . TRP A 0 318 . 48.877   1.073   -28.445 1.00 76.23 318 A 1 
ATOM 2396 C CD1 . TRP A 0 318 . 49.270   0.457   -27.309 1.00 76.23 318 A 1 
ATOM 2397 C CD2 . TRP A 0 318 . 47.569   1.652   -28.137 1.00 76.23 318 A 1 
ATOM 2398 C CE2 . TRP A 0 318 . 47.292   1.433   -26.752 1.00 76.23 318 A 1 
ATOM 2399 C CE3 . TRP A 0 318 . 46.557   2.275   -28.898 1.00 76.23 318 A 1 
ATOM 2400 N NE1 . TRP A 0 318 . 48.358   0.690   -26.298 1.00 76.23 318 A 1 
ATOM 2401 C CH2 . TRP A 0 318 . 45.136   2.509   -26.921 1.00 76.23 318 A 1 
ATOM 2402 C CZ2 . TRP A 0 318 . 46.109   1.866   -26.136 1.00 76.23 318 A 1 
ATOM 2403 C CZ3 . TRP A 0 318 . 45.357   2.697   -28.296 1.00 76.23 318 A 1 
ATOM 2404 N N   . ASP A 0 319 . 47.546   -1.839  -30.205 1.00 83.06 319 A 1 
ATOM 2405 C CA  . ASP A 0 319 . 46.164   -2.276  -30.306 1.00 83.06 319 A 1 
ATOM 2406 C C   . ASP A 0 319 . 45.536   -2.242  -28.905 1.00 83.06 319 A 1 
ATOM 2407 C CB  . ASP A 0 319 . 46.079   -3.665  -30.965 1.00 83.06 319 A 1 
ATOM 2408 O O   . ASP A 0 319 . 46.162   -2.562  -27.885 1.00 83.06 319 A 1 
ATOM 2409 C CG  . ASP A 0 319 . 46.580   -3.757  -32.413 1.00 83.06 319 A 1 
ATOM 2410 O OD1 . ASP A 0 319 . 46.567   -2.724  -33.116 1.00 83.06 319 A 1 
ATOM 2411 O OD2 . ASP A 0 319 . 46.910   -4.884  -32.856 1.00 83.06 319 A 1 
ATOM 2412 N N   . ALA A 0 320 . 44.277   -1.824  -28.839 1.00 81.36 320 A 1 
ATOM 2413 C CA  . ALA A 0 320 . 43.481   -1.848  -27.625 1.00 81.36 320 A 1 
ATOM 2414 C C   . ALA A 0 320 . 42.060   -2.296  -27.940 1.00 81.36 320 A 1 
ATOM 2415 C CB  . ALA A 0 320 . 43.517   -0.475  -26.953 1.00 81.36 320 A 1 
ATOM 2416 O O   . ALA A 0 320 . 41.484   -1.917  -28.956 1.00 81.36 320 A 1 
ATOM 2417 N N   . TYR A 0 321 . 41.473   -3.089  -27.048 1.00 87.48 321 A 1 
ATOM 2418 C CA  . TYR A 0 321 . 40.054   -3.414  -27.110 1.00 87.48 321 A 1 
ATOM 2419 C C   . TYR A 0 321 . 39.433   -3.348  -25.720 1.00 87.48 321 A 1 
ATOM 2420 C CB  . TYR A 0 321 . 39.814   -4.769  -27.804 1.00 87.48 321 A 1 
ATOM 2421 O O   . TYR A 0 321 . 40.067   -3.708  -24.724 1.00 87.48 321 A 1 
ATOM 2422 C CG  . TYR A 0 321 . 39.850   -5.986  -26.894 1.00 87.48 321 A 1 
ATOM 2423 C CD1 . TYR A 0 321 . 41.014   -6.767  -26.782 1.00 87.48 321 A 1 
ATOM 2424 C CD2 . TYR A 0 321 . 38.707   -6.319  -26.141 1.00 87.48 321 A 1 
ATOM 2425 C CE1 . TYR A 0 321 . 41.035   -7.875  -25.909 1.00 87.48 321 A 1 
ATOM 2426 C CE2 . TYR A 0 321 . 38.745   -7.381  -25.222 1.00 87.48 321 A 1 
ATOM 2427 O OH  . TYR A 0 321 . 39.946   -9.163  -24.186 1.00 87.48 321 A 1 
ATOM 2428 C CZ  . TYR A 0 321 . 39.919   -8.152  -25.095 1.00 87.48 321 A 1 
ATOM 2429 N N   . GLY A 0 322 . 38.162   -2.963  -25.670 1.00 89.73 322 A 1 
ATOM 2430 C CA  . GLY A 0 322 . 37.366   -2.950  -24.456 1.00 89.73 322 A 1 
ATOM 2431 C C   . GLY A 0 322 . 35.942   -3.441  -24.683 1.00 89.73 322 A 1 
ATOM 2432 O O   . GLY A 0 322 . 35.400   -3.371  -25.789 1.00 89.73 322 A 1 
ATOM 2433 N N   . ARG A 0 323 . 35.359   -3.976  -23.615 1.00 90.99 323 A 1 
ATOM 2434 C CA  . ARG A 0 323 . 33.937   -4.246  -23.478 1.00 90.99 323 A 1 
ATOM 2435 C C   . ARG A 0 323 . 33.511   -3.919  -22.056 1.00 90.99 323 A 1 
ATOM 2436 C CB  . ARG A 0 323 . 33.628   -5.698  -23.853 1.00 90.99 323 A 1 
ATOM 2437 O O   . ARG A 0 323 . 33.987   -4.601  -21.151 1.00 90.99 323 A 1 
ATOM 2438 C CG  . ARG A 0 323 . 32.123   -5.977  -23.775 1.00 90.99 323 A 1 
ATOM 2439 C CD  . ARG A 0 323 . 31.846   -7.397  -24.268 1.00 90.99 323 A 1 
ATOM 2440 N NE  . ARG A 0 323 . 30.406   -7.572  -24.492 1.00 90.99 323 A 1 
ATOM 2441 N NH1 . ARG A 0 323 . 30.091   -9.615  -23.517 1.00 90.99 323 A 1 
ATOM 2442 N NH2 . ARG A 0 323 . 28.342   -8.450  -24.264 1.00 90.99 323 A 1 
ATOM 2443 C CZ  . ARG A 0 323 . 29.627   -8.558  -24.120 1.00 90.99 323 A 1 
ATOM 2444 N N   . ASP A 0 324 . 32.633   -2.950  -21.878 1.00 90.48 324 A 1 
ATOM 2445 C CA  . ASP A 0 324 . 31.936   -2.723  -20.613 1.00 90.48 324 A 1 
ATOM 2446 C C   . ASP A 0 324 . 30.524   -3.309  -20.726 1.00 90.48 324 A 1 
ATOM 2447 C CB  . ASP A 0 324 . 31.996   -1.248  -20.189 1.00 90.48 324 A 1 
ATOM 2448 O O   . ASP A 0 324 . 29.980   -3.498  -21.812 1.00 90.48 324 A 1 
ATOM 2449 C CG  . ASP A 0 324 . 31.407   -0.284  -21.211 1.00 90.48 324 A 1 
ATOM 2450 O OD1 . ASP A 0 324 . 30.392   -0.678  -21.821 1.00 90.48 324 A 1 
ATOM 2451 O OD2 . ASP A 0 324 . 32.048   0.776   -21.414 1.00 90.48 324 A 1 
ATOM 2452 N N   . GLN A 0 325 . 29.981   -3.786  -19.617 1.00 91.81 325 A 1 
ATOM 2453 C CA  . GLN A 0 325 . 28.631   -4.336  -19.592 1.00 91.81 325 A 1 
ATOM 2454 C C   . GLN A 0 325 . 27.993   -3.942  -18.281 1.00 91.81 325 A 1 
ATOM 2455 C CB  . GLN A 0 325 . 28.630   -5.864  -19.728 1.00 91.81 325 A 1 
ATOM 2456 O O   . GLN A 0 325 . 28.245   -4.578  -17.251 1.00 91.81 325 A 1 
ATOM 2457 C CG  . GLN A 0 325 . 28.571   -6.391  -21.163 1.00 91.81 325 A 1 
ATOM 2458 C CD  . GLN A 0 325 . 28.911   -7.867  -21.141 1.00 91.81 325 A 1 
ATOM 2459 N NE2 . GLN A 0 325 . 30.179   -8.172  -20.995 1.00 91.81 325 A 1 
ATOM 2460 O OE1 . GLN A 0 325 . 28.102   -8.788  -21.256 1.00 91.81 325 A 1 
ATOM 2461 N N   . ASP A 0 326 . 27.102   -2.967  -18.358 1.00 93.48 326 A 1 
ATOM 2462 C CA  . ASP A 0 326 . 26.358   -2.505  -17.206 1.00 93.48 326 A 1 
ATOM 2463 C C   . ASP A 0 326 . 24.968   -3.117  -17.186 1.00 93.48 326 A 1 
ATOM 2464 C CB  . ASP A 0 326 . 26.299   -0.978  -17.144 1.00 93.48 326 A 1 
ATOM 2465 O O   . ASP A 0 326 . 24.245   -3.204  -18.180 1.00 93.48 326 A 1 
ATOM 2466 C CG  . ASP A 0 326 . 27.659   -0.332  -16.892 1.00 93.48 326 A 1 
ATOM 2467 O OD1 . ASP A 0 326 . 28.517   -1.040  -16.326 1.00 93.48 326 A 1 
ATOM 2468 O OD2 . ASP A 0 326 . 27.728   0.900   -17.100 1.00 93.48 326 A 1 
ATOM 2469 N N   . PHE A 0 327 . 24.546   -3.527  -15.999 1.00 95.64 327 A 1 
ATOM 2470 C CA  . PHE A 0 327 . 23.193   -3.972  -15.744 1.00 95.64 327 A 1 
ATOM 2471 C C   . PHE A 0 327 . 22.664   -3.319  -14.480 1.00 95.64 327 A 1 
ATOM 2472 C CB  . PHE A 0 327 . 23.157   -5.496  -15.645 1.00 95.64 327 A 1 
ATOM 2473 O O   . PHE A 0 327 . 23.201   -3.514  -13.391 1.00 95.64 327 A 1 
ATOM 2474 C CG  . PHE A 0 327 . 21.776   -6.023  -15.322 1.00 95.64 327 A 1 
ATOM 2475 C CD1 . PHE A 0 327 . 21.407   -6.295  -13.991 1.00 95.64 327 A 1 
ATOM 2476 C CD2 . PHE A 0 327 . 20.841   -6.186  -16.355 1.00 95.64 327 A 1 
ATOM 2477 C CE1 . PHE A 0 327 . 20.108   -6.749  -13.697 1.00 95.64 327 A 1 
ATOM 2478 C CE2 . PHE A 0 327 . 19.551   -6.656  -16.066 1.00 95.64 327 A 1 
ATOM 2479 C CZ  . PHE A 0 327 . 19.180   -6.938  -14.738 1.00 95.64 327 A 1 
ATOM 2480 N N   . HIS A 0 328 . 21.538   -2.620  -14.598 1.00 97.88 328 A 1 
ATOM 2481 C CA  . HIS A 0 328 . 20.863   -1.995  -13.471 1.00 97.88 328 A 1 
ATOM 2482 C C   . HIS A 0 328 . 19.375   -2.325  -13.480 1.00 97.88 328 A 1 
ATOM 2483 C CB  . HIS A 0 328 . 21.132   -0.486  -13.488 1.00 97.88 328 A 1 
ATOM 2484 O O   . HIS A 0 328 . 18.633   -1.898  -14.356 1.00 97.88 328 A 1 
ATOM 2485 C CG  . HIS A 0 328 . 20.799   0.232   -12.202 1.00 97.88 328 A 1 
ATOM 2486 C CD2 . HIS A 0 328 . 20.264   -0.305  -11.063 1.00 97.88 328 A 1 
ATOM 2487 N ND1 . HIS A 0 328 . 21.111   1.570   -11.949 1.00 97.88 328 A 1 
ATOM 2488 C CE1 . HIS A 0 328 . 20.805   1.793   -10.673 1.00 97.88 328 A 1 
ATOM 2489 N NE2 . HIS A 0 328 . 20.294   0.690   -10.120 1.00 97.88 328 A 1 
ATOM 2490 N N   . GLU A 0 329 . 18.899   -3.049  -12.470 1.00 98.33 329 A 1 
ATOM 2491 C CA  . GLU A 0 329 . 17.477   -3.320  -12.272 1.00 98.33 329 A 1 
ATOM 2492 C C   . GLU A 0 329 . 16.992   -2.768  -10.931 1.00 98.33 329 A 1 
ATOM 2493 C CB  . GLU A 0 329 . 17.187   -4.824  -12.410 1.00 98.33 329 A 1 
ATOM 2494 O O   . GLU A 0 329 . 17.572   -3.046  -9.886  1.00 98.33 329 A 1 
ATOM 2495 C CG  . GLU A 0 329 . 15.677   -5.110  -12.378 1.00 98.33 329 A 1 
ATOM 2496 C CD  . GLU A 0 329 . 15.319   -6.603  -12.381 1.00 98.33 329 A 1 
ATOM 2497 O OE1 . GLU A 0 329 . 14.421   -6.987  -13.166 1.00 98.33 329 A 1 
ATOM 2498 O OE2 . GLU A 0 329 . 15.799   -7.352  -11.490 1.00 98.33 329 A 1 
ATOM 2499 N N   . LYS A 0 330 . 15.868   -2.051  -10.951 1.00 98.27 330 A 1 
ATOM 2500 C CA  . LYS A 0 330 . 15.096   -1.650  -9.772  1.00 98.27 330 A 1 
ATOM 2501 C C   . LYS A 0 330 . 13.711   -2.266  -9.851  1.00 98.27 330 A 1 
ATOM 2502 C CB  . LYS A 0 330 . 15.007   -0.122  -9.694  1.00 98.27 330 A 1 
ATOM 2503 O O   . LYS A 0 330 . 12.986   -2.032  -10.812 1.00 98.27 330 A 1 
ATOM 2504 C CG  . LYS A 0 330 . 16.358   0.484   -9.313  1.00 98.27 330 A 1 
ATOM 2505 C CD  . LYS A 0 330 . 16.332   2.010   -9.423  1.00 98.27 330 A 1 
ATOM 2506 C CE  . LYS A 0 330 . 17.689   2.489   -8.924  1.00 98.27 330 A 1 
ATOM 2507 N NZ  . LYS A 0 330 . 18.091   3.806   -9.449  1.00 98.27 330 A 1 
ATOM 2508 N N   . VAL A 0 331 . 13.318   -3.011  -8.828  1.00 97.78 331 A 1 
ATOM 2509 C CA  . VAL A 0 331 . 11.970   -3.562  -8.667  1.00 97.78 331 A 1 
ATOM 2510 C C   . VAL A 0 331 . 11.393   -3.062  -7.359  1.00 97.78 331 A 1 
ATOM 2511 C CB  . VAL A 0 331 . 11.970   -5.101  -8.699  1.00 97.78 331 A 1 
ATOM 2512 O O   . VAL A 0 331 . 12.025   -3.207  -6.317  1.00 97.78 331 A 1 
ATOM 2513 C CG1 . VAL A 0 331 . 10.552   -5.665  -8.528  1.00 97.78 331 A 1 
ATOM 2514 C CG2 . VAL A 0 331 . 12.496   -5.621  -10.037 1.00 97.78 331 A 1 
ATOM 2515 N N   . SER A 0 332 . 10.173   -2.541  -7.387  1.00 97.54 332 A 1 
ATOM 2516 C CA  . SER A 0 332 . 9.409    -2.234  -6.186  1.00 97.54 332 A 1 
ATOM 2517 C C   . SER A 0 332 . 7.997    -2.798  -6.259  1.00 97.54 332 A 1 
ATOM 2518 C CB  . SER A 0 332 . 9.418    -0.737  -5.873  1.00 97.54 332 A 1 
ATOM 2519 O O   . SER A 0 332 . 7.396    -2.923  -7.328  1.00 97.54 332 A 1 
ATOM 2520 O OG  . SER A 0 332 . 8.774    0.003   -6.889  1.00 97.54 332 A 1 
ATOM 2521 N N   . TYR A 0 333 . 7.476    -3.178  -5.099  1.00 97.26 333 A 1 
ATOM 2522 C CA  . TYR A 0 333 . 6.103    -3.615  -4.922  1.00 97.26 333 A 1 
ATOM 2523 C C   . TYR A 0 333 . 5.560    -3.094  -3.597  1.00 97.26 333 A 1 
ATOM 2524 C CB  . TYR A 0 333 . 6.002    -5.141  -4.996  1.00 97.26 333 A 1 
ATOM 2525 O O   . TYR A 0 333 . 6.123    -3.381  -2.540  1.00 97.26 333 A 1 
ATOM 2526 C CG  . TYR A 0 333 . 4.610    -5.655  -4.680  1.00 97.26 333 A 1 
ATOM 2527 C CD1 . TYR A 0 333 . 4.269    -6.008  -3.358  1.00 97.26 333 A 1 
ATOM 2528 C CD2 . TYR A 0 333 . 3.640    -5.723  -5.696  1.00 97.26 333 A 1 
ATOM 2529 C CE1 . TYR A 0 333 . 2.967    -6.449  -3.057  1.00 97.26 333 A 1 
ATOM 2530 C CE2 . TYR A 0 333 . 2.337    -6.170  -5.402  1.00 97.26 333 A 1 
ATOM 2531 O OH  . TYR A 0 333 . 0.750    -6.982  -3.795  1.00 97.26 333 A 1 
ATOM 2532 C CZ  . TYR A 0 333 . 2.001    -6.537  -4.083  1.00 97.26 333 A 1 
ATOM 2533 N N   . ASP A 0 334 . 4.427    -2.405  -3.660  1.00 96.77 334 A 1 
ATOM 2534 C CA  . ASP A 0 334 . 3.761    -1.805  -2.516  1.00 96.77 334 A 1 
ATOM 2535 C C   . ASP A 0 334 . 2.300    -2.233  -2.471  1.00 96.77 334 A 1 
ATOM 2536 C CB  . ASP A 0 334 . 3.866    -0.275  -2.581  1.00 96.77 334 A 1 
ATOM 2537 O O   . ASP A 0 334 . 1.550    -2.037  -3.422  1.00 96.77 334 A 1 
ATOM 2538 C CG  . ASP A 0 334 . 5.280    0.262   -2.371  1.00 96.77 334 A 1 
ATOM 2539 O OD1 . ASP A 0 334 . 6.128    -0.489  -1.840  1.00 96.77 334 A 1 
ATOM 2540 O OD2 . ASP A 0 334 . 5.463    1.480   -2.563  1.00 96.77 334 A 1 
ATOM 2541 N N   . GLN A 0 335 . 1.865    -2.768  -1.336  1.00 96.85 335 A 1 
ATOM 2542 C CA  . GLN A 0 335 . 0.467    -3.080  -1.078  1.00 96.85 335 A 1 
ATOM 2543 C C   . GLN A 0 335 . 0.003    -2.344  0.170   1.00 96.85 335 A 1 
ATOM 2544 C CB  . GLN A 0 335 . 0.280    -4.594  -0.982  1.00 96.85 335 A 1 
ATOM 2545 O O   . GLN A 0 335 . 0.455    -2.631  1.278   1.00 96.85 335 A 1 
ATOM 2546 C CG  . GLN A 0 335 . -1.193   -4.990  -0.796  1.00 96.85 335 A 1 
ATOM 2547 C CD  . GLN A 0 335 . -1.389   -6.500  -0.888  1.00 96.85 335 A 1 
ATOM 2548 N NE2 . GLN A 0 335 . -2.558   -6.989  -1.226  1.00 96.85 335 A 1 
ATOM 2549 O OE1 . GLN A 0 335 . -0.504   -7.302  -0.638  1.00 96.85 335 A 1 
ATOM 2550 N N   . THR A 0 336 . -0.946   -1.432  0.005   1.00 96.70 336 A 1 
ATOM 2551 C CA  . THR A 0 336 . -1.542   -0.644  1.081   1.00 96.70 336 A 1 
ATOM 2552 C C   . THR A 0 336 . -2.990   -1.061  1.278   1.00 96.70 336 A 1 
ATOM 2553 C CB  . THR A 0 336 . -1.479   0.857   0.779   1.00 96.70 336 A 1 
ATOM 2554 O O   . THR A 0 336 . -3.767   -1.106  0.332   1.00 96.70 336 A 1 
ATOM 2555 C CG2 . THR A 0 336 . -1.883   1.697   1.990   1.00 96.70 336 A 1 
ATOM 2556 O OG1 . THR A 0 336 . -0.192   1.273   0.386   1.00 96.70 336 A 1 
ATOM 2557 N N   . ARG A 0 337 . -3.380   -1.322  2.521   1.00 95.77 337 A 1 
ATOM 2558 C CA  . ARG A 0 337 . -4.758   -1.580  2.932   1.00 95.77 337 A 1 
ATOM 2559 C C   . ARG A 0 337 . -5.112   -0.679  4.098   1.00 95.77 337 A 1 
ATOM 2560 C CB  . ARG A 0 337 . -4.940   -3.044  3.320   1.00 95.77 337 A 1 
ATOM 2561 O O   . ARG A 0 337 . -4.499   -0.749  5.160   1.00 95.77 337 A 1 
ATOM 2562 C CG  . ARG A 0 337 . -4.711   -3.993  2.143   1.00 95.77 337 A 1 
ATOM 2563 C CD  . ARG A 0 337 . -5.102   -5.407  2.577   1.00 95.77 337 A 1 
ATOM 2564 N NE  . ARG A 0 337 . -5.800   -6.109  1.495   1.00 95.77 337 A 1 
ATOM 2565 N NH1 . ARG A 0 337 . -4.588   -8.060  1.498   1.00 95.77 337 A 1 
ATOM 2566 N NH2 . ARG A 0 337 . -6.187   -7.703  -0.036  1.00 95.77 337 A 1 
ATOM 2567 C CZ  . ARG A 0 337 . -5.521   -7.294  1.000   1.00 95.77 337 A 1 
ATOM 2568 N N   . ALA A 0 338 . -6.132   0.141   3.934   1.00 95.56 338 A 1 
ATOM 2569 C CA  . ALA A 0 338 . -6.619   1.041   4.957   1.00 95.56 338 A 1 
ATOM 2570 C C   . ALA A 0 338 . -8.120   0.853   5.167   1.00 95.56 338 A 1 
ATOM 2571 C CB  . ALA A 0 338 . -6.227   2.479   4.613   1.00 95.56 338 A 1 
ATOM 2572 O O   . ALA A 0 338 . -8.895   0.704   4.223   1.00 95.56 338 A 1 
ATOM 2573 N N   . LYS A 0 339 . -8.540   0.878   6.430   1.00 97.12 339 A 1 
ATOM 2574 C CA  . LYS A 0 339 . -9.952   0.919   6.814   1.00 97.12 339 A 1 
ATOM 2575 C C   . LYS A 0 339 . -10.152  2.004   7.849   1.00 97.12 339 A 1 
ATOM 2576 C CB  . LYS A 0 339 . -10.472  -0.436  7.316   1.00 97.12 339 A 1 
ATOM 2577 O O   . LYS A 0 339 . -9.329   2.139   8.753   1.00 97.12 339 A 1 
ATOM 2578 C CG  . LYS A 0 339 . -10.315  -1.534  6.259   1.00 97.12 339 A 1 
ATOM 2579 C CD  . LYS A 0 339 . -10.799  -2.890  6.772   1.00 97.12 339 A 1 
ATOM 2580 C CE  . LYS A 0 339 . -10.606  -3.890  5.630   1.00 97.12 339 A 1 
ATOM 2581 N NZ  . LYS A 0 339 . -10.930  -5.274  6.042   1.00 97.12 339 A 1 
ATOM 2582 N N   . ALA A 0 340 . -11.237  2.745   7.726   1.00 96.68 340 A 1 
ATOM 2583 C CA  . ALA A 0 340 . -11.654  3.735   8.700   1.00 96.68 340 A 1 
ATOM 2584 C C   . ALA A 0 340 . -13.143  3.563   8.986   1.00 96.68 340 A 1 
ATOM 2585 C CB  . ALA A 0 340 . -11.305  5.139   8.194   1.00 96.68 340 A 1 
ATOM 2586 O O   . ALA A 0 340 . -13.930  3.367   8.064   1.00 96.68 340 A 1 
ATOM 2587 N N   . TYR A 0 341 . -13.501  3.640   10.258  1.00 94.64 341 A 1 
ATOM 2588 C CA  . TYR A 0 341 . -14.867  3.732   10.744  1.00 94.64 341 A 1 
ATOM 2589 C C   . TYR A 0 341 . -14.953  4.992   11.590  1.00 94.64 341 A 1 
ATOM 2590 C CB  . TYR A 0 341 . -15.238  2.489   11.558  1.00 94.64 341 A 1 
ATOM 2591 O O   . TYR A 0 341 . -14.074  5.216   12.423  1.00 94.64 341 A 1 
ATOM 2592 C CG  . TYR A 0 341 . -15.155  1.199   10.769  1.00 94.64 341 A 1 
ATOM 2593 C CD1 . TYR A 0 341 . -16.269  0.758   10.032  1.00 94.64 341 A 1 
ATOM 2594 C CD2 . TYR A 0 341 . -13.958  0.459   10.755  1.00 94.64 341 A 1 
ATOM 2595 C CE1 . TYR A 0 341 . -16.192  -0.430  9.281   1.00 94.64 341 A 1 
ATOM 2596 C CE2 . TYR A 0 341 . -13.875  -0.731  10.008  1.00 94.64 341 A 1 
ATOM 2597 O OH  . TYR A 0 341 . -14.910  -2.331  8.562   1.00 94.64 341 A 1 
ATOM 2598 C CZ  . TYR A 0 341 . -14.996  -1.174  9.271   1.00 94.64 341 A 1 
ATOM 2599 N N   . ALA A 0 342 . -15.973  5.799   11.358  1.00 93.34 342 A 1 
ATOM 2600 C CA  . ALA A 0 342 . -16.299  6.963   12.159  1.00 93.34 342 A 1 
ATOM 2601 C C   . ALA A 0 342 . -17.793  6.933   12.465  1.00 93.34 342 A 1 
ATOM 2602 C CB  . ALA A 0 342 . -15.881  8.236   11.417  1.00 93.34 342 A 1 
ATOM 2603 O O   . ALA A 0 342 . -18.579  6.499   11.618  1.00 93.34 342 A 1 
ATOM 2604 N N   . ALA A 0 343 . -18.174  7.367   13.656  1.00 90.77 343 A 1 
ATOM 2605 C CA  . ALA A 0 343 . -19.566  7.592   13.989  1.00 90.77 343 A 1 
ATOM 2606 C C   . ALA A 0 343 . -19.704  8.774   14.947  1.00 90.77 343 A 1 
ATOM 2607 C CB  . ALA A 0 343 . -20.180  6.305   14.544  1.00 90.77 343 A 1 
ATOM 2608 O O   . ALA A 0 343 . -18.838  8.981   15.799  1.00 90.77 343 A 1 
ATOM 2609 N N   . GLU A 0 344 . -20.792  9.516   14.787  1.00 88.72 344 A 1 
ATOM 2610 C CA  . GLU A 0 344 . -21.149  10.666  15.620  1.00 88.72 344 A 1 
ATOM 2611 C C   . GLU A 0 344 . -22.285  10.274  16.569  1.00 88.72 344 A 1 
ATOM 2612 C CB  . GLU A 0 344 . -21.556  11.858  14.740  1.00 88.72 344 A 1 
ATOM 2613 O O   . GLU A 0 344 . -23.156  9.491   16.175  1.00 88.72 344 A 1 
ATOM 2614 C CG  . GLU A 0 344 . -20.458  12.338  13.774  1.00 88.72 344 A 1 
ATOM 2615 C CD  . GLU A 0 344 . -19.216  12.918  14.468  1.00 88.72 344 A 1 
ATOM 2616 O OE1 . GLU A 0 344 . -18.094  12.593  14.012  1.00 88.72 344 A 1 
ATOM 2617 O OE2 . GLU A 0 344 . -19.388  13.743  15.390  1.00 88.72 344 A 1 
ATOM 2618 N N   . SER A 0 345 . -22.226  10.816  17.790  1.00 85.55 345 A 1 
ATOM 2619 C CA  . SER A 0 345 . -23.189  10.661  18.891  1.00 85.55 345 A 1 
ATOM 2620 C C   . SER A 0 345 . -23.622  9.217   19.125  1.00 85.55 345 A 1 
ATOM 2621 C CB  . SER A 0 345 . -24.362  11.620  18.742  1.00 85.55 345 A 1 
ATOM 2622 O O   . SER A 0 345 . -24.772  8.827   18.928  1.00 85.55 345 A 1 
ATOM 2623 O OG  . SER A 0 345 . -24.988  11.388  17.515  1.00 85.55 345 A 1 
ATOM 2624 N N   . TYR A 0 346 . -22.665  8.385   19.534  1.00 83.53 346 A 1 
ATOM 2625 C CA  . TYR A 0 346 . -22.987  7.008   19.865  1.00 83.53 346 A 1 
ATOM 2626 C C   . TYR A 0 346 . -23.654  6.919   21.229  1.00 83.53 346 A 1 
ATOM 2627 C CB  . TYR A 0 346 . -21.745  6.114   19.858  1.00 83.53 346 A 1 
ATOM 2628 O O   . TYR A 0 346 . -22.967  7.133   22.223  1.00 83.53 346 A 1 
ATOM 2629 C CG  . TYR A 0 346 . -22.077  4.679   20.234  1.00 83.53 346 A 1 
ATOM 2630 C CD1 . TYR A 0 346 . -21.345  3.976   21.210  1.00 83.53 346 A 1 
ATOM 2631 C CD2 . TYR A 0 346 . -23.154  4.042   19.598  1.00 83.53 346 A 1 
ATOM 2632 C CE1 . TYR A 0 346 . -21.604  2.609   21.442  1.00 83.53 346 A 1 
ATOM 2633 C CE2 . TYR A 0 346 . -23.409  2.687   19.810  1.00 83.53 346 A 1 
ATOM 2634 O OH  . TYR A 0 346 . -22.749  0.612   20.667  1.00 83.53 346 A 1 
ATOM 2635 C CZ  . TYR A 0 346 . -22.586  1.956   20.663  1.00 83.53 346 A 1 
ATOM 2636 N N   . ASP A 0 347 . -24.910  6.486   21.270  1.00 84.24 347 A 1 
ATOM 2637 C CA  . ASP A 0 347 . -25.635  6.209   22.508  1.00 84.24 347 A 1 
ATOM 2638 C C   . ASP A 0 347 . -25.978  4.716   22.618  1.00 84.24 347 A 1 
ATOM 2639 C CB  . ASP A 0 347 . -26.900  7.077   22.594  1.00 84.24 347 A 1 
ATOM 2640 O O   . ASP A 0 347 . -26.566  4.135   21.709  1.00 84.24 347 A 1 
ATOM 2641 C CG  . ASP A 0 347 . -26.631  8.581   22.735  1.00 84.24 347 A 1 
ATOM 2642 O OD1 . ASP A 0 347 . -25.575  8.945   23.295  1.00 84.24 347 A 1 
ATOM 2643 O OD2 . ASP A 0 347 . -27.547  9.358   22.385  1.00 84.24 347 A 1 
ATOM 2644 N N   . GLU A 0 348 . -25.655  4.089   23.752  1.00 85.98 348 A 1 
ATOM 2645 C CA  . GLU A 0 348 . -26.211  2.802   24.186  1.00 85.98 348 A 1 
ATOM 2646 C C   . GLU A 0 348 . -27.037  3.026   25.450  1.00 85.98 348 A 1 
ATOM 2647 C CB  . GLU A 0 348 . -25.135  1.750   24.523  1.00 85.98 348 A 1 
ATOM 2648 O O   . GLU A 0 348 . -26.547  3.644   26.395  1.00 85.98 348 A 1 
ATOM 2649 C CG  . GLU A 0 348 . -24.049  1.493   23.476  1.00 85.98 348 A 1 
ATOM 2650 C CD  . GLU A 0 348 . -23.187  0.243   23.801  1.00 85.98 348 A 1 
ATOM 2651 O OE1 . GLU A 0 348 . -22.563  -0.365  22.892  1.00 85.98 348 A 1 
ATOM 2652 O OE2 . GLU A 0 348 . -23.161  -0.238  24.948  1.00 85.98 348 A 1 
ATOM 2653 N N   . TRP A 0 349 . -28.250  2.485   25.524  1.00 87.46 349 A 1 
ATOM 2654 C CA  . TRP A 0 349 . -29.066  2.576   26.734  1.00 87.46 349 A 1 
ATOM 2655 C C   . TRP A 0 349 . -29.892  1.316   26.985  1.00 87.46 349 A 1 
ATOM 2656 C CB  . TRP A 0 349 . -29.932  3.842   26.694  1.00 87.46 349 A 1 
ATOM 2657 O O   . TRP A 0 349 . -30.251  0.584   26.063  1.00 87.46 349 A 1 
ATOM 2658 C CG  . TRP A 0 349 . -30.831  3.957   25.504  1.00 87.46 349 A 1 
ATOM 2659 C CD1 . TRP A 0 349 . -30.516  4.561   24.335  1.00 87.46 349 A 1 
ATOM 2660 C CD2 . TRP A 0 349 . -32.173  3.417   25.327  1.00 87.46 349 A 1 
ATOM 2661 C CE2 . TRP A 0 349 . -32.620  3.744   24.011  1.00 87.46 349 A 1 
ATOM 2662 C CE3 . TRP A 0 349 . -33.051  2.670   26.143  1.00 87.46 349 A 1 
ATOM 2663 N NE1 . TRP A 0 349 . -31.569  4.443   23.452  1.00 87.46 349 A 1 
ATOM 2664 C CH2 . TRP A 0 349 . -34.726  2.603   24.365  1.00 87.46 349 A 1 
ATOM 2665 C CZ2 . TRP A 0 349 . -33.877  3.350   23.529  1.00 87.46 349 A 1 
ATOM 2666 C CZ3 . TRP A 0 349 . -34.312  2.271   25.669  1.00 87.46 349 A 1 
ATOM 2667 N N   . ASP A 0 350 . -30.177  1.086   28.260  1.00 83.89 350 A 1 
ATOM 2668 C CA  . ASP A 0 350 . -31.010  0.012   28.786  1.00 83.89 350 A 1 
ATOM 2669 C C   . ASP A 0 350 . -32.045  0.614   29.750  1.00 83.89 350 A 1 
ATOM 2670 C CB  . ASP A 0 350 . -30.114  -1.037  29.466  1.00 83.89 350 A 1 
ATOM 2671 O O   . ASP A 0 350 . -31.747  1.567   30.480  1.00 83.89 350 A 1 
ATOM 2672 C CG  . ASP A 0 350 . -30.753  -2.428  29.544  1.00 83.89 350 A 1 
ATOM 2673 O OD1 . ASP A 0 350 . -31.997  -2.513  29.471  1.00 83.89 350 A 1 
ATOM 2674 O OD2 . ASP A 0 350 . -29.961  -3.397  29.605  1.00 83.89 350 A 1 
ATOM 2675 N N   . ASN A 0 351 . -33.267  0.097   29.713  1.00 82.32 351 A 1 
ATOM 2676 C CA  . ASN A 0 351 . -34.389  0.488   30.555  1.00 82.32 351 A 1 
ATOM 2677 C C   . ASN A 0 351 . -35.146  -0.771  30.973  1.00 82.32 351 A 1 
ATOM 2678 C CB  . ASN A 0 351 . -35.287  1.478   29.793  1.00 82.32 351 A 1 
ATOM 2679 O O   . ASN A 0 351 . -35.887  -1.343  30.172  1.00 82.32 351 A 1 
ATOM 2680 C CG  . ASN A 0 351 . -36.497  1.931   30.600  1.00 82.32 351 A 1 
ATOM 2681 N ND2 . ASN A 0 351 . -37.599  1.229   30.568  1.00 82.32 351 A 1 
ATOM 2682 O OD1 . ASN A 0 351 . -36.475  2.971   31.225  1.00 82.32 351 A 1 
ATOM 2683 N N   . GLU A 0 352 . -34.987  -1.153  32.231  1.00 78.76 352 A 1 
ATOM 2684 C CA  . GLU A 0 352 . -35.809  -2.161  32.887  1.00 78.76 352 A 1 
ATOM 2685 C C   . GLU A 0 352 . -36.910  -1.439  33.663  1.00 78.76 352 A 1 
ATOM 2686 C CB  . GLU A 0 352 . -34.952  -3.029  33.826  1.00 78.76 352 A 1 
ATOM 2687 O O   . GLU A 0 352 . -36.598  -0.662  34.562  1.00 78.76 352 A 1 
ATOM 2688 C CG  . GLU A 0 352 . -33.882  -3.871  33.104  1.00 78.76 352 A 1 
ATOM 2689 C CD  . GLU A 0 352 . -33.073  -4.782  34.056  1.00 78.76 352 A 1 
ATOM 2690 O OE1 . GLU A 0 352 . -32.262  -5.603  33.563  1.00 78.76 352 A 1 
ATOM 2691 O OE2 . GLU A 0 352 . -33.257  -4.708  35.297  1.00 78.76 352 A 1 
ATOM 2692 N N   . ASP A 0 353 . -38.165  -1.701  33.316  1.00 76.53 353 A 1 
ATOM 2693 C CA  . ASP A 0 353 . -39.353  -1.216  34.018  1.00 76.53 353 A 1 
ATOM 2694 C C   . ASP A 0 353 . -40.085  -2.439  34.584  1.00 76.53 353 A 1 
ATOM 2695 C CB  . ASP A 0 353 . -40.205  -0.377  33.056  1.00 76.53 353 A 1 
ATOM 2696 O O   . ASP A 0 353 . -40.426  -3.380  33.863  1.00 76.53 353 A 1 
ATOM 2697 C CG  . ASP A 0 353 . -41.519  0.140   33.658  1.00 76.53 353 A 1 
ATOM 2698 O OD1 . ASP A 0 353 . -41.785  -0.165  34.844  1.00 76.53 353 A 1 
ATOM 2699 O OD2 . ASP A 0 353 . -42.252  0.778   32.861  1.00 76.53 353 A 1 
ATOM 2700 N N   . ASN A 0 354 . -40.208  -2.496  35.908  1.00 74.11 354 A 1 
ATOM 2701 C CA  . ASN A 0 354 . -40.830  -3.609  36.612  1.00 74.11 354 A 1 
ATOM 2702 C C   . ASN A 0 354 . -41.968  -3.115  37.492  1.00 74.11 354 A 1 
ATOM 2703 C CB  . ASN A 0 354 . -39.784  -4.377  37.422  1.00 74.11 354 A 1 
ATOM 2704 O O   . ASN A 0 354 . -41.794  -2.854  38.690  1.00 74.11 354 A 1 
ATOM 2705 C CG  . ASN A 0 354 . -38.805  -5.127  36.557  1.00 74.11 354 A 1 
ATOM 2706 N ND2 . ASN A 0 354 . -37.556  -4.732  36.587  1.00 74.11 354 A 1 
ATOM 2707 O OD1 . ASN A 0 354 . -39.120  -6.137  35.949  1.00 74.11 354 A 1 
ATOM 2708 N N   . ASP A 0 355 . -43.155  -3.117  36.914  1.00 74.85 355 A 1 
ATOM 2709 C CA  . ASP A 0 355 . -44.357  -2.642  37.551  1.00 74.85 355 A 1 
ATOM 2710 C C   . ASP A 0 355 . -45.100  -3.736  38.321  1.00 74.85 355 A 1 
ATOM 2711 C CB  . ASP A 0 355 . -45.243  -1.951  36.503  1.00 74.85 355 A 1 
ATOM 2712 O O   . ASP A 0 355 . -45.201  -4.916  37.963  1.00 74.85 355 A 1 
ATOM 2713 C CG  . ASP A 0 355 . -45.043  -0.439  36.413  1.00 74.85 355 A 1 
ATOM 2714 O OD1 . ASP A 0 355 . -44.620  0.106   37.457  1.00 74.85 355 A 1 
ATOM 2715 O OD2 . ASP A 0 355 . -45.619  0.166   35.484  1.00 74.85 355 A 1 
ATOM 2716 N N   . LYS A 0 356 . -45.660  -3.329  39.460  1.00 63.29 356 A 1 
ATOM 2717 C CA  . LYS A 0 356 . -46.651  -4.098  40.213  1.00 63.29 356 A 1 
ATOM 2718 C C   . LYS A 0 356 . -47.779  -3.179  40.600  1.00 63.29 356 A 1 
ATOM 2719 C CB  . LYS A 0 356 . -46.046  -4.736  41.464  1.00 63.29 356 A 1 
ATOM 2720 O O   . LYS A 0 356 . -47.619  -2.316  41.460  1.00 63.29 356 A 1 
ATOM 2721 C CG  . LYS A 0 356 . -45.022  -5.801  41.094  1.00 63.29 356 A 1 
ATOM 2722 C CD  . LYS A 0 356 . -44.433  -6.418  42.355  1.00 63.29 356 A 1 
ATOM 2723 C CE  . LYS A 0 356 . -43.340  -7.365  41.879  1.00 63.29 356 A 1 
ATOM 2724 N NZ  . LYS A 0 356 . -42.437  -7.725  42.987  1.00 63.29 356 A 1 
ATOM 2725 N N   . TRP A 0 357 . -48.962  -3.443  40.074  1.00 65.90 357 A 1 
ATOM 2726 C CA  . TRP A 0 357 . -50.147  -2.647  40.355  1.00 65.90 357 A 1 
ATOM 2727 C C   . TRP A 0 357 . -51.261  -3.492  40.975  1.00 65.90 357 A 1 
ATOM 2728 C CB  . TRP A 0 357 . -50.557  -1.875  39.098  1.00 65.90 357 A 1 
ATOM 2729 O O   . TRP A 0 357 . -51.513  -4.650  40.625  1.00 65.90 357 A 1 
ATOM 2730 C CG  . TRP A 0 357 . -50.547  -2.663  37.830  1.00 65.90 357 A 1 
ATOM 2731 C CD1 . TRP A 0 357 . -49.448  -2.928  37.086  1.00 65.90 357 A 1 
ATOM 2732 C CD2 . TRP A 0 357 . -51.665  -3.242  37.099  1.00 65.90 357 A 1 
ATOM 2733 C CE2 . TRP A 0 357 . -51.156  -3.867  35.919  1.00 65.90 357 A 1 
ATOM 2734 C CE3 . TRP A 0 357 . -53.065  -3.266  37.306  1.00 65.90 357 A 1 
ATOM 2735 N NE1 . TRP A 0 357 . -49.791  -3.664  35.979  1.00 65.90 357 A 1 
ATOM 2736 C CH2 . TRP A 0 357 . -53.394  -4.482  35.214  1.00 65.90 357 A 1 
ATOM 2737 C CZ2 . TRP A 0 357 . -52.004  -4.484  34.990  1.00 65.90 357 A 1 
ATOM 2738 C CZ3 . TRP A 0 357 . -53.924  -3.877  36.371  1.00 65.90 357 A 1 
ATOM 2739 N N   . GLY A 0 358 . -51.939  -2.891  41.955  1.00 58.61 358 A 1 
ATOM 2740 C CA  . GLY A 0 358 . -53.146  -3.433  42.569  1.00 58.61 358 A 1 
ATOM 2741 C C   . GLY A 0 358 . -54.386  -2.764  41.984  1.00 58.61 358 A 1 
ATOM 2742 O O   . GLY A 0 358 . -54.582  -1.564  42.168  1.00 58.61 358 A 1 
ATOM 2743 N N   . ALA A 0 359 . -55.256  -3.532  41.330  1.00 55.29 359 A 1 
ATOM 2744 C CA  . ALA A 0 359 . -56.558  -3.053  40.872  1.00 55.29 359 A 1 
ATOM 2745 C C   . ALA A 0 359 . -57.656  -3.461  41.869  1.00 55.29 359 A 1 
ATOM 2746 C CB  . ALA A 0 359 . -56.818  -3.551  39.446  1.00 55.29 359 A 1 
ATOM 2747 O O   . ALA A 0 359 . -57.685  -4.594  42.362  1.00 55.29 359 A 1 
ATOM 2748 N N   . GLN A 0 360 . -58.578  -2.540  42.169  1.00 53.03 360 A 1 
ATOM 2749 C CA  . GLN A 0 360 . -59.706  -2.789  43.070  1.00 53.03 360 A 1 
ATOM 2750 C C   . GLN A 0 360 . -61.027  -2.449  42.373  1.00 53.03 360 A 1 
ATOM 2751 C CB  . GLN A 0 360 . -59.492  -2.030  44.395  1.00 53.03 360 A 1 
ATOM 2752 O O   . GLN A 0 360 . -61.215  -1.330  41.894  1.00 53.03 360 A 1 
ATOM 2753 C CG  . GLN A 0 360 . -60.375  -2.579  45.527  1.00 53.03 360 A 1 
ATOM 2754 C CD  . GLN A 0 360 . -59.993  -2.007  46.892  1.00 53.03 360 A 1 
ATOM 2755 N NE2 . GLN A 0 360 . -60.856  -1.261  47.544  1.00 53.03 360 A 1 
ATOM 2756 O OE1 . GLN A 0 360 . -58.928  -2.254  47.433  1.00 53.03 360 A 1 
ATOM 2757 N N   . ALA A 0 361 . -61.948  -3.415  42.334  1.00 46.17 361 A 1 
ATOM 2758 C CA  . ALA A 0 361 . -63.277  -3.265  41.744  1.00 46.17 361 A 1 
ATOM 2759 C C   . ALA A 0 361 . -64.392  -3.390  42.796  1.00 46.17 361 A 1 
ATOM 2760 C CB  . ALA A 0 361 . -63.434  -4.275  40.601  1.00 46.17 361 A 1 
ATOM 2761 O O   . ALA A 0 361 . -64.242  -4.088  43.803  1.00 46.17 361 A 1 
ATOM 2762 N N   . TRP A 0 362 . -65.513  -2.713  42.527  1.00 47.25 362 A 1 
ATOM 2763 C CA  . TRP A 0 362 . -66.713  -2.648  43.367  1.00 47.25 362 A 1 
ATOM 2764 C C   . TRP A 0 362 . -67.803  -3.566  42.809  1.00 47.25 362 A 1 
ATOM 2765 C CB  . TRP A 0 362 . -67.228  -1.199  43.401  1.00 47.25 362 A 1 
ATOM 2766 O O   . TRP A 0 362 . -68.141  -3.448  41.631  1.00 47.25 362 A 1 
ATOM 2767 C CG  . TRP A 0 362 . -66.240  -0.174  43.859  1.00 47.25 362 A 1 
ATOM 2768 C CD1 . TRP A 0 362 . -65.347  0.479   43.078  1.00 47.25 362 A 1 
ATOM 2769 C CD2 . TRP A 0 362 . -66.007  0.297   45.217  1.00 47.25 362 A 1 
ATOM 2770 C CE2 . TRP A 0 362 . -64.934  1.235   45.187  1.00 47.25 362 A 1 
ATOM 2771 C CE3 . TRP A 0 362 . -66.584  0.012   46.473  1.00 47.25 362 A 1 
ATOM 2772 N NE1 . TRP A 0 362 . -64.573  1.314   43.858  1.00 47.25 362 A 1 
ATOM 2773 C CH2 . TRP A 0 362 . -65.019  1.514   47.588  1.00 47.25 362 A 1 
ATOM 2774 C CZ2 . TRP A 0 362 . -64.452  1.847   46.349  1.00 47.25 362 A 1 
ATOM 2775 C CZ3 . TRP A 0 362 . -66.090  0.608   47.647  1.00 47.25 362 A 1 
ATOM 2776 N N   . GLY A 0 363 . -68.367  -4.442  43.639  1.00 51.47 363 A 1 
ATOM 2777 C CA  . GLY A 0 363 . -69.550  -5.243  43.313  1.00 51.47 363 A 1 
ATOM 2778 C C   . GLY A 0 363 . -70.730  -4.903  44.222  1.00 51.47 363 A 1 
ATOM 2779 O O   . GLY A 0 363 . -70.544  -4.357  45.307  1.00 51.47 363 A 1 
ATOM 2780 N N   . LYS A 0 364 . -71.942  -5.219  43.760  1.00 45.83 364 A 1 
ATOM 2781 C CA  . LYS A 0 364 . -73.151  -5.301  44.587  1.00 45.83 364 A 1 
ATOM 2782 C C   . LYS A 0 364 . -73.681  -6.714  44.437  1.00 45.83 364 A 1 
ATOM 2783 C CB  . LYS A 0 364 . -74.211  -4.289  44.119  1.00 45.83 364 A 1 
ATOM 2784 O O   . LYS A 0 364 . -74.219  -7.026  43.374  1.00 45.83 364 A 1 
ATOM 2785 C CG  . LYS A 0 364 . -73.812  -2.863  44.477  1.00 45.83 364 A 1 
ATOM 2786 C CD  . LYS A 0 364 . -74.814  -1.845  43.931  1.00 45.83 364 A 1 
ATOM 2787 C CE  . LYS A 0 364 . -74.304  -0.508  44.452  1.00 45.83 364 A 1 
ATOM 2788 N NZ  . LYS A 0 364 . -75.095  0.644   43.991  1.00 45.83 364 A 1 
ATOM 2789 N N   . ASP A 0 365 . -73.524  -7.561  45.443  1.00 44.68 365 A 1 
ATOM 2790 C CA  . ASP A 0 365 . -74.408  -8.715  45.537  1.00 44.68 365 A 1 
ATOM 2791 C C   . ASP A 0 365 . -75.778  -8.247  46.038  1.00 44.68 365 A 1 
ATOM 2792 C CB  . ASP A 0 365 . -73.807  -9.923  46.278  1.00 44.68 365 A 1 
ATOM 2793 O O   . ASP A 0 365 . -75.937  -7.221  46.702  1.00 44.68 365 A 1 
ATOM 2794 C CG  . ASP A 0 365 . -72.979  -9.644  47.530  1.00 44.68 365 A 1 
ATOM 2795 O OD1 . ASP A 0 365 . -72.989  -8.497  48.006  1.00 44.68 365 A 1 
ATOM 2796 O OD2 . ASP A 0 365 . -72.159  -10.532 47.858  1.00 44.68 365 A 1 
ATOM 2797 N N   . ARG A 0 366 . -76.813  -8.916  45.533  1.00 37.99 366 A 1 
ATOM 2798 C CA  . ARG A 0 366 . -78.206  -8.674  45.908  1.00 37.99 366 A 1 
ATOM 2799 C C   . ARG A 0 366 . -78.729  -9.965  46.484  1.00 37.99 366 A 1 
ATOM 2800 C CB  . ARG A 0 366 . -79.043  -8.185  44.725  1.00 37.99 366 A 1 
ATOM 2801 O O   . ARG A 0 366 . -79.627  -10.587 45.914  1.00 37.99 366 A 1 
ATOM 2802 C CG  . ARG A 0 366 . -78.651  -6.773  44.285  1.00 37.99 366 A 1 
ATOM 2803 C CD  . ARG A 0 366 . -79.601  -6.291  43.186  1.00 37.99 366 A 1 
ATOM 2804 N NE  . ARG A 0 366 . -79.440  -7.092  41.960  1.00 37.99 366 A 1 
ATOM 2805 N NH1 . ARG A 0 366 . -81.506  -6.717  41.040  1.00 37.99 366 A 1 
ATOM 2806 N NH2 . ARG A 0 366 . -80.057  -8.073  40.024  1.00 37.99 366 A 1 
ATOM 2807 C CZ  . ARG A 0 366 . -80.331  -7.282  41.014  1.00 37.99 366 A 1 
ATOM 2808 N N   . ASP A 0 367 . -78.125  -10.371 47.579  1.00 47.27 367 A 1 
ATOM 2809 C CA  . ASP A 0 367 . -78.626  -11.459 48.370  1.00 47.27 367 A 1 
ATOM 2810 C C   . ASP A 0 367 . -79.973  -11.083 49.006  1.00 47.27 367 A 1 
ATOM 2811 C CB  . ASP A 0 367 . -77.558  -12.032 49.323  1.00 47.27 367 A 1 
ATOM 2812 O O   . ASP A 0 367 . -80.388  -9.927  49.151  1.00 47.27 367 A 1 
ATOM 2813 C CG  . ASP A 0 367 . -76.594  -11.065 50.032  1.00 47.27 367 A 1 
ATOM 2814 O OD1 . ASP A 0 367 . -76.472  -9.889  49.610  1.00 47.27 367 A 1 
ATOM 2815 O OD2 . ASP A 0 367 . -75.932  -11.595 50.952  1.00 47.27 367 A 1 
ATOM 2816 N N   . VAL A 0 368 . -80.777  -12.117 49.231  1.00 38.52 368 A 1 
ATOM 2817 C CA  . VAL A 0 368 . -82.074  -11.990 49.883  1.00 38.52 368 A 1 
ATOM 2818 C C   . VAL A 0 368 . -81.862  -12.335 51.348  1.00 38.52 368 A 1 
ATOM 2819 C CB  . VAL A 0 368 . -83.141  -12.859 49.191  1.00 38.52 368 A 1 
ATOM 2820 O O   . VAL A 0 368 . -81.844  -13.513 51.714  1.00 38.52 368 A 1 
ATOM 2821 C CG1 . VAL A 0 368 . -84.488  -12.805 49.931  1.00 38.52 368 A 1 
ATOM 2822 C CG2 . VAL A 0 368 . -83.397  -12.380 47.754  1.00 38.52 368 A 1 
ATOM 2823 N N   . LEU A 0 369 . -81.755  -11.304 52.187  1.00 38.58 369 A 1 
ATOM 2824 C CA  . LEU A 0 369 . -81.687  -11.400 53.642  1.00 38.58 369 A 1 
ATOM 2825 C C   . LEU A 0 369 . -82.706  -12.412 54.214  1.00 38.58 369 A 1 
ATOM 2826 C CB  . LEU A 0 369 . -81.893  -9.989  54.236  1.00 38.58 369 A 1 
ATOM 2827 O O   . LEU A 0 369 . -83.910  -12.162 54.325  1.00 38.58 369 A 1 
ATOM 2828 C CG  . LEU A 0 369 . -81.493  -9.878  55.720  1.00 38.58 369 A 1 
ATOM 2829 C CD1 . LEU A 0 369 . -80.003  -9.665  55.939  1.00 38.58 369 A 1 
ATOM 2830 C CD2 . LEU A 0 369 . -82.196  -8.698  56.393  1.00 38.58 369 A 1 
ATOM 2831 N N   . GLY A 0 370 . -82.197  -13.569 54.640  1.00 37.41 370 A 1 
ATOM 2832 C CA  . GLY A 0 370 . -82.730  -14.343 55.759  1.00 37.41 370 A 1 
ATOM 2833 C C   . GLY A 0 370 . -84.208  -14.751 55.713  1.00 37.41 370 A 1 
ATOM 2834 O O   . GLY A 0 370 . -84.915  -14.570 56.705  1.00 37.41 370 A 1 
ATOM 2835 N N   . SER A 0 371 . -84.678  -15.438 54.666  1.00 32.29 371 A 1 
ATOM 2836 C CA  . SER A 0 371 . -85.807  -16.370 54.856  1.00 32.29 371 A 1 
ATOM 2837 C C   . SER A 0 371 . -85.314  -17.614 55.598  1.00 32.29 371 A 1 
ATOM 2838 C CB  . SER A 0 371 . -86.532  -16.703 53.552  1.00 32.29 371 A 1 
ATOM 2839 O O   . SER A 0 371 . -85.092  -18.674 55.018  1.00 32.29 371 A 1 
ATOM 2840 O OG  . SER A 0 371 . -87.359  -15.609 53.208  1.00 32.29 371 A 1 
ATOM 2841 N N   . SER A 0 372 . -85.099  -17.469 56.910  1.00 33.71 372 A 1 
ATOM 2842 C CA  . SER A 0 372 . -84.773  -18.593 57.787  1.00 33.71 372 A 1 
ATOM 2843 C C   . SER A 0 372 . -85.858  -19.667 57.668  1.00 33.71 372 A 1 
ATOM 2844 C CB  . SER A 0 372 . -84.567  -18.137 59.237  1.00 33.71 372 A 1 
ATOM 2845 O O   . SER A 0 372 . -87.058  -19.401 57.778  1.00 33.71 372 A 1 
ATOM 2846 O OG  . SER A 0 372 . -85.782  -17.713 59.821  1.00 33.71 372 A 1 
ATOM 2847 N N   . SER A 0 373 . -85.418  -20.888 57.398  1.00 32.79 373 A 1 
ATOM 2848 C CA  . SER A 0 373 . -86.236  -22.070 57.177  1.00 32.79 373 A 1 
ATOM 2849 C C   . SER A 0 373 . -86.999  -22.477 58.448  1.00 32.79 373 A 1 
ATOM 2850 C CB  . SER A 0 373 . -85.318  -23.180 56.643  1.00 32.79 373 A 1 
ATOM 2851 O O   . SER A 0 373 . -86.542  -23.272 59.267  1.00 32.79 373 A 1 
ATOM 2852 O OG  . SER A 0 373 . -84.120  -23.277 57.399  1.00 32.79 373 A 1 
ATOM 2853 N N   . TYR A 0 374 . -88.218  -21.961 58.615  1.00 30.82 374 A 1 
ATOM 2854 C CA  . TYR A 0 374 . -89.197  -22.520 59.549  1.00 30.82 374 A 1 
ATOM 2855 C C   . TYR A 0 374 . -89.622  -23.910 59.060  1.00 30.82 374 A 1 
ATOM 2856 C CB  . TYR A 0 374 . -90.424  -21.599 59.665  1.00 30.82 374 A 1 
ATOM 2857 O O   . TYR A 0 374 . -90.464  -24.029 58.175  1.00 30.82 374 A 1 
ATOM 2858 C CG  . TYR A 0 374 . -90.306  -20.521 60.721  1.00 30.82 374 A 1 
ATOM 2859 C CD1 . TYR A 0 374 . -90.825  -20.747 62.013  1.00 30.82 374 A 1 
ATOM 2860 C CD2 . TYR A 0 374 . -89.692  -19.294 60.413  1.00 30.82 374 A 1 
ATOM 2861 C CE1 . TYR A 0 374 . -90.737  -19.741 62.993  1.00 30.82 374 A 1 
ATOM 2862 C CE2 . TYR A 0 374 . -89.602  -18.285 61.391  1.00 30.82 374 A 1 
ATOM 2863 O OH  . TYR A 0 374 . -90.045  -17.540 63.631  1.00 30.82 374 A 1 
ATOM 2864 C CZ  . TYR A 0 374 . -90.128  -18.508 62.682  1.00 30.82 374 A 1 
ATOM 2865 N N   . GLY A 0 375 . -89.065  -24.981 59.631  1.00 32.43 375 A 1 
ATOM 2866 C CA  . GLY A 0 375 . -89.585  -26.318 59.332  1.00 32.43 375 A 1 
ATOM 2867 C C   . GLY A 0 375 . -88.698  -27.503 59.677  1.00 32.43 375 A 1 
ATOM 2868 O O   . GLY A 0 375 . -88.506  -28.368 58.828  1.00 32.43 375 A 1 
ATOM 2869 N N   . LYS A 0 376 . -88.165  -27.609 60.902  1.00 26.36 376 A 1 
ATOM 2870 C CA  . LYS A 0 376 . -87.559  -28.882 61.334  1.00 26.36 376 A 1 
ATOM 2871 C C   . LYS A 0 376 . -87.684  -29.156 62.835  1.00 26.36 376 A 1 
ATOM 2872 C CB  . LYS A 0 376 . -86.119  -29.009 60.781  1.00 26.36 376 A 1 
ATOM 2873 O O   . LYS A 0 376 . -86.701  -29.181 63.558  1.00 26.36 376 A 1 
ATOM 2874 C CG  . LYS A 0 376 . -85.876  -30.439 60.271  1.00 26.36 376 A 1 
ATOM 2875 C CD  . LYS A 0 376 . -84.412  -30.662 59.877  1.00 26.36 376 A 1 
ATOM 2876 C CE  . LYS A 0 376 . -84.259  -32.030 59.201  1.00 26.36 376 A 1 
ATOM 2877 N NZ  . LYS A 0 376 . -82.834  -32.420 59.070  1.00 26.36 376 A 1 
ATOM 2878 N N   . ALA A 0 377 . -88.907  -29.405 63.301  1.00 29.26 377 A 1 
ATOM 2879 C CA  . ALA A 0 377 . -89.146  -30.124 64.558  1.00 29.26 377 A 1 
ATOM 2880 C C   . ALA A 0 377 . -90.504  -30.845 64.522  1.00 29.26 377 A 1 
ATOM 2881 C CB  . ALA A 0 377 . -88.989  -29.188 65.765  1.00 29.26 377 A 1 
ATOM 2882 O O   . ALA A 0 377 . -91.431  -30.542 65.266  1.00 29.26 377 A 1 
ATOM 2883 N N   . ALA A 0 378 . -90.628  -31.810 63.612  1.00 25.60 378 A 1 
ATOM 2884 C CA  . ALA A 0 378 . -91.597  -32.888 63.736  1.00 25.60 378 A 1 
ATOM 2885 C C   . ALA A 0 378 . -90.986  -33.984 64.628  1.00 25.60 378 A 1 
ATOM 2886 C CB  . ALA A 0 378 . -91.912  -33.410 62.325  1.00 25.60 378 A 1 
ATOM 2887 O O   . ALA A 0 378 . -89.964  -34.539 64.244  1.00 25.60 378 A 1 
ATOM 2888 N N   . SER A 0 379 . -91.581  -34.280 65.792  1.00 29.73 379 A 1 
ATOM 2889 C CA  . SER A 0 379 . -91.935  -35.650 66.232  1.00 29.73 379 A 1 
ATOM 2890 C C   . SER A 0 379 . -92.318  -35.723 67.725  1.00 29.73 379 A 1 
ATOM 2891 C CB  . SER A 0 379 . -90.878  -36.742 65.944  1.00 29.73 379 A 1 
ATOM 2892 O O   . SER A 0 379 . -91.484  -35.561 68.610  1.00 29.73 379 A 1 
ATOM 2893 O OG  . SER A 0 379 . -89.766  -36.699 66.809  1.00 29.73 379 A 1 
ATOM 2894 N N   . SER A 0 380 . -93.589  -36.053 67.975  1.00 27.02 380 A 1 
ATOM 2895 C CA  . SER A 0 380 . -94.063  -37.096 68.907  1.00 27.02 380 A 1 
ATOM 2896 C C   . SER A 0 380 . -93.490  -37.206 70.339  1.00 27.02 380 A 1 
ATOM 2897 C CB  . SER A 0 380 . -93.935  -38.458 68.206  1.00 27.02 380 A 1 
ATOM 2898 O O   . SER A 0 380 . -92.487  -37.877 70.572  1.00 27.02 380 A 1 
ATOM 2899 O OG  . SER A 0 380 . -92.582  -38.777 67.965  1.00 27.02 380 A 1 
ATOM 2900 N N   . GLY A 0 381 . -94.267  -36.749 71.328  1.00 32.74 381 A 1 
ATOM 2901 C CA  . GLY A 0 381 . -94.212  -37.194 72.732  1.00 32.74 381 A 1 
ATOM 2902 C C   . GLY A 0 381 . -95.638  -37.266 73.305  1.00 32.74 381 A 1 
ATOM 2903 O O   . GLY A 0 381 . -96.167  -36.254 73.732  1.00 32.74 381 A 1 
ATOM 2904 N N   . LYS A 0 382 . -96.431  -38.298 72.994  1.00 25.81 382 A 1 
ATOM 2905 C CA  . LYS A 0 382 . -96.620  -39.566 73.731  1.00 25.81 382 A 1 
ATOM 2906 C C   . LYS A 0 382 . -97.531  -39.467 74.986  1.00 25.81 382 A 1 
ATOM 2907 C CB  . LYS A 0 382 . -95.284  -40.308 73.992  1.00 25.81 382 A 1 
ATOM 2908 O O   . LYS A 0 382 . -97.083  -39.073 76.048  1.00 25.81 382 A 1 
ATOM 2909 C CG  . LYS A 0 382 . -95.430  -41.834 73.882  1.00 25.81 382 A 1 
ATOM 2910 C CD  . LYS A 0 382 . -94.188  -42.600 74.352  1.00 25.81 382 A 1 
ATOM 2911 C CE  . LYS A 0 382 . -94.305  -44.064 73.903  1.00 25.81 382 A 1 
ATOM 2912 N NZ  . LYS A 0 382 . -93.434  -44.967 74.694  1.00 25.81 382 A 1 
ATOM 2913 N N   . TYR A 0 383 . -98.776  -39.938 74.806  1.00 29.42 383 A 1 
ATOM 2914 C CA  . TYR A 0 383 . -99.640  -40.752 75.694  1.00 29.42 383 A 1 
ATOM 2915 C C   . TYR A 0 383 . -99.954  -40.343 77.152  1.00 29.42 383 A 1 
ATOM 2916 C CB  . TYR A 0 383 . -99.152  -42.210 75.665  1.00 29.42 383 A 1 
ATOM 2917 O O   . TYR A 0 383 . -99.089  -40.315 78.017  1.00 29.42 383 A 1 
ATOM 2918 C CG  . TYR A 0 383 . -99.542  -42.978 74.415  1.00 29.42 383 A 1 
ATOM 2919 C CD1 . TYR A 0 383 . -100.636 -43.863 74.465  1.00 29.42 383 A 1 
ATOM 2920 C CD2 . TYR A 0 383 . -98.843  -42.809 73.203  1.00 29.42 383 A 1 
ATOM 2921 C CE1 . TYR A 0 383 . -101.019 -44.580 73.317  1.00 29.42 383 A 1 
ATOM 2922 C CE2 . TYR A 0 383 . -99.222  -43.522 72.050  1.00 29.42 383 A 1 
ATOM 2923 O OH  . TYR A 0 383 . -100.690 -45.111 71.008  1.00 29.42 383 A 1 
ATOM 2924 C CZ  . TYR A 0 383 . -100.314 -44.414 72.109  1.00 29.42 383 A 1 
ATOM 2925 N N   . GLY A 0 384 . -101.261 -40.273 77.447  1.00 36.25 384 A 1 
ATOM 2926 C CA  . GLY A 0 384 . -101.849 -40.311 78.792  1.00 36.25 384 A 1 
ATOM 2927 C C   . GLY A 0 384 . -103.335 -40.700 78.750  1.00 36.25 384 A 1 
ATOM 2928 O O   . GLY A 0 384 . -104.208 -39.866 78.943  1.00 36.25 384 A 1 
ATOM 2929 N N   . GLN A 0 385 . -103.612 -41.965 78.426  1.00 27.09 385 A 1 
ATOM 2930 C CA  . GLN A 0 385 . -104.926 -42.623 78.393  1.00 27.09 385 A 1 
ATOM 2931 C C   . GLN A 0 385 . -105.166 -43.331 79.735  1.00 27.09 385 A 1 
ATOM 2932 C CB  . GLN A 0 385 . -104.848 -43.655 77.238  1.00 27.09 385 A 1 
ATOM 2933 O O   . GLN A 0 385 . -104.462 -44.298 79.977  1.00 27.09 385 A 1 
ATOM 2934 C CG  . GLN A 0 385 . -105.956 -44.727 77.160  1.00 27.09 385 A 1 
ATOM 2935 C CD  . GLN A 0 385 . -105.672 -45.785 76.089  1.00 27.09 385 A 1 
ATOM 2936 N NE2 . GLN A 0 385 . -106.506 -46.793 75.959  1.00 27.09 385 A 1 
ATOM 2937 O OE1 . GLN A 0 385 . -104.704 -45.737 75.348  1.00 27.09 385 A 1 
ATOM 2938 N N   . TYR A 0 386 . -106.140 -42.930 80.567  1.00 33.41 386 A 1 
ATOM 2939 C CA  . TYR A 0 386 . -106.695 -43.776 81.646  1.00 33.41 386 A 1 
ATOM 2940 C C   . TYR A 0 386 . -108.069 -43.280 82.142  1.00 33.41 386 A 1 
ATOM 2941 C CB  . TYR A 0 386 . -105.735 -43.886 82.859  1.00 33.41 386 A 1 
ATOM 2942 O O   . TYR A 0 386 . -108.210 -42.124 82.523  1.00 33.41 386 A 1 
ATOM 2943 C CG  . TYR A 0 386 . -104.764 -45.059 82.804  1.00 33.41 386 A 1 
ATOM 2944 C CD1 . TYR A 0 386 . -105.229 -46.374 83.016  1.00 33.41 386 A 1 
ATOM 2945 C CD2 . TYR A 0 386 . -103.404 -44.845 82.502  1.00 33.41 386 A 1 
ATOM 2946 C CE1 . TYR A 0 386 . -104.351 -47.467 82.870  1.00 33.41 386 A 1 
ATOM 2947 C CE2 . TYR A 0 386 . -102.531 -45.935 82.326  1.00 33.41 386 A 1 
ATOM 2948 O OH  . TYR A 0 386 . -102.175 -48.309 82.325  1.00 33.41 386 A 1 
ATOM 2949 C CZ  . TYR A 0 386 . -103.008 -47.250 82.502  1.00 33.41 386 A 1 
ATOM 2950 N N   . GLY A 0 387 . -109.034 -44.205 82.242  1.00 32.99 387 A 1 
ATOM 2951 C CA  . GLY A 0 387 . -109.967 -44.263 83.379  1.00 32.99 387 A 1 
ATOM 2952 C C   . GLY A 0 387 . -111.398 -43.752 83.181  1.00 32.99 387 A 1 
ATOM 2953 O O   . GLY A 0 387 . -111.656 -42.558 83.208  1.00 32.99 387 A 1 
ATOM 2954 N N   . ALA A 0 388 . -112.339 -44.692 83.079  1.00 29.13 388 A 1 
ATOM 2955 C CA  . ALA A 0 388 . -113.788 -44.507 83.048  1.00 29.13 388 A 1 
ATOM 2956 C C   . ALA A 0 388 . -114.392 -44.132 84.424  1.00 29.13 388 A 1 
ATOM 2957 C CB  . ALA A 0 388 . -114.363 -45.840 82.547  1.00 29.13 388 A 1 
ATOM 2958 O O   . ALA A 0 388 . -113.945 -44.637 85.451  1.00 29.13 388 A 1 
ATOM 2959 N N   . GLY A 0 389 . -115.458 -43.320 84.447  1.00 33.89 389 A 1 
ATOM 2960 C CA  . GLY A 0 389 . -116.232 -42.991 85.654  1.00 33.89 389 A 1 
ATOM 2961 C C   . GLY A 0 389 . -117.449 -42.108 85.348  1.00 33.89 389 A 1 
ATOM 2962 O O   . GLY A 0 389 . -117.395 -41.245 84.484  1.00 33.89 389 A 1 
ATOM 2963 N N   . GLN A 0 390 . -118.573 -42.379 86.007  1.00 31.89 390 A 1 
ATOM 2964 C CA  . GLN A 0 390 . -119.943 -42.055 85.596  1.00 31.89 390 A 1 
ATOM 2965 C C   . GLN A 0 390 . -120.415 -40.609 85.858  1.00 31.89 390 A 1 
ATOM 2966 C CB  . GLN A 0 390 . -120.875 -43.017 86.356  1.00 31.89 390 A 1 
ATOM 2967 O O   . GLN A 0 390 . -120.089 -39.997 86.866  1.00 31.89 390 A 1 
ATOM 2968 C CG  . GLN A 0 390 . -120.732 -44.495 85.960  1.00 31.89 390 A 1 
ATOM 2969 C CD  . GLN A 0 390 . -121.286 -45.407 87.048  1.00 31.89 390 A 1 
ATOM 2970 N NE2 . GLN A 0 390 . -122.553 -45.760 87.025  1.00 31.89 390 A 1 
ATOM 2971 O OE1 . GLN A 0 390 . -120.586 -45.799 87.961  1.00 31.89 390 A 1 
ATOM 2972 N N   . SER A 0 391 . -121.300 -40.144 84.964  1.00 30.40 391 A 1 
ATOM 2973 C CA  . SER A 0 391 . -122.500 -39.312 85.186  1.00 30.40 391 A 1 
ATOM 2974 C C   . SER A 0 391 . -122.578 -38.457 86.465  1.00 30.40 391 A 1 
ATOM 2975 C CB  . SER A 0 391 . -123.722 -40.248 85.125  1.00 30.40 391 A 1 
ATOM 2976 O O   . SER A 0 391 . -123.042 -38.927 87.502  1.00 30.40 391 A 1 
ATOM 2977 O OG  . SER A 0 391 . -124.932 -39.546 85.326  1.00 30.40 391 A 1 
ATOM 2978 N N   . SER A 0 392 . -122.350 -37.146 86.337  1.00 34.32 392 A 1 
ATOM 2979 C CA  . SER A 0 392 . -123.000 -36.150 87.196  1.00 34.32 392 A 1 
ATOM 2980 C C   . SER A 0 392 . -123.311 -34.879 86.402  1.00 34.32 392 A 1 
ATOM 2981 C CB  . SER A 0 392 . -122.165 -35.844 88.440  1.00 34.32 392 A 1 
ATOM 2982 O O   . SER A 0 392 . -122.419 -34.201 85.897  1.00 34.32 392 A 1 
ATOM 2983 O OG  . SER A 0 392 . -122.944 -35.052 89.317  1.00 34.32 392 A 1 
ATOM 2984 N N   . LYS A 0 393 . -124.608 -34.582 86.257  1.00 31.21 393 A 1 
ATOM 2985 C CA  . LYS A 0 393 . -125.133 -33.309 85.751  1.00 31.21 393 A 1 
ATOM 2986 C C   . LYS A 0 393 . -124.969 -32.263 86.857  1.00 31.21 393 A 1 
ATOM 2987 C CB  . LYS A 0 393 . -126.619 -33.462 85.360  1.00 31.21 393 A 1 
ATOM 2988 O O   . LYS A 0 393 . -125.804 -32.177 87.751  1.00 31.21 393 A 1 
ATOM 2989 C CG  . LYS A 0 393 . -126.849 -34.155 84.010  1.00 31.21 393 A 1 
ATOM 2990 C CD  . LYS A 0 393 . -128.350 -34.398 83.778  1.00 31.21 393 A 1 
ATOM 2991 C CE  . LYS A 0 393 . -128.585 -35.046 82.408  1.00 31.21 393 A 1 
ATOM 2992 N NZ  . LYS A 0 393 . -129.991 -35.495 82.240  1.00 31.21 393 A 1 
ATOM 2993 N N   . GLY A 0 394 . -123.901 -31.479 86.782  1.00 31.41 394 A 1 
ATOM 2994 C CA  . GLY A 0 394 . -123.631 -30.344 87.661  1.00 31.41 394 A 1 
ATOM 2995 C C   . GLY A 0 394 . -122.795 -29.304 86.918  1.00 31.41 394 A 1 
ATOM 2996 O O   . GLY A 0 394 . -121.806 -29.638 86.278  1.00 31.41 394 A 1 
ATOM 2997 N N   . TYR A 0 395 . -123.257 -28.060 86.947  1.00 27.73 395 A 1 
ATOM 2998 C CA  . TYR A 0 395 . -122.767 -26.898 86.208  1.00 27.73 395 A 1 
ATOM 2999 C C   . TYR A 0 395 . -121.239 -26.686 86.290  1.00 27.73 395 A 1 
ATOM 3000 C CB  . TYR A 0 395 . -123.522 -25.687 86.785  1.00 27.73 395 A 1 
ATOM 3001 O O   . TYR A 0 395 . -120.691 -26.553 87.380  1.00 27.73 395 A 1 
ATOM 3002 C CG  . TYR A 0 395 . -125.020 -25.693 86.510  1.00 27.73 395 A 1 
ATOM 3003 C CD1 . TYR A 0 395 . -125.511 -24.956 85.416  1.00 27.73 395 A 1 
ATOM 3004 C CD2 . TYR A 0 395 . -125.920 -26.416 87.325  1.00 27.73 395 A 1 
ATOM 3005 C CE1 . TYR A 0 395 . -126.887 -24.948 85.125  1.00 27.73 395 A 1 
ATOM 3006 C CE2 . TYR A 0 395 . -127.299 -26.422 87.026  1.00 27.73 395 A 1 
ATOM 3007 O OH  . TYR A 0 395 . -129.108 -25.669 85.629  1.00 27.73 395 A 1 
ATOM 3008 C CZ  . TYR A 0 395 . -127.783 -25.684 85.923  1.00 27.73 395 A 1 
ATOM 3009 N N   . GLY A 0 396 . -120.568 -26.580 85.132  1.00 30.23 396 A 1 
ATOM 3010 C CA  . GLY A 0 396 . -119.126 -26.309 85.036  1.00 30.23 396 A 1 
ATOM 3011 C C   . GLY A 0 396 . -118.588 -26.212 83.598  1.00 30.23 396 A 1 
ATOM 3012 O O   . GLY A 0 396 . -118.137 -27.192 83.026  1.00 30.23 396 A 1 
ATOM 3013 N N   . LYS A 0 397 . -118.671 -25.004 83.028  1.00 29.79 397 A 1 
ATOM 3014 C CA  . LYS A 0 397 . -117.908 -24.393 81.913  1.00 29.79 397 A 1 
ATOM 3015 C C   . LYS A 0 397 . -116.687 -25.172 81.350  1.00 29.79 397 A 1 
ATOM 3016 C CB  . LYS A 0 397 . -117.429 -23.063 82.546  1.00 29.79 397 A 1 
ATOM 3017 O O   . LYS A 0 397 . -115.670 -25.217 82.029  1.00 29.79 397 A 1 
ATOM 3018 C CG  . LYS A 0 397 . -116.774 -22.022 81.628  1.00 29.79 397 A 1 
ATOM 3019 C CD  . LYS A 0 397 . -116.196 -20.890 82.499  1.00 29.79 397 A 1 
ATOM 3020 C CE  . LYS A 0 397 . -115.719 -19.708 81.648  1.00 29.79 397 A 1 
ATOM 3021 N NZ  . LYS A 0 397 . -114.973 -18.710 82.457  1.00 29.79 397 A 1 
ATOM 3022 N N   . ALA A 0 398 . -116.730 -25.603 80.076  1.00 34.90 398 A 1 
ATOM 3023 C CA  . ALA A 0 398 . -115.606 -25.572 79.107  1.00 34.90 398 A 1 
ATOM 3024 C C   . ALA A 0 398 . -115.980 -26.233 77.757  1.00 34.90 398 A 1 
ATOM 3025 C CB  . ALA A 0 398 . -114.348 -26.275 79.651  1.00 34.90 398 A 1 
ATOM 3026 O O   . ALA A 0 398 . -116.095 -27.447 77.667  1.00 34.90 398 A 1 
ATOM 3027 N N   . ASN A 0 399 . -116.130 -25.440 76.696  1.00 32.89 399 A 1 
ATOM 3028 C CA  . ASN A 0 399 . -116.111 -25.888 75.295  1.00 32.89 399 A 1 
ATOM 3029 C C   . ASN A 0 399 . -115.467 -24.709 74.534  1.00 32.89 399 A 1 
ATOM 3030 C CB  . ASN A 0 399 . -117.568 -26.215 74.856  1.00 32.89 399 A 1 
ATOM 3031 O O   . ASN A 0 399 . -116.118 -23.688 74.346  1.00 32.89 399 A 1 
ATOM 3032 C CG  . ASN A 0 399 . -117.686 -27.389 73.894  1.00 32.89 399 A 1 
ATOM 3033 N ND2 . ASN A 0 399 . -118.810 -27.543 73.231  1.00 32.89 399 A 1 
ATOM 3034 O OD1 . ASN A 0 399 . -116.798 -28.203 73.747  1.00 32.89 399 A 1 
ATOM 3035 N N   . GLN A 0 400 . -114.140 -24.577 74.430  1.00 32.23 400 A 1 
ATOM 3036 C CA  . GLN A 0 400 . -113.220 -25.306 73.541  1.00 32.23 400 A 1 
ATOM 3037 C C   . GLN A 0 400 . -113.730 -25.430 72.091  1.00 32.23 400 A 1 
ATOM 3038 C CB  . GLN A 0 400 . -112.616 -26.586 74.151  1.00 32.23 400 A 1 
ATOM 3039 O O   . GLN A 0 400 . -113.776 -26.510 71.521  1.00 32.23 400 A 1 
ATOM 3040 C CG  . GLN A 0 400 . -111.723 -26.284 75.373  1.00 32.23 400 A 1 
ATOM 3041 C CD  . GLN A 0 400 . -110.724 -27.395 75.706  1.00 32.23 400 A 1 
ATOM 3042 N NE2 . GLN A 0 400 . -109.861 -27.194 76.679  1.00 32.23 400 A 1 
ATOM 3043 O OE1 . GLN A 0 400 . -110.672 -28.450 75.105  1.00 32.23 400 A 1 
ATOM 3044 N N   . GLY A 0 401 . -114.110 -24.296 71.491  1.00 32.45 401 A 1 
ATOM 3045 C CA  . GLY A 0 401 . -114.305 -24.153 70.044  1.00 32.45 401 A 1 
ATOM 3046 C C   . GLY A 0 401 . -113.065 -23.556 69.367  1.00 32.45 401 A 1 
ATOM 3047 O O   . GLY A 0 401 . -112.864 -22.349 69.418  1.00 32.45 401 A 1 
ATOM 3048 N N   . SER A 0 402 . -112.226 -24.439 68.817  1.00 31.19 402 A 1 
ATOM 3049 C CA  . SER A 0 402 . -111.336 -24.303 67.642  1.00 31.19 402 A 1 
ATOM 3050 C C   . SER A 0 402 . -110.740 -22.928 67.264  1.00 31.19 402 A 1 
ATOM 3051 C CB  . SER A 0 402 . -112.071 -24.888 66.429  1.00 31.19 402 A 1 
ATOM 3052 O O   . SER A 0 402 . -111.400 -22.084 66.664  1.00 31.19 402 A 1 
ATOM 3053 O OG  . SER A 0 402 . -113.296 -24.217 66.218  1.00 31.19 402 A 1 
ATOM 3054 N N   . SER A 0 403 . -109.424 -22.773 67.467  1.00 31.89 403 A 1 
ATOM 3055 C CA  . SER A 0 403 . -108.600 -21.622 67.060  1.00 31.89 403 A 1 
ATOM 3056 C C   . SER A 0 403 . -107.904 -21.802 65.693  1.00 31.89 403 A 1 
ATOM 3057 C CB  . SER A 0 403 . -107.576 -21.315 68.168  1.00 31.89 403 A 1 
ATOM 3058 O O   . SER A 0 403 . -106.675 -21.794 65.628  1.00 31.89 403 A 1 
ATOM 3059 O OG  . SER A 0 403 . -106.556 -22.293 68.216  1.00 31.89 403 A 1 
ATOM 3060 N N   . TRP A 0 404 . -108.649 -21.971 64.596  1.00 28.80 404 A 1 
ATOM 3061 C CA  . TRP A 0 404 . -108.034 -22.113 63.256  1.00 28.80 404 A 1 
ATOM 3062 C C   . TRP A 0 404 . -108.556 -21.162 62.167  1.00 28.80 404 A 1 
ATOM 3063 C CB  . TRP A 0 404 . -107.980 -23.592 62.837  1.00 28.80 404 A 1 
ATOM 3064 O O   . TRP A 0 404 . -108.191 -21.319 61.010  1.00 28.80 404 A 1 
ATOM 3065 C CG  . TRP A 0 404 . -106.819 -24.339 63.426  1.00 28.80 404 A 1 
ATOM 3066 C CD1 . TRP A 0 404 . -106.806 -24.968 64.623  1.00 28.80 404 A 1 
ATOM 3067 C CD2 . TRP A 0 404 . -105.475 -24.513 62.872  1.00 28.80 404 A 1 
ATOM 3068 C CE2 . TRP A 0 404 . -104.700 -25.273 63.799  1.00 28.80 404 A 1 
ATOM 3069 C CE3 . TRP A 0 404 . -104.831 -24.108 61.681  1.00 28.80 404 A 1 
ATOM 3070 N NE1 . TRP A 0 404 . -105.558 -25.516 64.849  1.00 28.80 404 A 1 
ATOM 3071 C CH2 . TRP A 0 404 . -102.755 -25.209 62.363  1.00 28.80 404 A 1 
ATOM 3072 C CZ2 . TRP A 0 404 . -103.363 -25.622 63.560  1.00 28.80 404 A 1 
ATOM 3073 C CZ3 . TRP A 0 404 . -103.488 -24.453 61.429  1.00 28.80 404 A 1 
ATOM 3074 N N   . GLU A 0 405 . -109.313 -20.115 62.509  1.00 29.66 405 A 1 
ATOM 3075 C CA  . GLU A 0 405 . -109.853 -19.170 61.505  1.00 29.66 405 A 1 
ATOM 3076 C C   . GLU A 0 405 . -109.279 -17.739 61.562  1.00 29.66 405 A 1 
ATOM 3077 C CB  . GLU A 0 405 . -111.390 -19.220 61.516  1.00 29.66 405 A 1 
ATOM 3078 O O   . GLU A 0 405 . -109.807 -16.828 60.931  1.00 29.66 405 A 1 
ATOM 3079 C CG  . GLU A 0 405 . -111.886 -20.376 60.634  1.00 29.66 405 A 1 
ATOM 3080 C CD  . GLU A 0 405 . -113.415 -20.436 60.558  1.00 29.66 405 A 1 
ATOM 3081 O OE1 . GLU A 0 405 . -113.930 -20.728 59.457  1.00 29.66 405 A 1 
ATOM 3082 O OE2 . GLU A 0 405 . -114.056 -20.200 61.608  1.00 29.66 405 A 1 
ATOM 3083 N N   . GLY A 0 406 . -108.175 -17.501 62.281  1.00 29.62 406 A 1 
ATOM 3084 C CA  . GLY A 0 406 . -107.682 -16.133 62.516  1.00 29.62 406 A 1 
ATOM 3085 C C   . GLY A 0 406 . -106.479 -15.645 61.697  1.00 29.62 406 A 1 
ATOM 3086 O O   . GLY A 0 406 . -106.285 -14.436 61.594  1.00 29.62 406 A 1 
ATOM 3087 N N   . ALA A 0 407 . -105.639 -16.525 61.144  1.00 29.43 407 A 1 
ATOM 3088 C CA  . ALA A 0 407 . -104.270 -16.125 60.778  1.00 29.43 407 A 1 
ATOM 3089 C C   . ALA A 0 407 . -104.055 -15.673 59.320  1.00 29.43 407 A 1 
ATOM 3090 C CB  . ALA A 0 407 . -103.303 -17.235 61.199  1.00 29.43 407 A 1 
ATOM 3091 O O   . ALA A 0 407 . -103.000 -15.127 59.018  1.00 29.43 407 A 1 
ATOM 3092 N N   . SER A 0 408 . -105.024 -15.832 58.413  1.00 34.29 408 A 1 
ATOM 3093 C CA  . SER A 0 408 . -104.842 -15.472 56.993  1.00 34.29 408 A 1 
ATOM 3094 C C   . SER A 0 408 . -105.366 -14.083 56.602  1.00 34.29 408 A 1 
ATOM 3095 C CB  . SER A 0 408 . -105.407 -16.570 56.088  1.00 34.29 408 A 1 
ATOM 3096 O O   . SER A 0 408 . -105.333 -13.738 55.423  1.00 34.29 408 A 1 
ATOM 3097 O OG  . SER A 0 408 . -106.766 -16.809 56.402  1.00 34.29 408 A 1 
ATOM 3098 N N   . LYS A 0 409 . -105.831 -13.251 57.548  1.00 33.57 409 A 1 
ATOM 3099 C CA  . LYS A 0 409 . -106.433 -11.941 57.214  1.00 33.57 409 A 1 
ATOM 3100 C C   . LYS A 0 409 . -105.548 -10.706 57.367  1.00 33.57 409 A 1 
ATOM 3101 C CB  . LYS A 0 409 . -107.825 -11.781 57.851  1.00 33.57 409 A 1 
ATOM 3102 O O   . LYS A 0 409 . -106.018 -9.609  57.079  1.00 33.57 409 A 1 
ATOM 3103 C CG  . LYS A 0 409 . -108.887 -11.841 56.743  1.00 33.57 409 A 1 
ATOM 3104 C CD  . LYS A 0 409 . -110.283 -11.511 57.272  1.00 33.57 409 A 1 
ATOM 3105 C CE  . LYS A 0 409 . -111.280 -11.632 56.116  1.00 33.57 409 A 1 
ATOM 3106 N NZ  . LYS A 0 409 . -112.659 -11.307 56.549  1.00 33.57 409 A 1 
ATOM 3107 N N   . ALA A 0 410 . -104.281 -10.847 57.737  1.00 32.41 410 A 1 
ATOM 3108 C CA  . ALA A 0 410 . -103.343 -9.732  57.687  1.00 32.41 410 A 1 
ATOM 3109 C C   . ALA A 0 410 . -102.357 -9.963  56.544  1.00 32.41 410 A 1 
ATOM 3110 C CB  . ALA A 0 410 . -102.698 -9.543  59.062  1.00 32.41 410 A 1 
ATOM 3111 O O   . ALA A 0 410 . -101.353 -10.650 56.708  1.00 32.41 410 A 1 
ATOM 3112 N N   . GLY A 0 411 . -102.663 -9.376  55.384  1.00 31.42 411 A 1 
ATOM 3113 C CA  . GLY A 0 411 . -101.724 -9.161  54.287  1.00 31.42 411 A 1 
ATOM 3114 C C   . GLY A 0 411 . -100.609 -8.208  54.712  1.00 31.42 411 A 1 
ATOM 3115 O O   . GLY A 0 411 . -100.510 -7.094  54.207  1.00 31.42 411 A 1 
ATOM 3116 N N   . ALA A 0 412 . -99.784  -8.640  55.666  1.00 31.62 412 A 1 
ATOM 3117 C CA  . ALA A 0 412 . -98.467  -8.083  55.878  1.00 31.62 412 A 1 
ATOM 3118 C C   . ALA A 0 412 . -97.641  -8.506  54.664  1.00 31.62 412 A 1 
ATOM 3119 C CB  . ALA A 0 412 . -97.906  -8.568  57.220  1.00 31.62 412 A 1 
ATOM 3120 O O   . ALA A 0 412 . -97.030  -9.571  54.634  1.00 31.62 412 A 1 
ATOM 3121 N N   . GLN A 0 413 . -97.711  -7.676  53.625  1.00 30.32 413 A 1 
ATOM 3122 C CA  . GLN A 0 413 . -96.700  -7.593  52.591  1.00 30.32 413 A 1 
ATOM 3123 C C   . GLN A 0 413 . -95.380  -7.363  53.330  1.00 30.32 413 A 1 
ATOM 3124 C CB  . GLN A 0 413 . -97.042  -6.421  51.649  1.00 30.32 413 A 1 
ATOM 3125 O O   . GLN A 0 413 . -95.046  -6.236  53.686  1.00 30.32 413 A 1 
ATOM 3126 C CG  . GLN A 0 413 . -98.341  -6.636  50.854  1.00 30.32 413 A 1 
ATOM 3127 C CD  . GLN A 0 413 . -98.757  -5.381  50.091  1.00 30.32 413 A 1 
ATOM 3128 N NE2 . GLN A 0 413 . -98.873  -5.436  48.782  1.00 30.32 413 A 1 
ATOM 3129 O OE1 . GLN A 0 413 . -99.005  -4.329  50.653  1.00 30.32 413 A 1 
ATOM 3130 N N   . SER A 0 414 . -94.677  -8.445  53.666  1.00 30.41 414 A 1 
ATOM 3131 C CA  . SER A 0 414 . -93.276  -8.365  54.040  1.00 30.41 414 A 1 
ATOM 3132 C C   . SER A 0 414 . -92.575  -7.904  52.777  1.00 30.41 414 A 1 
ATOM 3133 C CB  . SER A 0 414 . -92.753  -9.712  54.546  1.00 30.41 414 A 1 
ATOM 3134 O O   . SER A 0 414 . -92.282  -8.703  51.892  1.00 30.41 414 A 1 
ATOM 3135 O OG  . SER A 0 414 . -91.431  -9.566  55.014  1.00 30.41 414 A 1 
ATOM 3136 N N   . THR A 0 415 . -92.450  -6.587  52.637  1.00 31.95 415 A 1 
ATOM 3137 C CA  . THR A 0 415 . -91.662  -5.942  51.600  1.00 31.95 415 A 1 
ATOM 3138 C C   . THR A 0 415 . -90.285  -6.584  51.656  1.00 31.95 415 A 1 
ATOM 3139 C CB  . THR A 0 415 . -91.583  -4.432  51.870  1.00 31.95 415 A 1 
ATOM 3140 O O   . THR A 0 415 . -89.582  -6.426  52.650  1.00 31.95 415 A 1 
ATOM 3141 C CG2 . THR A 0 415 . -90.883  -3.660  50.755  1.00 31.95 415 A 1 
ATOM 3142 O OG1 . THR A 0 415 . -92.889  -3.904  51.966  1.00 31.95 415 A 1 
ATOM 3143 N N   . MET A 0 416 . -89.971  -7.386  50.639  1.00 34.94 416 A 1 
ATOM 3144 C CA  . MET A 0 416 . -88.685  -8.050  50.453  1.00 34.94 416 A 1 
ATOM 3145 C C   . MET A 0 416 . -87.589  -6.984  50.526  1.00 34.94 416 A 1 
ATOM 3146 C CB  . MET A 0 416 . -88.687  -8.752  49.083  1.00 34.94 416 A 1 
ATOM 3147 O O   . MET A 0 416 . -87.436  -6.182  49.605  1.00 34.94 416 A 1 
ATOM 3148 C CG  . MET A 0 416 . -89.572  -10.005 49.048  1.00 34.94 416 A 1 
ATOM 3149 S SD  . MET A 0 416 . -89.916  -10.588 47.363  1.00 34.94 416 A 1 
ATOM 3150 C CE  . MET A 0 416 . -90.555  -12.247 47.712  1.00 34.94 416 A 1 
ATOM 3151 N N   . GLY A 0 417 . -86.913  -6.905  51.669  1.00 33.83 417 A 1 
ATOM 3152 C CA  . GLY A 0 417 . -85.735  -6.074  51.846  1.00 33.83 417 A 1 
ATOM 3153 C C   . GLY A 0 417 . -84.537  -6.900  51.422  1.00 33.83 417 A 1 
ATOM 3154 O O   . GLY A 0 417 . -84.193  -7.845  52.118  1.00 33.83 417 A 1 
ATOM 3155 N N   . TYR A 0 418 . -83.969  -6.572  50.269  1.00 36.13 418 A 1 
ATOM 3156 C CA  . TYR A 0 418 . -82.634  -7.017  49.886  1.00 36.13 418 A 1 
ATOM 3157 C C   . TYR A 0 418 . -81.632  -6.340  50.832  1.00 36.13 418 A 1 
ATOM 3158 C CB  . TYR A 0 418 . -82.377  -6.626  48.418  1.00 36.13 418 A 1 
ATOM 3159 O O   . TYR A 0 418 . -81.733  -5.121  51.038  1.00 36.13 418 A 1 
ATOM 3160 C CG  . TYR A 0 418 . -83.458  -7.065  47.437  1.00 36.13 418 A 1 
ATOM 3161 C CD1 . TYR A 0 418 . -83.382  -8.336  46.838  1.00 36.13 418 A 1 
ATOM 3162 C CD2 . TYR A 0 418 . -84.546  -6.215  47.140  1.00 36.13 418 A 1 
ATOM 3163 C CE1 . TYR A 0 418 . -84.390  -8.763  45.951  1.00 36.13 418 A 1 
ATOM 3164 C CE2 . TYR A 0 418 . -85.565  -6.643  46.265  1.00 36.13 418 A 1 
ATOM 3165 O OH  . TYR A 0 418 . -86.472  -8.333  44.827  1.00 36.13 418 A 1 
ATOM 3166 C CZ  . TYR A 0 418 . -85.486  -7.922  45.670  1.00 36.13 418 A 1 
ATOM 3167 N N   . ASP A 0 419 . -80.702  -7.089  51.413  1.00 38.25 419 A 1 
ATOM 3168 C CA  . ASP A 0 419 . -79.405  -6.532  51.780  1.00 38.25 419 A 1 
ATOM 3169 C C   . ASP A 0 419 . -78.624  -6.241  50.488  1.00 38.25 419 A 1 
ATOM 3170 C CB  . ASP A 0 419 . -78.641  -7.383  52.821  1.00 38.25 419 A 1 
ATOM 3171 O O   . ASP A 0 419 . -78.883  -6.808  49.430  1.00 38.25 419 A 1 
ATOM 3172 C CG  . ASP A 0 419 . -78.666  -8.917  52.682  1.00 38.25 419 A 1 
ATOM 3173 O OD1 . ASP A 0 419 . -79.439  -9.429  51.843  1.00 38.25 419 A 1 
ATOM 3174 O OD2 . ASP A 0 419 . -78.169  -9.573  53.621  1.00 38.25 419 A 1 
ATOM 3175 N N   . ASN A 0 420 . -77.806  -5.192  50.516  1.00 37.04 420 A 1 
ATOM 3176 C CA  . ASN A 0 420 . -76.867  -4.908  49.433  1.00 37.04 420 A 1 
ATOM 3177 C C   . ASN A 0 420 . -75.512  -4.844  50.115  1.00 37.04 420 A 1 
ATOM 3178 C CB  . ASN A 0 420 . -77.153  -3.575  48.699  1.00 37.04 420 A 1 
ATOM 3179 O O   . ASN A 0 420 . -75.129  -3.763  50.580  1.00 37.04 420 A 1 
ATOM 3180 C CG  . ASN A 0 420 . -78.482  -3.475  47.991  1.00 37.04 420 A 1 
ATOM 3181 N ND2 . ASN A 0 420 . -79.466  -2.927  48.656  1.00 37.04 420 A 1 
ATOM 3182 O OD1 . ASN A 0 420 . -78.671  -3.744  46.819  1.00 37.04 420 A 1 
ATOM 3183 N N   . ASP A 0 421 . -74.834  -5.975  50.217  1.00 46.62 421 A 1 
ATOM 3184 C CA  . ASP A 0 421 . -73.452  -5.948  50.647  1.00 46.62 421 A 1 
ATOM 3185 C C   . ASP A 0 421 . -72.621  -5.389  49.472  1.00 46.62 421 A 1 
ATOM 3186 C CB  . ASP A 0 421 . -73.042  -7.313  51.236  1.00 46.62 421 A 1 
ATOM 3187 O O   . ASP A 0 421 . -72.686  -5.805  48.316  1.00 46.62 421 A 1 
ATOM 3188 C CG  . ASP A 0 421 . -73.637  -7.577  52.640  1.00 46.62 421 A 1 
ATOM 3189 O OD1 . ASP A 0 421 . -74.236  -6.642  53.230  1.00 46.62 421 A 1 
ATOM 3190 O OD2 . ASP A 0 421 . -73.370  -8.671  53.188  1.00 46.62 421 A 1 
ATOM 3191 N N   . GLU A 0 422 . -71.905  -4.294  49.717  1.00 45.53 422 A 1 
ATOM 3192 C CA  . GLU A 0 422 . -70.929  -3.779  48.756  1.00 45.53 422 A 1 
ATOM 3193 C C   . GLU A 0 422 . -69.579  -4.393  49.126  1.00 45.53 422 A 1 
ATOM 3194 C CB  . GLU A 0 422 . -70.918  -2.233  48.705  1.00 45.53 422 A 1 
ATOM 3195 O O   . GLU A 0 422 . -68.883  -3.912  50.023  1.00 45.53 422 A 1 
ATOM 3196 C CG  . GLU A 0 422 . -71.989  -1.675  47.744  1.00 45.53 422 A 1 
ATOM 3197 C CD  . GLU A 0 422 . -72.015  -0.136  47.596  1.00 45.53 422 A 1 
ATOM 3198 O OE1 . GLU A 0 422 . -72.948  0.363   46.900  1.00 45.53 422 A 1 
ATOM 3199 O OE2 . GLU A 0 422 . -71.107  0.560   48.102  1.00 45.53 422 A 1 
ATOM 3200 N N   . TRP A 0 423 . -69.189  -5.481  48.456  1.00 59.39 423 A 1 
ATOM 3201 C CA  . TRP A 0 423 . -67.873  -6.085  48.659  1.00 59.39 423 A 1 
ATOM 3202 C C   . TRP A 0 423 . -66.871  -5.688  47.566  1.00 59.39 423 A 1 
ATOM 3203 C CB  . TRP A 0 423 . -67.976  -7.594  48.897  1.00 59.39 423 A 1 
ATOM 3204 O O   . TRP A 0 423 . -67.205  -5.420  46.411  1.00 59.39 423 A 1 
ATOM 3205 C CG  . TRP A 0 423 . -68.382  -8.420  47.724  1.00 59.39 423 A 1 
ATOM 3206 C CD1 . TRP A 0 423 . -69.647  -8.786  47.441  1.00 59.39 423 A 1 
ATOM 3207 C CD2 . TRP A 0 423 . -67.563  -8.995  46.666  1.00 59.39 423 A 1 
ATOM 3208 C CE2 . TRP A 0 423 . -68.408  -9.733  45.783  1.00 59.39 423 A 1 
ATOM 3209 C CE3 . TRP A 0 423 . -66.198  -8.913  46.333  1.00 59.39 423 A 1 
ATOM 3210 N NE1 . TRP A 0 423 . -69.666  -9.583  46.319  1.00 59.39 423 A 1 
ATOM 3211 C CH2 . TRP A 0 423 . -66.570  -10.228 44.303  1.00 59.39 423 A 1 
ATOM 3212 C CZ2 . TRP A 0 423 . -67.918  -10.389 44.645  1.00 59.39 423 A 1 
ATOM 3213 C CZ3 . TRP A 0 423 . -65.734  -9.456  45.124  1.00 59.39 423 A 1 
ATOM 3214 N N   . ALA A 0 424 . -65.592  -5.672  47.955  1.00 49.24 424 A 1 
ATOM 3215 C CA  . ALA A 0 424 . -64.450  -5.422  47.076  1.00 49.24 424 A 1 
ATOM 3216 C C   . ALA A 0 424 . -63.407  -6.539  47.239  1.00 49.24 424 A 1 
ATOM 3217 C CB  . ALA A 0 424 . -63.855  -4.042  47.393  1.00 49.24 424 A 1 
ATOM 3218 O O   . ALA A 0 424 . -63.027  -6.855  48.375  1.00 49.24 424 A 1 
ATOM 3219 N N   . LYS A 0 425 . -62.936  -7.112  46.121  1.00 56.96 425 A 1 
ATOM 3220 C CA  . LYS A 0 425 . -61.764  -8.013  46.052  1.00 56.96 425 A 1 
ATOM 3221 C C   . LYS A 0 425 . -60.603  -7.288  45.370  1.00 56.96 425 A 1 
ATOM 3222 C CB  . LYS A 0 425 . -62.071  -9.328  45.303  1.00 56.96 425 A 1 
ATOM 3223 O O   . LYS A 0 425 . -60.829  -6.499  44.456  1.00 56.96 425 A 1 
ATOM 3224 C CG  . LYS A 0 425 . -62.841  -10.360 46.150  1.00 56.96 425 A 1 
ATOM 3225 C CD  . LYS A 0 425 . -63.372  -11.536 45.300  1.00 56.96 425 A 1 
ATOM 3226 C CE  . LYS A 0 425 . -64.490  -12.287 46.044  1.00 56.96 425 A 1 
ATOM 3227 N NZ  . LYS A 0 425 . -65.356  -13.068 45.124  1.00 56.96 425 A 1 
ATOM 3228 N N   . GLN A 0 426 . -59.386  -7.578  45.822  1.00 58.72 426 A 1 
ATOM 3229 C CA  . GLN A 0 426 . -58.142  -7.107  45.216  1.00 58.72 426 A 1 
ATOM 3230 C C   . GLN A 0 426 . -57.649  -8.091  44.148  1.00 58.72 426 A 1 
ATOM 3231 C CB  . GLN A 0 426 . -57.053  -6.917  46.289  1.00 58.72 426 A 1 
ATOM 3232 O O   . GLN A 0 426 . -57.629  -9.302  44.380  1.00 58.72 426 A 1 
ATOM 3233 C CG  . GLN A 0 426 . -57.310  -5.747  47.250  1.00 58.72 426 A 1 
ATOM 3234 C CD  . GLN A 0 426 . -58.377  -6.001  48.310  1.00 58.72 426 A 1 
ATOM 3235 N NE2 . GLN A 0 426 . -58.994  -4.952  48.804  1.00 58.72 426 A 1 
ATOM 3236 O OE1 . GLN A 0 426 . -58.698  -7.114  48.706  1.00 58.72 426 A 1 
ATOM 3237 N N   . ALA A 0 427 . -57.203  -7.547  43.020  1.00 56.58 427 A 1 
ATOM 3238 C CA  . ALA A 0 427 . -56.434  -8.233  41.991  1.00 56.58 427 A 1 
ATOM 3239 C C   . ALA A 0 427 . -55.032  -7.609  41.911  1.00 56.58 427 A 1 
ATOM 3240 C CB  . ALA A 0 427 . -57.189  -8.100  40.665  1.00 56.58 427 A 1 
ATOM 3241 O O   . ALA A 0 427 . -54.889  -6.400  42.088  1.00 56.58 427 A 1 
ATOM 3242 N N   . TYR A 0 428 . -54.015  -8.426  41.630  1.00 62.88 428 A 1 
ATOM 3243 C CA  . TYR A 0 428 . -52.640  -7.969  41.411  1.00 62.88 428 A 1 
ATOM 3244 C C   . TYR A 0 428 . -52.193  -8.370  40.004  1.00 62.88 428 A 1 
ATOM 3245 C CB  . TYR A 0 428 . -51.703  -8.542  42.486  1.00 62.88 428 A 1 
ATOM 3246 O O   . TYR A 0 428 . -52.385  -9.530  39.619  1.00 62.88 428 A 1 
ATOM 3247 C CG  . TYR A 0 428 . -52.034  -8.102  43.902  1.00 62.88 428 A 1 
ATOM 3248 C CD1 . TYR A 0 428 . -51.583  -6.852  44.366  1.00 62.88 428 A 1 
ATOM 3249 C CD2 . TYR A 0 428 . -52.805  -8.928  44.745  1.00 62.88 428 A 1 
ATOM 3250 C CE1 . TYR A 0 428 . -51.897  -6.424  45.670  1.00 62.88 428 A 1 
ATOM 3251 C CE2 . TYR A 0 428 . -53.127  -8.503  46.049  1.00 62.88 428 A 1 
ATOM 3252 O OH  . TYR A 0 428 . -52.986  -6.840  47.769  1.00 62.88 428 A 1 
ATOM 3253 C CZ  . TYR A 0 428 . -52.672  -7.251  46.512  1.00 62.88 428 A 1 
ATOM 3254 N N   . GLY A 0 429 . -51.631  -7.413  39.270  1.00 64.53 429 A 1 
ATOM 3255 C CA  . GLY A 0 429 . -50.853  -7.624  38.050  1.00 64.53 429 A 1 
ATOM 3256 C C   . GLY A 0 429 . -49.373  -7.337  38.310  1.00 64.53 429 A 1 
ATOM 3257 O O   . GLY A 0 429 . -49.030  -6.704  39.312  1.00 64.53 429 A 1 
ATOM 3258 N N   . ALA A 0 430 . -48.514  -7.863  37.449  1.00 68.39 430 A 1 
ATOM 3259 C CA  . ALA A 0 430 . -47.109  -7.503  37.372  1.00 68.39 430 A 1 
ATOM 3260 C C   . ALA A 0 430 . -46.674  -7.559  35.912  1.00 68.39 430 A 1 
ATOM 3261 C CB  . ALA A 0 430 . -46.271  -8.461  38.230  1.00 68.39 430 A 1 
ATOM 3262 O O   . ALA A 0 430 . -46.987  -8.532  35.228  1.00 68.39 430 A 1 
ATOM 3263 N N   . ASP A 0 431 . -45.928  -6.570  35.479  1.00 72.48 431 A 1 
ATOM 3264 C CA  . ASP A 0 431 . -45.388  -6.448  34.137  1.00 72.48 431 A 1 
ATOM 3265 C C   . ASP A 0 431 . -43.900  -6.123  34.233  1.00 72.48 431 A 1 
ATOM 3266 C CB  . ASP A 0 431 . -46.224  -5.487  33.279  1.00 72.48 431 A 1 
ATOM 3267 O O   . ASP A 0 431 . -43.423  -5.550  35.215  1.00 72.48 431 A 1 
ATOM 3268 C CG  . ASP A 0 431 . -46.606  -4.130  33.885  1.00 72.48 431 A 1 
ATOM 3269 O OD1 . ASP A 0 431 . -47.088  -4.131  35.051  1.00 72.48 431 A 1 
ATOM 3270 O OD2 . ASP A 0 431 . -46.641  -3.135  33.140  1.00 72.48 431 A 1 
ATOM 3271 N N   . SER A 0 432 . -43.144  -6.659  33.284  1.00 74.34 432 A 1 
ATOM 3272 C CA  . SER A 0 432 . -41.694  -6.527  33.229  1.00 74.34 432 A 1 
ATOM 3273 C C   . SER A 0 432 . -41.320  -6.180  31.798  1.00 74.34 432 A 1 
ATOM 3274 C CB  . SER A 0 432 . -40.994  -7.818  33.672  1.00 74.34 432 A 1 
ATOM 3275 O O   . SER A 0 432 . -41.237  -7.065  30.944  1.00 74.34 432 A 1 
ATOM 3276 O OG  . SER A 0 432 . -40.988  -7.986  35.084  1.00 74.34 432 A 1 
ATOM 3277 N N   . ASP A 0 433 . -41.068  -4.900  31.573  1.00 78.14 433 A 1 
ATOM 3278 C CA  . ASP A 0 433 . -40.624  -4.343  30.309  1.00 78.14 433 A 1 
ATOM 3279 C C   . ASP A 0 433 . -39.100  -4.194  30.325  1.00 78.14 433 A 1 
ATOM 3280 C CB  . ASP A 0 433 . -41.330  -2.995  30.058  1.00 78.14 433 A 1 
ATOM 3281 O O   . ASP A 0 433 . -38.485  -3.727  31.285  1.00 78.14 433 A 1 
ATOM 3282 C CG  . ASP A 0 433 . -42.599  -3.077  29.206  1.00 78.14 433 A 1 
ATOM 3283 O OD1 . ASP A 0 433 . -43.029  -4.206  28.904  1.00 78.14 433 A 1 
ATOM 3284 O OD2 . ASP A 0 433 . -42.996  -1.998  28.687  1.00 78.14 433 A 1 
ATOM 3285 N N   . SER A 0 434 . -38.441  -4.597  29.245  1.00 79.64 434 A 1 
ATOM 3286 C CA  . SER A 0 434 . -37.020  -4.328  29.032  1.00 79.64 434 A 1 
ATOM 3287 C C   . SER A 0 434 . -36.822  -3.746  27.645  1.00 79.64 434 A 1 
ATOM 3288 C CB  . SER A 0 434 . -36.158  -5.569  29.255  1.00 79.64 434 A 1 
ATOM 3289 O O   . SER A 0 434 . -37.163  -4.368  26.634  1.00 79.64 434 A 1 
ATOM 3290 O OG  . SER A 0 434 . -36.404  -6.108  30.540  1.00 79.64 434 A 1 
ATOM 3291 N N   . ARG A 0 435 . -36.267  -2.535  27.600  1.00 81.15 435 A 1 
ATOM 3292 C CA  . ARG A 0 435 . -35.976  -1.804  26.368  1.00 81.15 435 A 1 
ATOM 3293 C C   . ARG A 0 435 . -34.503  -1.512  26.283  1.00 81.15 435 A 1 
ATOM 3294 C CB  . ARG A 0 435 . -36.772  -0.502  26.296  1.00 81.15 435 A 1 
ATOM 3295 O O   . ARG A 0 435 . -33.935  -0.900  27.178  1.00 81.15 435 A 1 
ATOM 3296 C CG  . ARG A 0 435 . -38.240  -0.809  26.075  1.00 81.15 435 A 1 
ATOM 3297 C CD  . ARG A 0 435 . -39.087  0.456   26.081  1.00 81.15 435 A 1 
ATOM 3298 N NE  . ARG A 0 435 . -40.504  0.078   26.074  1.00 81.15 435 A 1 
ATOM 3299 N NH1 . ARG A 0 435 . -41.392  2.165   26.294  1.00 81.15 435 A 1 
ATOM 3300 N NH2 . ARG A 0 435 . -42.666  0.348   26.685  1.00 81.15 435 A 1 
ATOM 3301 C CZ  . ARG A 0 435 . -41.522  0.864   26.336  1.00 81.15 435 A 1 
ATOM 3302 N N   . TRP A 0 436 . -33.925  -1.875  25.154  1.00 87.29 436 A 1 
ATOM 3303 C CA  . TRP A 0 436 . -32.532  -1.613  24.865  1.00 87.29 436 A 1 
ATOM 3304 C C   . TRP A 0 436 . -32.403  -0.930  23.515  1.00 87.29 436 A 1 
ATOM 3305 C CB  . TRP A 0 436 . -31.768  -2.926  24.933  1.00 87.29 436 A 1 
ATOM 3306 O O   . TRP A 0 436 . -33.094  -1.293  22.560  1.00 87.29 436 A 1 
ATOM 3307 C CG  . TRP A 0 436 . -30.332  -2.813  24.560  1.00 87.29 436 A 1 
ATOM 3308 C CD1 . TRP A 0 436 . -29.328  -2.479  25.397  1.00 87.29 436 A 1 
ATOM 3309 C CD2 . TRP A 0 436 . -29.727  -3.031  23.256  1.00 87.29 436 A 1 
ATOM 3310 C CE2 . TRP A 0 436 . -28.314  -2.975  23.418  1.00 87.29 436 A 1 
ATOM 3311 C CE3 . TRP A 0 436 . -30.225  -3.326  21.969  1.00 87.29 436 A 1 
ATOM 3312 N NE1 . TRP A 0 436 . -28.128  -2.551  24.720  1.00 87.29 436 A 1 
ATOM 3313 C CH2 . TRP A 0 436 . -27.966  -3.643  21.113  1.00 87.29 436 A 1 
ATOM 3314 C CZ2 . TRP A 0 436 . -27.445  -3.361  22.389  1.00 87.29 436 A 1 
ATOM 3315 C CZ3 . TRP A 0 436 . -29.353  -3.590  20.897  1.00 87.29 436 A 1 
ATOM 3316 N N   . GLY A 0 437 . -31.508  0.048   23.433  1.00 89.33 437 A 1 
ATOM 3317 C CA  . GLY A 0 437 . -31.301  0.828   22.225  1.00 89.33 437 A 1 
ATOM 3318 C C   . GLY A 0 437 . -29.844  1.184   21.988  1.00 89.33 437 A 1 
ATOM 3319 O O   . GLY A 0 437 . -29.065  1.384   22.922  1.00 89.33 437 A 1 
ATOM 3320 N N   . LYS A 0 438 . -29.499  1.275   20.706  1.00 88.60 438 A 1 
ATOM 3321 C CA  . LYS A 0 438 . -28.261  1.846   20.195  1.00 88.60 438 A 1 
ATOM 3322 C C   . LYS A 0 438 . -28.575  2.814   19.080  1.00 88.60 438 A 1 
ATOM 3323 C CB  . LYS A 0 438 . -27.322  0.766   19.671  1.00 88.60 438 A 1 
ATOM 3324 O O   . LYS A 0 438 . -29.243  2.412   18.130  1.00 88.60 438 A 1 
ATOM 3325 C CG  . LYS A 0 438 . -26.841  -0.085  20.833  1.00 88.60 438 A 1 
ATOM 3326 C CD  . LYS A 0 438 . -25.762  -1.054  20.369  1.00 88.60 438 A 1 
ATOM 3327 C CE  . LYS A 0 438 . -25.050  -1.418  21.656  1.00 88.60 438 A 1 
ATOM 3328 N NZ  . LYS A 0 438 . -23.893  -2.300  21.456  1.00 88.60 438 A 1 
ATOM 3329 N N   . SER A 0 439 . -28.050  4.024   19.167  1.00 89.47 439 A 1 
ATOM 3330 C CA  . SER A 0 439 . -28.214  5.028   18.123  1.00 89.47 439 A 1 
ATOM 3331 C C   . SER A 0 439 . -26.896  5.707   17.784  1.00 89.47 439 A 1 
ATOM 3332 C CB  . SER A 0 439 . -29.319  6.029   18.462  1.00 89.47 439 A 1 
ATOM 3333 O O   . SER A 0 439 . -25.996  5.795   18.617  1.00 89.47 439 A 1 
ATOM 3334 O OG  . SER A 0 439 . -29.127  6.611   19.734  1.00 89.47 439 A 1 
ATOM 3335 N N   . TYR A 0 440 . -26.789  6.163   16.544  1.00 89.88 440 A 1 
ATOM 3336 C CA  . TYR A 0 440 . -25.722  7.033   16.058  1.00 89.88 440 A 1 
ATOM 3337 C C   . TYR A 0 440 . -26.366  8.083   15.159  1.00 89.88 440 A 1 
ATOM 3338 C CB  . TYR A 0 440 . -24.708  6.236   15.224  1.00 89.88 440 A 1 
ATOM 3339 O O   . TYR A 0 440 . -27.148  7.695   14.289  1.00 89.88 440 A 1 
ATOM 3340 C CG  . TYR A 0 440 . -24.050  5.037   15.880  1.00 89.88 440 A 1 
ATOM 3341 C CD1 . TYR A 0 440 . -22.742  5.143   16.380  1.00 89.88 440 A 1 
ATOM 3342 C CD2 . TYR A 0 440 . -24.721  3.803   15.934  1.00 89.88 440 A 1 
ATOM 3343 C CE1 . TYR A 0 440 . -22.057  3.996   16.822  1.00 89.88 440 A 1 
ATOM 3344 C CE2 . TYR A 0 440 . -24.067  2.658   16.430  1.00 89.88 440 A 1 
ATOM 3345 O OH  . TYR A 0 440 . -22.090  1.651   17.341  1.00 89.88 440 A 1 
ATOM 3346 C CZ  . TYR A 0 440 . -22.720  2.751   16.847  1.00 89.88 440 A 1 
ATOM 3347 N N   . ASP A 0 441 . -26.012  9.365   15.265  1.00 88.22 441 A 1 
ATOM 3348 C CA  . ASP A 0 441 . -26.528  10.363  14.310  1.00 88.22 441 A 1 
ATOM 3349 C C   . ASP A 0 441 . -25.983  10.123  12.901  1.00 88.22 441 A 1 
ATOM 3350 C CB  . ASP A 0 441 . -26.162  11.797  14.715  1.00 88.22 441 A 1 
ATOM 3351 O O   . ASP A 0 441 . -26.655  10.390  11.902  1.00 88.22 441 A 1 
ATOM 3352 C CG  . ASP A 0 441 . -27.005  12.360  15.863  1.00 88.22 441 A 1 
ATOM 3353 O OD1 . ASP A 0 441 . -28.158  11.920  16.042  1.00 88.22 441 A 1 
ATOM 3354 O OD2 . ASP A 0 441 . -26.487  13.275  16.548  1.00 88.22 441 A 1 
ATOM 3355 N N   . SER A 0 442 . -24.757  9.612   12.795  1.00 89.81 442 A 1 
ATOM 3356 C CA  . SER A 0 442 . -24.191  9.212   11.511  1.00 89.81 442 A 1 
ATOM 3357 C C   . SER A 0 442 . -23.121  8.146   11.663  1.00 89.81 442 A 1 
ATOM 3358 C CB  . SER A 0 442 . -23.640  10.426  10.756  1.00 89.81 442 A 1 
ATOM 3359 O O   . SER A 0 442 . -22.439  8.062   12.684  1.00 89.81 442 A 1 
ATOM 3360 O OG  . SER A 0 442 . -22.506  10.969  11.401  1.00 89.81 442 A 1 
ATOM 3361 N N   . VAL A 0 443 . -22.954  7.336   10.619  1.00 90.81 443 A 1 
ATOM 3362 C CA  . VAL A 0 443 . -21.900  6.325   10.535  1.00 90.81 443 A 1 
ATOM 3363 C C   . VAL A 0 443 . -21.233  6.411   9.168   1.00 90.81 443 A 1 
ATOM 3364 C CB  . VAL A 0 443 . -22.442  4.906   10.806  1.00 90.81 443 A 1 
ATOM 3365 O O   . VAL A 0 443 . -21.905  6.407   8.139   1.00 90.81 443 A 1 
ATOM 3366 C CG1 . VAL A 0 443 . -21.280  3.912   10.963  1.00 90.81 443 A 1 
ATOM 3367 C CG2 . VAL A 0 443 . -23.299  4.817   12.076  1.00 90.81 443 A 1 
ATOM 3368 N N   . SER A 0 444 . -19.902  6.439   9.146   1.00 92.62 444 A 1 
ATOM 3369 C CA  . SER A 0 444 . -19.084  6.400   7.934   1.00 92.62 444 A 1 
ATOM 3370 C C   . SER A 0 444 . -18.090  5.247   8.008   1.00 92.62 444 A 1 
ATOM 3371 C CB  . SER A 0 444 . -18.356  7.729   7.718   1.00 92.62 444 A 1 
ATOM 3372 O O   . SER A 0 444 . -17.337  5.106   8.971   1.00 92.62 444 A 1 
ATOM 3373 O OG  . SER A 0 444 . -17.714  7.751   6.447   1.00 92.62 444 A 1 
ATOM 3374 N N   . ALA A 0 445 . -18.049  4.419   6.970   1.00 93.35 445 A 1 
ATOM 3375 C CA  . ALA A 0 445 . -17.086  3.341   6.814   1.00 93.35 445 A 1 
ATOM 3376 C C   . ALA A 0 445 . -16.367  3.475   5.474   1.00 93.35 445 A 1 
ATOM 3377 C CB  . ALA A 0 445 . -17.791  1.991   6.965   1.00 93.35 445 A 1 
ATOM 3378 O O   . ALA A 0 445 . -16.988  3.539   4.415   1.00 93.35 445 A 1 
ATOM 3379 N N   . ARG A 0 446 . -15.036  3.479   5.506   1.00 95.55 446 A 1 
ATOM 3380 C CA  . ARG A 0 446 . -14.169  3.621   4.334   1.00 95.55 446 A 1 
ATOM 3381 C C   . ARG A 0 446 . -13.187  2.461   4.287   1.00 95.55 446 A 1 
ATOM 3382 C CB  . ARG A 0 446 . -13.461  4.985   4.364   1.00 95.55 446 A 1 
ATOM 3383 O O   . ARG A 0 446 . -12.593  2.102   5.300   1.00 95.55 446 A 1 
ATOM 3384 C CG  . ARG A 0 446 . -14.465  6.149   4.321   1.00 95.55 446 A 1 
ATOM 3385 C CD  . ARG A 0 446 . -13.786  7.507   4.510   1.00 95.55 446 A 1 
ATOM 3386 N NE  . ARG A 0 446 . -14.805  8.570   4.492   1.00 95.55 446 A 1 
ATOM 3387 N NH1 . ARG A 0 446 . -14.440  9.401   2.375   1.00 95.55 446 A 1 
ATOM 3388 N NH2 . ARG A 0 446 . -16.186  10.112  3.579   1.00 95.55 446 A 1 
ATOM 3389 C CZ  . ARG A 0 446 . -15.129  9.360   3.486   1.00 95.55 446 A 1 
ATOM 3390 N N   . SER A 0 447 . -13.002  1.887   3.107   1.00 95.84 447 A 1 
ATOM 3391 C CA  . SER A 0 447 . -12.012  0.852   2.815   1.00 95.84 447 A 1 
ATOM 3392 C C   . SER A 0 447 . -11.225  1.273   1.585   1.00 95.84 447 A 1 
ATOM 3393 C CB  . SER A 0 447 . -12.708  -0.486  2.561   1.00 95.84 447 A 1 
ATOM 3394 O O   . SER A 0 447 . -11.822  1.739   0.619   1.00 95.84 447 A 1 
ATOM 3395 O OG  . SER A 0 447 . -11.789  -1.554  2.418   1.00 95.84 447 A 1 
ATOM 3396 N N   . TYR A 0 448 . -9.914   1.087   1.618   1.00 94.91 448 A 1 
ATOM 3397 C CA  . TYR A 0 448 . -8.993   1.422   0.541   1.00 94.91 448 A 1 
ATOM 3398 C C   . TYR A 0 448 . -7.935   0.328   0.454   1.00 94.91 448 A 1 
ATOM 3399 C CB  . TYR A 0 448 . -8.356   2.781   0.849   1.00 94.91 448 A 1 
ATOM 3400 O O   . TYR A 0 448 . -7.211   0.118   1.420   1.00 94.91 448 A 1 
ATOM 3401 C CG  . TYR A 0 448 . -7.287   3.204   -0.137  1.00 94.91 448 A 1 
ATOM 3402 C CD1 . TYR A 0 448 . -5.938   2.848   0.072   1.00 94.91 448 A 1 
ATOM 3403 C CD2 . TYR A 0 448 . -7.649   3.953   -1.271  1.00 94.91 448 A 1 
ATOM 3404 C CE1 . TYR A 0 448 . -4.951   3.248   -0.849  1.00 94.91 448 A 1 
ATOM 3405 C CE2 . TYR A 0 448 . -6.664   4.360   -2.188  1.00 94.91 448 A 1 
ATOM 3406 O OH  . TYR A 0 448 . -4.382   4.412   -2.880  1.00 94.91 448 A 1 
ATOM 3407 C CZ  . TYR A 0 448 . -5.316   4.006   -1.983  1.00 94.91 448 A 1 
ATOM 3408 N N   . ASP A 0 449 . -7.847   -0.343  -0.681  1.00 95.46 449 A 1 
ATOM 3409 C CA  . ASP A 0 449 . -6.812   -1.317  -0.995  1.00 95.46 449 A 1 
ATOM 3410 C C   . ASP A 0 449 . -6.105   -0.829  -2.265  1.00 95.46 449 A 1 
ATOM 3411 C CB  . ASP A 0 449 . -7.423   -2.723  -1.163  1.00 95.46 449 A 1 
ATOM 3412 O O   . ASP A 0 449 . -6.762   -0.467  -3.236  1.00 95.46 449 A 1 
ATOM 3413 C CG  . ASP A 0 449 . -7.766   -3.468  0.145   1.00 95.46 449 A 1 
ATOM 3414 O OD1 . ASP A 0 449 . -7.787   -2.878  1.248   1.00 95.46 449 A 1 
ATOM 3415 O OD2 . ASP A 0 449 . -7.957   -4.711  0.090   1.00 95.46 449 A 1 
ATOM 3416 N N   . ASN A 0 450 . -4.779   -0.783  -2.258  1.00 95.64 450 A 1 
ATOM 3417 C CA  . ASN A 0 450 . -3.980   -0.351  -3.396  1.00 95.64 450 A 1 
ATOM 3418 C C   . ASN A 0 450 . -2.748   -1.238  -3.540  1.00 95.64 450 A 1 
ATOM 3419 C CB  . ASN A 0 450 . -3.630   1.131   -3.233  1.00 95.64 450 A 1 
ATOM 3420 O O   . ASN A 0 450 . -2.070   -1.512  -2.552  1.00 95.64 450 A 1 
ATOM 3421 C CG  . ASN A 0 450 . -2.596   1.601   -4.238  1.00 95.64 450 A 1 
ATOM 3422 N ND2 . ASN A 0 450 . -1.394   1.872   -3.790  1.00 95.64 450 A 1 
ATOM 3423 O OD1 . ASN A 0 450 . -2.826   1.725   -5.421  1.00 95.64 450 A 1 
ATOM 3424 N N   . GLU A 0 451 . -2.454   -1.643  -4.765  1.00 96.39 451 A 1 
ATOM 3425 C CA  . GLU A 0 451 . -1.304   -2.456  -5.143  1.00 96.39 451 A 1 
ATOM 3426 C C   . GLU A 0 451 . -0.531   -1.722  -6.233  1.00 96.39 451 A 1 
ATOM 3427 C CB  . GLU A 0 451 . -1.767   -3.848  -5.607  1.00 96.39 451 A 1 
ATOM 3428 O O   . GLU A 0 451 . -1.106   -1.332  -7.244  1.00 96.39 451 A 1 
ATOM 3429 C CG  . GLU A 0 451 . -2.238   -4.678  -4.404  1.00 96.39 451 A 1 
ATOM 3430 C CD  . GLU A 0 451 . -2.821   -6.057  -4.740  1.00 96.39 451 A 1 
ATOM 3431 O OE1 . GLU A 0 451 . -3.408   -6.648  -3.793  1.00 96.39 451 A 1 
ATOM 3432 O OE2 . GLU A 0 451 . -2.673   -6.538  -5.883  1.00 96.39 451 A 1 
ATOM 3433 N N   . LYS A 0 452 . 0.768    -1.514  -6.024  1.00 97.15 452 A 1 
ATOM 3434 C CA  . LYS A 0 452 . 1.672    -0.878  -6.980  1.00 97.15 452 A 1 
ATOM 3435 C C   . LYS A 0 452 . 2.859    -1.779  -7.228  1.00 97.15 452 A 1 
ATOM 3436 C CB  . LYS A 0 452 . 2.142    0.500   -6.502  1.00 97.15 452 A 1 
ATOM 3437 O O   . LYS A 0 452 . 3.433    -2.325  -6.293  1.00 97.15 452 A 1 
ATOM 3438 C CG  . LYS A 0 452 . 0.965    1.455   -6.318  1.00 97.15 452 A 1 
ATOM 3439 C CD  . LYS A 0 452 . 1.448    2.871   -5.996  1.00 97.15 452 A 1 
ATOM 3440 C CE  . LYS A 0 452 . 0.251    3.828   -6.037  1.00 97.15 452 A 1 
ATOM 3441 N NZ  . LYS A 0 452 . 0.593    5.061   -6.773  1.00 97.15 452 A 1 
ATOM 3442 N N   . TYR A 0 453 . 3.240    -1.898  -8.482  1.00 97.60 453 A 1 
ATOM 3443 C CA  . TYR A 0 453 . 4.448    -2.563  -8.924  1.00 97.60 453 A 1 
ATOM 3444 C C   . TYR A 0 453 . 5.170    -1.635  -9.887  1.00 97.60 453 A 1 
ATOM 3445 C CB  . TYR A 0 453 . 4.083    -3.893  -9.583  1.00 97.60 453 A 1 
ATOM 3446 O O   . TYR A 0 453 . 4.542    -1.060  -10.776 1.00 97.60 453 A 1 
ATOM 3447 C CG  . TYR A 0 453 . 5.236    -4.567  -10.295 1.00 97.60 453 A 1 
ATOM 3448 C CD1 . TYR A 0 453 . 5.395    -4.417  -11.688 1.00 97.60 453 A 1 
ATOM 3449 C CD2 . TYR A 0 453 . 6.158    -5.329  -9.556  1.00 97.60 453 A 1 
ATOM 3450 C CE1 . TYR A 0 453 . 6.456    -5.064  -12.348 1.00 97.60 453 A 1 
ATOM 3451 C CE2 . TYR A 0 453 . 7.215    -5.983  -10.213 1.00 97.60 453 A 1 
ATOM 3452 O OH  . TYR A 0 453 . 8.353    -6.530  -12.246 1.00 97.60 453 A 1 
ATOM 3453 C CZ  . TYR A 0 453 . 7.357    -5.860  -11.612 1.00 97.60 453 A 1 
ATOM 3454 N N   . ALA A 0 454 . 6.479    -1.510  -9.730  1.00 97.33 454 A 1 
ATOM 3455 C CA  . ALA A 0 454 . 7.324    -0.846  -10.703 1.00 97.33 454 A 1 
ATOM 3456 C C   . ALA A 0 454 . 8.585    -1.672  -10.934 1.00 97.33 454 A 1 
ATOM 3457 C CB  . ALA A 0 454 . 7.619    0.588   -10.256 1.00 97.33 454 A 1 
ATOM 3458 O O   . ALA A 0 454 . 9.169    -2.227  -10.002 1.00 97.33 454 A 1 
ATOM 3459 N N   . ARG A 0 455 . 9.008    -1.745  -12.189 1.00 97.68 455 A 1 
ATOM 3460 C CA  . ARG A 0 455 . 10.270   -2.327  -12.606 1.00 97.68 455 A 1 
ATOM 3461 C C   . ARG A 0 455 . 10.919   -1.413  -13.621 1.00 97.68 455 A 1 
ATOM 3462 C CB  . ARG A 0 455 . 10.057   -3.741  -13.143 1.00 97.68 455 A 1 
ATOM 3463 O O   . ARG A 0 455 . 10.354   -1.147  -14.677 1.00 97.68 455 A 1 
ATOM 3464 C CG  . ARG A 0 455 . 11.378   -4.375  -13.611 1.00 97.68 455 A 1 
ATOM 3465 C CD  . ARG A 0 455 . 11.158   -5.817  -14.080 1.00 97.68 455 A 1 
ATOM 3466 N NE  . ARG A 0 455 . 10.428   -5.840  -15.362 1.00 97.68 455 A 1 
ATOM 3467 N NH1 . ARG A 0 455 . 12.263   -5.442  -16.684 1.00 97.68 455 A 1 
ATOM 3468 N NH2 . ARG A 0 455 . 10.205   -5.427  -17.566 1.00 97.68 455 A 1 
ATOM 3469 C CZ  . ARG A 0 455 . 10.971   -5.577  -16.531 1.00 97.68 455 A 1 
ATOM 3470 N N   . TRP A 0 456 . 12.130   -0.998  -13.306 1.00 98.29 456 A 1 
ATOM 3471 C CA  . TRP A 0 456 . 13.007   -0.299  -14.219 1.00 98.29 456 A 1 
ATOM 3472 C C   . TRP A 0 456 . 14.255   -1.144  -14.445 1.00 98.29 456 A 1 
ATOM 3473 C CB  . TRP A 0 456 . 13.295   1.097   -13.682 1.00 98.29 456 A 1 
ATOM 3474 O O   . TRP A 0 456 . 14.773   -1.742  -13.503 1.00 98.29 456 A 1 
ATOM 3475 C CG  . TRP A 0 456 . 14.203   1.889   -14.557 1.00 98.29 456 A 1 
ATOM 3476 C CD1 . TRP A 0 456 . 13.842   2.615   -15.639 1.00 98.29 456 A 1 
ATOM 3477 C CD2 . TRP A 0 456 . 15.650   1.994   -14.466 1.00 98.29 456 A 1 
ATOM 3478 C CE2 . TRP A 0 456 . 16.107   2.845   -15.516 1.00 98.29 456 A 1 
ATOM 3479 C CE3 . TRP A 0 456 . 16.614   1.435   -13.601 1.00 98.29 456 A 1 
ATOM 3480 N NE1 . TRP A 0 456 . 14.964   3.183   -16.213 1.00 98.29 456 A 1 
ATOM 3481 C CH2 . TRP A 0 456 . 18.401   2.597   -14.794 1.00 98.29 456 A 1 
ATOM 3482 C CZ2 . TRP A 0 456 . 17.462   3.157   -15.678 1.00 98.29 456 A 1 
ATOM 3483 C CZ3 . TRP A 0 456 . 17.974   1.740   -13.766 1.00 98.29 456 A 1 
ATOM 3484 N N   . LEU A 0 457 . 14.691   -1.244  -15.692 1.00 96.68 457 A 1 
ATOM 3485 C CA  . LEU A 0 457 . 15.856   -2.016  -16.092 1.00 96.68 457 A 1 
ATOM 3486 C C   . LEU A 0 457 . 16.621   -1.235  -17.148 1.00 96.68 457 A 1 
ATOM 3487 C CB  . LEU A 0 457 . 15.394   -3.405  -16.564 1.00 96.68 457 A 1 
ATOM 3488 O O   . LEU A 0 457 . 16.011   -0.796  -18.121 1.00 96.68 457 A 1 
ATOM 3489 C CG  . LEU A 0 457 . 16.510   -4.331  -17.095 1.00 96.68 457 A 1 
ATOM 3490 C CD1 . LEU A 0 457 . 16.087   -5.779  -16.821 1.00 96.68 457 A 1 
ATOM 3491 C CD2 . LEU A 0 457 . 16.708   -4.208  -18.611 1.00 96.68 457 A 1 
ATOM 3492 N N   . GLN A 0 458 . 17.927   -1.124  -16.966 1.00 96.44 458 A 1 
ATOM 3493 C CA  . GLN A 0 458 . 18.873   -0.651  -17.958 1.00 96.44 458 A 1 
ATOM 3494 C C   . GLN A 0 458 . 19.944   -1.721  -18.156 1.00 96.44 458 A 1 
ATOM 3495 C CB  . GLN A 0 458 . 19.437   0.708   -17.541 1.00 96.44 458 A 1 
ATOM 3496 O O   . GLN A 0 458 . 20.410   -2.316  -17.183 1.00 96.44 458 A 1 
ATOM 3497 C CG  . GLN A 0 458 . 20.310   1.340   -18.634 1.00 96.44 458 A 1 
ATOM 3498 C CD  . GLN A 0 458 . 20.672   2.793   -18.338 1.00 96.44 458 A 1 
ATOM 3499 N NE2 . GLN A 0 458 . 21.129   3.522   -19.328 1.00 96.44 458 A 1 
ATOM 3500 O OE1 . GLN A 0 458 . 20.508   3.311   -17.239 1.00 96.44 458 A 1 
ATOM 3501 N N   . ALA A 0 459 . 20.268   -2.000  -19.407 1.00 94.91 459 A 1 
ATOM 3502 C CA  . ALA A 0 459 . 21.438   -2.768  -19.783 1.00 94.91 459 A 1 
ATOM 3503 C C   . ALA A 0 459 . 22.193   -1.978  -20.848 1.00 94.91 459 A 1 
ATOM 3504 C CB  . ALA A 0 459 . 21.027   -4.166  -20.255 1.00 94.91 459 A 1 
ATOM 3505 O O   . ALA A 0 459 . 21.546   -1.417  -21.732 1.00 94.91 459 A 1 
ATOM 3506 N N   . ASP A 0 460 . 23.506   -1.949  -20.712 1.00 92.27 460 A 1 
ATOM 3507 C CA  . ASP A 0 460 . 24.450   -1.234  -21.561 1.00 92.27 460 A 1 
ATOM 3508 C C   . ASP A 0 460 . 25.583   -2.210  -21.917 1.00 92.27 460 A 1 
ATOM 3509 C CB  . ASP A 0 460 . 24.947   -0.015  -20.782 1.00 92.27 460 A 1 
ATOM 3510 O O   . ASP A 0 460 . 25.895   -3.106  -21.122 1.00 92.27 460 A 1 
ATOM 3511 C CG  . ASP A 0 460 . 25.386   1.094   -21.713 1.00 92.27 460 A 1 
ATOM 3512 O OD1 . ASP A 0 460 . 24.647   2.108   -21.730 1.00 92.27 460 A 1 
ATOM 3513 O OD2 . ASP A 0 460 . 26.426   0.872   -22.349 1.00 92.27 460 A 1 
ATOM 3514 N N   . ASP A 0 461 . 26.103   -2.137  -23.135 1.00 90.30 461 A 1 
ATOM 3515 C CA  . ASP A 0 461 . 27.135   -3.050  -23.640 1.00 90.30 461 A 1 
ATOM 3516 C C   . ASP A 0 461 . 27.963   -2.318  -24.691 1.00 90.30 461 A 1 
ATOM 3517 C CB  . ASP A 0 461 . 26.493   -4.355  -24.183 1.00 90.30 461 A 1 
ATOM 3518 O O   . ASP A 0 461 . 27.735   -2.514  -25.895 1.00 90.30 461 A 1 
ATOM 3519 C CG  . ASP A 0 461 . 27.457   -5.390  -24.805 1.00 90.30 461 A 1 
ATOM 3520 O OD1 . ASP A 0 461 . 28.582   -5.620  -24.318 1.00 90.30 461 A 1 
ATOM 3521 O OD2 . ASP A 0 461 . 27.036   -6.235  -25.646 1.00 90.30 461 A 1 
ATOM 3522 N N   . ASP A 0 462 . 28.915   -1.497  -24.242 1.00 88.59 462 A 1 
ATOM 3523 C CA  . ASP A 0 462 . 29.840   -0.830  -25.141 1.00 88.59 462 A 1 
ATOM 3524 C C   . ASP A 0 462 . 30.975   -1.774  -25.506 1.00 88.59 462 A 1 
ATOM 3525 C CB  . ASP A 0 462 . 30.397   0.507   -24.627 1.00 88.59 462 A 1 
ATOM 3526 O O   . ASP A 0 462 . 31.622   -2.420  -24.682 1.00 88.59 462 A 1 
ATOM 3527 C CG  . ASP A 0 462 . 29.325   1.550   -24.302 1.00 88.59 462 A 1 
ATOM 3528 O OD1 . ASP A 0 462 . 28.444   1.664   -25.186 1.00 88.59 462 A 1 
ATOM 3529 O OD2 . ASP A 0 462 . 29.549   2.404   -23.412 1.00 88.59 462 A 1 
ATOM 3530 N N   . GLN A 0 463 . 31.251   -1.849  -26.798 1.00 86.36 463 A 1 
ATOM 3531 C CA  . GLN A 0 463 . 32.419   -2.514  -27.348 1.00 86.36 463 A 1 
ATOM 3532 C C   . GLN A 0 463 . 33.210   -1.499  -28.143 1.00 86.36 463 A 1 
ATOM 3533 C CB  . GLN A 0 463 . 31.996   -3.696  -28.229 1.00 86.36 463 A 1 
ATOM 3534 O O   . GLN A 0 463 . 32.649   -0.823  -29.001 1.00 86.36 463 A 1 
ATOM 3535 C CG  . GLN A 0 463 . 31.358   -4.797  -27.380 1.00 86.36 463 A 1 
ATOM 3536 C CD  . GLN A 0 463 . 30.934   -6.025  -28.172 1.00 86.36 463 A 1 
ATOM 3537 N NE2 . GLN A 0 463 . 30.686   -7.118  -27.488 1.00 86.36 463 A 1 
ATOM 3538 O OE1 . GLN A 0 463 . 30.795   -6.078  -29.388 1.00 86.36 463 A 1 
ATOM 3539 N N   . TRP A 0 464 . 34.517   -1.438  -27.924 1.00 85.80 464 A 1 
ATOM 3540 C CA  . TRP A 0 464 . 35.404   -0.572  -28.690 1.00 85.80 464 A 1 
ATOM 3541 C C   . TRP A 0 464 . 36.732   -1.263  -28.979 1.00 85.80 464 A 1 
ATOM 3542 C CB  . TRP A 0 464 . 35.582   0.768   -27.966 1.00 85.80 464 A 1 
ATOM 3543 O O   . TRP A 0 464 . 37.165   -2.153  -28.242 1.00 85.80 464 A 1 
ATOM 3544 C CG  . TRP A 0 464 . 36.205   0.688   -26.608 1.00 85.80 464 A 1 
ATOM 3545 C CD1 . TRP A 0 464 . 35.540   0.539   -25.439 1.00 85.80 464 A 1 
ATOM 3546 C CD2 . TRP A 0 464 . 37.620   0.752   -26.259 1.00 85.80 464 A 1 
ATOM 3547 C CE2 . TRP A 0 464 . 37.743   0.623   -24.843 1.00 85.80 464 A 1 
ATOM 3548 C CE3 . TRP A 0 464 . 38.811   0.912   -27.000 1.00 85.80 464 A 1 
ATOM 3549 N NE1 . TRP A 0 464 . 36.441   0.510   -24.394 1.00 85.80 464 A 1 
ATOM 3550 C CH2 . TRP A 0 464 . 40.157   0.779   -24.966 1.00 85.80 464 A 1 
ATOM 3551 C CZ2 . TRP A 0 464 . 38.989   0.627   -24.197 1.00 85.80 464 A 1 
ATOM 3552 C CZ3 . TRP A 0 464 . 40.065   0.928   -26.362 1.00 85.80 464 A 1 
ATOM 3553 N N   . ALA A 0 465 . 37.373   -0.859  -30.069 1.00 82.95 465 A 1 
ATOM 3554 C CA  . ALA A 0 465 . 38.778   -1.139  -30.300 1.00 82.95 465 A 1 
ATOM 3555 C C   . ALA A 0 465 . 39.448   0.016   -31.040 1.00 82.95 465 A 1 
ATOM 3556 C CB  . ALA A 0 465 . 38.954   -2.452  -31.058 1.00 82.95 465 A 1 
ATOM 3557 O O   . ALA A 0 465 . 38.806   0.726   -31.817 1.00 82.95 465 A 1 
ATOM 3558 N N   . GLU A 0 466 . 40.739   0.164   -30.784 1.00 81.63 466 A 1 
ATOM 3559 C CA  . GLU A 0 466 . 41.623   1.134   -31.412 1.00 81.63 466 A 1 
ATOM 3560 C C   . GLU A 0 466 . 42.875   0.404   -31.889 1.00 81.63 466 A 1 
ATOM 3561 C CB  . GLU A 0 466 . 42.013   2.242   -30.415 1.00 81.63 466 A 1 
ATOM 3562 O O   . GLU A 0 466 . 43.438   -0.398  -31.143 1.00 81.63 466 A 1 
ATOM 3563 C CG  . GLU A 0 466 . 40.822   3.065   -29.893 1.00 81.63 466 A 1 
ATOM 3564 C CD  . GLU A 0 466 . 41.231   4.236   -28.976 1.00 81.63 466 A 1 
ATOM 3565 O OE1 . GLU A 0 466 . 40.328   5.002   -28.564 1.00 81.63 466 A 1 
ATOM 3566 O OE2 . GLU A 0 466 . 42.444   4.439   -28.722 1.00 81.63 466 A 1 
ATOM 3567 N N   . ASP A 0 467 . 43.325   0.713   -33.098 1.00 78.00 467 A 1 
ATOM 3568 C CA  . ASP A 0 467 . 44.628   0.307   -33.608 1.00 78.00 467 A 1 
ATOM 3569 C C   . ASP A 0 467 . 45.413   1.541   -34.055 1.00 78.00 467 A 1 
ATOM 3570 C CB  . ASP A 0 467 . 44.518   -0.790  -34.672 1.00 78.00 467 A 1 
ATOM 3571 O O   . ASP A 0 467 . 44.900   2.469   -34.687 1.00 78.00 467 A 1 
ATOM 3572 C CG  . ASP A 0 467 . 43.705   -0.421  -35.908 1.00 78.00 467 A 1 
ATOM 3573 O OD1 . ASP A 0 467 . 42.455   -0.416  -35.795 1.00 78.00 467 A 1 
ATOM 3574 O OD2 . ASP A 0 467 . 44.331   -0.266  -36.982 1.00 78.00 467 A 1 
ATOM 3575 N N   . TYR A 0 468 . 46.673   1.601   -33.633 1.00 74.68 468 A 1 
ATOM 3576 C CA  . TYR A 0 468 . 47.576   2.700   -33.930 1.00 74.68 468 A 1 
ATOM 3577 C C   . TYR A 0 468 . 48.898   2.182   -34.467 1.00 74.68 468 A 1 
ATOM 3578 C CB  . TYR A 0 468 . 47.800   3.593   -32.707 1.00 74.68 468 A 1 
ATOM 3579 O O   . TYR A 0 468 . 49.784   1.745   -33.726 1.00 74.68 468 A 1 
ATOM 3580 C CG  . TYR A 0 468 . 48.698   4.781   -33.013 1.00 74.68 468 A 1 
ATOM 3581 C CD1 . TYR A 0 468 . 50.032   4.810   -32.563 1.00 74.68 468 A 1 
ATOM 3582 C CD2 . TYR A 0 468 . 48.215   5.819   -33.826 1.00 74.68 468 A 1 
ATOM 3583 C CE1 . TYR A 0 468 . 50.874   5.889   -32.904 1.00 74.68 468 A 1 
ATOM 3584 C CE2 . TYR A 0 468 . 49.044   6.899   -34.175 1.00 74.68 468 A 1 
ATOM 3585 O OH  . TYR A 0 468 . 51.182   7.972   -34.086 1.00 74.68 468 A 1 
ATOM 3586 C CZ  . TYR A 0 468 . 50.378   6.933   -33.716 1.00 74.68 468 A 1 
ATOM 3587 N N   . ASP A 0 469 . 49.076   2.372   -35.764 1.00 76.55 469 A 1 
ATOM 3588 C CA  . ASP A 0 469 . 50.302   2.068   -36.463 1.00 76.55 469 A 1 
ATOM 3589 C C   . ASP A 0 469 . 51.145   3.334   -36.627 1.00 76.55 469 A 1 
ATOM 3590 C CB  . ASP A 0 469 . 49.969   1.415   -37.809 1.00 76.55 469 A 1 
ATOM 3591 O O   . ASP A 0 469 . 50.695   4.414   -37.020 1.00 76.55 469 A 1 
ATOM 3592 C CG  . ASP A 0 469 . 49.916   -0.108  -37.763 1.00 76.55 469 A 1 
ATOM 3593 O OD1 . ASP A 0 469 . 50.837   -0.661  -37.120 1.00 76.55 469 A 1 
ATOM 3594 O OD2 . ASP A 0 469 . 49.191   -0.708  -38.583 1.00 76.55 469 A 1 
ATOM 3595 N N   . ARG A 0 470 . 52.443   3.220   -36.348 1.00 67.54 470 A 1 
ATOM 3596 C CA  . ARG A 0 470 . 53.413   4.269   -36.658 1.00 67.54 470 A 1 
ATOM 3597 C C   . ARG A 0 470 . 54.664   3.686   -37.270 1.00 67.54 470 A 1 
ATOM 3598 C CB  . ARG A 0 470 . 53.691   5.114   -35.414 1.00 67.54 470 A 1 
ATOM 3599 O O   . ARG A 0 470 . 55.369   2.878   -36.668 1.00 67.54 470 A 1 
ATOM 3600 C CG  . ARG A 0 470 . 54.669   6.242   -35.749 1.00 67.54 470 A 1 
ATOM 3601 C CD  . ARG A 0 470 . 54.904   7.120   -34.531 1.00 67.54 470 A 1 
ATOM 3602 N NE  . ARG A 0 470 . 56.021   8.038   -34.797 1.00 67.54 470 A 1 
ATOM 3603 N NH1 . ARG A 0 470 . 55.918   9.191   -32.834 1.00 67.54 470 A 1 
ATOM 3604 N NH2 . ARG A 0 470 . 57.513   9.649   -34.365 1.00 67.54 470 A 1 
ATOM 3605 C CZ  . ARG A 0 470 . 56.472   8.966   -33.995 1.00 67.54 470 A 1 
ATOM 3606 N N   . TYR A 0 471 . 55.034   4.221   -38.429 1.00 65.84 471 A 1 
ATOM 3607 C CA  . TYR A 0 471 . 56.304   3.915   -39.070 1.00 65.84 471 A 1 
ATOM 3608 C C   . TYR A 0 471 . 57.139   5.179   -39.298 1.00 65.84 471 A 1 
ATOM 3609 C CB  . TYR A 0 471 . 56.073   3.085   -40.341 1.00 65.84 471 A 1 
ATOM 3610 O O   . TYR A 0 471 . 56.678   6.192   -39.825 1.00 65.84 471 A 1 
ATOM 3611 C CG  . TYR A 0 471 . 55.606   3.882   -41.541 1.00 65.84 471 A 1 
ATOM 3612 C CD1 . TYR A 0 471 . 54.232   4.031   -41.817 1.00 65.84 471 A 1 
ATOM 3613 C CD2 . TYR A 0 471 . 56.563   4.524   -42.351 1.00 65.84 471 A 1 
ATOM 3614 C CE1 . TYR A 0 471 . 53.815   4.825   -42.901 1.00 65.84 471 A 1 
ATOM 3615 C CE2 . TYR A 0 471 . 56.152   5.359   -43.401 1.00 65.84 471 A 1 
ATOM 3616 O OH  . TYR A 0 471 . 54.407   6.379   -44.650 1.00 65.84 471 A 1 
ATOM 3617 C CZ  . TYR A 0 471 . 54.776   5.512   -43.672 1.00 65.84 471 A 1 
ATOM 3618 N N   . ASP A 0 472 . 58.421   5.086   -38.959 1.00 58.81 472 A 1 
ATOM 3619 C CA  . ASP A 0 472 . 59.442   6.078   -39.272 1.00 58.81 472 A 1 
ATOM 3620 C C   . ASP A 0 472 . 60.542   5.393   -40.099 1.00 58.81 472 A 1 
ATOM 3621 C CB  . ASP A 0 472 . 59.965   6.732   -37.974 1.00 58.81 472 A 1 
ATOM 3622 O O   . ASP A 0 472 . 61.203   4.457   -39.644 1.00 58.81 472 A 1 
ATOM 3623 C CG  . ASP A 0 472 . 59.057   7.856   -37.435 1.00 58.81 472 A 1 
ATOM 3624 O OD1 . ASP A 0 472 . 58.668   8.720   -38.246 1.00 58.81 472 A 1 
ATOM 3625 O OD2 . ASP A 0 472 . 58.840   7.970   -36.201 1.00 58.81 472 A 1 
ATOM 3626 N N   . SER A 0 473 . 60.727   5.851   -41.341 1.00 57.15 473 A 1 
ATOM 3627 C CA  . SER A 0 473 . 61.809   5.416   -42.234 1.00 57.15 473 A 1 
ATOM 3628 C C   . SER A 0 473 . 62.617   6.627   -42.687 1.00 57.15 473 A 1 
ATOM 3629 C CB  . SER A 0 473 . 61.275   4.605   -43.421 1.00 57.15 473 A 1 
ATOM 3630 O O   . SER A 0 473 . 62.070   7.580   -43.247 1.00 57.15 473 A 1 
ATOM 3631 O OG  . SER A 0 473 . 60.357   5.351   -44.202 1.00 57.15 473 A 1 
ATOM 3632 N N   . GLY A 0 474 . 63.917   6.618   -42.410 1.00 52.47 474 A 1 
ATOM 3633 C CA  . GLY A 0 474 . 64.819   7.693   -42.803 1.00 52.47 474 A 1 
ATOM 3634 C C   . GLY A 0 474 . 65.991   7.153   -43.597 1.00 52.47 474 A 1 
ATOM 3635 O O   . GLY A 0 474 . 66.841   6.484   -43.020 1.00 52.47 474 A 1 
ATOM 3636 N N   . ASP A 0 475 . 66.066   7.522   -44.876 1.00 49.83 475 A 1 
ATOM 3637 C CA  . ASP A 0 475 . 67.244   7.294   -45.708 1.00 49.83 475 A 1 
ATOM 3638 C C   . ASP A 0 475 . 68.162   8.517   -45.609 1.00 49.83 475 A 1 
ATOM 3639 C CB  . ASP A 0 475 . 66.855   7.017   -47.173 1.00 49.83 475 A 1 
ATOM 3640 O O   . ASP A 0 475 . 67.878   9.611   -46.125 1.00 49.83 475 A 1 
ATOM 3641 C CG  . ASP A 0 475 . 66.518   5.552   -47.478 1.00 49.83 475 A 1 
ATOM 3642 O OD1 . ASP A 0 475 . 67.138   4.668   -46.853 1.00 49.83 475 A 1 
ATOM 3643 O OD2 . ASP A 0 475 . 65.707   5.345   -48.412 1.00 49.83 475 A 1 
ATOM 3644 N N   . MET A 0 476 . 69.316   8.348   -44.963 1.00 42.57 476 A 1 
ATOM 3645 C CA  . MET A 0 476 . 70.391   9.328   -45.080 1.00 42.57 476 A 1 
ATOM 3646 C C   . MET A 0 476 . 71.077   9.152   -46.445 1.00 42.57 476 A 1 
ATOM 3647 C CB  . MET A 0 476 . 71.364   9.219   -43.893 1.00 42.57 476 A 1 
ATOM 3648 O O   . MET A 0 476 . 72.025   8.386   -46.571 1.00 42.57 476 A 1 
ATOM 3649 C CG  . MET A 0 476 . 72.228   10.486  -43.813 1.00 42.57 476 A 1 
ATOM 3650 S SD  . MET A 0 476 . 73.689   10.359  -42.745 1.00 42.57 476 A 1 
ATOM 3651 C CE  . MET A 0 476 . 74.128   12.109  -42.615 1.00 42.57 476 A 1 
ATOM 3652 N N   . ASN A 0 477 . 70.629   9.881   -47.473 1.00 46.09 477 A 1 
ATOM 3653 C CA  . ASN A 0 477 . 71.211   9.845   -48.824 1.00 46.09 477 A 1 
ATOM 3654 C C   . ASN A 0 477 . 72.655   10.396  -48.847 1.00 46.09 477 A 1 
ATOM 3655 C CB  . ASN A 0 477 . 70.288   10.620  -49.794 1.00 46.09 477 A 1 
ATOM 3656 O O   . ASN A 0 477 . 72.893   11.551  -49.203 1.00 46.09 477 A 1 
ATOM 3657 C CG  . ASN A 0 477 . 69.309   9.730   -50.529 1.00 46.09 477 A 1 
ATOM 3658 N ND2 . ASN A 0 477 . 68.056   10.104  -50.605 1.00 46.09 477 A 1 
ATOM 3659 O OD1 . ASN A 0 477 . 69.679   8.744   -51.134 1.00 46.09 477 A 1 
ATOM 3660 N N   . ALA A 0 478 . 73.658   9.597   -48.490 1.00 43.82 478 A 1 
ATOM 3661 C CA  . ALA A 0 478 . 75.051   10.030  -48.469 1.00 43.82 478 A 1 
ATOM 3662 C C   . ALA A 0 478 . 75.674   10.075  -49.885 1.00 43.82 478 A 1 
ATOM 3663 C CB  . ALA A 0 478 . 75.833   9.158   -47.479 1.00 43.82 478 A 1 
ATOM 3664 O O   . ALA A 0 478 . 76.133   9.085   -50.439 1.00 43.82 478 A 1 
ATOM 3665 N N   . ARG A 0 479 . 75.788   11.293  -50.432 1.00 38.49 479 A 1 
ATOM 3666 C CA  . ARG A 0 479 . 76.828   11.751  -51.384 1.00 38.49 479 A 1 
ATOM 3667 C C   . ARG A 0 479 . 76.991   10.957  -52.702 1.00 38.49 479 A 1 
ATOM 3668 C CB  . ARG A 0 479 . 78.141   11.897  -50.589 1.00 38.49 479 A 1 
ATOM 3669 O O   . ARG A 0 479 . 77.883   10.131  -52.872 1.00 38.49 479 A 1 
ATOM 3670 C CG  . ARG A 0 479 . 79.096   12.944  -51.179 1.00 38.49 479 A 1 
ATOM 3671 C CD  . ARG A 0 479 . 80.202   13.256  -50.162 1.00 38.49 479 A 1 
ATOM 3672 N NE  . ARG A 0 479 . 80.964   14.465  -50.533 1.00 38.49 479 A 1 
ATOM 3673 N NH1 . ARG A 0 479 . 81.660   15.040  -48.418 1.00 38.49 479 A 1 
ATOM 3674 N NH2 . ARG A 0 479 . 82.186   16.350  -50.144 1.00 38.49 479 A 1 
ATOM 3675 C CZ  . ARG A 0 479 . 81.598   15.274  -49.700 1.00 38.49 479 A 1 
ATOM 3676 N N   . LYS A 0 480 . 76.236   11.386  -53.723 1.00 36.85 480 A 1 
ATOM 3677 C CA  . LYS A 0 480 . 76.430   11.064  -55.154 1.00 36.85 480 A 1 
ATOM 3678 C C   . LYS A 0 480 . 77.865   11.327  -55.658 1.00 36.85 480 A 1 
ATOM 3679 C CB  . LYS A 0 480 . 75.443   11.890  -56.013 1.00 36.85 480 A 1 
ATOM 3680 O O   . LYS A 0 480 . 78.281   12.473  -55.808 1.00 36.85 480 A 1 
ATOM 3681 C CG  . LYS A 0 480 . 74.096   11.195  -56.250 1.00 36.85 480 A 1 
ATOM 3682 C CD  . LYS A 0 480 . 73.146   12.076  -57.080 1.00 36.85 480 A 1 
ATOM 3683 C CE  . LYS A 0 480 . 71.870   11.285  -57.401 1.00 36.85 480 A 1 
ATOM 3684 N NZ  . LYS A 0 480 . 70.817   12.117  -58.037 1.00 36.85 480 A 1 
ATOM 3685 N N   . ASN A 0 481 . 78.561   10.248  -56.016 1.00 35.53 481 A 1 
ATOM 3686 C CA  . ASN A 0 481 . 79.276   10.022  -57.284 1.00 35.53 481 A 1 
ATOM 3687 C C   . ASN A 0 481 . 79.819   11.253  -58.045 1.00 35.53 481 A 1 
ATOM 3688 C CB  . ASN A 0 481 . 78.356   9.162   -58.183 1.00 35.53 481 A 1 
ATOM 3689 O O   . ASN A 0 481 . 79.262   11.664  -59.063 1.00 35.53 481 A 1 
ATOM 3690 C CG  . ASN A 0 481 . 78.199   7.741   -57.675 1.00 35.53 481 A 1 
ATOM 3691 N ND2 . ASN A 0 481 . 77.124   7.066   -58.002 1.00 35.53 481 A 1 
ATOM 3692 O OD1 . ASN A 0 481 . 79.052   7.221   -56.984 1.00 35.53 481 A 1 
ATOM 3693 N N   . GLY A 0 482 . 80.983   11.761  -57.639 1.00 33.92 482 A 1 
ATOM 3694 C CA  . GLY A 0 482 . 81.910   12.450  -58.543 1.00 33.92 482 A 1 
ATOM 3695 C C   . GLY A 0 482 . 82.855   11.433  -59.180 1.00 33.92 482 A 1 
ATOM 3696 O O   . GLY A 0 482 . 84.020   11.363  -58.804 1.00 33.92 482 A 1 
ATOM 3697 N N   . ALA A 0 483 . 82.344   10.585  -60.076 1.00 27.40 483 A 1 
ATOM 3698 C CA  . ALA A 0 483 . 83.171   9.667   -60.853 1.00 27.40 483 A 1 
ATOM 3699 C C   . ALA A 0 483 . 84.073   10.492  -61.787 1.00 27.40 483 A 1 
ATOM 3700 C CB  . ALA A 0 483 . 82.251   8.697   -61.611 1.00 27.40 483 A 1 
ATOM 3701 O O   . ALA A 0 483 . 83.614   10.987  -62.816 1.00 27.40 483 A 1 
ATOM 3702 N N   . SER A 0 484 . 85.339   10.694  -61.415 1.00 34.64 484 A 1 
ATOM 3703 C CA  . SER A 0 484 . 86.316   11.294  -62.317 1.00 34.64 484 A 1 
ATOM 3704 C C   . SER A 0 484 . 86.565   10.335  -63.480 1.00 34.64 484 A 1 
ATOM 3705 C CB  . SER A 0 484 . 87.601   11.716  -61.601 1.00 34.64 484 A 1 
ATOM 3706 O O   . SER A 0 484 . 86.908   9.162   -63.322 1.00 34.64 484 A 1 
ATOM 3707 O OG  . SER A 0 484 . 88.116   10.682  -60.785 1.00 34.64 484 A 1 
ATOM 3708 N N   . VAL A 0 485 . 86.286   10.853  -64.667 1.00 30.17 485 A 1 
ATOM 3709 C CA  . VAL A 0 485 . 86.356   10.172  -65.951 1.00 30.17 485 A 1 
ATOM 3710 C C   . VAL A 0 485 . 87.777   9.660   -66.196 1.00 30.17 485 A 1 
ATOM 3711 C CB  . VAL A 0 485 . 85.873   11.156  -67.033 1.00 30.17 485 A 1 
ATOM 3712 O O   . VAL A 0 485 . 88.762   10.387  -66.091 1.00 30.17 485 A 1 
ATOM 3713 C CG1 . VAL A 0 485 . 86.061   10.635  -68.459 1.00 30.17 485 A 1 
ATOM 3714 C CG2 . VAL A 0 485 . 84.377   11.460  -66.831 1.00 30.17 485 A 1 
ATOM 3715 N N   . TRP A 0 486 . 87.863   8.376   -66.530 1.00 26.71 486 A 1 
ATOM 3716 C CA  . TRP A 0 486 . 89.068   7.680   -66.966 1.00 26.71 486 A 1 
ATOM 3717 C C   . TRP A 0 486 . 89.499   8.262   -68.321 1.00 26.71 486 A 1 
ATOM 3718 C CB  . TRP A 0 486 . 88.697   6.183   -67.056 1.00 26.71 486 A 1 
ATOM 3719 O O   . TRP A 0 486 . 88.775   8.102   -69.299 1.00 26.71 486 A 1 
ATOM 3720 C CG  . TRP A 0 486 . 89.761   5.172   -66.771 1.00 26.71 486 A 1 
ATOM 3721 C CD1 . TRP A 0 486 . 90.252   4.901   -65.542 1.00 26.71 486 A 1 
ATOM 3722 C CD2 . TRP A 0 486 . 90.374   4.199   -67.673 1.00 26.71 486 A 1 
ATOM 3723 C CE2 . TRP A 0 486 . 91.236   3.358   -66.904 1.00 26.71 486 A 1 
ATOM 3724 C CE3 . TRP A 0 486 . 90.268   3.915   -69.050 1.00 26.71 486 A 1 
ATOM 3725 N NE1 . TRP A 0 486 . 91.128   3.838   -65.615 1.00 26.71 486 A 1 
ATOM 3726 C CH2 . TRP A 0 486 . 91.829   2.043   -68.847 1.00 26.71 486 A 1 
ATOM 3727 C CZ2 . TRP A 0 486 . 91.958   2.295   -67.470 1.00 26.71 486 A 1 
ATOM 3728 C CZ3 . TRP A 0 486 . 90.983   2.848   -69.629 1.00 26.71 486 A 1 
ATOM 3729 N N   . THR A 0 487 . 90.642   8.951   -68.399 1.00 32.62 487 A 1 
ATOM 3730 C CA  . THR A 0 487 . 91.237   9.299   -69.699 1.00 32.62 487 A 1 
ATOM 3731 C C   . THR A 0 487 . 92.227   8.208   -70.087 1.00 32.62 487 A 1 
ATOM 3732 C CB  . THR A 0 487 . 91.822   10.717  -69.774 1.00 32.62 487 A 1 
ATOM 3733 O O   . THR A 0 487 . 93.334   8.076   -69.564 1.00 32.62 487 A 1 
ATOM 3734 C CG2 . THR A 0 487 . 90.756   11.784  -69.519 1.00 32.62 487 A 1 
ATOM 3735 O OG1 . THR A 0 487 . 92.839   10.943  -68.832 1.00 32.62 487 A 1 
ATOM 3736 N N   . ASP A 0 488 . 91.793   7.363   -71.008 1.00 34.10 488 A 1 
ATOM 3737 C CA  . ASP A 0 488 . 92.613   6.412   -71.729 1.00 34.10 488 A 1 
ATOM 3738 C C   . ASP A 0 488 . 93.455   7.154   -72.772 1.00 34.10 488 A 1 
ATOM 3739 C CB  . ASP A 0 488 . 91.721   5.320   -72.342 1.00 34.10 488 A 1 
ATOM 3740 O O   . ASP A 0 488 . 93.166   7.179   -73.964 1.00 34.10 488 A 1 
ATOM 3741 C CG  . ASP A 0 488 . 90.591   5.818   -73.260 1.00 34.10 488 A 1 
ATOM 3742 O OD1 . ASP A 0 488 . 90.204   7.005   -73.166 1.00 34.10 488 A 1 
ATOM 3743 O OD2 . ASP A 0 488 . 90.089   4.958   -74.016 1.00 34.10 488 A 1 
ATOM 3744 N N   . ALA A 0 489 . 94.584   7.718   -72.347 1.00 36.14 489 A 1 
ATOM 3745 C CA  . ALA A 0 489 . 95.635   8.136   -73.273 1.00 36.14 489 A 1 
ATOM 3746 C C   . ALA A 0 489 . 96.352   6.912   -73.898 1.00 36.14 489 A 1 
ATOM 3747 C CB  . ALA A 0 489 . 96.568   9.126   -72.566 1.00 36.14 489 A 1 
ATOM 3748 O O   . ALA A 0 489 . 97.573   6.813   -73.871 1.00 36.14 489 A 1 
ATOM 3749 N N   . ASN A 0 490 . 95.598   5.962   -74.460 1.00 34.42 490 A 1 
ATOM 3750 C CA  . ASN A 0 490 . 96.082   4.819   -75.237 1.00 34.42 490 A 1 
ATOM 3751 C C   . ASN A 0 490 . 95.634   4.961   -76.701 1.00 34.42 490 A 1 
ATOM 3752 C CB  . ASN A 0 490 . 95.667   3.496   -74.564 1.00 34.42 490 A 1 
ATOM 3753 O O   . ASN A 0 490 . 95.098   4.041   -77.316 1.00 34.42 490 A 1 
ATOM 3754 C CG  . ASN A 0 490 . 96.549   3.095   -73.393 1.00 34.42 490 A 1 
ATOM 3755 N ND2 . ASN A 0 490 . 96.141   2.097   -72.647 1.00 34.42 490 A 1 
ATOM 3756 O OD1 . ASN A 0 490 . 97.627   3.604   -73.149 1.00 34.42 490 A 1 
ATOM 3757 N N   . GLY A 0 491 . 95.866   6.140   -77.281 1.00 33.37 491 A 1 
ATOM 3758 C CA  . GLY A 0 491 . 95.781   6.355   -78.721 1.00 33.37 491 A 1 
ATOM 3759 C C   . GLY A 0 491 . 96.990   5.731   -79.413 1.00 33.37 491 A 1 
ATOM 3760 O O   . GLY A 0 491 . 98.073   6.310   -79.435 1.00 33.37 491 A 1 
ATOM 3761 N N   . TYR A 0 492 . 96.795   4.536   -79.963 1.00 31.28 492 A 1 
ATOM 3762 C CA  . TYR A 0 492 . 97.722   3.775   -80.799 1.00 31.28 492 A 1 
ATOM 3763 C C   . TYR A 0 492 . 98.253   4.601   -81.990 1.00 31.28 492 A 1 
ATOM 3764 C CB  . TYR A 0 492 . 96.979   2.519   -81.293 1.00 31.28 492 A 1 
ATOM 3765 O O   . TYR A 0 492 . 97.746   4.527   -83.105 1.00 31.28 492 A 1 
ATOM 3766 C CG  . TYR A 0 492 . 96.806   1.416   -80.264 1.00 31.28 492 A 1 
ATOM 3767 C CD1 . TYR A 0 492 . 97.642   0.284   -80.324 1.00 31.28 492 A 1 
ATOM 3768 C CD2 . TYR A 0 492 . 95.803   1.492   -79.276 1.00 31.28 492 A 1 
ATOM 3769 C CE1 . TYR A 0 492 . 97.480   -0.765  -79.401 1.00 31.28 492 A 1 
ATOM 3770 C CE2 . TYR A 0 492 . 95.647   0.451   -78.342 1.00 31.28 492 A 1 
ATOM 3771 O OH  . TYR A 0 492 . 96.336   -1.703  -77.523 1.00 31.28 492 A 1 
ATOM 3772 C CZ  . TYR A 0 492 . 96.485   -0.683  -78.407 1.00 31.28 492 A 1 
ATOM 3773 N N   . GLY A 0 493 . 99.318   5.370   -81.776 1.00 32.51 493 A 1 
ATOM 3774 C CA  . GLY A 0 493 . 100.076  6.050   -82.823 1.00 32.51 493 A 1 
ATOM 3775 C C   . GLY A 0 493 . 101.283  5.223   -83.248 1.00 32.51 493 A 1 
ATOM 3776 O O   . GLY A 0 493 . 102.402  5.482   -82.819 1.00 32.51 493 A 1 
ATOM 3777 N N   . LYS A 0 494 . 101.066  4.213   -84.097 1.00 32.76 494 A 1 
ATOM 3778 C CA  . LYS A 0 494 . 102.117  3.476   -84.818 1.00 32.76 494 A 1 
ATOM 3779 C C   . LYS A 0 494 . 102.783  4.422   -85.831 1.00 32.76 494 A 1 
ATOM 3780 C CB  . LYS A 0 494 . 101.465  2.238   -85.465 1.00 32.76 494 A 1 
ATOM 3781 O O   . LYS A 0 494 . 102.480  4.381   -87.017 1.00 32.76 494 A 1 
ATOM 3782 C CG  . LYS A 0 494 . 102.438  1.260   -86.149 1.00 32.76 494 A 1 
ATOM 3783 C CD  . LYS A 0 494 . 101.633  0.177   -86.885 1.00 32.76 494 A 1 
ATOM 3784 C CE  . LYS A 0 494 . 102.546  -0.838  -87.581 1.00 32.76 494 A 1 
ATOM 3785 N NZ  . LYS A 0 494 . 101.754  -1.835  -88.346 1.00 32.76 494 A 1 
ATOM 3786 N N   . GLY A 0 495 . 103.657  5.302   -85.356 1.00 32.84 495 A 1 
ATOM 3787 C CA  . GLY A 0 495 . 104.404  6.258   -86.167 1.00 32.84 495 A 1 
ATOM 3788 C C   . GLY A 0 495 . 105.861  6.278   -85.736 1.00 32.84 495 A 1 
ATOM 3789 O O   . GLY A 0 495 . 106.219  6.905   -84.747 1.00 32.84 495 A 1 
ATOM 3790 N N   . VAL A 0 496 . 106.701  5.555   -86.472 1.00 31.36 496 A 1 
ATOM 3791 C CA  . VAL A 0 496 . 108.160  5.587   -86.344 1.00 31.36 496 A 1 
ATOM 3792 C C   . VAL A 0 496 . 108.631  6.981   -86.767 1.00 31.36 496 A 1 
ATOM 3793 C CB  . VAL A 0 496 . 108.780  4.477   -87.224 1.00 31.36 496 A 1 
ATOM 3794 O O   . VAL A 0 496 . 108.713  7.276   -87.954 1.00 31.36 496 A 1 
ATOM 3795 C CG1 . VAL A 0 496 . 110.312  4.459   -87.150 1.00 31.36 496 A 1 
ATOM 3796 C CG2 . VAL A 0 496 . 108.272  3.090   -86.800 1.00 31.36 496 A 1 
ATOM 3797 N N   . GLY A 0 497 . 108.894  7.856   -85.800 1.00 33.32 497 A 1 
ATOM 3798 C CA  . GLY A 0 497 . 109.384  9.210   -86.044 1.00 33.32 497 A 1 
ATOM 3799 C C   . GLY A 0 497 . 110.040  9.772   -84.790 1.00 33.32 497 A 1 
ATOM 3800 O O   . GLY A 0 497 . 109.366  10.169  -83.848 1.00 33.32 497 A 1 
ATOM 3801 N N   . TYR A 0 498 . 111.368  9.759   -84.766 1.00 32.08 498 A 1 
ATOM 3802 C CA  . TYR A 0 498 . 112.200  10.326  -83.710 1.00 32.08 498 A 1 
ATOM 3803 C C   . TYR A 0 498 . 111.939  11.835  -83.557 1.00 32.08 498 A 1 
ATOM 3804 C CB  . TYR A 0 498 . 113.670  10.077  -84.095 1.00 32.08 498 A 1 
ATOM 3805 O O   . TYR A 0 498 . 112.158  12.590  -84.501 1.00 32.08 498 A 1 
ATOM 3806 C CG  . TYR A 0 498 . 114.095  8.617   -84.118 1.00 32.08 498 A 1 
ATOM 3807 C CD1 . TYR A 0 498 . 114.704  8.061   -82.977 1.00 32.08 498 A 1 
ATOM 3808 C CD2 . TYR A 0 498 . 113.908  7.822   -85.269 1.00 32.08 498 A 1 
ATOM 3809 C CE1 . TYR A 0 498 . 115.120  6.716   -82.976 1.00 32.08 498 A 1 
ATOM 3810 C CE2 . TYR A 0 498 . 114.312  6.472   -85.268 1.00 32.08 498 A 1 
ATOM 3811 O OH  . TYR A 0 498 . 115.317  4.619   -84.127 1.00 32.08 498 A 1 
ATOM 3812 C CZ  . TYR A 0 498 . 114.921  5.918   -84.123 1.00 32.08 498 A 1 
ATOM 3813 N N   . GLY A 0 499 . 111.518  12.290  -82.374 1.00 32.68 499 A 1 
ATOM 3814 C CA  . GLY A 0 499 . 111.396  13.721  -82.075 1.00 32.68 499 A 1 
ATOM 3815 C C   . GLY A 0 499 . 110.719  14.006  -80.734 1.00 32.68 499 A 1 
ATOM 3816 O O   . GLY A 0 499 . 109.521  13.823  -80.579 1.00 32.68 499 A 1 
ATOM 3817 N N   . TYR A 0 500 . 111.513  14.438  -79.760 1.00 29.62 500 A 1 
ATOM 3818 C CA  . TYR A 0 500 . 111.152  14.775  -78.383 1.00 29.62 500 A 1 
ATOM 3819 C C   . TYR A 0 500 . 110.117  15.914  -78.278 1.00 29.62 500 A 1 
ATOM 3820 C CB  . TYR A 0 500 . 112.456  15.218  -77.693 1.00 29.62 500 A 1 
ATOM 3821 O O   . TYR A 0 500 . 110.294  16.948  -78.914 1.00 29.62 500 A 1 
ATOM 3822 C CG  . TYR A 0 500 . 113.533  14.149  -77.606 1.00 29.62 500 A 1 
ATOM 3823 C CD1 . TYR A 0 500 . 113.662  13.404  -76.420 1.00 29.62 500 A 1 
ATOM 3824 C CD2 . TYR A 0 500 . 114.406  13.899  -78.688 1.00 29.62 500 A 1 
ATOM 3825 C CE1 . TYR A 0 500 . 114.643  12.400  -76.313 1.00 29.62 500 A 1 
ATOM 3826 C CE2 . TYR A 0 500 . 115.375  12.881  -78.592 1.00 29.62 500 A 1 
ATOM 3827 O OH  . TYR A 0 500 . 116.434  11.155  -77.311 1.00 29.62 500 A 1 
ATOM 3828 C CZ  . TYR A 0 500 . 115.495  12.131  -77.405 1.00 29.62 500 A 1 
ATOM 3829 N N   . GLY A 0 501 . 109.117  15.783  -77.391 1.00 31.10 501 A 1 
ATOM 3830 C CA  . GLY A 0 501 . 108.320  16.932  -76.932 1.00 31.10 501 A 1 
ATOM 3831 C C   . GLY A 0 501 . 106.898  16.629  -76.450 1.00 31.10 501 A 1 
ATOM 3832 O O   . GLY A 0 501 . 105.942  17.084  -77.062 1.00 31.10 501 A 1 
ATOM 3833 N N   . ALA A 0 502 . 106.741  15.908  -75.337 1.00 29.42 502 A 1 
ATOM 3834 C CA  . ALA A 0 502 . 105.475  15.829  -74.604 1.00 29.42 502 A 1 
ATOM 3835 C C   . ALA A 0 502 . 105.348  17.023  -73.639 1.00 29.42 502 A 1 
ATOM 3836 C CB  . ALA A 0 502 . 105.443  14.495  -73.842 1.00 29.42 502 A 1 
ATOM 3837 O O   . ALA A 0 502 . 106.221  17.188  -72.787 1.00 29.42 502 A 1 
ATOM 3838 N N   . LYS A 0 503 . 104.280  17.830  -73.732 1.00 32.63 503 A 1 
ATOM 3839 C CA  . LYS A 0 503 . 103.840  18.755  -72.667 1.00 32.63 503 A 1 
ATOM 3840 C C   . LYS A 0 503 . 102.342  19.080  -72.778 1.00 32.63 503 A 1 
ATOM 3841 C CB  . LYS A 0 503 . 104.648  20.078  -72.681 1.00 32.63 503 A 1 
ATOM 3842 O O   . LYS A 0 503 . 101.930  19.691  -73.753 1.00 32.63 503 A 1 
ATOM 3843 C CG  . LYS A 0 503 . 105.824  20.085  -71.687 1.00 32.63 503 A 1 
ATOM 3844 C CD  . LYS A 0 503 . 106.424  21.484  -71.514 1.00 32.63 503 A 1 
ATOM 3845 C CE  . LYS A 0 503 . 107.590  21.415  -70.520 1.00 32.63 503 A 1 
ATOM 3846 N NZ  . LYS A 0 503 . 108.205  22.749  -70.315 1.00 32.63 503 A 1 
ATOM 3847 N N   . GLY A 0 504 . 101.604  18.763  -71.710 1.00 28.90 504 A 1 
ATOM 3848 C CA  . GLY A 0 504 . 100.525  19.605  -71.176 1.00 28.90 504 A 1 
ATOM 3849 C C   . GLY A 0 504 . 99.097   19.319  -71.646 1.00 28.90 504 A 1 
ATOM 3850 O O   . GLY A 0 504 . 98.591   20.044  -72.490 1.00 28.90 504 A 1 
ATOM 3851 N N   . GLY A 0 505 . 98.440   18.324  -71.041 1.00 30.72 505 A 1 
ATOM 3852 C CA  . GLY A 0 505 . 96.978   18.288  -70.897 1.00 30.72 505 A 1 
ATOM 3853 C C   . GLY A 0 505 . 96.583   18.923  -69.557 1.00 30.72 505 A 1 
ATOM 3854 O O   . GLY A 0 505 . 97.288   18.741  -68.564 1.00 30.72 505 A 1 
ATOM 3855 N N   . GLU A 0 506 . 95.524   19.725  -69.575 1.00 28.45 506 A 1 
ATOM 3856 C CA  . GLU A 0 506 . 95.074   20.658  -68.532 1.00 28.45 506 A 1 
ATOM 3857 C C   . GLU A 0 506 . 94.065   19.989  -67.571 1.00 28.45 506 A 1 
ATOM 3858 C CB  . GLU A 0 506 . 94.531   21.890  -69.286 1.00 28.45 506 A 1 
ATOM 3859 O O   . GLU A 0 506 . 93.315   19.107  -67.985 1.00 28.45 506 A 1 
ATOM 3860 C CG  . GLU A 0 506 . 94.568   23.228  -68.534 1.00 28.45 506 A 1 
ATOM 3861 C CD  . GLU A 0 506 . 94.470   24.446  -69.484 1.00 28.45 506 A 1 
ATOM 3862 O OE1 . GLU A 0 506 . 94.701   25.572  -68.989 1.00 28.45 506 A 1 
ATOM 3863 O OE2 . GLU A 0 506 . 94.230   24.257  -70.699 1.00 28.45 506 A 1 
ATOM 3864 N N   . TYR A 0 507 . 94.108   20.362  -66.285 1.00 33.27 507 A 1 
ATOM 3865 C CA  . TYR A 0 507 . 93.510   19.649  -65.142 1.00 33.27 507 A 1 
ATOM 3866 C C   . TYR A 0 507 . 92.094   20.119  -64.756 1.00 33.27 507 A 1 
ATOM 3867 C CB  . TYR A 0 507 . 94.448   19.758  -63.923 1.00 33.27 507 A 1 
ATOM 3868 O O   . TYR A 0 507 . 91.701   21.259  -64.989 1.00 33.27 507 A 1 
ATOM 3869 C CG  . TYR A 0 507 . 95.697   18.898  -63.988 1.00 33.27 507 A 1 
ATOM 3870 C CD1 . TYR A 0 507 . 95.693   17.614  -63.408 1.00 33.27 507 A 1 
ATOM 3871 C CD2 . TYR A 0 507 . 96.861   19.377  -64.621 1.00 33.27 507 A 1 
ATOM 3872 C CE1 . TYR A 0 507 . 96.850   16.812  -63.453 1.00 33.27 507 A 1 
ATOM 3873 C CE2 . TYR A 0 507 . 98.016   18.574  -64.681 1.00 33.27 507 A 1 
ATOM 3874 O OH  . TYR A 0 507 . 99.126   16.515  -64.154 1.00 33.27 507 A 1 
ATOM 3875 C CZ  . TYR A 0 507 . 98.010   17.289  -64.094 1.00 33.27 507 A 1 
ATOM 3876 N N   . ASP A 0 508 . 91.381   19.201  -64.103 1.00 28.54 508 A 1 
ATOM 3877 C CA  . ASP A 0 508 . 89.964   19.180  -63.741 1.00 28.54 508 A 1 
ATOM 3878 C C   . ASP A 0 508 . 89.461   20.320  -62.834 1.00 28.54 508 A 1 
ATOM 3879 C CB  . ASP A 0 508 . 89.711   17.845  -63.021 1.00 28.54 508 A 1 
ATOM 3880 O O   . ASP A 0 508 . 90.017   20.599  -61.770 1.00 28.54 508 A 1 
ATOM 3881 C CG  . ASP A 0 508 . 90.120   16.642  -63.870 1.00 28.54 508 A 1 
ATOM 3882 O OD1 . ASP A 0 508 . 89.444   16.422  -64.895 1.00 28.54 508 A 1 
ATOM 3883 O OD2 . ASP A 0 508 . 91.122   15.988  -63.500 1.00 28.54 508 A 1 
ATOM 3884 N N   . ALA A 0 509 . 88.305   20.888  -63.193 1.00 30.05 509 A 1 
ATOM 3885 C CA  . ALA A 0 509 . 87.481   21.738  -62.336 1.00 30.05 509 A 1 
ATOM 3886 C C   . ALA A 0 509 . 86.054   21.166  -62.244 1.00 30.05 509 A 1 
ATOM 3887 C CB  . ALA A 0 509 . 87.509   23.175  -62.879 1.00 30.05 509 A 1 
ATOM 3888 O O   . ALA A 0 509 . 85.207   21.468  -63.079 1.00 30.05 509 A 1 
ATOM 3889 N N   . ALA A 0 510 . 85.774   20.338  -61.231 1.00 25.45 510 A 1 
ATOM 3890 C CA  . ALA A 0 510 . 84.410   19.918  -60.892 1.00 25.45 510 A 1 
ATOM 3891 C C   . ALA A 0 510 . 84.301   19.444  -59.428 1.00 25.45 510 A 1 
ATOM 3892 C CB  . ALA A 0 510 . 83.927   18.843  -61.881 1.00 25.45 510 A 1 
ATOM 3893 O O   . ALA A 0 510 . 84.148   18.259  -59.153 1.00 25.45 510 A 1 
ATOM 3894 N N   . SER A 0 511 . 84.338   20.383  -58.480 1.00 35.94 511 A 1 
ATOM 3895 C CA  . SER A 0 511 . 83.955   20.141  -57.078 1.00 35.94 511 A 1 
ATOM 3896 C C   . SER A 0 511 . 82.885   21.146  -56.649 1.00 35.94 511 A 1 
ATOM 3897 C CB  . SER A 0 511 . 85.164   20.157  -56.131 1.00 35.94 511 A 1 
ATOM 3898 O O   . SER A 0 511 . 83.056   21.880  -55.682 1.00 35.94 511 A 1 
ATOM 3899 O OG  . SER A 0 511 . 86.105   19.171  -56.500 1.00 35.94 511 A 1 
ATOM 3900 N N   . ALA A 0 512 . 81.782   21.230  -57.398 1.00 31.59 512 A 1 
ATOM 3901 C CA  . ALA A 0 512 . 80.576   21.891  -56.912 1.00 31.59 512 A 1 
ATOM 3902 C C   . ALA A 0 512 . 79.869   20.917  -55.958 1.00 31.59 512 A 1 
ATOM 3903 C CB  . ALA A 0 512 . 79.712   22.335  -58.099 1.00 31.59 512 A 1 
ATOM 3904 O O   . ALA A 0 512 . 79.219   19.967  -56.396 1.00 31.59 512 A 1 
ATOM 3905 N N   . GLY A 0 513 . 80.075   21.114  -54.654 1.00 34.84 513 A 1 
ATOM 3906 C CA  . GLY A 0 513 . 79.401   20.368  -53.596 1.00 34.84 513 A 1 
ATOM 3907 C C   . GLY A 0 513 . 77.891   20.546  -53.710 1.00 34.84 513 A 1 
ATOM 3908 O O   . GLY A 0 513 . 77.377   21.634  -53.475 1.00 34.84 513 A 1 
ATOM 3909 N N   . LYS A 0 514 . 77.184   19.490  -54.117 1.00 31.62 514 A 1 
ATOM 3910 C CA  . LYS A 0 514 . 75.725   19.445  -54.039 1.00 31.62 514 A 1 
ATOM 3911 C C   . LYS A 0 514 . 75.317   18.957  -52.655 1.00 31.62 514 A 1 
ATOM 3912 C CB  . LYS A 0 514 . 75.114   18.597  -55.161 1.00 31.62 514 A 1 
ATOM 3913 O O   . LYS A 0 514 . 75.849   17.955  -52.181 1.00 31.62 514 A 1 
ATOM 3914 C CG  . LYS A 0 514 . 75.069   19.374  -56.486 1.00 31.62 514 A 1 
ATOM 3915 C CD  . LYS A 0 514 . 74.099   18.707  -57.469 1.00 31.62 514 A 1 
ATOM 3916 C CE  . LYS A 0 514 . 73.948   19.570  -58.726 1.00 31.62 514 A 1 
ATOM 3917 N NZ  . LYS A 0 514 . 72.807   19.117  -59.559 1.00 31.62 514 A 1 
ATOM 3918 N N   . ALA A 0 515 . 74.403   19.716  -52.059 1.00 34.68 515 A 1 
ATOM 3919 C CA  . ALA A 0 515 . 73.753   19.470  -50.785 1.00 34.68 515 A 1 
ATOM 3920 C C   . ALA A 0 515 . 73.228   18.029  -50.670 1.00 34.68 515 A 1 
ATOM 3921 C CB  . ALA A 0 515 . 72.621   20.497  -50.648 1.00 34.68 515 A 1 
ATOM 3922 O O   . ALA A 0 515 . 72.744   17.443  -51.642 1.00 34.68 515 A 1 
ATOM 3923 N N   . THR A 0 516 . 73.370   17.479  -49.470 1.00 40.72 516 A 1 
ATOM 3924 C CA  . THR A 0 516 . 72.954   16.134  -49.074 1.00 40.72 516 A 1 
ATOM 3925 C C   . THR A 0 516 . 71.596   16.270  -48.387 1.00 40.72 516 A 1 
ATOM 3926 C CB  . THR A 0 516 . 73.994   15.546  -48.099 1.00 40.72 516 A 1 
ATOM 3927 O O   . THR A 0 516 . 71.544   16.780  -47.272 1.00 40.72 516 A 1 
ATOM 3928 C CG2 . THR A 0 516 . 73.869   14.044  -47.923 1.00 40.72 516 A 1 
ATOM 3929 O OG1 . THR A 0 516 . 75.324   15.749  -48.543 1.00 40.72 516 A 1 
ATOM 3930 N N   . GLY A 0 517 . 70.507   15.887  -49.056 1.00 40.17 517 A 1 
ATOM 3931 C CA  . GLY A 0 517 . 69.163   15.908  -48.470 1.00 40.17 517 A 1 
ATOM 3932 C C   . GLY A 0 517 . 68.922   14.679  -47.592 1.00 40.17 517 A 1 
ATOM 3933 O O   . GLY A 0 517 . 69.311   13.571  -47.964 1.00 40.17 517 A 1 
ATOM 3934 N N   . TYR A 0 518 . 68.297   14.873  -46.432 1.00 41.07 518 A 1 
ATOM 3935 C CA  . TYR A 0 518 . 67.716   13.792  -45.635 1.00 41.07 518 A 1 
ATOM 3936 C C   . TYR A 0 518 . 66.321   13.496  -46.187 1.00 41.07 518 A 1 
ATOM 3937 C CB  . TYR A 0 518 . 67.665   14.228  -44.164 1.00 41.07 518 A 1 
ATOM 3938 O O   . TYR A 0 518 . 65.522   14.424  -46.313 1.00 41.07 518 A 1 
ATOM 3939 C CG  . TYR A 0 518 . 67.012   13.231  -43.225 1.00 41.07 518 A 1 
ATOM 3940 C CD1 . TYR A 0 518 . 65.666   13.399  -42.841 1.00 41.07 518 A 1 
ATOM 3941 C CD2 . TYR A 0 518 . 67.751   12.137  -42.733 1.00 41.07 518 A 1 
ATOM 3942 C CE1 . TYR A 0 518 . 65.072   12.492  -41.943 1.00 41.07 518 A 1 
ATOM 3943 C CE2 . TYR A 0 518 . 67.154   11.218  -41.847 1.00 41.07 518 A 1 
ATOM 3944 O OH  . TYR A 0 518 . 65.228   10.540  -40.575 1.00 41.07 518 A 1 
ATOM 3945 C CZ  . TYR A 0 518 . 65.813   11.402  -41.444 1.00 41.07 518 A 1 
ATOM 3946 N N   . TRP A 0 519 . 66.040   12.238  -46.531 1.00 42.67 519 A 1 
ATOM 3947 C CA  . TRP A 0 519 . 64.714   11.828  -46.989 1.00 42.67 519 A 1 
ATOM 3948 C C   . TRP A 0 519 . 64.069   10.976  -45.900 1.00 42.67 519 A 1 
ATOM 3949 C CB  . TRP A 0 519 . 64.796   11.151  -48.369 1.00 42.67 519 A 1 
ATOM 3950 O O   . TRP A 0 519 . 64.403   9.805   -45.729 1.00 42.67 519 A 1 
ATOM 3951 C CG  . TRP A 0 519 . 63.782   11.670  -49.340 1.00 42.67 519 A 1 
ATOM 3952 C CD1 . TRP A 0 519 . 63.744   12.933  -49.813 1.00 42.67 519 A 1 
ATOM 3953 C CD2 . TRP A 0 519 . 62.585   11.025  -49.869 1.00 42.67 519 A 1 
ATOM 3954 C CE2 . TRP A 0 519 . 61.849   11.979  -50.634 1.00 42.67 519 A 1 
ATOM 3955 C CE3 . TRP A 0 519 . 62.036   9.735   -49.755 1.00 42.67 519 A 1 
ATOM 3956 N NE1 . TRP A 0 519 . 62.607   13.120  -50.566 1.00 42.67 519 A 1 
ATOM 3957 C CH2 . TRP A 0 519 . 60.104   10.384  -51.117 1.00 42.67 519 A 1 
ATOM 3958 C CZ2 . TRP A 0 519 . 60.612   11.687  -51.222 1.00 42.67 519 A 1 
ATOM 3959 C CZ3 . TRP A 0 519 . 60.836   9.408   -50.409 1.00 42.67 519 A 1 
ATOM 3960 N N   . GLY A 0 520 . 63.196   11.601  -45.112 1.00 53.15 520 A 1 
ATOM 3961 C CA  . GLY A 0 520 . 62.410   10.928  -44.085 1.00 53.15 520 A 1 
ATOM 3962 C C   . GLY A 0 520 . 60.966   10.771  -44.542 1.00 53.15 520 A 1 
ATOM 3963 O O   . GLY A 0 520 . 60.311   11.766  -44.864 1.00 53.15 520 A 1 
ATOM 3964 N N   . LYS A 0 521 . 60.470   9.534   -44.542 1.00 54.74 521 A 1 
ATOM 3965 C CA  . LYS A 0 521 . 59.045   9.215   -44.634 1.00 54.74 521 A 1 
ATOM 3966 C C   . LYS A 0 521 . 58.572   8.743   -43.269 1.00 54.74 521 A 1 
ATOM 3967 C CB  . LYS A 0 521 . 58.809   8.134   -45.694 1.00 54.74 521 A 1 
ATOM 3968 O O   . LYS A 0 521 . 59.005   7.685   -42.810 1.00 54.74 521 A 1 
ATOM 3969 C CG  . LYS A 0 521 . 58.809   8.719   -47.103 1.00 54.74 521 A 1 
ATOM 3970 C CD  . LYS A 0 521 . 58.593   7.605   -48.130 1.00 54.74 521 A 1 
ATOM 3971 C CE  . LYS A 0 521 . 58.056   8.248   -49.404 1.00 54.74 521 A 1 
ATOM 3972 N NZ  . LYS A 0 521 . 58.015   7.294   -50.533 1.00 54.74 521 A 1 
ATOM 3973 N N   . SER A 0 522 . 57.665   9.506   -42.676 1.00 59.96 522 A 1 
ATOM 3974 C CA  . SER A 0 522 . 56.923   9.114   -41.480 1.00 59.96 522 A 1 
ATOM 3975 C C   . SER A 0 522 . 55.445   8.988   -41.827 1.00 59.96 522 A 1 
ATOM 3976 C CB  . SER A 0 522 . 57.143   10.120  -40.347 1.00 59.96 522 A 1 
ATOM 3977 O O   . SER A 0 522 . 54.913   9.824   -42.570 1.00 59.96 522 A 1 
ATOM 3978 O OG  . SER A 0 522 . 56.663   11.405  -40.708 1.00 59.96 522 A 1 
ATOM 3979 N N   . GLY A 0 523 . 54.781   7.976   -41.292 1.00 66.89 523 A 1 
ATOM 3980 C CA  . GLY A 0 523 . 53.331   7.872   -41.342 1.00 66.89 523 A 1 
ATOM 3981 C C   . GLY A 0 523 . 52.781   7.290   -40.052 1.00 66.89 523 A 1 
ATOM 3982 O O   . GLY A 0 523 . 53.500   6.592   -39.333 1.00 66.89 523 A 1 
ATOM 3983 N N   . SER A 0 524 . 51.535   7.636   -39.775 1.00 68.94 524 A 1 
ATOM 3984 C CA  . SER A 0 524 . 50.713   6.975   -38.778 1.00 68.94 524 A 1 
ATOM 3985 C C   . SER A 0 524 . 49.292   6.838   -39.294 1.00 68.94 524 A 1 
ATOM 3986 C CB  . SER A 0 524 . 50.709   7.728   -37.445 1.00 68.94 524 A 1 
ATOM 3987 O O   . SER A 0 524 . 48.792   7.778   -39.918 1.00 68.94 524 A 1 
ATOM 3988 O OG  . SER A 0 524 . 50.231   9.059   -37.606 1.00 68.94 524 A 1 
ATOM 3989 N N   . ASP A 0 525 . 48.680   5.718   -38.989 1.00 74.78 525 A 1 
ATOM 3990 C CA  . ASP A 0 525 . 47.299   5.346   -39.243 1.00 74.78 525 A 1 
ATOM 3991 C C   . ASP A 0 525 . 46.667   5.019   -37.890 1.00 74.78 525 A 1 
ATOM 3992 C CB  . ASP A 0 525 . 47.154   4.223   -40.302 1.00 74.78 525 A 1 
ATOM 3993 O O   . ASP A 0 525 . 47.302   4.417   -37.023 1.00 74.78 525 A 1 
ATOM 3994 C CG  . ASP A 0 525 . 48.274   3.170   -40.481 1.00 74.78 525 A 1 
ATOM 3995 O OD1 . ASP A 0 525 . 49.448   3.428   -40.098 1.00 74.78 525 A 1 
ATOM 3996 O OD2 . ASP A 0 525 . 48.056   2.229   -41.277 1.00 74.78 525 A 1 
ATOM 3997 N N   . TRP A 0 526 . 45.476   5.567   -37.668 1.00 68.96 526 A 1 
ATOM 3998 C CA  . TRP A 0 526 . 44.678   5.319   -36.476 1.00 68.96 526 A 1 
ATOM 3999 C C   . TRP A 0 526 . 43.282   4.940   -36.930 1.00 68.96 526 A 1 
ATOM 4000 C CB  . TRP A 0 526 . 44.648   6.550   -35.563 1.00 68.96 526 A 1 
ATOM 4001 O O   . TRP A 0 526 . 42.595   5.779   -37.524 1.00 68.96 526 A 1 
ATOM 4002 C CG  . TRP A 0 526 . 43.902   6.363   -34.272 1.00 68.96 526 A 1 
ATOM 4003 C CD1 . TRP A 0 526 . 44.321   5.625   -33.219 1.00 68.96 526 A 1 
ATOM 4004 C CD2 . TRP A 0 526 . 42.544   6.786   -33.927 1.00 68.96 526 A 1 
ATOM 4005 C CE2 . TRP A 0 526 . 42.259   6.353   -32.596 1.00 68.96 526 A 1 
ATOM 4006 C CE3 . TRP A 0 526 . 41.508   7.450   -34.621 1.00 68.96 526 A 1 
ATOM 4007 N NE1 . TRP A 0 526 . 43.374   5.646   -32.211 1.00 68.96 526 A 1 
ATOM 4008 C CH2 . TRP A 0 526 . 40.036   7.298   -32.673 1.00 68.96 526 A 1 
ATOM 4009 C CZ2 . TRP A 0 526 . 41.037   6.617   -31.963 1.00 68.96 526 A 1 
ATOM 4010 C CZ3 . TRP A 0 526 . 40.267   7.703   -34.000 1.00 68.96 526 A 1 
ATOM 4011 N N   . ASP A 0 527 . 42.897   3.708   -36.646 1.00 78.46 527 A 1 
ATOM 4012 C CA  . ASP A 0 527 . 41.560   3.196   -36.877 1.00 78.46 527 A 1 
ATOM 4013 C C   . ASP A 0 527 . 40.898   2.957   -35.511 1.00 78.46 527 A 1 
ATOM 4014 C CB  . ASP A 0 527 . 41.620   1.937   -37.762 1.00 78.46 527 A 1 
ATOM 4015 O O   . ASP A 0 527 . 41.525   2.542   -34.533 1.00 78.46 527 A 1 
ATOM 4016 C CG  . ASP A 0 527 . 41.905   2.174   -39.250 1.00 78.46 527 A 1 
ATOM 4017 O OD1 . ASP A 0 527 . 41.490   3.238   -39.764 1.00 78.46 527 A 1 
ATOM 4018 O OD2 . ASP A 0 527 . 42.404   1.248   -39.935 1.00 78.46 527 A 1 
ATOM 4019 N N   . ALA A 0 528 . 39.612   3.279   -35.421 1.00 79.02 528 A 1 
ATOM 4020 C CA  . ALA A 0 528 . 38.803   3.010   -34.242 1.00 79.02 528 A 1 
ATOM 4021 C C   . ALA A 0 528 . 37.417   2.538   -34.659 1.00 79.02 528 A 1 
ATOM 4022 C CB  . ALA A 0 528 . 38.742   4.252   -33.351 1.00 79.02 528 A 1 
ATOM 4023 O O   . ALA A 0 528 . 36.809   3.089   -35.580 1.00 79.02 528 A 1 
ATOM 4024 N N   . TYR A 0 529 . 36.888   1.536   -33.966 1.00 82.77 529 A 1 
ATOM 4025 C CA  . TYR A 0 529 . 35.507   1.103   -34.138 1.00 82.77 529 A 1 
ATOM 4026 C C   . TYR A 0 529 . 34.835   0.901   -32.788 1.00 82.77 529 A 1 
ATOM 4027 C CB  . TYR A 0 529 . 35.421   -0.147  -35.030 1.00 82.77 529 A 1 
ATOM 4028 O O   . TYR A 0 529 . 35.473   0.490   -31.820 1.00 82.77 529 A 1 
ATOM 4029 C CG  . TYR A 0 529 . 35.824   -1.458  -34.374 1.00 82.77 529 A 1 
ATOM 4030 C CD1 . TYR A 0 529 . 37.115   -1.987  -34.567 1.00 82.77 529 A 1 
ATOM 4031 C CD2 . TYR A 0 529 . 34.902   -2.147  -33.558 1.00 82.77 529 A 1 
ATOM 4032 C CE1 . TYR A 0 529 . 37.473   -3.209  -33.965 1.00 82.77 529 A 1 
ATOM 4033 C CE2 . TYR A 0 529 . 35.284   -3.325  -32.891 1.00 82.77 529 A 1 
ATOM 4034 O OH  . TYR A 0 529 . 36.951   -4.974  -32.416 1.00 82.77 529 A 1 
ATOM 4035 C CZ  . TYR A 0 529 . 36.576   -3.854  -33.089 1.00 82.77 529 A 1 
ATOM 4036 N N   . GLY A 0 530 . 33.524   1.121   -32.749 1.00 86.41 530 A 1 
ATOM 4037 C CA  . GLY A 0 530 . 32.725   0.825   -31.573 1.00 86.41 530 A 1 
ATOM 4038 C C   . GLY A 0 530 . 31.292   0.421   -31.889 1.00 86.41 530 A 1 
ATOM 4039 O O   . GLY A 0 530 . 30.779   0.665   -32.989 1.00 86.41 530 A 1 
ATOM 4040 N N   . ARG A 0 531 . 30.669   -0.239  -30.917 1.00 88.51 531 A 1 
ATOM 4041 C CA  . ARG A 0 531 . 29.261   -0.625  -30.899 1.00 88.51 531 A 1 
ATOM 4042 C C   . ARG A 0 531 . 28.716   -0.400  -29.495 1.00 88.51 531 A 1 
ATOM 4043 C CB  . ARG A 0 531 . 29.131   -2.090  -31.333 1.00 88.51 531 A 1 
ATOM 4044 O O   . ARG A 0 531 . 29.231   -1.032  -28.582 1.00 88.51 531 A 1 
ATOM 4045 C CG  . ARG A 0 531 . 27.667   -2.539  -31.389 1.00 88.51 531 A 1 
ATOM 4046 C CD  . ARG A 0 531 . 27.608   -3.961  -31.948 1.00 88.51 531 A 1 
ATOM 4047 N NE  . ARG A 0 531 . 26.217   -4.340  -32.237 1.00 88.51 531 A 1 
ATOM 4048 N NH1 . ARG A 0 531 . 26.214   -6.404  -31.254 1.00 88.51 531 A 1 
ATOM 4049 N NH2 . ARG A 0 531 . 24.310   -5.534  -31.997 1.00 88.51 531 A 1 
ATOM 4050 C CZ  . ARG A 0 531 . 25.595   -5.429  -31.857 1.00 88.51 531 A 1 
ATOM 4051 N N   . ASP A 0 532 . 27.699   0.437   -29.364 1.00 88.68 532 A 1 
ATOM 4052 C CA  . ASP A 0 532 . 26.942   0.634   -28.125 1.00 88.68 532 A 1 
ATOM 4053 C C   . ASP A 0 532 . 25.615   -0.131  -28.232 1.00 88.68 532 A 1 
ATOM 4054 C CB  . ASP A 0 532 . 26.788   2.132   -27.805 1.00 88.68 532 A 1 
ATOM 4055 O O   . ASP A 0 532 . 25.073   -0.320  -29.322 1.00 88.68 532 A 1 
ATOM 4056 C CG  . ASP A 0 532 . 26.117   2.975   -28.890 1.00 88.68 532 A 1 
ATOM 4057 O OD1 . ASP A 0 532 . 25.151   2.482   -29.517 1.00 88.68 532 A 1 
ATOM 4058 O OD2 . ASP A 0 532 . 26.615   4.099   -29.154 1.00 88.68 532 A 1 
ATOM 4059 N N   . GLN A 0 533 . 25.131   -0.710  -27.139 1.00 89.49 533 A 1 
ATOM 4060 C CA  . GLN A 0 533 . 23.884   -1.478  -27.146 1.00 89.49 533 A 1 
ATOM 4061 C C   . GLN A 0 533 . 23.088   -1.195  -25.883 1.00 89.49 533 A 1 
ATOM 4062 C CB  . GLN A 0 533 . 24.145   -2.983  -27.300 1.00 89.49 533 A 1 
ATOM 4063 O O   . GLN A 0 533 . 23.200   -1.897  -24.875 1.00 89.49 533 A 1 
ATOM 4064 C CG  . GLN A 0 533 . 24.220   -3.478  -28.748 1.00 89.49 533 A 1 
ATOM 4065 C CD  . GLN A 0 533 . 24.632   -4.941  -28.743 1.00 89.49 533 A 1 
ATOM 4066 N NE2 . GLN A 0 533 . 25.898   -5.204  -28.518 1.00 89.49 533 A 1 
ATOM 4067 O OE1 . GLN A 0 533 . 23.867   -5.876  -28.978 1.00 89.49 533 A 1 
ATOM 4068 N N   . ASP A 0 534 . 22.171   -0.249  -26.013 1.00 91.50 534 A 1 
ATOM 4069 C CA  . ASP A 0 534 . 21.372   0.218   -24.897 1.00 91.50 534 A 1 
ATOM 4070 C C   . ASP A 0 534 . 20.020   -0.491  -24.878 1.00 91.50 534 A 1 
ATOM 4071 C CB  . ASP A 0 534 . 21.188   1.737   -24.968 1.00 91.50 534 A 1 
ATOM 4072 O O   . ASP A 0 534 . 19.327   -0.649  -25.891 1.00 91.50 534 A 1 
ATOM 4073 C CG  . ASP A 0 534 . 22.484   2.542   -24.834 1.00 91.50 534 A 1 
ATOM 4074 O OD1 . ASP A 0 534 . 23.550   1.907   -24.779 1.00 91.50 534 A 1 
ATOM 4075 O OD2 . ASP A 0 534 . 22.335   3.784   -24.759 1.00 91.50 534 A 1 
ATOM 4076 N N   . LEU A 0 535 . 19.577   -0.885  -23.689 1.00 94.24 535 A 1 
ATOM 4077 C CA  . LEU A 0 535 . 18.214   -1.332  -23.445 1.00 94.24 535 A 1 
ATOM 4078 C C   . LEU A 0 535 . 17.688   -0.712  -22.162 1.00 94.24 535 A 1 
ATOM 4079 C CB  . LEU A 0 535 . 18.171   -2.868  -23.398 1.00 94.24 535 A 1 
ATOM 4080 O O   . LEU A 0 535 . 18.123   -1.061  -21.072 1.00 94.24 535 A 1 
ATOM 4081 C CG  . LEU A 0 535 . 16.790   -3.443  -23.028 1.00 94.24 535 A 1 
ATOM 4082 C CD1 . LEU A 0 535 . 15.716   -3.147  -24.080 1.00 94.24 535 A 1 
ATOM 4083 C CD2 . LEU A 0 535 . 16.873   -4.961  -22.873 1.00 94.24 535 A 1 
ATOM 4084 N N   . GLU A 0 536 . 16.636   0.093   -22.274 1.00 96.82 536 A 1 
ATOM 4085 C CA  . GLU A 0 536 . 15.913   0.631   -21.125 1.00 96.82 536 A 1 
ATOM 4086 C C   . GLU A 0 536 . 14.456   0.155   -21.137 1.00 96.82 536 A 1 
ATOM 4087 C CB  . GLU A 0 536 . 16.017   2.159   -21.092 1.00 96.82 536 A 1 
ATOM 4088 O O   . GLU A 0 536 . 13.719   0.329   -22.115 1.00 96.82 536 A 1 
ATOM 4089 C CG  . GLU A 0 536 . 15.652   2.740   -19.713 1.00 96.82 536 A 1 
ATOM 4090 C CD  . GLU A 0 536 . 15.390   4.251   -19.775 1.00 96.82 536 A 1 
ATOM 4091 O OE1 . GLU A 0 536 . 14.484   4.729   -19.044 1.00 96.82 536 A 1 
ATOM 4092 O OE2 . GLU A 0 536 . 15.798   4.935   -20.738 1.00 96.82 536 A 1 
ATOM 4093 N N   . VAL A 0 537 . 14.000   -0.416  -20.024 1.00 96.95 537 A 1 
ATOM 4094 C CA  . VAL A 0 537 . 12.612   -0.831  -19.812 1.00 96.95 537 A 1 
ATOM 4095 C C   . VAL A 0 537 . 12.072   -0.180  -18.551 1.00 96.95 537 A 1 
ATOM 4096 C CB  . VAL A 0 537 . 12.472   -2.363  -19.742 1.00 96.95 537 A 1 
ATOM 4097 O O   . VAL A 0 537 . 12.614   -0.379  -17.473 1.00 96.95 537 A 1 
ATOM 4098 C CG1 . VAL A 0 537 . 10.992   -2.769  -19.616 1.00 96.95 537 A 1 
ATOM 4099 C CG2 . VAL A 0 537 . 13.042   -3.050  -20.991 1.00 96.95 537 A 1 
ATOM 4100 N N   . ASP A 0 538 . 10.953   0.525   -18.683 1.00 97.02 538 A 1 
ATOM 4101 C CA  . ASP A 0 538 . 10.191   1.095   -17.571 1.00 97.02 538 A 1 
ATOM 4102 C C   . ASP A 0 538 . 8.782    0.493   -17.598 1.00 97.02 538 A 1 
ATOM 4103 C CB  . ASP A 0 538 . 10.199   2.626   -17.692 1.00 97.02 538 A 1 
ATOM 4104 O O   . ASP A 0 538 . 8.043    0.641   -18.577 1.00 97.02 538 A 1 
ATOM 4105 C CG  . ASP A 0 538 . 9.555    3.363   -16.511 1.00 97.02 538 A 1 
ATOM 4106 O OD1 . ASP A 0 538 . 8.992    2.698   -15.614 1.00 97.02 538 A 1 
ATOM 4107 O OD2 . ASP A 0 538 . 9.595    4.614   -16.553 1.00 97.02 538 A 1 
ATOM 4108 N N   . GLU A 0 539 . 8.439    -0.270  -16.567 1.00 96.81 539 A 1 
ATOM 4109 C CA  . GLU A 0 539 . 7.187    -1.003  -16.437 1.00 96.81 539 A 1 
ATOM 4110 C C   . GLU A 0 539 . 6.547    -0.705  -15.084 1.00 96.81 539 A 1 
ATOM 4111 C CB  . GLU A 0 539 . 7.456    -2.502  -16.643 1.00 96.81 539 A 1 
ATOM 4112 O O   . GLU A 0 539 . 7.173    -0.860  -14.041 1.00 96.81 539 A 1 
ATOM 4113 C CG  . GLU A 0 539 . 6.188    -3.363  -16.535 1.00 96.81 539 A 1 
ATOM 4114 C CD  . GLU A 0 539 . 6.421    -4.798  -17.032 1.00 96.81 539 A 1 
ATOM 4115 O OE1 . GLU A 0 539 . 5.467    -5.366  -17.617 1.00 96.81 539 A 1 
ATOM 4116 O OE2 . GLU A 0 539 . 7.562    -5.313  -16.916 1.00 96.81 539 A 1 
ATOM 4117 N N   . SER A 0 540 . 5.276    -0.316  -15.087 1.00 96.91 540 A 1 
ATOM 4118 C CA  . SER A 0 540 . 4.515    -0.080  -13.863 1.00 96.91 540 A 1 
ATOM 4119 C C   . SER A 0 540 . 3.089    -0.604  -13.966 1.00 96.91 540 A 1 
ATOM 4120 C CB  . SER A 0 540 . 4.542    1.395   -13.452 1.00 96.91 540 A 1 
ATOM 4121 O O   . SER A 0 540 . 2.476    -0.642  -15.036 1.00 96.91 540 A 1 
ATOM 4122 O OG  . SER A 0 540 . 4.170    2.220   -14.537 1.00 96.91 540 A 1 
ATOM 4123 N N   . TYR A 0 541 . 2.574    -1.029  -12.821 1.00 96.43 541 A 1 
ATOM 4124 C CA  . TYR A 0 541 . 1.209    -1.486  -12.626 1.00 96.43 541 A 1 
ATOM 4125 C C   . TYR A 0 541 . 0.673    -0.886  -11.332 1.00 96.43 541 A 1 
ATOM 4126 C CB  . TYR A 0 541 . 1.178    -3.016  -12.594 1.00 96.43 541 A 1 
ATOM 4127 O O   . TYR A 0 541 . 1.342    -0.951  -10.303 1.00 96.43 541 A 1 
ATOM 4128 C CG  . TYR A 0 541 . -0.153   -3.598  -12.167 1.00 96.43 541 A 1 
ATOM 4129 C CD1 . TYR A 0 541 . -0.393   -3.910  -10.813 1.00 96.43 541 A 1 
ATOM 4130 C CD2 . TYR A 0 541 . -1.162   -3.800  -13.126 1.00 96.43 541 A 1 
ATOM 4131 C CE1 . TYR A 0 541 . -1.631   -4.454  -10.421 1.00 96.43 541 A 1 
ATOM 4132 C CE2 . TYR A 0 541 . -2.395   -4.356  -12.741 1.00 96.43 541 A 1 
ATOM 4133 O OH  . TYR A 0 541 . -3.804   -5.272  -11.047 1.00 96.43 541 A 1 
ATOM 4134 C CZ  . TYR A 0 541 . -2.626   -4.696  -11.393 1.00 96.43 541 A 1 
ATOM 4135 N N   . GLU A 0 542 . -0.532   -0.330  -11.373 1.00 96.30 542 A 1 
ATOM 4136 C CA  . GLU A 0 542 . -1.229   0.167   -10.191 1.00 96.30 542 A 1 
ATOM 4137 C C   . GLU A 0 542 . -2.685   -0.295  -10.221 1.00 96.30 542 A 1 
ATOM 4138 C CB  . GLU A 0 542 . -1.136   1.700   -10.066 1.00 96.30 542 A 1 
ATOM 4139 O O   . GLU A 0 542 . -3.361   -0.143  -11.234 1.00 96.30 542 A 1 
ATOM 4140 C CG  . GLU A 0 542 . 0.309    2.237   -10.067 1.00 96.30 542 A 1 
ATOM 4141 C CD  . GLU A 0 542 . 0.443    3.670   -9.521  1.00 96.30 542 A 1 
ATOM 4142 O OE1 . GLU A 0 542 . 1.568    4.074   -9.145  1.00 96.30 542 A 1 
ATOM 4143 O OE2 . GLU A 0 542 . -0.560   4.373   -9.263  1.00 96.30 542 A 1 
ATOM 4144 N N   . ALA A 0 543 . -3.174   -0.841  -9.112  1.00 95.60 543 A 1 
ATOM 4145 C CA  . ALA A 0 543 . -4.572   -1.206  -8.929  1.00 95.60 543 A 1 
ATOM 4146 C C   . ALA A 0 543 . -5.086   -0.621  -7.618  1.00 95.60 543 A 1 
ATOM 4147 C CB  . ALA A 0 543 . -4.714   -2.726  -8.979  1.00 95.60 543 A 1 
ATOM 4148 O O   . ALA A 0 543 . -4.501   -0.854  -6.562  1.00 95.60 543 A 1 
ATOM 4149 N N   . THR A 0 544 . -6.172   0.146   -7.675  1.00 95.56 544 A 1 
ATOM 4150 C CA  . THR A 0 544 . -6.794   0.793   -6.517  1.00 95.56 544 A 1 
ATOM 4151 C C   . THR A 0 544 . -8.261   0.404   -6.411  1.00 95.56 544 A 1 
ATOM 4152 C CB  . THR A 0 544 . -6.667   2.321   -6.594  1.00 95.56 544 A 1 
ATOM 4153 O O   . THR A 0 544 . -9.060   0.670   -7.304  1.00 95.56 544 A 1 
ATOM 4154 C CG2 . THR A 0 544 . -7.324   3.021   -5.400  1.00 95.56 544 A 1 
ATOM 4155 O OG1 . THR A 0 544 . -5.323   2.722   -6.534  1.00 95.56 544 A 1 
ATOM 4156 N N   . TRP A 0 545 . -8.644   -0.119  -5.249  1.00 95.43 545 A 1 
ATOM 4157 C CA  . TRP A 0 545 . -10.024  -0.399  -4.877  1.00 95.43 545 A 1 
ATOM 4158 C C   . TRP A 0 545 . -10.416  0.396   -3.643  1.00 95.43 545 A 1 
ATOM 4159 C CB  . TRP A 0 545 . -10.212  -1.896  -4.632  1.00 95.43 545 A 1 
ATOM 4160 O O   . TRP A 0 545 . -9.835   0.240   -2.570  1.00 95.43 545 A 1 
ATOM 4161 C CG  . TRP A 0 545 . -9.942   -2.737  -5.831  1.00 95.43 545 A 1 
ATOM 4162 C CD1 . TRP A 0 545 . -10.690  -2.753  -6.953  1.00 95.43 545 A 1 
ATOM 4163 C CD2 . TRP A 0 545 . -8.779   -3.574  -6.116  1.00 95.43 545 A 1 
ATOM 4164 C CE2 . TRP A 0 545 . -8.908   -4.083  -7.442  1.00 95.43 545 A 1 
ATOM 4165 C CE3 . TRP A 0 545 . -7.606   -3.909  -5.404  1.00 95.43 545 A 1 
ATOM 4166 N NE1 . TRP A 0 545 . -10.079  -3.534  -7.909  1.00 95.43 545 A 1 
ATOM 4167 C CH2 . TRP A 0 545 . -6.791   -5.239  -7.286  1.00 95.43 545 A 1 
ATOM 4168 C CZ2 . TRP A 0 545 . -7.936   -4.902  -8.027  1.00 95.43 545 A 1 
ATOM 4169 C CZ3 . TRP A 0 545 . -6.625   -4.740  -5.981  1.00 95.43 545 A 1 
ATOM 4170 N N   . ALA A 0 546 . -11.470  1.198   -3.750  1.00 94.52 546 A 1 
ATOM 4171 C CA  . ALA A 0 546 . -12.017  1.926   -2.615  1.00 94.52 546 A 1 
ATOM 4172 C C   . ALA A 0 546 . -13.521  1.697   -2.474  1.00 94.52 546 A 1 
ATOM 4173 C CB  . ALA A 0 546 . -11.636  3.405   -2.709  1.00 94.52 546 A 1 
ATOM 4174 O O   . ALA A 0 546 . -14.257  1.630   -3.456  1.00 94.52 546 A 1 
ATOM 4175 N N   . LYS A 0 547 . -13.996  1.592   -1.233  1.00 96.26 547 A 1 
ATOM 4176 C CA  . LYS A 0 547 . -15.424  1.523   -0.901  1.00 96.26 547 A 1 
ATOM 4177 C C   . LYS A 0 547 . -15.730  2.496   0.221   1.00 96.26 547 A 1 
ATOM 4178 C CB  . LYS A 0 547 . -15.850  0.092   -0.534  1.00 96.26 547 A 1 
ATOM 4179 O O   . LYS A 0 547 . -14.979  2.554   1.195   1.00 96.26 547 A 1 
ATOM 4180 C CG  . LYS A 0 547 . -15.741  -0.851  -1.740  1.00 96.26 547 A 1 
ATOM 4181 C CD  . LYS A 0 547 . -16.137  -2.288  -1.392  1.00 96.26 547 A 1 
ATOM 4182 C CE  . LYS A 0 547 . -15.939  -3.138  -2.652  1.00 96.26 547 A 1 
ATOM 4183 N NZ  . LYS A 0 547 . -16.115  -4.587  -2.397  1.00 96.26 547 A 1 
ATOM 4184 N N   . SER A 0 548 . -16.835  3.218   0.104   1.00 94.51 548 A 1 
ATOM 4185 C CA  . SER A 0 548 . -17.369  4.040   1.185   1.00 94.51 548 A 1 
ATOM 4186 C C   . SER A 0 548 . -18.834  3.714   1.428   1.00 94.51 548 A 1 
ATOM 4187 C CB  . SER A 0 548 . -17.144  5.537   0.946   1.00 94.51 548 A 1 
ATOM 4188 O O   . SER A 0 548 . -19.584  3.480   0.481   1.00 94.51 548 A 1 
ATOM 4189 O OG  . SER A 0 548 . -17.981  6.060   -0.067  1.00 94.51 548 A 1 
ATOM 4190 N N   . TYR A 0 549 . -19.217  3.717   2.696   1.00 92.54 549 A 1 
ATOM 4191 C CA  . TYR A 0 549 . -20.591  3.639   3.158   1.00 92.54 549 A 1 
ATOM 4192 C C   . TYR A 0 549 . -20.801  4.782   4.129   1.00 92.54 549 A 1 
ATOM 4193 C CB  . TYR A 0 549 . -20.864  2.303   3.853   1.00 92.54 549 A 1 
ATOM 4194 O O   . TYR A 0 549 . -20.068  4.879   5.107   1.00 92.54 549 A 1 
ATOM 4195 C CG  . TYR A 0 549 . -20.687  1.106   2.952   1.00 92.54 549 A 1 
ATOM 4196 C CD1 . TYR A 0 549 . -21.782  0.621   2.215   1.00 92.54 549 A 1 
ATOM 4197 C CD2 . TYR A 0 549 . -19.423  0.499   2.834   1.00 92.54 549 A 1 
ATOM 4198 C CE1 . TYR A 0 549 . -21.617  -0.480  1.356   1.00 92.54 549 A 1 
ATOM 4199 C CE2 . TYR A 0 549 . -19.251  -0.601  1.976   1.00 92.54 549 A 1 
ATOM 4200 O OH  . TYR A 0 549 . -20.182  -2.164  0.423   1.00 92.54 549 A 1 
ATOM 4201 C CZ  . TYR A 0 549 . -20.352  -1.090  1.238   1.00 92.54 549 A 1 
ATOM 4202 N N   . ASP A 0 550 . -21.783  5.618   3.854   1.00 92.71 550 A 1 
ATOM 4203 C CA  . ASP A 0 550 . -22.221  6.670   4.753   1.00 92.71 550 A 1 
ATOM 4204 C C   . ASP A 0 550 . -23.701  6.427   5.041   1.00 92.71 550 A 1 
ATOM 4205 C CB  . ASP A 0 550 . -21.932  8.048   4.138   1.00 92.71 550 A 1 
ATOM 4206 O O   . ASP A 0 550 . -24.470  6.107   4.127   1.00 92.71 550 A 1 
ATOM 4207 C CG  . ASP A 0 550 . -20.436  8.273   3.855   1.00 92.71 550 A 1 
ATOM 4208 O OD1 . ASP A 0 550 . -19.616  8.227   4.803   1.00 92.71 550 A 1 
ATOM 4209 O OD2 . ASP A 0 550 . -20.064  8.489   2.675   1.00 92.71 550 A 1 
ATOM 4210 N N   . ALA A 0 551 . -24.088  6.529   6.306   1.00 87.99 551 A 1 
ATOM 4211 C CA  . ALA A 0 551 . -25.473  6.448   6.723   1.00 87.99 551 A 1 
ATOM 4212 C C   . ALA A 0 551 . -25.800  7.562   7.713   1.00 87.99 551 A 1 
ATOM 4213 C CB  . ALA A 0 551 . -25.771  5.057   7.288   1.00 87.99 551 A 1 
ATOM 4214 O O   . ALA A 0 551 . -25.007  7.850   8.612   1.00 87.99 551 A 1 
ATOM 4215 N N   . GLU A 0 552 . -26.966  8.170   7.533   1.00 85.54 552 A 1 
ATOM 4216 C CA  . GLU A 0 552 . -27.549  9.122   8.478   1.00 85.54 552 A 1 
ATOM 4217 C C   . GLU A 0 552 . -28.548  8.376   9.358   1.00 85.54 552 A 1 
ATOM 4218 C CB  . GLU A 0 552 . -28.228  10.281  7.736   1.00 85.54 552 A 1 
ATOM 4219 O O   . GLU A 0 552 . -29.318  7.568   8.830   1.00 85.54 552 A 1 
ATOM 4220 C CG  . GLU A 0 552 . -27.228  11.123  6.924   1.00 85.54 552 A 1 
ATOM 4221 C CD  . GLU A 0 552 . -27.907  12.210  6.077   1.00 85.54 552 A 1 
ATOM 4222 O OE1 . GLU A 0 552 . -27.272  13.268  5.851   1.00 85.54 552 A 1 
ATOM 4223 O OE2 . GLU A 0 552 . -29.026  11.953  5.564   1.00 85.54 552 A 1 
ATOM 4224 N N   . SER A 0 553 . -28.464  8.656   10.661  1.00 82.36 553 A 1 
ATOM 4225 C CA  . SER A 0 553 . -29.215  8.075   11.777  1.00 82.36 553 A 1 
ATOM 4226 C C   . SER A 0 553 . -29.310  6.547   11.731  1.00 82.36 553 A 1 
ATOM 4227 C CB  . SER A 0 553 . -30.568  8.758   11.957  1.00 82.36 553 A 1 
ATOM 4228 O O   . SER A 0 553 . -30.084  5.952   10.984  1.00 82.36 553 A 1 
ATOM 4229 O OG  . SER A 0 553 . -31.369  8.475   10.847  1.00 82.36 553 A 1 
ATOM 4230 N N   . TYR A 0 554 . -28.495  5.870   12.536  1.00 82.05 554 A 1 
ATOM 4231 C CA  . TYR A 0 554 . -28.588  4.422   12.683  1.00 82.05 554 A 1 
ATOM 4232 C C   . TYR A 0 554 . -29.158  4.053   14.037  1.00 82.05 554 A 1 
ATOM 4233 C CB  . TYR A 0 554 . -27.228  3.753   12.486  1.00 82.05 554 A 1 
ATOM 4234 O O   . TYR A 0 554 . -28.475  4.259   15.032  1.00 82.05 554 A 1 
ATOM 4235 C CG  . TYR A 0 554 . -27.309  2.249   12.676  1.00 82.05 554 A 1 
ATOM 4236 C CD1 . TYR A 0 554 . -26.517  1.584   13.628  1.00 82.05 554 A 1 
ATOM 4237 C CD2 . TYR A 0 554 . -28.228  1.511   11.914  1.00 82.05 554 A 1 
ATOM 4238 C CE1 . TYR A 0 554 . -26.571  0.183   13.740  1.00 82.05 554 A 1 
ATOM 4239 C CE2 . TYR A 0 554 . -28.285  0.116   12.014  1.00 82.05 554 A 1 
ATOM 4240 O OH  . TYR A 0 554 . -27.400  -1.906  12.864  1.00 82.05 554 A 1 
ATOM 4241 C CZ  . TYR A 0 554 . -27.422  -0.552  12.885  1.00 82.05 554 A 1 
ATOM 4242 N N   . ASP A 0 555 . -30.325  3.409   14.043  1.00 83.30 555 A 1 
ATOM 4243 C CA  . ASP A 0 555 . -30.967  2.926   15.263  1.00 83.30 555 A 1 
ATOM 4244 C C   . ASP A 0 555 . -31.098  1.397   15.254  1.00 83.30 555 A 1 
ATOM 4245 C CB  . ASP A 0 555 . -32.340  3.586   15.456  1.00 83.30 555 A 1 
ATOM 4246 O O   . ASP A 0 555 . -31.653  0.801   14.322  1.00 83.30 555 A 1 
ATOM 4247 C CG  . ASP A 0 555 . -32.291  5.107   15.629  1.00 83.30 555 A 1 
ATOM 4248 O OD1 . ASP A 0 555 . -31.301  5.610   16.197  1.00 83.30 555 A 1 
ATOM 4249 O OD2 . ASP A 0 555 . -33.295  5.735   15.223  1.00 83.30 555 A 1 
ATOM 4250 N N   . GLU A 0 556 . -30.637  0.756   16.329  1.00 85.81 556 A 1 
ATOM 4251 C CA  . GLU A 0 556 . -30.979  -0.617  16.703  1.00 85.81 556 A 1 
ATOM 4252 C C   . GLU A 0 556 . -31.735  -0.593  18.028  1.00 85.81 556 A 1 
ATOM 4253 C CB  . GLU A 0 556 . -29.748  -1.529  16.876  1.00 85.81 556 A 1 
ATOM 4254 O O   . GLU A 0 556 . -31.235  -0.047  19.006  1.00 85.81 556 A 1 
ATOM 4255 C CG  . GLU A 0 556 . -28.747  -1.532  15.717  1.00 85.81 556 A 1 
ATOM 4256 C CD  . GLU A 0 556 . -27.720  -2.687  15.794  1.00 85.81 556 A 1 
ATOM 4257 O OE1 . GLU A 0 556 . -26.687  -2.666  15.084  1.00 85.81 556 A 1 
ATOM 4258 O OE2 . GLU A 0 556 . -28.018  -3.786  16.305  1.00 85.81 556 A 1 
ATOM 4259 N N   . TRP A 0 557 . -32.903  -1.224  18.101  1.00 87.51 557 A 1 
ATOM 4260 C CA  . TRP A 0 557 . -33.633  -1.332  19.363  1.00 87.51 557 A 1 
ATOM 4261 C C   . TRP A 0 557 . -34.308  -2.690  19.518  1.00 87.51 557 A 1 
ATOM 4262 C CB  . TRP A 0 557 . -34.617  -0.165  19.514  1.00 87.51 557 A 1 
ATOM 4263 O O   . TRP A 0 557 . -34.684  -3.342  18.536  1.00 87.51 557 A 1 
ATOM 4264 C CG  . TRP A 0 557 . -35.662  -0.080  18.448  1.00 87.51 557 A 1 
ATOM 4265 C CD1 . TRP A 0 557 . -35.548  0.609   17.291  1.00 87.51 557 A 1 
ATOM 4266 C CD2 . TRP A 0 557 . -36.971  -0.722  18.409  1.00 87.51 557 A 1 
ATOM 4267 C CE2 . TRP A 0 557 . -37.603  -0.377  17.177  1.00 87.51 557 A 1 
ATOM 4268 C CE3 . TRP A 0 557 . -37.684  -1.564  19.289  1.00 87.51 557 A 1 
ATOM 4269 N NE1 . TRP A 0 557 . -36.692  0.442   16.538  1.00 87.51 557 A 1 
ATOM 4270 C CH2 . TRP A 0 557 . -39.566  -1.682  17.736  1.00 87.51 557 A 1 
ATOM 4271 C CZ2 . TRP A 0 557 . -38.882  -0.844  16.836  1.00 87.51 557 A 1 
ATOM 4272 C CZ3 . TRP A 0 557 . -38.966  -2.039  18.957  1.00 87.51 557 A 1 
ATOM 4273 N N   . ASP A 0 558 . -34.447  -3.104  20.772  1.00 84.77 558 A 1 
ATOM 4274 C CA  . ASP A 0 558 . -35.172  -4.293  21.204  1.00 84.77 558 A 1 
ATOM 4275 C C   . ASP A 0 558 . -36.149  -3.897  22.318  1.00 84.77 558 A 1 
ATOM 4276 C CB  . ASP A 0 558 . -34.175  -5.379  21.651  1.00 84.77 558 A 1 
ATOM 4277 O O   . ASP A 0 558 . -35.788  -3.153  23.233  1.00 84.77 558 A 1 
ATOM 4278 C CG  . ASP A 0 558 . -34.791  -6.781  21.771  1.00 84.77 558 A 1 
ATOM 4279 O OD1 . ASP A 0 558 . -35.959  -6.964  21.353  1.00 84.77 558 A 1 
ATOM 4280 O OD2 . ASP A 0 558 . -34.051  -7.701  22.188  1.00 84.77 558 A 1 
ATOM 4281 N N   . ASN A 0 559 . -37.394  -4.360  22.217  1.00 81.14 559 A 1 
ATOM 4282 C CA  . ASN A 0 559 . -38.413  -4.211  23.253  1.00 81.14 559 A 1 
ATOM 4283 C C   . ASN A 0 559 . -38.960  -5.588  23.600  1.00 81.14 559 A 1 
ATOM 4284 C CB  . ASN A 0 559 . -39.544  -3.273  22.799  1.00 81.14 559 A 1 
ATOM 4285 O O   . ASN A 0 559 . -39.526  -6.268  22.735  1.00 81.14 559 A 1 
ATOM 4286 C CG  . ASN A 0 559 . -40.590  -3.091  23.896  1.00 81.14 559 A 1 
ATOM 4287 N ND2 . ASN A 0 559 . -41.843  -3.387  23.663  1.00 81.14 559 A 1 
ATOM 4288 O OD1 . ASN A 0 559 . -40.301  -2.662  24.990  1.00 81.14 559 A 1 
ATOM 4289 N N   . LYS A 0 560 . -38.817  -5.952  24.868  1.00 79.28 560 A 1 
ATOM 4290 C CA  . LYS A 0 560 . -39.318  -7.185  25.449  1.00 79.28 560 A 1 
ATOM 4291 C C   . LYS A 0 560 . -40.338  -6.832  26.520  1.00 79.28 560 A 1 
ATOM 4292 C CB  . LYS A 0 560 . -38.111  -7.946  25.995  1.00 79.28 560 A 1 
ATOM 4293 O O   . LYS A 0 560 . -39.973  -6.177  27.487  1.00 79.28 560 A 1 
ATOM 4294 C CG  . LYS A 0 560 . -38.537  -9.273  26.605  1.00 79.28 560 A 1 
ATOM 4295 C CD  . LYS A 0 560 . -37.295  -10.138 26.838  1.00 79.28 560 A 1 
ATOM 4296 C CE  . LYS A 0 560 . -37.779  -11.417 27.488  1.00 79.28 560 A 1 
ATOM 4297 N NZ  . LYS A 0 560 . -38.074  -11.181 28.906  1.00 79.28 560 A 1 
ATOM 4298 N N   . ASP A 0 561 . -41.565  -7.280  26.318  1.00 74.41 561 A 1 
ATOM 4299 C CA  . ASP A 0 561 . -42.698  -7.019  27.201  1.00 74.41 561 A 1 
ATOM 4300 C C   . ASP A 0 561 . -43.207  -8.372  27.730  1.00 74.41 561 A 1 
ATOM 4301 C CB  . ASP A 0 561 . -43.710  -6.179  26.406  1.00 74.41 561 A 1 
ATOM 4302 O O   . ASP A 0 561 . -43.626  -9.259  26.970  1.00 74.41 561 A 1 
ATOM 4303 C CG  . ASP A 0 561 . -45.052  -5.907  27.094  1.00 74.41 561 A 1 
ATOM 4304 O OD1 . ASP A 0 561 . -45.284  -6.489  28.178  1.00 74.41 561 A 1 
ATOM 4305 O OD2 . ASP A 0 561 . -45.859  -5.197  26.436  1.00 74.41 561 A 1 
ATOM 4306 N N   . ASP A 0 562 . -43.034  -8.566  29.041  1.00 70.67 562 A 1 
ATOM 4307 C CA  . ASP A 0 562 . -43.417  -9.769  29.782  1.00 70.67 562 A 1 
ATOM 4308 C C   . ASP A 0 562 . -44.586  -9.462  30.741  1.00 70.67 562 A 1 
ATOM 4309 C CB  . ASP A 0 562 . -42.218  -10.389 30.535  1.00 70.67 562 A 1 
ATOM 4310 O O   . ASP A 0 562 . -44.465  -9.520  31.972  1.00 70.67 562 A 1 
ATOM 4311 C CG  . ASP A 0 562 . -41.126  -11.106 29.726  1.00 70.67 562 A 1 
ATOM 4312 O OD1 . ASP A 0 562 . -41.069  -11.126 28.483  1.00 70.67 562 A 1 
ATOM 4313 O OD2 . ASP A 0 562 . -40.244  -11.743 30.364  1.00 70.67 562 A 1 
ATOM 4314 N N   . ASP A 0 563 . -45.750  -9.196  30.165  1.00 71.52 563 A 1 
ATOM 4315 C CA  . ASP A 0 563 . -46.990  -8.904  30.874  1.00 71.52 563 A 1 
ATOM 4316 C C   . ASP A 0 563 . -47.588  -10.099 31.656  1.00 71.52 563 A 1 
ATOM 4317 C CB  . ASP A 0 563 . -48.001  -8.387  29.834  1.00 71.52 563 A 1 
ATOM 4318 O O   . ASP A 0 563 . -47.833  -11.202 31.140  1.00 71.52 563 A 1 
ATOM 4319 C CG  . ASP A 0 563 . -48.108  -6.867  29.715  1.00 71.52 563 A 1 
ATOM 4320 O OD1 . ASP A 0 563 . -47.814  -6.225  30.743  1.00 71.52 563 A 1 
ATOM 4321 O OD2 . ASP A 0 563 . -48.829  -6.430  28.789  1.00 71.52 563 A 1 
ATOM 4322 N N   . LYS A 0 564 . -47.946  -9.874  32.931  1.00 61.50 564 A 1 
ATOM 4323 C CA  . LYS A 0 564 . -48.826  -10.758 33.726  1.00 61.50 564 A 1 
ATOM 4324 C C   . LYS A 0 564 . -49.940  -9.966  34.389  1.00 61.50 564 A 1 
ATOM 4325 C CB  . LYS A 0 564 . -48.065  -11.550 34.793  1.00 61.50 564 A 1 
ATOM 4326 O O   . LYS A 0 564 . -49.817  -9.431  35.489  1.00 61.50 564 A 1 
ATOM 4327 C CG  . LYS A 0 564 . -47.009  -12.472 34.200  1.00 61.50 564 A 1 
ATOM 4328 C CD  . LYS A 0 564 . -46.222  -13.113 35.339  1.00 61.50 564 A 1 
ATOM 4329 C CE  . LYS A 0 564 . -45.069  -13.882 34.705  1.00 61.50 564 A 1 
ATOM 4330 N NZ  . LYS A 0 564 . -43.879  -13.854 35.576  1.00 61.50 564 A 1 
ATOM 4331 N N   . TRP A 0 565 . -51.115  -10.013 33.790  1.00 62.01 565 A 1 
ATOM 4332 C CA  . TRP A 0 565 . -52.274  -9.267  34.255  1.00 62.01 565 A 1 
ATOM 4333 C C   . TRP A 0 565 . -53.274  -10.167 34.992  1.00 62.01 565 A 1 
ATOM 4334 C CB  . TRP A 0 565 . -52.857  -8.457  33.092  1.00 62.01 565 A 1 
ATOM 4335 O O   . TRP A 0 565 . -53.627  -11.277 34.572  1.00 62.01 565 A 1 
ATOM 4336 C CG  . TRP A 0 565 . -52.843  -9.122  31.747  1.00 62.01 565 A 1 
ATOM 4337 C CD1 . TRP A 0 565 . -51.738  -9.383  31.010  1.00 62.01 565 A 1 
ATOM 4338 C CD2 . TRP A 0 565 . -53.965  -9.480  30.892  1.00 62.01 565 A 1 
ATOM 4339 C CE2 . TRP A 0 565 . -53.452  -10.017 29.673  1.00 62.01 565 A 1 
ATOM 4340 C CE3 . TRP A 0 565 . -55.365  -9.334  31.005  1.00 62.01 565 A 1 
ATOM 4341 N NE1 . TRP A 0 565 . -52.082  -9.965  29.811  1.00 62.01 565 A 1 
ATOM 4342 C CH2 . TRP A 0 565 . -55.687  -10.254 28.767  1.00 62.01 565 A 1 
ATOM 4343 C CZ2 . TRP A 0 565 . -54.296  -10.410 28.627  1.00 62.01 565 A 1 
ATOM 4344 C CZ3 . TRP A 0 565 . -56.221  -9.713  29.953  1.00 62.01 565 A 1 
ATOM 4345 N N   . GLY A 0 566 . -53.758  -9.663  36.130  1.00 54.94 566 A 1 
ATOM 4346 C CA  . GLY A 0 566 . -54.886  -10.223 36.866  1.00 54.94 566 A 1 
ATOM 4347 C C   . GLY A 0 566 . -56.175  -9.492  36.502  1.00 54.94 566 A 1 
ATOM 4348 O O   . GLY A 0 566 . -56.535  -8.528  37.169  1.00 54.94 566 A 1 
ATOM 4349 N N   . ALA A 0 567 . -56.898  -9.938  35.474  1.00 51.65 567 A 1 
ATOM 4350 C CA  . ALA A 0 567 . -58.198  -9.363  35.122  1.00 51.65 567 A 1 
ATOM 4351 C C   . ALA A 0 567 . -59.353  -10.093 35.834  1.00 51.65 567 A 1 
ATOM 4352 C CB  . ALA A 0 567 . -58.361  -9.335  33.599  1.00 51.65 567 A 1 
ATOM 4353 O O   . ALA A 0 567 . -59.394  -11.325 35.905  1.00 51.65 567 A 1 
ATOM 4354 N N   . GLN A 0 568 . -60.337  -9.341  36.336  1.00 53.70 568 A 1 
ATOM 4355 C CA  . GLN A 0 568 . -61.590  -9.909  36.841  1.00 53.70 568 A 1 
ATOM 4356 C C   . GLN A 0 568 . -62.625  -10.001 35.718  1.00 53.70 568 A 1 
ATOM 4357 C CB  . GLN A 0 568 . -62.108  -9.122  38.055  1.00 53.70 568 A 1 
ATOM 4358 O O   . GLN A 0 568 . -63.000  -9.002  35.106  1.00 53.70 568 A 1 
ATOM 4359 C CG  . GLN A 0 568 . -61.428  -9.621  39.339  1.00 53.70 568 A 1 
ATOM 4360 C CD  . GLN A 0 568 . -61.624  -8.659  40.501  1.00 53.70 568 A 1 
ATOM 4361 N NE2 . GLN A 0 568 . -62.545  -8.903  41.409  1.00 53.70 568 A 1 
ATOM 4362 O OE1 . GLN A 0 568 . -60.979  -7.635  40.601  1.00 53.70 568 A 1 
ATOM 4363 N N   . ALA A 0 569 . -63.109  -11.219 35.473  1.00 46.10 569 A 1 
ATOM 4364 C CA  . ALA A 0 569 . -64.239  -11.462 34.587  1.00 46.10 569 A 1 
ATOM 4365 C C   . ALA A 0 569 . -65.555  -11.276 35.359  1.00 46.10 569 A 1 
ATOM 4366 C CB  . ALA A 0 569 . -64.107  -12.858 33.969  1.00 46.10 569 A 1 
ATOM 4367 O O   . ALA A 0 569 . -65.743  -11.865 36.427  1.00 46.10 569 A 1 
ATOM 4368 N N   . TRP A 0 570 . -66.463  -10.475 34.798  1.00 46.50 570 A 1 
ATOM 4369 C CA  . TRP A 0 570 . -67.807  -10.242 35.329  1.00 46.50 570 A 1 
ATOM 4370 C C   . TRP A 0 570 . -68.781  -11.274 34.761  1.00 46.50 570 A 1 
ATOM 4371 C CB  . TRP A 0 570 . -68.262  -8.815  34.993  1.00 46.50 570 A 1 
ATOM 4372 O O   . TRP A 0 570 . -68.838  -11.472 33.544  1.00 46.50 570 A 1 
ATOM 4373 C CG  . TRP A 0 570 . -67.367  -7.728  35.503  1.00 46.50 570 A 1 
ATOM 4374 C CD1 . TRP A 0 570 . -66.244  -7.281  34.893  1.00 46.50 570 A 1 
ATOM 4375 C CD2 . TRP A 0 570 . -67.474  -6.969  36.747  1.00 46.50 570 A 1 
ATOM 4376 C CE2 . TRP A 0 570 . -66.363  -6.075  36.820  1.00 46.50 570 A 1 
ATOM 4377 C CE3 . TRP A 0 570 . -68.387  -6.952  37.825  1.00 46.50 570 A 1 
ATOM 4378 N NE1 . TRP A 0 570 . -65.646  -6.313  35.670  1.00 46.50 570 A 1 
ATOM 4379 C CH2 . TRP A 0 570 . -67.092  -5.213  38.954  1.00 46.50 570 A 1 
ATOM 4380 C CZ2 . TRP A 0 570 . -66.165  -5.207  37.900  1.00 46.50 570 A 1 
ATOM 4381 C CZ3 . TRP A 0 570 . -68.198  -6.081  38.916  1.00 46.50 570 A 1 
ATOM 4382 N N   . GLY A 0 571 . -69.567  -11.912 35.628  1.00 50.45 571 A 1 
ATOM 4383 C CA  . GLY A 0 571 . -70.626  -12.841 35.243  1.00 50.45 571 A 1 
ATOM 4384 C C   . GLY A 0 571 . -71.932  -12.547 35.977  1.00 50.45 571 A 1 
ATOM 4385 O O   . GLY A 0 571 . -71.925  -12.016 37.081  1.00 50.45 571 A 1 
ATOM 4386 N N   . LYS A 0 572 . -73.051  -12.901 35.340  1.00 45.67 572 A 1 
ATOM 4387 C CA  . LYS A 0 572 . -74.349  -13.086 35.999  1.00 45.67 572 A 1 
ATOM 4388 C C   . LYS A 0 572 . -74.645  -14.573 35.930  1.00 45.67 572 A 1 
ATOM 4389 C CB  . LYS A 0 572 . -75.456  -12.276 35.297  1.00 45.67 572 A 1 
ATOM 4390 O O   . LYS A 0 572 . -74.892  -15.067 34.824  1.00 45.67 572 A 1 
ATOM 4391 C CG  . LYS A 0 572 . -75.224  -10.771 35.430  1.00 45.67 572 A 1 
ATOM 4392 C CD  . LYS A 0 572 . -76.321  -9.940  34.756  1.00 45.67 572 A 1 
ATOM 4393 C CE  . LYS A 0 572 . -75.904  -8.488  34.993  1.00 45.67 572 A 1 
ATOM 4394 N NZ  . LYS A 0 572 . -76.916  -7.498  34.577  1.00 45.67 572 A 1 
ATOM 4395 N N   . ASP A 0 573 . -74.578  -15.295 37.037  1.00 45.20 573 A 1 
ATOM 4396 C CA  . ASP A 0 573 . -75.304  -16.556 37.117  1.00 45.20 573 A 1 
ATOM 4397 C C   . ASP A 0 573 . -76.775  -16.274 37.441  1.00 45.20 573 A 1 
ATOM 4398 C CB  . ASP A 0 573 . -74.613  -17.624 37.976  1.00 45.20 573 A 1 
ATOM 4399 O O   . ASP A 0 573 . -77.172  -15.184 37.848  1.00 45.20 573 A 1 
ATOM 4400 C CG  . ASP A 0 573 . -74.113  -17.193 39.351  1.00 45.20 573 A 1 
ATOM 4401 O OD1 . ASP A 0 573 . -74.371  -16.033 39.728  1.00 45.20 573 A 1 
ATOM 4402 O OD2 . ASP A 0 573 . -73.225  -17.934 39.837  1.00 45.20 573 A 1 
ATOM 4403 N N   . ARG A 0 574 . -77.625  -17.201 37.010  1.00 36.81 574 A 1 
ATOM 4404 C CA  . ARG A 0 574 . -79.079  -17.121 37.161  1.00 36.81 574 A 1 
ATOM 4405 C C   . ARG A 0 574 . -79.481  -18.380 37.890  1.00 36.81 574 A 1 
ATOM 4406 C CB  . ARG A 0 574 . -79.805  -17.016 35.816  1.00 36.81 574 A 1 
ATOM 4407 O O   . ARG A 0 574 . -79.923  -19.349 37.258  1.00 36.81 574 A 1 
ATOM 4408 C CG  . ARG A 0 574 . -79.519  -15.747 35.006  1.00 36.81 574 A 1 
ATOM 4409 C CD  . ARG A 0 574 . -80.383  -15.732 33.733  1.00 36.81 574 A 1 
ATOM 4410 N NE  . ARG A 0 574 . -80.241  -16.990 32.967  1.00 36.81 574 A 1 
ATOM 4411 N NH1 . ARG A 0 574 . -81.349  -16.393 31.058  1.00 36.81 574 A 1 
ATOM 4412 N NH2 . ARG A 0 574 . -80.531  -18.466 31.266  1.00 36.81 574 A 1 
ATOM 4413 C CZ  . ARG A 0 574 . -80.708  -17.276 31.770  1.00 36.81 574 A 1 
ATOM 4414 N N   . ASP A 0 575 . -79.249  -18.395 39.182  1.00 48.21 575 A 1 
ATOM 4415 C CA  . ASP A 0 575 . -79.600  -19.518 40.018  1.00 48.21 575 A 1 
ATOM 4416 C C   . ASP A 0 575 . -81.113  -19.433 40.247  1.00 48.21 575 A 1 
ATOM 4417 C CB  . ASP A 0 575 . -78.791  -19.561 41.326  1.00 48.21 575 A 1 
ATOM 4418 O O   . ASP A 0 575 . -81.719  -18.368 40.374  1.00 48.21 575 A 1 
ATOM 4419 C CG  . ASP A 0 575 . -77.272  -19.385 41.200  1.00 48.21 575 A 1 
ATOM 4420 O OD1 . ASP A 0 575 . -76.808  -18.810 40.186  1.00 48.21 575 A 1 
ATOM 4421 O OD2 . ASP A 0 575 . -76.590  -19.994 42.053  1.00 48.21 575 A 1 
ATOM 4422 N N   . LEU A 0 576 . -81.804  -20.571 40.202  1.00 34.69 576 A 1 
ATOM 4423 C CA  . LEU A 0 576 . -83.207  -20.594 40.609  1.00 34.69 576 A 1 
ATOM 4424 C C   . LEU A 0 576 . -83.260  -20.763 42.127  1.00 34.69 576 A 1 
ATOM 4425 C CB  . LEU A 0 576 . -84.011  -21.671 39.859  1.00 34.69 576 A 1 
ATOM 4426 O O   . LEU A 0 576 . -83.219  -21.891 42.625  1.00 34.69 576 A 1 
ATOM 4427 C CG  . LEU A 0 576 . -84.650  -21.161 38.550  1.00 34.69 576 A 1 
ATOM 4428 C CD1 . LEU A 0 576 . -83.855  -21.597 37.319  1.00 34.69 576 A 1 
ATOM 4429 C CD2 . LEU A 0 576 . -86.070  -21.720 38.411  1.00 34.69 576 A 1 
ATOM 4430 N N   . TYR A 0 577 . -83.416  -19.658 42.851  1.00 38.98 577 A 1 
ATOM 4431 C CA  . TYR A 0 577 . -83.663  -19.696 44.288  1.00 38.98 577 A 1 
ATOM 4432 C C   . TYR A 0 577 . -85.043  -20.297 44.616  1.00 38.98 577 A 1 
ATOM 4433 C CB  . TYR A 0 577 . -83.482  -18.302 44.903  1.00 38.98 577 A 1 
ATOM 4434 O O   . TYR A 0 577 . -86.057  -20.014 43.973  1.00 38.98 577 A 1 
ATOM 4435 C CG  . TYR A 0 577 . -82.995  -18.341 46.340  1.00 38.98 577 A 1 
ATOM 4436 C CD1 . TYR A 0 577 . -83.876  -18.149 47.423  1.00 38.98 577 A 1 
ATOM 4437 C CD2 . TYR A 0 577 . -81.626  -18.545 46.588  1.00 38.98 577 A 1 
ATOM 4438 C CE1 . TYR A 0 577 . -83.372  -18.128 48.742  1.00 38.98 577 A 1 
ATOM 4439 C CE2 . TYR A 0 577 . -81.110  -18.473 47.891  1.00 38.98 577 A 1 
ATOM 4440 O OH  . TYR A 0 577 . -81.490  -18.184 50.235  1.00 38.98 577 A 1 
ATOM 4441 C CZ  . TYR A 0 577 . -81.984  -18.261 48.972  1.00 38.98 577 A 1 
ATOM 4442 N N   . GLY A 0 578 . -85.103  -21.134 45.656  1.00 42.19 578 A 1 
ATOM 4443 C CA  . GLY A 0 578 . -86.363  -21.507 46.313  1.00 42.19 578 A 1 
ATOM 4444 C C   . GLY A 0 578 . -87.199  -22.626 45.679  1.00 42.19 578 A 1 
ATOM 4445 O O   . GLY A 0 578 . -88.324  -22.856 46.131  1.00 42.19 578 A 1 
ATOM 4446 N N   . ALA A 0 579 . -86.686  -23.385 44.703  1.00 31.89 579 A 1 
ATOM 4447 C CA  . ALA A 0 579 . -87.329  -24.636 44.290  1.00 31.89 579 A 1 
ATOM 4448 C C   . ALA A 0 579 . -87.171  -25.697 45.394  1.00 31.89 579 A 1 
ATOM 4449 C CB  . ALA A 0 579 . -86.807  -25.084 42.920  1.00 31.89 579 A 1 
ATOM 4450 O O   . ALA A 0 579 . -86.306  -26.571 45.341  1.00 31.89 579 A 1 
ATOM 4451 N N   . SER A 0 580 . -88.027  -25.609 46.417  1.00 37.02 580 A 1 
ATOM 4452 C CA  . SER A 0 580 . -88.261  -26.701 47.357  1.00 37.02 580 A 1 
ATOM 4453 C C   . SER A 0 580 . -88.471  -27.994 46.562  1.00 37.02 580 A 1 
ATOM 4454 C CB  . SER A 0 580 . -89.439  -26.391 48.287  1.00 37.02 580 A 1 
ATOM 4455 O O   . SER A 0 580 . -89.140  -28.013 45.527  1.00 37.02 580 A 1 
ATOM 4456 O OG  . SER A 0 580 . -90.671  -26.394 47.596  1.00 37.02 580 A 1 
ATOM 4457 N N   . SER A 0 581 . -87.827  -29.061 47.013  1.00 35.32 581 A 1 
ATOM 4458 C CA  . SER A 0 581 . -87.550  -30.309 46.299  1.00 35.32 581 A 1 
ATOM 4459 C C   . SER A 0 581 . -88.768  -31.179 45.930  1.00 35.32 581 A 1 
ATOM 4460 C CB  . SER A 0 581 . -86.523  -31.086 47.134  1.00 35.32 581 A 1 
ATOM 4461 O O   . SER A 0 581 . -88.624  -32.386 45.767  1.00 35.32 581 A 1 
ATOM 4462 O OG  . SER A 0 581 . -86.933  -31.142 48.493  1.00 35.32 581 A 1 
ATOM 4463 N N   . TYR A 0 582 . -89.956  -30.607 45.724  1.00 35.98 582 A 1 
ATOM 4464 C CA  . TYR A 0 582 . -91.172  -31.335 45.339  1.00 35.98 582 A 1 
ATOM 4465 C C   . TYR A 0 582 . -91.600  -31.152 43.877  1.00 35.98 582 A 1 
ATOM 4466 C CB  . TYR A 0 582 . -92.288  -31.064 46.354  1.00 35.98 582 A 1 
ATOM 4467 O O   . TYR A 0 582 . -92.746  -31.426 43.535  1.00 35.98 582 A 1 
ATOM 4468 C CG  . TYR A 0 582 . -92.004  -31.713 47.691  1.00 35.98 582 A 1 
ATOM 4469 C CD1 . TYR A 0 582 . -92.156  -33.106 47.834  1.00 35.98 582 A 1 
ATOM 4470 C CD2 . TYR A 0 582 . -91.556  -30.935 48.773  1.00 35.98 582 A 1 
ATOM 4471 C CE1 . TYR A 0 582 . -91.869  -33.724 49.065  1.00 35.98 582 A 1 
ATOM 4472 C CE2 . TYR A 0 582 . -91.270  -31.548 50.007  1.00 35.98 582 A 1 
ATOM 4473 O OH  . TYR A 0 582 . -91.161  -33.535 51.347  1.00 35.98 582 A 1 
ATOM 4474 C CZ  . TYR A 0 582 . -91.429  -32.944 50.153  1.00 35.98 582 A 1 
ATOM 4475 N N   . GLY A 0 583 . -90.691  -30.750 42.983  1.00 34.69 583 A 1 
ATOM 4476 C CA  . GLY A 0 583 . -91.026  -30.731 41.553  1.00 34.69 583 A 1 
ATOM 4477 C C   . GLY A 0 583 . -89.887  -30.631 40.545  1.00 34.69 583 A 1 
ATOM 4478 O O   . GLY A 0 583 . -90.165  -30.687 39.353  1.00 34.69 583 A 1 
ATOM 4479 N N   . ARG A 0 584 . -88.619  -30.488 40.962  1.00 31.44 584 A 1 
ATOM 4480 C CA  . ARG A 0 584 . -87.526  -30.193 40.012  1.00 31.44 584 A 1 
ATOM 4481 C C   . ARG A 0 584 . -86.314  -31.123 40.054  1.00 31.44 584 A 1 
ATOM 4482 C CB  . ARG A 0 584 . -87.173  -28.693 40.063  1.00 31.44 584 A 1 
ATOM 4483 O O   . ARG A 0 584 . -85.255  -30.739 39.582  1.00 31.44 584 A 1 
ATOM 4484 C CG  . ARG A 0 584 . -86.987  -28.135 38.642  1.00 31.44 584 A 1 
ATOM 4485 C CD  . ARG A 0 584 . -86.751  -26.622 38.674  1.00 31.44 584 A 1 
ATOM 4486 N NE  . ARG A 0 584 . -86.825  -26.039 37.319  1.00 31.44 584 A 1 
ATOM 4487 N NH1 . ARG A 0 584 . -84.570  -25.814 36.904  1.00 31.44 584 A 1 
ATOM 4488 N NH2 . ARG A 0 584 . -86.047  -25.173 35.366  1.00 31.44 584 A 1 
ATOM 4489 C CZ  . ARG A 0 584 . -85.815  -25.680 36.544  1.00 31.44 584 A 1 
ATOM 4490 N N   . ALA A 0 585 . -86.468  -32.345 40.562  1.00 33.88 585 A 1 
ATOM 4491 C CA  . ALA A 0 585 . -85.400  -33.352 40.521  1.00 33.88 585 A 1 
ATOM 4492 C C   . ALA A 0 585 . -85.710  -34.588 39.652  1.00 33.88 585 A 1 
ATOM 4493 C CB  . ALA A 0 585 . -84.988  -33.704 41.955  1.00 33.88 585 A 1 
ATOM 4494 O O   . ALA A 0 585 . -84.936  -35.537 39.676  1.00 33.88 585 A 1 
ATOM 4495 N N   . ALA A 0 586 . -86.801  -34.612 38.876  1.00 31.77 586 A 1 
ATOM 4496 C CA  . ALA A 0 586 . -87.162  -35.810 38.105  1.00 31.77 586 A 1 
ATOM 4497 C C   . ALA A 0 586 . -87.766  -35.518 36.722  1.00 31.77 586 A 1 
ATOM 4498 C CB  . ALA A 0 586 . -88.047  -36.713 38.976  1.00 31.77 586 A 1 
ATOM 4499 O O   . ALA A 0 586 . -88.792  -36.079 36.364  1.00 31.77 586 A 1 
ATOM 4500 N N   . SER A 0 587 . -87.156  -34.637 35.922  1.00 38.83 587 A 1 
ATOM 4501 C CA  . SER A 0 587 . -87.413  -34.686 34.469  1.00 38.83 587 A 1 
ATOM 4502 C C   . SER A 0 587 . -86.234  -34.308 33.574  1.00 38.83 587 A 1 
ATOM 4503 C CB  . SER A 0 587 . -88.683  -33.925 34.069  1.00 38.83 587 A 1 
ATOM 4504 O O   . SER A 0 587 . -86.399  -34.290 32.360  1.00 38.83 587 A 1 
ATOM 4505 O OG  . SER A 0 587 . -88.405  -32.561 33.824  1.00 38.83 587 A 1 
ATOM 4506 N N   . GLU A 0 588 . -85.036  -34.065 34.114  1.00 36.38 588 A 1 
ATOM 4507 C CA  . GLU A 0 588 . -83.828  -34.046 33.270  1.00 36.38 588 A 1 
ATOM 4508 C C   . GLU A 0 588 . -83.296  -35.473 33.007  1.00 36.38 588 A 1 
ATOM 4509 C CB  . GLU A 0 588 . -82.797  -33.063 33.852  1.00 36.38 588 A 1 
ATOM 4510 O O   . GLU A 0 588 . -82.437  -35.674 32.156  1.00 36.38 588 A 1 
ATOM 4511 C CG  . GLU A 0 588 . -82.043  -32.304 32.745  1.00 36.38 588 A 1 
ATOM 4512 C CD  . GLU A 0 588 . -81.303  -31.065 33.274  1.00 36.38 588 A 1 
ATOM 4513 O OE1 . GLU A 0 588 . -81.166  -30.099 32.490  1.00 36.38 588 A 1 
ATOM 4514 O OE2 . GLU A 0 588 . -80.919  -31.072 34.466  1.00 36.38 588 A 1 
ATOM 4515 N N   . GLY A 0 589 . -83.866  -36.482 33.684  1.00 37.54 589 A 1 
ATOM 4516 C CA  . GLY A 0 589 . -83.639  -37.909 33.418  1.00 37.54 589 A 1 
ATOM 4517 C C   . GLY A 0 589 . -84.776  -38.630 32.681  1.00 37.54 589 A 1 
ATOM 4518 O O   . GLY A 0 589 . -84.526  -39.681 32.099  1.00 37.54 589 A 1 
ATOM 4519 N N   . ASP A 0 590 . -85.983  -38.056 32.642  1.00 33.20 590 A 1 
ATOM 4520 C CA  . ASP A 0 590 . -87.173  -38.678 32.031  1.00 33.20 590 A 1 
ATOM 4521 C C   . ASP A 0 590 . -87.572  -37.986 30.719  1.00 33.20 590 A 1 
ATOM 4522 C CB  . ASP A 0 590 . -88.325  -38.786 33.045  1.00 33.20 590 A 1 
ATOM 4523 O O   . ASP A 0 590 . -88.738  -37.946 30.329  1.00 33.20 590 A 1 
ATOM 4524 C CG  . ASP A 0 590 . -88.009  -39.711 34.228  1.00 33.20 590 A 1 
ATOM 4525 O OD1 . ASP A 0 590 . -87.286  -40.716 34.036  1.00 33.20 590 A 1 
ATOM 4526 O OD2 . ASP A 0 590 . -88.480  -39.397 35.343  1.00 33.20 590 A 1 
ATOM 4527 N N   . ALA A 0 591 . -86.586  -37.439 29.999  1.00 38.51 591 A 1 
ATOM 4528 C CA  . ALA A 0 591 . -86.735  -37.234 28.566  1.00 38.51 591 A 1 
ATOM 4529 C C   . ALA A 0 591 . -86.804  -38.623 27.924  1.00 38.51 591 A 1 
ATOM 4530 C CB  . ALA A 0 591 . -85.601  -36.357 28.028  1.00 38.51 591 A 1 
ATOM 4531 O O   . ALA A 0 591 . -85.788  -39.233 27.579  1.00 38.51 591 A 1 
ATOM 4532 N N   . ASP A 0 592 . -88.031  -39.132 27.859  1.00 38.97 592 A 1 
ATOM 4533 C CA  . ASP A 0 592 . -88.396  -40.400 27.271  1.00 38.97 592 A 1 
ATOM 4534 C C   . ASP A 0 592 . -87.614  -40.632 25.985  1.00 38.97 592 A 1 
ATOM 4535 C CB  . ASP A 0 592 . -89.903  -40.445 27.011  1.00 38.97 592 A 1 
ATOM 4536 O O   . ASP A 0 592 . -87.681  -39.891 25.003  1.00 38.97 592 A 1 
ATOM 4537 C CG  . ASP A 0 592 . -90.709  -40.542 28.305  1.00 38.97 592 A 1 
ATOM 4538 O OD1 . ASP A 0 592 . -90.281  -41.333 29.174  1.00 38.97 592 A 1 
ATOM 4539 O OD2 . ASP A 0 592 . -91.782  -39.904 28.354  1.00 38.97 592 A 1 
ATOM 4540 N N   . LYS A 0 593 . -86.843  -41.711 26.054  1.00 34.36 593 A 1 
ATOM 4541 C CA  . LYS A 0 593 . -86.003  -42.327 25.039  1.00 34.36 593 A 1 
ATOM 4542 C C   . LYS A 0 593 . -86.855  -42.796 23.853  1.00 34.36 593 A 1 
ATOM 4543 C CB  . LYS A 0 593 . -85.288  -43.457 25.792  1.00 34.36 593 A 1 
ATOM 4544 O O   . LYS A 0 593 . -86.949  -43.988 23.573  1.00 34.36 593 A 1 
ATOM 4545 C CG  . LYS A 0 593 . -84.068  -44.066 25.101  1.00 34.36 593 A 1 
ATOM 4546 C CD  . LYS A 0 593 . -83.559  -45.196 26.007  1.00 34.36 593 A 1 
ATOM 4547 C CE  . LYS A 0 593 . -82.159  -45.643 25.598  1.00 34.36 593 A 1 
ATOM 4548 N NZ  . LYS A 0 593 . -81.683  -46.735 26.479  1.00 34.36 593 A 1 
ATOM 4549 N N   . LEU A 0 594 . -87.487  -41.860 23.154  1.00 35.73 594 A 1 
ATOM 4550 C CA  . LEU A 0 594 . -88.308  -42.080 21.974  1.00 35.73 594 A 1 
ATOM 4551 C C   . LEU A 0 594 . -87.609  -41.477 20.754  1.00 35.73 594 A 1 
ATOM 4552 C CB  . LEU A 0 594 . -89.753  -41.588 22.223  1.00 35.73 594 A 1 
ATOM 4553 O O   . LEU A 0 594 . -87.847  -40.354 20.330  1.00 35.73 594 A 1 
ATOM 4554 C CG  . LEU A 0 594 . -90.753  -42.749 22.443  1.00 35.73 594 A 1 
ATOM 4555 C CD1 . LEU A 0 594 . -91.523  -42.595 23.750  1.00 35.73 594 A 1 
ATOM 4556 C CD2 . LEU A 0 594 . -91.761  -42.831 21.293  1.00 35.73 594 A 1 
ATOM 4557 N N   . GLY A 0 595 . -86.742  -42.302 20.169  1.00 33.16 595 A 1 
ATOM 4558 C CA  . GLY A 0 595 . -86.682  -42.413 18.716  1.00 33.16 595 A 1 
ATOM 4559 C C   . GLY A 0 595 . -86.054  -41.259 17.941  1.00 33.16 595 A 1 
ATOM 4560 O O   . GLY A 0 595 . -86.634  -40.829 16.955  1.00 33.16 595 A 1 
ATOM 4561 N N   . TYR A 0 596 . -84.831  -40.852 18.276  1.00 31.90 596 A 1 
ATOM 4562 C CA  . TYR A 0 596 . -83.913  -40.329 17.257  1.00 31.90 596 A 1 
ATOM 4563 C C   . TYR A 0 596 . -82.658  -41.196 17.204  1.00 31.90 596 A 1 
ATOM 4564 C CB  . TYR A 0 596 . -83.685  -38.817 17.380  1.00 31.90 596 A 1 
ATOM 4565 O O   . TYR A 0 596 . -81.599  -40.889 17.743  1.00 31.90 596 A 1 
ATOM 4566 C CG  . TYR A 0 596 . -84.549  -38.035 16.403  1.00 31.90 596 A 1 
ATOM 4567 C CD1 . TYR A 0 596 . -84.056  -37.725 15.118  1.00 31.90 596 A 1 
ATOM 4568 C CD2 . TYR A 0 596 . -85.860  -37.664 16.757  1.00 31.90 596 A 1 
ATOM 4569 C CE1 . TYR A 0 596 . -84.860  -37.020 14.200  1.00 31.90 596 A 1 
ATOM 4570 C CE2 . TYR A 0 596 . -86.668  -36.961 15.842  1.00 31.90 596 A 1 
ATOM 4571 O OH  . TYR A 0 596 . -86.946  -35.946 13.687  1.00 31.90 596 A 1 
ATOM 4572 C CZ  . TYR A 0 596 . -86.168  -36.632 14.565  1.00 31.90 596 A 1 
ATOM 4573 N N   . GLY A 0 597 . -82.815  -42.342 16.541  1.00 31.97 597 A 1 
ATOM 4574 C CA  . GLY A 0 597 . -81.693  -42.959 15.858  1.00 31.97 597 A 1 
ATOM 4575 C C   . GLY A 0 597 . -81.251  -42.060 14.702  1.00 31.97 597 A 1 
ATOM 4576 O O   . GLY A 0 597 . -82.074  -41.403 14.070  1.00 31.97 597 A 1 
ATOM 4577 N N   . SER A 0 598 . -79.952  -42.099 14.407  1.00 34.71 598 A 1 
ATOM 4578 C CA  . SER A 0 598 . -79.341  -41.566 13.185  1.00 34.71 598 A 1 
ATOM 4579 C C   . SER A 0 598 . -79.163  -40.039 13.101  1.00 34.71 598 A 1 
ATOM 4580 C CB  . SER A 0 598 . -80.029  -42.173 11.952  1.00 34.71 598 A 1 
ATOM 4581 O O   . SER A 0 598 . -79.606  -39.401 12.151  1.00 34.71 598 A 1 
ATOM 4582 O OG  . SER A 0 598 . -79.396  -41.740 10.774  1.00 34.71 598 A 1 
ATOM 4583 N N   . ALA A 0 599 . -78.377  -39.465 14.013  1.00 37.57 599 A 1 
ATOM 4584 C CA  . ALA A 0 599 . -77.484  -38.363 13.649  1.00 37.57 599 A 1 
ATOM 4585 C C   . ALA A 0 599 . -76.048  -38.802 13.952  1.00 37.57 599 A 1 
ATOM 4586 C CB  . ALA A 0 599 . -77.915  -37.051 14.297  1.00 37.57 599 A 1 
ATOM 4587 O O   . ALA A 0 599 . -75.549  -38.752 15.072  1.00 37.57 599 A 1 
ATOM 4588 N N   . GLN A 0 600 . -75.477  -39.380 12.905  1.00 34.71 600 A 1 
ATOM 4589 C CA  . GLN A 0 600 . -74.120  -39.854 12.717  1.00 34.71 600 A 1 
ATOM 4590 C C   . GLN A 0 600 . -73.069  -39.012 13.457  1.00 34.71 600 A 1 
ATOM 4591 C CB  . GLN A 0 600 . -73.903  -39.817 11.190  1.00 34.71 600 A 1 
ATOM 4592 O O   . GLN A 0 600 . -72.933  -37.811 13.245  1.00 34.71 600 A 1 
ATOM 4593 C CG  . GLN A 0 600 . -73.258  -41.070 10.601  1.00 34.71 600 A 1 
ATOM 4594 C CD  . GLN A 0 600 . -73.575  -41.140 9.111   1.00 34.71 600 A 1 
ATOM 4595 N NE2 . GLN A 0 600 . -72.653  -40.803 8.239   1.00 34.71 600 A 1 
ATOM 4596 O OE1 . GLN A 0 600 . -74.680  -41.462 8.709   1.00 34.71 600 A 1 
ATOM 4597 N N   . SER A 0 601 . -72.306  -39.707 14.297  1.00 31.82 601 A 1 
ATOM 4598 C CA  . SER A 0 601 . -71.031  -39.288 14.869  1.00 31.82 601 A 1 
ATOM 4599 C C   . SER A 0 601 . -70.152  -38.616 13.808  1.00 31.82 601 A 1 
ATOM 4600 C CB  . SER A 0 601 . -70.366  -40.568 15.403  1.00 31.82 601 A 1 
ATOM 4601 O O   . SER A 0 601 . -69.652  -39.278 12.898  1.00 31.82 601 A 1 
ATOM 4602 O OG  . SER A 0 601 . -69.079  -40.357 15.938  1.00 31.82 601 A 1 
ATOM 4603 N N   . TYR A 0 602 . -69.944  -37.304 13.934  1.00 34.21 602 A 1 
ATOM 4604 C CA  . TYR A 0 602 . -68.763  -36.676 13.358  1.00 34.21 602 A 1 
ATOM 4605 C C   . TYR A 0 602 . -67.580  -37.114 14.211  1.00 34.21 602 A 1 
ATOM 4606 C CB  . TYR A 0 602 . -68.913  -35.156 13.237  1.00 34.21 602 A 1 
ATOM 4607 O O   . TYR A 0 602 . -67.454  -36.762 15.385  1.00 34.21 602 A 1 
ATOM 4608 C CG  . TYR A 0 602 . -69.468  -34.760 11.883  1.00 34.21 602 A 1 
ATOM 4609 C CD1 . TYR A 0 602 . -68.585  -34.531 10.807  1.00 34.21 602 A 1 
ATOM 4610 C CD2 . TYR A 0 602 . -70.858  -34.680 11.681  1.00 34.21 602 A 1 
ATOM 4611 C CE1 . TYR A 0 602 . -69.090  -34.204 9.534   1.00 34.21 602 A 1 
ATOM 4612 C CE2 . TYR A 0 602 . -71.366  -34.350 10.409  1.00 34.21 602 A 1 
ATOM 4613 O OH  . TYR A 0 602 . -70.981  -33.793 8.111   1.00 34.21 602 A 1 
ATOM 4614 C CZ  . TYR A 0 602 . -70.485  -34.109 9.336   1.00 34.21 602 A 1 
ATOM 4615 N N   . GLY A 0 603 . -66.783  -37.993 13.612  1.00 35.37 603 A 1 
ATOM 4616 C CA  . GLY A 0 603 . -65.601  -38.572 14.209  1.00 35.37 603 A 1 
ATOM 4617 C C   . GLY A 0 603 . -64.631  -37.492 14.661  1.00 35.37 603 A 1 
ATOM 4618 O O   . GLY A 0 603 . -64.052  -36.767 13.860  1.00 35.37 603 A 1 
ATOM 4619 N N   . SER A 0 604 . -64.406  -37.471 15.968  1.00 32.65 604 A 1 
ATOM 4620 C CA  . SER A 0 604 . -63.067  -37.312 16.513  1.00 32.65 604 A 1 
ATOM 4621 C C   . SER A 0 604 . -62.176  -38.406 15.919  1.00 32.65 604 A 1 
ATOM 4622 C CB  . SER A 0 604 . -63.157  -37.472 18.034  1.00 32.65 604 A 1 
ATOM 4623 O O   . SER A 0 604 . -62.523  -39.583 16.025  1.00 32.65 604 A 1 
ATOM 4624 O OG  . SER A 0 604 . -61.879  -37.662 18.603  1.00 32.65 604 A 1 
ATOM 4625 N N   . LYS A 0 605 . -61.097  -38.009 15.240  1.00 37.66 605 A 1 
ATOM 4626 C CA  . LYS A 0 605 . -59.856  -38.750 14.923  1.00 37.66 605 A 1 
ATOM 4627 C C   . LYS A 0 605 . -59.151  -37.960 13.816  1.00 37.66 605 A 1 
ATOM 4628 C CB  . LYS A 0 605 . -60.121  -40.176 14.391  1.00 37.66 605 A 1 
ATOM 4629 O O   . LYS A 0 605 . -59.798  -37.518 12.883  1.00 37.66 605 A 1 
ATOM 4630 C CG  . LYS A 0 605 . -60.047  -41.249 15.493  1.00 37.66 605 A 1 
ATOM 4631 C CD  . LYS A 0 605 . -60.276  -42.640 14.904  1.00 37.66 605 A 1 
ATOM 4632 C CE  . LYS A 0 605 . -60.607  -43.622 16.028  1.00 37.66 605 A 1 
ATOM 4633 N NZ  . LYS A 0 605 . -60.546  -45.024 15.553  1.00 37.66 605 A 1 
ATOM 4634 N N   . ALA A 0 606 . -57.847  -37.783 13.780  1.00 37.40 606 A 1 
ATOM 4635 C CA  . ALA A 0 606 . -56.766  -38.069 14.698  1.00 37.40 606 A 1 
ATOM 4636 C C   . ALA A 0 606 . -55.603  -37.202 14.194  1.00 37.40 606 A 1 
ATOM 4637 C CB  . ALA A 0 606 . -56.397  -39.558 14.634  1.00 37.40 606 A 1 
ATOM 4638 O O   . ALA A 0 606 . -55.479  -36.967 12.992  1.00 37.40 606 A 1 
ATOM 4639 N N   . SER A 0 607 . -54.765  -36.749 15.116  1.00 39.00 607 A 1 
ATOM 4640 C CA  . SER A 0 607 . -53.420  -36.236 14.865  1.00 39.00 607 A 1 
ATOM 4641 C C   . SER A 0 607 . -52.689  -37.098 13.825  1.00 39.00 607 A 1 
ATOM 4642 C CB  . SER A 0 607 . -52.685  -36.272 16.212  1.00 39.00 607 A 1 
ATOM 4643 O O   . SER A 0 607 . -52.320  -38.243 14.101  1.00 39.00 607 A 1 
ATOM 4644 O OG  . SER A 0 607 . -52.889  -37.539 16.821  1.00 39.00 607 A 1 
ATOM 4645 N N   . GLY A 0 608 . -52.537  -36.553 12.618  1.00 36.13 608 A 1 
ATOM 4646 C CA  . GLY A 0 608 . -51.803  -37.156 11.514  1.00 36.13 608 A 1 
ATOM 4647 C C   . GLY A 0 608 . -50.306  -37.058 11.771  1.00 36.13 608 A 1 
ATOM 4648 O O   . GLY A 0 608 . -49.750  -35.967 11.838  1.00 36.13 608 A 1 
ATOM 4649 N N   . SER A 0 609 . -49.680  -38.217 11.944  1.00 34.35 609 A 1 
ATOM 4650 C CA  . SER A 0 609 . -48.234  -38.381 12.007  1.00 34.35 609 A 1 
ATOM 4651 C C   . SER A 0 609 . -47.618  -38.229 10.614  1.00 34.35 609 A 1 
ATOM 4652 C CB  . SER A 0 609 . -47.904  -39.755 12.595  1.00 34.35 609 A 1 
ATOM 4653 O O   . SER A 0 609 . -48.172  -38.683 9.615   1.00 34.35 609 A 1 
ATOM 4654 O OG  . SER A 0 609 . -46.514  -39.897 12.793  1.00 34.35 609 A 1 
ATOM 4655 N N   . TYR A 0 610 . -46.455  -37.593 10.607  1.00 31.80 610 A 1 
ATOM 4656 C CA  . TYR A 0 610 . -45.504  -37.329 9.535   1.00 31.80 610 A 1 
ATOM 4657 C C   . TYR A 0 610 . -45.406  -38.436 8.471   1.00 31.80 610 A 1 
ATOM 4658 C CB  . TYR A 0 610 . -44.142  -37.123 10.228  1.00 31.80 610 A 1 
ATOM 4659 O O   . TYR A 0 610 . -45.017  -39.568 8.755   1.00 31.80 610 A 1 
ATOM 4660 C CG  . TYR A 0 610 . -44.205  -36.170 11.414  1.00 31.80 610 A 1 
ATOM 4661 C CD1 . TYR A 0 610 . -44.008  -34.792 11.212  1.00 31.80 610 A 1 
ATOM 4662 C CD2 . TYR A 0 610 . -44.542  -36.651 12.701  1.00 31.80 610 A 1 
ATOM 4663 C CE1 . TYR A 0 610 . -44.155  -33.895 12.286  1.00 31.80 610 A 1 
ATOM 4664 C CE2 . TYR A 0 610 . -44.714  -35.751 13.771  1.00 31.80 610 A 1 
ATOM 4665 O OH  . TYR A 0 610 . -44.667  -33.489 14.585  1.00 31.80 610 A 1 
ATOM 4666 C CZ  . TYR A 0 610 . -44.516  -34.369 13.563  1.00 31.80 610 A 1 
ATOM 4667 N N   . GLY A 0 611 . -45.685  -38.067 7.221   1.00 37.38 611 A 1 
ATOM 4668 C CA  . GLY A 0 611 . -45.417  -38.877 6.037   1.00 37.38 611 A 1 
ATOM 4669 C C   . GLY A 0 611 . -45.066  -37.971 4.863   1.00 37.38 611 A 1 
ATOM 4670 O O   . GLY A 0 611 . -45.945  -37.512 4.142   1.00 37.38 611 A 1 
ATOM 4671 N N   . ALA A 0 612 . -43.776  -37.685 4.699   1.00 35.35 612 A 1 
ATOM 4672 C CA  . ALA A 0 612 . -43.227  -37.056 3.507   1.00 35.35 612 A 1 
ATOM 4673 C C   . ALA A 0 612 . -43.204  -38.085 2.362   1.00 35.35 612 A 1 
ATOM 4674 C CB  . ALA A 0 612 . -41.827  -36.525 3.846   1.00 35.35 612 A 1 
ATOM 4675 O O   . ALA A 0 612 . -42.600  -39.147 2.497   1.00 35.35 612 A 1 
ATOM 4676 N N   . GLY A 0 613 . -43.873  -37.779 1.248   1.00 37.72 613 A 1 
ATOM 4677 C CA  . GLY A 0 613 . -43.992  -38.684 0.101   1.00 37.72 613 A 1 
ATOM 4678 C C   . GLY A 0 613 . -44.732  -38.060 -1.084  1.00 37.72 613 A 1 
ATOM 4679 O O   . GLY A 0 613 . -45.900  -38.338 -1.309  1.00 37.72 613 A 1 
ATOM 4680 N N   . ILE A 0 614 . -44.028  -37.165 -1.775  1.00 33.53 614 A 1 
ATOM 4681 C CA  . ILE A 0 614 . -44.102  -36.752 -3.191  1.00 33.53 614 A 1 
ATOM 4682 C C   . ILE A 0 614 . -45.245  -37.338 -4.063  1.00 33.53 614 A 1 
ATOM 4683 C CB  . ILE A 0 614 . -42.707  -37.073 -3.800  1.00 33.53 614 A 1 
ATOM 4684 O O   . ILE A 0 614 . -45.273  -38.526 -4.359  1.00 33.53 614 A 1 
ATOM 4685 C CG1 . ILE A 0 614 . -41.617  -36.185 -3.137  1.00 33.53 614 A 1 
ATOM 4686 C CG2 . ILE A 0 614 . -42.646  -36.901 -5.329  1.00 33.53 614 A 1 
ATOM 4687 C CD1 . ILE A 0 614 . -40.179  -36.656 -3.387  1.00 33.53 614 A 1 
ATOM 4688 N N   . GLY A 0 615 . -46.074  -36.427 -4.596  1.00 34.03 615 A 1 
ATOM 4689 C CA  . GLY A 0 615 . -46.405  -36.294 -6.028  1.00 34.03 615 A 1 
ATOM 4690 C C   . GLY A 0 615 . -47.141  -37.433 -6.750  1.00 34.03 615 A 1 
ATOM 4691 O O   . GLY A 0 615 . -46.520  -38.372 -7.234  1.00 34.03 615 A 1 
ATOM 4692 N N   . GLY A 0 616 . -48.445  -37.255 -6.989  1.00 35.77 616 A 1 
ATOM 4693 C CA  . GLY A 0 616 . -49.219  -38.075 -7.927  1.00 35.77 616 A 1 
ATOM 4694 C C   . GLY A 0 616 . -50.524  -37.392 -8.336  1.00 35.77 616 A 1 
ATOM 4695 O O   . GLY A 0 616 . -51.452  -37.279 -7.544  1.00 35.77 616 A 1 
ATOM 4696 N N   . TYR A 0 617 . -50.568  -36.907 -9.573  1.00 28.53 617 A 1 
ATOM 4697 C CA  . TYR A 0 617 . -51.667  -36.168 -10.189 1.00 28.53 617 A 1 
ATOM 4698 C C   . TYR A 0 617 . -52.645  -37.129 -10.884 1.00 28.53 617 A 1 
ATOM 4699 C CB  . TYR A 0 617 . -51.075  -35.190 -11.227 1.00 28.53 617 A 1 
ATOM 4700 O O   . TYR A 0 617 . -52.209  -38.034 -11.591 1.00 28.53 617 A 1 
ATOM 4701 C CG  . TYR A 0 617 . -50.080  -34.171 -10.691 1.00 28.53 617 A 1 
ATOM 4702 C CD1 . TYR A 0 617 . -50.479  -32.833 -10.498 1.00 28.53 617 A 1 
ATOM 4703 C CD2 . TYR A 0 617 . -48.748  -34.547 -10.411 1.00 28.53 617 A 1 
ATOM 4704 C CE1 . TYR A 0 617 . -49.565  -31.883 -10.003 1.00 28.53 617 A 1 
ATOM 4705 C CE2 . TYR A 0 617 . -47.837  -33.605 -9.898  1.00 28.53 617 A 1 
ATOM 4706 O OH  . TYR A 0 617 . -47.358  -31.370 -9.195  1.00 28.53 617 A 1 
ATOM 4707 C CZ  . TYR A 0 617 . -48.244  -32.272 -9.691  1.00 28.53 617 A 1 
ATOM 4708 N N   . GLY A 0 618 . -53.951  -36.851 -10.791 1.00 34.06 618 A 1 
ATOM 4709 C CA  . GLY A 0 618 . -54.949  -37.293 -11.775 1.00 34.06 618 A 1 
ATOM 4710 C C   . GLY A 0 618 . -55.955  -38.344 -11.293 1.00 34.06 618 A 1 
ATOM 4711 O O   . GLY A 0 618 . -55.583  -39.418 -10.838 1.00 34.06 618 A 1 
ATOM 4712 N N   . GLY A 0 619 . -57.249  -38.055 -11.466 1.00 32.35 619 A 1 
ATOM 4713 C CA  . GLY A 0 619 . -58.307  -39.056 -11.308 1.00 32.35 619 A 1 
ATOM 4714 C C   . GLY A 0 619 . -59.697  -38.466 -11.090 1.00 32.35 619 A 1 
ATOM 4715 O O   . GLY A 0 619 . -60.083  -38.141 -9.980  1.00 32.35 619 A 1 
ATOM 4716 N N   . TYR A 0 620 . -60.427  -38.331 -12.184 1.00 27.48 620 A 1 
ATOM 4717 C CA  . TYR A 0 620 . -61.771  -37.790 -12.384 1.00 27.48 620 A 1 
ATOM 4718 C C   . TYR A 0 620 . -62.847  -38.893 -12.290 1.00 27.48 620 A 1 
ATOM 4719 C CB  . TYR A 0 620 . -61.765  -37.152 -13.797 1.00 27.48 620 A 1 
ATOM 4720 O O   . TYR A 0 620 . -62.593  -40.038 -12.656 1.00 27.48 620 A 1 
ATOM 4721 C CG  . TYR A 0 620 . -60.809  -37.860 -14.758 1.00 27.48 620 A 1 
ATOM 4722 C CD1 . TYR A 0 620 . -59.480  -37.399 -14.877 1.00 27.48 620 A 1 
ATOM 4723 C CD2 . TYR A 0 620 . -61.165  -39.100 -15.325 1.00 27.48 620 A 1 
ATOM 4724 C CE1 . TYR A 0 620 . -58.508  -38.180 -15.532 1.00 27.48 620 A 1 
ATOM 4725 C CE2 . TYR A 0 620 . -60.200  -39.877 -15.995 1.00 27.48 620 A 1 
ATOM 4726 O OH  . TYR A 0 620 . -57.936  -40.198 -16.707 1.00 27.48 620 A 1 
ATOM 4727 C CZ  . TYR A 0 620 . -58.868  -39.425 -16.091 1.00 27.48 620 A 1 
ATOM 4728 N N   . GLY A 0 621 . -64.078  -38.510 -11.926 1.00 33.17 621 A 1 
ATOM 4729 C CA  . GLY A 0 621 . -65.312  -39.305 -12.096 1.00 33.17 621 A 1 
ATOM 4730 C C   . GLY A 0 621 . -65.816  -39.967 -10.805 1.00 33.17 621 A 1 
ATOM 4731 O O   . GLY A 0 621 . -65.034  -40.463 -10.014 1.00 33.17 621 A 1 
ATOM 4732 N N   . GLY A 0 622 . -67.109  -40.022 -10.492 1.00 31.95 622 A 1 
ATOM 4733 C CA  . GLY A 0 622 . -68.328  -39.661 -11.208 1.00 31.95 622 A 1 
ATOM 4734 C C   . GLY A 0 622 . -69.540  -40.282 -10.483 1.00 31.95 622 A 1 
ATOM 4735 O O   . GLY A 0 622 . -69.358  -41.127 -9.614  1.00 31.95 622 A 1 
ATOM 4736 N N   . ALA A 0 623 . -70.746  -39.874 -10.902 1.00 32.14 623 A 1 
ATOM 4737 C CA  . ALA A 0 623 . -72.037  -40.589 -10.801 1.00 32.14 623 A 1 
ATOM 4738 C C   . ALA A 0 623 . -72.613  -40.882 -9.387  1.00 32.14 623 A 1 
ATOM 4739 C CB  . ALA A 0 623 . -71.899  -41.848 -11.664 1.00 32.14 623 A 1 
ATOM 4740 O O   . ALA A 0 623 . -72.071  -41.658 -8.617  1.00 32.14 623 A 1 
ATOM 4741 N N   . SER A 0 624 . -73.685  -40.221 -8.928  1.00 29.86 624 A 1 
ATOM 4742 C CA  . SER A 0 624 . -75.111  -40.334 -9.316  1.00 29.86 624 A 1 
ATOM 4743 C C   . SER A 0 624 . -75.853  -41.574 -8.783  1.00 29.86 624 A 1 
ATOM 4744 C CB  . SER A 0 624 . -75.411  -40.149 -10.813 1.00 29.86 624 A 1 
ATOM 4745 O O   . SER A 0 624 . -75.599  -42.688 -9.230  1.00 29.86 624 A 1 
ATOM 4746 O OG  . SER A 0 624 . -75.102  -41.306 -11.562 1.00 29.86 624 A 1 
ATOM 4747 N N   . GLY A 0 625 . -76.896  -41.322 -7.979  1.00 35.43 625 A 1 
ATOM 4748 C CA  . GLY A 0 625 . -78.131  -42.118 -7.950  1.00 35.43 625 A 1 
ATOM 4749 C C   . GLY A 0 625 . -78.485  -42.790 -6.619  1.00 35.43 625 A 1 
ATOM 4750 O O   . GLY A 0 625 . -77.783  -43.695 -6.194  1.00 35.43 625 A 1 
ATOM 4751 N N   . ALA A 0 626 . -79.623  -42.414 -6.018  1.00 36.80 626 A 1 
ATOM 4752 C CA  . ALA A 0 626 . -80.678  -43.351 -5.599  1.00 36.80 626 A 1 
ATOM 4753 C C   . ALA A 0 626 . -81.871  -42.630 -4.935  1.00 36.80 626 A 1 
ATOM 4754 C CB  . ALA A 0 626 . -80.175  -44.472 -4.683  1.00 36.80 626 A 1 
ATOM 4755 O O   . ALA A 0 626 . -81.745  -41.652 -4.210  1.00 36.80 626 A 1 
ATOM 4756 N N   . TYR A 0 627 . -83.037  -43.170 -5.241  1.00 26.43 627 A 1 
ATOM 4757 C CA  . TYR A 0 627 . -84.425  -42.745 -5.087  1.00 26.43 627 A 1 
ATOM 4758 C C   . TYR A 0 627 . -85.080  -43.533 -3.937  1.00 26.43 627 A 1 
ATOM 4759 C CB  . TYR A 0 627 . -85.105  -43.087 -6.442  1.00 26.43 627 A 1 
ATOM 4760 O O   . TYR A 0 627 . -84.735  -44.692 -3.715  1.00 26.43 627 A 1 
ATOM 4761 C CG  . TYR A 0 627 . -84.465  -44.299 -7.132  1.00 26.43 627 A 1 
ATOM 4762 C CD1 . TYR A 0 627 . -83.393  -44.097 -8.030  1.00 26.43 627 A 1 
ATOM 4763 C CD2 . TYR A 0 627 . -84.744  -45.602 -6.674  1.00 26.43 627 A 1 
ATOM 4764 C CE1 . TYR A 0 627 . -82.579  -45.177 -8.428  1.00 26.43 627 A 1 
ATOM 4765 C CE2 . TYR A 0 627 . -83.943  -46.686 -7.083  1.00 26.43 627 A 1 
ATOM 4766 O OH  . TYR A 0 627 . -82.058  -47.522 -8.296  1.00 26.43 627 A 1 
ATOM 4767 C CZ  . TYR A 0 627 . -82.850  -46.475 -7.946  1.00 26.43 627 A 1 
ATOM 4768 N N   . GLY A 0 628 . -86.083  -42.970 -3.254  1.00 38.39 628 A 1 
ATOM 4769 C CA  . GLY A 0 628 . -86.875  -43.733 -2.279  1.00 38.39 628 A 1 
ATOM 4770 C C   . GLY A 0 628 . -88.011  -42.944 -1.629  1.00 38.39 628 A 1 
ATOM 4771 O O   . GLY A 0 628 . -87.794  -42.210 -0.674  1.00 38.39 628 A 1 
ATOM 4772 N N   . SER A 0 629 . -89.231  -43.124 -2.142  1.00 29.18 629 A 1 
ATOM 4773 C CA  . SER A 0 629 . -90.489  -42.683 -1.532  1.00 29.18 629 A 1 
ATOM 4774 C C   . SER A 0 629 . -90.955  -43.648 -0.434  1.00 29.18 629 A 1 
ATOM 4775 C CB  . SER A 0 629 . -91.570  -42.601 -2.623  1.00 29.18 629 A 1 
ATOM 4776 O O   . SER A 0 629 . -90.604  -44.828 -0.478  1.00 29.18 629 A 1 
ATOM 4777 O OG  . SER A 0 629 . -91.907  -43.881 -3.134  1.00 29.18 629 A 1 
ATOM 4778 N N   . LYS A 0 630 . -91.797  -43.171 0.502   1.00 37.59 630 A 1 
ATOM 4779 C CA  . LYS A 0 630 . -92.967  -43.894 1.056   1.00 37.59 630 A 1 
ATOM 4780 C C   . LYS A 0 630 . -93.772  -43.018 2.027   1.00 37.59 630 A 1 
ATOM 4781 C CB  . LYS A 0 630 . -92.573  -45.221 1.736   1.00 37.59 630 A 1 
ATOM 4782 O O   . LYS A 0 630 . -93.232  -42.425 2.951   1.00 37.59 630 A 1 
ATOM 4783 C CG  . LYS A 0 630 . -92.750  -46.415 0.770   1.00 37.59 630 A 1 
ATOM 4784 C CD  . LYS A 0 630 . -91.694  -47.498 1.018   1.00 37.59 630 A 1 
ATOM 4785 C CE  . LYS A 0 630 . -91.684  -48.512 -0.130  1.00 37.59 630 A 1 
ATOM 4786 N NZ  . LYS A 0 630 . -90.597  -49.505 0.049   1.00 37.59 630 A 1 
ATOM 4787 N N   . SER A 0 631 . -95.076  -42.980 1.769   1.00 29.88 631 A 1 
ATOM 4788 C CA  . SER A 0 631 . -96.155  -42.362 2.540   1.00 29.88 631 A 1 
ATOM 4789 C C   . SER A 0 631 . -96.892  -43.458 3.311   1.00 29.88 631 A 1 
ATOM 4790 C CB  . SER A 0 631 . -97.114  -41.698 1.536   1.00 29.88 631 A 1 
ATOM 4791 O O   . SER A 0 631 . -97.166  -44.502 2.721   1.00 29.88 631 A 1 
ATOM 4792 O OG  . SER A 0 631 . -98.345  -41.340 2.125   1.00 29.88 631 A 1 
ATOM 4793 N N   . TYR A 0 632 . -97.234  -43.217 4.579   1.00 37.67 632 A 1 
ATOM 4794 C CA  . TYR A 0 632 . -98.261  -43.966 5.308   1.00 37.67 632 A 1 
ATOM 4795 C C   . TYR A 0 632 . -98.997  -43.029 6.269   1.00 37.67 632 A 1 
ATOM 4796 C CB  . TYR A 0 632 . -97.672  -45.173 6.058   1.00 37.67 632 A 1 
ATOM 4797 O O   . TYR A 0 632 . -98.405  -42.475 7.192   1.00 37.67 632 A 1 
ATOM 4798 C CG  . TYR A 0 632 . -97.363  -46.353 5.157   1.00 37.67 632 A 1 
ATOM 4799 C CD1 . TYR A 0 632 . -98.408  -47.187 4.712   1.00 37.67 632 A 1 
ATOM 4800 C CD2 . TYR A 0 632 . -96.043  -46.586 4.724   1.00 37.67 632 A 1 
ATOM 4801 C CE1 . TYR A 0 632 . -98.138  -48.244 3.822   1.00 37.67 632 A 1 
ATOM 4802 C CE2 . TYR A 0 632 . -95.767  -47.643 3.836   1.00 37.67 632 A 1 
ATOM 4803 O OH  . TYR A 0 632 . -96.557  -49.492 2.525   1.00 37.67 632 A 1 
ATOM 4804 C CZ  . TYR A 0 632 . -96.819  -48.470 3.381   1.00 37.67 632 A 1 
ATOM 4805 N N   . GLY A 0 633 . -100.299 -42.865 6.033   1.00 29.86 633 A 1 
ATOM 4806 C CA  . GLY A 0 633 . -101.263 -42.377 7.012   1.00 29.86 633 A 1 
ATOM 4807 C C   . GLY A 0 633 . -101.946 -43.548 7.727   1.00 29.86 633 A 1 
ATOM 4808 O O   . GLY A 0 633 . -102.142 -44.606 7.135   1.00 29.86 633 A 1 
ATOM 4809 N N   . SER A 0 634 . -102.297 -43.353 8.999   1.00 33.83 634 A 1 
ATOM 4810 C CA  . SER A 0 634 . -103.196 -44.198 9.807   1.00 33.83 634 A 1 
ATOM 4811 C C   . SER A 0 634 . -103.513 -43.405 11.082  1.00 33.83 634 A 1 
ATOM 4812 C CB  . SER A 0 634 . -102.506 -45.524 10.150  1.00 33.83 634 A 1 
ATOM 4813 O O   . SER A 0 634 . -102.609 -43.100 11.847  1.00 33.83 634 A 1 
ATOM 4814 O OG  . SER A 0 634 . -103.257 -46.244 11.104  1.00 33.83 634 A 1 
ATOM 4815 N N   . GLN A 0 635 . -104.683 -42.777 11.184  1.00 30.62 635 A 1 
ATOM 4816 C CA  . GLN A 0 635 . -105.941 -43.297 11.741  1.00 30.62 635 A 1 
ATOM 4817 C C   . GLN A 0 635 . -106.061 -43.119 13.265  1.00 30.62 635 A 1 
ATOM 4818 C CB  . GLN A 0 635 . -106.348 -44.693 11.242  1.00 30.62 635 A 1 
ATOM 4819 O O   . GLN A 0 635 . -105.207 -43.513 14.051  1.00 30.62 635 A 1 
ATOM 4820 C CG  . GLN A 0 635 . -107.803 -45.022 11.635  1.00 30.62 635 A 1 
ATOM 4821 C CD  . GLN A 0 635 . -108.390 -46.172 10.826  1.00 30.62 635 A 1 
ATOM 4822 N NE2 . GLN A 0 635 . -109.004 -47.148 11.457  1.00 30.62 635 A 1 
ATOM 4823 O OE1 . GLN A 0 635 . -108.342 -46.196 9.610   1.00 30.62 635 A 1 
ATOM 4824 N N   . ALA A 0 636 . -107.175 -42.483 13.626  1.00 29.37 636 A 1 
ATOM 4825 C CA  . ALA A 0 636 . -107.593 -42.028 14.939  1.00 29.37 636 A 1 
ATOM 4826 C C   . ALA A 0 636 . -107.833 -43.155 15.959  1.00 29.37 636 A 1 
ATOM 4827 C CB  . ALA A 0 636 . -108.888 -41.239 14.699  1.00 29.37 636 A 1 
ATOM 4828 O O   . ALA A 0 636 . -108.409 -44.191 15.632  1.00 29.37 636 A 1 
ATOM 4829 N N   . GLY A 0 637 . -107.485 -42.883 17.220  1.00 33.02 637 A 1 
ATOM 4830 C CA  . GLY A 0 637 . -107.858 -43.672 18.392  1.00 33.02 637 A 1 
ATOM 4831 C C   . GLY A 0 637 . -108.239 -42.743 19.543  1.00 33.02 637 A 1 
ATOM 4832 O O   . GLY A 0 637 . -107.388 -42.074 20.120  1.00 33.02 637 A 1 
ATOM 4833 N N   . TYR A 0 638 . -109.534 -42.677 19.839  1.00 26.08 638 A 1 
ATOM 4834 C CA  . TYR A 0 638 . -110.114 -41.954 20.967  1.00 26.08 638 A 1 
ATOM 4835 C C   . TYR A 0 638 . -109.761 -42.662 22.286  1.00 26.08 638 A 1 
ATOM 4836 C CB  . TYR A 0 638 . -111.641 -41.898 20.773  1.00 26.08 638 A 1 
ATOM 4837 O O   . TYR A 0 638 . -110.158 -43.806 22.494  1.00 26.08 638 A 1 
ATOM 4838 C CG  . TYR A 0 638 . -112.128 -40.921 19.715  1.00 26.08 638 A 1 
ATOM 4839 C CD1 . TYR A 0 638 . -112.606 -39.658 20.115  1.00 26.08 638 A 1 
ATOM 4840 C CD2 . TYR A 0 638 . -112.134 -41.269 18.347  1.00 26.08 638 A 1 
ATOM 4841 C CE1 . TYR A 0 638 . -113.081 -38.740 19.160  1.00 26.08 638 A 1 
ATOM 4842 C CE2 . TYR A 0 638 . -112.605 -40.350 17.387  1.00 26.08 638 A 1 
ATOM 4843 O OH  . TYR A 0 638 . -113.534 -38.203 16.865  1.00 26.08 638 A 1 
ATOM 4844 C CZ  . TYR A 0 638 . -113.079 -39.085 17.792  1.00 26.08 638 A 1 
ATOM 4845 N N   . GLY A 0 639 . -109.051 -41.975 23.184  1.00 33.11 639 A 1 
ATOM 4846 C CA  . GLY A 0 639 . -108.764 -42.414 24.552  1.00 33.11 639 A 1 
ATOM 4847 C C   . GLY A 0 639 . -109.177 -41.334 25.549  1.00 33.11 639 A 1 
ATOM 4848 O O   . GLY A 0 639 . -108.392 -40.465 25.908  1.00 33.11 639 A 1 
ATOM 4849 N N   . GLN A 0 640 . -110.443 -41.364 25.952  1.00 26.27 640 A 1 
ATOM 4850 C CA  . GLN A 0 640 . -111.050 -40.476 26.938  1.00 26.27 640 A 1 
ATOM 4851 C C   . GLN A 0 640 . -110.596 -40.890 28.352  1.00 26.27 640 A 1 
ATOM 4852 C CB  . GLN A 0 640 . -112.573 -40.588 26.717  1.00 26.27 640 A 1 
ATOM 4853 O O   . GLN A 0 640 . -111.225 -41.739 28.977  1.00 26.27 640 A 1 
ATOM 4854 C CG  . GLN A 0 640 . -113.446 -39.645 27.554  1.00 26.27 640 A 1 
ATOM 4855 C CD  . GLN A 0 640 . -114.932 -39.943 27.347  1.00 26.27 640 A 1 
ATOM 4856 N NE2 . GLN A 0 640 . -115.716 -40.010 28.399  1.00 26.27 640 A 1 
ATOM 4857 O OE1 . GLN A 0 640 . -115.422 -40.133 26.247  1.00 26.27 640 A 1 
ATOM 4858 N N   . ALA A 0 641 . -109.507 -40.311 28.865  1.00 33.21 641 A 1 
ATOM 4859 C CA  . ALA A 0 641 . -109.113 -40.445 30.270  1.00 33.21 641 A 1 
ATOM 4860 C C   . ALA A 0 641 . -109.559 -39.195 31.043  1.00 33.21 641 A 1 
ATOM 4861 C CB  . ALA A 0 641 . -107.609 -40.726 30.368  1.00 33.21 641 A 1 
ATOM 4862 O O   . ALA A 0 641 . -108.967 -38.124 30.941  1.00 33.21 641 A 1 
ATOM 4863 N N   . SER A 0 642 . -110.657 -39.321 31.790  1.00 30.07 642 A 1 
ATOM 4864 C CA  . SER A 0 642 . -111.174 -38.272 32.666  1.00 30.07 642 A 1 
ATOM 4865 C C   . SER A 0 642 . -110.320 -38.158 33.936  1.00 30.07 642 A 1 
ATOM 4866 C CB  . SER A 0 642 . -112.645 -38.565 33.004  1.00 30.07 642 A 1 
ATOM 4867 O O   . SER A 0 642 . -110.604 -38.829 34.928  1.00 30.07 642 A 1 
ATOM 4868 O OG  . SER A 0 642 . -112.781 -39.762 33.747  1.00 30.07 642 A 1 
ATOM 4869 N N   . ALA A 0 643 . -109.295 -37.309 33.936  1.00 34.91 643 A 1 
ATOM 4870 C CA  . ALA A 0 643 . -108.669 -36.839 35.172  1.00 34.91 643 A 1 
ATOM 4871 C C   . ALA A 0 643 . -109.351 -35.525 35.581  1.00 34.91 643 A 1 
ATOM 4872 C CB  . ALA A 0 643 . -107.154 -36.732 34.985  1.00 34.91 643 A 1 
ATOM 4873 O O   . ALA A 0 643 . -109.162 -34.475 34.971  1.00 34.91 643 A 1 
ATOM 4874 N N   . LYS A 0 644 . -110.258 -35.629 36.556  1.00 27.33 644 A 1 
ATOM 4875 C CA  . LYS A 0 644 . -110.980 -34.509 37.164  1.00 27.33 644 A 1 
ATOM 4876 C C   . LYS A 0 644 . -110.071 -33.810 38.178  1.00 27.33 644 A 1 
ATOM 4877 C CB  . LYS A 0 644 . -112.237 -35.024 37.891  1.00 27.33 644 A 1 
ATOM 4878 O O   . LYS A 0 644 . -110.205 -34.081 39.362  1.00 27.33 644 A 1 
ATOM 4879 C CG  . LYS A 0 644 . -113.399 -35.488 37.013  1.00 27.33 644 A 1 
ATOM 4880 C CD  . LYS A 0 644 . -114.493 -36.030 37.944  1.00 27.33 644 A 1 
ATOM 4881 C CE  . LYS A 0 644 . -115.710 -36.507 37.154  1.00 27.33 644 A 1 
ATOM 4882 N NZ  . LYS A 0 644 . -116.700 -37.150 38.052  1.00 27.33 644 A 1 
ATOM 4883 N N   . ASP A 0 645 . -109.241 -32.878 37.729  1.00 31.76 645 A 1 
ATOM 4884 C CA  . ASP A 0 645 . -108.565 -31.925 38.619  1.00 31.76 645 A 1 
ATOM 4885 C C   . ASP A 0 645 . -109.050 -30.507 38.297  1.00 31.76 645 A 1 
ATOM 4886 C CB  . ASP A 0 645 . -107.039 -32.103 38.582  1.00 31.76 645 A 1 
ATOM 4887 O O   . ASP A 0 645 . -108.349 -29.677 37.729  1.00 31.76 645 A 1 
ATOM 4888 C CG  . ASP A 0 645 . -106.574 -33.417 39.224  1.00 31.76 645 A 1 
ATOM 4889 O OD1 . ASP A 0 645 . -107.241 -33.885 40.174  1.00 31.76 645 A 1 
ATOM 4890 O OD2 . ASP A 0 645 . -105.552 -33.954 38.750  1.00 31.76 645 A 1 
ATOM 4891 N N   . TYR A 0 646 . -110.313 -30.238 38.629  1.00 29.03 646 A 1 
ATOM 4892 C CA  . TYR A 0 646 . -110.849 -28.881 38.708  1.00 29.03 646 A 1 
ATOM 4893 C C   . TYR A 0 646 . -111.277 -28.621 40.152  1.00 29.03 646 A 1 
ATOM 4894 C CB  . TYR A 0 646 . -112.007 -28.661 37.715  1.00 29.03 646 A 1 
ATOM 4895 O O   . TYR A 0 646 . -112.260 -29.195 40.618  1.00 29.03 646 A 1 
ATOM 4896 C CG  . TYR A 0 646 . -111.613 -27.936 36.440  1.00 29.03 646 A 1 
ATOM 4897 C CD1 . TYR A 0 646 . -111.596 -26.526 36.408  1.00 29.03 646 A 1 
ATOM 4898 C CD2 . TYR A 0 646 . -111.264 -28.665 35.288  1.00 29.03 646 A 1 
ATOM 4899 C CE1 . TYR A 0 646 . -111.230 -25.846 35.229  1.00 29.03 646 A 1 
ATOM 4900 C CE2 . TYR A 0 646 . -110.910 -27.990 34.104  1.00 29.03 646 A 1 
ATOM 4901 O OH  . TYR A 0 646 . -110.539 -25.936 32.928  1.00 29.03 646 A 1 
ATOM 4902 C CZ  . TYR A 0 646 . -110.889 -26.581 34.072  1.00 29.03 646 A 1 
ATOM 4903 N N   . GLY A 0 647 . -110.563 -27.715 40.826  1.00 26.13 647 A 1 
ATOM 4904 C CA  . GLY A 0 647 . -111.099 -26.966 41.964  1.00 26.13 647 A 1 
ATOM 4905 C C   . GLY A 0 647 . -110.301 -27.050 43.262  1.00 26.13 647 A 1 
ATOM 4906 O O   . GLY A 0 647 . -110.787 -27.646 44.215  1.00 26.13 647 A 1 
ATOM 4907 N N   . ALA A 0 648 . -109.137 -26.389 43.340  1.00 24.96 648 A 1 
ATOM 4908 C CA  . ALA A 0 648 . -108.625 -25.920 44.640  1.00 24.96 648 A 1 
ATOM 4909 C C   . ALA A 0 648 . -107.634 -24.736 44.608  1.00 24.96 648 A 1 
ATOM 4910 C CB  . ALA A 0 648 . -108.008 -27.084 45.425  1.00 24.96 648 A 1 
ATOM 4911 O O   . ALA A 0 648 . -107.456 -24.108 45.645  1.00 24.96 648 A 1 
ATOM 4912 N N   . SER A 0 649 . -107.009 -24.361 43.485  1.00 33.97 649 A 1 
ATOM 4913 C CA  . SER A 0 649 . -106.003 -23.277 43.519  1.00 33.97 649 A 1 
ATOM 4914 C C   . SER A 0 649 . -105.894 -22.487 42.212  1.00 33.97 649 A 1 
ATOM 4915 C CB  . SER A 0 649 . -104.647 -23.846 43.959  1.00 33.97 649 A 1 
ATOM 4916 O O   . SER A 0 649 . -104.816 -22.364 41.639  1.00 33.97 649 A 1 
ATOM 4917 O OG  . SER A 0 649 . -104.190 -24.774 42.999  1.00 33.97 649 A 1 
ATOM 4918 N N   . ALA A 0 650 . -107.012 -21.950 41.719  1.00 31.32 650 A 1 
ATOM 4919 C CA  . ALA A 0 650 . -107.000 -21.038 40.570  1.00 31.32 650 A 1 
ATOM 4920 C C   . ALA A 0 650 . -106.825 -19.552 40.953  1.00 31.32 650 A 1 
ATOM 4921 C CB  . ALA A 0 650 . -108.241 -21.295 39.707  1.00 31.32 650 A 1 
ATOM 4922 O O   . ALA A 0 650 . -106.781 -18.716 40.060  1.00 31.32 650 A 1 
ATOM 4923 N N   . GLU A 0 651 . -106.697 -19.193 42.239  1.00 31.96 651 A 1 
ATOM 4924 C CA  . GLU A 0 651 . -106.657 -17.770 42.642  1.00 31.96 651 A 1 
ATOM 4925 C C   . GLU A 0 651 . -105.578 -17.379 43.665  1.00 31.96 651 A 1 
ATOM 4926 C CB  . GLU A 0 651 . -108.058 -17.306 43.084  1.00 31.96 651 A 1 
ATOM 4927 O O   . GLU A 0 651 . -105.570 -16.243 44.133  1.00 31.96 651 A 1 
ATOM 4928 C CG  . GLU A 0 651 . -108.978 -17.060 41.877  1.00 31.96 651 A 1 
ATOM 4929 C CD  . GLU A 0 651 . -110.288 -16.350 42.248  1.00 31.96 651 A 1 
ATOM 4930 O OE1 . GLU A 0 651 . -110.992 -15.924 41.305  1.00 31.96 651 A 1 
ATOM 4931 O OE2 . GLU A 0 651 . -110.599 -16.255 43.459  1.00 31.96 651 A 1 
ATOM 4932 N N   . GLN A 0 652 . -104.626 -18.248 44.018  1.00 31.21 652 A 1 
ATOM 4933 C CA  . GLN A 0 652 . -103.623 -17.895 45.031  1.00 31.21 652 A 1 
ATOM 4934 C C   . GLN A 0 652 . -102.214 -18.334 44.646  1.00 31.21 652 A 1 
ATOM 4935 C CB  . GLN A 0 652 . -104.043 -18.429 46.410  1.00 31.21 652 A 1 
ATOM 4936 O O   . GLN A 0 652 . -101.912 -19.519 44.575  1.00 31.21 652 A 1 
ATOM 4937 C CG  . GLN A 0 652 . -105.252 -17.648 46.958  1.00 31.21 652 A 1 
ATOM 4938 C CD  . GLN A 0 652 . -105.682 -18.067 48.356  1.00 31.21 652 A 1 
ATOM 4939 N NE2 . GLN A 0 652 . -106.582 -17.329 48.968  1.00 31.21 652 A 1 
ATOM 4940 O OE1 . GLN A 0 652 . -105.250 -19.052 48.926  1.00 31.21 652 A 1 
ATOM 4941 N N   . GLY A 0 653 . -101.342 -17.340 44.468  1.00 31.32 653 A 1 
ATOM 4942 C CA  . GLY A 0 653 . -99.909  -17.506 44.668  1.00 31.32 653 A 1 
ATOM 4943 C C   . GLY A 0 653 . -99.158  -18.173 43.524  1.00 31.32 653 A 1 
ATOM 4944 O O   . GLY A 0 653 . -98.423  -19.125 43.758  1.00 31.32 653 A 1 
ATOM 4945 N N   . ALA A 0 654 . -99.227  -17.610 42.315  1.00 27.69 654 A 1 
ATOM 4946 C CA  . ALA A 0 654 . -98.025  -17.616 41.488  1.00 27.69 654 A 1 
ATOM 4947 C C   . ALA A 0 654 . -96.980  -16.789 42.254  1.00 27.69 654 A 1 
ATOM 4948 C CB  . ALA A 0 654 . -98.340  -17.061 40.091  1.00 27.69 654 A 1 
ATOM 4949 O O   . ALA A 0 654 . -96.964  -15.561 42.168  1.00 27.69 654 A 1 
ATOM 4950 N N   . SER A 0 655 . -96.183  -17.447 43.102  1.00 31.19 655 A 1 
ATOM 4951 C CA  . SER A 0 655 . -94.970  -16.851 43.642  1.00 31.19 655 A 1 
ATOM 4952 C C   . SER A 0 655 . -94.145  -16.454 42.430  1.00 31.19 655 A 1 
ATOM 4953 C CB  . SER A 0 655 . -94.204  -17.835 44.538  1.00 31.19 655 A 1 
ATOM 4954 O O   . SER A 0 655 . -93.672  -17.322 41.696  1.00 31.19 655 A 1 
ATOM 4955 O OG  . SER A 0 655 . -93.877  -19.014 43.833  1.00 31.19 655 A 1 
ATOM 4956 N N   . VAL A 0 656 . -94.067  -15.154 42.164  1.00 34.08 656 A 1 
ATOM 4957 C CA  . VAL A 0 656 . -93.182  -14.599 41.147  1.00 34.08 656 A 1 
ATOM 4958 C C   . VAL A 0 656 . -91.802  -15.154 41.470  1.00 34.08 656 A 1 
ATOM 4959 C CB  . VAL A 0 656 . -93.224  -13.058 41.198  1.00 34.08 656 A 1 
ATOM 4960 O O   . VAL A 0 656 . -91.252  -14.832 42.519  1.00 34.08 656 A 1 
ATOM 4961 C CG1 . VAL A 0 656 . -92.218  -12.417 40.237  1.00 34.08 656 A 1 
ATOM 4962 C CG2 . VAL A 0 656 . -94.627  -12.550 40.826  1.00 34.08 656 A 1 
ATOM 4963 N N   . SER A 0 657 . -91.312  -16.074 40.637  1.00 37.36 657 A 1 
ATOM 4964 C CA  . SER A 0 657 . -89.971  -16.638 40.737  1.00 37.36 657 A 1 
ATOM 4965 C C   . SER A 0 657 . -88.986  -15.485 40.583  1.00 37.36 657 A 1 
ATOM 4966 C CB  . SER A 0 657 . -89.750  -17.701 39.652  1.00 37.36 657 A 1 
ATOM 4967 O O   . SER A 0 657 . -88.665  -15.077 39.469  1.00 37.36 657 A 1 
ATOM 4968 O OG  . SER A 0 657 . -90.651  -18.783 39.819  1.00 37.36 657 A 1 
ATOM 4969 N N   . GLY A 0 658 . -88.602  -14.888 41.708  1.00 35.84 658 A 1 
ATOM 4970 C CA  . GLY A 0 658 . -87.500  -13.951 41.775  1.00 35.84 658 A 1 
ATOM 4971 C C   . GLY A 0 658 . -86.234  -14.760 41.579  1.00 35.84 658 A 1 
ATOM 4972 O O   . GLY A 0 658 . -85.923  -15.612 42.403  1.00 35.84 658 A 1 
ATOM 4973 N N   . TYR A 0 659 . -85.571  -14.550 40.451  1.00 35.67 659 A 1 
ATOM 4974 C CA  . TYR A 0 659 . -84.181  -14.948 40.290  1.00 35.67 659 A 1 
ATOM 4975 C C   . TYR A 0 659 . -83.369  -14.155 41.319  1.00 35.67 659 A 1 
ATOM 4976 C CB  . TYR A 0 659 . -83.742  -14.645 38.847  1.00 35.67 659 A 1 
ATOM 4977 O O   . TYR A 0 659 . -83.574  -12.939 41.429  1.00 35.67 659 A 1 
ATOM 4978 C CG  . TYR A 0 659 . -84.612  -15.301 37.783  1.00 35.67 659 A 1 
ATOM 4979 C CD1 . TYR A 0 659 . -84.327  -16.614 37.366  1.00 35.67 659 A 1 
ATOM 4980 C CD2 . TYR A 0 659 . -85.724  -14.621 37.244  1.00 35.67 659 A 1 
ATOM 4981 C CE1 . TYR A 0 659 . -85.146  -17.249 36.412  1.00 35.67 659 A 1 
ATOM 4982 C CE2 . TYR A 0 659 . -86.557  -15.254 36.300  1.00 35.67 659 A 1 
ATOM 4983 O OH  . TYR A 0 659 . -87.067  -17.186 34.972  1.00 35.67 659 A 1 
ATOM 4984 C CZ  . TYR A 0 659 . -86.265  -16.572 35.883  1.00 35.67 659 A 1 
ATOM 4985 N N   . ASP A 0 660 . -82.490  -14.818 42.068  1.00 42.72 660 A 1 
ATOM 4986 C CA  . ASP A 0 660 . -81.317  -14.109 42.555  1.00 42.72 660 A 1 
ATOM 4987 C C   . ASP A 0 660 . -80.431  -13.847 41.327  1.00 42.72 660 A 1 
ATOM 4988 C CB  . ASP A 0 660 . -80.621  -14.826 43.728  1.00 42.72 660 A 1 
ATOM 4989 O O   . ASP A 0 660 . -80.437  -14.562 40.324  1.00 42.72 660 A 1 
ATOM 4990 C CG  . ASP A 0 660 . -80.215  -16.271 43.445  1.00 42.72 660 A 1 
ATOM 4991 O OD1 . ASP A 0 660 . -80.194  -16.644 42.258  1.00 42.72 660 A 1 
ATOM 4992 O OD2 . ASP A 0 660 . -80.121  -17.049 44.416  1.00 42.72 660 A 1 
ATOM 4993 N N   . ASN A 0 661 . -79.813  -12.682 41.315  1.00 37.88 661 A 1 
ATOM 4994 C CA  . ASN A 0 661 . -78.933  -12.264 40.235  1.00 37.88 661 A 1 
ATOM 4995 C C   . ASN A 0 661 . -77.651  -11.894 40.958  1.00 37.88 661 A 1 
ATOM 4996 C CB  . ASN A 0 661 . -79.535  -11.062 39.488  1.00 37.88 661 A 1 
ATOM 4997 O O   . ASN A 0 661 . -77.388  -10.700 41.158  1.00 37.88 661 A 1 
ATOM 4998 C CG  . ASN A 0 661 . -80.383  -11.298 38.257  1.00 37.88 661 A 1 
ATOM 4999 N ND2 . ASN A 0 661 . -80.655  -10.226 37.541  1.00 37.88 661 A 1 
ATOM 5000 O OD1 . ASN A 0 661 . -80.822  -12.356 37.859  1.00 37.88 661 A 1 
ATOM 5001 N N   . ASP A 0 662 . -76.932  -12.910 41.406  1.00 48.41 662 A 1 
ATOM 5002 C CA  . ASP A 0 662 . -75.649  -12.705 42.041  1.00 48.41 662 A 1 
ATOM 5003 C C   . ASP A 0 662 . -74.656  -12.299 40.945  1.00 48.41 662 A 1 
ATOM 5004 C CB  . ASP A 0 662 . -75.253  -13.933 42.877  1.00 48.41 662 A 1 
ATOM 5005 O O   . ASP A 0 662 . -74.474  -12.948 39.913  1.00 48.41 662 A 1 
ATOM 5006 C CG  . ASP A 0 662 . -76.158  -14.128 44.109  1.00 48.41 662 A 1 
ATOM 5007 O OD1 . ASP A 0 662 . -76.890  -13.170 44.459  1.00 48.41 662 A 1 
ATOM 5008 O OD2 . ASP A 0 662 . -76.085  -15.222 44.708  1.00 48.41 662 A 1 
ATOM 5009 N N   . GLU A 0 663 . -74.068  -11.120 41.113  1.00 46.25 663 A 1 
ATOM 5010 C CA  . GLU A 0 663 . -72.947  -10.683 40.292  1.00 46.25 663 A 1 
ATOM 5011 C C   . GLU A 0 663 . -71.677  -11.172 40.991  1.00 46.25 663 A 1 
ATOM 5012 C CB  . GLU A 0 663 . -73.008  -9.158  40.053  1.00 46.25 663 A 1 
ATOM 5013 O O   . GLU A 0 663 . -71.183  -10.545 41.927  1.00 46.25 663 A 1 
ATOM 5014 C CG  . GLU A 0 663 . -74.005  -8.834  38.920  1.00 46.25 663 A 1 
ATOM 5015 C CD  . GLU A 0 663 . -74.292  -7.341  38.655  1.00 46.25 663 A 1 
ATOM 5016 O OE1 . GLU A 0 663 . -75.064  -7.079  37.687  1.00 46.25 663 A 1 
ATOM 5017 O OE2 . GLU A 0 663 . -73.776  -6.458  39.373  1.00 46.25 663 A 1 
ATOM 5018 N N   . TRP A 0 664 . -71.140  -12.321 40.569  1.00 57.71 664 A 1 
ATOM 5019 C CA  . TRP A 0 664 . -69.863  -12.811 41.089  1.00 57.71 664 A 1 
ATOM 5020 C C   . TRP A 0 664 . -68.685  -12.407 40.197  1.00 57.71 664 A 1 
ATOM 5021 C CB  . TRP A 0 664 . -69.903  -14.317 41.375  1.00 57.71 664 A 1 
ATOM 5022 O O   . TRP A 0 664 . -68.779  -12.342 38.970  1.00 57.71 664 A 1 
ATOM 5023 C CG  . TRP A 0 664 . -70.008  -15.217 40.187  1.00 57.71 664 A 1 
ATOM 5024 C CD1 . TRP A 0 664 . -71.158  -15.723 39.717  1.00 57.71 664 A 1 
ATOM 5025 C CD2 . TRP A 0 664 . -68.979  -15.736 39.301  1.00 57.71 664 A 1 
ATOM 5026 C CE2 . TRP A 0 664 . -69.577  -16.593 38.329  1.00 57.71 664 A 1 
ATOM 5027 C CE3 . TRP A 0 664 . -67.602  -15.514 39.184  1.00 57.71 664 A 1 
ATOM 5028 N NE1 . TRP A 0 664 . -70.911  -16.571 38.661  1.00 57.71 664 A 1 
ATOM 5029 C CH2 . TRP A 0 664 . -67.479  -16.902 37.172  1.00 57.71 664 A 1 
ATOM 5030 C CZ2 . TRP A 0 664 . -68.837  -17.224 37.315  1.00 57.71 664 A 1 
ATOM 5031 C CZ3 . TRP A 0 664 . -66.888  -16.019 38.086  1.00 57.71 664 A 1 
ATOM 5032 N N   . ALA A 0 665 . -67.526  -12.207 40.835  1.00 49.54 665 A 1 
ATOM 5033 C CA  . ALA A 0 665 . -66.232  -12.059 40.168  1.00 49.54 665 A 1 
ATOM 5034 C C   . ALA A 0 665 . -65.276  -13.194 40.583  1.00 49.54 665 A 1 
ATOM 5035 C CB  . ALA A 0 665 . -65.649  -10.668 40.454  1.00 49.54 665 A 1 
ATOM 5036 O O   . ALA A 0 665 . -65.086  -13.442 41.783  1.00 49.54 665 A 1 
ATOM 5037 N N   . LYS A 0 666 . -64.671  -13.880 39.600  1.00 56.16 666 A 1 
ATOM 5038 C CA  . LYS A 0 666 . -63.507  -14.770 39.800  1.00 56.16 666 A 1 
ATOM 5039 C C   . LYS A 0 666 . -62.265  -14.095 39.239  1.00 56.16 666 A 1 
ATOM 5040 C CB  . LYS A 0 666 . -63.649  -16.180 39.178  1.00 56.16 666 A 1 
ATOM 5041 O O   . LYS A 0 666 . -62.337  -13.340 38.271  1.00 56.16 666 A 1 
ATOM 5042 C CG  . LYS A 0 666 . -64.620  -17.098 39.944  1.00 56.16 666 A 1 
ATOM 5043 C CD  . LYS A 0 666 . -65.061  -18.336 39.133  1.00 56.16 666 A 1 
ATOM 5044 C CE  . LYS A 0 666 . -66.356  -18.908 39.738  1.00 56.16 666 A 1 
ATOM 5045 N NZ  . LYS A 0 666 . -67.195  -19.624 38.747  1.00 56.16 666 A 1 
ATOM 5046 N N   . GLN A 0 667 . -61.139  -14.424 39.855  1.00 55.40 667 A 1 
ATOM 5047 C CA  . GLN A 0 667 . -59.823  -14.020 39.398  1.00 55.40 667 A 1 
ATOM 5048 C C   . GLN A 0 667 . -59.433  -14.860 38.177  1.00 55.40 667 A 1 
ATOM 5049 C CB  . GLN A 0 667 . -58.848  -14.205 40.576  1.00 55.40 667 A 1 
ATOM 5050 O O   . GLN A 0 667 . -59.423  -16.090 38.264  1.00 55.40 667 A 1 
ATOM 5051 C CG  . GLN A 0 667 . -57.572  -13.379 40.415  1.00 55.40 667 A 1 
ATOM 5052 C CD  . GLN A 0 667 . -57.829  -11.879 40.407  1.00 55.40 667 A 1 
ATOM 5053 N NE2 . GLN A 0 667 . -56.935  -11.115 39.828  1.00 55.40 667 A 1 
ATOM 5054 O OE1 . GLN A 0 667 . -58.841  -11.393 40.889  1.00 55.40 667 A 1 
ATOM 5055 N N   . ALA A 0 668 . -59.136  -14.213 37.052  1.00 54.81 668 A 1 
ATOM 5056 C CA  . ALA A 0 668 . -58.434  -14.833 35.937  1.00 54.81 668 A 1 
ATOM 5057 C C   . ALA A 0 668 . -56.995  -14.300 35.912  1.00 54.81 668 A 1 
ATOM 5058 C CB  . ALA A 0 668 . -59.200  -14.582 34.633  1.00 54.81 668 A 1 
ATOM 5059 O O   . ALA A 0 668 . -56.755  -13.135 36.226  1.00 54.81 668 A 1 
ATOM 5060 N N   . TYR A 0 669 . -56.050  -15.170 35.566  1.00 60.85 669 A 1 
ATOM 5061 C CA  . TYR A 0 669 . -54.643  -14.822 35.384  1.00 60.85 669 A 1 
ATOM 5062 C C   . TYR A 0 669 . -54.267  -15.139 33.939  1.00 60.85 669 A 1 
ATOM 5063 C CB  . TYR A 0 669 . -53.771  -15.596 36.382  1.00 60.85 669 A 1 
ATOM 5064 O O   . TYR A 0 669 . -54.510  -16.259 33.481  1.00 60.85 669 A 1 
ATOM 5065 C CG  . TYR A 0 669 . -54.025  -15.253 37.839  1.00 60.85 669 A 1
[truncated: 61,911 more chars]
