# Supplementary material for: Self-assembling proteins compose the chemically resistant shell biomaterial of planktonic tintinnid ciliates
Source: Nat Commun. 2026 Jun 13;17:7507. doi: 10.1038/s41467-026-74402-4 (PMC13408134; doi:10.1038/s41467-026-74402-4)
Supplement: Supplementary file 6 — Supplementary Data 16 [file 41467_2026_74402_MOESM6_ESM.zip › AF2_structure_models/Tintinnidorin-1-beta.cif]

data_0
#
_entry.id   0
#
_struct_asym.id          A
_struct_asym.entity_id   0
#
_entity_poly.entity_id        0
_entity_poly.type             polypeptide(L)
_entity_poly.pdbx_strand_id   A
#
_entity.id     0
_entity.type   polymer
#
loop_
_entity_poly_seq.entity_id
_entity_poly_seq.num
_entity_poly_seq.mon_id
0 1   MET 
0 2   LYS 
0 3   PHE 
0 4   ALA 
0 5   PHE 
0 6   ALA 
0 7   ALA 
0 8   ALA 
0 9   LEU 
0 10  ILE 
0 11  ALA 
0 12  ALA 
0 13  ALA 
0 14  ASN 
0 15  ALA 
0 16  VAL 
0 17  ASP 
0 18  VAL 
0 19  GLU 
0 20  SER 
0 21  TRP 
0 22  GLY 
0 23  SER 
0 24  PRO 
0 25  ALA 
0 26  PRO 
0 27  ALA 
0 28  PRO 
0 29  VAL 
0 30  TYR 
0 31  GLY 
0 32  GLY 
0 33  TYR 
0 34  GLY 
0 35  LYS 
0 36  ARG 
0 37  GLY 
0 38  SER 
0 39  TYR 
0 40  ALA 
0 41  LYS 
0 42  VAL 
0 43  SER 
0 44  TYR 
0 45  LYS 
0 46  PRO 
0 47  VAL 
0 48  THR 
0 49  LYS 
0 50  VAL 
0 51  VAL 
0 52  GLN 
0 53  PRO 
0 54  ALA 
0 55  LYS 
0 56  GLU 
0 57  GLN 
0 58  ASN 
0 59  LYS 
0 60  ALA 
0 61  SER 
0 62  ALA 
0 63  ASP 
0 64  TYR 
0 65  SER 
0 66  GLN 
0 67  GLY 
0 68  TYR 
0 69  GLN 
0 70  MET 
0 71  GLN 
0 72  LYS 
0 73  THR 
0 74  SER 
0 75  ASP 
0 76  TRP 
0 77  ASP 
0 78  ALA 
0 79  TRP 
0 80  GLY 
0 81  ARG 
0 82  ASP 
0 83  GLN 
0 84  ASP 
0 85  LEU 
0 86  ALA 
0 87  ILE 
0 88  ASP 
0 89  GLU 
0 90  SER 
0 91  TYR 
0 92  GLY 
0 93  LYS 
0 94  THR 
0 95  THR 
0 96  ALA 
0 97  LYS 
0 98  SER 
0 99  TYR 
0 100 THR 
0 101 ALA 
0 102 GLU 
0 103 SER 
0 104 TYR 
0 105 ASP 
0 106 GLU 
0 107 TRP 
0 108 ASP 
0 109 ASN 
0 110 ALA 
0 111 ASP 
0 112 ASP 
0 113 ASP 
0 114 LYS 
0 115 TRP 
0 116 GLY 
0 117 ALA 
0 118 GLN 
0 119 ALA 
0 120 TRP 
0 121 GLY 
0 122 LYS 
0 123 ASP 
0 124 ARG 
0 125 ASP 
0 126 LEU 
0 127 SER 
0 128 ALA 
0 129 ALA 
0 130 SER 
0 131 SER 
0 132 TYR 
0 133 GLY 
0 134 ARG 
0 135 ASP 
0 136 ALA 
0 137 SER 
0 138 VAL 
0 139 SER 
0 140 ALA 
0 141 SER 
0 142 LYS 
0 143 GLY 
0 144 LYS 
0 145 LYS 
0 146 LEU 
0 147 ALA 
0 148 THR 
0 149 ASP 
0 150 ARG 
0 151 ALA 
0 152 ASP 
0 153 TRP 
0 154 GLU 
0 155 GLY 
0 156 GLY 
0 157 ALA 
0 158 ALA 
0 159 MET 
0 160 SER 
0 161 GLY 
0 162 TYR 
0 163 ASP 
0 164 ASN 
0 165 ASP 
0 166 GLU 
0 167 TRP 
0 168 ALA 
0 169 LYS 
0 170 GLN 
0 171 ALA 
0 172 TYR 
0 173 GLY 
0 174 SER 
0 175 ASP 
0 176 TYR 
0 177 ASP 
0 178 SER 
0 179 ARG 
0 180 TRP 
0 181 GLY 
0 182 LYS 
0 183 SER 
0 184 TYR 
0 185 ASP 
0 186 SER 
0 187 VAL 
0 188 ALA 
0 189 ALA 
0 190 ARG 
0 191 SER 
0 192 TYR 
0 193 ASP 
0 194 ASN 
0 195 GLU 
0 196 HIS 
0 197 TYR 
0 198 ALA 
0 199 ARG 
0 200 GLU 
0 201 VAL 
0 202 ARG 
0 203 ALA 
0 204 ASP 
0 205 ASP 
0 206 ASP 
0 207 GLN 
0 208 TRP 
0 209 ALA 
0 210 GLU 
0 211 ASP 
0 212 TYR 
0 213 ASP 
0 214 THR 
0 215 THR 
0 216 TRP 
0 217 ALA 
0 218 GLY 
0 219 LYS 
0 220 SER 
0 221 ASP 
0 222 ALA 
0 223 TYR 
0 224 GLY 
0 225 GLN 
0 226 GLY 
0 227 ALA 
0 228 SER 
0 229 ALA 
0 230 ASP 
0 231 ALA 
0 232 SER 
0 233 VAL 
0 234 GLY 
0 235 LYS 
0 236 GLY 
0 237 TRP 
0 238 GLY 
0 239 GLY 
0 240 LYS 
0 241 ARG 
0 242 VAL 
0 243 THR 
0 244 LYS 
0 245 LYS 
0 246 GLN 
0 247 ALA 
0 248 SER 
0 249 ALA 
0 250 GLY 
0 251 ALA 
0 252 GLY 
0 253 ARG 
0 254 GLU 
0 255 TYR 
0 256 TRP 
0 257 GLY 
0 258 GLY 
0 259 ASP 
0 260 ALA 
0 261 GLU 
0 262 ASP 
0 263 TRP 
0 264 ASP 
0 265 ALA 
0 266 TYR 
0 267 GLY 
0 268 ARG 
0 269 ASP 
0 270 GLN 
0 271 ASP 
0 272 PHE 
0 273 HIS 
0 274 GLU 
0 275 LYS 
0 276 VAL 
0 277 SER 
0 278 TYR 
0 279 ASP 
0 280 THR 
0 281 THR 
0 282 THR 
0 283 ALA 
0 284 LYS 
0 285 SER 
0 286 TYR 
0 287 SER 
0 288 ALA 
0 289 GLU 
0 290 SER 
0 291 TYR 
0 292 ASP 
0 293 GLU 
0 294 TRP 
0 295 ASP 
0 296 ASN 
0 297 THR 
0 298 ASP 
0 299 ALA 
0 300 ASP 
0 301 LYS 
0 302 TRP 
0 303 GLY 
0 304 ALA 
0 305 GLN 
0 306 ALA 
0 307 TRP 
0 308 GLY 
0 309 LYS 
0 310 ASP 
0 311 ARG 
0 312 ASP 
0 313 VAL 
0 314 GLN 
0 315 GLY 
0 316 ALA 
0 317 SER 
0 318 SER 
0 319 TYR 
0 320 GLY 
0 321 ARG 
0 322 LYS 
0 323 ALA 
0 324 SER 
0 325 SER 
0 326 ASN 
0 327 LYS 
0 328 ASP 
0 329 THR 
0 330 SER 
0 331 ASP 
0 332 LYS 
0 333 TYR 
0 334 GLY 
0 335 TYR 
0 336 ALA 
0 337 LYS 
0 338 GLY 
0 339 TYR 
0 340 GLY 
0 341 GLY 
0 342 ALA 
0 343 SER 
0 344 ALA 
0 345 GLY 
0 346 ALA 
0 347 TYR 
0 348 GLY 
0 349 GLN 
0 350 ALA 
0 351 GLY 
0 352 ALA 
0 353 TYR 
0 354 GLY 
0 355 GLN 
0 356 ALA 
0 357 GLY 
0 358 ALA 
0 359 TYR 
0 360 GLY 
0 361 ALA 
0 362 LYS 
0 363 GLY 
0 364 GLY 
0 365 TYR 
0 366 GLY 
0 367 SER 
0 368 LYS 
0 369 GLY 
0 370 GLY 
0 371 TYR 
0 372 GLY 
0 373 ALA 
0 374 GLN 
0 375 GLY 
0 376 TYR 
0 377 GLY 
0 378 ALA 
0 379 GLN 
0 380 GLY 
0 381 SER 
0 382 TYR 
0 383 GLY 
0 384 ALA 
0 385 LYS 
0 386 SER 
0 387 GLN 
0 388 TYR 
0 389 GLY 
0 390 ALA 
0 391 LYS 
0 392 GLN 
0 393 ALA 
0 394 TYR 
0 395 ALA 
0 396 LYS 
0 397 GLY 
0 398 SER 
0 399 GLU 
0 400 ALA 
0 401 THR 
0 402 ASN 
0 403 TRP 
0 404 GLN 
0 405 GLY 
0 406 ALA 
0 407 SER 
0 408 ALA 
0 409 ASP 
0 410 LYS 
0 411 SER 
0 412 ALA 
0 413 SER 
0 414 LYS 
0 415 VAL 
0 416 ALA 
0 417 TYR 
0 418 ASP 
0 419 ASN 
0 420 ASP 
0 421 ALA 
0 422 PHE 
0 423 ALA 
0 424 LYS 
0 425 GLN 
0 426 ALA 
0 427 TYR 
0 428 GLY 
0 429 SER 
0 430 ASP 
0 431 SER 
0 432 ASP 
0 433 THR 
0 434 ARG 
0 435 TRP 
0 436 GLY 
0 437 LYS 
0 438 SER 
0 439 TYR 
0 440 ASP 
0 441 SER 
0 442 VAL 
0 443 SER 
0 444 ALA 
0 445 ARG 
0 446 SER 
0 447 TYR 
0 448 GLN 
0 449 ASN 
0 450 GLU 
0 451 LYS 
0 452 TYR 
0 453 ALA 
0 454 ARG 
0 455 TRP 
0 456 LEU 
0 457 GLN 
0 458 ALA 
0 459 ASP 
0 460 ASP 
0 461 ASP 
0 462 GLN 
0 463 TRP 
0 464 ALA 
0 465 GLU 
0 466 ASP 
0 467 TYR 
0 468 ASP 
0 469 LYS 
0 470 PHE 
0 471 GLU 
0 472 ASN 
0 473 ASP 
0 474 ASP 
0 475 SER 
0 476 GLY 
0 477 ALA 
0 478 TYR 
0 479 GLY 
0 480 LYS 
0 481 ALA 
0 482 ALA 
0 483 SER 
0 484 TYR 
0 485 TRP 
0 486 GLY 
0 487 PRO 
0 488 GLY 
0 489 GLN 
0 490 ALA 
0 491 LYS 
0 492 GLY 
0 493 TRP 
0 494 GLY 
0 495 ALA 
0 496 LYS 
0 497 GLY 
0 498 GLU 
0 499 LEU 
0 500 ASP 
0 501 ALA 
0 502 ALA 
0 503 SER 
0 504 LYS 
0 505 ALA 
0 506 GLY 
0 507 GLN 
0 508 ALA 
0 509 GLY 
0 510 TYR 
0 511 TRP 
0 512 GLY 
0 513 LYS 
0 514 THR 
0 515 GLY 
0 516 SER 
0 517 ASP 
0 518 TRP 
0 519 ASP 
0 520 ALA 
0 521 TYR 
0 522 GLY 
0 523 ARG 
0 524 ASP 
0 525 GLN 
0 526 ASP 
0 527 LEU 
0 528 GLU 
0 529 VAL 
0 530 ASP 
0 531 GLU 
0 532 SER 
0 533 TYR 
0 534 GLU 
0 535 ALA 
0 536 THR 
0 537 TRP 
0 538 ALA 
0 539 LYS 
0 540 SER 
0 541 TYR 
0 542 ASP 
0 543 ALA 
0 544 GLU 
0 545 SER 
0 546 TYR 
0 547 ASP 
0 548 GLU 
0 549 TRP 
0 550 ASP 
0 551 ASN 
0 552 LYS 
0 553 ASP 
0 554 ASP 
0 555 ASP 
0 556 LYS 
0 557 TRP 
0 558 GLY 
0 559 ALA 
0 560 GLN 
0 561 ALA 
0 562 TRP 
0 563 GLY 
0 564 LYS 
0 565 ASP 
0 566 ARG 
0 567 ASP 
0 568 LEU 
0 569 TYR 
0 570 GLY 
0 571 ALA 
0 572 SER 
0 573 SER 
0 574 TYR 
0 575 GLY 
0 576 ARG 
0 577 ALA 
0 578 ALA 
0 579 SER 
0 580 GLU 
0 581 GLY 
0 582 ASP 
0 583 ALA 
0 584 ASP 
0 585 LYS 
0 586 LEU 
0 587 GLY 
0 588 TYR 
0 589 GLY 
0 590 SER 
0 591 ALA 
0 592 GLN 
0 593 SER 
0 594 TYR 
0 595 GLY 
0 596 SER 
0 597 LYS 
0 598 ALA 
0 599 SER 
0 600 GLY 
0 601 SER 
0 602 TYR 
0 603 GLY 
0 604 ALA 
0 605 GLY 
0 606 ILE 
0 607 GLY 
0 608 GLY 
0 609 TYR 
0 610 GLY 
0 611 GLY 
0 612 TYR 
0 613 GLY 
0 614 GLY 
0 615 ALA 
0 616 SER 
0 617 GLY 
0 618 ALA 
0 619 TYR 
0 620 GLY 
0 621 SER 
0 622 LYS 
0 623 SER 
0 624 TYR 
0 625 GLY 
0 626 SER 
0 627 GLN 
0 628 ALA 
0 629 GLY 
0 630 TYR 
0 631 GLY 
0 632 GLN 
0 633 ALA 
0 634 SER 
0 635 ALA 
0 636 LYS 
0 637 ASP 
0 638 TYR 
0 639 GLY 
0 640 ALA 
0 641 SER 
0 642 ALA 
0 643 GLU 
0 644 GLN 
0 645 GLY 
0 646 ALA 
0 647 SER 
0 648 VAL 
0 649 SER 
0 650 GLY 
0 651 TYR 
0 652 ASP 
0 653 ASN 
0 654 ASP 
0 655 GLU 
0 656 TRP 
0 657 ALA 
0 658 LYS 
0 659 GLN 
0 660 ALA 
0 661 TYR 
0 662 GLY 
0 663 SER 
0 664 ASP 
0 665 PHE 
0 666 ASP 
0 667 SER 
0 668 ARG 
0 669 TRP 
0 670 GLY 
0 671 LYS 
0 672 SER 
0 673 TYR 
0 674 ASP 
0 675 SER 
0 676 VAL 
0 677 ALA 
0 678 ALA 
0 679 ASN 
0 680 SER 
0 681 TYR 
0 682 ASP 
0 683 ASP 
0 684 GLU 
0 685 GLN 
0 686 TYR 
0 687 ALA 
0 688 ARG 
0 689 LYS 
0 690 VAL 
0 691 ARG 
0 692 ALA 
0 693 ASP 
0 694 ASP 
0 695 ASP 
0 696 MET 
0 697 TRP 
0 698 ALA 
0 699 GLU 
0 700 ASP 
0 701 TYR 
0 702 ASP 
0 703 GLN 
0 704 ARG 
0 705 SER 
0 706 GLU 
0 707 ARG 
0 708 ASP 
0 709 ALA 
0 710 ASP 
0 711 THR 
0 712 TYR 
0 713 ASP 
0 714 GLN 
0 715 GLY 
0 716 ALA 
0 717 SER 
0 718 ALA 
0 719 GLU 
0 720 TYR 
0 721 GLN 
0 722 GLN 
0 723 PRO 
0 724 GLN 
0 725 VAL 
0 726 THR 
0 727 GLN 
0 728 THR 
0 729 THR 
0 730 TYR 
0 731 LYS 
0 732 PRO 
0 733 GLN 
0 734 VAL 
0 735 GLN 
0 736 TYR 
0 737 GLY 
0 738 SER 
0 739 TYR 
0 740 GLY 
0 741 SER 
0 742 TYR 
0 743 GLY 
0 744 GLY 
0 745 TYR 
0 746 GLY 
0 747 GLN 
0 748 GLY 
0 749 TRP 
#
loop_
_chem_comp.id
_chem_comp.type
_chem_comp.name
ALA 'L-peptide linking' ALANINE         
ARG 'L-peptide linking' ARGININE        
ASN 'L-peptide linking' ASPARAGINE      
ASP 'L-peptide linking' 'ASPARTIC ACID' 
CYS 'L-peptide linking' CYSTEINE        
GLN 'L-peptide linking' GLUTAMINE       
GLU 'L-peptide linking' 'GLUTAMIC ACID' 
HIS 'L-peptide linking' HISTIDINE       
ILE 'L-peptide linking' ISOLEUCINE      
LEU 'L-peptide linking' LEUCINE         
LYS 'L-peptide linking' LYSINE          
MET 'L-peptide linking' METHIONINE      
PHE 'L-peptide linking' PHENYLALANINE   
PRO 'L-peptide linking' PROLINE         
SER 'L-peptide linking' SERINE          
THR 'L-peptide linking' THREONINE       
TRP 'L-peptide linking' TRYPTOPHAN      
TYR 'L-peptide linking' TYROSINE        
VAL 'L-peptide linking' VALINE          
GLY 'peptide linking'   GLYCINE         
#
loop_
_atom_site.group_PDB
_atom_site.id
_atom_site.type_symbol
_atom_site.label_atom_id
_atom_site.label_alt_id
_atom_site.label_comp_id
_atom_site.label_asym_id
_atom_site.label_entity_id
_atom_site.label_seq_id
_atom_site.pdbx_PDB_ins_code
_atom_site.Cartn_x
_atom_site.Cartn_y
_atom_site.Cartn_z
_atom_site.occupancy
_atom_site.B_iso_or_equiv
_atom_site.auth_seq_id
_atom_site.auth_asym_id
_atom_site.pdbx_PDB_model_num
ATOM 1    N N   . MET A 0 1   . 19.032   -27.909 18.508  1.00 42.55 1   A 1 
ATOM 2    C CA  . MET A 0 1   . 20.034   -28.947 18.846  1.00 42.55 1   A 1 
ATOM 3    C C   . MET A 0 1   . 21.419   -28.322 18.695  1.00 42.55 1   A 1 
ATOM 4    C CB  . MET A 0 1   . 19.858   -30.164 17.921  1.00 42.55 1   A 1 
ATOM 5    O O   . MET A 0 1   . 21.632   -27.642 17.702  1.00 42.55 1   A 1 
ATOM 6    C CG  . MET A 0 1   . 18.500   -30.854 18.140  1.00 42.55 1   A 1 
ATOM 7    S SD  . MET A 0 1   . 17.903   -31.753 16.691  1.00 42.55 1   A 1 
ATOM 8    C CE  . MET A 0 1   . 16.270   -32.290 17.276  1.00 42.55 1   A 1 
ATOM 9    N N   . LYS A 0 2   . 22.315   -28.450 19.682  1.00 36.31 2   A 1 
ATOM 10   C CA  . LYS A 0 2   . 23.713   -27.959 19.631  1.00 36.31 2   A 1 
ATOM 11   C C   . LYS A 0 2   . 24.667   -29.169 19.707  1.00 36.31 2   A 1 
ATOM 12   C CB  . LYS A 0 2   . 23.972   -26.922 20.755  1.00 36.31 2   A 1 
ATOM 13   O O   . LYS A 0 2   . 24.199   -30.248 20.048  1.00 36.31 2   A 1 
ATOM 14   C CG  . LYS A 0 2   . 23.189   -25.600 20.585  1.00 36.31 2   A 1 
ATOM 15   C CD  . LYS A 0 2   . 23.497   -24.575 21.698  1.00 36.31 2   A 1 
ATOM 16   C CE  . LYS A 0 2   . 22.714   -23.267 21.478  1.00 36.31 2   A 1 
ATOM 17   N NZ  . LYS A 0 2   . 22.971   -22.254 22.538  1.00 36.31 2   A 1 
ATOM 18   N N   . PHE A 0 3   . 25.963   -28.963 19.441  1.00 38.23 3   A 1 
ATOM 19   C CA  . PHE A 0 3   . 27.048   -29.974 19.421  1.00 38.23 3   A 1 
ATOM 20   C C   . PHE A 0 3   . 27.090   -30.922 18.202  1.00 38.23 3   A 1 
ATOM 21   C CB  . PHE A 0 3   . 27.144   -30.748 20.751  1.00 38.23 3   A 1 
ATOM 22   O O   . PHE A 0 3   . 26.764   -32.098 18.307  1.00 38.23 3   A 1 
ATOM 23   C CG  . PHE A 0 3   . 27.269   -29.887 21.988  1.00 38.23 3   A 1 
ATOM 24   C CD1 . PHE A 0 3   . 28.507   -29.299 22.305  1.00 38.23 3   A 1 
ATOM 25   C CD2 . PHE A 0 3   . 26.164   -29.699 22.840  1.00 38.23 3   A 1 
ATOM 26   C CE1 . PHE A 0 3   . 28.641   -28.523 23.468  1.00 38.23 3   A 1 
ATOM 27   C CE2 . PHE A 0 3   . 26.298   -28.921 24.004  1.00 38.23 3   A 1 
ATOM 28   C CZ  . PHE A 0 3   . 27.537   -28.335 24.318  1.00 38.23 3   A 1 
ATOM 29   N N   . ALA A 0 4   . 27.579   -30.422 17.057  1.00 39.60 4   A 1 
ATOM 30   C CA  . ALA A 0 4   . 27.979   -31.273 15.920  1.00 39.60 4   A 1 
ATOM 31   C C   . ALA A 0 4   . 29.189   -30.762 15.101  1.00 39.60 4   A 1 
ATOM 32   C CB  . ALA A 0 4   . 26.761   -31.484 15.011  1.00 39.60 4   A 1 
ATOM 33   O O   . ALA A 0 4   . 29.820   -31.557 14.415  1.00 39.60 4   A 1 
ATOM 34   N N   . PHE A 0 5   . 29.547   -29.470 15.166  1.00 35.75 5   A 1 
ATOM 35   C CA  . PHE A 0 5   . 30.527   -28.861 14.245  1.00 35.75 5   A 1 
ATOM 36   C C   . PHE A 0 5   . 31.595   -28.000 14.952  1.00 35.75 5   A 1 
ATOM 37   C CB  . PHE A 0 5   . 29.771   -28.157 13.095  1.00 35.75 5   A 1 
ATOM 38   O O   . PHE A 0 5   . 31.704   -26.798 14.739  1.00 35.75 5   A 1 
ATOM 39   C CG  . PHE A 0 5   . 30.134   -28.731 11.741  1.00 35.75 5   A 1 
ATOM 40   C CD1 . PHE A 0 5   . 31.175   -28.161 10.984  1.00 35.75 5   A 1 
ATOM 41   C CD2 . PHE A 0 5   . 29.458   -29.867 11.258  1.00 35.75 5   A 1 
ATOM 42   C CE1 . PHE A 0 5   . 31.529   -28.720 9.743   1.00 35.75 5   A 1 
ATOM 43   C CE2 . PHE A 0 5   . 29.810   -30.423 10.016  1.00 35.75 5   A 1 
ATOM 44   C CZ  . PHE A 0 5   . 30.845   -29.848 9.258   1.00 35.75 5   A 1 
ATOM 45   N N   . ALA A 0 6   . 32.377   -28.624 15.842  1.00 36.81 6   A 1 
ATOM 46   C CA  . ALA A 0 6   . 33.502   -27.972 16.537  1.00 36.81 6   A 1 
ATOM 47   C C   . ALA A 0 6   . 34.756   -28.863 16.711  1.00 36.81 6   A 1 
ATOM 48   C CB  . ALA A 0 6   . 32.994   -27.444 17.887  1.00 36.81 6   A 1 
ATOM 49   O O   . ALA A 0 6   . 35.753   -28.417 17.267  1.00 36.81 6   A 1 
ATOM 50   N N   . ALA A 0 7   . 34.726   -30.119 16.250  1.00 38.84 7   A 1 
ATOM 51   C CA  . ALA A 0 7   . 35.765   -31.114 16.553  1.00 38.84 7   A 1 
ATOM 52   C C   . ALA A 0 7   . 36.927   -31.178 15.536  1.00 38.84 7   A 1 
ATOM 53   C CB  . ALA A 0 7   . 35.068   -32.471 16.713  1.00 38.84 7   A 1 
ATOM 54   O O   . ALA A 0 7   . 37.911   -31.867 15.785  1.00 38.84 7   A 1 
ATOM 55   N N   . ALA A 0 8   . 36.829   -30.486 14.395  1.00 32.06 8   A 1 
ATOM 56   C CA  . ALA A 0 8   . 37.719   -30.699 13.245  1.00 32.06 8   A 1 
ATOM 57   C C   . ALA A 0 8   . 38.968   -29.790 13.180  1.00 32.06 8   A 1 
ATOM 58   C CB  . ALA A 0 8   . 36.871   -30.603 11.971  1.00 32.06 8   A 1 
ATOM 59   O O   . ALA A 0 8   . 39.840   -30.043 12.356  1.00 32.06 8   A 1 
ATOM 60   N N   . LEU A 0 9   . 39.087   -28.758 14.030  1.00 31.29 9   A 1 
ATOM 61   C CA  . LEU A 0 9   . 40.203   -27.789 13.987  1.00 31.29 9   A 1 
ATOM 62   C C   . LEU A 0 9   . 41.002   -27.695 15.303  1.00 31.29 9   A 1 
ATOM 63   C CB  . LEU A 0 9   . 39.706   -26.429 13.449  1.00 31.29 9   A 1 
ATOM 64   O O   . LEU A 0 9   . 41.613   -26.677 15.605  1.00 31.29 9   A 1 
ATOM 65   C CG  . LEU A 0 9   . 40.805   -25.571 12.779  1.00 31.29 9   A 1 
ATOM 66   C CD1 . LEU A 0 9   . 41.263   -26.153 11.438  1.00 31.29 9   A 1 
ATOM 67   C CD2 . LEU A 0 9   . 40.270   -24.164 12.516  1.00 31.29 9   A 1 
ATOM 68   N N   . ILE A 0 10  . 41.026   -28.775 16.090  1.00 37.04 10  A 1 
ATOM 69   C CA  . ILE A 0 10  . 41.904   -28.901 17.273  1.00 37.04 10  A 1 
ATOM 70   C C   . ILE A 0 10  . 43.288   -29.476 16.887  1.00 37.04 10  A 1 
ATOM 71   C CB  . ILE A 0 10  . 41.143   -29.664 18.392  1.00 37.04 10  A 1 
ATOM 72   O O   . ILE A 0 10  . 44.252   -29.350 17.634  1.00 37.04 10  A 1 
ATOM 73   C CG1 . ILE A 0 10  . 39.973   -28.772 18.885  1.00 37.04 10  A 1 
ATOM 74   C CG2 . ILE A 0 10  . 42.043   -30.067 19.575  1.00 37.04 10  A 1 
ATOM 75   C CD1 . ILE A 0 10  . 39.052   -29.410 19.934  1.00 37.04 10  A 1 
ATOM 76   N N   . ALA A 0 11  . 43.427   -30.045 15.684  1.00 32.53 11  A 1 
ATOM 77   C CA  . ALA A 0 11  . 44.632   -30.751 15.232  1.00 32.53 11  A 1 
ATOM 78   C C   . ALA A 0 11  . 45.794   -29.856 14.737  1.00 32.53 11  A 1 
ATOM 79   C CB  . ALA A 0 11  . 44.194   -31.761 14.162  1.00 32.53 11  A 1 
ATOM 80   O O   . ALA A 0 11  . 46.843   -30.386 14.381  1.00 32.53 11  A 1 
ATOM 81   N N   . ALA A 0 12  . 45.630   -28.527 14.699  1.00 31.43 12  A 1 
ATOM 82   C CA  . ALA A 0 12  . 46.608   -27.589 14.121  1.00 31.43 12  A 1 
ATOM 83   C C   . ALA A 0 12  . 47.292   -26.658 15.149  1.00 31.43 12  A 1 
ATOM 84   C CB  . ALA A 0 12  . 45.943   -26.837 12.962  1.00 31.43 12  A 1 
ATOM 85   O O   . ALA A 0 12  . 47.911   -25.664 14.777  1.00 31.43 12  A 1 
ATOM 86   N N   . ALA A 0 13  . 47.217   -26.981 16.442  1.00 29.68 13  A 1 
ATOM 87   C CA  . ALA A 0 13  . 48.010   -26.330 17.484  1.00 29.68 13  A 1 
ATOM 88   C C   . ALA A 0 13  . 49.265   -27.168 17.798  1.00 29.68 13  A 1 
ATOM 89   C CB  . ALA A 0 13  . 47.108   -26.091 18.703  1.00 29.68 13  A 1 
ATOM 90   O O   . ALA A 0 13  . 49.258   -27.923 18.763  1.00 29.68 13  A 1 
ATOM 91   N N   . ASN A 0 14  . 50.305   -27.075 16.954  1.00 34.39 14  A 1 
ATOM 92   C CA  . ASN A 0 14  . 51.632   -27.691 17.174  1.00 34.39 14  A 1 
ATOM 93   C C   . ASN A 0 14  . 52.714   -27.126 16.215  1.00 34.39 14  A 1 
ATOM 94   C CB  . ASN A 0 14  . 51.526   -29.239 17.101  1.00 34.39 14  A 1 
ATOM 95   O O   . ASN A 0 14  . 53.292   -27.859 15.416  1.00 34.39 14  A 1 
ATOM 96   C CG  . ASN A 0 14  . 51.376   -29.903 18.460  1.00 34.39 14  A 1 
ATOM 97   N ND2 . ASN A 0 14  . 50.709   -31.031 18.515  1.00 34.39 14  A 1 
ATOM 98   O OD1 . ASN A 0 14  . 51.892   -29.466 19.474  1.00 34.39 14  A 1 
ATOM 99   N N   . ALA A 0 15  . 52.968   -25.813 16.266  1.00 32.74 15  A 1 
ATOM 100  C CA  . ALA A 0 15  . 54.115   -25.160 15.608  1.00 32.74 15  A 1 
ATOM 101  C C   . ALA A 0 15  . 54.343   -23.748 16.193  1.00 32.74 15  A 1 
ATOM 102  C CB  . ALA A 0 15  . 53.903   -25.111 14.083  1.00 32.74 15  A 1 
ATOM 103  O O   . ALA A 0 15  . 54.188   -22.746 15.497  1.00 32.74 15  A 1 
ATOM 104  N N   . VAL A 0 16  . 54.624   -23.659 17.498  1.00 29.08 16  A 1 
ATOM 105  C CA  . VAL A 0 16  . 54.892   -22.387 18.191  1.00 29.08 16  A 1 
ATOM 106  C C   . VAL A 0 16  . 56.102   -22.547 19.105  1.00 29.08 16  A 1 
ATOM 107  C CB  . VAL A 0 16  . 53.669   -21.882 18.997  1.00 29.08 16  A 1 
ATOM 108  O O   . VAL A 0 16  . 55.966   -23.059 20.211  1.00 29.08 16  A 1 
ATOM 109  C CG1 . VAL A 0 16  . 53.964   -20.543 19.696  1.00 29.08 16  A 1 
ATOM 110  C CG2 . VAL A 0 16  . 52.441   -21.655 18.104  1.00 29.08 16  A 1 
ATOM 111  N N   . ASP A 0 17  . 57.242   -22.032 18.651  1.00 32.61 17  A 1 
ATOM 112  C CA  . ASP A 0 17  . 58.362   -21.600 19.490  1.00 32.61 17  A 1 
ATOM 113  C C   . ASP A 0 17  . 58.539   -20.089 19.214  1.00 32.61 17  A 1 
ATOM 114  C CB  . ASP A 0 17  . 59.616   -22.438 19.198  1.00 32.61 17  A 1 
ATOM 115  O O   . ASP A 0 17  . 58.564   -19.689 18.051  1.00 32.61 17  A 1 
ATOM 116  C CG  . ASP A 0 17  . 59.509   -23.848 19.796  1.00 32.61 17  A 1 
ATOM 117  O OD1 . ASP A 0 17  . 59.355   -23.937 21.036  1.00 32.61 17  A 1 
ATOM 118  O OD2 . ASP A 0 17  . 59.598   -24.824 19.015  1.00 32.61 17  A 1 
ATOM 119  N N   . VAL A 0 18  . 58.403   -19.152 20.163  1.00 28.92 18  A 1 
ATOM 120  C CA  . VAL A 0 18  . 59.020   -18.977 21.500  1.00 28.92 18  A 1 
ATOM 121  C C   . VAL A 0 18  . 60.320   -18.171 21.410  1.00 28.92 18  A 1 
ATOM 122  C CB  . VAL A 0 18  . 59.164   -20.254 22.367  1.00 28.92 18  A 1 
ATOM 123  O O   . VAL A 0 18  . 61.343   -18.698 21.002  1.00 28.92 18  A 1 
ATOM 124  C CG1 . VAL A 0 18  . 60.024   -20.052 23.624  1.00 28.92 18  A 1 
ATOM 125  C CG2 . VAL A 0 18  . 57.784   -20.705 22.876  1.00 28.92 18  A 1 
ATOM 126  N N   . GLU A 0 19  . 60.226   -16.888 21.800  1.00 29.77 19  A 1 
ATOM 127  C CA  . GLU A 0 19  . 61.189   -16.032 22.539  1.00 29.77 19  A 1 
ATOM 128  C C   . GLU A 0 19  . 60.880   -14.531 22.273  1.00 29.77 19  A 1 
ATOM 129  C CB  . GLU A 0 19  . 62.676   -16.317 22.206  1.00 29.77 19  A 1 
ATOM 130  O O   . GLU A 0 19  . 60.419   -14.189 21.190  1.00 29.77 19  A 1 
ATOM 131  C CG  . GLU A 0 19  . 63.262   -17.427 23.107  1.00 29.77 19  A 1 
ATOM 132  C CD  . GLU A 0 19  . 64.725   -17.795 22.810  1.00 29.77 19  A 1 
ATOM 133  O OE1 . GLU A 0 19  . 65.188   -18.787 23.420  1.00 29.77 19  A 1 
ATOM 134  O OE2 . GLU A 0 19  . 65.407   -17.030 22.090  1.00 29.77 19  A 1 
ATOM 135  N N   . SER A 0 20  . 61.111   -13.551 23.164  1.00 30.25 20  A 1 
ATOM 136  C CA  . SER A 0 20  . 61.136   -13.514 24.644  1.00 30.25 20  A 1 
ATOM 137  C C   . SER A 0 20  . 61.168   -12.035 25.134  1.00 30.25 20  A 1 
ATOM 138  C CB  . SER A 0 20  . 62.356   -14.260 25.199  1.00 30.25 20  A 1 
ATOM 139  O O   . SER A 0 20  . 61.411   -11.139 24.330  1.00 30.25 20  A 1 
ATOM 140  O OG  . SER A 0 20  . 62.277   -14.362 26.610  1.00 30.25 20  A 1 
ATOM 141  N N   . TRP A 0 21  . 61.012   -11.802 26.451  1.00 30.31 21  A 1 
ATOM 142  C CA  . TRP A 0 21  . 61.204   -10.531 27.205  1.00 30.31 21  A 1 
ATOM 143  C C   . TRP A 0 21  . 60.116   -9.418  27.019  1.00 30.31 21  A 1 
ATOM 144  C CB  . TRP A 0 21  . 62.670   -10.058 27.039  1.00 30.31 21  A 1 
ATOM 145  O O   . TRP A 0 21  . 59.734   -9.087  25.906  1.00 30.31 21  A 1 
ATOM 146  C CG  . TRP A 0 21  . 63.729   -11.118 27.259  1.00 30.31 21  A 1 
ATOM 147  C CD1 . TRP A 0 21  . 64.328   -11.833 26.279  1.00 30.31 21  A 1 
ATOM 148  C CD2 . TRP A 0 21  . 64.336   -11.599 28.504  1.00 30.31 21  A 1 
ATOM 149  C CE2 . TRP A 0 21  . 65.216   -12.684 28.199  1.00 30.31 21  A 1 
ATOM 150  C CE3 . TRP A 0 21  . 64.251   -11.221 29.861  1.00 30.31 21  A 1 
ATOM 151  N NE1 . TRP A 0 21  . 65.177   -12.778 26.825  1.00 30.31 21  A 1 
ATOM 152  C CH2 . TRP A 0 21  . 65.800   -12.986 30.532  1.00 30.31 21  A 1 
ATOM 153  C CZ2 . TRP A 0 21  . 65.925   -13.384 29.189  1.00 30.31 21  A 1 
ATOM 154  C CZ3 . TRP A 0 21  . 64.974   -11.897 30.863  1.00 30.31 21  A 1 
ATOM 155  N N   . GLY A 0 22  . 59.577   -8.848  28.125  1.00 31.96 22  A 1 
ATOM 156  C CA  . GLY A 0 22  . 58.366   -7.972  28.161  1.00 31.96 22  A 1 
ATOM 157  C C   . GLY A 0 22  . 58.205   -7.021  29.393  1.00 31.96 22  A 1 
ATOM 158  O O   . GLY A 0 22  . 59.129   -6.289  29.692  1.00 31.96 22  A 1 
ATOM 159  N N   . SER A 0 23  . 57.061   -7.034  30.113  1.00 33.03 23  A 1 
ATOM 160  C CA  . SER A 0 23  . 56.777   -6.438  31.470  1.00 33.03 23  A 1 
ATOM 161  C C   . SER A 0 23  . 56.962   -4.904  31.744  1.00 33.03 23  A 1 
ATOM 162  C CB  . SER A 0 23  . 57.559   -7.225  32.537  1.00 33.03 23  A 1 
ATOM 163  O O   . SER A 0 23  . 57.692   -4.224  31.038  1.00 33.03 23  A 1 
ATOM 164  O OG  . SER A 0 23  . 57.409   -8.627  32.396  1.00 33.03 23  A 1 
ATOM 165  N N   . PRO A 0 24  . 56.423   -4.328  32.854  1.00 37.74 24  A 1 
ATOM 166  C CA  . PRO A 0 24  . 55.041   -4.440  33.363  1.00 37.74 24  A 1 
ATOM 167  C C   . PRO A 0 24  . 54.387   -3.112  33.882  1.00 37.74 24  A 1 
ATOM 168  C CB  . PRO A 0 24  . 55.201   -5.380  34.563  1.00 37.74 24  A 1 
ATOM 169  O O   . PRO A 0 24  . 55.061   -2.123  34.146  1.00 37.74 24  A 1 
ATOM 170  C CG  . PRO A 0 24  . 56.523   -4.905  35.183  1.00 37.74 24  A 1 
ATOM 171  C CD  . PRO A 0 24  . 57.282   -4.226  34.031  1.00 37.74 24  A 1 
ATOM 172  N N   . ALA A 0 25  . 53.082   -3.205  34.216  1.00 37.60 25  A 1 
ATOM 173  C CA  . ALA A 0 25  . 52.311   -2.390  35.195  1.00 37.60 25  A 1 
ATOM 174  C C   . ALA A 0 25  . 51.694   -1.015  34.751  1.00 37.60 25  A 1 
ATOM 175  C CB  . ALA A 0 25  . 53.105   -2.352  36.518  1.00 37.60 25  A 1 
ATOM 176  O O   . ALA A 0 25  . 52.115   -0.454  33.746  1.00 37.60 25  A 1 
ATOM 177  N N   . PRO A 0 26  . 50.654   -0.477  35.450  1.00 37.55 26  A 1 
ATOM 178  C CA  . PRO A 0 26  . 49.319   -1.113  35.536  1.00 37.55 26  A 1 
ATOM 179  C C   . PRO A 0 26  . 48.062   -0.180  35.458  1.00 37.55 26  A 1 
ATOM 180  C CB  . PRO A 0 26  . 49.332   -1.752  36.932  1.00 37.55 26  A 1 
ATOM 181  O O   . PRO A 0 26  . 48.084   0.939   35.960  1.00 37.55 26  A 1 
ATOM 182  C CG  . PRO A 0 26  . 50.057   -0.698  37.779  1.00 37.55 26  A 1 
ATOM 183  C CD  . PRO A 0 26  . 50.903   0.097   36.772  1.00 37.55 26  A 1 
ATOM 184  N N   . ALA A 0 27  . 46.916   -0.767  35.043  1.00 30.89 27  A 1 
ATOM 185  C CA  . ALA A 0 27  . 45.512   -0.439  35.430  1.00 30.89 27  A 1 
ATOM 186  C C   . ALA A 0 27  . 44.816   0.859   34.889  1.00 30.89 27  A 1 
ATOM 187  C CB  . ALA A 0 27  . 45.459   -0.540  36.970  1.00 30.89 27  A 1 
ATOM 188  O O   . ALA A 0 27  . 45.500   1.828   34.582  1.00 30.89 27  A 1 
ATOM 189  N N   . PRO A 0 28  . 43.454   0.968   34.897  1.00 39.20 28  A 1 
ATOM 190  C CA  . PRO A 0 28  . 42.413   -0.046  34.593  1.00 39.20 28  A 1 
ATOM 191  C C   . PRO A 0 28  . 41.161   0.468   33.784  1.00 39.20 28  A 1 
ATOM 192  C CB  . PRO A 0 28  . 41.956   -0.474  35.996  1.00 39.20 28  A 1 
ATOM 193  O O   . PRO A 0 28  . 41.056   1.638   33.441  1.00 39.20 28  A 1 
ATOM 194  C CG  . PRO A 0 28  . 42.032   0.827   36.813  1.00 39.20 28  A 1 
ATOM 195  C CD  . PRO A 0 28  . 42.889   1.780   35.968  1.00 39.20 28  A 1 
ATOM 196  N N   . VAL A 0 29  . 40.152   -0.421  33.638  1.00 28.49 29  A 1 
ATOM 197  C CA  . VAL A 0 29  . 38.698   -0.242  33.305  1.00 28.49 29  A 1 
ATOM 198  C C   . VAL A 0 29  . 38.233   -0.082  31.830  1.00 28.49 29  A 1 
ATOM 199  C CB  . VAL A 0 29  . 37.926   0.755   34.220  1.00 28.49 29  A 1 
ATOM 200  O O   . VAL A 0 29  . 38.768   0.713   31.073  1.00 28.49 29  A 1 
ATOM 201  C CG1 . VAL A 0 29  . 36.549   0.178   34.595  1.00 28.49 29  A 1 
ATOM 202  C CG2 . VAL A 0 29  . 38.566   1.100   35.572  1.00 28.49 29  A 1 
ATOM 203  N N   . TYR A 0 30  . 37.140   -0.805  31.505  1.00 31.44 30  A 1 
ATOM 204  C CA  . TYR A 0 30  . 36.318   -0.854  30.268  1.00 31.44 30  A 1 
ATOM 205  C C   . TYR A 0 30  . 37.029   -1.252  28.945  1.00 31.44 30  A 1 
ATOM 206  C CB  . TYR A 0 30  . 35.468   0.424   30.113  1.00 31.44 30  A 1 
ATOM 207  O O   . TYR A 0 30  . 38.170   -0.900  28.694  1.00 31.44 30  A 1 
ATOM 208  C CG  . TYR A 0 30  . 34.426   0.648   31.202  1.00 31.44 30  A 1 
ATOM 209  C CD1 . TYR A 0 30  . 33.242   -0.119  31.220  1.00 31.44 30  A 1 
ATOM 210  C CD2 . TYR A 0 30  . 34.630   1.635   32.187  1.00 31.44 30  A 1 
ATOM 211  C CE1 . TYR A 0 30  . 32.286   0.075   32.238  1.00 31.44 30  A 1 
ATOM 212  C CE2 . TYR A 0 30  . 33.676   1.831   33.208  1.00 31.44 30  A 1 
ATOM 213  O OH  . TYR A 0 30  . 31.582   1.217   34.222  1.00 31.44 30  A 1 
ATOM 214  C CZ  . TYR A 0 30  . 32.503   1.045   33.238  1.00 31.44 30  A 1 
ATOM 215  N N   . GLY A 0 31  . 36.414   -1.995  28.012  1.00 28.40 31  A 1 
ATOM 216  C CA  . GLY A 0 31  . 35.107   -2.669  28.043  1.00 28.40 31  A 1 
ATOM 217  C C   . GLY A 0 31  . 34.371   -2.630  26.694  1.00 28.40 31  A 1 
ATOM 218  O O   . GLY A 0 31  . 33.530   -1.762  26.502  1.00 28.40 31  A 1 
ATOM 219  N N   . GLY A 0 32  . 34.647   -3.565  25.772  1.00 31.83 32  A 1 
ATOM 220  C CA  . GLY A 0 32  . 33.897   -3.685  24.507  1.00 31.83 32  A 1 
ATOM 221  C C   . GLY A 0 32  . 34.635   -4.437  23.390  1.00 31.83 32  A 1 
ATOM 222  O O   . GLY A 0 32  . 35.712   -4.029  22.962  1.00 31.83 32  A 1 
ATOM 223  N N   . TYR A 0 33  . 34.045   -5.525  22.883  1.00 32.54 33  A 1 
ATOM 224  C CA  . TYR A 0 33  . 34.638   -6.390  21.848  1.00 32.54 33  A 1 
ATOM 225  C C   . TYR A 0 33  . 34.373   -5.881  20.419  1.00 32.54 33  A 1 
ATOM 226  C CB  . TYR A 0 33  . 34.177   -7.845  22.044  1.00 32.54 33  A 1 
ATOM 227  O O   . TYR A 0 33  . 33.698   -6.532  19.621  1.00 32.54 33  A 1 
ATOM 228  C CG  . TYR A 0 33  . 34.745   -8.526  23.273  1.00 32.54 33  A 1 
ATOM 229  C CD1 . TYR A 0 33  . 35.971   -9.217  23.187  1.00 32.54 33  A 1 
ATOM 230  C CD2 . TYR A 0 33  . 34.040   -8.493  24.492  1.00 32.54 33  A 1 
ATOM 231  C CE1 . TYR A 0 33  . 36.491   -9.880  24.315  1.00 32.54 33  A 1 
ATOM 232  C CE2 . TYR A 0 33  . 34.561   -9.149  25.623  1.00 32.54 33  A 1 
ATOM 233  O OH  . TYR A 0 33  . 36.270   -10.487 26.631  1.00 32.54 33  A 1 
ATOM 234  C CZ  . TYR A 0 33  . 35.783   -9.847  25.537  1.00 32.54 33  A 1 
ATOM 235  N N   . GLY A 0 34  . 34.914   -4.712  20.074  1.00 33.24 34  A 1 
ATOM 236  C CA  . GLY A 0 34  . 34.886   -4.219  18.694  1.00 33.24 34  A 1 
ATOM 237  C C   . GLY A 0 34  . 35.778   -5.064  17.776  1.00 33.24 34  A 1 
ATOM 238  O O   . GLY A 0 34  . 37.001   -5.041  17.924  1.00 33.24 34  A 1 
ATOM 239  N N   . LYS A 0 35  . 35.190   -5.789  16.811  1.00 35.44 35  A 1 
ATOM 240  C CA  . LYS A 0 35  . 35.943   -6.476  15.744  1.00 35.44 35  A 1 
ATOM 241  C C   . LYS A 0 35  . 36.690   -5.436  14.900  1.00 35.44 35  A 1 
ATOM 242  C CB  . LYS A 0 35  . 35.010   -7.300  14.834  1.00 35.44 35  A 1 
ATOM 243  O O   . LYS A 0 35  . 36.078   -4.728  14.106  1.00 35.44 35  A 1 
ATOM 244  C CG  . LYS A 0 35  . 34.534   -8.636  15.426  1.00 35.44 35  A 1 
ATOM 245  C CD  . LYS A 0 35  . 33.751   -9.410  14.351  1.00 35.44 35  A 1 
ATOM 246  C CE  . LYS A 0 35  . 33.316   -10.802 14.825  1.00 35.44 35  A 1 
ATOM 247  N NZ  . LYS A 0 35  . 32.614   -11.539 13.741  1.00 35.44 35  A 1 
ATOM 248  N N   . ARG A 0 36  . 38.011   -5.343  15.065  1.00 39.12 36  A 1 
ATOM 249  C CA  . ARG A 0 36  . 38.863   -4.422  14.298  1.00 39.12 36  A 1 
ATOM 250  C C   . ARG A 0 36  . 39.153   -5.010  12.918  1.00 39.12 36  A 1 
ATOM 251  C CB  . ARG A 0 36  . 40.155   -4.110  15.074  1.00 39.12 36  A 1 
ATOM 252  O O   . ARG A 0 36  . 40.031   -5.856  12.788  1.00 39.12 36  A 1 
ATOM 253  C CG  . ARG A 0 36  . 39.875   -3.362  16.385  1.00 39.12 36  A 1 
ATOM 254  C CD  . ARG A 0 36  . 41.180   -3.002  17.100  1.00 39.12 36  A 1 
ATOM 255  N NE  . ARG A 0 36  . 40.910   -2.314  18.377  1.00 39.12 36  A 1 
ATOM 256  N NH1 . ARG A 0 36  . 43.088   -1.882  18.966  1.00 39.12 36  A 1 
ATOM 257  N NH2 . ARG A 0 36  . 41.431   -1.196  20.292  1.00 39.12 36  A 1 
ATOM 258  C CZ  . ARG A 0 36  . 41.808   -1.803  19.201  1.00 39.12 36  A 1 
ATOM 259  N N   . GLY A 0 37  . 38.401   -4.579  11.908  1.00 37.40 37  A 1 
ATOM 260  C CA  . GLY A 0 37  . 38.707   -4.888  10.511  1.00 37.40 37  A 1 
ATOM 261  C C   . GLY A 0 37  . 39.957   -4.140  10.041  1.00 37.40 37  A 1 
ATOM 262  O O   . GLY A 0 37  . 40.109   -2.950  10.314  1.00 37.40 37  A 1 
ATOM 263  N N   . SER A 0 38  . 40.847   -4.829  9.330   1.00 40.46 38  A 1 
ATOM 264  C CA  . SER A 0 38  . 41.942   -4.204  8.588   1.00 40.46 38  A 1 
ATOM 265  C C   . SER A 0 38  . 41.431   -3.713  7.234   1.00 40.46 38  A 1 
ATOM 266  C CB  . SER A 0 38  . 43.075   -5.217  8.378   1.00 40.46 38  A 1 
ATOM 267  O O   . SER A 0 38  . 40.998   -4.531  6.424   1.00 40.46 38  A 1 
ATOM 268  O OG  . SER A 0 38  . 42.571   -6.398  7.782   1.00 40.46 38  A 1 
ATOM 269  N N   . TYR A 0 39  . 41.528   -2.412  6.960   1.00 45.52 39  A 1 
ATOM 270  C CA  . TYR A 0 39  . 41.424   -1.903  5.592   1.00 45.52 39  A 1 
ATOM 271  C C   . TYR A 0 39  . 42.818   -1.859  4.960   1.00 45.52 39  A 1 
ATOM 272  C CB  . TYR A 0 39  . 40.697   -0.551  5.546   1.00 45.52 39  A 1 
ATOM 273  O O   . TYR A 0 39  . 43.816   -1.585  5.630   1.00 45.52 39  A 1 
ATOM 274  C CG  . TYR A 0 39  . 41.377   0.581   6.291   1.00 45.52 39  A 1 
ATOM 275  C CD1 . TYR A 0 39  . 41.062   0.820   7.643   1.00 45.52 39  A 1 
ATOM 276  C CD2 . TYR A 0 39  . 42.313   1.401   5.629   1.00 45.52 39  A 1 
ATOM 277  C CE1 . TYR A 0 39  . 41.685   1.874   8.339   1.00 45.52 39  A 1 
ATOM 278  C CE2 . TYR A 0 39  . 42.941   2.454   6.323   1.00 45.52 39  A 1 
ATOM 279  O OH  . TYR A 0 39  . 43.227   3.713   8.344   1.00 45.52 39  A 1 
ATOM 280  C CZ  . TYR A 0 39  . 42.627   2.692   7.678   1.00 45.52 39  A 1 
ATOM 281  N N   . ALA A 0 40  . 42.889   -2.139  3.664   1.00 43.83 40  A 1 
ATOM 282  C CA  . ALA A 0 40  . 44.133   -2.144  2.915   1.00 43.83 40  A 1 
ATOM 283  C C   . ALA A 0 40  . 44.160   -0.920  1.994   1.00 43.83 40  A 1 
ATOM 284  C CB  . ALA A 0 40  . 44.224   -3.481  2.172   1.00 43.83 40  A 1 
ATOM 285  O O   . ALA A 0 40  . 43.326   -0.812  1.097   1.00 43.83 40  A 1 
ATOM 286  N N   . LYS A 0 41  . 45.097   0.016   2.201   1.00 49.23 41  A 1 
ATOM 287  C CA  . LYS A 0 41  . 45.317   1.088   1.222   1.00 49.23 41  A 1 
ATOM 288  C C   . LYS A 0 41  . 46.278   0.583   0.154   1.00 49.23 41  A 1 
ATOM 289  C CB  . LYS A 0 41  . 45.773   2.410   1.867   1.00 49.23 41  A 1 
ATOM 290  O O   . LYS A 0 41  . 47.466   0.391   0.413   1.00 49.23 41  A 1 
ATOM 291  C CG  . LYS A 0 41  . 44.566   3.316   2.178   1.00 49.23 41  A 1 
ATOM 292  C CD  . LYS A 0 41  . 44.977   4.769   2.457   1.00 49.23 41  A 1 
ATOM 293  C CE  . LYS A 0 41  . 43.722   5.653   2.517   1.00 49.23 41  A 1 
ATOM 294  N NZ  . LYS A 0 41  . 44.052   7.101   2.534   1.00 49.23 41  A 1 
ATOM 295  N N   . VAL A 0 42  . 45.750   0.373   -1.047  1.00 49.56 42  A 1 
ATOM 296  C CA  . VAL A 0 42  . 46.568   0.203   -2.247  1.00 49.56 42  A 1 
ATOM 297  C C   . VAL A 0 42  . 47.149   1.566   -2.611  1.00 49.56 42  A 1 
ATOM 298  C CB  . VAL A 0 42  . 45.769   -0.395  -3.422  1.00 49.56 42  A 1 
ATOM 299  O O   . VAL A 0 42  . 46.441   2.570   -2.642  1.00 49.56 42  A 1 
ATOM 300  C CG1 . VAL A 0 42  . 46.710   -0.756  -4.581  1.00 49.56 42  A 1 
ATOM 301  C CG2 . VAL A 0 42  . 45.023   -1.668  -2.999  1.00 49.56 42  A 1 
ATOM 302  N N   . SER A 0 43  . 48.451   1.604   -2.860  1.00 53.48 43  A 1 
ATOM 303  C CA  . SER A 0 43  . 49.125   2.744   -3.476  1.00 53.48 43  A 1 
ATOM 304  C C   . SER A 0 43  . 50.061   2.224   -4.554  1.00 53.48 43  A 1 
ATOM 305  C CB  . SER A 0 43  . 49.872   3.583   -2.434  1.00 53.48 43  A 1 
ATOM 306  O O   . SER A 0 43  . 50.679   1.173   -4.387  1.00 53.48 43  A 1 
ATOM 307  O OG  . SER A 0 43  . 50.817   2.801   -1.725  1.00 53.48 43  A 1 
ATOM 308  N N   . TYR A 0 44  . 50.155   2.931   -5.671  1.00 46.99 44  A 1 
ATOM 309  C CA  . TYR A 0 44  . 50.998   2.521   -6.786  1.00 46.99 44  A 1 
ATOM 310  C C   . TYR A 0 44  . 52.354   3.206   -6.680  1.00 46.99 44  A 1 
ATOM 311  C CB  . TYR A 0 44  . 50.267   2.801   -8.101  1.00 46.99 44  A 1 
ATOM 312  O O   . TYR A 0 44  . 52.429   4.416   -6.461  1.00 46.99 44  A 1 
ATOM 313  C CG  . TYR A 0 44  . 48.992   1.988   -8.213  1.00 46.99 44  A 1 
ATOM 314  C CD1 . TYR A 0 44  . 49.059   0.648   -8.641  1.00 46.99 44  A 1 
ATOM 315  C CD2 . TYR A 0 44  . 47.752   2.548   -7.841  1.00 46.99 44  A 1 
ATOM 316  C CE1 . TYR A 0 44  . 47.890   -0.134  -8.684  1.00 46.99 44  A 1 
ATOM 317  C CE2 . TYR A 0 44  . 46.580   1.768   -7.890  1.00 46.99 44  A 1 
ATOM 318  O OH  . TYR A 0 44  . 45.538   -0.355  -8.346  1.00 46.99 44  A 1 
ATOM 319  C CZ  . TYR A 0 44  . 46.650   0.422   -8.308  1.00 46.99 44  A 1 
ATOM 320  N N   . LYS A 0 45  . 53.436   2.438   -6.840  1.00 65.30 45  A 1 
ATOM 321  C CA  . LYS A 0 45  . 54.768   3.009   -7.058  1.00 65.30 45  A 1 
ATOM 322  C C   . LYS A 0 45  . 55.245   2.686   -8.474  1.00 65.30 45  A 1 
ATOM 323  C CB  . LYS A 0 45  . 55.775   2.566   -5.986  1.00 65.30 45  A 1 
ATOM 324  O O   . LYS A 0 45  . 55.209   1.508   -8.846  1.00 65.30 45  A 1 
ATOM 325  C CG  . LYS A 0 45  . 55.504   3.279   -4.651  1.00 65.30 45  A 1 
ATOM 326  C CD  . LYS A 0 45  . 56.743   3.271   -3.747  1.00 65.30 45  A 1 
ATOM 327  C CE  . LYS A 0 45  . 56.477   4.150   -2.520  1.00 65.30 45  A 1 
ATOM 328  N NZ  . LYS A 0 45  . 57.721   4.402   -1.752  1.00 65.30 45  A 1 
ATOM 329  N N   . PRO A 0 46  . 55.707   3.686   -9.248  1.00 54.96 46  A 1 
ATOM 330  C CA  . PRO A 0 46  . 56.382   3.427   -10.509 1.00 54.96 46  A 1 
ATOM 331  C C   . PRO A 0 46  . 57.682   2.665   -10.239 1.00 54.96 46  A 1 
ATOM 332  C CB  . PRO A 0 46  . 56.637   4.800   -11.140 1.00 54.96 46  A 1 
ATOM 333  O O   . PRO A 0 46  . 58.462   3.028   -9.357  1.00 54.96 46  A 1 
ATOM 334  C CG  . PRO A 0 46  . 56.707   5.746   -9.945  1.00 54.96 46  A 1 
ATOM 335  C CD  . PRO A 0 46  . 55.740   5.115   -8.946  1.00 54.96 46  A 1 
ATOM 336  N N   . VAL A 0 47  . 57.912   1.601   -11.005 1.00 61.89 47  A 1 
ATOM 337  C CA  . VAL A 0 47  . 59.184   0.876   -11.053 1.00 61.89 47  A 1 
ATOM 338  C C   . VAL A 0 47  . 59.706   0.963   -12.481 1.00 61.89 47  A 1 
ATOM 339  C CB  . VAL A 0 47  . 59.050   -0.572  -10.541 1.00 61.89 47  A 1 
ATOM 340  O O   . VAL A 0 47  . 59.457   0.088   -13.312 1.00 61.89 47  A 1 
ATOM 341  C CG1 . VAL A 0 47  . 60.419   -1.270  -10.512 1.00 61.89 47  A 1 
ATOM 342  C CG2 . VAL A 0 47  . 58.487   -0.615  -9.112  1.00 61.89 47  A 1 
ATOM 343  N N   . THR A 0 48  . 60.404   2.060   -12.759 1.00 54.79 48  A 1 
ATOM 344  C CA  . THR A 0 48  . 61.094   2.311   -14.026 1.00 54.79 48  A 1 
ATOM 345  C C   . THR A 0 48  . 62.305   1.395   -14.161 1.00 54.79 48  A 1 
ATOM 346  C CB  . THR A 0 48  . 61.509   3.785   -14.125 1.00 54.79 48  A 1 
ATOM 347  O O   . THR A 0 48  . 63.104   1.263   -13.231 1.00 54.79 48  A 1 
ATOM 348  C CG2 . THR A 0 48  . 62.020   4.168   -15.509 1.00 54.79 48  A 1 
ATOM 349  O OG1 . THR A 0 48  . 60.399   4.597   -13.822 1.00 54.79 48  A 1 
ATOM 350  N N   . LYS A 0 49  . 62.450   0.758   -15.324 1.00 63.28 49  A 1 
ATOM 351  C CA  . LYS A 0 49  . 63.607   -0.072  -15.675 1.00 63.28 49  A 1 
ATOM 352  C C   . LYS A 0 49  . 64.175   0.377   -17.013 1.00 63.28 49  A 1 
ATOM 353  C CB  . LYS A 0 49  . 63.215   -1.551  -15.786 1.00 63.28 49  A 1 
ATOM 354  O O   . LYS A 0 49  . 63.424   0.592   -17.961 1.00 63.28 49  A 1 
ATOM 355  C CG  . LYS A 0 49  . 62.490   -2.136  -14.565 1.00 63.28 49  A 1 
ATOM 356  C CD  . LYS A 0 49  . 62.110   -3.588  -14.883 1.00 63.28 49  A 1 
ATOM 357  C CE  . LYS A 0 49  . 60.872   -4.029  -14.097 1.00 63.28 49  A 1 
ATOM 358  N NZ  . LYS A 0 49  . 60.016   -4.897  -14.946 1.00 63.28 49  A 1 
ATOM 359  N N   . VAL A 0 50  . 65.499   0.414   -17.107 1.00 52.73 50  A 1 
ATOM 360  C CA  . VAL A 0 50  . 66.212   0.422   -18.389 1.00 52.73 50  A 1 
ATOM 361  C C   . VAL A 0 50  . 66.038   -0.969  -19.004 1.00 52.73 50  A 1 
ATOM 362  C CB  . VAL A 0 50  . 67.694   0.781   -18.159 1.00 52.73 50  A 1 
ATOM 363  O O   . VAL A 0 50  . 66.576   -1.939  -18.472 1.00 52.73 50  A 1 
ATOM 364  C CG1 . VAL A 0 50  . 68.500   0.729   -19.454 1.00 52.73 50  A 1 
ATOM 365  C CG2 . VAL A 0 50  . 67.852   2.189   -17.567 1.00 52.73 50  A 1 
ATOM 366  N N   . VAL A 0 51  . 65.225   -1.088  -20.060 1.00 59.69 51  A 1 
ATOM 367  C CA  . VAL A 0 51  . 64.876   -2.400  -20.653 1.00 59.69 51  A 1 
ATOM 368  C C   . VAL A 0 51  . 65.936   -2.869  -21.648 1.00 59.69 51  A 1 
ATOM 369  C CB  . VAL A 0 51  . 63.491   -2.417  -21.332 1.00 59.69 51  A 1 
ATOM 370  O O   . VAL A 0 51  . 66.148   -4.067  -21.811 1.00 59.69 51  A 1 
ATOM 371  C CG1 . VAL A 0 51  . 62.879   -3.823  -21.246 1.00 59.69 51  A 1 
ATOM 372  C CG2 . VAL A 0 51  . 62.487   -1.449  -20.707 1.00 59.69 51  A 1 
ATOM 373  N N   . GLN A 0 52  . 66.648   -1.922  -22.261 1.00 44.16 52  A 1 
ATOM 374  C CA  . GLN A 0 52  . 67.842   -2.175  -23.060 1.00 44.16 52  A 1 
ATOM 375  C C   . GLN A 0 52  . 69.019   -1.400  -22.450 1.00 44.16 52  A 1 
ATOM 376  C CB  . GLN A 0 52  . 67.610   -1.757  -24.518 1.00 44.16 52  A 1 
ATOM 377  O O   . GLN A 0 52  . 68.943   -0.172  -22.364 1.00 44.16 52  A 1 
ATOM 378  C CG  . GLN A 0 52  . 66.462   -2.527  -25.196 1.00 44.16 52  A 1 
ATOM 379  C CD  . GLN A 0 52  . 66.387   -2.261  -26.698 1.00 44.16 52  A 1 
ATOM 380  N NE2 . GLN A 0 52  . 65.329   -2.672  -27.361 1.00 44.16 52  A 1 
ATOM 381  O OE1 . GLN A 0 52  . 67.290   -1.714  -27.309 1.00 44.16 52  A 1 
ATOM 382  N N   . PRO A 0 53  . 70.107   -2.059  -22.004 1.00 48.03 53  A 1 
ATOM 383  C CA  . PRO A 0 53  . 71.303   -1.340  -21.579 1.00 48.03 53  A 1 
ATOM 384  C C   . PRO A 0 53  . 71.871   -0.550  -22.763 1.00 48.03 53  A 1 
ATOM 385  C CB  . PRO A 0 53  . 72.275   -2.411  -21.077 1.00 48.03 53  A 1 
ATOM 386  O O   . PRO A 0 53  . 71.848   -1.034  -23.895 1.00 48.03 53  A 1 
ATOM 387  C CG  . PRO A 0 53  . 71.876   -3.649  -21.882 1.00 48.03 53  A 1 
ATOM 388  C CD  . PRO A 0 53  . 70.363   -3.492  -22.043 1.00 48.03 53  A 1 
ATOM 389  N N   . ALA A 0 54  . 72.407   0.646   -22.498 1.00 44.60 54  A 1 
ATOM 390  C CA  . ALA A 0 54  . 73.056   1.459   -23.524 1.00 44.60 54  A 1 
ATOM 391  C C   . ALA A 0 54  . 74.118   0.618   -24.250 1.00 44.60 54  A 1 
ATOM 392  C CB  . ALA A 0 54  . 73.654   2.716   -22.883 1.00 44.60 54  A 1 
ATOM 393  O O   . ALA A 0 54  . 75.069   0.133   -23.633 1.00 44.60 54  A 1 
ATOM 394  N N   . LYS A 0 55  . 73.902   0.394   -25.548 1.00 45.36 55  A 1 
ATOM 395  C CA  . LYS A 0 55  . 74.649   -0.576  -26.350 1.00 45.36 55  A 1 
ATOM 396  C C   . LYS A 0 55  . 76.106   -0.136  -26.443 1.00 45.36 55  A 1 
ATOM 397  C CB  . LYS A 0 55  . 73.944   -0.687  -27.713 1.00 45.36 55  A 1 
ATOM 398  O O   . LYS A 0 55  . 76.418   0.807   -27.167 1.00 45.36 55  A 1 
ATOM 399  C CG  . LYS A 0 55  . 74.402   -1.864  -28.588 1.00 45.36 55  A 1 
ATOM 400  C CD  . LYS A 0 55  . 73.501   -1.910  -29.834 1.00 45.36 55  A 1 
ATOM 401  C CE  . LYS A 0 55  . 73.730   -3.149  -30.703 1.00 45.36 55  A 1 
ATOM 402  N NZ  . LYS A 0 55  . 72.702   -3.224  -31.776 1.00 45.36 55  A 1 
ATOM 403  N N   . GLU A 0 56  . 76.987   -0.799  -25.691 1.00 39.01 56  A 1 
ATOM 404  C CA  . GLU A 0 56  . 78.413   -0.472  -25.682 1.00 39.01 56  A 1 
ATOM 405  C C   . GLU A 0 56  . 78.943   -0.432  -27.120 1.00 39.01 56  A 1 
ATOM 406  C CB  . GLU A 0 56  . 79.234   -1.484  -24.861 1.00 39.01 56  A 1 
ATOM 407  O O   . GLU A 0 56  . 78.780   -1.394  -27.878 1.00 39.01 56  A 1 
ATOM 408  C CG  . GLU A 0 56  . 78.967   -1.427  -23.347 1.00 39.01 56  A 1 
ATOM 409  C CD  . GLU A 0 56  . 79.965   -2.280  -22.536 1.00 39.01 56  A 1 
ATOM 410  O OE1 . GLU A 0 56  . 80.150   -1.969  -21.338 1.00 39.01 56  A 1 
ATOM 411  O OE2 . GLU A 0 56  . 80.550   -3.226  -23.116 1.00 39.01 56  A 1 
ATOM 412  N N   . GLN A 0 57  . 79.594   0.676   -27.496 1.00 39.05 57  A 1 
ATOM 413  C CA  . GLN A 0 57  . 80.304   0.804   -28.771 1.00 39.05 57  A 1 
ATOM 414  C C   . GLN A 0 57  . 81.558   -0.079  -28.759 1.00 39.05 57  A 1 
ATOM 415  C CB  . GLN A 0 57  . 80.669   2.264   -29.079 1.00 39.05 57  A 1 
ATOM 416  O O   . GLN A 0 57  . 82.694   0.398   -28.700 1.00 39.05 57  A 1 
ATOM 417  C CG  . GLN A 0 57  . 79.499   3.141   -29.543 1.00 39.05 57  A 1 
ATOM 418  C CD  . GLN A 0 57  . 79.991   4.498   -30.053 1.00 39.05 57  A 1 
ATOM 419  N NE2 . GLN A 0 57  . 79.135   5.281   -30.667 1.00 39.05 57  A 1 
ATOM 420  O OE1 . GLN A 0 57  . 81.148   4.875   -29.922 1.00 39.05 57  A 1 
ATOM 421  N N   . ASN A 0 58  . 81.354   -1.392  -28.792 1.00 35.22 58  A 1 
ATOM 422  C CA  . ASN A 0 58  . 82.430   -2.353  -28.895 1.00 35.22 58  A 1 
ATOM 423  C C   . ASN A 0 58  . 83.015   -2.237  -30.308 1.00 35.22 58  A 1 
ATOM 424  C CB  . ASN A 0 58  . 81.901   -3.744  -28.512 1.00 35.22 58  A 1 
ATOM 425  O O   . ASN A 0 58  . 82.324   -2.478  -31.299 1.00 35.22 58  A 1 
ATOM 426  C CG  . ASN A 0 58  . 83.010   -4.651  -28.016 1.00 35.22 58  A 1 
ATOM 427  N ND2 . ASN A 0 58  . 82.664   -5.755  -27.399 1.00 35.22 58  A 1 
ATOM 428  O OD1 . ASN A 0 58  . 84.192   -4.373  -28.153 1.00 35.22 58  A 1 
ATOM 429  N N   . LYS A 0 59  . 84.262   -1.760  -30.399 1.00 35.14 59  A 1 
ATOM 430  C CA  . LYS A 0 59  . 84.880   -1.233  -31.628 1.00 35.14 59  A 1 
ATOM 431  C C   . LYS A 0 59  . 85.287   -2.349  -32.596 1.00 35.14 59  A 1 
ATOM 432  C CB  . LYS A 0 59  . 86.044   -0.282  -31.279 1.00 35.14 59  A 1 
ATOM 433  O O   . LYS A 0 59  . 86.465   -2.541  -32.876 1.00 35.14 59  A 1 
ATOM 434  C CG  . LYS A 0 59  . 85.545   1.007   -30.612 1.00 35.14 59  A 1 
ATOM 435  C CD  . LYS A 0 59  . 86.693   1.945   -30.225 1.00 35.14 59  A 1 
ATOM 436  C CE  . LYS A 0 59  . 86.078   3.217   -29.628 1.00 35.14 59  A 1 
ATOM 437  N NZ  . LYS A 0 59  . 87.105   4.141   -29.091 1.00 35.14 59  A 1 
ATOM 438  N N   . ALA A 0 60  . 84.299   -3.055  -33.138 1.00 27.62 60  A 1 
ATOM 439  C CA  . ALA A 0 60  . 84.442   -4.114  -34.134 1.00 27.62 60  A 1 
ATOM 440  C C   . ALA A 0 60  . 84.614   -3.572  -35.571 1.00 27.62 60  A 1 
ATOM 441  C CB  . ALA A 0 60  . 83.282   -5.102  -33.965 1.00 27.62 60  A 1 
ATOM 442  O O   . ALA A 0 60  . 84.115   -4.146  -36.535 1.00 27.62 60  A 1 
ATOM 443  N N   . SER A 0 61  . 85.359   -2.473  -35.714 1.00 34.45 61  A 1 
ATOM 444  C CA  . SER A 0 61  . 86.049   -2.123  -36.956 1.00 34.45 61  A 1 
ATOM 445  C C   . SER A 0 61  . 87.547   -2.396  -36.746 1.00 34.45 61  A 1 
ATOM 446  C CB  . SER A 0 61  . 85.808   -0.659  -37.339 1.00 34.45 61  A 1 
ATOM 447  O O   . SER A 0 61  . 88.104   -1.921  -35.760 1.00 34.45 61  A 1 
ATOM 448  O OG  . SER A 0 61  . 86.318   0.201   -36.337 1.00 34.45 61  A 1 
ATOM 449  N N   . ALA A 0 62  . 88.264   -3.100  -37.616 1.00 34.90 62  A 1 
ATOM 450  C CA  . ALA A 0 62  . 87.919   -3.443  -38.989 1.00 34.90 62  A 1 
ATOM 451  C C   . ALA A 0 62  . 88.232   -4.907  -39.305 1.00 34.90 62  A 1 
ATOM 452  C CB  . ALA A 0 62  . 88.714   -2.506  -39.909 1.00 34.90 62  A 1 
ATOM 453  O O   . ALA A 0 62  . 89.364   -5.349  -39.118 1.00 34.90 62  A 1 
ATOM 454  N N   . ASP A 0 63  . 87.255   -5.593  -39.896 1.00 32.38 63  A 1 
ATOM 455  C CA  . ASP A 0 63  . 87.528   -6.669  -40.841 1.00 32.38 63  A 1 
ATOM 456  C C   . ASP A 0 63  . 87.085   -6.199  -42.233 1.00 32.38 63  A 1 
ATOM 457  C CB  . ASP A 0 63  . 86.889   -7.995  -40.393 1.00 32.38 63  A 1 
ATOM 458  O O   . ASP A 0 63  . 86.046   -5.552  -42.384 1.00 32.38 63  A 1 
ATOM 459  C CG  . ASP A 0 63  . 87.857   -9.173  -40.557 1.00 32.38 63  A 1 
ATOM 460  O OD1 . ASP A 0 63  . 88.720   -9.093  -41.465 1.00 32.38 63  A 1 
ATOM 461  O OD2 . ASP A 0 63  . 87.728   -10.137 -39.772 1.00 32.38 63  A 1 
ATOM 462  N N   . TYR A 0 64  . 87.917   -6.435  -43.247 1.00 31.30 64  A 1 
ATOM 463  C CA  . TYR A 0 64  . 87.865   -5.725  -44.536 1.00 31.30 64  A 1 
ATOM 464  C C   . TYR A 0 64  . 86.859   -6.368  -45.515 1.00 31.30 64  A 1 
ATOM 465  C CB  . TYR A 0 64  . 89.300   -5.539  -45.082 1.00 31.30 64  A 1 
ATOM 466  O O   . TYR A 0 64  . 87.203   -6.744  -46.636 1.00 31.30 64  A 1 
ATOM 467  C CG  . TYR A 0 64  . 89.707   -4.108  -45.399 1.00 31.30 64  A 1 
ATOM 468  C CD1 . TYR A 0 64  . 89.639   -3.617  -46.718 1.00 31.30 64  A 1 
ATOM 469  C CD2 . TYR A 0 64  . 90.235   -3.292  -44.377 1.00 31.30 64  A 1 
ATOM 470  C CE1 . TYR A 0 64  . 90.136   -2.332  -47.022 1.00 31.30 64  A 1 
ATOM 471  C CE2 . TYR A 0 64  . 90.726   -2.006  -44.674 1.00 31.30 64  A 1 
ATOM 472  O OH  . TYR A 0 64  . 91.202   -0.306  -46.304 1.00 31.30 64  A 1 
ATOM 473  C CZ  . TYR A 0 64  . 90.692   -1.530  -46.004 1.00 31.30 64  A 1 
ATOM 474  N N   . SER A 0 65  . 85.606   -6.526  -45.080 1.00 35.13 65  A 1 
ATOM 475  C CA  . SER A 0 65  . 84.526   -7.081  -45.904 1.00 35.13 65  A 1 
ATOM 476  C C   . SER A 0 65  . 83.777   -5.982  -46.658 1.00 35.13 65  A 1 
ATOM 477  C CB  . SER A 0 65  . 83.568   -7.918  -45.061 1.00 35.13 65  A 1 
ATOM 478  O O   . SER A 0 65  . 83.383   -4.969  -46.081 1.00 35.13 65  A 1 
ATOM 479  O OG  . SER A 0 65  . 82.775   -8.706  -45.928 1.00 35.13 65  A 1 
ATOM 480  N N   . GLN A 0 66  . 83.575   -6.182  -47.961 1.00 35.70 66  A 1 
ATOM 481  C CA  . GLN A 0 66  . 82.865   -5.245  -48.833 1.00 35.70 66  A 1 
ATOM 482  C C   . GLN A 0 66  . 81.359   -5.342  -48.565 1.00 35.70 66  A 1 
ATOM 483  C CB  . GLN A 0 66  . 83.234   -5.519  -50.301 1.00 35.70 66  A 1 
ATOM 484  O O   . GLN A 0 66  . 80.657   -6.158  -49.161 1.00 35.70 66  A 1 
ATOM 485  C CG  . GLN A 0 66  . 84.699   -5.144  -50.585 1.00 35.70 66  A 1 
ATOM 486  C CD  . GLN A 0 66  . 85.173   -5.513  -51.989 1.00 35.70 66  A 1 
ATOM 487  N NE2 . GLN A 0 66  . 86.342   -5.060  -52.384 1.00 35.70 66  A 1 
ATOM 488  O OE1 . GLN A 0 66  . 84.544   -6.223  -52.754 1.00 35.70 66  A 1 
ATOM 489  N N   . GLY A 0 67  . 80.885   -4.535  -47.616 1.00 34.03 67  A 1 
ATOM 490  C CA  . GLY A 0 67  . 79.476   -4.454  -47.253 1.00 34.03 67  A 1 
ATOM 491  C C   . GLY A 0 67  . 78.646   -3.869  -48.388 1.00 34.03 67  A 1 
ATOM 492  O O   . GLY A 0 67  . 78.564   -2.652  -48.522 1.00 34.03 67  A 1 
ATOM 493  N N   . TYR A 0 68  . 78.009   -4.742  -49.170 1.00 35.83 68  A 1 
ATOM 494  C CA  . TYR A 0 68  . 76.865   -4.375  -50.000 1.00 35.83 68  A 1 
ATOM 495  C C   . TYR A 0 68  . 75.857   -3.642  -49.109 1.00 35.83 68  A 1 
ATOM 496  C CB  . TYR A 0 68  . 76.225   -5.636  -50.606 1.00 35.83 68  A 1 
ATOM 497  O O   . TYR A 0 68  . 75.459   -4.181  -48.072 1.00 35.83 68  A 1 
ATOM 498  C CG  . TYR A 0 68  . 77.034   -6.299  -51.707 1.00 35.83 68  A 1 
ATOM 499  C CD1 . TYR A 0 68  . 76.686   -6.084  -53.055 1.00 35.83 68  A 1 
ATOM 500  C CD2 . TYR A 0 68  . 78.138   -7.118  -51.393 1.00 35.83 68  A 1 
ATOM 501  C CE1 . TYR A 0 68  . 77.440   -6.677  -54.086 1.00 35.83 68  A 1 
ATOM 502  C CE2 . TYR A 0 68  . 78.905   -7.700  -52.419 1.00 35.83 68  A 1 
ATOM 503  O OH  . TYR A 0 68  . 79.305   -8.030  -54.761 1.00 35.83 68  A 1 
ATOM 504  C CZ  . TYR A 0 68  . 78.556   -7.478  -53.770 1.00 35.83 68  A 1 
ATOM 505  N N   . GLN A 0 69  . 75.483   -2.416  -49.481 1.00 40.49 69  A 1 
ATOM 506  C CA  . GLN A 0 69  . 74.516   -1.627  -48.723 1.00 40.49 69  A 1 
ATOM 507  C C   . GLN A 0 69  . 73.166   -2.346  -48.744 1.00 40.49 69  A 1 
ATOM 508  C CB  . GLN A 0 69  . 74.430   -0.193  -49.282 1.00 40.49 69  A 1 
ATOM 509  O O   . GLN A 0 69  . 72.454   -2.332  -49.744 1.00 40.49 69  A 1 
ATOM 510  C CG  . GLN A 0 69  . 75.571   0.684   -48.739 1.00 40.49 69  A 1 
ATOM 511  C CD  . GLN A 0 69  . 75.720   2.017   -49.471 1.00 40.49 69  A 1 
ATOM 512  N NE2 . GLN A 0 69  . 74.740   2.889   -49.473 1.00 40.49 69  A 1 
ATOM 513  O OE1 . GLN A 0 69  . 76.749   2.305   -50.057 1.00 40.49 69  A 1 
ATOM 514  N N   . MET A 0 70  . 72.831   -2.997  -47.630 1.00 40.18 70  A 1 
ATOM 515  C CA  . MET A 0 70  . 71.466   -3.430  -47.370 1.00 40.18 70  A 1 
ATOM 516  C C   . MET A 0 70  . 70.604   -2.174  -47.282 1.00 40.18 70  A 1 
ATOM 517  C CB  . MET A 0 70  . 71.383   -4.238  -46.065 1.00 40.18 70  A 1 
ATOM 518  O O   . MET A 0 70  . 70.855   -1.321  -46.427 1.00 40.18 70  A 1 
ATOM 519  C CG  . MET A 0 70  . 72.067   -5.603  -46.191 1.00 40.18 70  A 1 
ATOM 520  S SD  . MET A 0 70  . 72.126   -6.545  -44.641 1.00 40.18 70  A 1 
ATOM 521  C CE  . MET A 0 70  . 72.763   -8.117  -45.271 1.00 40.18 70  A 1 
ATOM 522  N N   . GLN A 0 71  . 69.603   -2.083  -48.155 1.00 42.26 71  A 1 
ATOM 523  C CA  . GLN A 0 71  . 68.438   -1.241  -47.920 1.00 42.26 71  A 1 
ATOM 524  C C   . GLN A 0 71  . 67.893   -1.629  -46.543 1.00 42.26 71  A 1 
ATOM 525  C CB  . GLN A 0 71  . 67.438   -1.483  -49.062 1.00 42.26 71  A 1 
ATOM 526  O O   . GLN A 0 71  . 67.642   -2.808  -46.288 1.00 42.26 71  A 1 
ATOM 527  C CG  . GLN A 0 71  . 66.171   -0.614  -48.995 1.00 42.26 71  A 1 
ATOM 528  C CD  . GLN A 0 71  . 65.282   -0.780  -50.232 1.00 42.26 71  A 1 
ATOM 529  N NE2 . GLN A 0 71  . 64.041   -0.353  -50.167 1.00 42.26 71  A 1 
ATOM 530  O OE1 . GLN A 0 71  . 65.691   -1.276  -51.277 1.00 42.26 71  A 1 
ATOM 531  N N   . LYS A 0 72  . 67.830   -0.657  -45.634 1.00 44.52 72  A 1 
ATOM 532  C CA  . LYS A 0 72  . 67.271   -0.852  -44.302 1.00 44.52 72  A 1 
ATOM 533  C C   . LYS A 0 72  . 65.880   -0.254  -44.313 1.00 44.52 72  A 1 
ATOM 534  C CB  . LYS A 0 72  . 68.129   -0.190  -43.224 1.00 44.52 72  A 1 
ATOM 535  O O   . LYS A 0 72  . 65.742   0.943   -44.100 1.00 44.52 72  A 1 
ATOM 536  C CG  . LYS A 0 72  . 69.418   -0.954  -42.912 1.00 44.52 72  A 1 
ATOM 537  C CD  . LYS A 0 72  . 70.014   -0.292  -41.671 1.00 44.52 72  A 1 
ATOM 538  C CE  . LYS A 0 72  . 71.287   -0.983  -41.206 1.00 44.52 72  A 1 
ATOM 539  N NZ  . LYS A 0 72  . 71.718   -0.354  -39.939 1.00 44.52 72  A 1 
ATOM 540  N N   . THR A 0 73  . 64.904   -1.103  -44.585 1.00 47.99 73  A 1 
ATOM 541  C CA  . THR A 0 73  . 63.580   -0.926  -44.002 1.00 47.99 73  A 1 
ATOM 542  C C   . THR A 0 73  . 63.686   -1.245  -42.511 1.00 47.99 73  A 1 
ATOM 543  C CB  . THR A 0 73  . 62.554   -1.835  -44.696 1.00 47.99 73  A 1 
ATOM 544  O O   . THR A 0 73  . 64.481   -2.109  -42.106 1.00 47.99 73  A 1 
ATOM 545  C CG2 . THR A 0 73  . 62.361   -1.419  -46.156 1.00 47.99 73  A 1 
ATOM 546  O OG1 . THR A 0 73  . 63.011   -3.176  -44.707 1.00 47.99 73  A 1 
ATOM 547  N N   . SER A 0 74  . 62.931   -0.525  -41.696 1.00 50.71 74  A 1 
ATOM 548  C CA  . SER A 0 74  . 62.626   -0.924  -40.328 1.00 50.71 74  A 1 
ATOM 549  C C   . SER A 0 74  . 61.143   -0.718  -40.110 1.00 50.71 74  A 1 
ATOM 550  C CB  . SER A 0 74  . 63.454   -0.174  -39.280 1.00 50.71 74  A 1 
ATOM 551  O O   . SER A 0 74  . 60.714   0.407   -39.899 1.00 50.71 74  A 1 
ATOM 552  O OG  . SER A 0 74  . 63.450   1.225   -39.465 1.00 50.71 74  A 1 
ATOM 553  N N   . ASP A 0 75  . 60.449   -1.841  -40.171 1.00 56.56 75  A 1 
ATOM 554  C CA  . ASP A 0 75  . 59.061   -2.087  -39.833 1.00 56.56 75  A 1 
ATOM 555  C C   . ASP A 0 75  . 58.900   -2.121  -38.300 1.00 56.56 75  A 1 
ATOM 556  C CB  . ASP A 0 75  . 58.623   -3.413  -40.528 1.00 56.56 75  A 1 
ATOM 557  O O   . ASP A 0 75  . 59.625   -2.850  -37.605 1.00 56.56 75  A 1 
ATOM 558  C CG  . ASP A 0 75  . 59.614   -4.621  -40.578 1.00 56.56 75  A 1 
ATOM 559  O OD1 . ASP A 0 75  . 60.846   -4.480  -40.338 1.00 56.56 75  A 1 
ATOM 560  O OD2 . ASP A 0 75  . 59.186   -5.733  -40.974 1.00 56.56 75  A 1 
ATOM 561  N N   . TRP A 0 76  . 57.984   -1.315  -37.747 1.00 54.50 76  A 1 
ATOM 562  C CA  . TRP A 0 76  . 57.632   -1.370  -36.323 1.00 54.50 76  A 1 
ATOM 563  C C   . TRP A 0 76  . 56.126   -1.273  -36.063 1.00 54.50 76  A 1 
ATOM 564  C CB  . TRP A 0 76  . 58.432   -0.347  -35.496 1.00 54.50 76  A 1 
ATOM 565  O O   . TRP A 0 76  . 55.609   -0.219  -35.710 1.00 54.50 76  A 1 
ATOM 566  C CG  . TRP A 0 76  . 58.487   -0.707  -34.036 1.00 54.50 76  A 1 
ATOM 567  C CD1 . TRP A 0 76  . 59.332   -1.626  -33.522 1.00 54.50 76  A 1 
ATOM 568  C CD2 . TRP A 0 76  . 57.602   -0.318  -32.933 1.00 54.50 76  A 1 
ATOM 569  C CE2 . TRP A 0 76  . 57.982   -1.061  -31.772 1.00 54.50 76  A 1 
ATOM 570  C CE3 . TRP A 0 76  . 56.497   0.547   -32.789 1.00 54.50 76  A 1 
ATOM 571  N NE1 . TRP A 0 76  . 59.047   -1.834  -32.187 1.00 54.50 76  A 1 
ATOM 572  C CH2 . TRP A 0 76  . 56.210   -0.083  -30.444 1.00 54.50 76  A 1 
ATOM 573  C CZ2 . TRP A 0 76  . 57.304   -0.961  -30.544 1.00 54.50 76  A 1 
ATOM 574  C CZ3 . TRP A 0 76  . 55.816   0.670   -31.563 1.00 54.50 76  A 1 
ATOM 575  N N   . ASP A 0 77  . 55.441   -2.409  -36.168 1.00 71.66 77  A 1 
ATOM 576  C CA  . ASP A 0 77  . 54.031   -2.535  -35.800 1.00 71.66 77  A 1 
ATOM 577  C C   . ASP A 0 77  . 53.840   -2.650  -34.272 1.00 71.66 77  A 1 
ATOM 578  C CB  . ASP A 0 77  . 53.313   -3.709  -36.523 1.00 71.66 77  A 1 
ATOM 579  O O   . ASP A 0 77  . 54.414   -3.524  -33.603 1.00 71.66 77  A 1 
ATOM 580  C CG  . ASP A 0 77  . 54.085   -4.474  -37.614 1.00 71.66 77  A 1 
ATOM 581  O OD1 . ASP A 0 77  . 54.778   -3.842  -38.437 1.00 71.66 77  A 1 
ATOM 582  O OD2 . ASP A 0 77  . 54.016   -5.729  -37.589 1.00 71.66 77  A 1 
ATOM 583  N N   . ALA A 0 78  . 52.930   -1.842  -33.730 1.00 70.63 78  A 1 
ATOM 584  C CA  . ALA A 0 78  . 52.285   -2.051  -32.442 1.00 70.63 78  A 1 
ATOM 585  C C   . ALA A 0 78  . 50.770   -2.196  -32.623 1.00 70.63 78  A 1 
ATOM 586  C CB  . ALA A 0 78  . 52.639   -0.914  -31.481 1.00 70.63 78  A 1 
ATOM 587  O O   . ALA A 0 78  . 50.109   -1.384  -33.259 1.00 70.63 78  A 1 
ATOM 588  N N   . TRP A 0 79  . 50.197   -3.224  -31.998 1.00 77.70 79  A 1 
ATOM 589  C CA  . TRP A 0 79  . 48.751   -3.421  -31.940 1.00 77.70 79  A 1 
ATOM 590  C C   . TRP A 0 79  . 48.318   -3.734  -30.508 1.00 77.70 79  A 1 
ATOM 591  C CB  . TRP A 0 79  . 48.323   -4.508  -32.930 1.00 77.70 79  A 1 
ATOM 592  O O   . TRP A 0 79  . 48.904   -4.601  -29.849 1.00 77.70 79  A 1 
ATOM 593  C CG  . TRP A 0 79  . 46.868   -4.840  -32.846 1.00 77.70 79  A 1 
ATOM 594  C CD1 . TRP A 0 79  . 45.866   -4.006  -33.196 1.00 77.70 79  A 1 
ATOM 595  C CD2 . TRP A 0 79  . 46.224   -6.008  -32.253 1.00 77.70 79  A 1 
ATOM 596  C CE2 . TRP A 0 79  . 44.812   -5.801  -32.265 1.00 77.70 79  A 1 
ATOM 597  C CE3 . TRP A 0 79  . 46.696   -7.201  -31.661 1.00 77.70 79  A 1 
ATOM 598  N NE1 . TRP A 0 79  . 44.653   -4.563  -32.852 1.00 77.70 79  A 1 
ATOM 599  C CH2 . TRP A 0 79  . 44.416   -7.914  -31.145 1.00 77.70 79  A 1 
ATOM 600  C CZ2 . TRP A 0 79  . 43.914   -6.734  -31.722 1.00 77.70 79  A 1 
ATOM 601  C CZ3 . TRP A 0 79  . 45.804   -8.147  -31.116 1.00 77.70 79  A 1 
ATOM 602  N N   . GLY A 0 80  . 47.304   -3.011  -30.037 1.00 81.31 80  A 1 
ATOM 603  C CA  . GLY A 0 80  . 46.730   -3.109  -28.703 1.00 81.31 80  A 1 
ATOM 604  C C   . GLY A 0 80  . 45.265   -3.537  -28.723 1.00 81.31 80  A 1 
ATOM 605  O O   . GLY A 0 80  . 44.518   -3.258  -29.667 1.00 81.31 80  A 1 
ATOM 606  N N   . ARG A 0 81  . 44.866   -4.225  -27.650 1.00 85.17 81  A 1 
ATOM 607  C CA  . ARG A 0 81  . 43.468   -4.369  -27.250 1.00 85.17 81  A 1 
ATOM 608  C C   . ARG A 0 81  . 43.361   -4.647  -25.753 1.00 85.17 81  A 1 
ATOM 609  C CB  . ARG A 0 81  . 42.753   -5.445  -28.079 1.00 85.17 81  A 1 
ATOM 610  O O   . ARG A 0 81  . 43.834   -5.695  -25.297 1.00 85.17 81  A 1 
ATOM 611  C CG  . ARG A 0 81  . 41.255   -5.463  -27.742 1.00 85.17 81  A 1 
ATOM 612  C CD  . ARG A 0 81  . 40.499   -6.325  -28.749 1.00 85.17 81  A 1 
ATOM 613  N NE  . ARG A 0 81  . 39.054   -6.176  -28.562 1.00 85.17 81  A 1 
ATOM 614  N NH1 . ARG A 0 81  . 38.292   -6.954  -30.575 1.00 85.17 81  A 1 
ATOM 615  N NH2 . ARG A 0 81  . 36.853   -6.544  -28.963 1.00 85.17 81  A 1 
ATOM 616  C CZ  . ARG A 0 81  . 38.082   -6.563  -29.357 1.00 85.17 81  A 1 
ATOM 617  N N   . ASP A 0 82  . 42.690   -3.757  -25.039 1.00 85.16 82  A 1 
ATOM 618  C CA  . ASP A 0 82  . 42.289   -3.914  -23.640 1.00 85.16 82  A 1 
ATOM 619  C C   . ASP A 0 82  . 40.790   -4.250  -23.591 1.00 85.16 82  A 1 
ATOM 620  C CB  . ASP A 0 82  . 42.579   -2.642  -22.822 1.00 85.16 82  A 1 
ATOM 621  O O   . ASP A 0 82  . 40.060   -3.988  -24.539 1.00 85.16 82  A 1 
ATOM 622  C CG  . ASP A 0 82  . 44.055   -2.290  -22.615 1.00 85.16 82  A 1 
ATOM 623  O OD1 . ASP A 0 82  . 44.841   -2.342  -23.589 1.00 85.16 82  A 1 
ATOM 624  O OD2 . ASP A 0 82  . 44.442   -2.086  -21.437 1.00 85.16 82  A 1 
ATOM 625  N N   . GLN A 0 83  . 40.339   -4.883  -22.503 1.00 88.34 83  A 1 
ATOM 626  C CA  . GLN A 0 83  . 38.921   -5.151  -22.229 1.00 88.34 83  A 1 
ATOM 627  C C   . GLN A 0 83  . 38.663   -5.022  -20.729 1.00 88.34 83  A 1 
ATOM 628  C CB  . GLN A 0 83  . 38.501   -6.553  -22.725 1.00 88.34 83  A 1 
ATOM 629  O O   . GLN A 0 83  . 39.109   -5.870  -19.943 1.00 88.34 83  A 1 
ATOM 630  C CG  . GLN A 0 83  . 38.014   -6.473  -24.169 1.00 88.34 83  A 1 
ATOM 631  C CD  . GLN A 0 83  . 37.782   -7.799  -24.872 1.00 88.34 83  A 1 
ATOM 632  N NE2 . GLN A 0 83  . 37.909   -7.771  -26.172 1.00 88.34 83  A 1 
ATOM 633  O OE1 . GLN A 0 83  . 37.483   -8.855  -24.324 1.00 88.34 83  A 1 
ATOM 634  N N   . ASP A 0 84  . 37.928   -3.984  -20.342 1.00 90.37 84  A 1 
ATOM 635  C CA  . ASP A 0 84  . 37.406   -3.767  -18.996 1.00 90.37 84  A 1 
ATOM 636  C C   . ASP A 0 84  . 35.961   -4.294  -18.884 1.00 90.37 84  A 1 
ATOM 637  C CB  . ASP A 0 84  . 37.534   -2.283  -18.609 1.00 90.37 84  A 1 
ATOM 638  O O   . ASP A 0 84  . 35.188   -4.319  -19.844 1.00 90.37 84  A 1 
ATOM 639  C CG  . ASP A 0 84  . 37.112   -2.020  -17.156 1.00 90.37 84  A 1 
ATOM 640  O OD1 . ASP A 0 84  . 35.889   -1.970  -16.881 1.00 90.37 84  A 1 
ATOM 641  O OD2 . ASP A 0 84  . 37.992   -2.027  -16.260 1.00 90.37 84  A 1 
ATOM 642  N N   . LEU A 0 85  . 35.594   -4.765  -17.689 1.00 92.39 85  A 1 
ATOM 643  C CA  . LEU A 0 85  . 34.210   -5.084  -17.347 1.00 92.39 85  A 1 
ATOM 644  C C   . LEU A 0 85  . 34.002   -4.947  -15.836 1.00 92.39 85  A 1 
ATOM 645  C CB  . LEU A 0 85  . 33.846   -6.490  -17.866 1.00 92.39 85  A 1 
ATOM 646  O O   . LEU A 0 85  . 34.327   -5.852  -15.057 1.00 92.39 85  A 1 
ATOM 647  C CG  . LEU A 0 85  . 32.413   -6.948  -17.525 1.00 92.39 85  A 1 
ATOM 648  C CD1 . LEU A 0 85  . 31.324   -6.037  -18.089 1.00 92.39 85  A 1 
ATOM 649  C CD2 . LEU A 0 85  . 32.177   -8.352  -18.087 1.00 92.39 85  A 1 
ATOM 650  N N   . ALA A 0 86  . 33.395   -3.839  -15.422 1.00 94.20 86  A 1 
ATOM 651  C CA  . ALA A 0 86  . 33.003   -3.587  -14.043 1.00 94.20 86  A 1 
ATOM 652  C C   . ALA A 0 86  . 31.488   -3.768  -13.865 1.00 94.20 86  A 1 
ATOM 653  C CB  . ALA A 0 86  . 33.493   -2.195  -13.632 1.00 94.20 86  A 1 
ATOM 654  O O   . ALA A 0 86  . 30.685   -3.041  -14.446 1.00 94.20 86  A 1 
ATOM 655  N N   . ILE A 0 87  . 31.091   -4.711  -13.004 1.00 95.11 87  A 1 
ATOM 656  C CA  . ILE A 0 87  . 29.690   -4.924  -12.615 1.00 95.11 87  A 1 
ATOM 657  C C   . ILE A 0 87  . 29.555   -4.727  -11.105 1.00 95.11 87  A 1 
ATOM 658  C CB  . ILE A 0 87  . 29.159   -6.305  -13.075 1.00 95.11 87  A 1 
ATOM 659  O O   . ILE A 0 87  . 30.198   -5.440  -10.332 1.00 95.11 87  A 1 
ATOM 660  C CG1 . ILE A 0 87  . 29.439   -6.531  -14.582 1.00 95.11 87  A 1 
ATOM 661  C CG2 . ILE A 0 87  . 27.655   -6.413  -12.741 1.00 95.11 87  A 1 
ATOM 662  C CD1 . ILE A 0 87  . 28.850   -7.819  -15.172 1.00 95.11 87  A 1 
ATOM 663  N N   . ASP A 0 88  . 28.694   -3.797  -10.693 1.00 95.07 88  A 1 
ATOM 664  C CA  . ASP A 0 88  . 28.171   -3.719  -9.325  1.00 95.07 88  A 1 
ATOM 665  C C   . ASP A 0 88  . 26.695   -4.134  -9.349  1.00 95.07 88  A 1 
ATOM 666  C CB  . ASP A 0 88  . 28.404   -2.327  -8.703  1.00 95.07 88  A 1 
ATOM 667  O O   . ASP A 0 88  . 25.928   -3.717  -10.217 1.00 95.07 88  A 1 
ATOM 668  C CG  . ASP A 0 88  . 28.259   -2.304  -7.168  1.00 95.07 88  A 1 
ATOM 669  O OD1 . ASP A 0 88  . 27.879   -3.343  -6.578  1.00 95.07 88  A 1 
ATOM 670  O OD2 . ASP A 0 88  . 28.575   -1.252  -6.565  1.00 95.07 88  A 1 
ATOM 671  N N   . GLU A 0 89  . 26.289   -4.999  -8.425  1.00 93.14 89  A 1 
ATOM 672  C CA  . GLU A 0 89  . 24.925   -5.516  -8.349  1.00 93.14 89  A 1 
ATOM 673  C C   . GLU A 0 89  . 24.516   -5.680  -6.886  1.00 93.14 89  A 1 
ATOM 674  C CB  . GLU A 0 89  . 24.770   -6.814  -9.163  1.00 93.14 89  A 1 
ATOM 675  O O   . GLU A 0 89  . 25.151   -6.383  -6.094  1.00 93.14 89  A 1 
ATOM 676  C CG  . GLU A 0 89  . 23.305   -7.278  -9.193  1.00 93.14 89  A 1 
ATOM 677  C CD  . GLU A 0 89  . 23.059   -8.419  -10.192 1.00 93.14 89  A 1 
ATOM 678  O OE1 . GLU A 0 89  . 22.177   -8.241  -11.068 1.00 93.14 89  A 1 
ATOM 679  O OE2 . GLU A 0 89  . 23.697   -9.485  -10.047 1.00 93.14 89  A 1 
ATOM 680  N N   . SER A 0 90  . 23.425   -5.014  -6.525  1.00 94.14 90  A 1 
ATOM 681  C CA  . SER A 0 90  . 22.936   -4.911  -5.160  1.00 94.14 90  A 1 
ATOM 682  C C   . SER A 0 90  . 21.456   -5.271  -5.078  1.00 94.14 90  A 1 
ATOM 683  C CB  . SER A 0 90  . 23.235   -3.519  -4.595  1.00 94.14 90  A 1 
ATOM 684  O O   . SER A 0 90  . 20.648   -4.938  -5.946  1.00 94.14 90  A 1 
ATOM 685  O OG  . SER A 0 90  . 22.437   -2.532  -5.208  1.00 94.14 90  A 1 
ATOM 686  N N   . TYR A 0 91  . 21.102   -5.967  -4.001  1.00 94.04 91  A 1 
ATOM 687  C CA  . TYR A 0 91  . 19.734   -6.363  -3.701  1.00 94.04 91  A 1 
ATOM 688  C C   . TYR A 0 91  . 19.467   -6.209  -2.203  1.00 94.04 91  A 1 
ATOM 689  C CB  . TYR A 0 91  . 19.494   -7.794  -4.192  1.00 94.04 91  A 1 
ATOM 690  O O   . TYR A 0 91  . 20.251   -6.670  -1.367  1.00 94.04 91  A 1 
ATOM 691  C CG  . TYR A 0 91  . 18.148   -8.355  -3.782  1.00 94.04 91  A 1 
ATOM 692  C CD1 . TYR A 0 91  . 18.071   -9.260  -2.707  1.00 94.04 91  A 1 
ATOM 693  C CD2 . TYR A 0 91  . 16.976   -7.942  -4.446  1.00 94.04 91  A 1 
ATOM 694  C CE1 . TYR A 0 91  . 16.827   -9.780  -2.311  1.00 94.04 91  A 1 
ATOM 695  C CE2 . TYR A 0 91  . 15.725   -8.453  -4.048  1.00 94.04 91  A 1 
ATOM 696  O OH  . TYR A 0 91  . 14.470   -9.914  -2.613  1.00 94.04 91  A 1 
ATOM 697  C CZ  . TYR A 0 91  . 15.655   -9.381  -2.989  1.00 94.04 91  A 1 
ATOM 698  N N   . GLY A 0 92  . 18.357   -5.561  -1.855  1.00 90.37 92  A 1 
ATOM 699  C CA  . GLY A 0 92  . 17.976   -5.262  -0.479  1.00 90.37 92  A 1 
ATOM 700  C C   . GLY A 0 92  . 16.493   -5.511  -0.239  1.00 90.37 92  A 1 
ATOM 701  O O   . GLY A 0 92  . 15.651   -5.068  -1.009  1.00 90.37 92  A 1 
ATOM 702  N N   . LYS A 0 93  . 16.156   -6.187  0.864   1.00 88.68 93  A 1 
ATOM 703  C CA  . LYS A 0 93  . 14.768   -6.467  1.258   1.00 88.68 93  A 1 
ATOM 704  C C   . LYS A 0 93  . 14.541   -6.134  2.729   1.00 88.68 93  A 1 
ATOM 705  C CB  . LYS A 0 93  . 14.422   -7.916  0.884   1.00 88.68 93  A 1 
ATOM 706  O O   . LYS A 0 93  . 15.297   -6.583  3.590   1.00 88.68 93  A 1 
ATOM 707  C CG  . LYS A 0 93  . 12.969   -8.277  1.230   1.00 88.68 93  A 1 
ATOM 708  C CD  . LYS A 0 93  . 12.503   -9.481  0.403   1.00 88.68 93  A 1 
ATOM 709  C CE  . LYS A 0 93  . 11.018   -9.761  0.655   1.00 88.68 93  A 1 
ATOM 710  N NZ  . LYS A 0 93  . 10.438   -10.572 -0.441  1.00 88.68 93  A 1 
ATOM 711  N N   . THR A 0 94  . 13.510   -5.339  3.009   1.00 84.74 94  A 1 
ATOM 712  C CA  . THR A 0 94  . 13.156   -4.843  4.350   1.00 84.74 94  A 1 
ATOM 713  C C   . THR A 0 94  . 11.683   -5.121  4.637   1.00 84.74 94  A 1 
ATOM 714  C CB  . THR A 0 94  . 13.450   -3.341  4.473   1.00 84.74 94  A 1 
ATOM 715  O O   . THR A 0 94  . 10.832   -4.825  3.809   1.00 84.74 94  A 1 
ATOM 716  C CG2 . THR A 0 94  . 13.100   -2.770  5.848   1.00 84.74 94  A 1 
ATOM 717  O OG1 . THR A 0 94  . 14.830   -3.118  4.311   1.00 84.74 94  A 1 
ATOM 718  N N   . THR A 0 95  . 11.377   -5.666  5.818   1.00 71.30 95  A 1 
ATOM 719  C CA  . THR A 0 95  . 10.116   -6.383  6.077   1.00 71.30 95  A 1 
ATOM 720  C C   . THR A 0 95  . 9.524    -6.085  7.460   1.00 71.30 95  A 1 
ATOM 721  C CB  . THR A 0 95  . 10.381   -7.892  5.879   1.00 71.30 95  A 1 
ATOM 722  O O   . THR A 0 95  . 10.261   -5.878  8.422   1.00 71.30 95  A 1 
ATOM 723  C CG2 . THR A 0 95  . 9.382    -8.880  6.479   1.00 71.30 95  A 1 
ATOM 724  O OG1 . THR A 0 95  . 10.430   -8.169  4.503   1.00 71.30 95  A 1 
ATOM 725  N N   . ALA A 0 96  . 8.188    -6.136  7.529   1.00 73.01 96  A 1 
ATOM 726  C CA  . ALA A 0 96  . 7.320    -6.300  8.707   1.00 73.01 96  A 1 
ATOM 727  C C   . ALA A 0 96  . 7.402    -5.318  9.901   1.00 73.01 96  A 1 
ATOM 728  C CB  . ALA A 0 96  . 7.437    -7.742  9.216   1.00 73.01 96  A 1 
ATOM 729  O O   . ALA A 0 96  . 8.383    -5.233  10.640  1.00 73.01 96  A 1 
ATOM 730  N N   . LYS A 0 97  . 6.242    -4.736  10.227  1.00 86.38 97  A 1 
ATOM 731  C CA  . LYS A 0 97  . 5.837    -4.270  11.562  1.00 86.38 97  A 1 
ATOM 732  C C   . LYS A 0 97  . 4.373    -4.642  11.808  1.00 86.38 97  A 1 
ATOM 733  C CB  . LYS A 0 97  . 6.032    -2.751  11.702  1.00 86.38 97  A 1 
ATOM 734  O O   . LYS A 0 97  . 3.541    -4.545  10.906  1.00 86.38 97  A 1 
ATOM 735  C CG  . LYS A 0 97  . 7.514    -2.359  11.645  1.00 86.38 97  A 1 
ATOM 736  C CD  . LYS A 0 97  . 7.720    -0.849  11.776  1.00 86.38 97  A 1 
ATOM 737  C CE  . LYS A 0 97  . 9.216    -0.568  11.605  1.00 86.38 97  A 1 
ATOM 738  N NZ  . LYS A 0 97  . 9.490    0.881   11.458  1.00 86.38 97  A 1 
ATOM 739  N N   . SER A 0 98  . 4.044    -5.017  13.040  1.00 88.31 98  A 1 
ATOM 740  C CA  . SER A 0 98  . 2.671    -5.312  13.458  1.00 88.31 98  A 1 
ATOM 741  C C   . SER A 0 98  . 2.409    -4.870  14.893  1.00 88.31 98  A 1 
ATOM 742  C CB  . SER A 0 98  . 2.354    -6.803  13.309  1.00 88.31 98  A 1 
ATOM 743  O O   . SER A 0 98  . 3.276    -5.002  15.754  1.00 88.31 98  A 1 
ATOM 744  O OG  . SER A 0 98  . 3.284    -7.595  14.020  1.00 88.31 98  A 1 
ATOM 745  N N   . TYR A 0 99  . 1.192    -4.401  15.135  1.00 88.10 99  A 1 
ATOM 746  C CA  . TYR A 0 99  . 0.616    -4.092  16.435  1.00 88.10 99  A 1 
ATOM 747  C C   . TYR A 0 99  . -0.751   -4.773  16.531  1.00 88.10 99  A 1 
ATOM 748  C CB  . TYR A 0 99  . 0.506    -2.569  16.587  1.00 88.10 99  A 1 
ATOM 749  O O   . TYR A 0 99  . -1.487   -4.833  15.545  1.00 88.10 99  A 1 
ATOM 750  C CG  . TYR A 0 99  . -0.413   -2.104  17.702  1.00 88.10 99  A 1 
ATOM 751  C CD1 . TYR A 0 99  . -1.715   -1.660  17.397  1.00 88.10 99  A 1 
ATOM 752  C CD2 . TYR A 0 99  . 0.023    -2.136  19.042  1.00 88.10 99  A 1 
ATOM 753  C CE1 . TYR A 0 99  . -2.564   -1.207  18.423  1.00 88.10 99  A 1 
ATOM 754  C CE2 . TYR A 0 99  . -0.834   -1.701  20.074  1.00 88.10 99  A 1 
ATOM 755  O OH  . TYR A 0 99  . -2.945   -0.748  20.734  1.00 88.10 99  A 1 
ATOM 756  C CZ  . TYR A 0 99  . -2.125   -1.219  19.761  1.00 88.10 99  A 1 
ATOM 757  N N   . THR A 0 100 . -1.065   -5.279  17.716  1.00 94.59 100 A 1 
ATOM 758  C CA  . THR A 0 100 . -2.353   -5.871  18.079  1.00 94.59 100 A 1 
ATOM 759  C C   . THR A 0 100 . -2.649   -5.495  19.523  1.00 94.59 100 A 1 
ATOM 760  C CB  . THR A 0 100 . -2.355   -7.405  17.955  1.00 94.59 100 A 1 
ATOM 761  O O   . THR A 0 100 . -1.746   -5.575  20.361  1.00 94.59 100 A 1 
ATOM 762  C CG2 . THR A 0 100 . -2.345   -7.874  16.501  1.00 94.59 100 A 1 
ATOM 763  O OG1 . THR A 0 100 . -1.209   -7.954  18.574  1.00 94.59 100 A 1 
ATOM 764  N N   . ALA A 0 101 . -3.887   -5.120  19.819  1.00 93.25 101 A 1 
ATOM 765  C CA  . ALA A 0 101 . -4.395   -5.023  21.180  1.00 93.25 101 A 1 
ATOM 766  C C   . ALA A 0 101 . -5.831   -5.546  21.236  1.00 93.25 101 A 1 
ATOM 767  C CB  . ALA A 0 101 . -4.272   -3.587  21.696  1.00 93.25 101 A 1 
ATOM 768  O O   . ALA A 0 101 . -6.557   -5.489  20.246  1.00 93.25 101 A 1 
ATOM 769  N N   . GLU A 0 102 . -6.188   -6.070  22.400  1.00 92.36 102 A 1 
ATOM 770  C CA  . GLU A 0 102 . -7.464   -6.703  22.713  1.00 92.36 102 A 1 
ATOM 771  C C   . GLU A 0 102 . -7.867   -6.198  24.108  1.00 92.36 102 A 1 
ATOM 772  C CB  . GLU A 0 102 . -7.295   -8.240  22.699  1.00 92.36 102 A 1 
ATOM 773  O O   . GLU A 0 102 . -7.038   -6.220  25.027  1.00 92.36 102 A 1 
ATOM 774  C CG  . GLU A 0 102 . -6.965   -8.822  21.304  1.00 92.36 102 A 1 
ATOM 775  C CD  . GLU A 0 102 . -6.454   -10.279 21.306  1.00 92.36 102 A 1 
ATOM 776  O OE1 . GLU A 0 102 . -6.277   -10.825 20.191  1.00 92.36 102 A 1 
ATOM 777  O OE2 . GLU A 0 102 . -6.128   -10.821 22.389  1.00 92.36 102 A 1 
ATOM 778  N N   . SER A 0 103 . -9.102   -5.728  24.265  1.00 95.19 103 A 1 
ATOM 779  C CA  . SER A 0 103 . -9.728   -5.404  25.552  1.00 95.19 103 A 1 
ATOM 780  C C   . SER A 0 103 . -11.001  -6.224  25.723  1.00 95.19 103 A 1 
ATOM 781  C CB  . SER A 0 103 . -9.996   -3.898  25.760  1.00 95.19 103 A 1 
ATOM 782  O O   . SER A 0 103 . -11.699  -6.525  24.757  1.00 95.19 103 A 1 
ATOM 783  O OG  . SER A 0 103 . -10.192  -3.162  24.568  1.00 95.19 103 A 1 
ATOM 784  N N   . TYR A 0 104 . -11.279  -6.616  26.964  1.00 93.76 104 A 1 
ATOM 785  C CA  . TYR A 0 104 . -12.498  -7.323  27.326  1.00 93.76 104 A 1 
ATOM 786  C C   . TYR A 0 104 . -12.921  -6.945  28.739  1.00 93.76 104 A 1 
ATOM 787  C CB  . TYR A 0 104 . -12.293  -8.839  27.235  1.00 93.76 104 A 1 
ATOM 788  O O   . TYR A 0 104 . -12.161  -7.180  29.682  1.00 93.76 104 A 1 
ATOM 789  C CG  . TYR A 0 104 . -13.499  -9.625  27.715  1.00 93.76 104 A 1 
ATOM 790  C CD1 . TYR A 0 104 . -13.374  -10.600 28.726  1.00 93.76 104 A 1 
ATOM 791  C CD2 . TYR A 0 104 . -14.763  -9.348  27.162  1.00 93.76 104 A 1 
ATOM 792  C CE1 . TYR A 0 104 . -14.498  -11.353 29.119  1.00 93.76 104 A 1 
ATOM 793  C CE2 . TYR A 0 104 . -15.885  -10.089 27.558  1.00 93.76 104 A 1 
ATOM 794  O OH  . TYR A 0 104 . -16.798  -11.922 28.778  1.00 93.76 104 A 1 
ATOM 795  C CZ  . TYR A 0 104 . -15.743  -11.122 28.497  1.00 93.76 104 A 1 
ATOM 796  N N   . ASP A 0 105 . -14.138  -6.427  28.863  1.00 91.74 105 A 1 
ATOM 797  C CA  . ASP A 0 105 . -14.763  -6.091  30.136  1.00 91.74 105 A 1 
ATOM 798  C C   . ASP A 0 105 . -16.084  -6.866  30.303  1.00 91.74 105 A 1 
ATOM 799  C CB  . ASP A 0 105 . -14.948  -4.565  30.250  1.00 91.74 105 A 1 
ATOM 800  O O   . ASP A 0 105 . -16.904  -6.951  29.387  1.00 91.74 105 A 1 
ATOM 801  C CG  . ASP A 0 105 . -13.627  -3.796  30.437  1.00 91.74 105 A 1 
ATOM 802  O OD1 . ASP A 0 105 . -12.815  -4.218  31.295  1.00 91.74 105 A 1 
ATOM 803  O OD2 . ASP A 0 105 . -13.447  -2.746  29.780  1.00 91.74 105 A 1 
ATOM 804  N N   . GLU A 0 106 . -16.294  -7.420  31.502  1.00 93.22 106 A 1 
ATOM 805  C CA  . GLU A 0 106 . -17.592  -7.910  31.984  1.00 93.22 106 A 1 
ATOM 806  C C   . GLU A 0 106 . -18.074  -6.972  33.095  1.00 93.22 106 A 1 
ATOM 807  C CB  . GLU A 0 106 . -17.520  -9.346  32.554  1.00 93.22 106 A 1 
ATOM 808  O O   . GLU A 0 106 . -17.302  -6.645  34.001  1.00 93.22 106 A 1 
ATOM 809  C CG  . GLU A 0 106 . -16.987  -10.405 31.581  1.00 93.22 106 A 1 
ATOM 810  C CD  . GLU A 0 106 . -17.211  -11.867 32.037  1.00 93.22 106 A 1 
ATOM 811  O OE1 . GLU A 0 106 . -17.122  -12.777 31.167  1.00 93.22 106 A 1 
ATOM 812  O OE2 . GLU A 0 106 . -17.513  -12.132 33.216  1.00 93.22 106 A 1 
ATOM 813  N N   . TRP A 0 107 . -19.345  -6.576  33.070  1.00 90.90 107 A 1 
ATOM 814  C CA  . TRP A 0 107 . -19.944  -5.755  34.122  1.00 90.90 107 A 1 
ATOM 815  C C   . TRP A 0 107 . -21.351  -6.230  34.493  1.00 90.90 107 A 1 
ATOM 816  C CB  . TRP A 0 107 . -19.892  -4.272  33.730  1.00 90.90 107 A 1 
ATOM 817  O O   . TRP A 0 107 . -22.088  -6.777  33.676  1.00 90.90 107 A 1 
ATOM 818  C CG  . TRP A 0 107 . -20.539  -3.908  32.429  1.00 90.90 107 A 1 
ATOM 819  C CD1 . TRP A 0 107 . -19.911  -3.837  31.232  1.00 90.90 107 A 1 
ATOM 820  C CD2 . TRP A 0 107 . -21.941  -3.591  32.163  1.00 90.90 107 A 1 
ATOM 821  C CE2 . TRP A 0 107 . -22.084  -3.317  30.769  1.00 90.90 107 A 1 
ATOM 822  C CE3 . TRP A 0 107 . -23.110  -3.528  32.955  1.00 90.90 107 A 1 
ATOM 823  N NE1 . TRP A 0 107 . -20.816  -3.482  30.251  1.00 90.90 107 A 1 
ATOM 824  C CH2 . TRP A 0 107 . -24.468  -2.962  31.003  1.00 90.90 107 A 1 
ATOM 825  C CZ2 . TRP A 0 107 . -23.322  -2.998  30.191  1.00 90.90 107 A 1 
ATOM 826  C CZ3 . TRP A 0 107 . -24.359  -3.218  32.382  1.00 90.90 107 A 1 
ATOM 827  N N   . ASP A 0 108 . -21.702  -6.030  35.762  1.00 85.67 108 A 1 
ATOM 828  C CA  . ASP A 0 108 . -22.936  -6.496  36.395  1.00 85.67 108 A 1 
ATOM 829  C C   . ASP A 0 108 . -23.404  -5.443  37.411  1.00 85.67 108 A 1 
ATOM 830  C CB  . ASP A 0 108 . -22.655  -7.849  37.077  1.00 85.67 108 A 1 
ATOM 831  O O   . ASP A 0 108 . -22.592  -4.907  38.174  1.00 85.67 108 A 1 
ATOM 832  C CG  . ASP A 0 108 . -23.893  -8.539  37.663  1.00 85.67 108 A 1 
ATOM 833  O OD1 . ASP A 0 108 . -25.019  -8.082  37.373  1.00 85.67 108 A 1 
ATOM 834  O OD2 . ASP A 0 108 . -23.686  -9.537  38.392  1.00 85.67 108 A 1 
ATOM 835  N N   . ASN A 0 109 . -24.695  -5.121  37.401  1.00 84.16 109 A 1 
ATOM 836  C CA  . ASN A 0 109 . -25.335  -4.178  38.307  1.00 84.16 109 A 1 
ATOM 837  C C   . ASN A 0 109 . -26.790  -4.598  38.561  1.00 84.16 109 A 1 
ATOM 838  C CB  . ASN A 0 109 . -25.252  -2.765  37.699  1.00 84.16 109 A 1 
ATOM 839  O O   . ASN A 0 109 . -27.654  -4.402  37.703  1.00 84.16 109 A 1 
ATOM 840  C CG  . ASN A 0 109 . -25.880  -1.712  38.597  1.00 84.16 109 A 1 
ATOM 841  N ND2 . ASN A 0 109 . -27.190  -1.606  38.613  1.00 84.16 109 A 1 
ATOM 842  O OD1 . ASN A 0 109 . -25.195  -0.977  39.289  1.00 84.16 109 A 1 
ATOM 843  N N   . ALA A 0 110 . -27.070  -5.070  39.774  1.00 82.09 110 A 1 
ATOM 844  C CA  . ALA A 0 110 . -28.425  -5.280  40.276  1.00 82.09 110 A 1 
ATOM 845  C C   . ALA A 0 110 . -28.808  -4.182  41.283  1.00 82.09 110 A 1 
ATOM 846  C CB  . ALA A 0 110 . -28.516  -6.684  40.882  1.00 82.09 110 A 1 
ATOM 847  O O   . ALA A 0 110 . -28.001  -3.851  42.157  1.00 82.09 110 A 1 
ATOM 848  N N   . ASP A 0 111 . -30.032  -3.665  41.180  1.00 78.44 111 A 1 
ATOM 849  C CA  . ASP A 0 111 . -30.664  -2.777  42.160  1.00 78.44 111 A 1 
ATOM 850  C C   . ASP A 0 111 . -32.008  -3.386  42.617  1.00 78.44 111 A 1 
ATOM 851  C CB  . ASP A 0 111 . -30.784  -1.339  41.607  1.00 78.44 111 A 1 
ATOM 852  O O   . ASP A 0 111 . -32.764  -3.939  41.818  1.00 78.44 111 A 1 
ATOM 853  C CG  . ASP A 0 111 . -30.536  -0.258  42.674  1.00 78.44 111 A 1 
ATOM 854  O OD1 . ASP A 0 111 . -30.586  -0.591  43.884  1.00 78.44 111 A 1 
ATOM 855  O OD2 . ASP A 0 111 . -30.208  0.887   42.279  1.00 78.44 111 A 1 
ATOM 856  N N   . ASP A 0 112 . -32.260  -3.381  43.928  1.00 76.89 112 A 1 
ATOM 857  C CA  . ASP A 0 112 . -33.149  -4.355  44.607  1.00 76.89 112 A 1 
ATOM 858  C C   . ASP A 0 112 . -34.139  -3.648  45.560  1.00 76.89 112 A 1 
ATOM 859  C CB  . ASP A 0 112 . -32.273  -5.432  45.295  1.00 76.89 112 A 1 
ATOM 860  O O   . ASP A 0 112 . -34.323  -4.032  46.729  1.00 76.89 112 A 1 
ATOM 861  C CG  . ASP A 0 112 . -32.913  -6.831  45.395  1.00 76.89 112 A 1 
ATOM 862  O OD1 . ASP A 0 112 . -32.519  -7.704  44.594  1.00 76.89 112 A 1 
ATOM 863  O OD2 . ASP A 0 112 . -33.722  -7.105  46.330  1.00 76.89 112 A 1 
ATOM 864  N N   . ASP A 0 113 . -34.712  -2.541  45.087  1.00 79.73 113 A 1 
ATOM 865  C CA  . ASP A 0 113 . -35.328  -1.512  45.926  1.00 79.73 113 A 1 
ATOM 866  C C   . ASP A 0 113 . -36.786  -1.823  46.337  1.00 79.73 113 A 1 
ATOM 867  C CB  . ASP A 0 113 . -35.089  -0.104  45.322  1.00 79.73 113 A 1 
ATOM 868  O O   . ASP A 0 113 . -37.444  -2.738  45.825  1.00 79.73 113 A 1 
ATOM 869  C CG  . ASP A 0 113 . -34.722  0.963   46.372  1.00 79.73 113 A 1 
ATOM 870  O OD1 . ASP A 0 113 . -34.772  0.644   47.591  1.00 79.73 113 A 1 
ATOM 871  O OD2 . ASP A 0 113 . -34.428  2.122   46.001  1.00 79.73 113 A 1 
ATOM 872  N N   . LYS A 0 114 . -37.250  -1.188  47.429  1.00 76.16 114 A 1 
ATOM 873  C CA  . LYS A 0 114 . -38.548  -1.509  48.073  1.00 76.16 114 A 1 
ATOM 874  C C   . LYS A 0 114 . -39.211  -0.286  48.695  1.00 76.16 114 A 1 
ATOM 875  C CB  . LYS A 0 114 . -38.406  -2.648  49.113  1.00 76.16 114 A 1 
ATOM 876  O O   . LYS A 0 114 . -38.798  0.197   49.755  1.00 76.16 114 A 1 
ATOM 877  C CG  . LYS A 0 114 . -37.942  -3.942  48.432  1.00 76.16 114 A 1 
ATOM 878  C CD  . LYS A 0 114 . -37.797  -5.205  49.278  1.00 76.16 114 A 1 
ATOM 879  C CE  . LYS A 0 114 . -37.340  -6.349  48.346  1.00 76.16 114 A 1 
ATOM 880  N NZ  . LYS A 0 114 . -36.026  -6.092  47.688  1.00 76.16 114 A 1 
ATOM 881  N N   . TRP A 0 115 . -40.319  0.156   48.105  1.00 74.56 115 A 1 
ATOM 882  C CA  . TRP A 0 115 . -41.028  1.376   48.494  1.00 74.56 115 A 1 
ATOM 883  C C   . TRP A 0 115 . -42.437  1.133   49.061  1.00 74.56 115 A 1 
ATOM 884  C CB  . TRP A 0 115 . -41.011  2.359   47.318  1.00 74.56 115 A 1 
ATOM 885  O O   . TRP A 0 115 . -43.103  0.122   48.830  1.00 74.56 115 A 1 
ATOM 886  C CG  . TRP A 0 115 . -41.481  1.820   46.003  1.00 74.56 115 A 1 
ATOM 887  C CD1 . TRP A 0 115 . -40.671  1.366   45.021  1.00 74.56 115 A 1 
ATOM 888  C CD2 . TRP A 0 115 . -42.838  1.706   45.472  1.00 74.56 115 A 1 
ATOM 889  C CE2 . TRP A 0 115 . -42.761  1.183   44.144  1.00 74.56 115 A 1 
ATOM 890  C CE3 . TRP A 0 115 . -44.124  2.023   45.972  1.00 74.56 115 A 1 
ATOM 891  N NE1 . TRP A 0 115 . -41.418  0.969   43.934  1.00 74.56 115 A 1 
ATOM 892  C CH2 . TRP A 0 115 . -45.162  1.339   43.868  1.00 74.56 115 A 1 
ATOM 893  C CZ2 . TRP A 0 115 . -43.900  1.004   43.348  1.00 74.56 115 A 1 
ATOM 894  C CZ3 . TRP A 0 115 . -45.275  1.840   45.179  1.00 74.56 115 A 1 
ATOM 895  N N   . GLY A 0 116 . -42.923  2.092   49.854  1.00 66.82 116 A 1 
ATOM 896  C CA  . GLY A 0 116 . -44.245  2.003   50.470  1.00 66.82 116 A 1 
ATOM 897  C C   . GLY A 0 116 . -44.739  3.311   51.077  1.00 66.82 116 A 1 
ATOM 898  O O   . GLY A 0 116 . -44.006  4.014   51.773  1.00 66.82 116 A 1 
ATOM 899  N N   . ALA A 0 117 . -46.012  3.621   50.843  1.00 67.63 117 A 1 
ATOM 900  C CA  . ALA A 0 117 . -46.689  4.827   51.299  1.00 67.63 117 A 1 
ATOM 901  C C   . ALA A 0 117 . -48.086  4.503   51.855  1.00 67.63 117 A 1 
ATOM 902  C CB  . ALA A 0 117 . -46.752  5.824   50.136  1.00 67.63 117 A 1 
ATOM 903  O O   . ALA A 0 117 . -48.829  3.686   51.310  1.00 67.63 117 A 1 
ATOM 904  N N   . GLN A 0 118 . -48.478  5.175   52.940  1.00 64.49 118 A 1 
ATOM 905  C CA  . GLN A 0 118 . -49.784  4.976   53.570  1.00 64.49 118 A 1 
ATOM 906  C C   . GLN A 0 118 . -50.418  6.309   53.980  1.00 64.49 118 A 1 
ATOM 907  C CB  . GLN A 0 118 . -49.640  4.007   54.754  1.00 64.49 118 A 1 
ATOM 908  O O   . GLN A 0 118 . -49.810  7.108   54.691  1.00 64.49 118 A 1 
ATOM 909  C CG  . GLN A 0 118 . -51.010  3.650   55.349  1.00 64.49 118 A 1 
ATOM 910  C CD  . GLN A 0 118 . -50.939  2.580   56.434  1.00 64.49 118 A 1 
ATOM 911  N NE2 . GLN A 0 118 . -52.042  1.943   56.752  1.00 64.49 118 A 1 
ATOM 912  O OE1 . GLN A 0 118 . -49.927  2.311   57.055  1.00 64.49 118 A 1 
ATOM 913  N N   . ALA A 0 119 . -51.670  6.513   53.573  1.00 59.89 119 A 1 
ATOM 914  C CA  . ALA A 0 119 . -52.483  7.683   53.886  1.00 59.89 119 A 1 
ATOM 915  C C   . ALA A 0 119 . -53.822  7.276   54.525  1.00 59.89 119 A 1 
ATOM 916  C CB  . ALA A 0 119 . -52.675  8.504   52.606  1.00 59.89 119 A 1 
ATOM 917  O O   . ALA A 0 119 . -54.380  6.219   54.225  1.00 59.89 119 A 1 
ATOM 918  N N   . TRP A 0 120 . -54.347  8.140   55.393  1.00 55.53 120 A 1 
ATOM 919  C CA  . TRP A 0 120 . -55.584  7.936   56.151  1.00 55.53 120 A 1 
ATOM 920  C C   . TRP A 0 120 . -56.440  9.208   56.088  1.00 55.53 120 A 1 
ATOM 921  C CB  . TRP A 0 120 . -55.247  7.619   57.617  1.00 55.53 120 A 1 
ATOM 922  O O   . TRP A 0 120 . -55.891  10.308  56.170  1.00 55.53 120 A 1 
ATOM 923  C CG  . TRP A 0 120 . -54.401  6.410   57.912  1.00 55.53 120 A 1 
ATOM 924  C CD1 . TRP A 0 120 . -53.050  6.351   57.853  1.00 55.53 120 A 1 
ATOM 925  C CD2 . TRP A 0 120 . -54.831  5.102   58.402  1.00 55.53 120 A 1 
ATOM 926  C CE2 . TRP A 0 120 . -53.671  4.316   58.678  1.00 55.53 120 A 1 
ATOM 927  C CE3 . TRP A 0 120 . -56.084  4.507   58.669  1.00 55.53 120 A 1 
ATOM 928  N NE1 . TRP A 0 120 . -52.615  5.115   58.295  1.00 55.53 120 A 1 
ATOM 929  C CH2 . TRP A 0 120 . -55.010  2.463   59.475  1.00 55.53 120 A 1 
ATOM 930  C CZ2 . TRP A 0 120 . -53.747  3.026   59.223  1.00 55.53 120 A 1 
ATOM 931  C CZ3 . TRP A 0 120 . -56.174  3.201   59.191  1.00 55.53 120 A 1 
ATOM 932  N N   . GLY A 0 121 . -57.763  9.068   55.994  1.00 60.24 121 A 1 
ATOM 933  C CA  . GLY A 0 121 . -58.715  10.182  55.962  1.00 60.24 121 A 1 
ATOM 934  C C   . GLY A 0 121 . -59.965  9.926   56.807  1.00 60.24 121 A 1 
ATOM 935  O O   . GLY A 0 121 . -60.270  8.781   57.146  1.00 60.24 121 A 1 
ATOM 936  N N   . LYS A 0 122 . -60.659  11.011  57.178  1.00 54.22 122 A 1 
ATOM 937  C CA  . LYS A 0 122 . -61.991  10.987  57.803  1.00 54.22 122 A 1 
ATOM 938  C C   . LYS A 0 122 . -62.820  12.183  57.349  1.00 54.22 122 A 1 
ATOM 939  C CB  . LYS A 0 122 . -61.932  10.989  59.341  1.00 54.22 122 A 1 
ATOM 940  O O   . LYS A 0 122 . -62.444  13.325  57.622  1.00 54.22 122 A 1 
ATOM 941  C CG  . LYS A 0 122 . -61.247  9.744   59.904  1.00 54.22 122 A 1 
ATOM 942  C CD  . LYS A 0 122 . -61.524  9.538   61.394  1.00 54.22 122 A 1 
ATOM 943  C CE  . LYS A 0 122 . -60.775  8.263   61.792  1.00 54.22 122 A 1 
ATOM 944  N NZ  . LYS A 0 122 . -61.354  7.612   62.985  1.00 54.22 122 A 1 
ATOM 945  N N   . ASP A 0 123 . -63.954  11.894  56.738  1.00 50.25 123 A 1 
ATOM 946  C CA  . ASP A 0 123 . -64.997  12.841  56.355  1.00 50.25 123 A 1 
ATOM 947  C C   . ASP A 0 123 . -65.986  13.012  57.527  1.00 50.25 123 A 1 
ATOM 948  C CB  . ASP A 0 123 . -65.668  12.333  55.067  1.00 50.25 123 A 1 
ATOM 949  O O   . ASP A 0 123 . -66.116  12.114  58.367  1.00 50.25 123 A 1 
ATOM 950  C CG  . ASP A 0 123 . -64.640  12.088  53.946  1.00 50.25 123 A 1 
ATOM 951  O OD1 . ASP A 0 123 . -63.893  11.080  54.021  1.00 50.25 123 A 1 
ATOM 952  O OD2 . ASP A 0 123 . -64.497  12.978  53.080  1.00 50.25 123 A 1 
ATOM 953  N N   . ARG A 0 124 . -66.635  14.181  57.648  1.00 43.11 124 A 1 
ATOM 954  C CA  . ARG A 0 124 . -67.612  14.476  58.719  1.00 43.11 124 A 1 
ATOM 955  C C   . ARG A 0 124 . -68.687  15.476  58.283  1.00 43.11 124 A 1 
ATOM 956  C CB  . ARG A 0 124 . -66.922  14.969  60.008  1.00 43.11 124 A 1 
ATOM 957  O O   . ARG A 0 124 . -68.595  16.671  58.582  1.00 43.11 124 A 1 
ATOM 958  C CG  . ARG A 0 124 . -66.080  13.893  60.717  1.00 43.11 124 A 1 
ATOM 959  C CD  . ARG A 0 124 . -65.804  14.250  62.177  1.00 43.11 124 A 1 
ATOM 960  N NE  . ARG A 0 124 . -67.034  14.119  62.975  1.00 43.11 124 A 1 
ATOM 961  N NH1 . ARG A 0 124 . -66.686  15.863  64.422  1.00 43.11 124 A 1 
ATOM 962  N NH2 . ARG A 0 124 . -68.635  14.760  64.442  1.00 43.11 124 A 1 
ATOM 963  C CZ  . ARG A 0 124 . -67.444  14.916  63.939  1.00 43.11 124 A 1 
ATOM 964  N N   . ASP A 0 125 . -69.709  14.967  57.616  1.00 50.26 125 A 1 
ATOM 965  C CA  . ASP A 0 125 . -70.954  15.652  57.277  1.00 50.26 125 A 1 
ATOM 966  C C   . ASP A 0 125 . -71.860  15.854  58.511  1.00 50.26 125 A 1 
ATOM 967  C CB  . ASP A 0 125 . -71.742  14.880  56.192  1.00 50.26 125 A 1 
ATOM 968  O O   . ASP A 0 125 . -71.497  15.586  59.662  1.00 50.26 125 A 1 
ATOM 969  C CG  . ASP A 0 125 . -70.905  14.113  55.170  1.00 50.26 125 A 1 
ATOM 970  O OD1 . ASP A 0 125 . -70.132  13.235  55.616  1.00 50.26 125 A 1 
ATOM 971  O OD2 . ASP A 0 125 . -71.017  14.479  53.981  1.00 50.26 125 A 1 
ATOM 972  N N   . LEU A 0 126 . -73.065  16.380  58.266  1.00 39.62 126 A 1 
ATOM 973  C CA  . LEU A 0 126 . -74.096  16.623  59.275  1.00 39.62 126 A 1 
ATOM 974  C C   . LEU A 0 126 . -75.478  16.197  58.755  1.00 39.62 126 A 1 
ATOM 975  C CB  . LEU A 0 126 . -74.035  18.105  59.716  1.00 39.62 126 A 1 
ATOM 976  O O   . LEU A 0 126 . -76.288  17.032  58.338  1.00 39.62 126 A 1 
ATOM 977  C CG  . LEU A 0 126 . -73.050  18.362  60.871  1.00 39.62 126 A 1 
ATOM 978  C CD1 . LEU A 0 126 . -72.742  19.857  60.987  1.00 39.62 126 A 1 
ATOM 979  C CD2 . LEU A 0 126 . -73.641  17.909  62.213  1.00 39.62 126 A 1 
ATOM 980  N N   . SER A 0 127 . -75.770  14.896  58.829  1.00 44.62 127 A 1 
ATOM 981  C CA  . SER A 0 127 . -77.058  14.297  58.455  1.00 44.62 127 A 1 
ATOM 982  C C   . SER A 0 127 . -78.279  14.896  59.195  1.00 44.62 127 A 1 
ATOM 983  C CB  . SER A 0 127 . -76.981  12.777  58.672  1.00 44.62 127 A 1 
ATOM 984  O O   . SER A 0 127 . -78.641  14.485  60.299  1.00 44.62 127 A 1 
ATOM 985  O OG  . SER A 0 127 . -76.707  12.492  60.031  1.00 44.62 127 A 1 
ATOM 986  N N   . ALA A 0 128 . -78.954  15.852  58.548  1.00 44.98 128 A 1 
ATOM 987  C CA  . ALA A 0 128 . -80.367  16.231  58.719  1.00 44.98 128 A 1 
ATOM 988  C C   . ALA A 0 128 . -80.918  16.435  60.161  1.00 44.98 128 A 1 
ATOM 989  C CB  . ALA A 0 128 . -81.212  15.250  57.892  1.00 44.98 128 A 1 
ATOM 990  O O   . ALA A 0 128 . -81.798  15.705  60.629  1.00 44.98 128 A 1 
ATOM 991  N N   . ALA A 0 129 . -80.517  17.523  60.834  1.00 32.78 129 A 1 
ATOM 992  C CA  . ALA A 0 129 . -81.032  17.938  62.152  1.00 32.78 129 A 1 
ATOM 993  C C   . ALA A 0 129 . -82.510  18.431  62.151  1.00 32.78 129 A 1 
ATOM 994  C CB  . ALA A 0 129 . -80.059  18.975  62.735  1.00 32.78 129 A 1 
ATOM 995  O O   . ALA A 0 129 . -82.805  19.615  62.331  1.00 32.78 129 A 1 
ATOM 996  N N   . SER A 0 130 . -83.470  17.519  61.972  1.00 40.49 130 A 1 
ATOM 997  C CA  . SER A 0 130 . -84.907  17.823  61.839  1.00 40.49 130 A 1 
ATOM 998  C C   . SER A 0 130 . -85.665  17.970  63.179  1.00 40.49 130 A 1 
ATOM 999  C CB  . SER A 0 130 . -85.582  16.850  60.858  1.00 40.49 130 A 1 
ATOM 1000 O O   . SER A 0 130 . -86.333  17.063  63.662  1.00 40.49 130 A 1 
ATOM 1001 O OG  . SER A 0 130 . -85.291  15.494  61.134  1.00 40.49 130 A 1 
ATOM 1002 N N   . SER A 0 131 . -85.592  19.177  63.753  1.00 38.67 131 A 1 
ATOM 1003 C CA  . SER A 0 131 . -86.559  19.810  64.685  1.00 38.67 131 A 1 
ATOM 1004 C C   . SER A 0 131 . -87.260  18.953  65.771  1.00 38.67 131 A 1 
ATOM 1005 C CB  . SER A 0 131 . -87.615  20.576  63.879  1.00 38.67 131 A 1 
ATOM 1006 O O   . SER A 0 131 . -88.274  18.292  65.538  1.00 38.67 131 A 1 
ATOM 1007 O OG  . SER A 0 131 . -88.412  19.696  63.114  1.00 38.67 131 A 1 
ATOM 1008 N N   . TYR A 0 132 . -86.826  19.123  67.022  1.00 35.49 132 A 1 
ATOM 1009 C CA  . TYR A 0 132 . -87.345  18.464  68.235  1.00 35.49 132 A 1 
ATOM 1010 C C   . TYR A 0 132 . -88.706  19.033  68.717  1.00 35.49 132 A 1 
ATOM 1011 C CB  . TYR A 0 132 . -86.251  18.518  69.328  1.00 35.49 132 A 1 
ATOM 1012 O O   . TYR A 0 132 . -88.792  19.740  69.725  1.00 35.49 132 A 1 
ATOM 1013 C CG  . TYR A 0 132 . -84.833  18.469  68.784  1.00 35.49 132 A 1 
ATOM 1014 C CD1 . TYR A 0 132 . -84.256  17.242  68.404  1.00 35.49 132 A 1 
ATOM 1015 C CD2 . TYR A 0 132 . -84.149  19.677  68.533  1.00 35.49 132 A 1 
ATOM 1016 C CE1 . TYR A 0 132 . -83.004  17.221  67.758  1.00 35.49 132 A 1 
ATOM 1017 C CE2 . TYR A 0 132 . -82.905  19.658  67.876  1.00 35.49 132 A 1 
ATOM 1018 O OH  . TYR A 0 132 . -81.144  18.432  66.825  1.00 35.49 132 A 1 
ATOM 1019 C CZ  . TYR A 0 132 . -82.333  18.432  67.481  1.00 35.49 132 A 1 
ATOM 1020 N N   . GLY A 0 133 . -89.789  18.757  67.987  1.00 41.26 133 A 1 
ATOM 1021 C CA  . GLY A 0 133 . -91.127  19.300  68.266  1.00 41.26 133 A 1 
ATOM 1022 C C   . GLY A 0 133 . -91.841  18.670  69.473  1.00 41.26 133 A 1 
ATOM 1023 O O   . GLY A 0 133 . -92.331  17.545  69.389  1.00 41.26 133 A 1 
ATOM 1024 N N   . ARG A 0 134 . -91.975  19.414  70.582  1.00 34.81 134 A 1 
ATOM 1025 C CA  . ARG A 0 134 . -92.904  19.071  71.677  1.00 34.81 134 A 1 
ATOM 1026 C C   . ARG A 0 134 . -94.313  19.602  71.378  1.00 34.81 134 A 1 
ATOM 1027 C CB  . ARG A 0 134 . -92.444  19.655  73.028  1.00 34.81 134 A 1 
ATOM 1028 O O   . ARG A 0 134 . -94.563  20.780  71.605  1.00 34.81 134 A 1 
ATOM 1029 C CG  . ARG A 0 134 . -91.134  19.119  73.617  1.00 34.81 134 A 1 
ATOM 1030 C CD  . ARG A 0 134 . -90.998  19.690  75.040  1.00 34.81 134 A 1 
ATOM 1031 N NE  . ARG A 0 134 . -89.681  19.408  75.643  1.00 34.81 134 A 1 
ATOM 1032 N NH1 . ARG A 0 134 . -90.298  19.508  77.859  1.00 34.81 134 A 1 
ATOM 1033 N NH2 . ARG A 0 134 . -88.157  19.204  77.323  1.00 34.81 134 A 1 
ATOM 1034 C CZ  . ARG A 0 134 . -89.388  19.373  76.933  1.00 34.81 134 A 1 
ATOM 1035 N N   . ASP A 0 135 . -95.243  18.723  71.016  1.00 35.16 135 A 1 
ATOM 1036 C CA  . ASP A 0 135 . -96.690  18.979  71.118  1.00 35.16 135 A 1 
ATOM 1037 C C   . ASP A 0 135 . -97.293  18.001  72.152  1.00 35.16 135 A 1 
ATOM 1038 C CB  . ASP A 0 135 . -97.354  18.918  69.734  1.00 35.16 135 A 1 
ATOM 1039 O O   . ASP A 0 135 . -97.078  16.795  72.085  1.00 35.16 135 A 1 
ATOM 1040 C CG  . ASP A 0 135 . -97.340  20.287  69.042  1.00 35.16 135 A 1 
ATOM 1041 O OD1 . ASP A 0 135 . -98.178  21.140  69.403  1.00 35.16 135 A 1 
ATOM 1042 O OD2 . ASP A 0 135 . -96.544  20.493  68.103  1.00 35.16 135 A 1 
ATOM 1043 N N   . ALA A 0 136 . -97.846  18.450  73.282  1.00 30.58 136 A 1 
ATOM 1044 C CA  . ALA A 0 136 . -99.057  19.267  73.465  1.00 30.58 136 A 1 
ATOM 1045 C C   . ALA A 0 136 . -100.370 18.466  73.645  1.00 30.58 136 A 1 
ATOM 1046 C CB  . ALA A 0 136 . -99.175  20.458  72.500  1.00 30.58 136 A 1 
ATOM 1047 O O   . ALA A 0 136 . -101.395 18.835  73.084  1.00 30.58 136 A 1 
ATOM 1048 N N   . SER A 0 137 . -100.378 17.436  74.511  1.00 38.61 137 A 1 
ATOM 1049 C CA  . SER A 0 137 . -101.571 17.081  75.323  1.00 38.61 137 A 1 
ATOM 1050 C C   . SER A 0 137 . -101.290 16.038  76.425  1.00 38.61 137 A 1 
ATOM 1051 C CB  . SER A 0 137 . -102.779 16.635  74.470  1.00 38.61 137 A 1 
ATOM 1052 O O   . SER A 0 137 . -101.863 14.947  76.427  1.00 38.61 137 A 1 
ATOM 1053 O OG  . SER A 0 137 . -102.464 15.532  73.650  1.00 38.61 137 A 1 
ATOM 1054 N N   . VAL A 0 138 . -100.450 16.361  77.420  1.00 39.57 138 A 1 
ATOM 1055 C CA  . VAL A 0 138 . -100.475 15.629  78.707  1.00 39.57 138 A 1 
ATOM 1056 C C   . VAL A 0 138 . -101.737 16.075  79.449  1.00 39.57 138 A 1 
ATOM 1057 C CB  . VAL A 0 138 . -99.192  15.842  79.541  1.00 39.57 138 A 1 
ATOM 1058 O O   . VAL A 0 138 . -101.740 17.089  80.146  1.00 39.57 138 A 1 
ATOM 1059 C CG1 . VAL A 0 138 . -99.262  15.142  80.909  1.00 39.57 138 A 1 
ATOM 1060 C CG2 . VAL A 0 138 . -97.974  15.268  78.808  1.00 39.57 138 A 1 
ATOM 1061 N N   . SER A 0 139 . -102.863 15.398  79.206  1.00 40.01 139 A 1 
ATOM 1062 C CA  . SER A 0 139 . -104.182 15.921  79.587  1.00 40.01 139 A 1 
ATOM 1063 C C   . SER A 0 139 . -105.172 14.844  80.046  1.00 40.01 139 A 1 
ATOM 1064 C CB  . SER A 0 139 . -104.758 16.762  78.441  1.00 40.01 139 A 1 
ATOM 1065 O O   . SER A 0 139 . -105.833 14.185  79.255  1.00 40.01 139 A 1 
ATOM 1066 O OG  . SER A 0 139 . -103.907 17.869  78.190  1.00 40.01 139 A 1 
ATOM 1067 N N   . ALA A 0 140 . -105.329 14.776  81.371  1.00 36.34 140 A 1 
ATOM 1068 C CA  . ALA A 0 140 . -106.569 14.423  82.071  1.00 36.34 140 A 1 
ATOM 1069 C C   . ALA A 0 140 . -107.189 13.014  81.891  1.00 36.34 140 A 1 
ATOM 1070 C CB  . ALA A 0 140 . -107.575 15.567  81.859  1.00 36.34 140 A 1 
ATOM 1071 O O   . ALA A 0 140 . -108.353 12.885  81.527  1.00 36.34 140 A 1 
ATOM 1072 N N   . SER A 0 141 . -106.513 11.989  82.422  1.00 39.84 141 A 1 
ATOM 1073 C CA  . SER A 0 141 . -107.094 11.230  83.554  1.00 39.84 141 A 1 
ATOM 1074 C C   . SER A 0 141 . -105.976 10.551  84.364  1.00 39.84 141 A 1 
ATOM 1075 C CB  . SER A 0 141 . -108.121 10.189  83.097  1.00 39.84 141 A 1 
ATOM 1076 O O   . SER A 0 141 . -105.316 9.641   83.884  1.00 39.84 141 A 1 
ATOM 1077 O OG  . SER A 0 141 . -108.875 9.818   84.234  1.00 39.84 141 A 1 
ATOM 1078 N N   . LYS A 0 142 . -105.540 11.084  85.512  1.00 38.44 142 A 1 
ATOM 1079 C CA  . LYS A 0 142 . -106.213 11.075  86.831  1.00 38.44 142 A 1 
ATOM 1080 C C   . LYS A 0 142 . -106.506 9.677   87.419  1.00 38.44 142 A 1 
ATOM 1081 C CB  . LYS A 0 142 . -107.403 12.051  86.966  1.00 38.44 142 A 1 
ATOM 1082 O O   . LYS A 0 142 . -107.642 9.346   87.725  1.00 38.44 142 A 1 
ATOM 1083 C CG  . LYS A 0 142 . -106.985 13.531  86.924  1.00 38.44 142 A 1 
ATOM 1084 C CD  . LYS A 0 142 . -108.121 14.434  87.434  1.00 38.44 142 A 1 
ATOM 1085 C CE  . LYS A 0 142 . -107.652 15.892  87.544  1.00 38.44 142 A 1 
ATOM 1086 N NZ  . LYS A 0 142 . -108.711 16.775  88.098  1.00 38.44 142 A 1 
ATOM 1087 N N   . GLY A 0 143 . -105.432 8.971   87.789  1.00 37.45 143 A 1 
ATOM 1088 C CA  . GLY A 0 143 . -105.321 8.512   89.185  1.00 37.45 143 A 1 
ATOM 1089 C C   . GLY A 0 143 . -105.521 7.025   89.503  1.00 37.45 143 A 1 
ATOM 1090 O O   . GLY A 0 143 . -106.506 6.679   90.144  1.00 37.45 143 A 1 
ATOM 1091 N N   . LYS A 0 144 . -104.521 6.198   89.160  1.00 40.56 144 A 1 
ATOM 1092 C CA  . LYS A 0 144 . -103.995 5.005   89.884  1.00 40.56 144 A 1 
ATOM 1093 C C   . LYS A 0 144 . -103.009 4.320   88.918  1.00 40.56 144 A 1 
ATOM 1094 C CB  . LYS A 0 144 . -105.114 4.019   90.313  1.00 40.56 144 A 1 
ATOM 1095 O O   . LYS A 0 144 . -103.412 3.541   88.072  1.00 40.56 144 A 1 
ATOM 1096 C CG  . LYS A 0 144 . -105.591 4.219   91.771  1.00 40.56 144 A 1 
ATOM 1097 C CD  . LYS A 0 144 . -106.880 3.424   92.044  1.00 40.56 144 A 1 
ATOM 1098 C CE  . LYS A 0 144 . -107.425 3.668   93.460  1.00 40.56 144 A 1 
ATOM 1099 N NZ  . LYS A 0 144 . -108.608 2.809   93.753  1.00 40.56 144 A 1 
ATOM 1100 N N   . LYS A 0 145 . -101.745 4.745   88.836  1.00 38.18 145 A 1 
ATOM 1101 C CA  . LYS A 0 145 . -100.671 4.498   89.821  1.00 38.18 145 A 1 
ATOM 1102 C C   . LYS A 0 145 . -100.507 3.008   90.174  1.00 38.18 145 A 1 
ATOM 1103 C CB  . LYS A 0 145 . -100.681 5.442   91.052  1.00 38.18 145 A 1 
ATOM 1104 O O   . LYS A 0 145 . -100.558 2.649   91.346  1.00 38.18 145 A 1 
ATOM 1105 C CG  . LYS A 0 145 . -99.260  5.496   91.662  1.00 38.18 145 A 1 
ATOM 1106 C CD  . LYS A 0 145 . -99.148  6.115   93.065  1.00 38.18 145 A 1 
ATOM 1107 C CE  . LYS A 0 145 . -97.670  6.031   93.492  1.00 38.18 145 A 1 
ATOM 1108 N NZ  . LYS A 0 145 . -97.424  6.482   94.886  1.00 38.18 145 A 1 
ATOM 1109 N N   . LEU A 0 146 . -100.246 2.168   89.170  1.00 37.35 146 A 1 
ATOM 1110 C CA  . LEU A 0 146 . -99.415  0.981   89.387  1.00 37.35 146 A 1 
ATOM 1111 C C   . LEU A 0 146 . -97.947  1.425   89.314  1.00 37.35 146 A 1 
ATOM 1112 C CB  . LEU A 0 146 . -99.782  -0.139  88.395  1.00 37.35 146 A 1 
ATOM 1113 O O   . LEU A 0 146 . -97.339  1.434   88.251  1.00 37.35 146 A 1 
ATOM 1114 C CG  . LEU A 0 146 . -99.019  -1.457  88.659  1.00 37.35 146 A 1 
ATOM 1115 C CD1 . LEU A 0 146 . -99.313  -2.040  90.046  1.00 37.35 146 A 1 
ATOM 1116 C CD2 . LEU A 0 146 . -99.423  -2.501  87.619  1.00 37.35 146 A 1 
ATOM 1117 N N   . ALA A 0 147 . -97.434  1.900   90.448  1.00 37.17 147 A 1 
ATOM 1118 C CA  . ALA A 0 147 . -96.042  2.303   90.618  1.00 37.17 147 A 1 
ATOM 1119 C C   . ALA A 0 147 . -95.212  1.071   91.008  1.00 37.17 147 A 1 
ATOM 1120 C CB  . ALA A 0 147 . -95.996  3.433   91.654  1.00 37.17 147 A 1 
ATOM 1121 O O   . ALA A 0 147 . -95.189  0.660   92.168  1.00 37.17 147 A 1 
ATOM 1122 N N   . THR A 0 148 . -94.650  0.418   89.996  1.00 34.93 148 A 1 
ATOM 1123 C CA  . THR A 0 148 . -93.582  -0.592  90.042  1.00 34.93 148 A 1 
ATOM 1124 C C   . THR A 0 148 . -93.073  -0.619  88.600  1.00 34.93 148 A 1 
ATOM 1125 C CB  . THR A 0 148 . -94.070  -1.984  90.486  1.00 34.93 148 A 1 
ATOM 1126 O O   . THR A 0 148 . -93.616  -1.336  87.770  1.00 34.93 148 A 1 
ATOM 1127 C CG2 . THR A 0 148 . -92.916  -2.990  90.552  1.00 34.93 148 A 1 
ATOM 1128 O OG1 . THR A 0 148 . -94.601  -1.941  91.791  1.00 34.93 148 A 1 
ATOM 1129 N N   . ASP A 0 149 . -92.186  0.283   88.185  1.00 35.07 149 A 1 
ATOM 1130 C CA  . ASP A 0 149 . -90.941  0.720   88.852  1.00 35.07 149 A 1 
ATOM 1131 C C   . ASP A 0 149 . -89.972  -0.461  89.077  1.00 35.07 149 A 1 
ATOM 1132 C CB  . ASP A 0 149 . -91.116  1.704   90.030  1.00 35.07 149 A 1 
ATOM 1133 O O   . ASP A 0 149 . -89.248  -0.549  90.064  1.00 35.07 149 A 1 
ATOM 1134 C CG  . ASP A 0 149 . -92.128  2.828   89.767  1.00 35.07 149 A 1 
ATOM 1135 O OD1 . ASP A 0 149 . -92.259  3.266   88.603  1.00 35.07 149 A 1 
ATOM 1136 O OD2 . ASP A 0 149 . -92.810  3.231   90.737  1.00 35.07 149 A 1 
ATOM 1137 N N   . ARG A 0 150 . -90.019  -1.385  88.111  1.00 34.87 150 A 1 
ATOM 1138 C CA  . ARG A 0 150 . -89.000  -2.347  87.676  1.00 34.87 150 A 1 
ATOM 1139 C C   . ARG A 0 150 . -89.253  -2.534  86.166  1.00 34.87 150 A 1 
ATOM 1140 C CB  . ARG A 0 150 . -89.142  -3.659  88.474  1.00 34.87 150 A 1 
ATOM 1141 O O   . ARG A 0 150 . -90.384  -2.843  85.807  1.00 34.87 150 A 1 
ATOM 1142 C CG  . ARG A 0 150 . -88.134  -3.698  89.636  1.00 34.87 150 A 1 
ATOM 1143 C CD  . ARG A 0 150 . -88.008  -5.086  90.271  1.00 34.87 150 A 1 
ATOM 1144 N NE  . ARG A 0 150 . -89.289  -5.552  90.843  1.00 34.87 150 A 1 
ATOM 1145 N NH1 . ARG A 0 150 . -88.454  -6.695  92.651  1.00 34.87 150 A 1 
ATOM 1146 N NH2 . ARG A 0 150 . -90.655  -6.662  92.282  1.00 34.87 150 A 1 
ATOM 1147 C CZ  . ARG A 0 150 . -89.457  -6.296  91.920  1.00 34.87 150 A 1 
ATOM 1148 N N   . ALA A 0 151 . -88.363  -2.223  85.221  1.00 33.24 151 A 1 
ATOM 1149 C CA  . ALA A 0 151 . -86.902  -2.368  85.213  1.00 33.24 151 A 1 
ATOM 1150 C C   . ALA A 0 151 . -86.518  -3.846  85.484  1.00 33.24 151 A 1 
ATOM 1151 C CB  . ALA A 0 151 . -86.216  -1.301  86.085  1.00 33.24 151 A 1 
ATOM 1152 O O   . ALA A 0 151 . -86.966  -4.415  86.473  1.00 33.24 151 A 1 
ATOM 1153 N N   . ASP A 0 152 . -85.826  -4.567  84.597  1.00 37.41 152 A 1 
ATOM 1154 C CA  . ASP A 0 152 . -84.778  -4.096  83.681  1.00 37.41 152 A 1 
ATOM 1155 C C   . ASP A 0 152 . -84.834  -4.771  82.287  1.00 37.41 152 A 1 
ATOM 1156 C CB  . ASP A 0 152 . -83.424  -4.408  84.351  1.00 37.41 152 A 1 
ATOM 1157 O O   . ASP A 0 152 . -84.716  -5.989  82.181  1.00 37.41 152 A 1 
ATOM 1158 C CG  . ASP A 0 152 . -83.374  -3.923  85.804  1.00 37.41 152 A 1 
ATOM 1159 O OD1 . ASP A 0 152 . -83.445  -2.688  85.989  1.00 37.41 152 A 1 
ATOM 1160 O OD2 . ASP A 0 152 . -83.379  -4.781  86.717  1.00 37.41 152 A 1 
ATOM 1161 N N   . TRP A 0 153 . -85.005  -3.969  81.224  1.00 27.78 153 A 1 
ATOM 1162 C CA  . TRP A 0 153 . -84.449  -4.141  79.859  1.00 27.78 153 A 1 
ATOM 1163 C C   . TRP A 0 153 . -84.791  -2.828  79.113  1.00 27.78 153 A 1 
ATOM 1164 C CB  . TRP A 0 153 . -84.996  -5.392  79.105  1.00 27.78 153 A 1 
ATOM 1165 O O   . TRP A 0 153 . -85.939  -2.601  78.743  1.00 27.78 153 A 1 
ATOM 1166 C CG  . TRP A 0 153 . -84.023  -6.170  78.241  1.00 27.78 153 A 1 
ATOM 1167 C CD1 . TRP A 0 153 . -82.759  -5.803  77.922  1.00 27.78 153 A 1 
ATOM 1168 C CD2 . TRP A 0 153 . -84.204  -7.473  77.585  1.00 27.78 153 A 1 
ATOM 1169 C CE2 . TRP A 0 153 . -82.990  -7.829  76.919  1.00 27.78 153 A 1 
ATOM 1170 C CE3 . TRP A 0 153 . -85.266  -8.401  77.486  1.00 27.78 153 A 1 
ATOM 1171 N NE1 . TRP A 0 153 . -82.145  -6.773  77.161  1.00 27.78 153 A 1 
ATOM 1172 C CH2 . TRP A 0 153 . -83.902  -9.935  76.152  1.00 27.78 153 A 1 
ATOM 1173 C CZ2 . TRP A 0 153 . -82.828  -9.032  76.214  1.00 27.78 153 A 1 
ATOM 1174 C CZ3 . TRP A 0 153 . -85.120  -9.614  76.780  1.00 27.78 153 A 1 
ATOM 1175 N N   . GLU A 0 154 . -83.967  -1.776  79.126  1.00 33.39 154 A 1 
ATOM 1176 C CA  . GLU A 0 154 . -82.661  -1.622  78.454  1.00 33.39 154 A 1 
ATOM 1177 C C   . GLU A 0 154 . -82.662  -2.013  76.963  1.00 33.39 154 A 1 
ATOM 1178 C CB  . GLU A 0 154 . -81.462  -2.216  79.207  1.00 33.39 154 A 1 
ATOM 1179 O O   . GLU A 0 154 . -83.269  -2.997  76.559  1.00 33.39 154 A 1 
ATOM 1180 C CG  . GLU A 0 154 . -81.193  -1.552  80.562  1.00 33.39 154 A 1 
ATOM 1181 C CD  . GLU A 0 154 . -79.755  -1.832  81.022  1.00 33.39 154 A 1 
ATOM 1182 O OE1 . GLU A 0 154 . -79.111  -0.868  81.491  1.00 33.39 154 A 1 
ATOM 1183 O OE2 . GLU A 0 154 . -79.299  -2.982  80.833  1.00 33.39 154 A 1 
ATOM 1184 N N   . GLY A 0 155 . -81.965  -1.230  76.128  1.00 31.89 155 A 1 
ATOM 1185 C CA  . GLY A 0 155 . -81.807  -1.498  74.686  1.00 31.89 155 A 1 
ATOM 1186 C C   . GLY A 0 155 . -82.775  -0.769  73.740  1.00 31.89 155 A 1 
ATOM 1187 O O   . GLY A 0 155 . -82.664  -0.926  72.529  1.00 31.89 155 A 1 
ATOM 1188 N N   . GLY A 0 156 . -83.689  0.062   74.256  1.00 34.14 156 A 1 
ATOM 1189 C CA  . GLY A 0 156 . -84.644  0.845   73.450  1.00 34.14 156 A 1 
ATOM 1190 C C   . GLY A 0 156 . -84.141  2.202   72.929  1.00 34.14 156 A 1 
ATOM 1191 O O   . GLY A 0 156 . -84.841  2.842   72.151  1.00 34.14 156 A 1 
ATOM 1192 N N   . ALA A 0 157 . -82.939  2.653   73.313  1.00 33.38 157 A 1 
ATOM 1193 C CA  . ALA A 0 157 . -82.339  3.932   72.886  1.00 33.38 157 A 1 
ATOM 1194 C C   . ALA A 0 157 . -81.710  3.882   71.464  1.00 33.38 157 A 1 
ATOM 1195 C CB  . ALA A 0 157 . -81.400  4.437   73.992  1.00 33.38 157 A 1 
ATOM 1196 O O   . ALA A 0 157 . -80.623  4.396   71.223  1.00 33.38 157 A 1 
ATOM 1197 N N   . ALA A 0 158 . -82.431  3.206   70.565  1.00 34.51 158 A 1 
ATOM 1198 C CA  . ALA A 0 158 . -82.533  3.294   69.106  1.00 34.51 158 A 1 
ATOM 1199 C C   . ALA A 0 158 . -81.295  3.345   68.165  1.00 34.51 158 A 1 
ATOM 1200 C CB  . ALA A 0 158 . -83.613  4.331   68.802  1.00 34.51 158 A 1 
ATOM 1201 O O   . ALA A 0 158 . -81.219  2.442   67.335  1.00 34.51 158 A 1 
ATOM 1202 N N   . MET A 0 159 . -80.366  4.326   68.188  1.00 34.27 159 A 1 
ATOM 1203 C CA  . MET A 0 159 . -79.144  4.240   67.334  1.00 34.27 159 A 1 
ATOM 1204 C C   . MET A 0 159 . -78.479  5.482   66.648  1.00 34.27 159 A 1 
ATOM 1205 C CB  . MET A 0 159 . -78.108  3.353   68.064  1.00 34.27 159 A 1 
ATOM 1206 O O   . MET A 0 159 . -77.385  5.280   66.142  1.00 34.27 159 A 1 
ATOM 1207 C CG  . MET A 0 159 . -77.755  3.830   69.476  1.00 34.27 159 A 1 
ATOM 1208 S SD  . MET A 0 159 . -76.221  3.113   70.117  1.00 34.27 159 A 1 
ATOM 1209 C CE  . MET A 0 159 . -76.358  3.611   71.854  1.00 34.27 159 A 1 
ATOM 1210 N N   . SER A 0 160 . -79.053  6.707   66.559  1.00 39.13 160 A 1 
ATOM 1211 C CA  . SER A 0 160 . -78.587  7.897   65.744  1.00 39.13 160 A 1 
ATOM 1212 C C   . SER A 0 160 . -77.234  7.787   65.029  1.00 39.13 160 A 1 
ATOM 1213 C CB  . SER A 0 160 . -78.582  9.237   66.512  1.00 39.13 160 A 1 
ATOM 1214 O O   . SER A 0 160 . -76.241  8.351   65.491  1.00 39.13 160 A 1 
ATOM 1215 O OG  . SER A 0 160 . -78.480  10.356  65.661  1.00 39.13 160 A 1 
ATOM 1216 N N   . GLY A 0 161 . -77.205  7.102   63.888  1.00 39.72 161 A 1 
ATOM 1217 C CA  . GLY A 0 161 . -75.993  6.991   63.091  1.00 39.72 161 A 1 
ATOM 1218 C C   . GLY A 0 161 . -75.644  8.339   62.477  1.00 39.72 161 A 1 
ATOM 1219 O O   . GLY A 0 161 . -76.369  8.811   61.611  1.00 39.72 161 A 1 
ATOM 1220 N N   . TYR A 0 162 . -74.541  8.931   62.926  1.00 36.78 162 A 1 
ATOM 1221 C CA  . TYR A 0 162 . -73.783  9.859   62.095  1.00 36.78 162 A 1 
ATOM 1222 C C   . TYR A 0 162 . -73.183  9.067   60.929  1.00 36.78 162 A 1 
ATOM 1223 C CB  . TYR A 0 162 . -72.629  10.456  62.909  1.00 36.78 162 A 1 
ATOM 1224 O O   . TYR A 0 162 . -72.533  8.034   61.160  1.00 36.78 162 A 1 
ATOM 1225 C CG  . TYR A 0 162 . -72.964  11.353  64.076  1.00 36.78 162 A 1 
ATOM 1226 C CD1 . TYR A 0 162 . -73.106  12.738  63.873  1.00 36.78 162 A 1 
ATOM 1227 C CD2 . TYR A 0 162 . -73.040  10.811  65.374  1.00 36.78 162 A 1 
ATOM 1228 C CE1 . TYR A 0 162 . -73.334  13.586  64.973  1.00 36.78 162 A 1 
ATOM 1229 C CE2 . TYR A 0 162 . -73.268  11.655  66.476  1.00 36.78 162 A 1 
ATOM 1230 O OH  . TYR A 0 162 . -73.631  13.860  67.339  1.00 36.78 162 A 1 
ATOM 1231 C CZ  . TYR A 0 162 . -73.416  13.045  66.273  1.00 36.78 162 A 1 
ATOM 1232 N N   . ASP A 0 163 . -73.321  9.578   59.716  1.00 42.02 163 A 1 
ATOM 1233 C CA  . ASP A 0 163 . -72.313  9.425   58.669  1.00 42.02 163 A 1 
ATOM 1234 C C   . ASP A 0 163 . -70.921  9.771   59.250  1.00 42.02 163 A 1 
ATOM 1235 C CB  . ASP A 0 163 . -72.677  10.265  57.418  1.00 42.02 163 A 1 
ATOM 1236 O O   . ASP A 0 163 . -70.755  10.675  60.068  1.00 42.02 163 A 1 
ATOM 1237 C CG  . ASP A 0 163 . -73.594  11.493  57.632  1.00 42.02 163 A 1 
ATOM 1238 O OD1 . ASP A 0 163 . -73.591  12.097  58.737  1.00 42.02 163 A 1 
ATOM 1239 O OD2 . ASP A 0 163 . -74.399  11.791  56.724  1.00 42.02 163 A 1 
ATOM 1240 N N   . ASN A 0 164 . -69.939  8.919   58.976  1.00 42.02 164 A 1 
ATOM 1241 C CA  . ASN A 0 164 . -68.527  9.069   59.346  1.00 42.02 164 A 1 
ATOM 1242 C C   . ASN A 0 164 . -67.829  7.993   58.528  1.00 42.02 164 A 1 
ATOM 1243 C CB  . ASN A 0 164 . -68.143  8.796   60.829  1.00 42.02 164 A 1 
ATOM 1244 O O   . ASN A 0 164 . -67.944  6.801   58.863  1.00 42.02 164 A 1 
ATOM 1245 C CG  . ASN A 0 164 . -68.695  9.703   61.906  1.00 42.02 164 A 1 
ATOM 1246 N ND2 . ASN A 0 164 . -69.717  9.244   62.581  1.00 42.02 164 A 1 
ATOM 1247 O OD1 . ASN A 0 164 . -68.171  10.750  62.270  1.00 42.02 164 A 1 
ATOM 1248 N N   . ASP A 0 165 . -67.126  8.427   57.500  1.00 51.81 165 A 1 
ATOM 1249 C CA  . ASP A 0 165 . -66.506  7.533   56.546  1.00 51.81 165 A 1 
ATOM 1250 C C   . ASP A 0 165 . -65.013  7.520   56.873  1.00 51.81 165 A 1 
ATOM 1251 C CB  . ASP A 0 165 . -66.881  7.959   55.122  1.00 51.81 165 A 1 
ATOM 1252 O O   . ASP A 0 165 . -64.348  8.557   56.956  1.00 51.81 165 A 1 
ATOM 1253 C CG  . ASP A 0 165 . -68.385  7.786   54.813  1.00 51.81 165 A 1 
ATOM 1254 O OD1 . ASP A 0 165 . -69.198  7.618   55.762  1.00 51.81 165 A 1 
ATOM 1255 O OD2 . ASP A 0 165 . -68.695  7.822   53.606  1.00 51.81 165 A 1 
ATOM 1256 N N   . GLU A 0 166 . -64.493  6.333   57.181  1.00 52.73 166 A 1 
ATOM 1257 C CA  . GLU A 0 166 . -63.094  6.142   57.562  1.00 52.73 166 A 1 
ATOM 1258 C C   . GLU A 0 166 . -62.387  5.398   56.436  1.00 52.73 166 A 1 
ATOM 1259 C CB  . GLU A 0 166 . -62.959  5.423   58.921  1.00 52.73 166 A 1 
ATOM 1260 O O   . GLU A 0 166 . -62.554  4.185   56.288  1.00 52.73 166 A 1 
ATOM 1261 C CG  . GLU A 0 166 . -63.645  6.190   60.067  1.00 52.73 166 A 1 
ATOM 1262 C CD  . GLU A 0 166 . -63.186  5.801   61.484  1.00 52.73 166 A 1 
ATOM 1263 O OE1 . GLU A 0 166 . -63.649  6.465   62.444  1.00 52.73 166 A 1 
ATOM 1264 O OE2 . GLU A 0 166 . -62.197  5.062   61.682  1.00 52.73 166 A 1 
ATOM 1265 N N   . TRP A 0 167 . -61.603  6.127   55.639  1.00 65.00 167 A 1 
ATOM 1266 C CA  . TRP A 0 167 . -60.888  5.565   54.498  1.00 65.00 167 A 1 
ATOM 1267 C C   . TRP A 0 167 . -59.375  5.552   54.709  1.00 65.00 167 A 1 
ATOM 1268 C CB  . TRP A 0 167 . -61.316  6.241   53.188  1.00 65.00 167 A 1 
ATOM 1269 O O   . TRP A 0 167 . -58.779  6.423   55.351  1.00 65.00 167 A 1 
ATOM 1270 C CG  . TRP A 0 167 . -60.942  7.680   52.996  1.00 65.00 167 A 1 
ATOM 1271 C CD1 . TRP A 0 167 . -61.761  8.733   53.210  1.00 65.00 167 A 1 
ATOM 1272 C CD2 . TRP A 0 167 . -59.690  8.248   52.498  1.00 65.00 167 A 1 
ATOM 1273 C CE2 . TRP A 0 167 . -59.839  9.666   52.409  1.00 65.00 167 A 1 
ATOM 1274 C CE3 . TRP A 0 167 . -58.440  7.705   52.117  1.00 65.00 167 A 1 
ATOM 1275 N NE1 . TRP A 0 167 . -61.125  9.903   52.862  1.00 65.00 167 A 1 
ATOM 1276 C CH2 . TRP A 0 167 . -57.559  9.924   51.609  1.00 65.00 167 A 1 
ATOM 1277 C CZ2 . TRP A 0 167 . -58.799  10.495  51.956  1.00 65.00 167 A 1 
ATOM 1278 C CZ3 . TRP A 0 167 . -57.379  8.532   51.697  1.00 65.00 167 A 1 
ATOM 1279 N N   . ALA A 0 168 . -58.735  4.545   54.124  1.00 54.61 168 A 1 
ATOM 1280 C CA  . ALA A 0 168 . -57.286  4.409   54.084  1.00 54.61 168 A 1 
ATOM 1281 C C   . ALA A 0 168 . -56.846  4.050   52.664  1.00 54.61 168 A 1 
ATOM 1282 C CB  . ALA A 0 168 . -56.840  3.365   55.114  1.00 54.61 168 A 1 
ATOM 1283 O O   . ALA A 0 168 . -57.530  3.294   51.972  1.00 54.61 168 A 1 
ATOM 1284 N N   . LYS A 0 169 . -55.697  4.588   52.249  1.00 61.38 169 A 1 
ATOM 1285 C CA  . LYS A 0 169 . -55.003  4.231   51.008  1.00 61.38 169 A 1 
ATOM 1286 C C   . LYS A 0 169 . -53.614  3.724   51.365  1.00 61.38 169 A 1 
ATOM 1287 C CB  . LYS A 0 169 . -54.937  5.423   50.038  1.00 61.38 169 A 1 
ATOM 1288 O O   . LYS A 0 169 . -52.862  4.405   52.060  1.00 61.38 169 A 1 
ATOM 1289 C CG  . LYS A 0 169 . -56.321  5.779   49.478  1.00 61.38 169 A 1 
ATOM 1290 C CD  . LYS A 0 169 . -56.277  7.041   48.607  1.00 61.38 169 A 1 
ATOM 1291 C CE  . LYS A 0 169 . -57.713  7.480   48.293  1.00 61.38 169 A 1 
ATOM 1292 N NZ  . LYS A 0 169 . -57.753  8.779   47.578  1.00 61.38 169 A 1 
ATOM 1293 N N   . GLN A 0 170 . -53.296  2.529   50.901  1.00 67.03 170 A 1 
ATOM 1294 C CA  . GLN A 0 170 . -51.984  1.902   51.008  1.00 67.03 170 A 1 
ATOM 1295 C C   . GLN A 0 170 . -51.445  1.703   49.597  1.00 67.03 170 A 1 
ATOM 1296 C CB  . GLN A 0 170 . -52.131  0.558   51.734  1.00 67.03 170 A 1 
ATOM 1297 O O   . GLN A 0 170 . -52.185  1.234   48.737  1.00 67.03 170 A 1 
ATOM 1298 C CG  . GLN A 0 170 . -52.366  0.743   53.239  1.00 67.03 170 A 1 
ATOM 1299 C CD  . GLN A 0 170 . -52.786  -0.544  53.943  1.00 67.03 170 A 1 
ATOM 1300 N NE2 . GLN A 0 170 . -52.325  -0.765  55.154  1.00 67.03 170 A 1 
ATOM 1301 O OE1 . GLN A 0 170 . -53.555  -1.356  53.448  1.00 67.03 170 A 1 
ATOM 1302 N N   . ALA A 0 171 . -50.183  2.045   49.374  1.00 65.14 171 A 1 
ATOM 1303 C CA  . ALA A 0 171 . -49.437  1.708   48.172  1.00 65.14 171 A 1 
ATOM 1304 C C   . ALA A 0 171 . -48.110  1.078   48.603  1.00 65.14 171 A 1 
ATOM 1305 C CB  . ALA A 0 171 . -49.246  2.964   47.315  1.00 65.14 171 A 1 
ATOM 1306 O O   . ALA A 0 171 . -47.425  1.631   49.463  1.00 65.14 171 A 1 
ATOM 1307 N N   . TYR A 0 172 . -47.764  -0.069  48.036  1.00 71.24 172 A 1 
ATOM 1308 C CA  . TYR A 0 172 . -46.498  -0.762  48.270  1.00 71.24 172 A 1 
ATOM 1309 C C   . TYR A 0 172 . -45.979  -1.304  46.947  1.00 71.24 172 A 1 
ATOM 1310 C CB  . TYR A 0 172 . -46.693  -1.919  49.262  1.00 71.24 172 A 1 
ATOM 1311 O O   . TYR A 0 172 . -46.787  -1.733  46.121  1.00 71.24 172 A 1 
ATOM 1312 C CG  . TYR A 0 172 . -47.048  -1.498  50.675  1.00 71.24 172 A 1 
ATOM 1313 C CD1 . TYR A 0 172 . -46.032  -1.044  51.536  1.00 71.24 172 A 1 
ATOM 1314 C CD2 . TYR A 0 172 . -48.380  -1.571  51.129  1.00 71.24 172 A 1 
ATOM 1315 C CE1 . TYR A 0 172 . -46.344  -0.645  52.851  1.00 71.24 172 A 1 
ATOM 1316 C CE2 . TYR A 0 172 . -48.695  -1.190  52.449  1.00 71.24 172 A 1 
ATOM 1317 O OH  . TYR A 0 172 . -47.994  -0.328  54.571  1.00 71.24 172 A 1 
ATOM 1318 C CZ  . TYR A 0 172 . -47.680  -0.716  53.305  1.00 71.24 172 A 1 
ATOM 1319 N N   . GLY A 0 173 . -44.662  -1.339  46.784  1.00 75.55 173 A 1 
ATOM 1320 C CA  . GLY A 0 173 . -44.045  -1.973  45.635  1.00 75.55 173 A 1 
ATOM 1321 C C   . GLY A 0 173 . -42.601  -2.391  45.857  1.00 75.55 173 A 1 
ATOM 1322 O O   . GLY A 0 173 . -42.031  -2.184  46.934  1.00 75.55 173 A 1 
ATOM 1323 N N   . SER A 0 174 . -42.057  -3.050  44.842  1.00 76.93 174 A 1 
ATOM 1324 C CA  . SER A 0 174 . -40.657  -3.454  44.771  1.00 76.93 174 A 1 
ATOM 1325 C C   . SER A 0 174 . -40.200  -3.523  43.321  1.00 76.93 174 A 1 
ATOM 1326 C CB  . SER A 0 174 . -40.431  -4.817  45.430  1.00 76.93 174 A 1 
ATOM 1327 O O   . SER A 0 174 . -40.738  -4.329  42.552  1.00 76.93 174 A 1 
ATOM 1328 O OG  . SER A 0 174 . -41.206  -5.823  44.793  1.00 76.93 174 A 1 
ATOM 1329 N N   . ASP A 0 175 . -39.188  -2.721  43.055  1.00 78.61 175 A 1 
ATOM 1330 C CA  . ASP A 0 175 . -38.380  -2.569  41.859  1.00 78.61 175 A 1 
ATOM 1331 C C   . ASP A 0 175 . -37.299  -3.665  41.851  1.00 78.61 175 A 1 
ATOM 1332 C CB  . ASP A 0 175 . -37.750  -1.142  41.801  1.00 78.61 175 A 1 
ATOM 1333 O O   . ASP A 0 175 . -36.782  -4.055  42.903  1.00 78.61 175 A 1 
ATOM 1334 C CG  . ASP A 0 175 . -38.154  -0.087  42.869  1.00 78.61 175 A 1 
ATOM 1335 O OD1 . ASP A 0 175 . -38.379  -0.425  44.062  1.00 78.61 175 A 1 
ATOM 1336 O OD2 . ASP A 0 175 . -38.230  1.117   42.534  1.00 78.61 175 A 1 
ATOM 1337 N N   . TYR A 0 176 . -36.977  -4.205  40.676  1.00 77.87 176 A 1 
ATOM 1338 C CA  . TYR A 0 176 . -36.008  -5.295  40.520  1.00 77.87 176 A 1 
ATOM 1339 C C   . TYR A 0 176 . -35.257  -5.136  39.195  1.00 77.87 176 A 1 
ATOM 1340 C CB  . TYR A 0 176 . -36.723  -6.656  40.656  1.00 77.87 176 A 1 
ATOM 1341 O O   . TYR A 0 176 . -35.571  -5.796  38.205  1.00 77.87 176 A 1 
ATOM 1342 C CG  . TYR A 0 176 . -36.739  -7.199  42.073  1.00 77.87 176 A 1 
ATOM 1343 C CD1 . TYR A 0 176 . -35.581  -7.828  42.559  1.00 77.87 176 A 1 
ATOM 1344 C CD2 . TYR A 0 176 . -37.861  -7.041  42.913  1.00 77.87 176 A 1 
ATOM 1345 C CE1 . TYR A 0 176 . -35.532  -8.284  43.882  1.00 77.87 176 A 1 
ATOM 1346 C CE2 . TYR A 0 176 . -37.811  -7.489  44.253  1.00 77.87 176 A 1 
ATOM 1347 O OH  . TYR A 0 176 . -36.459  -8.431  46.045  1.00 77.87 176 A 1 
ATOM 1348 C CZ  . TYR A 0 176 . -36.623  -8.081  44.741  1.00 77.87 176 A 1 
ATOM 1349 N N   . ASP A 0 177 . -34.270  -4.244  39.201  1.00 82.42 177 A 1 
ATOM 1350 C CA  . ASP A 0 177 . -33.528  -3.804  38.020  1.00 82.42 177 A 1 
ATOM 1351 C C   . ASP A 0 177 . -32.206  -4.588  37.936  1.00 82.42 177 A 1 
ATOM 1352 C CB  . ASP A 0 177 . -33.351  -2.272  38.115  1.00 82.42 177 A 1 
ATOM 1353 O O   . ASP A 0 177 . -31.409  -4.608  38.876  1.00 82.42 177 A 1 
ATOM 1354 C CG  . ASP A 0 177 . -33.119  -1.540  36.784  1.00 82.42 177 A 1 
ATOM 1355 O OD1 . ASP A 0 177 . -33.076  -2.197  35.716  1.00 82.42 177 A 1 
ATOM 1356 O OD2 . ASP A 0 177 . -32.892  -0.308  36.836  1.00 82.42 177 A 1 
ATOM 1357 N N   . SER A 0 178 . -31.969  -5.313  36.845  1.00 84.47 178 A 1 
ATOM 1358 C CA  . SER A 0 178 . -30.783  -6.160  36.653  1.00 84.47 178 A 1 
ATOM 1359 C C   . SER A 0 178 . -30.166  -5.906  35.288  1.00 84.47 178 A 1 
ATOM 1360 C CB  . SER A 0 178 . -31.135  -7.637  36.828  1.00 84.47 178 A 1 
ATOM 1361 O O   . SER A 0 178 . -30.764  -6.198  34.251  1.00 84.47 178 A 1 
ATOM 1362 O OG  . SER A 0 178 . -31.385  -7.888  38.197  1.00 84.47 178 A 1 
ATOM 1363 N N   . ARG A 0 179 . -28.955  -5.340  35.298  1.00 87.74 179 A 1 
ATOM 1364 C CA  . ARG A 0 179 . -28.273  -4.817  34.113  1.00 87.74 179 A 1 
ATOM 1365 C C   . ARG A 0 179 . -26.869  -5.398  34.016  1.00 87.74 179 A 1 
ATOM 1366 C CB  . ARG A 0 179 . -28.268  -3.280  34.160  1.00 87.74 179 A 1 
ATOM 1367 O O   . ARG A 0 179 . -26.026  -5.142  34.873  1.00 87.74 179 A 1 
ATOM 1368 C CG  . ARG A 0 179 . -29.699  -2.709  34.228  1.00 87.74 179 A 1 
ATOM 1369 C CD  . ARG A 0 179 . -29.743  -1.179  34.157  1.00 87.74 179 A 1 
ATOM 1370 N NE  . ARG A 0 179 . -29.213  -0.692  32.867  1.00 87.74 179 A 1 
ATOM 1371 N NH1 . ARG A 0 179 . -27.688  0.821   33.656  1.00 87.74 179 A 1 
ATOM 1372 N NH2 . ARG A 0 179 . -27.686  0.280   31.487  1.00 87.74 179 A 1 
ATOM 1373 C CZ  . ARG A 0 179 . -28.205  0.135   32.675  1.00 87.74 179 A 1 
ATOM 1374 N N   . TRP A 0 180 . -26.617  -6.146  32.952  1.00 90.51 180 A 1 
ATOM 1375 C CA  . TRP A 0 180 . -25.375  -6.882  32.730  1.00 90.51 180 A 1 
ATOM 1376 C C   . TRP A 0 180 . -24.874  -6.654  31.311  1.00 90.51 180 A 1 
ATOM 1377 C CB  . TRP A 0 180 . -25.645  -8.366  32.988  1.00 90.51 180 A 1 
ATOM 1378 O O   . TRP A 0 180 . -25.674  -6.485  30.389  1.00 90.51 180 A 1 
ATOM 1379 C CG  . TRP A 0 180 . -24.512  -9.312  32.732  1.00 90.51 180 A 1 
ATOM 1380 C CD1 . TRP A 0 180 . -23.545  -9.622  33.621  1.00 90.51 180 A 1 
ATOM 1381 C CD2 . TRP A 0 180 . -24.255  -10.139 31.556  1.00 90.51 180 A 1 
ATOM 1382 C CE2 . TRP A 0 180 . -23.191  -11.036 31.871  1.00 90.51 180 A 1 
ATOM 1383 C CE3 . TRP A 0 180 . -24.846  -10.270 30.280  1.00 90.51 180 A 1 
ATOM 1384 N NE1 . TRP A 0 180 . -22.740  -10.618 33.106  1.00 90.51 180 A 1 
ATOM 1385 C CH2 . TRP A 0 180 . -23.437  -12.198 29.759  1.00 90.51 180 A 1 
ATOM 1386 C CZ2 . TRP A 0 180 . -22.824  -12.090 31.021  1.00 90.51 180 A 1 
ATOM 1387 C CZ3 . TRP A 0 180 . -24.427  -11.273 29.383  1.00 90.51 180 A 1 
ATOM 1388 N N   . GLY A 0 181 . -23.559  -6.687  31.113  1.00 93.46 181 A 1 
ATOM 1389 C CA  . GLY A 0 181 . -23.012  -6.580  29.773  1.00 93.46 181 A 1 
ATOM 1390 C C   . GLY A 0 181 . -21.557  -6.984  29.621  1.00 93.46 181 A 1 
ATOM 1391 O O   . GLY A 0 181 . -20.818  -7.217  30.582  1.00 93.46 181 A 1 
ATOM 1392 N N   . LYS A 0 182 . -21.183  -7.099  28.350  1.00 93.42 182 A 1 
ATOM 1393 C CA  . LYS A 0 182 . -19.897  -7.569  27.856  1.00 93.42 182 A 1 
ATOM 1394 C C   . LYS A 0 182 . -19.491  -6.752  26.649  1.00 93.42 182 A 1 
ATOM 1395 C CB  . LYS A 0 182 . -20.025  -9.037  27.438  1.00 93.42 182 A 1 
ATOM 1396 O O   . LYS A 0 182 . -20.260  -6.698  25.696  1.00 93.42 182 A 1 
ATOM 1397 C CG  . LYS A 0 182 . -20.265  -9.904  28.668  1.00 93.42 182 A 1 
ATOM 1398 C CD  . LYS A 0 182 . -20.085  -11.383 28.340  1.00 93.42 182 A 1 
ATOM 1399 C CE  . LYS A 0 182 . -19.777  -12.039 29.679  1.00 93.42 182 A 1 
ATOM 1400 N NZ  . LYS A 0 182 . -19.160  -13.363 29.518  1.00 93.42 182 A 1 
ATOM 1401 N N   . SER A 0 183 . -18.286  -6.202  26.681  1.00 95.12 183 A 1 
ATOM 1402 C CA  . SER A 0 183 . -17.694  -5.459  25.568  1.00 95.12 183 A 1 
ATOM 1403 C C   . SER A 0 183 . -16.324  -6.046  25.237  1.00 95.12 183 A 1 
ATOM 1404 C CB  . SER A 0 183 . -17.621  -3.964  25.902  1.00 95.12 183 A 1 
ATOM 1405 O O   . SER A 0 183 . -15.461  -6.149  26.114  1.00 95.12 183 A 1 
ATOM 1406 O OG  . SER A 0 183 . -16.945  -3.743  27.129  1.00 95.12 183 A 1 
ATOM 1407 N N   . TYR A 0 184 . -16.126  -6.453  23.984  1.00 94.86 184 A 1 
ATOM 1408 C CA  . TYR A 0 184 . -14.839  -6.881  23.434  1.00 94.86 184 A 1 
ATOM 1409 C C   . TYR A 0 184 . -14.403  -5.888  22.359  1.00 94.86 184 A 1 
ATOM 1410 C CB  . TYR A 0 184 . -14.944  -8.264  22.767  1.00 94.86 184 A 1 
ATOM 1411 O O   . TYR A 0 184 . -15.100  -5.773  21.356  1.00 94.86 184 A 1 
ATOM 1412 C CG  . TYR A 0 184 . -15.181  -9.471  23.649  1.00 94.86 184 A 1 
ATOM 1413 C CD1 . TYR A 0 184 . -14.090  -10.244 24.090  1.00 94.86 184 A 1 
ATOM 1414 C CD2 . TYR A 0 184 . -16.496  -9.886  23.928  1.00 94.86 184 A 1 
ATOM 1415 C CE1 . TYR A 0 184 . -14.315  -11.435 24.808  1.00 94.86 184 A 1 
ATOM 1416 C CE2 . TYR A 0 184 . -16.730  -11.090 24.619  1.00 94.86 184 A 1 
ATOM 1417 O OH  . TYR A 0 184 . -15.849  -13.000 25.781  1.00 94.86 184 A 1 
ATOM 1418 C CZ  . TYR A 0 184 . -15.637  -11.862 25.066  1.00 94.86 184 A 1 
ATOM 1419 N N   . ASP A 0 185 . -13.223  -5.281  22.495  1.00 94.19 185 A 1 
ATOM 1420 C CA  . ASP A 0 185 . -12.579  -4.563  21.389  1.00 94.19 185 A 1 
ATOM 1421 C C   . ASP A 0 185 . -11.322  -5.305  20.941  1.00 94.19 185 A 1 
ATOM 1422 C CB  . ASP A 0 185 . -12.178  -3.122  21.729  1.00 94.19 185 A 1 
ATOM 1423 O O   . ASP A 0 185 . -10.527  -5.781  21.757  1.00 94.19 185 A 1 
ATOM 1424 C CG  . ASP A 0 185 . -13.219  -2.320  22.495  1.00 94.19 185 A 1 
ATOM 1425 O OD1 . ASP A 0 185 . -14.257  -1.996  21.883  1.00 94.19 185 A 1 
ATOM 1426 O OD2 . ASP A 0 185 . -12.893  -1.982  23.660  1.00 94.19 185 A 1 
ATOM 1427 N N   . SER A 0 186 . -11.069  -5.322  19.637  1.00 94.97 186 A 1 
ATOM 1428 C CA  . SER A 0 186 . -9.762   -5.659  19.085  1.00 94.97 186 A 1 
ATOM 1429 C C   . SER A 0 186 . -9.322   -4.627  18.055  1.00 94.97 186 A 1 
ATOM 1430 C CB  . SER A 0 186 . -9.729   -7.091  18.542  1.00 94.97 186 A 1 
ATOM 1431 O O   . SER A 0 186 . -10.119  -4.090  17.286  1.00 94.97 186 A 1 
ATOM 1432 O OG  . SER A 0 186 . -10.295  -7.176  17.252  1.00 94.97 186 A 1 
ATOM 1433 N N   . VAL A 0 187 . -8.021   -4.347  18.027  1.00 95.76 187 A 1 
ATOM 1434 C CA  . VAL A 0 187 . -7.390   -3.486  17.023  1.00 95.76 187 A 1 
ATOM 1435 C C   . VAL A 0 187 . -6.116   -4.138  16.508  1.00 95.76 187 A 1 
ATOM 1436 C CB  . VAL A 0 187 . -7.128   -2.056  17.541  1.00 95.76 187 A 1 
ATOM 1437 O O   . VAL A 0 187 . -5.262   -4.573  17.283  1.00 95.76 187 A 1 
ATOM 1438 C CG1 . VAL A 0 187 . -8.432   -1.292  17.779  1.00 95.76 187 A 1 
ATOM 1439 C CG2 . VAL A 0 187 . -6.309   -1.992  18.837  1.00 95.76 187 A 1 
ATOM 1440 N N   . ALA A 0 188 . -5.947   -4.176  15.188  1.00 94.12 188 A 1 
ATOM 1441 C CA  . ALA A 0 188 . -4.750   -4.691  14.539  1.00 94.12 188 A 1 
ATOM 1442 C C   . ALA A 0 188 . -4.237   -3.716  13.474  1.00 94.12 188 A 1 
ATOM 1443 C CB  . ALA A 0 188 . -5.032   -6.086  13.970  1.00 94.12 188 A 1 
ATOM 1444 O O   . ALA A 0 188 . -4.967   -3.281  12.588  1.00 94.12 188 A 1 
ATOM 1445 N N   . ALA A 0 189 . -2.942   -3.413  13.518  1.00 90.11 189 A 1 
ATOM 1446 C CA  . ALA A 0 189 . -2.257   -2.599  12.520  1.00 90.11 189 A 1 
ATOM 1447 C C   . ALA A 0 189 . -1.028   -3.347  11.999  1.00 90.11 189 A 1 
ATOM 1448 C CB  . ALA A 0 189 . -1.907   -1.237  13.126  1.00 90.11 189 A 1 
ATOM 1449 O O   . ALA A 0 189 . -0.236   -3.884  12.773  1.00 90.11 189 A 1 
ATOM 1450 N N   . ARG A 0 190 . -0.851   -3.399  10.680  1.00 89.65 190 A 1 
ATOM 1451 C CA  . ARG A 0 190 . 0.242    -4.115  10.008  1.00 89.65 190 A 1 
ATOM 1452 C C   . ARG A 0 190 . 0.808    -3.234  8.894   1.00 89.65 190 A 1 
ATOM 1453 C CB  . ARG A 0 190 . -0.265   -5.478  9.488   1.00 89.65 190 A 1 
ATOM 1454 O O   . ARG A 0 190 . 0.050    -2.610  8.162   1.00 89.65 190 A 1 
ATOM 1455 C CG  . ARG A 0 190 . -0.786   -6.422  10.593  1.00 89.65 190 A 1 
ATOM 1456 C CD  . ARG A 0 190 . -1.301   -7.757  10.027  1.00 89.65 190 A 1 
ATOM 1457 N NE  . ARG A 0 190 . -1.807   -8.652  11.097  1.00 89.65 190 A 1 
ATOM 1458 N NH1 . ARG A 0 190 . -4.084   -8.388  10.788  1.00 89.65 190 A 1 
ATOM 1459 N NH2 . ARG A 0 190 . -3.348   -9.702  12.417  1.00 89.65 190 A 1 
ATOM 1460 C CZ  . ARG A 0 190 . -3.070   -8.909  11.421  1.00 89.65 190 A 1 
ATOM 1461 N N   . SER A 0 191 . 2.129    -3.165  8.766   1.00 85.80 191 A 1 
ATOM 1462 C CA  . SER A 0 191 . 2.832    -2.418  7.712   1.00 85.80 191 A 1 
ATOM 1463 C C   . SER A 0 191 . 4.044    -3.224  7.279   1.00 85.80 191 A 1 
ATOM 1464 C CB  . SER A 0 191 . 3.276    -1.047  8.229   1.00 85.80 191 A 1 
ATOM 1465 O O   . SER A 0 191 . 4.780    -3.706  8.137   1.00 85.80 191 A 1 
ATOM 1466 O OG  . SER A 0 191 . 3.894    -0.258  7.225   1.00 85.80 191 A 1 
ATOM 1467 N N   . TYR A 0 192 . 4.234    -3.403  5.978   1.00 69.50 192 A 1 
ATOM 1468 C CA  . TYR A 0 192 . 5.197    -4.361  5.441   1.00 69.50 192 A 1 
ATOM 1469 C C   . TYR A 0 192 . 6.173    -3.697  4.446   1.00 69.50 192 A 1 
ATOM 1470 C CB  . TYR A 0 192 . 4.421    -5.615  4.994   1.00 69.50 192 A 1 
ATOM 1471 O O   . TYR A 0 192 . 6.199    -2.471  4.334   1.00 69.50 192 A 1 
ATOM 1472 C CG  . TYR A 0 192 . 4.205    -6.613  6.125   1.00 69.50 192 A 1 
ATOM 1473 C CD1 . TYR A 0 192 . 5.007    -7.768  6.200   1.00 69.50 192 A 1 
ATOM 1474 C CD2 . TYR A 0 192 . 3.244    -6.375  7.129   1.00 69.50 192 A 1 
ATOM 1475 C CE1 . TYR A 0 192 . 4.868    -8.667  7.270   1.00 69.50 192 A 1 
ATOM 1476 C CE2 . TYR A 0 192 . 3.140    -7.244  8.234   1.00 69.50 192 A 1 
ATOM 1477 O OH  . TYR A 0 192 . 3.876    -9.227  9.375   1.00 69.50 192 A 1 
ATOM 1478 C CZ  . TYR A 0 192 . 3.955    -8.394  8.304   1.00 69.50 192 A 1 
ATOM 1479 N N   . ASP A 0 193 . 7.279    -4.395  4.198   1.00 81.74 193 A 1 
ATOM 1480 C CA  . ASP A 0 193 . 7.698    -4.954  2.900   1.00 81.74 193 A 1 
ATOM 1481 C C   . ASP A 0 193 . 8.091    -3.931  1.835   1.00 81.74 193 A 1 
ATOM 1482 C CB  . ASP A 0 193 . 6.844    -6.103  2.342   1.00 81.74 193 A 1 
ATOM 1483 O O   . ASP A 0 193 . 7.328    -3.071  1.401   1.00 81.74 193 A 1 
ATOM 1484 C CG  . ASP A 0 193 . 6.981    -7.397  3.155   1.00 81.74 193 A 1 
ATOM 1485 O OD1 . ASP A 0 193 . 7.946    -7.517  3.951   1.00 81.74 193 A 1 
ATOM 1486 O OD2 . ASP A 0 193 . 6.109    -8.277  3.018   1.00 81.74 193 A 1 
ATOM 1487 N N   . ASN A 0 194 . 9.349    -4.053  1.429   1.00 84.40 194 A 1 
ATOM 1488 C CA  . ASN A 0 194 . 10.015   -3.202  0.469   1.00 84.40 194 A 1 
ATOM 1489 C C   . ASN A 0 194 . 11.225   -3.958  -0.098  1.00 84.40 194 A 1 
ATOM 1490 C CB  . ASN A 0 194 . 10.424   -1.928  1.218   1.00 84.40 194 A 1 
ATOM 1491 O O   . ASN A 0 194 . 12.067   -4.428  0.677   1.00 84.40 194 A 1 
ATOM 1492 C CG  . ASN A 0 194 . 11.168   -0.955  0.340   1.00 84.40 194 A 1 
ATOM 1493 N ND2 . ASN A 0 194 . 12.426   -1.217  0.095   1.00 84.40 194 A 1 
ATOM 1494 O OD1 . ASN A 0 194 . 10.626   0.053   -0.075  1.00 84.40 194 A 1 
ATOM 1495 N N   . GLU A 0 195 . 11.342   -4.032  -1.418  1.00 91.04 195 A 1 
ATOM 1496 C CA  . GLU A 0 195 . 12.437   -4.684  -2.141  1.00 91.04 195 A 1 
ATOM 1497 C C   . GLU A 0 195 . 13.105   -3.677  -3.080  1.00 91.04 195 A 1 
ATOM 1498 C CB  . GLU A 0 195 . 11.966   -5.946  -2.895  1.00 91.04 195 A 1 
ATOM 1499 O O   . GLU A 0 195 . 12.431   -2.851  -3.689  1.00 91.04 195 A 1 
ATOM 1500 C CG  . GLU A 0 195 . 11.048   -6.818  -2.025  1.00 91.04 195 A 1 
ATOM 1501 C CD  . GLU A 0 195 . 10.761   -8.223  -2.563  1.00 91.04 195 A 1 
ATOM 1502 O OE1 . GLU A 0 195 . 9.703    -8.770  -2.177  1.00 91.04 195 A 1 
ATOM 1503 O OE2 . GLU A 0 195 . 11.666   -8.912  -3.065  1.00 91.04 195 A 1 
ATOM 1504 N N   . HIS A 0 196 . 14.429   -3.755  -3.162  1.00 90.20 196 A 1 
ATOM 1505 C CA  . HIS A 0 196 . 15.304   -2.887  -3.940  1.00 90.20 196 A 1 
ATOM 1506 C C   . HIS A 0 196 . 16.270   -3.752  -4.745  1.00 90.20 196 A 1 
ATOM 1507 C CB  . HIS A 0 196 . 16.116   -1.990  -2.989  1.00 90.20 196 A 1 
ATOM 1508 O O   . HIS A 0 196 . 16.910   -4.649  -4.185  1.00 90.20 196 A 1 
ATOM 1509 C CG  . HIS A 0 196 . 15.315   -0.949  -2.257  1.00 90.20 196 A 1 
ATOM 1510 C CD2 . HIS A 0 196 . 15.382   -0.624  -0.932  1.00 90.20 196 A 1 
ATOM 1511 N ND1 . HIS A 0 196 . 14.518   -0.014  -2.851  1.00 90.20 196 A 1 
ATOM 1512 C CE1 . HIS A 0 196 . 14.101   0.857   -1.927  1.00 90.20 196 A 1 
ATOM 1513 N NE2 . HIS A 0 196 . 14.593   0.517   -0.718  1.00 90.20 196 A 1 
ATOM 1514 N N   . TYR A 0 197 . 16.423   -3.445  -6.025  1.00 95.56 197 A 1 
ATOM 1515 C CA  . TYR A 0 197 . 17.447   -3.980  -6.914  1.00 95.56 197 A 1 
ATOM 1516 C C   . TYR A 0 197 . 18.130   -2.820  -7.632  1.00 95.56 197 A 1 
ATOM 1517 C CB  . TYR A 0 197 . 16.804   -4.944  -7.918  1.00 95.56 197 A 1 
ATOM 1518 O O   . TYR A 0 197 . 17.453   -1.935  -8.154  1.00 95.56 197 A 1 
ATOM 1519 C CG  . TYR A 0 197 . 17.737   -5.419  -9.019  1.00 95.56 197 A 1 
ATOM 1520 C CD1 . TYR A 0 197 . 17.662   -4.854  -10.310 1.00 95.56 197 A 1 
ATOM 1521 C CD2 . TYR A 0 197 . 18.687   -6.421  -8.750  1.00 95.56 197 A 1 
ATOM 1522 C CE1 . TYR A 0 197 . 18.510   -5.319  -11.336 1.00 95.56 197 A 1 
ATOM 1523 C CE2 . TYR A 0 197 . 19.534   -6.886  -9.774  1.00 95.56 197 A 1 
ATOM 1524 O OH  . TYR A 0 197 . 20.239   -6.814  -12.075 1.00 95.56 197 A 1 
ATOM 1525 C CZ  . TYR A 0 197 . 19.442   -6.347  -11.075 1.00 95.56 197 A 1 
ATOM 1526 N N   . ALA A 0 198 . 19.458   -2.838  -7.693  1.00 94.71 198 A 1 
ATOM 1527 C CA  . ALA A 0 198 . 20.217   -1.943  -8.554  1.00 94.71 198 A 1 
ATOM 1528 C C   . ALA A 0 198 . 21.445   -2.662  -9.113  1.00 94.71 198 A 1 
ATOM 1529 C CB  . ALA A 0 198 . 20.586   -0.664  -7.792  1.00 94.71 198 A 1 
ATOM 1530 O O   . ALA A 0 198 . 22.220   -3.241  -8.350  1.00 94.71 198 A 1 
ATOM 1531 N N   . ARG A 0 199 . 21.624   -2.587  -10.433 1.00 96.18 199 A 1 
ATOM 1532 C CA  . ARG A 0 199 . 22.779   -3.096  -11.174 1.00 96.18 199 A 1 
ATOM 1533 C C   . ARG A 0 199 . 23.379   -1.980  -12.012 1.00 96.18 199 A 1 
ATOM 1534 C CB  . ARG A 0 199 . 22.362   -4.303  -12.027 1.00 96.18 199 A 1 
ATOM 1535 O O   . ARG A 0 199 . 22.663   -1.254  -12.697 1.00 96.18 199 A 1 
ATOM 1536 C CG  . ARG A 0 199 . 23.494   -4.841  -12.924 1.00 96.18 199 A 1 
ATOM 1537 C CD  . ARG A 0 199 . 23.071   -6.060  -13.759 1.00 96.18 199 A 1 
ATOM 1538 N NE  . ARG A 0 199 . 21.922   -5.771  -14.648 1.00 96.18 199 A 1 
ATOM 1539 N NH1 . ARG A 0 199 . 23.048   -4.709  -16.358 1.00 96.18 199 A 1 
ATOM 1540 N NH2 . ARG A 0 199 . 20.885   -4.888  -16.501 1.00 96.18 199 A 1 
ATOM 1541 C CZ  . ARG A 0 199 . 21.956   -5.139  -15.812 1.00 96.18 199 A 1 
ATOM 1542 N N   . GLU A 0 200 . 24.696   -1.893  -11.995 1.00 97.30 200 A 1 
ATOM 1543 C CA  . GLU A 0 200 . 25.488   -1.018  -12.842 1.00 97.30 200 A 1 
ATOM 1544 C C   . GLU A 0 200 . 26.522   -1.863  -13.590 1.00 97.30 200 A 1 
ATOM 1545 C CB  . GLU A 0 200 . 26.110   0.083   -11.972 1.00 97.30 200 A 1 
ATOM 1546 O O   . GLU A 0 200 . 27.204   -2.689  -12.986 1.00 97.30 200 A 1 
ATOM 1547 C CG  . GLU A 0 200 . 26.898   1.082   -12.816 1.00 97.30 200 A 1 
ATOM 1548 C CD  . GLU A 0 200 . 27.303   2.323   -12.017 1.00 97.30 200 A 1 
ATOM 1549 O OE1 . GLU A 0 200 . 26.909   3.439   -12.427 1.00 97.30 200 A 1 
ATOM 1550 O OE2 . GLU A 0 200 . 28.171   2.226   -11.121 1.00 97.30 200 A 1 
ATOM 1551 N N   . VAL A 0 201 . 26.620   -1.673  -14.904 1.00 95.95 201 A 1 
ATOM 1552 C CA  . VAL A 0 201 . 27.608   -2.313  -15.778 1.00 95.95 201 A 1 
ATOM 1553 C C   . VAL A 0 201 . 28.369   -1.215  -16.499 1.00 95.95 201 A 1 
ATOM 1554 C CB  . VAL A 0 201 . 26.944   -3.259  -16.799 1.00 95.95 201 A 1 
ATOM 1555 O O   . VAL A 0 201 . 27.741   -0.355  -17.110 1.00 95.95 201 A 1 
ATOM 1556 C CG1 . VAL A 0 201 . 27.955   -3.869  -17.780 1.00 95.95 201 A 1 
ATOM 1557 C CG2 . VAL A 0 201 . 26.238   -4.420  -16.086 1.00 95.95 201 A 1 
ATOM 1558 N N   . ARG A 0 202 . 29.698   -1.268  -16.438 1.00 92.81 202 A 1 
ATOM 1559 C CA  . ARG A 0 202 . 30.606   -0.569  -17.351 1.00 92.81 202 A 1 
ATOM 1560 C C   . ARG A 0 202 . 31.412   -1.605  -18.121 1.00 92.81 202 A 1 
ATOM 1561 C CB  . ARG A 0 202 . 31.556   0.375   -16.613 1.00 92.81 202 A 1 
ATOM 1562 O O   . ARG A 0 202 . 31.820   -2.598  -17.516 1.00 92.81 202 A 1 
ATOM 1563 C CG  . ARG A 0 202 . 30.821   1.514   -15.907 1.00 92.81 202 A 1 
ATOM 1564 C CD  . ARG A 0 202 . 31.844   2.319   -15.097 1.00 92.81 202 A 1 
ATOM 1565 N NE  . ARG A 0 202 . 31.191   3.287   -14.199 1.00 92.81 202 A 1 
ATOM 1566 N NH1 . ARG A 0 202 . 30.424   1.791   -12.619 1.00 92.81 202 A 1 
ATOM 1567 N NH2 . ARG A 0 202 . 29.932   3.924   -12.410 1.00 92.81 202 A 1 
ATOM 1568 C CZ  . ARG A 0 202 . 30.537   2.998   -13.089 1.00 92.81 202 A 1 
ATOM 1569 N N   . ALA A 0 203 . 31.622   -1.376  -19.404 1.00 90.83 203 A 1 
ATOM 1570 C CA  . ALA A 0 203 . 32.580   -2.099  -20.223 1.00 90.83 203 A 1 
ATOM 1571 C C   . ALA A 0 203 . 33.252   -1.107  -21.173 1.00 90.83 203 A 1 
ATOM 1572 C CB  . ALA A 0 203 . 31.872   -3.227  -20.980 1.00 90.83 203 A 1 
ATOM 1573 O O   . ALA A 0 203 . 32.608   -0.157  -21.605 1.00 90.83 203 A 1 
ATOM 1574 N N   . ASP A 0 204 . 34.519   -1.365  -21.455 1.00 86.36 204 A 1 
ATOM 1575 C CA  . ASP A 0 204 . 35.430   -0.547  -22.255 1.00 86.36 204 A 1 
ATOM 1576 C C   . ASP A 0 204 . 36.299   -1.557  -23.039 1.00 86.36 204 A 1 
ATOM 1577 C CB  . ASP A 0 204 . 36.124   0.452   -21.287 1.00 86.36 204 A 1 
ATOM 1578 O O   . ASP A 0 204 . 36.669   -2.613  -22.505 1.00 86.36 204 A 1 
ATOM 1579 C CG  . ASP A 0 204 . 37.584   0.870   -21.514 1.00 86.36 204 A 1 
ATOM 1580 O OD1 . ASP A 0 204 . 38.038   1.694   -20.682 1.00 86.36 204 A 1 
ATOM 1581 O OD2 . ASP A 0 204 . 38.263   0.283   -22.384 1.00 86.36 204 A 1 
ATOM 1582 N N   . ASP A 0 205 . 36.481   -1.324  -24.340 1.00 85.29 205 A 1 
ATOM 1583 C CA  . ASP A 0 205 . 37.138   -2.240  -25.287 1.00 85.29 205 A 1 
ATOM 1584 C C   . ASP A 0 205 . 38.038   -1.465  -26.268 1.00 85.29 205 A 1 
ATOM 1585 C CB  . ASP A 0 205 . 36.071   -3.161  -25.926 1.00 85.29 205 A 1 
ATOM 1586 O O   . ASP A 0 205 . 37.918   -1.602  -27.488 1.00 85.29 205 A 1 
ATOM 1587 C CG  . ASP A 0 205 . 36.550   -4.151  -26.998 1.00 85.29 205 A 1 
ATOM 1588 O OD1 . ASP A 0 205 . 37.410   -5.034  -26.738 1.00 85.29 205 A 1 
ATOM 1589 O OD2 . ASP A 0 205 . 35.899   -4.289  -28.062 1.00 85.29 205 A 1 
ATOM 1590 N N   . ASP A 0 206 . 38.943   -0.658  -25.700 1.00 82.74 206 A 1 
ATOM 1591 C CA  . ASP A 0 206 . 40.052   0.021   -26.386 1.00 82.74 206 A 1 
ATOM 1592 C C   . ASP A 0 206 . 40.739   -0.878  -27.434 1.00 82.74 206 A 1 
ATOM 1593 C CB  . ASP A 0 206 . 41.119   0.447   -25.346 1.00 82.74 206 A 1 
ATOM 1594 O O   . ASP A 0 206 . 41.263   -1.958  -27.132 1.00 82.74 206 A 1 
ATOM 1595 C CG  . ASP A 0 206 . 41.059   1.895   -24.842 1.00 82.74 206 A 1 
ATOM 1596 O OD1 . ASP A 0 206 . 40.270   2.682   -25.401 1.00 82.74 206 A 1 
ATOM 1597 O OD2 . ASP A 0 206 . 41.911   2.220   -23.977 1.00 82.74 206 A 1 
ATOM 1598 N N   . GLN A 0 207 . 40.814   -0.402  -28.677 1.00 79.22 207 A 1 
ATOM 1599 C CA  . GLN A 0 207 . 41.583   -0.990  -29.770 1.00 79.22 207 A 1 
ATOM 1600 C C   . GLN A 0 207 . 42.472   0.072   -30.426 1.00 79.22 207 A 1 
ATOM 1601 C CB  . GLN A 0 207 . 40.643   -1.583  -30.836 1.00 79.22 207 A 1 
ATOM 1602 O O   . GLN A 0 207 . 41.969   1.087   -30.898 1.00 79.22 207 A 1 
ATOM 1603 C CG  . GLN A 0 207 . 39.694   -2.694  -30.341 1.00 79.22 207 A 1 
ATOM 1604 C CD  . GLN A 0 207 . 39.513   -3.787  -31.391 1.00 79.22 207 A 1 
ATOM 1605 N NE2 . GLN A 0 207 . 40.579   -4.472  -31.753 1.00 79.22 207 A 1 
ATOM 1606 O OE1 . GLN A 0 207 . 38.455   -4.095  -31.922 1.00 79.22 207 A 1 
ATOM 1607 N N   . TRP A 0 208 . 43.773   -0.191  -30.570 1.00 76.62 208 A 1 
ATOM 1608 C CA  . TRP A 0 208 . 44.663   0.705   -31.321 1.00 76.62 208 A 1 
ATOM 1609 C C   . TRP A 0 208 . 45.688   -0.041  -32.174 1.00 76.62 208 A 1 
ATOM 1610 C CB  . TRP A 0 208 . 45.336   1.720   -30.386 1.00 76.62 208 A 1 
ATOM 1611 O O   . TRP A 0 208 . 46.097   -1.163  -31.859 1.00 76.62 208 A 1 
ATOM 1612 C CG  . TRP A 0 208 . 46.305   1.165   -29.387 1.00 76.62 208 A 1 
ATOM 1613 C CD1 . TRP A 0 208 . 47.588   0.829   -29.646 1.00 76.62 208 A 1 
ATOM 1614 C CD2 . TRP A 0 208 . 46.109   0.934   -27.958 1.00 76.62 208 A 1 
ATOM 1615 C CE2 . TRP A 0 208 . 47.325   0.416   -27.415 1.00 76.62 208 A 1 
ATOM 1616 C CE3 . TRP A 0 208 . 45.036   1.122   -27.062 1.00 76.62 208 A 1 
ATOM 1617 N NE1 . TRP A 0 208 . 48.193   0.381   -28.489 1.00 76.62 208 A 1 
ATOM 1618 C CH2 . TRP A 0 208 . 46.354   0.236   -25.205 1.00 76.62 208 A 1 
ATOM 1619 C CZ2 . TRP A 0 208 . 47.456   0.063   -26.062 1.00 76.62 208 A 1 
ATOM 1620 C CZ3 . TRP A 0 208 . 45.158   0.781   -25.702 1.00 76.62 208 A 1 
ATOM 1621 N N   . ALA A 0 209 . 46.120   0.605   -33.251 1.00 71.24 209 A 1 
ATOM 1622 C CA  . ALA A 0 209 . 47.271   0.237   -34.057 1.00 71.24 209 A 1 
ATOM 1623 C C   . ALA A 0 209 . 48.137   1.479   -34.307 1.00 71.24 209 A 1 
ATOM 1624 C CB  . ALA A 0 209 . 46.798   -0.404  -35.368 1.00 71.24 209 A 1 
ATOM 1625 O O   . ALA A 0 209 . 47.608   2.555   -34.575 1.00 71.24 209 A 1 
ATOM 1626 N N   . GLU A 0 210 . 49.449   1.298   -34.227 1.00 67.61 210 A 1 
ATOM 1627 C CA  . GLU A 0 210 . 50.470   2.224   -34.715 1.00 67.61 210 A 1 
ATOM 1628 C C   . GLU A 0 210 . 51.397   1.387   -35.603 1.00 67.61 210 A 1 
ATOM 1629 C CB  . GLU A 0 210 . 51.302   2.816   -33.551 1.00 67.61 210 A 1 
ATOM 1630 O O   . GLU A 0 210 . 51.883   0.343   -35.152 1.00 67.61 210 A 1 
ATOM 1631 C CG  . GLU A 0 210 . 50.539   3.618   -32.477 1.00 67.61 210 A 1 
ATOM 1632 C CD  . GLU A 0 210 . 51.423   4.030   -31.272 1.00 67.61 210 A 1 
ATOM 1633 O OE1 . GLU A 0 210 . 51.025   4.957   -30.528 1.00 67.61 210 A 1 
ATOM 1634 O OE2 . GLU A 0 210 . 52.479   3.393   -31.019 1.00 67.61 210 A 1 
ATOM 1635 N N   . ASP A 0 211 . 51.679   1.818   -36.826 1.00 69.15 211 A 1 
ATOM 1636 C CA  . ASP A 0 211 . 52.882   1.380   -37.529 1.00 69.15 211 A 1 
ATOM 1637 C C   . ASP A 0 211 . 53.800   2.570   -37.824 1.00 69.15 211 A 1 
ATOM 1638 C CB  . ASP A 0 211 . 52.579   0.435   -38.709 1.00 69.15 211 A 1 
ATOM 1639 O O   . ASP A 0 211 . 53.450   3.735   -37.654 1.00 69.15 211 A 1 
ATOM 1640 C CG  . ASP A 0 211 . 51.788   1.025   -39.878 1.00 69.15 211 A 1 
ATOM 1641 O OD1 . ASP A 0 211 . 51.955   2.233   -40.137 1.00 69.15 211 A 1 
ATOM 1642 O OD2 . ASP A 0 211 . 51.085   0.209   -40.525 1.00 69.15 211 A 1 
ATOM 1643 N N   . TYR A 0 212 . 55.062   2.268   -38.103 1.00 54.88 212 A 1 
ATOM 1644 C CA  . TYR A 0 212 . 56.062   3.261   -38.463 1.00 54.88 212 A 1 
ATOM 1645 C C   . TYR A 0 212 . 57.048   2.585   -39.394 1.00 54.88 212 A 1 
ATOM 1646 C CB  . TYR A 0 212 . 56.761   3.811   -37.209 1.00 54.88 212 A 1 
ATOM 1647 O O   . TYR A 0 212 . 57.854   1.755   -38.950 1.00 54.88 212 A 1 
ATOM 1648 C CG  . TYR A 0 212 . 57.802   4.882   -37.501 1.00 54.88 212 A 1 
ATOM 1649 C CD1 . TYR A 0 212 . 59.168   4.646   -37.249 1.00 54.88 212 A 1 
ATOM 1650 C CD2 . TYR A 0 212 . 57.404   6.108   -38.066 1.00 54.88 212 A 1 
ATOM 1651 C CE1 . TYR A 0 212 . 60.121   5.648   -37.529 1.00 54.88 212 A 1 
ATOM 1652 C CE2 . TYR A 0 212 . 58.353   7.107   -38.362 1.00 54.88 212 A 1 
ATOM 1653 O OH  . TYR A 0 212 . 60.655   7.837   -38.351 1.00 54.88 212 A 1 
ATOM 1654 C CZ  . TYR A 0 212 . 59.718   6.882   -38.088 1.00 54.88 212 A 1 
ATOM 1655 N N   . ASP A 0 213 . 56.958   2.916   -40.676 1.00 63.70 213 A 1 
ATOM 1656 C CA  . ASP A 0 213 . 57.891   2.427   -41.673 1.00 63.70 213 A 1 
ATOM 1657 C C   . ASP A 0 213 . 58.970   3.491   -41.933 1.00 63.70 213 A 1 
ATOM 1658 C CB  . ASP A 0 213 . 57.159   1.873   -42.920 1.00 63.70 213 A 1 
ATOM 1659 O O   . ASP A 0 213 . 58.814   4.701   -41.752 1.00 63.70 213 A 1 
ATOM 1660 C CG  . ASP A 0 213 . 57.688   0.500   -43.382 1.00 63.70 213 A 1 
ATOM 1661 O OD1 . ASP A 0 213 . 58.868   0.176   -43.070 1.00 63.70 213 A 1 
ATOM 1662 O OD2 . ASP A 0 213 . 56.975   -0.227  -44.112 1.00 63.70 213 A 1 
ATOM 1663 N N   . THR A 0 214 . 60.173   3.033   -42.260 1.00 51.73 214 A 1 
ATOM 1664 C CA  . THR A 0 214 . 61.293   3.933   -42.566 1.00 51.73 214 A 1 
ATOM 1665 C C   . THR A 0 214 . 62.099   3.329   -43.692 1.00 51.73 214 A 1 
ATOM 1666 C CB  . THR A 0 214 . 62.185   4.212   -41.347 1.00 51.73 214 A 1 
ATOM 1667 O O   . THR A 0 214 . 62.990   2.495   -43.483 1.00 51.73 214 A 1 
ATOM 1668 C CG2 . THR A 0 214 . 63.266   5.260   -41.642 1.00 51.73 214 A 1 
ATOM 1669 O OG1 . THR A 0 214 . 61.456   4.708   -40.256 1.00 51.73 214 A 1 
ATOM 1670 N N   . THR A 0 215 . 61.819   3.768   -44.916 1.00 53.72 215 A 1 
ATOM 1671 C CA  . THR A 0 215 . 62.571   3.325   -46.091 1.00 53.72 215 A 1 
ATOM 1672 C C   . THR A 0 215 . 63.804   4.205   -46.282 1.00 53.72 215 A 1 
ATOM 1673 C CB  . THR A 0 215 . 61.674   3.193   -47.330 1.00 53.72 215 A 1 
ATOM 1674 O O   . THR A 0 215 . 63.831   5.118   -47.106 1.00 53.72 215 A 1 
ATOM 1675 C CG2 . THR A 0 215 . 62.454   2.790   -48.588 1.00 53.72 215 A 1 
ATOM 1676 O OG1 . THR A 0 215 . 60.805   2.105   -47.126 1.00 53.72 215 A 1 
ATOM 1677 N N   . TRP A 0 216 . 64.880   3.884   -45.550 1.00 44.97 216 A 1 
ATOM 1678 C CA  . TRP A 0 216 . 66.186   4.510   -45.776 1.00 44.97 216 A 1 
ATOM 1679 C C   . TRP A 0 216 . 66.812   3.982   -47.077 1.00 44.97 216 A 1 
ATOM 1680 C CB  . TRP A 0 216 . 67.109   4.335   -44.566 1.00 44.97 216 A 1 
ATOM 1681 O O   . TRP A 0 216 . 67.434   2.906   -47.120 1.00 44.97 216 A 1 
ATOM 1682 C CG  . TRP A 0 216 . 68.414   5.067   -44.701 1.00 44.97 216 A 1 
ATOM 1683 C CD1 . TRP A 0 216 . 69.559   4.550   -45.200 1.00 44.97 216 A 1 
ATOM 1684 C CD2 . TRP A 0 216 . 68.696   6.476   -44.429 1.00 44.97 216 A 1 
ATOM 1685 C CE2 . TRP A 0 216 . 70.051   6.743   -44.791 1.00 44.97 216 A 1 
ATOM 1686 C CE3 . TRP A 0 216 . 67.942   7.562   -43.938 1.00 44.97 216 A 1 
ATOM 1687 N NE1 . TRP A 0 216 . 70.533   5.531   -45.242 1.00 44.97 216 A 1 
ATOM 1688 C CH2 . TRP A 0 216 . 69.845   9.077   -44.188 1.00 44.97 216 A 1 
ATOM 1689 C CZ2 . TRP A 0 216 . 70.632   8.017   -44.671 1.00 44.97 216 A 1 
ATOM 1690 C CZ3 . TRP A 0 216 . 68.507   8.845   -43.822 1.00 44.97 216 A 1 
ATOM 1691 N N   . ALA A 0 217 . 66.682   4.756   -48.154 1.00 46.31 217 A 1 
ATOM 1692 C CA  . ALA A 0 217 . 67.093   4.418   -49.517 1.00 46.31 217 A 1 
ATOM 1693 C C   . ALA A 0 217 . 68.605   4.637   -49.739 1.00 46.31 217 A 1 
ATOM 1694 C CB  . ALA A 0 217 . 66.191   5.170   -50.501 1.00 46.31 217 A 1 
ATOM 1695 O O   . ALA A 0 217 . 69.053   5.228   -50.726 1.00 46.31 217 A 1 
ATOM 1696 N N   . GLY A 0 218 . 69.414   4.137   -48.796 1.00 42.52 218 A 1 
ATOM 1697 C CA  . GLY A 0 218 . 70.844   4.408   -48.636 1.00 42.52 218 A 1 
ATOM 1698 C C   . GLY A 0 218 . 71.654   4.375   -49.937 1.00 42.52 218 A 1 
ATOM 1699 O O   . GLY A 0 218 . 72.054   3.310   -50.407 1.00 42.52 218 A 1 
ATOM 1700 N N   . LYS A 0 219 . 71.938   5.578   -50.452 1.00 40.06 219 A 1 
ATOM 1701 C CA  . LYS A 0 219 . 72.491   5.922   -51.778 1.00 40.06 219 A 1 
ATOM 1702 C C   . LYS A 0 219 . 73.545   4.913   -52.285 1.00 40.06 219 A 1 
ATOM 1703 C CB  . LYS A 0 219 . 72.986   7.401   -51.731 1.00 40.06 219 A 1 
ATOM 1704 O O   . LYS A 0 219 . 74.694   4.919   -51.840 1.00 40.06 219 A 1 
ATOM 1705 C CG  . LYS A 0 219 . 71.824   8.365   -51.354 1.00 40.06 219 A 1 
ATOM 1706 C CD  . LYS A 0 219 . 72.071   9.892   -51.255 1.00 40.06 219 A 1 
ATOM 1707 C CE  . LYS A 0 219 . 70.731   10.507  -50.756 1.00 40.06 219 A 1 
ATOM 1708 N NZ  . LYS A 0 219 . 70.666   11.991  -50.575 1.00 40.06 219 A 1 
ATOM 1709 N N   . SER A 0 220 . 73.148   4.045   -53.224 1.00 38.85 220 A 1 
ATOM 1710 C CA  . SER A 0 220 . 73.979   2.958   -53.777 1.00 38.85 220 A 1 
ATOM 1711 C C   . SER A 0 220 . 74.984   3.443   -54.833 1.00 38.85 220 A 1 
ATOM 1712 C CB  . SER A 0 220 . 73.090   1.825   -54.325 1.00 38.85 220 A 1 
ATOM 1713 O O   . SER A 0 220 . 74.639   4.078   -55.829 1.00 38.85 220 A 1 
ATOM 1714 O OG  . SER A 0 220 . 73.767   0.917   -55.186 1.00 38.85 220 A 1 
ATOM 1715 N N   . ASP A 0 221 . 76.253   3.083   -54.621 1.00 37.49 221 A 1 
ATOM 1716 C CA  . ASP A 0 221 . 77.266   2.775   -55.645 1.00 37.49 221 A 1 
ATOM 1717 C C   . ASP A 0 221 . 77.581   3.798   -56.754 1.00 37.49 221 A 1 
ATOM 1718 C CB  . ASP A 0 221 . 77.047   1.352   -56.172 1.00 37.49 221 A 1 
ATOM 1719 O O   . ASP A 0 221 . 78.285   3.468   -57.716 1.00 37.49 221 A 1 
ATOM 1720 C CG  . ASP A 0 221 . 77.185   0.367   -55.017 1.00 37.49 221 A 1 
ATOM 1721 O OD1 . ASP A 0 221 . 78.343   0.210   -54.571 1.00 37.49 221 A 1 
ATOM 1722 O OD2 . ASP A 0 221 . 76.142   -0.154  -54.565 1.00 37.49 221 A 1 
ATOM 1723 N N   . ALA A 0 222 . 77.230   5.074   -56.575 1.00 36.17 222 A 1 
ATOM 1724 C CA  . ALA A 0 222 . 77.760   6.173   -57.393 1.00 36.17 222 A 1 
ATOM 1725 C C   . ALA A 0 222 . 79.309   6.208   -57.413 1.00 36.17 222 A 1 
ATOM 1726 C CB  . ALA A 0 222 . 77.176   7.491   -56.869 1.00 36.17 222 A 1 
ATOM 1727 O O   . ALA A 0 222 . 79.911   6.664   -58.384 1.00 36.17 222 A 1 
ATOM 1728 N N   . TYR A 0 223 . 79.958   5.674   -56.369 1.00 36.81 223 A 1 
ATOM 1729 C CA  . TYR A 0 223 . 81.413   5.492   -56.297 1.00 36.81 223 A 1 
ATOM 1730 C C   . TYR A 0 223 . 81.896   4.129   -56.845 1.00 36.81 223 A 1 
ATOM 1731 C CB  . TYR A 0 223 . 81.856   5.708   -54.840 1.00 36.81 223 A 1 
ATOM 1732 O O   . TYR A 0 223 . 83.010   4.023   -57.359 1.00 36.81 223 A 1 
ATOM 1733 C CG  . TYR A 0 223 . 83.270   6.235   -54.714 1.00 36.81 223 A 1 
ATOM 1734 C CD1 . TYR A 0 223 . 84.338   5.370   -54.404 1.00 36.81 223 A 1 
ATOM 1735 C CD2 . TYR A 0 223 . 83.512   7.606   -54.923 1.00 36.81 223 A 1 
ATOM 1736 C CE1 . TYR A 0 223 . 85.648   5.879   -54.305 1.00 36.81 223 A 1 
ATOM 1737 C CE2 . TYR A 0 223 . 84.818   8.119   -54.825 1.00 36.81 223 A 1 
ATOM 1738 O OH  . TYR A 0 223 . 87.153   7.744   -54.425 1.00 36.81 223 A 1 
ATOM 1739 C CZ  . TYR A 0 223 . 85.889   7.253   -54.516 1.00 36.81 223 A 1 
ATOM 1740 N N   . GLY A 0 224 . 81.062   3.084   -56.782 1.00 33.29 224 A 1 
ATOM 1741 C CA  . GLY A 0 224 . 81.429   1.709   -57.145 1.00 33.29 224 A 1 
ATOM 1742 C C   . GLY A 0 224 . 81.713   1.516   -58.639 1.00 33.29 224 A 1 
ATOM 1743 O O   . GLY A 0 224 . 82.634   0.786   -59.015 1.00 33.29 224 A 1 
ATOM 1744 N N   . GLN A 0 225 . 80.994   2.235   -59.510 1.00 34.45 225 A 1 
ATOM 1745 C CA  . GLN A 0 225 . 81.163   2.126   -60.969 1.00 34.45 225 A 1 
ATOM 1746 C C   . GLN A 0 225 . 82.540   2.600   -61.479 1.00 34.45 225 A 1 
ATOM 1747 C CB  . GLN A 0 225 . 80.023   2.859   -61.700 1.00 34.45 225 A 1 
ATOM 1748 O O   . GLN A 0 225 . 82.919   2.272   -62.603 1.00 34.45 225 A 1 
ATOM 1749 C CG  . GLN A 0 225 . 78.643   2.261   -61.372 1.00 34.45 225 A 1 
ATOM 1750 C CD  . GLN A 0 225 . 77.515   2.785   -62.259 1.00 34.45 225 A 1 
ATOM 1751 N NE2 . GLN A 0 225 . 76.289   2.739   -61.787 1.00 34.45 225 A 1 
ATOM 1752 O OE1 . GLN A 0 225 . 77.694   3.206   -63.393 1.00 34.45 225 A 1 
ATOM 1753 N N   . GLY A 0 226 . 83.317   3.329   -60.668 1.00 35.97 226 A 1 
ATOM 1754 C CA  . GLY A 0 226 . 84.660   3.790   -61.036 1.00 35.97 226 A 1 
ATOM 1755 C C   . GLY A 0 226 . 85.771   2.736   -60.922 1.00 35.97 226 A 1 
ATOM 1756 O O   . GLY A 0 226 . 86.844   2.938   -61.490 1.00 35.97 226 A 1 
ATOM 1757 N N   . ALA A 0 227 . 85.548   1.630   -60.199 1.00 29.48 227 A 1 
ATOM 1758 C CA  . ALA A 0 227 . 86.627   0.762   -59.703 1.00 29.48 227 A 1 
ATOM 1759 C C   . ALA A 0 227 . 86.546   -0.719  -60.137 1.00 29.48 227 A 1 
ATOM 1760 C CB  . ALA A 0 227 . 86.701   0.929   -58.180 1.00 29.48 227 A 1 
ATOM 1761 O O   . ALA A 0 227 . 87.286   -1.555  -59.618 1.00 29.48 227 A 1 
ATOM 1762 N N   . SER A 0 228 . 85.695   -1.079  -61.105 1.00 32.61 228 A 1 
ATOM 1763 C CA  . SER A 0 228 . 85.523   -2.471  -61.563 1.00 32.61 228 A 1 
ATOM 1764 C C   . SER A 0 228 . 86.637   -2.973  -62.513 1.00 32.61 228 A 1 
ATOM 1765 C CB  . SER A 0 228 . 84.106   -2.678  -62.116 1.00 32.61 228 A 1 
ATOM 1766 O O   . SER A 0 228 . 86.352   -3.579  -63.551 1.00 32.61 228 A 1 
ATOM 1767 O OG  . SER A 0 228 . 83.959   -2.008  -63.351 1.00 32.61 228 A 1 
ATOM 1768 N N   . ALA A 0 229 . 87.902   -2.690  -62.182 1.00 34.44 229 A 1 
ATOM 1769 C CA  . ALA A 0 229 . 89.119   -3.240  -62.788 1.00 34.44 229 A 1 
ATOM 1770 C C   . ALA A 0 229 . 90.316   -3.042  -61.822 1.00 34.44 229 A 1 
ATOM 1771 C CB  . ALA A 0 229 . 89.386   -2.544  -64.132 1.00 34.44 229 A 1 
ATOM 1772 O O   . ALA A 0 229 . 90.391   -2.024  -61.145 1.00 34.44 229 A 1 
ATOM 1773 N N   . ASP A 0 230 . 91.303   -3.932  -61.716 1.00 34.18 230 A 1 
ATOM 1774 C CA  . ASP A 0 230 . 91.564   -5.144  -62.500 1.00 34.18 230 A 1 
ATOM 1775 C C   . ASP A 0 230 . 92.030   -6.276  -61.568 1.00 34.18 230 A 1 
ATOM 1776 C CB  . ASP A 0 230 . 92.626   -4.815  -63.568 1.00 34.18 230 A 1 
ATOM 1777 O O   . ASP A 0 230 . 92.995   -6.119  -60.814 1.00 34.18 230 A 1 
ATOM 1778 C CG  . ASP A 0 230 . 92.736   -5.859  -64.684 1.00 34.18 230 A 1 
ATOM 1779 O OD1 . ASP A 0 230 . 91.889   -6.779  -64.715 1.00 34.18 230 A 1 
ATOM 1780 O OD2 . ASP A 0 230 . 93.642   -5.690  -65.535 1.00 34.18 230 A 1 
ATOM 1781 N N   . ALA A 0 231 . 91.329   -7.411  -61.585 1.00 31.34 231 A 1 
ATOM 1782 C CA  . ALA A 0 231 . 91.558   -8.506  -60.650 1.00 31.34 231 A 1 
ATOM 1783 C C   . ALA A 0 231 . 92.227   -9.712  -61.326 1.00 31.34 231 A 1 
ATOM 1784 C CB  . ALA A 0 231 . 90.236   -8.877  -59.959 1.00 31.34 231 A 1 
ATOM 1785 O O   . ALA A 0 231 . 91.626   -10.384 -62.163 1.00 31.34 231 A 1 
ATOM 1786 N N   . SER A 0 232 . 93.398   -10.086 -60.793 1.00 33.00 232 A 1 
ATOM 1787 C CA  . SER A 0 232 . 94.032   -11.419 -60.866 1.00 33.00 232 A 1 
ATOM 1788 C C   . SER A 0 232 . 94.769   -11.857 -62.154 1.00 33.00 232 A 1 
ATOM 1789 C CB  . SER A 0 232 . 93.037   -12.492 -60.387 1.00 33.00 232 A 1 
ATOM 1790 O O   . SER A 0 232 . 94.605   -11.304 -63.231 1.00 33.00 232 A 1 
ATOM 1791 O OG  . SER A 0 232 . 92.142   -12.859 -61.413 1.00 33.00 232 A 1 
ATOM 1792 N N   . VAL A 0 233 . 95.589   -12.914 -61.983 1.00 35.35 233 A 1 
ATOM 1793 C CA  . VAL A 0 233 . 96.280   -13.751 -62.999 1.00 35.35 233 A 1 
ATOM 1794 C C   . VAL A 0 233 . 97.288   -13.009 -63.902 1.00 35.35 233 A 1 
ATOM 1795 C CB  . VAL A 0 233 . 95.258   -14.580 -63.812 1.00 35.35 233 A 1 
ATOM 1796 O O   . VAL A 0 233 . 96.949   -12.260 -64.800 1.00 35.35 233 A 1 
ATOM 1797 C CG1 . VAL A 0 233 . 95.951   -15.625 -64.699 1.00 35.35 233 A 1 
ATOM 1798 C CG2 . VAL A 0 233 . 94.307   -15.372 -62.899 1.00 35.35 233 A 1 
ATOM 1799 N N   . GLY A 0 234 . 98.599   -13.216 -63.780 1.00 31.07 234 A 1 
ATOM 1800 C CA  . GLY A 0 234 . 99.259   -14.525 -63.828 1.00 31.07 234 A 1 
ATOM 1801 C C   . GLY A 0 234 . 100.107  -14.630 -65.110 1.00 31.07 234 A 1 
ATOM 1802 O O   . GLY A 0 234 . 99.686   -14.233 -66.191 1.00 31.07 234 A 1 
ATOM 1803 N N   . LYS A 0 235 . 101.354  -15.100 -64.988 1.00 32.69 235 A 1 
ATOM 1804 C CA  . LYS A 0 235 . 102.385  -14.995 -66.041 1.00 32.69 235 A 1 
ATOM 1805 C C   . LYS A 0 235 . 102.027  -15.752 -67.334 1.00 32.69 235 A 1 
ATOM 1806 C CB  . LYS A 0 235 . 103.734  -15.516 -65.510 1.00 32.69 235 A 1 
ATOM 1807 O O   . LYS A 0 235 . 101.893  -16.970 -67.307 1.00 32.69 235 A 1 
ATOM 1808 C CG  . LYS A 0 235 . 104.230  -14.792 -64.249 1.00 32.69 235 A 1 
ATOM 1809 C CD  . LYS A 0 235 . 105.688  -15.162 -63.940 1.00 32.69 235 A 1 
ATOM 1810 C CE  . LYS A 0 235 . 106.146  -14.445 -62.664 1.00 32.69 235 A 1 
ATOM 1811 N NZ  . LYS A 0 235 . 107.596  -14.631 -62.407 1.00 32.69 235 A 1 
ATOM 1812 N N   . GLY A 0 236 . 102.046  -15.057 -68.475 1.00 31.27 236 A 1 
ATOM 1813 C CA  . GLY A 0 236 . 101.999  -15.652 -69.819 1.00 31.27 236 A 1 
ATOM 1814 C C   . GLY A 0 236 . 102.820  -14.846 -70.836 1.00 31.27 236 A 1 
ATOM 1815 O O   . GLY A 0 236 . 102.701  -13.624 -70.906 1.00 31.27 236 A 1 
ATOM 1816 N N   . TRP A 0 237 . 103.677  -15.509 -71.619 1.00 29.46 237 A 1 
ATOM 1817 C CA  . TRP A 0 237 . 104.543  -14.858 -72.615 1.00 29.46 237 A 1 
ATOM 1818 C C   . TRP A 0 237 . 103.809  -14.683 -73.957 1.00 29.46 237 A 1 
ATOM 1819 C CB  . TRP A 0 237 . 105.844  -15.662 -72.795 1.00 29.46 237 A 1 
ATOM 1820 O O   . TRP A 0 237 . 103.764  -15.609 -74.762 1.00 29.46 237 A 1 
ATOM 1821 C CG  . TRP A 0 237 . 106.900  -15.503 -71.739 1.00 29.46 237 A 1 
ATOM 1822 C CD1 . TRP A 0 237 . 106.859  -16.020 -70.489 1.00 29.46 237 A 1 
ATOM 1823 C CD2 . TRP A 0 237 . 108.203  -14.841 -71.850 1.00 29.46 237 A 1 
ATOM 1824 C CE2 . TRP A 0 237 . 108.900  -15.001 -70.614 1.00 29.46 237 A 1 
ATOM 1825 C CE3 . TRP A 0 237 . 108.878  -14.144 -72.877 1.00 29.46 237 A 1 
ATOM 1826 N NE1 . TRP A 0 237 . 108.032  -15.722 -69.822 1.00 29.46 237 A 1 
ATOM 1827 C CH2 . TRP A 0 237 . 110.833  -13.805 -71.448 1.00 29.46 237 A 1 
ATOM 1828 C CZ2 . TRP A 0 237 . 110.193  -14.496 -70.405 1.00 29.46 237 A 1 
ATOM 1829 C CZ3 . TRP A 0 237 . 110.176  -13.631 -72.679 1.00 29.46 237 A 1 
ATOM 1830 N N   . GLY A 0 238 . 103.241  -13.499 -74.216 1.00 37.92 238 A 1 
ATOM 1831 C CA  . GLY A 0 238 . 102.521  -13.233 -75.475 1.00 37.92 238 A 1 
ATOM 1832 C C   . GLY A 0 238 . 101.808  -11.879 -75.536 1.00 37.92 238 A 1 
ATOM 1833 O O   . GLY A 0 238 . 100.600  -11.825 -75.745 1.00 37.92 238 A 1 
ATOM 1834 N N   . GLY A 0 239 . 102.531  -10.777 -75.311 1.00 34.88 239 A 1 
ATOM 1835 C CA  . GLY A 0 239 . 101.964  -9.444  -75.043 1.00 34.88 239 A 1 
ATOM 1836 C C   . GLY A 0 239 . 101.261  -8.719  -76.205 1.00 34.88 239 A 1 
ATOM 1837 O O   . GLY A 0 239 . 101.701  -7.643  -76.603 1.00 34.88 239 A 1 
ATOM 1838 N N   . LYS A 0 240 . 100.129  -9.232  -76.704 1.00 36.71 240 A 1 
ATOM 1839 C CA  . LYS A 0 240 . 99.214   -8.497  -77.599 1.00 36.71 240 A 1 
ATOM 1840 C C   . LYS A 0 240 . 98.144   -7.760  -76.781 1.00 36.71 240 A 1 
ATOM 1841 C CB  . LYS A 0 240 . 98.626   -9.460  -78.650 1.00 36.71 240 A 1 
ATOM 1842 O O   . LYS A 0 240 . 97.053   -8.282  -76.570 1.00 36.71 240 A 1 
ATOM 1843 C CG  . LYS A 0 240 . 97.808   -8.715  -79.723 1.00 36.71 240 A 1 
ATOM 1844 C CD  . LYS A 0 240 . 97.249   -9.684  -80.774 1.00 36.71 240 A 1 
ATOM 1845 C CE  . LYS A 0 240 . 96.443   -8.915  -81.828 1.00 36.71 240 A 1 
ATOM 1846 N NZ  . LYS A 0 240 . 95.899   -9.821  -82.872 1.00 36.71 240 A 1 
ATOM 1847 N N   . ARG A 0 241 . 98.446   -6.540  -76.317 1.00 36.86 241 A 1 
ATOM 1848 C CA  . ARG A 0 241 . 97.459   -5.689  -75.620 1.00 36.86 241 A 1 
ATOM 1849 C C   . ARG A 0 241 . 96.295   -5.337  -76.554 1.00 36.86 241 A 1 
ATOM 1850 C CB  . ARG A 0 241 . 98.100   -4.399  -75.069 1.00 36.86 241 A 1 
ATOM 1851 O O   . ARG A 0 241 . 96.501   -4.696  -77.580 1.00 36.86 241 A 1 
ATOM 1852 C CG  . ARG A 0 241 . 98.909   -4.618  -73.780 1.00 36.86 241 A 1 
ATOM 1853 C CD  . ARG A 0 241 . 99.382   -3.273  -73.202 1.00 36.86 241 A 1 
ATOM 1854 N NE  . ARG A 0 241 . 100.007  -3.431  -71.872 1.00 36.86 241 A 1 
ATOM 1855 N NH1 . ARG A 0 241 . 100.212  -1.199  -71.338 1.00 36.86 241 A 1 
ATOM 1856 N NH2 . ARG A 0 241 . 100.824  -2.742  -69.856 1.00 36.86 241 A 1 
ATOM 1857 C CZ  . ARG A 0 241 . 100.346  -2.461  -71.035 1.00 36.86 241 A 1 
ATOM 1858 N N   . VAL A 0 242 . 95.078   -5.709  -76.160 1.00 36.24 242 A 1 
ATOM 1859 C CA  . VAL A 0 242 . 93.823   -5.230  -76.756 1.00 36.24 242 A 1 
ATOM 1860 C C   . VAL A 0 242 . 92.999   -4.626  -75.624 1.00 36.24 242 A 1 
ATOM 1861 C CB  . VAL A 0 242 . 93.056   -6.350  -77.495 1.00 36.24 242 A 1 
ATOM 1862 O O   . VAL A 0 242 . 92.328   -5.342  -74.885 1.00 36.24 242 A 1 
ATOM 1863 C CG1 . VAL A 0 242 . 91.834   -5.771  -78.222 1.00 36.24 242 A 1 
ATOM 1864 C CG2 . VAL A 0 242 . 93.928   -7.054  -78.545 1.00 36.24 242 A 1 
ATOM 1865 N N   . THR A 0 243 . 93.101   -3.312  -75.441 1.00 34.04 243 A 1 
ATOM 1866 C CA  . THR A 0 243 . 92.350   -2.576  -74.419 1.00 34.04 243 A 1 
ATOM 1867 C C   . THR A 0 243 . 90.860   -2.603  -74.755 1.00 34.04 243 A 1 
ATOM 1868 C CB  . THR A 0 243 . 92.861   -1.127  -74.294 1.00 34.04 243 A 1 
ATOM 1869 O O   . THR A 0 243 . 90.415   -1.970  -75.715 1.00 34.04 243 A 1 
ATOM 1870 C CG2 . THR A 0 243 . 94.051   -1.048  -73.339 1.00 34.04 243 A 1 
ATOM 1871 O OG1 . THR A 0 243 . 93.329   -0.631  -75.533 1.00 34.04 243 A 1 
ATOM 1872 N N   . LYS A 0 244 . 90.073   -3.365  -73.984 1.00 32.27 244 A 1 
ATOM 1873 C CA  . LYS A 0 244 . 88.615   -3.385  -74.135 1.00 32.27 244 A 1 
ATOM 1874 C C   . LYS A 0 244 . 88.043   -2.022  -73.745 1.00 32.27 244 A 1 
ATOM 1875 C CB  . LYS A 0 244 . 87.968   -4.519  -73.325 1.00 32.27 244 A 1 
ATOM 1876 O O   . LYS A 0 244 . 88.329   -1.486  -72.682 1.00 32.27 244 A 1 
ATOM 1877 C CG  . LYS A 0 244 . 88.033   -5.868  -74.061 1.00 32.27 244 A 1 
ATOM 1878 C CD  . LYS A 0 244 . 87.269   -6.935  -73.264 1.00 32.27 244 A 1 
ATOM 1879 C CE  . LYS A 0 244 . 87.195   -8.270  -74.015 1.00 32.27 244 A 1 
ATOM 1880 N NZ  . LYS A 0 244 . 86.463   -9.287  -73.215 1.00 32.27 244 A 1 
ATOM 1881 N N   . LYS A 0 245 . 87.228   -1.471  -74.639 1.00 30.45 245 A 1 
ATOM 1882 C CA  . LYS A 0 245 . 86.594   -0.159  -74.516 1.00 30.45 245 A 1 
ATOM 1883 C C   . LYS A 0 245 . 85.323   -0.279  -73.666 1.00 30.45 245 A 1 
ATOM 1884 C CB  . LYS A 0 245 . 86.361   0.352   -75.951 1.00 30.45 245 A 1 
ATOM 1885 O O   . LYS A 0 245 . 84.235   -0.409  -74.219 1.00 30.45 245 A 1 
ATOM 1886 C CG  . LYS A 0 245 . 85.841   1.792   -76.042 1.00 30.45 245 A 1 
ATOM 1887 C CD  . LYS A 0 245 . 85.591   2.156   -77.514 1.00 30.45 245 A 1 
ATOM 1888 C CE  . LYS A 0 245 . 85.061   3.589   -77.618 1.00 30.45 245 A 1 
ATOM 1889 N NZ  . LYS A 0 245 . 84.696   3.950   -79.011 1.00 30.45 245 A 1 
ATOM 1890 N N   . GLN A 0 246 . 85.464   -0.283  -72.340 1.00 30.18 246 A 1 
ATOM 1891 C CA  . GLN A 0 246 . 84.323   -0.208  -71.421 1.00 30.18 246 A 1 
ATOM 1892 C C   . GLN A 0 246 . 83.730   1.205   -71.461 1.00 30.18 246 A 1 
ATOM 1893 C CB  . GLN A 0 246 . 84.735   -0.649  -70.004 1.00 30.18 246 A 1 
ATOM 1894 O O   . GLN A 0 246 . 84.243   2.132   -70.846 1.00 30.18 246 A 1 
ATOM 1895 C CG  . GLN A 0 246 . 84.740   -2.182  -69.902 1.00 30.18 246 A 1 
ATOM 1896 C CD  . GLN A 0 246 . 85.530   -2.686  -68.700 1.00 30.18 246 A 1 
ATOM 1897 N NE2 . GLN A 0 246 . 84.900   -3.099  -67.623 1.00 30.18 246 A 1 
ATOM 1898 O OE1 . GLN A 0 246 . 86.744   -2.748  -68.746 1.00 30.18 246 A 1 
ATOM 1899 N N   . ALA A 0 247 . 82.665   1.353   -72.246 1.00 27.64 247 A 1 
ATOM 1900 C CA  . ALA A 0 247 . 81.831   2.545   -72.322 1.00 27.64 247 A 1 
ATOM 1901 C C   . ALA A 0 247 . 80.395   2.164   -71.928 1.00 27.64 247 A 1 
ATOM 1902 C CB  . ALA A 0 247 . 81.971   3.168   -73.719 1.00 27.64 247 A 1 
ATOM 1903 O O   . ALA A 0 247 . 79.490   2.170   -72.759 1.00 27.64 247 A 1 
ATOM 1904 N N   . SER A 0 248 . 80.232   1.770   -70.663 1.00 30.32 248 A 1 
ATOM 1905 C CA  . SER A 0 248 . 78.938   1.620   -69.987 1.00 30.32 248 A 1 
ATOM 1906 C C   . SER A 0 248 . 78.627   2.967   -69.319 1.00 30.32 248 A 1 
ATOM 1907 C CB  . SER A 0 248 . 79.015   0.508   -68.932 1.00 30.32 248 A 1 
ATOM 1908 O O   . SER A 0 248 . 79.458   3.435   -68.553 1.00 30.32 248 A 1 
ATOM 1909 O OG  . SER A 0 248 . 79.489   -0.708  -69.492 1.00 30.32 248 A 1 
ATOM 1910 N N   . ALA A 0 249 . 77.545   3.701   -69.589 1.00 29.83 249 A 1 
ATOM 1911 C CA  . ALA A 0 249 . 76.280   3.382   -70.263 1.00 29.83 249 A 1 
ATOM 1912 C C   . ALA A 0 249 . 75.294   2.510   -69.458 1.00 29.83 249 A 1 
ATOM 1913 C CB  . ALA A 0 249 . 76.439   3.050   -71.758 1.00 29.83 249 A 1 
ATOM 1914 O O   . ALA A 0 249 . 74.551   1.713   -70.023 1.00 29.83 249 A 1 
ATOM 1915 N N   . GLY A 0 250 . 75.239   2.736   -68.142 1.00 29.85 250 A 1 
ATOM 1916 C CA  . GLY A 0 250 . 73.959   3.099   -67.518 1.00 29.85 250 A 1 
ATOM 1917 C C   . GLY A 0 250 . 73.784   4.628   -67.639 1.00 29.85 250 A 1 
ATOM 1918 O O   . GLY A 0 250 . 74.781   5.339   -67.572 1.00 29.85 250 A 1 
ATOM 1919 N N   . ALA A 0 251 . 72.608   5.219   -67.867 1.00 31.96 251 A 1 
ATOM 1920 C CA  . ALA A 0 251 . 71.257   4.655   -67.795 1.00 31.96 251 A 1 
ATOM 1921 C C   . ALA A 0 251 . 70.978   3.933   -66.466 1.00 31.96 251 A 1 
ATOM 1922 C CB  . ALA A 0 251 . 70.890   3.892   -69.079 1.00 31.96 251 A 1 
ATOM 1923 O O   . ALA A 0 251 . 70.356   2.872   -66.434 1.00 31.96 251 A 1 
ATOM 1924 N N   . GLY A 0 252 . 71.464   4.523   -65.366 1.00 32.38 252 A 1 
ATOM 1925 C CA  . GLY A 0 252 . 70.799   4.340   -64.081 1.00 32.38 252 A 1 
ATOM 1926 C C   . GLY A 0 252 . 69.350   4.791   -64.247 1.00 32.38 252 A 1 
ATOM 1927 O O   . GLY A 0 252 . 69.102   5.845   -64.830 1.00 32.38 252 A 1 
ATOM 1928 N N   . ARG A 0 253 . 68.415   3.941   -63.828 1.00 34.39 253 A 1 
ATOM 1929 C CA  . ARG A 0 253 . 66.987   4.274   -63.783 1.00 34.39 253 A 1 
ATOM 1930 C C   . ARG A 0 253 . 66.805   5.412   -62.779 1.00 34.39 253 A 1 
ATOM 1931 C CB  . ARG A 0 253 . 66.192   3.025   -63.358 1.00 34.39 253 A 1 
ATOM 1932 O O   . ARG A 0 253 . 67.599   5.483   -61.840 1.00 34.39 253 A 1 
ATOM 1933 C CG  . ARG A 0 253 . 66.369   1.856   -64.344 1.00 34.39 253 A 1 
ATOM 1934 C CD  . ARG A 0 253 . 65.813   0.550   -63.769 1.00 34.39 253 A 1 
ATOM 1935 N NE  . ARG A 0 253 . 66.104   -0.584  -64.673 1.00 34.39 253 A 1 
ATOM 1936 N NH1 . ARG A 0 253 . 63.944   -1.244  -65.108 1.00 34.39 253 A 1 
ATOM 1937 N NH2 . ARG A 0 253 . 65.643   -2.332  -66.055 1.00 34.39 253 A 1 
ATOM 1938 C CZ  . ARG A 0 253 . 65.230   -1.375  -65.271 1.00 34.39 253 A 1 
ATOM 1939 N N   . GLU A 0 254 . 65.779   6.247   -62.940 1.00 34.54 254 A 1 
ATOM 1940 C CA  . GLU A 0 254 . 65.335   7.111   -61.844 1.00 34.54 254 A 1 
ATOM 1941 C C   . GLU A 0 254 . 64.857   6.215   -60.687 1.00 34.54 254 A 1 
ATOM 1942 C CB  . GLU A 0 254 . 64.246   8.103   -62.298 1.00 34.54 254 A 1 
ATOM 1943 O O   . GLU A 0 254 . 63.727   5.732   -60.664 1.00 34.54 254 A 1 
ATOM 1944 C CG  . GLU A 0 254 . 64.725   9.185   -63.294 1.00 34.54 254 A 1 
ATOM 1945 C CD  . GLU A 0 254 . 64.543   8.856   -64.788 1.00 34.54 254 A 1 
ATOM 1946 O OE1 . GLU A 0 254 . 65.159   9.564   -65.620 1.00 34.54 254 A 1 
ATOM 1947 O OE2 . GLU A 0 254 . 63.831   7.878   -65.117 1.00 34.54 254 A 1 
ATOM 1948 N N   . TYR A 0 255 . 65.778   5.901   -59.776 1.00 32.11 255 A 1 
ATOM 1949 C CA  . TYR A 0 255 . 65.495   5.207   -58.529 1.00 32.11 255 A 1 
ATOM 1950 C C   . TYR A 0 255 . 64.893   6.253   -57.594 1.00 32.11 255 A 1 
ATOM 1951 C CB  . TYR A 0 255 . 66.799   4.593   -57.977 1.00 32.11 255 A 1 
ATOM 1952 O O   . TYR A 0 255 . 65.517   7.295   -57.384 1.00 32.11 255 A 1 
ATOM 1953 C CG  . TYR A 0 255 . 66.632   3.307   -57.183 1.00 32.11 255 A 1 
ATOM 1954 C CD1 . TYR A 0 255 . 66.403   3.341   -55.794 1.00 32.11 255 A 1 
ATOM 1955 C CD2 . TYR A 0 255 . 66.737   2.065   -57.842 1.00 32.11 255 A 1 
ATOM 1956 C CE1 . TYR A 0 255 . 66.263   2.142   -55.065 1.00 32.11 255 A 1 
ATOM 1957 C CE2 . TYR A 0 255 . 66.611   0.864   -57.114 1.00 32.11 255 A 1 
ATOM 1958 O OH  . TYR A 0 255 . 66.246   -0.272  -55.043 1.00 32.11 255 A 1 
ATOM 1959 C CZ  . TYR A 0 255 . 66.370   0.899   -55.724 1.00 32.11 255 A 1 
ATOM 1960 N N   . TRP A 0 256 . 63.702   5.996   -57.053 1.00 32.50 256 A 1 
ATOM 1961 C CA  . TRP A 0 256 . 63.211   6.769   -55.916 1.00 32.50 256 A 1 
ATOM 1962 C C   . TRP A 0 256 . 64.197   6.550   -54.764 1.00 32.50 256 A 1 
ATOM 1963 C CB  . TRP A 0 256 . 61.771   6.373   -55.568 1.00 32.50 256 A 1 
ATOM 1964 O O   . TRP A 0 256 . 64.353   5.435   -54.274 1.00 32.50 256 A 1 
ATOM 1965 C CG  . TRP A 0 256 . 60.728   7.321   -56.080 1.00 32.50 256 A 1 
ATOM 1966 C CD1 . TRP A 0 256 . 60.325   7.461   -57.365 1.00 32.50 256 A 1 
ATOM 1967 C CD2 . TRP A 0 256 . 59.938   8.278   -55.306 1.00 32.50 256 A 1 
ATOM 1968 C CE2 . TRP A 0 256 . 59.052   8.959   -56.194 1.00 32.50 256 A 1 
ATOM 1969 C CE3 . TRP A 0 256 . 59.869   8.627   -53.940 1.00 32.50 256 A 1 
ATOM 1970 N NE1 . TRP A 0 256 . 59.333   8.424   -57.435 1.00 32.50 256 A 1 
ATOM 1971 C CH2 . TRP A 0 256 . 58.083   10.236  -54.382 1.00 32.50 256 A 1 
ATOM 1972 C CZ2 . TRP A 0 256 . 58.136   9.926   -55.752 1.00 32.50 256 A 1 
ATOM 1973 C CZ3 . TRP A 0 256 . 58.951   9.591   -53.484 1.00 32.50 256 A 1 
ATOM 1974 N N   . GLY A 0 257 . 64.959   7.599   -54.464 1.00 40.81 257 A 1 
ATOM 1975 C CA  . GLY A 0 257 . 66.079   7.597   -53.521 1.00 40.81 257 A 1 
ATOM 1976 C C   . GLY A 0 257 . 66.121   8.866   -52.673 1.00 40.81 257 A 1 
ATOM 1977 O O   . GLY A 0 257 . 67.200   9.276   -52.240 1.00 40.81 257 A 1 
ATOM 1978 N N   . GLY A 0 258 . 64.957   9.501   -52.513 1.00 45.39 258 A 1 
ATOM 1979 C CA  . GLY A 0 258 . 64.652   10.224  -51.287 1.00 45.39 258 A 1 
ATOM 1980 C C   . GLY A 0 258 . 64.335   9.213   -50.190 1.00 45.39 258 A 1 
ATOM 1981 O O   . GLY A 0 258 . 63.968   8.072   -50.488 1.00 45.39 258 A 1 
ATOM 1982 N N   . ASP A 0 259 . 64.515   9.633   -48.949 1.00 50.14 259 A 1 
ATOM 1983 C CA  . ASP A 0 259 . 64.119   8.852   -47.787 1.00 50.14 259 A 1 
ATOM 1984 C C   . ASP A 0 259 . 62.648   9.187   -47.470 1.00 50.14 259 A 1 
ATOM 1985 C CB  . ASP A 0 259 . 65.129   9.098   -46.649 1.00 50.14 259 A 1 
ATOM 1986 O O   . ASP A 0 259 . 62.227   10.344  -47.609 1.00 50.14 259 A 1 
ATOM 1987 C CG  . ASP A 0 259 . 66.561   8.695   -47.066 1.00 50.14 259 A 1 
ATOM 1988 O OD1 . ASP A 0 259 . 66.805   7.479   -47.274 1.00 50.14 259 A 1 
ATOM 1989 O OD2 . ASP A 0 259 . 67.429   9.590   -47.233 1.00 50.14 259 A 1 
ATOM 1990 N N   . ALA A 0 260 . 61.872   8.158   -47.131 1.00 54.68 260 A 1 
ATOM 1991 C CA  . ALA A 0 260 . 60.455   8.253   -46.788 1.00 54.68 260 A 1 
ATOM 1992 C C   . ALA A 0 260 . 60.234   7.716   -45.368 1.00 54.68 260 A 1 
ATOM 1993 C CB  . ALA A 0 260 . 59.612   7.510   -47.834 1.00 54.68 260 A 1 
ATOM 1994 O O   . ALA A 0 260 . 60.824   6.691   -44.999 1.00 54.68 260 A 1 
ATOM 1995 N N   . GLU A 0 261 . 59.424   8.444   -44.603 1.00 53.20 261 A 1 
ATOM 1996 C CA  . GLU A 0 261 . 58.909   8.054   -43.290 1.00 53.20 261 A 1 
ATOM 1997 C C   . GLU A 0 261 . 57.384   8.177   -43.350 1.00 53.20 261 A 1 
ATOM 1998 C CB  . GLU A 0 261 . 59.473   8.951   -42.162 1.00 53.20 261 A 1 
ATOM 1999 O O   . GLU A 0 261 . 56.866   9.285   -43.497 1.00 53.20 261 A 1 
ATOM 2000 C CG  . GLU A 0 261 . 60.995   8.877   -41.952 1.00 53.20 261 A 1 
ATOM 2001 C CD  . GLU A 0 261 . 61.535   9.885   -40.910 1.00 53.20 261 A 1 
ATOM 2002 O OE1 . GLU A 0 261 . 62.770   10.116  -40.905 1.00 53.20 261 A 1 
ATOM 2003 O OE2 . GLU A 0 261 . 60.749   10.438  -40.100 1.00 53.20 261 A 1 
ATOM 2004 N N   . ASP A 0 262 . 56.713   7.037   -43.258 1.00 62.50 262 A 1 
ATOM 2005 C CA  . ASP A 0 262 . 55.270   6.839   -43.231 1.00 62.50 262 A 1 
ATOM 2006 C C   . ASP A 0 262 . 54.848   6.352   -41.825 1.00 62.50 262 A 1 
ATOM 2007 C CB  . ASP A 0 262 . 54.783   5.936   -44.409 1.00 62.50 262 A 1 
ATOM 2008 O O   . ASP A 0 262 . 55.518   5.513   -41.210 1.00 62.50 262 A 1 
ATOM 2009 C CG  . ASP A 0 262 . 55.747   4.931   -45.112 1.00 62.50 262 A 1 
ATOM 2010 O OD1 . ASP A 0 262 . 56.976   4.881   -44.838 1.00 62.50 262 A 1 
ATOM 2011 O OD2 . ASP A 0 262 . 55.276   4.235   -46.046 1.00 62.50 262 A 1 
ATOM 2012 N N   . TRP A 0 263 . 53.778   6.939   -41.277 1.00 55.27 263 A 1 
ATOM 2013 C CA  . TRP A 0 263 . 53.222   6.626   -39.953 1.00 55.27 263 A 1 
ATOM 2014 C C   . TRP A 0 263 . 51.695   6.623   -40.018 1.00 55.27 263 A 1 
ATOM 2015 C CB  . TRP A 0 263 . 53.704   7.668   -38.921 1.00 55.27 263 A 1 
ATOM 2016 O O   . TRP A 0 263 . 51.098   7.700   -40.107 1.00 55.27 263 A 1 
ATOM 2017 C CG  . TRP A 0 263 . 53.218   7.481   -37.506 1.00 55.27 263 A 1 
ATOM 2018 C CD1 . TRP A 0 263 . 53.676   6.539   -36.654 1.00 55.27 263 A 1 
ATOM 2019 C CD2 . TRP A 0 263 . 52.136   8.160   -36.780 1.00 55.27 263 A 1 
ATOM 2020 C CE2 . TRP A 0 263 . 52.035   7.589   -35.473 1.00 55.27 263 A 1 
ATOM 2021 C CE3 . TRP A 0 263 . 51.201   9.170   -37.096 1.00 55.27 263 A 1 
ATOM 2022 N NE1 . TRP A 0 263 . 52.972   6.580   -35.468 1.00 55.27 263 A 1 
ATOM 2023 C CH2 . TRP A 0 263 . 50.205   9.052   -34.865 1.00 55.27 263 A 1 
ATOM 2024 C CZ2 . TRP A 0 263 . 51.101   8.024   -34.519 1.00 55.27 263 A 1 
ATOM 2025 C CZ3 . TRP A 0 263 . 50.251   9.613   -36.153 1.00 55.27 263 A 1 
ATOM 2026 N N   . ASP A 0 264 . 51.087   5.440   -39.924 1.00 70.58 264 A 1 
ATOM 2027 C CA  . ASP A 0 264 . 49.640   5.295   -39.789 1.00 70.58 264 A 1 
ATOM 2028 C C   . ASP A 0 264 . 49.285   4.977   -38.326 1.00 70.58 264 A 1 
ATOM 2029 C CB  . ASP A 0 264 . 49.079   4.215   -40.739 1.00 70.58 264 A 1 
ATOM 2030 O O   . ASP A 0 264 . 49.850   4.082   -37.682 1.00 70.58 264 A 1 
ATOM 2031 C CG  . ASP A 0 264 . 49.136   4.524   -42.247 1.00 70.58 264 A 1 
ATOM 2032 O OD1 . ASP A 0 264 . 49.583   5.626   -42.634 1.00 70.58 264 A 1 
ATOM 2033 O OD2 . ASP A 0 264 . 48.656   3.653   -43.020 1.00 70.58 264 A 1 
ATOM 2034 N N   . ALA A 0 265 . 48.283   5.679   -37.798 1.00 71.36 265 A 1 
ATOM 2035 C CA  . ALA A 0 265 . 47.656   5.367   -36.520 1.00 71.36 265 A 1 
ATOM 2036 C C   . ALA A 0 265 . 46.149   5.170   -36.695 1.00 71.36 265 A 1 
ATOM 2037 C CB  . ALA A 0 265 . 47.990   6.460   -35.503 1.00 71.36 265 A 1 
ATOM 2038 O O   . ALA A 0 265 . 45.467   5.983   -37.311 1.00 71.36 265 A 1 
ATOM 2039 N N   . TYR A 0 266 . 45.607   4.108   -36.099 1.00 78.16 266 A 1 
ATOM 2040 C CA  . TYR A 0 266 . 44.169   3.830   -36.075 1.00 78.16 266 A 1 
ATOM 2041 C C   . TYR A 0 266 . 43.713   3.508   -34.653 1.00 78.16 266 A 1 
ATOM 2042 C CB  . TYR A 0 266 . 43.825   2.699   -37.054 1.00 78.16 266 A 1 
ATOM 2043 O O   . TYR A 0 266 . 44.295   2.647   -33.987 1.00 78.16 266 A 1 
ATOM 2044 C CG  . TYR A 0 266 . 42.407   2.172   -36.897 1.00 78.16 266 A 1 
ATOM 2045 C CD1 . TYR A 0 266 . 42.168   1.045   -36.088 1.00 78.16 266 A 1 
ATOM 2046 C CD2 . TYR A 0 266 . 41.323   2.863   -37.471 1.00 78.16 266 A 1 
ATOM 2047 C CE1 . TYR A 0 266 . 40.850   0.612   -35.847 1.00 78.16 266 A 1 
ATOM 2048 C CE2 . TYR A 0 266 . 40.002   2.428   -37.248 1.00 78.16 266 A 1 
ATOM 2049 O OH  . TYR A 0 266 . 38.498   0.880   -36.184 1.00 78.16 266 A 1 
ATOM 2050 C CZ  . TYR A 0 266 . 39.766   1.306   -36.429 1.00 78.16 266 A 1 
ATOM 2051 N N   . GLY A 0 267 . 42.644   4.165   -34.210 1.00 82.71 267 A 1 
ATOM 2052 C CA  . GLY A 0 267 . 42.019   3.964   -32.910 1.00 82.71 267 A 1 
ATOM 2053 C C   . GLY A 0 267 . 40.543   3.603   -33.030 1.00 82.71 267 A 1 
ATOM 2054 O O   . GLY A 0 267 . 39.845   4.008   -33.964 1.00 82.71 267 A 1 
ATOM 2055 N N   . ARG A 0 268 . 40.072   2.823   -32.061 1.00 84.26 268 A 1 
ATOM 2056 C CA  . ARG A 0 268 . 38.656   2.640   -31.771 1.00 84.26 268 A 1 
ATOM 2057 C C   . ARG A 0 268 . 38.462   2.340   -30.296 1.00 84.26 268 A 1 
ATOM 2058 C CB  . ARG A 0 268 . 38.086   1.530   -32.656 1.00 84.26 268 A 1 
ATOM 2059 O O   . ARG A 0 268 . 38.894   1.275   -29.852 1.00 84.26 268 A 1 
ATOM 2060 C CG  . ARG A 0 268 . 36.594   1.291   -32.400 1.00 84.26 268 A 1 
ATOM 2061 C CD  . ARG A 0 268 . 36.110   0.230   -33.388 1.00 84.26 268 A 1 
ATOM 2062 N NE  . ARG A 0 268 . 34.645   0.173   -33.434 1.00 84.26 268 A 1 
ATOM 2063 N NH1 . ARG A 0 268 . 34.328   -1.962  -32.683 1.00 84.26 268 A 1 
ATOM 2064 N NH2 . ARG A 0 268 . 32.572   -0.710  -33.184 1.00 84.26 268 A 1 
ATOM 2065 C CZ  . ARG A 0 268 . 33.860   -0.830  -33.126 1.00 84.26 268 A 1 
ATOM 2066 N N   . ASP A 0 269 . 37.785   3.222   -29.581 1.00 86.41 269 A 1 
ATOM 2067 C CA  . ASP A 0 269 . 37.234   2.910   -28.265 1.00 86.41 269 A 1 
ATOM 2068 C C   . ASP A 0 269 . 35.770   2.442   -28.397 1.00 86.41 269 A 1 
ATOM 2069 C CB  . ASP A 0 269 . 37.488   4.053   -27.269 1.00 86.41 269 A 1 
ATOM 2070 O O   . ASP A 0 269 . 35.159   2.488   -29.467 1.00 86.41 269 A 1 
ATOM 2071 C CG  . ASP A 0 269 . 36.846   5.380   -27.662 1.00 86.41 269 A 1 
ATOM 2072 O OD1 . ASP A 0 269 . 35.618   5.353   -27.904 1.00 86.41 269 A 1 
ATOM 2073 O OD2 . ASP A 0 269 . 37.592   6.387   -27.684 1.00 86.41 269 A 1 
ATOM 2074 N N   . GLN A 0 270 . 35.249   1.823   -27.341 1.00 87.74 270 A 1 
ATOM 2075 C CA  . GLN A 0 270 . 33.943   1.153   -27.317 1.00 87.74 270 A 1 
ATOM 2076 C C   . GLN A 0 270 . 33.404   1.222   -25.881 1.00 87.74 270 A 1 
ATOM 2077 C CB  . GLN A 0 270 . 34.106   -0.323  -27.757 1.00 87.74 270 A 1 
ATOM 2078 O O   . GLN A 0 270 . 33.530   0.259   -25.119 1.00 87.74 270 A 1 
ATOM 2079 C CG  . GLN A 0 270 . 34.263   -0.665  -29.250 1.00 87.74 270 A 1 
ATOM 2080 C CD  . GLN A 0 270 . 32.945   -1.002  -29.936 1.00 87.74 270 A 1 
ATOM 2081 N NE2 . GLN A 0 270 . 32.058   -0.048  -30.064 1.00 87.74 270 A 1 
ATOM 2082 O OE1 . GLN A 0 270 . 32.717   -2.110  -30.432 1.00 87.74 270 A 1 
ATOM 2083 N N   . ASP A 0 271 . 32.841   2.363   -25.492 1.00 90.41 271 A 1 
ATOM 2084 C CA  . ASP A 0 271 . 32.383   2.604   -24.121 1.00 90.41 271 A 1 
ATOM 2085 C C   . ASP A 0 271 . 30.919   2.145   -23.939 1.00 90.41 271 A 1 
ATOM 2086 C CB  . ASP A 0 271 . 32.628   4.084   -23.740 1.00 90.41 271 A 1 
ATOM 2087 O O   . ASP A 0 271 . 30.049   2.372   -24.784 1.00 90.41 271 A 1 
ATOM 2088 C CG  . ASP A 0 271 . 33.042   4.319   -22.276 1.00 90.41 271 A 1 
ATOM 2089 O OD1 . ASP A 0 271 . 33.114   3.335   -21.503 1.00 90.41 271 A 1 
ATOM 2090 O OD2 . ASP A 0 271 . 33.191   5.499   -21.876 1.00 90.41 271 A 1 
ATOM 2091 N N   . PHE A 0 272 . 30.602   1.474   -22.830 1.00 92.91 272 A 1 
ATOM 2092 C CA  . PHE A 0 272 . 29.239   1.023   -22.523 1.00 92.91 272 A 1 
ATOM 2093 C C   . PHE A 0 272 . 28.920   1.158   -21.037 1.00 92.91 272 A 1 
ATOM 2094 C CB  . PHE A 0 272 . 29.035   -0.430  -22.983 1.00 92.91 272 A 1 
ATOM 2095 O O   . PHE A 0 272 . 29.489   0.453   -20.203 1.00 92.91 272 A 1 
ATOM 2096 C CG  . PHE A 0 272 . 27.655   -0.985  -22.655 1.00 92.91 272 A 1 
ATOM 2097 C CD1 . PHE A 0 272 . 27.436   -1.721  -21.473 1.00 92.91 272 A 1 
ATOM 2098 C CD2 . PHE A 0 272 . 26.576   -0.720  -23.515 1.00 92.91 272 A 1 
ATOM 2099 C CE1 . PHE A 0 272 . 26.146   -2.189  -21.156 1.00 92.91 272 A 1 
ATOM 2100 C CE2 . PHE A 0 272 . 25.290   -1.196  -23.207 1.00 92.91 272 A 1 
ATOM 2101 C CZ  . PHE A 0 272 . 25.072   -1.931  -22.028 1.00 92.91 272 A 1 
ATOM 2102 N N   . HIS A 0 273 . 27.919   1.976   -20.689 1.00 96.36 273 A 1 
ATOM 2103 C CA  . HIS A 0 273 . 27.468   2.162   -19.306 1.00 96.36 273 A 1 
ATOM 2104 C C   . HIS A 0 273 . 25.951   1.974   -19.165 1.00 96.36 273 A 1 
ATOM 2105 C CB  . HIS A 0 273 . 27.970   3.522   -18.778 1.00 96.36 273 A 1 
ATOM 2106 O O   . HIS A 0 273 . 25.167   2.874   -19.457 1.00 96.36 273 A 1 
ATOM 2107 C CG  . HIS A 0 273 . 27.820   3.745   -17.281 1.00 96.36 273 A 1 
ATOM 2108 C CD2 . HIS A 0 273 . 27.319   2.865   -16.361 1.00 96.36 273 A 1 
ATOM 2109 N ND1 . HIS A 0 273 . 28.254   4.883   -16.584 1.00 96.36 273 A 1 
ATOM 2110 C CE1 . HIS A 0 273 . 28.105   4.617   -15.287 1.00 96.36 273 A 1 
ATOM 2111 N NE2 . HIS A 0 273 . 27.490   3.441   -15.126 1.00 96.36 273 A 1 
ATOM 2112 N N   . GLU A 0 274 . 25.517   0.837   -18.611 1.00 97.73 274 A 1 
ATOM 2113 C CA  . GLU A 0 274 . 24.120   0.612   -18.204 1.00 97.73 274 A 1 
ATOM 2114 C C   . GLU A 0 274 . 23.947   0.758   -16.682 1.00 97.73 274 A 1 
ATOM 2115 C CB  . GLU A 0 274 . 23.585   -0.746  -18.704 1.00 97.73 274 A 1 
ATOM 2116 O O   . GLU A 0 274 . 24.716   0.212   -15.889 1.00 97.73 274 A 1 
ATOM 2117 C CG  . GLU A 0 274 . 22.051   -0.831  -18.559 1.00 97.73 274 A 1 
ATOM 2118 C CD  . GLU A 0 274 . 21.453   -2.221  -18.822 1.00 97.73 274 A 1 
ATOM 2119 O OE1 . GLU A 0 274 . 20.318   -2.290  -19.344 1.00 97.73 274 A 1 
ATOM 2120 O OE2 . GLU A 0 274 . 22.033   -3.234  -18.363 1.00 97.73 274 A 1 
ATOM 2121 N N   . LYS A 0 275 . 22.879   1.440   -16.262 1.00 97.44 275 A 1 
ATOM 2122 C CA  . LYS A 0 275 . 22.351   1.452   -14.893 1.00 97.44 275 A 1 
ATOM 2123 C C   . LYS A 0 275 . 20.899   0.978   -14.932 1.00 97.44 275 A 1 
ATOM 2124 C CB  . LYS A 0 275 . 22.426   2.869   -14.297 1.00 97.44 275 A 1 
ATOM 2125 O O   . LYS A 0 275 . 20.086   1.581   -15.625 1.00 97.44 275 A 1 
ATOM 2126 C CG  . LYS A 0 275 . 23.837   3.478   -14.281 1.00 97.44 275 A 1 
ATOM 2127 C CD  . LYS A 0 275 . 23.775   4.922   -13.758 1.00 97.44 275 A 1 
ATOM 2128 C CE  . LYS A 0 275 . 25.095   5.687   -13.930 1.00 97.44 275 A 1 
ATOM 2129 N NZ  . LYS A 0 275 . 25.444   5.895   -15.362 1.00 97.44 275 A 1 
ATOM 2130 N N   . VAL A 0 276 . 20.552   -0.051  -14.163 1.00 96.03 276 A 1 
ATOM 2131 C CA  . VAL A 0 276 . 19.170   -0.520  -13.966 1.00 96.03 276 A 1 
ATOM 2132 C C   . VAL A 0 276 . 18.838   -0.494  -12.483 1.00 96.03 276 A 1 
ATOM 2133 C CB  . VAL A 0 276 . 18.951   -1.938  -14.533 1.00 96.03 276 A 1 
ATOM 2134 O O   . VAL A 0 276 . 19.595   -1.033  -11.678 1.00 96.03 276 A 1 
ATOM 2135 C CG1 . VAL A 0 276 . 17.547   -2.484  -14.225 1.00 96.03 276 A 1 
ATOM 2136 C CG2 . VAL A 0 276 . 19.092   -1.943  -16.055 1.00 96.03 276 A 1 
ATOM 2137 N N   . SER A 0 277 . 17.681   0.051   -12.120 1.00 96.14 277 A 1 
ATOM 2138 C CA  . SER A 0 277 . 17.089   -0.111  -10.794 1.00 96.14 277 A 1 
ATOM 2139 C C   . SER A 0 277 . 15.631   -0.563  -10.865 1.00 96.14 277 A 1 
ATOM 2140 C CB  . SER A 0 277 . 17.251   1.147   -9.935  1.00 96.14 277 A 1 
ATOM 2141 O O   . SER A 0 277 . 14.902   -0.269  -11.815 1.00 96.14 277 A 1 
ATOM 2142 O OG  . SER A 0 277 . 16.596   2.258   -10.513 1.00 96.14 277 A 1 
ATOM 2143 N N   . TYR A 0 278 . 15.213   -1.308  -9.844  1.00 94.77 278 A 1 
ATOM 2144 C CA  . TYR A 0 278 . 13.830   -1.711  -9.628  1.00 94.77 278 A 1 
ATOM 2145 C C   . TYR A 0 278 . 13.511   -1.707  -8.131  1.00 94.77 278 A 1 
ATOM 2146 C CB  . TYR A 0 278 . 13.562   -3.086  -10.252 1.00 94.77 278 A 1 
ATOM 2147 O O   . TYR A 0 278 . 14.149   -2.420  -7.355  1.00 94.77 278 A 1 
ATOM 2148 C CG  . TYR A 0 278 . 12.184   -3.629  -9.918  1.00 94.77 278 A 1 
ATOM 2149 C CD1 . TYR A 0 278 . 12.023   -4.526  -8.843  1.00 94.77 278 A 1 
ATOM 2150 C CD2 . TYR A 0 278 . 11.057   -3.179  -10.631 1.00 94.77 278 A 1 
ATOM 2151 C CE1 . TYR A 0 278 . 10.740   -4.984  -8.489  1.00 94.77 278 A 1 
ATOM 2152 C CE2 . TYR A 0 278 . 9.771    -3.634  -10.281 1.00 94.77 278 A 1 
ATOM 2153 O OH  . TYR A 0 278 . 8.371    -4.971  -8.873  1.00 94.77 278 A 1 
ATOM 2154 C CZ  . TYR A 0 278 . 9.612    -4.537  -9.211  1.00 94.77 278 A 1 
ATOM 2155 N N   . ASP A 0 279 . 12.491   -0.941  -7.754  1.00 90.89 279 A 1 
ATOM 2156 C CA  . ASP A 0 279 . 12.019   -0.787  -6.382  1.00 90.89 279 A 1 
ATOM 2157 C C   . ASP A 0 279 . 10.539   -1.170  -6.290  1.00 90.89 279 A 1 
ATOM 2158 C CB  . ASP A 0 279 . 12.199   0.666   -5.908  1.00 90.89 279 A 1 
ATOM 2159 O O   . ASP A 0 279 . 9.710    -0.687  -7.062  1.00 90.89 279 A 1 
ATOM 2160 C CG  . ASP A 0 279 . 13.631   1.088   -5.583  1.00 90.89 279 A 1 
ATOM 2161 O OD1 . ASP A 0 279 . 14.539   0.228   -5.572  1.00 90.89 279 A 1 
ATOM 2162 O OD2 . ASP A 0 279 . 13.794   2.254   -5.163  1.00 90.89 279 A 1 
ATOM 2163 N N   . THR A 0 280 . 10.171   -1.970  -5.291  1.00 90.30 280 A 1 
ATOM 2164 C CA  . THR A 0 280 . 8.764    -2.207  -4.937  1.00 90.30 280 A 1 
ATOM 2165 C C   . THR A 0 280 . 8.535    -2.007  -3.443  1.00 90.30 280 A 1 
ATOM 2166 C CB  . THR A 0 280 . 8.241    -3.553  -5.461  1.00 90.30 280 A 1 
ATOM 2167 O O   . THR A 0 280 . 9.276    -2.523  -2.609  1.00 90.30 280 A 1 
ATOM 2168 C CG2 . THR A 0 280 . 9.031    -4.773  -4.993  1.00 90.30 280 A 1 
ATOM 2169 O OG1 . THR A 0 280 . 6.903    -3.741  -5.055  1.00 90.30 280 A 1 
ATOM 2170 N N   . THR A 0 281 . 7.503    -1.244  -3.083  1.00 88.99 281 A 1 
ATOM 2171 C CA  . THR A 0 281 . 7.196    -0.826  -1.706  1.00 88.99 281 A 1 
ATOM 2172 C C   . THR A 0 281 . 5.731    -1.119  -1.398  1.00 88.99 281 A 1 
ATOM 2173 C CB  . THR A 0 281 . 7.493    0.665   -1.490  1.00 88.99 281 A 1 
ATOM 2174 O O   . THR A 0 281 . 4.839    -0.752  -2.159  1.00 88.99 281 A 1 
ATOM 2175 C CG2 . THR A 0 281 . 7.359    1.075   -0.023  1.00 88.99 281 A 1 
ATOM 2176 O OG1 . THR A 0 281 . 8.794    1.018   -1.893  1.00 88.99 281 A 1 
ATOM 2177 N N   . THR A 0 282 . 5.469    -1.811  -0.287  1.00 82.17 282 A 1 
ATOM 2178 C CA  . THR A 0 282 . 4.305    -2.697  -0.197  1.00 82.17 282 A 1 
ATOM 2179 C C   . THR A 0 282 . 3.650    -2.723  1.195   1.00 82.17 282 A 1 
ATOM 2180 C CB  . THR A 0 282 . 4.755    -4.091  -0.683  1.00 82.17 282 A 1 
ATOM 2181 O O   . THR A 0 282 . 4.217    -3.168  2.185   1.00 82.17 282 A 1 
ATOM 2182 C CG2 . THR A 0 282 . 3.841    -5.249  -0.311  1.00 82.17 282 A 1 
ATOM 2183 O OG1 . THR A 0 282 . 4.722    -4.082  -2.092  1.00 82.17 282 A 1 
ATOM 2184 N N   . ALA A 0 283 . 2.364    -2.358  1.217   1.00 81.54 283 A 1 
ATOM 2185 C CA  . ALA A 0 283 . 1.367    -2.619  2.267   1.00 81.54 283 A 1 
ATOM 2186 C C   . ALA A 0 283 . 1.384    -1.837  3.596   1.00 81.54 283 A 1 
ATOM 2187 C CB  . ALA A 0 283 . 1.258    -4.123  2.543   1.00 81.54 283 A 1 
ATOM 2188 O O   . ALA A 0 283 . 2.326    -1.845  4.392   1.00 81.54 283 A 1 
ATOM 2189 N N   . LYS A 0 284 . 0.190    -1.320  3.912   1.00 89.76 284 A 1 
ATOM 2190 C CA  . LYS A 0 284 . -0.319   -1.004  5.253   1.00 89.76 284 A 1 
ATOM 2191 C C   . LYS A 0 284 . -1.761   -1.505  5.353   1.00 89.76 284 A 1 
ATOM 2192 C CB  . LYS A 0 284 . -0.271   0.508   5.526   1.00 89.76 284 A 1 
ATOM 2193 O O   . LYS A 0 284 . -2.528   -1.356  4.404   1.00 89.76 284 A 1 
ATOM 2194 C CG  . LYS A 0 284 . 1.149    1.084   5.465   1.00 89.76 284 A 1 
ATOM 2195 C CD  . LYS A 0 284 . 1.149    2.609   5.348   1.00 89.76 284 A 1 
ATOM 2196 C CE  . LYS A 0 284 . 2.590    3.051   5.068   1.00 89.76 284 A 1 
ATOM 2197 N NZ  . LYS A 0 284 . 2.643    4.433   4.535   1.00 89.76 284 A 1 
ATOM 2198 N N   . SER A 0 285 . -2.143   -2.056  6.496   1.00 92.06 285 A 1 
ATOM 2199 C CA  . SER A 0 285 . -3.520   -2.451  6.794   1.00 92.06 285 A 1 
ATOM 2200 C C   . SER A 0 285 . -3.854   -2.198  8.256   1.00 92.06 285 A 1 
ATOM 2201 C CB  . SER A 0 285 . -3.769   -3.928  6.468   1.00 92.06 285 A 1 
ATOM 2202 O O   . SER A 0 285 . -3.052   -2.514  9.137   1.00 92.06 285 A 1 
ATOM 2203 O OG  . SER A 0 285 . -2.997   -4.753  7.318   1.00 92.06 285 A 1 
ATOM 2204 N N   . TYR A 0 286 . -5.066   -1.730  8.493   1.00 93.45 286 A 1 
ATOM 2205 C CA  . TYR A 0 286 . -5.690   -1.576  9.794   1.00 93.45 286 A 1 
ATOM 2206 C C   . TYR A 0 286 . -6.972   -2.410  9.824   1.00 93.45 286 A 1 
ATOM 2207 C CB  . TYR A 0 286 . -5.965   -0.087  10.051  1.00 93.45 286 A 1 
ATOM 2208 O O   . TYR A 0 286 . -7.661   -2.536  8.805   1.00 93.45 286 A 1 
ATOM 2209 C CG  . TYR A 0 286 . -4.703   0.756   10.122  1.00 93.45 286 A 1 
ATOM 2210 C CD1 . TYR A 0 286 . -4.108   1.017   11.371  1.00 93.45 286 A 1 
ATOM 2211 C CD2 . TYR A 0 286 . -4.103   1.244   8.942   1.00 93.45 286 A 1 
ATOM 2212 C CE1 . TYR A 0 286 . -2.911   1.754   11.445  1.00 93.45 286 A 1 
ATOM 2213 C CE2 . TYR A 0 286 . -2.895   1.966   9.009   1.00 93.45 286 A 1 
ATOM 2214 O OH  . TYR A 0 286 . -1.131   2.915   10.332  1.00 93.45 286 A 1 
ATOM 2215 C CZ  . TYR A 0 286 . -2.298   2.220   10.262  1.00 93.45 286 A 1 
ATOM 2216 N N   . SER A 0 287 . -7.291   -2.960  10.986  1.00 94.52 287 A 1 
ATOM 2217 C CA  . SER A 0 287 . -8.634   -3.403  11.335  1.00 94.52 287 A 1 
ATOM 2218 C C   . SER A 0 287 . -8.942   -3.039  12.784  1.00 94.52 287 A 1 
ATOM 2219 C CB  . SER A 0 287 . -8.865   -4.894  11.051  1.00 94.52 287 A 1 
ATOM 2220 O O   . SER A 0 287 . -8.039   -3.005  13.625  1.00 94.52 287 A 1 
ATOM 2221 O OG  . SER A 0 287 . -7.970   -5.735  11.758  1.00 94.52 287 A 1 
ATOM 2222 N N   . ALA A 0 288 . -10.208  -2.758  13.054  1.00 95.74 288 A 1 
ATOM 2223 C CA  . ALA A 0 288 . -10.778  -2.700  14.388  1.00 95.74 288 A 1 
ATOM 2224 C C   . ALA A 0 288 . -12.108  -3.455  14.370  1.00 95.74 288 A 1 
ATOM 2225 C CB  . ALA A 0 288 . -10.938  -1.243  14.834  1.00 95.74 288 A 1 
ATOM 2226 O O   . ALA A 0 288 . -12.816  -3.418  13.363  1.00 95.74 288 A 1 
ATOM 2227 N N   . GLU A 0 289 . -12.411  -4.147  15.458  1.00 94.54 289 A 1 
ATOM 2228 C CA  . GLU A 0 289 . -13.642  -4.911  15.648  1.00 94.54 289 A 1 
ATOM 2229 C C   . GLU A 0 289 . -14.101  -4.694  17.090  1.00 94.54 289 A 1 
ATOM 2230 C CB  . GLU A 0 289 . -13.402  -6.413  15.393  1.00 94.54 289 A 1 
ATOM 2231 O O   . GLU A 0 289 . -13.285  -4.845  18.002  1.00 94.54 289 A 1 
ATOM 2232 C CG  . GLU A 0 289 . -12.865  -6.744  13.988  1.00 94.54 289 A 1 
ATOM 2233 C CD  . GLU A 0 289 . -12.581  -8.242  13.783  1.00 94.54 289 A 1 
ATOM 2234 O OE1 . GLU A 0 289 . -11.632  -8.549  13.017  1.00 94.54 289 A 1 
ATOM 2235 O OE2 . GLU A 0 289 . -13.313  -9.072  14.373  1.00 94.54 289 A 1 
ATOM 2236 N N   . SER A 0 290 . -15.370  -4.360  17.299  1.00 96.44 290 A 1 
ATOM 2237 C CA  . SER A 0 290 . -15.985  -4.225  18.622  1.00 96.44 290 A 1 
ATOM 2238 C C   . SER A 0 290 . -17.290  -5.015  18.681  1.00 96.44 290 A 1 
ATOM 2239 C CB  . SER A 0 290 . -16.174  -2.755  19.025  1.00 96.44 290 A 1 
ATOM 2240 O O   . SER A 0 290 . -18.102  -4.941  17.761  1.00 96.44 290 A 1 
ATOM 2241 O OG  . SER A 0 290 . -16.752  -1.989  17.984  1.00 96.44 290 A 1 
ATOM 2242 N N   . TYR A 0 291 . -17.487  -5.783  19.752  1.00 95.44 291 A 1 
ATOM 2243 C CA  . TYR A 0 291 . -18.706  -6.547  20.031  1.00 95.44 291 A 1 
ATOM 2244 C C   . TYR A 0 291 . -19.230  -6.188  21.416  1.00 95.44 291 A 1 
ATOM 2245 C CB  . TYR A 0 291 . -18.430  -8.059  19.956  1.00 95.44 291 A 1 
ATOM 2246 O O   . TYR A 0 291 . -18.522  -6.398  22.404  1.00 95.44 291 A 1 
ATOM 2247 C CG  . TYR A 0 291 . -19.590  -8.958  20.374  1.00 95.44 291 A 1 
ATOM 2248 C CD1 . TYR A 0 291 . -19.749  -9.308  21.730  1.00 95.44 291 A 1 
ATOM 2249 C CD2 . TYR A 0 291 . -20.497  -9.464  19.422  1.00 95.44 291 A 1 
ATOM 2250 C CE1 . TYR A 0 291 . -20.769  -10.188 22.134  1.00 95.44 291 A 1 
ATOM 2251 C CE2 . TYR A 0 291 . -21.527  -10.346 19.820  1.00 95.44 291 A 1 
ATOM 2252 O OH  . TYR A 0 291 . -22.600  -11.622 21.569  1.00 95.44 291 A 1 
ATOM 2253 C CZ  . TYR A 0 291 . -21.654  -10.722 21.177  1.00 95.44 291 A 1 
ATOM 2254 N N   . ASP A 0 292 . -20.489  -5.766  21.479  1.00 93.28 292 A 1 
ATOM 2255 C CA  . ASP A 0 292 . -21.231  -5.595  22.723  1.00 93.28 292 A 1 
ATOM 2256 C C   . ASP A 0 292 . -22.370  -6.616  22.822  1.00 93.28 292 A 1 
ATOM 2257 C CB  . ASP A 0 292 . -21.779  -4.172  22.862  1.00 93.28 292 A 1 
ATOM 2258 O O   . ASP A 0 292 . -23.088  -6.884  21.857  1.00 93.28 292 A 1 
ATOM 2259 C CG  . ASP A 0 292 . -20.694  -3.101  22.977  1.00 93.28 292 A 1 
ATOM 2260 O OD1 . ASP A 0 292 . -19.774  -3.296  23.802  1.00 93.28 292 A 1 
ATOM 2261 O OD2 . ASP A 0 292 . -20.845  -2.064  22.293  1.00 93.28 292 A 1 
ATOM 2262 N N   . GLU A 0 293 . -22.578  -7.148  24.022  1.00 94.23 293 A 1 
ATOM 2263 C CA  . GLU A 0 293 . -23.754  -7.927  24.415  1.00 94.23 293 A 1 
ATOM 2264 C C   . GLU A 0 293 . -24.235  -7.435  25.776  1.00 94.23 293 A 1 
ATOM 2265 C CB  . GLU A 0 293 . -23.406  -9.425  24.422  1.00 94.23 293 A 1 
ATOM 2266 O O   . GLU A 0 293 . -23.453  -7.397  26.726  1.00 94.23 293 A 1 
ATOM 2267 C CG  . GLU A 0 293 . -24.432  -10.344 25.113  1.00 94.23 293 A 1 
ATOM 2268 C CD  . GLU A 0 293 . -24.233  -11.830 24.758  1.00 94.23 293 A 1 
ATOM 2269 O OE1 . GLU A 0 293 . -25.204  -12.616 24.880  1.00 94.23 293 A 1 
ATOM 2270 O OE2 . GLU A 0 293 . -23.222  -12.204 24.112  1.00 94.23 293 A 1 
ATOM 2271 N N   . TRP A 0 294 . -25.509  -7.064  25.886  1.00 93.29 294 A 1 
ATOM 2272 C CA  . TRP A 0 294 . -26.087  -6.543  27.123  1.00 93.29 294 A 1 
ATOM 2273 C C   . TRP A 0 294 . -27.513  -7.042  27.363  1.00 93.29 294 A 1 
ATOM 2274 C CB  . TRP A 0 294 . -26.004  -5.009  27.138  1.00 93.29 294 A 1 
ATOM 2275 O O   . TRP A 0 294 . -28.273  -7.300  26.430  1.00 93.29 294 A 1 
ATOM 2276 C CG  . TRP A 0 294 . -26.709  -4.300  26.019  1.00 93.29 294 A 1 
ATOM 2277 C CD1 . TRP A 0 294 . -26.142  -3.925  24.849  1.00 93.29 294 A 1 
ATOM 2278 C CD2 . TRP A 0 294 . -28.113  -3.904  25.926  1.00 93.29 294 A 1 
ATOM 2279 C CE2 . TRP A 0 294 . -28.321  -3.274  24.661  1.00 93.29 294 A 1 
ATOM 2280 C CE3 . TRP A 0 294 . -29.237  -4.030  26.773  1.00 93.29 294 A 1 
ATOM 2281 N NE1 . TRP A 0 294 . -27.085  -3.314  24.047  1.00 93.29 294 A 1 
ATOM 2282 C CH2 . TRP A 0 294 . -30.679  -2.950  25.121  1.00 93.29 294 A 1 
ATOM 2283 C CZ2 . TRP A 0 294 . -29.579  -2.797  24.257  1.00 93.29 294 A 1 
ATOM 2284 C CZ3 . TRP A 0 294 . -30.504  -3.562  26.376  1.00 93.29 294 A 1 
ATOM 2285 N N   . ASP A 0 295 . -27.867  -7.151  28.641  1.00 88.68 295 A 1 
ATOM 2286 C CA  . ASP A 0 295 . -29.192  -7.512  29.142  1.00 88.68 295 A 1 
ATOM 2287 C C   . ASP A 0 295 . -29.633  -6.467  30.180  1.00 88.68 295 A 1 
ATOM 2288 C CB  . ASP A 0 295 . -29.158  -8.939  29.721  1.00 88.68 295 A 1 
ATOM 2289 O O   . ASP A 0 295 . -28.830  -5.962  30.971  1.00 88.68 295 A 1 
ATOM 2290 C CG  . ASP A 0 295 . -30.541  -9.597  29.858  1.00 88.68 295 A 1 
ATOM 2291 O OD1 . ASP A 0 295 . -31.491  -8.923  30.323  1.00 88.68 295 A 1 
ATOM 2292 O OD2 . ASP A 0 295 . -30.630  -10.794 29.504  1.00 88.68 295 A 1 
ATOM 2293 N N   . ASN A 0 296 . -30.910  -6.111  30.142  1.00 87.89 296 A 1 
ATOM 2294 C CA  . ASN A 0 296 . -31.584  -5.219  31.067  1.00 87.89 296 A 1 
ATOM 2295 C C   . ASN A 0 296 . -32.960  -5.817  31.369  1.00 87.89 296 A 1 
ATOM 2296 C CB  . ASN A 0 296 . -31.670  -3.823  30.424  1.00 87.89 296 A 1 
ATOM 2297 O O   . ASN A 0 296 . -33.922  -5.563  30.638  1.00 87.89 296 A 1 
ATOM 2298 C CG  . ASN A 0 296 . -32.265  -2.762  31.334  1.00 87.89 296 A 1 
ATOM 2299 N ND2 . ASN A 0 296 . -33.503  -2.885  31.771  1.00 87.89 296 A 1 
ATOM 2300 O OD1 . ASN A 0 296 . -31.635  -1.747  31.586  1.00 87.89 296 A 1 
ATOM 2301 N N   . THR A 0 297 . -33.059  -6.544  32.476  1.00 84.51 297 A 1 
ATOM 2302 C CA  . THR A 0 297 . -34.331  -7.012  33.030  1.00 84.51 297 A 1 
ATOM 2303 C C   . THR A 0 297 . -34.816  -6.030  34.091  1.00 84.51 297 A 1 
ATOM 2304 C CB  . THR A 0 297 . -34.163  -8.417  33.621  1.00 84.51 297 A 1 
ATOM 2305 O O   . THR A 0 297 . -34.136  -5.841  35.094  1.00 84.51 297 A 1 
ATOM 2306 C CG2 . THR A 0 297 . -35.430  -8.923  34.318  1.00 84.51 297 A 1 
ATOM 2307 O OG1 . THR A 0 297 . -33.866  -9.344  32.595  1.00 84.51 297 A 1 
ATOM 2308 N N   . ASP A 0 298 . -35.993  -5.451  33.870  1.00 82.94 298 A 1 
ATOM 2309 C CA  . ASP A 0 298 . -36.788  -4.719  34.861  1.00 82.94 298 A 1 
ATOM 2310 C C   . ASP A 0 298 . -38.054  -5.546  35.199  1.00 82.94 298 A 1 
ATOM 2311 C CB  . ASP A 0 298 . -37.079  -3.311  34.312  1.00 82.94 298 A 1 
ATOM 2312 O O   . ASP A 0 298 . -38.509  -6.373  34.393  1.00 82.94 298 A 1 
ATOM 2313 C CG  . ASP A 0 298 . -37.592  -2.313  35.358  1.00 82.94 298 A 1 
ATOM 2314 O OD1 . ASP A 0 298 . -37.827  -2.743  36.514  1.00 82.94 298 A 1 
ATOM 2315 O OD2 . ASP A 0 298 . -37.732  -1.131  34.970  1.00 82.94 298 A 1 
ATOM 2316 N N   . ALA A 0 299 . -38.588  -5.427  36.416  1.00 80.89 299 A 1 
ATOM 2317 C CA  . ALA A 0 299 . -39.586  -6.365  36.951  1.00 80.89 299 A 1 
ATOM 2318 C C   . ALA A 0 299 . -40.407  -5.813  38.133  1.00 80.89 299 A 1 
ATOM 2319 C CB  . ALA A 0 299 . -38.874  -7.684  37.303  1.00 80.89 299 A 1 
ATOM 2320 O O   . ALA A 0 299 . -40.486  -6.444  39.206  1.00 80.89 299 A 1 
ATOM 2321 N N   . ASP A 0 300 . -41.043  -4.664  37.928  1.00 80.48 300 A 1 
ATOM 2322 C CA  . ASP A 0 300 . -41.772  -3.928  38.952  1.00 80.48 300 A 1 
ATOM 2323 C C   . ASP A 0 300 . -43.001  -4.696  39.477  1.00 80.48 300 A 1 
ATOM 2324 C CB  . ASP A 0 300 . -42.131  -2.522  38.407  1.00 80.48 300 A 1 
ATOM 2325 O O   . ASP A 0 300 . -43.638  -5.524  38.812  1.00 80.48 300 A 1 
ATOM 2326 C CG  . ASP A 0 300 . -41.739  -1.347  39.299  1.00 80.48 300 A 1 
ATOM 2327 O OD1 . ASP A 0 300 . -41.018  -1.584  40.293  1.00 80.48 300 A 1 
ATOM 2328 O OD2 . ASP A 0 300 . -42.279  -0.236  39.088  1.00 80.48 300 A 1 
ATOM 2329 N N   . LYS A 0 301 . -43.340  -4.466  40.749  1.00 76.18 301 A 1 
ATOM 2330 C CA  . LYS A 0 301 . -44.568  -4.994  41.376  1.00 76.18 301 A 1 
ATOM 2331 C C   . LYS A 0 301 . -45.176  -3.905  42.219  1.00 76.18 301 A 1 
ATOM 2332 C CB  . LYS A 0 301 . -44.290  -6.248  42.227  1.00 76.18 301 A 1 
ATOM 2333 O O   . LYS A 0 301 . -44.560  -3.477  43.188  1.00 76.18 301 A 1 
ATOM 2334 C CG  . LYS A 0 301 . -43.858  -7.397  41.318  1.00 76.18 301 A 1 
ATOM 2335 C CD  . LYS A 0 301 . -43.334  -8.637  42.043  1.00 76.18 301 A 1 
ATOM 2336 C CE  . LYS A 0 301 . -42.592  -9.512  41.016  1.00 76.18 301 A 1 
ATOM 2337 N NZ  . LYS A 0 301 . -41.414  -8.808  40.417  1.00 76.18 301 A 1 
ATOM 2338 N N   . TRP A 0 302 . -46.406  -3.511  41.910  1.00 73.15 302 A 1 
ATOM 2339 C CA  . TRP A 0 302 . -47.073  -2.396  42.572  1.00 73.15 302 A 1 
ATOM 2340 C C   . TRP A 0 302 . -48.491  -2.770  43.016  1.00 73.15 302 A 1 
ATOM 2341 C CB  . TRP A 0 302 . -47.001  -1.154  41.675  1.00 73.15 302 A 1 
ATOM 2342 O O   . TRP A 0 302 . -49.308  -3.302  42.269  1.00 73.15 302 A 1 
ATOM 2343 C CG  . TRP A 0 302 . -47.447  -1.308  40.251  1.00 73.15 302 A 1 
ATOM 2344 C CD1 . TRP A 0 302 . -46.660  -1.686  39.215  1.00 73.15 302 A 1 
ATOM 2345 C CD2 . TRP A 0 302 . -48.746  -0.997  39.663  1.00 73.15 302 A 1 
ATOM 2346 C CE2 . TRP A 0 302 . -48.667  -1.207  38.251  1.00 73.15 302 A 1 
ATOM 2347 C CE3 . TRP A 0 302 . -49.974  -0.525  40.187  1.00 73.15 302 A 1 
ATOM 2348 N NE1 . TRP A 0 302 . -47.377  -1.658  38.037  1.00 73.15 302 A 1 
ATOM 2349 C CH2 . TRP A 0 302 . -50.965  -0.479  37.956  1.00 73.15 302 A 1 
ATOM 2350 C CZ2 . TRP A 0 302 . -49.760  -0.956  37.408  1.00 73.15 302 A 1 
ATOM 2351 C CZ3 . TRP A 0 302 . -51.073  -0.264  39.344  1.00 73.15 302 A 1 
ATOM 2352 N N   . GLY A 0 303 . -48.797  -2.502  44.285  1.00 65.79 303 A 1 
ATOM 2353 C CA  . GLY A 0 303 . -50.070  -2.836  44.917  1.00 65.79 303 A 1 
ATOM 2354 C C   . GLY A 0 303 . -50.684  -1.636  45.621  1.00 65.79 303 A 1 
ATOM 2355 O O   . GLY A 0 303 . -50.170  -1.182  46.644  1.00 65.79 303 A 1 
ATOM 2356 N N   . ALA A 0 304 . -51.816  -1.157  45.107  1.00 62.21 304 A 1 
ATOM 2357 C CA  . ALA A 0 304 . -52.603  -0.073  45.680  1.00 62.21 304 A 1 
ATOM 2358 C C   . ALA A 0 304 . -53.932  -0.603  46.243  1.00 62.21 304 A 1 
ATOM 2359 C CB  . ALA A 0 304 . -52.795  1.022   44.626  1.00 62.21 304 A 1 
ATOM 2360 O O   . ALA A 0 304 . -54.768  -1.152  45.528  1.00 62.21 304 A 1 
ATOM 2361 N N   . GLN A 0 305 . -54.161  -0.402  47.540  1.00 62.63 305 A 1 
ATOM 2362 C CA  . GLN A 0 305 . -55.367  -0.840  48.238  1.00 62.63 305 A 1 
ATOM 2363 C C   . GLN A 0 305 . -56.080  0.347   48.891  1.00 62.63 305 A 1 
ATOM 2364 C CB  . GLN A 0 305 . -54.995  -1.944  49.240  1.00 62.63 305 A 1 
ATOM 2365 O O   . GLN A 0 305 . -55.498  1.065   49.709  1.00 62.63 305 A 1 
ATOM 2366 C CG  . GLN A 0 305 . -56.210  -2.397  50.057  1.00 62.63 305 A 1 
ATOM 2367 C CD  . GLN A 0 305 . -55.912  -3.619  50.912  1.00 62.63 305 A 1 
ATOM 2368 N NE2 . GLN A 0 305 . -55.163  -3.484  51.990  1.00 62.63 305 A 1 
ATOM 2369 O OE1 . GLN A 0 305 . -56.403  -4.709  50.669  1.00 62.63 305 A 1 
ATOM 2370 N N   . ALA A 0 306 . -57.363  0.512   48.569  1.00 54.22 306 A 1 
ATOM 2371 C CA  . ALA A 0 306 . -58.251  1.497   49.173  1.00 54.22 306 A 1 
ATOM 2372 C C   . ALA A 0 306 . -59.507  0.834   49.760  1.00 54.22 306 A 1 
ATOM 2373 C CB  . ALA A 0 306 . -58.591  2.568   48.131  1.00 54.22 306 A 1 
ATOM 2374 O O   . ALA A 0 306 . -60.169  0.033   49.097  1.00 54.22 306 A 1 
ATOM 2375 N N   . TRP A 0 307 . -59.856  1.217   50.988  1.00 56.33 307 A 1 
ATOM 2376 C CA  . TRP A 0 307 . -61.076  0.786   51.682  1.00 56.33 307 A 1 
ATOM 2377 C C   . TRP A 0 307 . -61.971  1.993   51.965  1.00 56.33 307 A 1 
ATOM 2378 C CB  . TRP A 0 307 . -60.721  0.082   53.000  1.00 56.33 307 A 1 
ATOM 2379 O O   . TRP A 0 307 . -61.461  3.035   52.385  1.00 56.33 307 A 1 
ATOM 2380 C CG  . TRP A 0 307 . -59.857  -1.139  52.901  1.00 56.33 307 A 1 
ATOM 2381 C CD1 . TRP A 0 307 . -58.505  -1.146  52.937  1.00 56.33 307 A 1 
ATOM 2382 C CD2 . TRP A 0 307 . -60.260  -2.541  52.773  1.00 56.33 307 A 1 
ATOM 2383 C CE2 . TRP A 0 307 . -59.082  -3.345  52.728  1.00 56.33 307 A 1 
ATOM 2384 C CE3 . TRP A 0 307 . -61.497  -3.217  52.687  1.00 56.33 307 A 1 
ATOM 2385 N NE1 . TRP A 0 307 . -58.046  -2.446  52.857  1.00 56.33 307 A 1 
ATOM 2386 C CH2 . TRP A 0 307 . -60.369  -5.380  52.494  1.00 56.33 307 A 1 
ATOM 2387 C CZ2 . TRP A 0 307 . -59.122  -4.739  52.584  1.00 56.33 307 A 1 
ATOM 2388 C CZ3 . TRP A 0 307 . -61.551  -4.620  52.555  1.00 56.33 307 A 1 
ATOM 2389 N N   . GLY A 0 308 . -63.282  1.834   51.782  1.00 56.75 308 A 1 
ATOM 2390 C CA  . GLY A 0 308 . -64.305  2.806   52.170  1.00 56.75 308 A 1 
ATOM 2391 C C   . GLY A 0 308 . -65.501  2.136   52.849  1.00 56.75 308 A 1 
ATOM 2392 O O   . GLY A 0 308 . -65.677  0.917   52.761  1.00 56.75 308 A 1 
ATOM 2393 N N   . LYS A 0 309 . -66.296  2.943   53.557  1.00 53.23 309 A 1 
ATOM 2394 C CA  . LYS A 0 309 . -67.619  2.577   54.073  1.00 53.23 309 A 1 
ATOM 2395 C C   . LYS A 0 309 . -68.523  3.800   54.081  1.00 53.23 309 A 1 
ATOM 2396 C CB  . LYS A 0 309 . -67.560  2.017   55.499  1.00 53.23 309 A 1 
ATOM 2397 O O   . LYS A 0 309 . -68.435  4.592   55.017  1.00 53.23 309 A 1 
ATOM 2398 C CG  . LYS A 0 309 . -66.986  0.607   55.573  1.00 53.23 309 A 1 
ATOM 2399 C CD  . LYS A 0 309 . -67.177  0.074   56.988  1.00 53.23 309 A 1 
ATOM 2400 C CE  . LYS A 0 309 . -66.619  -1.342  57.032  1.00 53.23 309 A 1 
ATOM 2401 N NZ  . LYS A 0 309 . -66.797  -1.921  58.378  1.00 53.23 309 A 1 
ATOM 2402 N N   . ASP A 0 310 . -69.362  3.887   53.067  1.00 48.99 310 A 1 
ATOM 2403 C CA  . ASP A 0 310 . -70.515  4.771   52.958  1.00 48.99 310 A 1 
ATOM 2404 C C   . ASP A 0 310 . -71.606  4.291   53.935  1.00 48.99 310 A 1 
ATOM 2405 C CB  . ASP A 0 310 . -71.058  4.825   51.501  1.00 48.99 310 A 1 
ATOM 2406 O O   . ASP A 0 310 . -71.813  3.087   54.132  1.00 48.99 310 A 1 
ATOM 2407 C CG  . ASP A 0 310 . -70.306  4.018   50.413  1.00 48.99 310 A 1 
ATOM 2408 O OD1 . ASP A 0 310 . -69.903  2.853   50.664  1.00 48.99 310 A 1 
ATOM 2409 O OD2 . ASP A 0 310 . -70.071  4.579   49.318  1.00 48.99 310 A 1 
ATOM 2410 N N   . ARG A 0 311 . -72.303  5.220   54.600  1.00 42.35 311 A 1 
ATOM 2411 C CA  . ARG A 0 311 . -73.391  4.890   55.546  1.00 42.35 311 A 1 
ATOM 2412 C C   . ARG A 0 311 . -74.594  5.814   55.396  1.00 42.35 311 A 1 
ATOM 2413 C CB  . ARG A 0 311 . -72.866  4.767   56.985  1.00 42.35 311 A 1 
ATOM 2414 O O   . ARG A 0 311 . -75.049  6.429   56.365  1.00 42.35 311 A 1 
ATOM 2415 C CG  . ARG A 0 311 . -71.965  3.528   57.138  1.00 42.35 311 A 1 
ATOM 2416 C CD  . ARG A 0 311 . -71.595  3.222   58.589  1.00 42.35 311 A 1 
ATOM 2417 N NE  . ARG A 0 311 . -70.789  4.312   59.167  1.00 42.35 311 A 1 
ATOM 2418 N NH1 . ARG A 0 311 . -72.466  5.370   60.335  1.00 42.35 311 A 1 
ATOM 2419 N NH2 . ARG A 0 311 . -70.464  6.290   60.211  1.00 42.35 311 A 1 
ATOM 2420 C CZ  . ARG A 0 311 . -71.238  5.299   59.910  1.00 42.35 311 A 1 
ATOM 2421 N N   . ASP A 0 312 . -75.097  5.859   54.170  1.00 46.22 312 A 1 
ATOM 2422 C CA  . ASP A 0 312 . -76.324  6.529   53.757  1.00 46.22 312 A 1 
ATOM 2423 C C   . ASP A 0 312 . -77.503  6.220   54.693  1.00 46.22 312 A 1 
ATOM 2424 C CB  . ASP A 0 312 . -76.671  6.116   52.314  1.00 46.22 312 A 1 
ATOM 2425 O O   . ASP A 0 312 . -77.769  5.082   55.079  1.00 46.22 312 A 1 
ATOM 2426 C CG  . ASP A 0 312 . -75.774  6.788   51.268  1.00 46.22 312 A 1 
ATOM 2427 O OD1 . ASP A 0 312 . -74.567  6.939   51.554  1.00 46.22 312 A 1 
ATOM 2428 O OD2 . ASP A 0 312 . -76.335  7.219   50.234  1.00 46.22 312 A 1 
ATOM 2429 N N   . VAL A 0 313 . -78.259  7.257   55.062  1.00 41.25 313 A 1 
ATOM 2430 C CA  . VAL A 0 313 . -79.477  7.098   55.868  1.00 41.25 313 A 1 
ATOM 2431 C C   . VAL A 0 313 . -80.684  7.023   54.936  1.00 41.25 313 A 1 
ATOM 2432 C CB  . VAL A 0 313 . -79.595  8.178   56.961  1.00 41.25 313 A 1 
ATOM 2433 O O   . VAL A 0 313 . -81.345  8.032   54.665  1.00 41.25 313 A 1 
ATOM 2434 C CG1 . VAL A 0 313 . -80.849  7.973   57.829  1.00 41.25 313 A 1 
ATOM 2435 C CG2 . VAL A 0 313 . -78.391  8.131   57.915  1.00 41.25 313 A 1 
ATOM 2436 N N   . GLN A 0 314 . -81.001  5.814   54.460  1.00 37.42 314 A 1 
ATOM 2437 C CA  . GLN A 0 314 . -82.207  5.581   53.663  1.00 37.42 314 A 1 
ATOM 2438 C C   . GLN A 0 314 . -83.477  6.121   54.344  1.00 37.42 314 A 1 
ATOM 2439 C CB  . GLN A 0 314 . -82.420  4.088   53.356  1.00 37.42 314 A 1 
ATOM 2440 O O   . GLN A 0 314 . -83.768  5.869   55.515  1.00 37.42 314 A 1 
ATOM 2441 C CG  . GLN A 0 314 . -81.571  3.579   52.185  1.00 37.42 314 A 1 
ATOM 2442 C CD  . GLN A 0 314 . -82.009  2.197   51.686  1.00 37.42 314 A 1 
ATOM 2443 N NE2 . GLN A 0 314 . -81.197  1.532   50.905  1.00 37.42 314 A 1 
ATOM 2444 O OE1 . GLN A 0 314 . -83.122  1.734   51.921  1.00 37.42 314 A 1 
ATOM 2445 N N   . GLY A 0 315 . -84.319  6.791   53.551  1.00 39.02 315 A 1 
ATOM 2446 C CA  . GLY A 0 315 . -85.742  6.917   53.868  1.00 39.02 315 A 1 
ATOM 2447 C C   . GLY A 0 315 . -86.144  8.012   54.862  1.00 39.02 315 A 1 
ATOM 2448 O O   . GLY A 0 315 . -87.186  7.873   55.503  1.00 39.02 315 A 1 
ATOM 2449 N N   . ALA A 0 316 . -85.415  9.131   54.946  1.00 32.28 316 A 1 
ATOM 2450 C CA  . ALA A 0 316 . -85.786  10.317  55.739  1.00 32.28 316 A 1 
ATOM 2451 C C   . ALA A 0 316 . -87.051  11.080  55.238  1.00 32.28 316 A 1 
ATOM 2452 C CB  . ALA A 0 316 . -84.547  11.216  55.874  1.00 32.28 316 A 1 
ATOM 2453 O O   . ALA A 0 316 . -87.104  12.310  55.243  1.00 32.28 316 A 1 
ATOM 2454 N N   . SER A 0 317 . -88.106  10.374  54.807  1.00 35.15 317 A 1 
ATOM 2455 C CA  . SER A 0 317 . -89.386  10.968  54.405  1.00 35.15 317 A 1 
ATOM 2456 C C   . SER A 0 317 . -90.241  11.326  55.625  1.00 35.15 317 A 1 
ATOM 2457 C CB  . SER A 0 317 . -90.146  10.059  53.433  1.00 35.15 317 A 1 
ATOM 2458 O O   . SER A 0 317 . -90.730  10.452  56.343  1.00 35.15 317 A 1 
ATOM 2459 O OG  . SER A 0 317 . -90.465  8.804   54.003  1.00 35.15 317 A 1 
ATOM 2460 N N   . SER A 0 318 . -90.448  12.622  55.845  1.00 31.17 318 A 1 
ATOM 2461 C CA  . SER A 0 318 . -91.079  13.198  57.034  1.00 31.17 318 A 1 
ATOM 2462 C C   . SER A 0 318 . -92.613  13.065  57.050  1.00 31.17 318 A 1 
ATOM 2463 C CB  . SER A 0 318 . -90.605  14.654  57.176  1.00 31.17 318 A 1 
ATOM 2464 O O   . SER A 0 318 . -93.352  13.990  56.711  1.00 31.17 318 A 1 
ATOM 2465 O OG  . SER A 0 318 . -90.667  15.338  55.936  1.00 31.17 318 A 1 
ATOM 2466 N N   . TYR A 0 319 . -93.124  11.924  57.527  1.00 31.64 319 A 1 
ATOM 2467 C CA  . TYR A 0 319 . -94.561  11.711  57.774  1.00 31.64 319 A 1 
ATOM 2468 C C   . TYR A 0 319 . -95.058  12.510  58.999  1.00 31.64 319 A 1 
ATOM 2469 C CB  . TYR A 0 319 . -94.869  10.209  57.866  1.00 31.64 319 A 1 
ATOM 2470 O O   . TYR A 0 319 . -95.257  11.983  60.094  1.00 31.64 319 A 1 
ATOM 2471 C CG  . TYR A 0 319 . -94.468  9.423   56.630  1.00 31.64 319 A 1 
ATOM 2472 C CD1 . TYR A 0 319 . -95.088  9.675   55.388  1.00 31.64 319 A 1 
ATOM 2473 C CD2 . TYR A 0 319 . -93.445  8.460   56.718  1.00 31.64 319 A 1 
ATOM 2474 C CE1 . TYR A 0 319 . -94.672  8.980   54.233  1.00 31.64 319 A 1 
ATOM 2475 C CE2 . TYR A 0 319 . -93.034  7.758   55.569  1.00 31.64 319 A 1 
ATOM 2476 O OH  . TYR A 0 319 . -93.203  7.358   53.214  1.00 31.64 319 A 1 
ATOM 2477 C CZ  . TYR A 0 319 . -93.637  8.024   54.321  1.00 31.64 319 A 1 
ATOM 2478 N N   . GLY A 0 320 . -95.208  13.823  58.818  1.00 32.29 320 A 1 
ATOM 2479 C CA  . GLY A 0 320 . -95.454  14.779  59.895  1.00 32.29 320 A 1 
ATOM 2480 C C   . GLY A 0 320 . -96.864  14.753  60.495  1.00 32.29 320 A 1 
ATOM 2481 O O   . GLY A 0 320 . -97.857  14.432  59.839  1.00 32.29 320 A 1 
ATOM 2482 N N   . ARG A 0 321 . -96.970  15.192  61.757  1.00 31.51 321 A 1 
ATOM 2483 C CA  . ARG A 0 321 . -98.254  15.444  62.425  1.00 31.51 321 A 1 
ATOM 2484 C C   . ARG A 0 321 . -98.150  16.560  63.474  1.00 31.51 321 A 1 
ATOM 2485 C CB  . ARG A 0 321 . -98.774  14.114  63.005  1.00 31.51 321 A 1 
ATOM 2486 O O   . ARG A 0 321 . -97.966  16.263  64.642  1.00 31.51 321 A 1 
ATOM 2487 C CG  . ARG A 0 321 . -100.200 14.239  63.558  1.00 31.51 321 A 1 
ATOM 2488 C CD  . ARG A 0 321 . -100.743 12.853  63.911  1.00 31.51 321 A 1 
ATOM 2489 N NE  . ARG A 0 321 . -102.018 12.949  64.643  1.00 31.51 321 A 1 
ATOM 2490 N NH1 . ARG A 0 321 . -102.408 10.693  64.831  1.00 31.51 321 A 1 
ATOM 2491 N NH2 . ARG A 0 321 . -103.757 12.144  65.865  1.00 31.51 321 A 1 
ATOM 2492 C CZ  . ARG A 0 321 . -102.720 11.931  65.103  1.00 31.51 321 A 1 
ATOM 2493 N N   . LYS A 0 322 . -98.319  17.809  63.010  1.00 29.15 322 A 1 
ATOM 2494 C CA  . LYS A 0 322 . -98.688  19.047  63.750  1.00 29.15 322 A 1 
ATOM 2495 C C   . LYS A 0 322 . -98.159  19.136  65.199  1.00 29.15 322 A 1 
ATOM 2496 C CB  . LYS A 0 322 . -100.218 19.217  63.740  1.00 29.15 322 A 1 
ATOM 2497 O O   . LYS A 0 322 . -98.752  18.527  66.080  1.00 29.15 322 A 1 
ATOM 2498 C CG  . LYS A 0 322 . -100.808 19.266  62.322  1.00 29.15 322 A 1 
ATOM 2499 C CD  . LYS A 0 322 . -102.300 19.612  62.364  1.00 29.15 322 A 1 
ATOM 2500 C CE  . LYS A 0 322 . -102.853 19.656  60.935  1.00 29.15 322 A 1 
ATOM 2501 N NZ  . LYS A 0 322 . -104.243 20.174  60.899  1.00 29.15 322 A 1 
ATOM 2502 N N   . ALA A 0 323 . -97.115  19.902  65.510  1.00 27.82 323 A 1 
ATOM 2503 C CA  . ALA A 0 323 . -96.815  21.272  65.074  1.00 27.82 323 A 1 
ATOM 2504 C C   . ALA A 0 323 . -97.986  22.249  65.320  1.00 27.82 323 A 1 
ATOM 2505 C CB  . ALA A 0 323 . -96.131  21.348  63.695  1.00 27.82 323 A 1 
ATOM 2506 O O   . ALA A 0 323 . -98.520  22.843  64.381  1.00 27.82 323 A 1 
ATOM 2507 N N   . SER A 0 324 . -98.401  22.399  66.585  1.00 35.67 324 A 1 
ATOM 2508 C CA  . SER A 0 324 . -99.337  23.440  67.048  1.00 35.67 324 A 1 
ATOM 2509 C C   . SER A 0 324 . -98.625  24.466  67.935  1.00 35.67 324 A 1 
ATOM 2510 C CB  . SER A 0 324 . -100.607 22.876  67.711  1.00 35.67 324 A 1 
ATOM 2511 O O   . SER A 0 324 . -98.669  24.422  69.161  1.00 35.67 324 A 1 
ATOM 2512 O OG  . SER A 0 324 . -100.470 21.603  68.301  1.00 35.67 324 A 1 
ATOM 2513 N N   . SER A 0 325 . -97.971  25.435  67.291  1.00 34.70 325 A 1 
ATOM 2514 C CA  . SER A 0 325 . -97.177  26.477  67.948  1.00 34.70 325 A 1 
ATOM 2515 C C   . SER A 0 325 . -98.010  27.410  68.845  1.00 34.70 325 A 1 
ATOM 2516 C CB  . SER A 0 325 . -96.434  27.285  66.874  1.00 34.70 325 A 1 
ATOM 2517 O O   . SER A 0 325 . -98.497  28.447  68.384  1.00 34.70 325 A 1 
ATOM 2518 O OG  . SER A 0 325 . -97.361  27.877  65.980  1.00 34.70 325 A 1 
ATOM 2519 N N   . ASN A 0 326 . -98.105  27.101  70.141  1.00 33.81 326 A 1 
ATOM 2520 C CA  . ASN A 0 326 . -98.368  28.131  71.149  1.00 33.81 326 A 1 
ATOM 2521 C C   . ASN A 0 326 . -97.111  29.000  71.310  1.00 33.81 326 A 1 
ATOM 2522 C CB  . ASN A 0 326 . -98.884  27.523  72.468  1.00 33.81 326 A 1 
ATOM 2523 O O   . ASN A 0 326 . -95.988  28.500  71.349  1.00 33.81 326 A 1 
ATOM 2524 C CG  . ASN A 0 326 . -100.380 27.725  72.673  1.00 33.81 326 A 1 
ATOM 2525 N ND2 . ASN A 0 326 . -100.858 27.553  73.882  1.00 33.81 326 A 1 
ATOM 2526 O OD1 . ASN A 0 326 . -101.144 28.057  71.783  1.00 33.81 326 A 1 
ATOM 2527 N N   . LYS A 0 327 . -97.311  30.318  71.302  1.00 29.19 327 A 1 
ATOM 2528 C CA  . LYS A 0 327 . -96.343  31.296  70.793  1.00 29.19 327 A 1 
ATOM 2529 C C   . LYS A 0 327 . -96.048  32.358  71.854  1.00 29.19 327 A 1 
ATOM 2530 C CB  . LYS A 0 327 . -96.961  31.876  69.505  1.00 29.19 327 A 1 
ATOM 2531 O O   . LYS A 0 327 . -96.574  33.463  71.767  1.00 29.19 327 A 1 
ATOM 2532 C CG  . LYS A 0 327 . -96.102  32.907  68.752  1.00 29.19 327 A 1 
ATOM 2533 C CD  . LYS A 0 327 . -97.003  33.707  67.801  1.00 29.19 327 A 1 
ATOM 2534 C CE  . LYS A 0 327 . -96.198  34.773  67.056  1.00 29.19 327 A 1 
ATOM 2535 N NZ  . LYS A 0 327 . -97.078  35.603  66.197  1.00 29.19 327 A 1 
ATOM 2536 N N   . ASP A 0 328 . -95.193  32.027  72.820  1.00 33.10 328 A 1 
ATOM 2537 C CA  . ASP A 0 328 . -94.870  32.909  73.949  1.00 33.10 328 A 1 
ATOM 2538 C C   . ASP A 0 328 . -93.363  33.040  74.223  1.00 33.10 328 A 1 
ATOM 2539 C CB  . ASP A 0 328 . -95.626  32.453  75.208  1.00 33.10 328 A 1 
ATOM 2540 O O   . ASP A 0 328 . -92.588  32.094  74.085  1.00 33.10 328 A 1 
ATOM 2541 C CG  . ASP A 0 328 . -97.054  32.999  75.224  1.00 33.10 328 A 1 
ATOM 2542 O OD1 . ASP A 0 328 . -97.172  34.245  75.228  1.00 33.10 328 A 1 
ATOM 2543 O OD2 . ASP A 0 328 . -97.997  32.175  75.236  1.00 33.10 328 A 1 
ATOM 2544 N N   . THR A 0 329 . -92.963  34.234  74.674  1.00 33.89 329 A 1 
ATOM 2545 C CA  . THR A 0 329 . -91.631  34.571  75.229  1.00 33.89 329 A 1 
ATOM 2546 C C   . THR A 0 329 . -90.410  34.323  74.326  1.00 33.89 329 A 1 
ATOM 2547 C CB  . THR A 0 329 . -91.444  34.033  76.660  1.00 33.89 329 A 1 
ATOM 2548 O O   . THR A 0 329 . -89.424  33.704  74.719  1.00 33.89 329 A 1 
ATOM 2549 C CG2 . THR A 0 329 . -92.388  34.746  77.630  1.00 33.89 329 A 1 
ATOM 2550 O OG1 . THR A 0 329 . -91.720  32.655  76.757  1.00 33.89 329 A 1 
ATOM 2551 N N   . SER A 0 330 . -90.426  34.914  73.129  1.00 30.65 330 A 1 
ATOM 2552 C CA  . SER A 0 330 . -89.208  35.161  72.343  1.00 30.65 330 A 1 
ATOM 2553 C C   . SER A 0 330 . -88.448  36.388  72.880  1.00 30.65 330 A 1 
ATOM 2554 C CB  . SER A 0 330 . -89.583  35.331  70.861  1.00 30.65 330 A 1 
ATOM 2555 O O   . SER A 0 330 . -88.555  37.465  72.295  1.00 30.65 330 A 1 
ATOM 2556 O OG  . SER A 0 330 . -88.500  35.832  70.103  1.00 30.65 330 A 1 
ATOM 2557 N N   . ASP A 0 331 . -87.666  36.241  73.957  1.00 35.40 331 A 1 
ATOM 2558 C CA  . ASP A 0 331 . -86.818  37.335  74.466  1.00 35.40 331 A 1 
ATOM 2559 C C   . ASP A 0 331 . -85.423  36.890  74.966  1.00 35.40 331 A 1 
ATOM 2560 C CB  . ASP A 0 331 . -87.579  38.194  75.503  1.00 35.40 331 A 1 
ATOM 2561 O O   . ASP A 0 331 . -85.222  36.443  76.093  1.00 35.40 331 A 1 
ATOM 2562 C CG  . ASP A 0 331 . -87.868  39.619  74.998  1.00 35.40 331 A 1 
ATOM 2563 O OD1 . ASP A 0 331 . -86.935  40.252  74.441  1.00 35.40 331 A 1 
ATOM 2564 O OD2 . ASP A 0 331 . -89.005  40.090  75.221  1.00 35.40 331 A 1 
ATOM 2565 N N   . LYS A 0 332 . -84.426  37.118  74.102  1.00 28.93 332 A 1 
ATOM 2566 C CA  . LYS A 0 332 . -83.281  37.993  74.416  1.00 28.93 332 A 1 
ATOM 2567 C C   . LYS A 0 332 . -82.450  37.690  75.681  1.00 28.93 332 A 1 
ATOM 2568 C CB  . LYS A 0 332 . -83.854  39.421  74.415  1.00 28.93 332 A 1 
ATOM 2569 O O   . LYS A 0 332 . -82.390  38.499  76.604  1.00 28.93 332 A 1 
ATOM 2570 C CG  . LYS A 0 332 . -82.839  40.567  74.343  1.00 28.93 332 A 1 
ATOM 2571 C CD  . LYS A 0 332 . -83.631  41.858  74.559  1.00 28.93 332 A 1 
ATOM 2572 C CE  . LYS A 0 332 . -82.740  43.092  74.468  1.00 28.93 332 A 1 
ATOM 2573 N NZ  . LYS A 0 332 . -83.560  44.306  74.679  1.00 28.93 332 A 1 
ATOM 2574 N N   . TYR A 0 333 . -81.616  36.652  75.614  1.00 32.72 333 A 1 
ATOM 2575 C CA  . TYR A 0 333 . -80.296  36.671  76.266  1.00 32.72 333 A 1 
ATOM 2576 C C   . TYR A 0 333 . -79.216  36.158  75.311  1.00 32.72 333 A 1 
ATOM 2577 C CB  . TYR A 0 333 . -80.292  35.903  77.598  1.00 32.72 333 A 1 
ATOM 2578 O O   . TYR A 0 333 . -79.252  35.010  74.882  1.00 32.72 333 A 1 
ATOM 2579 C CG  . TYR A 0 333 . -80.570  36.800  78.788  1.00 32.72 333 A 1 
ATOM 2580 C CD1 . TYR A 0 333 . -79.527  37.564  79.352  1.00 32.72 333 A 1 
ATOM 2581 C CD2 . TYR A 0 333 . -81.879  36.918  79.291  1.00 32.72 333 A 1 
ATOM 2582 C CE1 . TYR A 0 333 . -79.792  38.446  80.418  1.00 32.72 333 A 1 
ATOM 2583 C CE2 . TYR A 0 333 . -82.148  37.799  80.356  1.00 32.72 333 A 1 
ATOM 2584 O OH  . TYR A 0 333 . -81.376  39.425  81.937  1.00 32.72 333 A 1 
ATOM 2585 C CZ  . TYR A 0 333 . -81.109  38.566  80.918  1.00 32.72 333 A 1 
ATOM 2586 N N   . GLY A 0 334 . -78.253  37.022  74.982  1.00 29.16 334 A 1 
ATOM 2587 C CA  . GLY A 0 334 . -77.110  36.689  74.136  1.00 29.16 334 A 1 
ATOM 2588 C C   . GLY A 0 334 . -75.792  37.071  74.804  1.00 29.16 334 A 1 
ATOM 2589 O O   . GLY A 0 334 . -75.591  38.229  75.160  1.00 29.16 334 A 1 
ATOM 2590 N N   . TYR A 0 335 . -74.904  36.092  74.954  1.00 32.26 335 A 1 
ATOM 2591 C CA  . TYR A 0 335 . -73.468  36.245  75.203  1.00 32.26 335 A 1 
ATOM 2592 C C   . TYR A 0 335 . -72.803  34.931  74.737  1.00 32.26 335 A 1 
ATOM 2593 C CB  . TYR A 0 335 . -73.193  36.580  76.683  1.00 32.26 335 A 1 
ATOM 2594 O O   . TYR A 0 335 . -73.238  33.857  75.131  1.00 32.26 335 A 1 
ATOM 2595 C CG  . TYR A 0 335 . -73.925  35.730  77.711  1.00 32.26 335 A 1 
ATOM 2596 C CD1 . TYR A 0 335 . -75.199  36.118  78.177  1.00 32.26 335 A 1 
ATOM 2597 C CD2 . TYR A 0 335 . -73.333  34.548  78.194  1.00 32.26 335 A 1 
ATOM 2598 C CE1 . TYR A 0 335 . -75.891  35.313  79.104  1.00 32.26 335 A 1 
ATOM 2599 C CE2 . TYR A 0 335 . -74.016  33.745  79.127  1.00 32.26 335 A 1 
ATOM 2600 O OH  . TYR A 0 335 . -75.955  33.333  80.467  1.00 32.26 335 A 1 
ATOM 2601 C CZ  . TYR A 0 335 . -75.298  34.122  79.578  1.00 32.26 335 A 1 
ATOM 2602 N N   . ALA A 0 336 . -71.898  34.893  73.758  1.00 31.84 336 A 1 
ATOM 2603 C CA  . ALA A 0 336 . -70.635  35.623  73.602  1.00 31.84 336 A 1 
ATOM 2604 C C   . ALA A 0 336 . -69.551  35.163  74.596  1.00 31.84 336 A 1 
ATOM 2605 C CB  . ALA A 0 336 . -70.808  37.149  73.531  1.00 31.84 336 A 1 
ATOM 2606 O O   . ALA A 0 336 . -69.333  35.799  75.627  1.00 31.84 336 A 1 
ATOM 2607 N N   . LYS A 0 337 . -68.826  34.081  74.255  1.00 35.99 337 A 1 
ATOM 2608 C CA  . LYS A 0 337 . -67.487  33.820  74.808  1.00 35.99 337 A 1 
ATOM 2609 C C   . LYS A 0 337 . -66.650  32.843  73.967  1.00 35.99 337 A 1 
ATOM 2610 C CB  . LYS A 0 337 . -67.598  33.296  76.258  1.00 35.99 337 A 1 
ATOM 2611 O O   . LYS A 0 337 . -67.067  31.712  73.766  1.00 35.99 337 A 1 
ATOM 2612 C CG  . LYS A 0 337 . -66.494  33.920  77.121  1.00 35.99 337 A 1 
ATOM 2613 C CD  . LYS A 0 337 . -66.581  33.445  78.575  1.00 35.99 337 A 1 
ATOM 2614 C CE  . LYS A 0 337 . -65.557  34.213  79.419  1.00 35.99 337 A 1 
ATOM 2615 N NZ  . LYS A 0 337 . -65.558  33.752  80.829  1.00 35.99 337 A 1 
ATOM 2616 N N   . GLY A 0 338 . -65.426  33.261  73.631  1.00 32.58 338 A 1 
ATOM 2617 C CA  . GLY A 0 338 . -64.283  32.369  73.393  1.00 32.58 338 A 1 
ATOM 2618 C C   . GLY A 0 338 . -63.970  31.989  71.941  1.00 32.58 338 A 1 
ATOM 2619 O O   . GLY A 0 338 . -64.622  31.109  71.405  1.00 32.58 338 A 1 
ATOM 2620 N N   . TYR A 0 339 . -62.865  32.556  71.428  1.00 31.58 339 A 1 
ATOM 2621 C CA  . TYR A 0 339 . -62.041  32.080  70.296  1.00 31.58 339 A 1 
ATOM 2622 C C   . TYR A 0 339 . -62.732  32.052  68.905  1.00 31.58 339 A 1 
ATOM 2623 C CB  . TYR A 0 339 . -61.354  30.762  70.712  1.00 31.58 339 A 1 
ATOM 2624 O O   . TYR A 0 339 . -63.862  31.616  68.757  1.00 31.58 339 A 1 
ATOM 2625 C CG  . TYR A 0 339 . -60.638  30.859  72.056  1.00 31.58 339 A 1 
ATOM 2626 C CD1 . TYR A 0 339 . -59.339  31.400  72.124  1.00 31.58 339 A 1 
ATOM 2627 C CD2 . TYR A 0 339 . -61.297  30.476  73.242  1.00 31.58 339 A 1 
ATOM 2628 C CE1 . TYR A 0 339 . -58.710  31.585  73.372  1.00 31.58 339 A 1 
ATOM 2629 C CE2 . TYR A 0 339 . -60.682  30.679  74.494  1.00 31.58 339 A 1 
ATOM 2630 O OH  . TYR A 0 339 . -58.803  31.441  75.771  1.00 31.58 339 A 1 
ATOM 2631 C CZ  . TYR A 0 339 . -59.388  31.237  74.561  1.00 31.58 339 A 1 
ATOM 2632 N N   . GLY A 0 340 . -62.148  32.554  67.812  1.00 30.87 340 A 1 
ATOM 2633 C CA  . GLY A 0 340 . -60.759  32.963  67.560  1.00 30.87 340 A 1 
ATOM 2634 C C   . GLY A 0 340 . -59.921  31.792  67.019  1.00 30.87 340 A 1 
ATOM 2635 O O   . GLY A 0 340 . -60.038  30.682  67.513  1.00 30.87 340 A 1 
ATOM 2636 N N   . GLY A 0 341 . -59.049  31.965  66.026  1.00 31.05 341 A 1 
ATOM 2637 C CA  . GLY A 0 341 . -58.669  33.221  65.376  1.00 31.05 341 A 1 
ATOM 2638 C C   . GLY A 0 341 . -57.423  33.072  64.499  1.00 31.05 341 A 1 
ATOM 2639 O O   . GLY A 0 341 . -56.442  33.770  64.723  1.00 31.05 341 A 1 
ATOM 2640 N N   . ALA A 0 342 . -57.460  32.159  63.526  1.00 38.60 342 A 1 
ATOM 2641 C CA  . ALA A 0 342 . -56.461  32.007  62.464  1.00 38.60 342 A 1 
ATOM 2642 C C   . ALA A 0 342 . -57.222  31.659  61.166  1.00 38.60 342 A 1 
ATOM 2643 C CB  . ALA A 0 342 . -55.458  30.920  62.868  1.00 38.60 342 A 1 
ATOM 2644 O O   . ALA A 0 342 . -58.046  30.753  61.200  1.00 38.60 342 A 1 
ATOM 2645 N N   . SER A 0 343 . -57.133  32.367  60.035  1.00 31.83 343 A 1 
ATOM 2646 C CA  . SER A 0 343 . -56.120  33.300  59.497  1.00 31.83 343 A 1 
ATOM 2647 C C   . SER A 0 343 . -54.887  32.660  58.847  1.00 31.83 343 A 1 
ATOM 2648 C CB  . SER A 0 343 . -55.799  34.523  60.369  1.00 31.83 343 A 1 
ATOM 2649 O O   . SER A 0 343 . -53.765  33.115  59.050  1.00 31.83 343 A 1 
ATOM 2650 O OG  . SER A 0 343 . -55.223  35.522  59.554  1.00 31.83 343 A 1 
ATOM 2651 N N   . ALA A 0 344 . -55.123  31.683  57.972  1.00 36.62 344 A 1 
ATOM 2652 C CA  . ALA A 0 344 . -54.376  31.551  56.721  1.00 36.62 344 A 1 
ATOM 2653 C C   . ALA A 0 344 . -55.353  31.113  55.605  1.00 36.62 344 A 1 
ATOM 2654 C CB  . ALA A 0 344 . -53.215  30.566  56.897  1.00 36.62 344 A 1 
ATOM 2655 O O   . ALA A 0 344 . -56.283  30.361  55.877  1.00 36.62 344 A 1 
ATOM 2656 N N   . GLY A 0 345 . -55.244  31.563  54.355  1.00 36.71 345 A 1 
ATOM 2657 C CA  . GLY A 0 345 . -54.272  32.523  53.822  1.00 36.71 345 A 1 
ATOM 2658 C C   . GLY A 0 345 . -53.696  32.067  52.487  1.00 36.71 345 A 1 
ATOM 2659 O O   . GLY A 0 345 . -52.551  31.648  52.460  1.00 36.71 345 A 1 
ATOM 2660 N N   . ALA A 0 346 . -54.514  32.131  51.431  1.00 33.52 346 A 1 
ATOM 2661 C CA  . ALA A 0 346 . -54.163  32.017  50.010  1.00 33.52 346 A 1 
ATOM 2662 C C   . ALA A 0 346 . -52.898  31.208  49.641  1.00 33.52 346 A 1 
ATOM 2663 C CB  . ALA A 0 346 . -54.086  33.440  49.435  1.00 33.52 346 A 1 
ATOM 2664 O O   . ALA A 0 346 . -51.785  31.736  49.646  1.00 33.52 346 A 1 
ATOM 2665 N N   . TYR A 0 347 . -53.097  29.996  49.110  1.00 30.51 347 A 1 
ATOM 2666 C CA  . TYR A 0 347 . -52.176  29.511  48.082  1.00 30.51 347 A 1 
ATOM 2667 C C   . TYR A 0 347 . -52.313  30.415  46.854  1.00 30.51 347 A 1 
ATOM 2668 C CB  . TYR A 0 347 . -52.410  28.029  47.749  1.00 30.51 347 A 1 
ATOM 2669 O O   . TYR A 0 347 . -53.321  30.383  46.147  1.00 30.51 347 A 1 
ATOM 2670 C CG  . TYR A 0 347 . -51.367  27.141  48.393  1.00 30.51 347 A 1 
ATOM 2671 C CD1 . TYR A 0 347 . -50.189  26.819  47.688  1.00 30.51 347 A 1 
ATOM 2672 C CD2 . TYR A 0 347 . -51.538  26.702  49.719  1.00 30.51 347 A 1 
ATOM 2673 C CE1 . TYR A 0 347 . -49.185  26.049  48.306  1.00 30.51 347 A 1 
ATOM 2674 C CE2 . TYR A 0 347 . -50.535  25.935  50.341  1.00 30.51 347 A 1 
ATOM 2675 O OH  . TYR A 0 347 . -48.391  24.876  50.248  1.00 30.51 347 A 1 
ATOM 2676 C CZ  . TYR A 0 347 . -49.357  25.609  49.637  1.00 30.51 347 A 1 
ATOM 2677 N N   . GLY A 0 348 . -51.311  31.269  46.654  1.00 37.67 348 A 1 
ATOM 2678 C CA  . GLY A 0 348 . -51.140  32.025  45.423  1.00 37.67 348 A 1 
ATOM 2679 C C   . GLY A 0 348 . -50.751  31.114  44.258  1.00 37.67 348 A 1 
ATOM 2680 O O   . GLY A 0 348 . -50.200  30.029  44.442  1.00 37.67 348 A 1 
ATOM 2681 N N   . GLN A 0 349 . -51.049  31.587  43.053  1.00 34.84 349 A 1 
ATOM 2682 C CA  . GLN A 0 349 . -50.693  30.965  41.780  1.00 34.84 349 A 1 
ATOM 2683 C C   . GLN A 0 349 . -49.169  30.783  41.621  1.00 34.84 349 A 1 
ATOM 2684 C CB  . GLN A 0 349 . -51.296  31.878  40.703  1.00 34.84 349 A 1 
ATOM 2685 O O   . GLN A 0 349 . -48.381  31.499  42.237  1.00 34.84 349 A 1 
ATOM 2686 C CG  . GLN A 0 349 . -51.184  31.399  39.251  1.00 34.84 349 A 1 
ATOM 2687 C CD  . GLN A 0 349 . -51.913  32.344  38.296  1.00 34.84 349 A 1 
ATOM 2688 N NE2 . GLN A 0 349 . -51.920  32.057  37.014  1.00 34.84 349 A 1 
ATOM 2689 O OE1 . GLN A 0 349 . -52.496  33.349  38.668  1.00 34.84 349 A 1 
ATOM 2690 N N   . ALA A 0 350 . -48.765  29.832  40.773  1.00 37.97 350 A 1 
ATOM 2691 C CA  . ALA A 0 350 . -47.370  29.462  40.533  1.00 37.97 350 A 1 
ATOM 2692 C C   . ALA A 0 350 . -46.440  30.655  40.221  1.00 37.97 350 A 1 
ATOM 2693 C CB  . ALA A 0 350 . -47.342  28.445  39.384  1.00 37.97 350 A 1 
ATOM 2694 O O   . ALA A 0 350 . -46.712  31.456  39.326  1.00 37.97 350 A 1 
ATOM 2695 N N   . GLY A 0 351 . -45.301  30.701  40.919  1.00 39.66 351 A 1 
ATOM 2696 C CA  . GLY A 0 351 . -44.122  31.490  40.558  1.00 39.66 351 A 1 
ATOM 2697 C C   . GLY A 0 351 . -43.031  30.585  39.977  1.00 39.66 351 A 1 
ATOM 2698 O O   . GLY A 0 351 . -42.897  29.434  40.388  1.00 39.66 351 A 1 
ATOM 2699 N N   . ALA A 0 352 . -42.274  31.088  39.003  1.00 36.44 352 A 1 
ATOM 2700 C CA  . ALA A 0 352 . -41.289  30.304  38.260  1.00 36.44 352 A 1 
ATOM 2701 C C   . ALA A 0 352 . -39.935  30.152  38.987  1.00 36.44 352 A 1 
ATOM 2702 C CB  . ALA A 0 352 . -41.124  30.945  36.875  1.00 36.44 352 A 1 
ATOM 2703 O O   . ALA A 0 352 . -39.508  31.047  39.711  1.00 36.44 352 A 1 
ATOM 2704 N N   . TYR A 0 353 . -39.278  29.015  38.725  1.00 33.99 353 A 1 
ATOM 2705 C CA  . TYR A 0 353 . -37.848  28.686  38.856  1.00 33.99 353 A 1 
ATOM 2706 C C   . TYR A 0 353 . -36.916  29.652  39.628  1.00 33.99 353 A 1 
ATOM 2707 C CB  . TYR A 0 353 . -37.299  28.450  37.437  1.00 33.99 353 A 1 
ATOM 2708 O O   . TYR A 0 353 . -36.571  30.733  39.154  1.00 33.99 353 A 1 
ATOM 2709 C CG  . TYR A 0 353 . -37.908  27.245  36.738  1.00 33.99 353 A 1 
ATOM 2710 C CD1 . TYR A 0 353 . -37.298  25.983  36.873  1.00 33.99 353 A 1 
ATOM 2711 C CD2 . TYR A 0 353 . -39.088  27.373  35.976  1.00 33.99 353 A 1 
ATOM 2712 C CE1 . TYR A 0 353 . -37.870  24.852  36.259  1.00 33.99 353 A 1 
ATOM 2713 C CE2 . TYR A 0 353 . -39.670  26.241  35.369  1.00 33.99 353 A 1 
ATOM 2714 O OH  . TYR A 0 353 . -39.602  23.876  34.932  1.00 33.99 353 A 1 
ATOM 2715 C CZ  . TYR A 0 353 . -39.058  24.976  35.512  1.00 33.99 353 A 1 
ATOM 2716 N N   . GLY A 0 354 . -36.371  29.161  40.748  1.00 37.64 354 A 1 
ATOM 2717 C CA  . GLY A 0 354 . -35.208  29.706  41.464  1.00 37.64 354 A 1 
ATOM 2718 C C   . GLY A 0 354 . -34.426  28.573  42.150  1.00 37.64 354 A 1 
ATOM 2719 O O   . GLY A 0 354 . -35.029  27.587  42.569  1.00 37.64 354 A 1 
ATOM 2720 N N   . GLN A 0 355 . -33.092  28.659  42.210  1.00 33.63 355 A 1 
ATOM 2721 C CA  . GLN A 0 355 . -32.209  27.487  42.357  1.00 33.63 355 A 1 
ATOM 2722 C C   . GLN A 0 355 . -31.452  27.400  43.705  1.00 33.63 355 A 1 
ATOM 2723 C CB  . GLN A 0 355 . -31.247  27.507  41.151  1.00 33.63 355 A 1 
ATOM 2724 O O   . GLN A 0 355 . -30.768  28.344  44.078  1.00 33.63 355 A 1 
ATOM 2725 C CG  . GLN A 0 355 . -30.243  26.343  41.079  1.00 33.63 355 A 1 
ATOM 2726 C CD  . GLN A 0 355 . -29.365  26.395  39.825  1.00 33.63 355 A 1 
ATOM 2727 N NE2 . GLN A 0 355 . -28.390  25.523  39.698  1.00 33.63 355 A 1 
ATOM 2728 O OE1 . GLN A 0 355 . -29.530  27.212  38.937  1.00 33.63 355 A 1 
ATOM 2729 N N   . ALA A 0 356 . -31.496  26.204  44.322  1.00 34.77 356 A 1 
ATOM 2730 C CA  . ALA A 0 356 . -30.585  25.607  45.330  1.00 34.77 356 A 1 
ATOM 2731 C C   . ALA A 0 356 . -30.340  26.290  46.708  1.00 34.77 356 A 1 
ATOM 2732 C CB  . ALA A 0 356 . -29.255  25.274  44.636  1.00 34.77 356 A 1 
ATOM 2733 O O   . ALA A 0 356 . -30.081  27.485  46.796  1.00 34.77 356 A 1 
ATOM 2734 N N   . GLY A 0 357 . -30.280  25.489  47.798  1.00 37.99 357 A 1 
ATOM 2735 C CA  . GLY A 0 357 . -29.720  25.953  49.090  1.00 37.99 357 A 1 
ATOM 2736 C C   . GLY A 0 357 . -30.016  25.173  50.398  1.00 37.99 357 A 1 
ATOM 2737 O O   . GLY A 0 357 . -30.756  25.670  51.232  1.00 37.99 357 A 1 
ATOM 2738 N N   . ALA A 0 358 . -29.342  24.034  50.625  1.00 35.97 358 A 1 
ATOM 2739 C CA  . ALA A 0 358 . -28.860  23.511  51.933  1.00 35.97 358 A 1 
ATOM 2740 C C   . ALA A 0 358 . -29.791  23.179  53.157  1.00 35.97 358 A 1 
ATOM 2741 C CB  . ALA A 0 358 . -27.685  24.403  52.364  1.00 35.97 358 A 1 
ATOM 2742 O O   . ALA A 0 358 . -30.138  24.038  53.959  1.00 35.97 358 A 1 
ATOM 2743 N N   . TYR A 0 359 . -30.005  21.866  53.377  1.00 29.94 359 A 1 
ATOM 2744 C CA  . TYR A 0 359 . -29.847  21.032  54.614  1.00 29.94 359 A 1 
ATOM 2745 C C   . TYR A 0 359 . -30.206  21.548  56.052  1.00 29.94 359 A 1 
ATOM 2746 C CB  . TYR A 0 359 . -28.385  20.511  54.635  1.00 29.94 359 A 1 
ATOM 2747 O O   . TYR A 0 359 . -29.615  22.522  56.508  1.00 29.94 359 A 1 
ATOM 2748 C CG  . TYR A 0 359 . -27.716  20.302  53.279  1.00 29.94 359 A 1 
ATOM 2749 C CD1 . TYR A 0 359 . -28.234  19.359  52.370  1.00 29.94 359 A 1 
ATOM 2750 C CD2 . TYR A 0 359 . -26.614  21.101  52.901  1.00 29.94 359 A 1 
ATOM 2751 C CE1 . TYR A 0 359 . -27.681  19.243  51.080  1.00 29.94 359 A 1 
ATOM 2752 C CE2 . TYR A 0 359 . -26.059  20.988  51.610  1.00 29.94 359 A 1 
ATOM 2753 O OH  . TYR A 0 359 . -26.099  19.958  49.435  1.00 29.94 359 A 1 
ATOM 2754 C CZ  . TYR A 0 359 . -26.600  20.062  50.692  1.00 29.94 359 A 1 
ATOM 2755 N N   . GLY A 0 360 . -30.994  20.795  56.876  1.00 36.11 360 A 1 
ATOM 2756 C CA  . GLY A 0 360 . -31.093  21.109  58.339  1.00 36.11 360 A 1 
ATOM 2757 C C   . GLY A 0 360 . -32.075  20.438  59.362  1.00 36.11 360 A 1 
ATOM 2758 O O   . GLY A 0 360 . -32.643  21.166  60.161  1.00 36.11 360 A 1 
ATOM 2759 N N   . ALA A 0 361 . -32.229  19.103  59.442  1.00 37.62 361 A 1 
ATOM 2760 C CA  . ALA A 0 361 . -32.509  18.280  60.671  1.00 37.62 361 A 1 
ATOM 2761 C C   . ALA A 0 361 . -33.678  18.503  61.724  1.00 37.62 361 A 1 
ATOM 2762 C CB  . ALA A 0 361 . -31.170  18.188  61.425  1.00 37.62 361 A 1 
ATOM 2763 O O   . ALA A 0 361 . -33.648  19.424  62.531  1.00 37.62 361 A 1 
ATOM 2764 N N   . LYS A 0 362 . -34.491  17.426  61.919  1.00 34.40 362 A 1 
ATOM 2765 C CA  . LYS A 0 362 . -34.996  16.763  63.187  1.00 34.40 362 A 1 
ATOM 2766 C C   . LYS A 0 362 . -36.161  17.291  64.104  1.00 34.40 362 A 1 
ATOM 2767 C CB  . LYS A 0 362 . -33.793  16.404  64.094  1.00 34.40 362 A 1 
ATOM 2768 O O   . LYS A 0 362 . -35.947  18.154  64.944  1.00 34.40 362 A 1 
ATOM 2769 C CG  . LYS A 0 362 . -32.906  15.270  63.556  1.00 34.40 362 A 1 
ATOM 2770 C CD  . LYS A 0 362 . -31.765  14.951  64.537  1.00 34.40 362 A 1 
ATOM 2771 C CE  . LYS A 0 362 . -30.948  13.759  64.020  1.00 34.40 362 A 1 
ATOM 2772 N NZ  . LYS A 0 362 . -29.847  13.388  64.946  1.00 34.40 362 A 1 
ATOM 2773 N N   . GLY A 0 363 . -37.260  16.494  64.173  1.00 36.54 363 A 1 
ATOM 2774 C CA  . GLY A 0 363 . -38.111  16.166  65.371  1.00 36.54 363 A 1 
ATOM 2775 C C   . GLY A 0 363 . -39.379  17.021  65.664  1.00 36.54 363 A 1 
ATOM 2776 O O   . GLY A 0 363 . -39.369  18.203  65.359  1.00 36.54 363 A 1 
ATOM 2777 N N   . GLY A 0 364 . -40.498  16.551  66.273  1.00 33.69 364 A 1 
ATOM 2778 C CA  . GLY A 0 364 . -41.002  15.193  66.628  1.00 33.69 364 A 1 
ATOM 2779 C C   . GLY A 0 364 . -42.249  15.178  67.586  1.00 33.69 364 A 1 
ATOM 2780 O O   . GLY A 0 364 . -42.280  15.973  68.518  1.00 33.69 364 A 1 
ATOM 2781 N N   . TYR A 0 365 . -43.205  14.227  67.417  1.00 31.53 365 A 1 
ATOM 2782 C CA  . TYR A 0 365 . -44.398  13.884  68.282  1.00 31.53 365 A 1 
ATOM 2783 C C   . TYR A 0 365 . -45.596  14.891  68.361  1.00 31.53 365 A 1 
ATOM 2784 C CB  . TYR A 0 365 . -43.926  13.506  69.700  1.00 31.53 365 A 1 
ATOM 2785 O O   . TYR A 0 365 . -45.416  16.059  68.046  1.00 31.53 365 A 1 
ATOM 2786 C CG  . TYR A 0 365 . -42.713  12.593  69.780  1.00 31.53 365 A 1 
ATOM 2787 C CD1 . TYR A 0 365 . -42.838  11.217  69.505  1.00 31.53 365 A 1 
ATOM 2788 C CD2 . TYR A 0 365 . -41.458  13.124  70.141  1.00 31.53 365 A 1 
ATOM 2789 C CE1 . TYR A 0 365 . -41.712  10.375  69.592  1.00 31.53 365 A 1 
ATOM 2790 C CE2 . TYR A 0 365 . -40.330  12.287  70.229  1.00 31.53 365 A 1 
ATOM 2791 O OH  . TYR A 0 365 . -39.379  10.088  70.048  1.00 31.53 365 A 1 
ATOM 2792 C CZ  . TYR A 0 365 . -40.458  10.908  69.957  1.00 31.53 365 A 1 
ATOM 2793 N N   . GLY A 0 366 . -46.846  14.559  68.784  1.00 35.19 366 A 1 
ATOM 2794 C CA  . GLY A 0 366 . -47.556  13.263  68.993  1.00 35.19 366 A 1 
ATOM 2795 C C   . GLY A 0 366 . -48.789  13.276  69.971  1.00 35.19 366 A 1 
ATOM 2796 O O   . GLY A 0 366 . -48.761  14.012  70.949  1.00 35.19 366 A 1 
ATOM 2797 N N   . SER A 0 367 . -49.788  12.368  69.788  1.00 36.57 367 A 1 
ATOM 2798 C CA  . SER A 0 367 . -50.863  11.917  70.758  1.00 36.57 367 A 1 
ATOM 2799 C C   . SER A 0 367 . -52.154  12.789  70.984  1.00 36.57 367 A 1 
ATOM 2800 C CB  . SER A 0 367 . -50.174  11.652  72.112  1.00 36.57 367 A 1 
ATOM 2801 O O   . SER A 0 367 . -52.052  14.001  70.858  1.00 36.57 367 A 1 
ATOM 2802 O OG  . SER A 0 367 . -50.820  10.673  72.897  1.00 36.57 367 A 1 
ATOM 2803 N N   . LYS A 0 368 . -53.377  12.341  71.420  1.00 34.95 368 A 1 
ATOM 2804 C CA  . LYS A 0 368 . -54.240  11.115  71.214  1.00 34.95 368 A 1 
ATOM 2805 C C   . LYS A 0 368 . -55.653  11.182  71.922  1.00 34.95 368 A 1 
ATOM 2806 C CB  . LYS A 0 368 . -53.528  9.859   71.766  1.00 34.95 368 A 1 
ATOM 2807 O O   . LYS A 0 368 . -55.693  11.215  73.146  1.00 34.95 368 A 1 
ATOM 2808 C CG  . LYS A 0 368 . -54.280  8.528   71.594  1.00 34.95 368 A 1 
ATOM 2809 C CD  . LYS A 0 368 . -53.450  7.380   72.193  1.00 34.95 368 A 1 
ATOM 2810 C CE  . LYS A 0 368 . -54.146  6.031   71.971  1.00 34.95 368 A 1 
ATOM 2811 N NZ  . LYS A 0 368 . -53.356  4.906   72.533  1.00 34.95 368 A 1 
ATOM 2812 N N   . GLY A 0 369 . -56.782  10.995  71.196  1.00 37.69 369 A 1 
ATOM 2813 C CA  . GLY A 0 369 . -58.117  10.483  71.676  1.00 37.69 369 A 1 
ATOM 2814 C C   . GLY A 0 369 . -59.170  11.460  72.290  1.00 37.69 369 A 1 
ATOM 2815 O O   . GLY A 0 369 . -58.791  12.521  72.767  1.00 37.69 369 A 1 
ATOM 2816 N N   . GLY A 0 370 . -60.501  11.183  72.349  1.00 36.97 370 A 1 
ATOM 2817 C CA  . GLY A 0 370 . -61.344  10.236  71.562  1.00 36.97 370 A 1 
ATOM 2818 C C   . GLY A 0 370 . -62.642  9.644   72.214  1.00 36.97 370 A 1 
ATOM 2819 O O   . GLY A 0 370 . -62.529  8.585   72.825  1.00 36.97 370 A 1 
ATOM 2820 N N   . TYR A 0 371 . -63.851  10.238  72.028  1.00 39.15 371 A 1 
ATOM 2821 C CA  . TYR A 0 371 . -65.229  9.681   72.305  1.00 39.15 371 A 1 
ATOM 2822 C C   . TYR A 0 371 . -66.380  10.667  71.893  1.00 39.15 371 A 1 
ATOM 2823 C CB  . TYR A 0 371 . -65.380  9.334   73.804  1.00 39.15 371 A 1 
ATOM 2824 O O   . TYR A 0 371 . -66.083  11.847  71.733  1.00 39.15 371 A 1 
ATOM 2825 C CG  . TYR A 0 371 . -64.761  10.310  74.796  1.00 39.15 371 A 1 
ATOM 2826 C CD1 . TYR A 0 371 . -63.592  9.944   75.494  1.00 39.15 371 A 1 
ATOM 2827 C CD2 . TYR A 0 371 . -65.346  11.571  75.027  1.00 39.15 371 A 1 
ATOM 2828 C CE1 . TYR A 0 371 . -63.001  10.831  76.412  1.00 39.15 371 A 1 
ATOM 2829 C CE2 . TYR A 0 371 . -64.759  12.462  75.948  1.00 39.15 371 A 1 
ATOM 2830 O OH  . TYR A 0 371 . -63.025  12.959  77.525  1.00 39.15 371 A 1 
ATOM 2831 C CZ  . TYR A 0 371 . -63.588  12.094  76.641  1.00 39.15 371 A 1 
ATOM 2832 N N   . GLY A 0 372 . -67.692  10.346  71.733  1.00 45.71 372 A 1 
ATOM 2833 C CA  . GLY A 0 372 . -68.419  9.056   71.568  1.00 45.71 372 A 1 
ATOM 2834 C C   . GLY A 0 372 . -69.961  9.033   71.893  1.00 45.71 372 A 1 
ATOM 2835 O O   . GLY A 0 372 . -70.300  9.040   73.070  1.00 45.71 372 A 1 
ATOM 2836 N N   . ALA A 0 373 . -70.851  8.863   70.880  1.00 40.48 373 A 1 
ATOM 2837 C CA  . ALA A 0 373 . -72.242  8.275   70.892  1.00 40.48 373 A 1 
ATOM 2838 C C   . ALA A 0 373 . -73.457  8.956   71.650  1.00 40.48 373 A 1 
ATOM 2839 C CB  . ALA A 0 373 . -72.054  6.799   71.303  1.00 40.48 373 A 1 
ATOM 2840 O O   . ALA A 0 373 . -73.229  9.895   72.403  1.00 40.48 373 A 1 
ATOM 2841 N N   . GLN A 0 374 . -74.763  8.529   71.609  1.00 39.12 374 A 1 
ATOM 2842 C CA  . GLN A 0 374 . -75.777  8.117   70.556  1.00 39.12 374 A 1 
ATOM 2843 C C   . GLN A 0 374 . -77.156  7.676   71.216  1.00 39.12 374 A 1 
ATOM 2844 C CB  . GLN A 0 374 . -75.211  6.943   69.736  1.00 39.12 374 A 1 
ATOM 2845 O O   . GLN A 0 374 . -77.089  7.249   72.362  1.00 39.12 374 A 1 
ATOM 2846 C CG  . GLN A 0 374 . -75.645  6.915   68.276  1.00 39.12 374 A 1 
ATOM 2847 C CD  . GLN A 0 374 . -74.555  6.262   67.422  1.00 39.12 374 A 1 
ATOM 2848 N NE2 . GLN A 0 374 . -74.654  4.993   67.099  1.00 39.12 374 A 1 
ATOM 2849 O OE1 . GLN A 0 374 . -73.540  6.870   67.122  1.00 39.12 374 A 1 
ATOM 2850 N N   . GLY A 0 375 . -78.418  7.665   70.684  1.00 40.10 375 A 1 
ATOM 2851 C CA  . GLY A 0 375 . -79.098  8.224   69.477  1.00 40.10 375 A 1 
ATOM 2852 C C   . GLY A 0 375 . -80.579  7.727   69.152  1.00 40.10 375 A 1 
ATOM 2853 O O   . GLY A 0 375 . -80.965  6.693   69.667  1.00 40.10 375 A 1 
ATOM 2854 N N   . TYR A 0 376 . -81.371  8.363   68.235  1.00 37.18 376 A 1 
ATOM 2855 C CA  . TYR A 0 376 . -82.734  7.992   67.651  1.00 37.18 376 A 1 
ATOM 2856 C C   . TYR A 0 376 . -83.947  7.843   68.645  1.00 37.18 376 A 1 
ATOM 2857 C CB  . TYR A 0 376 . -82.619  6.735   66.754  1.00 37.18 376 A 1 
ATOM 2858 O O   . TYR A 0 376 . -83.740  7.991   69.843  1.00 37.18 376 A 1 
ATOM 2859 C CG  . TYR A 0 376 . -81.944  6.767   65.391  1.00 37.18 376 A 1 
ATOM 2860 C CD1 . TYR A 0 376 . -81.874  7.924   64.584  1.00 37.18 376 A 1 
ATOM 2861 C CD2 . TYR A 0 376 . -81.408  5.554   64.910  1.00 37.18 376 A 1 
ATOM 2862 C CE1 . TYR A 0 376 . -81.202  7.879   63.340  1.00 37.18 376 A 1 
ATOM 2863 C CE2 . TYR A 0 376 . -80.714  5.514   63.689  1.00 37.18 376 A 1 
ATOM 2864 O OH  . TYR A 0 376 . -79.811  6.627   61.796  1.00 37.18 376 A 1 
ATOM 2865 C CZ  . TYR A 0 376 . -80.587  6.679   62.909  1.00 37.18 376 A 1 
ATOM 2866 N N   . GLY A 0 377 . -85.238  7.575   68.289  1.00 41.27 377 A 1 
ATOM 2867 C CA  . GLY A 0 377 . -86.028  7.603   67.012  1.00 41.27 377 A 1 
ATOM 2868 C C   . GLY A 0 377 . -87.377  6.785   66.999  1.00 41.27 377 A 1 
ATOM 2869 O O   . GLY A 0 377 . -87.529  5.880   67.808  1.00 41.27 377 A 1 
ATOM 2870 N N   . ALA A 0 378 . -88.303  7.081   66.046  1.00 42.81 378 A 1 
ATOM 2871 C CA  . ALA A 0 378 . -89.537  6.350   65.570  1.00 42.81 378 A 1 
ATOM 2872 C C   . ALA A 0 378 . -90.765  6.043   66.509  1.00 42.81 378 A 1 
ATOM 2873 C CB  . ALA A 0 378 . -89.060  5.067   64.866  1.00 42.81 378 A 1 
ATOM 2874 O O   . ALA A 0 378 . -90.593  5.915   67.712  1.00 42.81 378 A 1 
ATOM 2875 N N   . GLN A 0 379 . -92.032  5.800   66.064  1.00 41.26 379 A 1 
ATOM 2876 C CA  . GLN A 0 379 . -92.898  6.271   64.931  1.00 41.26 379 A 1 
ATOM 2877 C C   . GLN A 0 379 . -94.386  5.757   65.068  1.00 41.26 379 A 1 
ATOM 2878 C CB  . GLN A 0 379 . -92.339  5.804   63.565  1.00 41.26 379 A 1 
ATOM 2879 O O   . GLN A 0 379 . -94.590  4.647   65.545  1.00 41.26 379 A 1 
ATOM 2880 C CG  . GLN A 0 379 . -93.232  6.194   62.370  1.00 41.26 379 A 1 
ATOM 2881 C CD  . GLN A 0 379 . -92.538  6.049   61.022  1.00 41.26 379 A 1 
ATOM 2882 N NE2 . GLN A 0 379 . -92.256  4.848   60.569  1.00 41.26 379 A 1 
ATOM 2883 O OE1 . GLN A 0 379 . -92.268  7.024   60.345  1.00 41.26 379 A 1 
ATOM 2884 N N   . GLY A 0 380 . -95.411  6.488   64.559  1.00 46.26 380 A 1 
ATOM 2885 C CA  . GLY A 0 380 . -96.812  6.006   64.301  1.00 46.26 380 A 1 
ATOM 2886 C C   . GLY A 0 380 . -97.847  6.231   65.438  1.00 46.26 380 A 1 
ATOM 2887 O O   . GLY A 0 380 . -97.466  6.224   66.599  1.00 46.26 380 A 1 
ATOM 2888 N N   . SER A 0 381 . -99.159  6.526   65.275  1.00 44.65 381 A 1 
ATOM 2889 C CA  . SER A 0 381 . -100.166 6.473   64.170  1.00 44.65 381 A 1 
ATOM 2890 C C   . SER A 0 381 . -100.563 5.045   63.729  1.00 44.65 381 A 1 
ATOM 2891 C CB  . SER A 0 381 . -99.767  7.391   63.007  1.00 44.65 381 A 1 
ATOM 2892 O O   . SER A 0 381 . -99.667  4.225   63.607  1.00 44.65 381 A 1 
ATOM 2893 O OG  . SER A 0 381 . -100.879 8.168   62.600  1.00 44.65 381 A 1 
ATOM 2894 N N   . TYR A 0 382 . -101.822 4.620   63.484  1.00 41.29 382 A 1 
ATOM 2895 C CA  . TYR A 0 382 . -103.161 5.237   63.234  1.00 41.29 382 A 1 
ATOM 2896 C C   . TYR A 0 382 . -104.284 4.361   63.904  1.00 41.29 382 A 1 
ATOM 2897 C CB  . TYR A 0 382 . -103.385 5.236   61.702  1.00 41.29 382 A 1 
ATOM 2898 O O   . TYR A 0 382 . -103.940 3.371   64.535  1.00 41.29 382 A 1 
ATOM 2899 C CG  . TYR A 0 382 . -102.324 5.906   60.840  1.00 41.29 382 A 1 
ATOM 2900 C CD1 . TYR A 0 382 . -102.526 7.212   60.349  1.00 41.29 382 A 1 
ATOM 2901 C CD2 . TYR A 0 382 . -101.158 5.200   60.477  1.00 41.29 382 A 1 
ATOM 2902 C CE1 . TYR A 0 382 . -101.549 7.819   59.535  1.00 41.29 382 A 1 
ATOM 2903 C CE2 . TYR A 0 382 . -100.184 5.800   59.656  1.00 41.29 382 A 1 
ATOM 2904 O OH  . TYR A 0 382 . -99.448  7.718   58.402  1.00 41.29 382 A 1 
ATOM 2905 C CZ  . TYR A 0 382 . -100.378 7.114   59.182  1.00 41.29 382 A 1 
ATOM 2906 N N   . GLY A 0 383 . -105.623 4.557   63.847  1.00 38.67 383 A 1 
ATOM 2907 C CA  . GLY A 0 383 . -106.509 5.668   63.430  1.00 38.67 383 A 1 
ATOM 2908 C C   . GLY A 0 383 . -107.960 5.242   63.033  1.00 38.67 383 A 1 
ATOM 2909 O O   . GLY A 0 383 . -108.130 4.594   62.010  1.00 38.67 383 A 1 
ATOM 2910 N N   . ALA A 0 384 . -109.004 5.713   63.754  1.00 38.97 384 A 1 
ATOM 2911 C CA  . ALA A 0 384 . -110.468 5.550   63.480  1.00 38.97 384 A 1 
ATOM 2912 C C   . ALA A 0 384 . -111.052 4.099   63.600  1.00 38.97 384 A 1 
ATOM 2913 C CB  . ALA A 0 384 . -110.789 6.275   62.163  1.00 38.97 384 A 1 
ATOM 2914 O O   . ALA A 0 384 . -110.292 3.172   63.834  1.00 38.97 384 A 1 
ATOM 2915 N N   . LYS A 0 385 . -112.374 3.793   63.554  1.00 40.47 385 A 1 
ATOM 2916 C CA  . LYS A 0 385 . -113.635 4.558   63.320  1.00 40.47 385 A 1 
ATOM 2917 C C   . LYS A 0 385 . -114.872 3.847   63.966  1.00 40.47 385 A 1 
ATOM 2918 C CB  . LYS A 0 385 . -113.859 4.609   61.788  1.00 40.47 385 A 1 
ATOM 2919 O O   . LYS A 0 385 . -114.804 2.643   64.186  1.00 40.47 385 A 1 
ATOM 2920 C CG  . LYS A 0 385 . -114.590 5.859   61.262  1.00 40.47 385 A 1 
ATOM 2921 C CD  . LYS A 0 385 . -114.860 5.695   59.757  1.00 40.47 385 A 1 
ATOM 2922 C CE  . LYS A 0 385 . -115.484 6.951   59.137  1.00 40.47 385 A 1 
ATOM 2923 N NZ  . LYS A 0 385 . -115.705 6.774   57.677  1.00 40.47 385 A 1 
ATOM 2924 N N   . SER A 0 386 . -115.999 4.563   64.173  1.00 35.04 386 A 1 
ATOM 2925 C CA  . SER A 0 386 . -117.420 4.071   64.169  1.00 35.04 386 A 1 
ATOM 2926 C C   . SER A 0 386 . -117.874 2.929   65.135  1.00 35.04 386 A 1 
ATOM 2927 C CB  . SER A 0 386 . -117.723 3.703   62.714  1.00 35.04 386 A 1 
ATOM 2928 O O   . SER A 0 386 . -117.042 2.347   65.815  1.00 35.04 386 A 1 
ATOM 2929 O OG  . SER A 0 386 . -117.805 4.878   61.918  1.00 35.04 386 A 1 
ATOM 2930 N N   . GLN A 0 387 . -119.152 2.511   65.264  1.00 36.23 387 A 1 
ATOM 2931 C CA  . GLN A 0 387 . -120.426 3.216   65.582  1.00 36.23 387 A 1 
ATOM 2932 C C   . GLN A 0 387 . -121.515 2.191   66.025  1.00 36.23 387 A 1 
ATOM 2933 C CB  . GLN A 0 387 . -120.969 3.996   64.370  1.00 36.23 387 A 1 
ATOM 2934 O O   . GLN A 0 387 . -121.341 1.006   65.775  1.00 36.23 387 A 1 
ATOM 2935 C CG  . GLN A 0 387 . -120.931 5.515   64.558  1.00 36.23 387 A 1 
ATOM 2936 C CD  . GLN A 0 387 . -120.965 6.218   63.208  1.00 36.23 387 A 1 
ATOM 2937 N NE2 . GLN A 0 387 . -122.120 6.569   62.691  1.00 36.23 387 A 1 
ATOM 2938 O OE1 . GLN A 0 387 . -119.929 6.436   62.595  1.00 36.23 387 A 1 
ATOM 2939 N N   . TYR A 0 388 . -122.634 2.673   66.603  1.00 34.03 388 A 1 
ATOM 2940 C CA  . TYR A 0 388 . -123.877 1.940   66.975  1.00 34.03 388 A 1 
ATOM 2941 C C   . TYR A 0 388 . -123.759 0.829   68.061  1.00 34.03 388 A 1 
ATOM 2942 C CB  . TYR A 0 388 . -124.592 1.422   65.710  1.00 34.03 388 A 1 
ATOM 2943 O O   . TYR A 0 388 . -122.751 0.149   68.165  1.00 34.03 388 A 1 
ATOM 2944 C CG  . TYR A 0 388 . -124.757 2.430   64.579  1.00 34.03 388 A 1 
ATOM 2945 C CD1 . TYR A 0 388 . -125.496 3.616   64.779  1.00 34.03 388 A 1 
ATOM 2946 C CD2 . TYR A 0 388 . -124.178 2.177   63.319  1.00 34.03 388 A 1 
ATOM 2947 C CE1 . TYR A 0 388 . -125.635 4.553   63.735  1.00 34.03 388 A 1 
ATOM 2948 C CE2 . TYR A 0 388 . -124.324 3.107   62.273  1.00 34.03 388 A 1 
ATOM 2949 O OH  . TYR A 0 388 . -125.149 5.215   61.476  1.00 34.03 388 A 1 
ATOM 2950 C CZ  . TYR A 0 388 . -125.043 4.301   62.478  1.00 34.03 388 A 1 
ATOM 2951 N N   . GLY A 0 389 . -124.754 0.587   68.930  1.00 30.28 389 A 1 
ATOM 2952 C CA  . GLY A 0 389 . -125.961 1.382   69.215  1.00 30.28 389 A 1 
ATOM 2953 C C   . GLY A 0 389 . -127.037 0.642   70.037  1.00 30.28 389 A 1 
ATOM 2954 O O   . GLY A 0 389 . -127.956 0.083   69.449  1.00 30.28 389 A 1 
ATOM 2955 N N   . ALA A 0 390 . -126.981 0.676   71.378  1.00 34.08 390 A 1 
ATOM 2956 C CA  . ALA A 0 390 . -128.000 0.077   72.263  1.00 34.08 390 A 1 
ATOM 2957 C C   . ALA A 0 390 . -128.250 0.896   73.554  1.00 34.08 390 A 1 
ATOM 2958 C CB  . ALA A 0 390 . -127.602 -1.372  72.576  1.00 34.08 390 A 1 
ATOM 2959 O O   . ALA A 0 390 . -127.423 1.715   73.956  1.00 34.08 390 A 1 
ATOM 2960 N N   . LYS A 0 391 . -129.419 0.706   74.187  1.00 33.00 391 A 1 
ATOM 2961 C CA  . LYS A 0 391 . -129.928 1.534   75.300  1.00 33.00 391 A 1 
ATOM 2962 C C   . LYS A 0 391 . -129.301 1.233   76.671  1.00 33.00 391 A 1 
ATOM 2963 C CB  . LYS A 0 391 . -131.454 1.365   75.441  1.00 33.00 391 A 1 
ATOM 2964 O O   . LYS A 0 391 . -129.365 0.113   77.157  1.00 33.00 391 A 1 
ATOM 2965 C CG  . LYS A 0 391 . -132.285 2.269   74.522  1.00 33.00 391 A 1 
ATOM 2966 C CD  . LYS A 0 391 . -133.776 2.013   74.791  1.00 33.00 391 A 1 
ATOM 2967 C CE  . LYS A 0 391 . -134.667 2.985   74.013  1.00 33.00 391 A 1 
ATOM 2968 N NZ  . LYS A 0 391 . -136.106 2.681   74.223  1.00 33.00 391 A 1 
ATOM 2969 N N   . GLN A 0 392 . -128.870 2.308   77.332  1.00 28.21 392 A 1 
ATOM 2970 C CA  . GLN A 0 392 . -129.256 2.705   78.700  1.00 28.21 392 A 1 
ATOM 2971 C C   . GLN A 0 392 . -129.694 1.592   79.684  1.00 28.21 392 A 1 
ATOM 2972 C CB  . GLN A 0 392 . -130.399 3.739   78.591  1.00 28.21 392 A 1 
ATOM 2973 O O   . GLN A 0 392 . -130.871 1.243   79.750  1.00 28.21 392 A 1 
ATOM 2974 C CG  . GLN A 0 392 . -130.017 5.056   77.893  1.00 28.21 392 A 1 
ATOM 2975 C CD  . GLN A 0 392 . -131.238 5.914   77.554  1.00 28.21 392 A 1 
ATOM 2976 N NE2 . GLN A 0 392 . -131.119 7.222   77.591  1.00 28.21 392 A 1 
ATOM 2977 O OE1 . GLN A 0 392 . -132.304 5.432   77.204  1.00 28.21 392 A 1 
ATOM 2978 N N   . ALA A 0 393 . -128.786 1.197   80.579  1.00 30.85 393 A 1 
ATOM 2979 C CA  . ALA A 0 393 . -129.121 0.680   81.908  1.00 30.85 393 A 1 
ATOM 2980 C C   . ALA A 0 393 . -128.097 1.209   82.931  1.00 30.85 393 A 1 
ATOM 2981 C CB  . ALA A 0 393 . -129.172 -0.852  81.874  1.00 30.85 393 A 1 
ATOM 2982 O O   . ALA A 0 393 . -126.891 1.103   82.717  1.00 30.85 393 A 1 
ATOM 2983 N N   . TYR A 0 394 . -128.559 1.809   84.033  1.00 26.48 394 A 1 
ATOM 2984 C CA  . TYR A 0 394 . -127.681 2.305   85.102  1.00 26.48 394 A 1 
ATOM 2985 C C   . TYR A 0 394 . -127.271 1.149   86.029  1.00 26.48 394 A 1 
ATOM 2986 C CB  . TYR A 0 394 . -128.373 3.434   85.896  1.00 26.48 394 A 1 
ATOM 2987 O O   . TYR A 0 394 . -128.013 0.796   86.942  1.00 26.48 394 A 1 
ATOM 2988 C CG  . TYR A 0 394 . -128.088 4.854   85.432  1.00 26.48 394 A 1 
ATOM 2989 C CD1 . TYR A 0 394 . -127.257 5.690   86.207  1.00 26.48 394 A 1 
ATOM 2990 C CD2 . TYR A 0 394 . -128.704 5.362   84.272  1.00 26.48 394 A 1 
ATOM 2991 C CE1 . TYR A 0 394 . -127.053 7.034   85.836  1.00 26.48 394 A 1 
ATOM 2992 C CE2 . TYR A 0 394 . -128.500 6.705   83.896  1.00 26.48 394 A 1 
ATOM 2993 O OH  . TYR A 0 394 . -127.513 8.845   84.323  1.00 26.48 394 A 1 
ATOM 2994 C CZ  . TYR A 0 394 . -127.683 7.546   84.680  1.00 26.48 394 A 1 
ATOM 2995 N N   . ALA A 0 395 . -126.073 0.597   85.833  1.00 29.16 395 A 1 
ATOM 2996 C CA  . ALA A 0 395 . -125.461 -0.373  86.743  1.00 29.16 395 A 1 
ATOM 2997 C C   . ALA A 0 395 . -124.100 0.151   87.232  1.00 29.16 395 A 1 
ATOM 2998 C CB  . ALA A 0 395 . -125.378 -1.735  86.045  1.00 29.16 395 A 1 
ATOM 2999 O O   . ALA A 0 395 . -123.088 0.063   86.541  1.00 29.16 395 A 1 
ATOM 3000 N N   . LYS A 0 396 . -124.081 0.735   88.435  1.00 27.41 396 A 1 
ATOM 3001 C CA  . LYS A 0 396 . -122.892 1.333   89.068  1.00 27.41 396 A 1 
ATOM 3002 C C   . LYS A 0 396 . -122.032 0.250   89.747  1.00 27.41 396 A 1 
ATOM 3003 C CB  . LYS A 0 396 . -123.370 2.460   90.006  1.00 27.41 396 A 1 
ATOM 3004 O O   . LYS A 0 396 . -121.893 0.248   90.966  1.00 27.41 396 A 1 
ATOM 3005 C CG  . LYS A 0 396 . -122.251 3.370   90.543  1.00 27.41 396 A 1 
ATOM 3006 C CD  . LYS A 0 396 . -122.842 4.373   91.544  1.00 27.41 396 A 1 
ATOM 3007 C CE  . LYS A 0 396 . -121.742 5.239   92.164  1.00 27.41 396 A 1 
ATOM 3008 N NZ  . LYS A 0 396 . -122.286 6.128   93.222  1.00 27.41 396 A 1 
ATOM 3009 N N   . GLY A 0 397 . -121.526 -0.698  88.956  1.00 28.25 397 A 1 
ATOM 3010 C CA  . GLY A 0 397 . -120.644 -1.782  89.406  1.00 28.25 397 A 1 
ATOM 3011 C C   . GLY A 0 397 . -119.167 -1.397  89.300  1.00 28.25 397 A 1 
ATOM 3012 O O   . GLY A 0 397 . -118.728 -0.935  88.248  1.00 28.25 397 A 1 
ATOM 3013 N N   . SER A 0 398 . -118.415 -1.569  90.385  1.00 29.19 398 A 1 
ATOM 3014 C CA  . SER A 0 398 . -116.985 -1.247  90.455  1.00 29.19 398 A 1 
ATOM 3015 C C   . SER A 0 398 . -116.087 -2.454  90.158  1.00 29.19 398 A 1 
ATOM 3016 C CB  . SER A 0 398 . -116.622 -0.713  91.849  1.00 29.19 398 A 1 
ATOM 3017 O O   . SER A 0 398 . -116.467 -3.590  90.406  1.00 29.19 398 A 1 
ATOM 3018 O OG  . SER A 0 398 . -117.291 0.499   92.148  1.00 29.19 398 A 1 
ATOM 3019 N N   . GLU A 0 399 . -114.849 -2.138  89.765  1.00 28.82 399 A 1 
ATOM 3020 C CA  . GLU A 0 399 . -113.616 -2.901  90.037  1.00 28.82 399 A 1 
ATOM 3021 C C   . GLU A 0 399 . -113.310 -4.215  89.272  1.00 28.82 399 A 1 
ATOM 3022 C CB  . GLU A 0 399 . -113.371 -2.978  91.562  1.00 28.82 399 A 1 
ATOM 3023 O O   . GLU A 0 399 . -113.819 -5.292  89.545  1.00 28.82 399 A 1 
ATOM 3024 C CG  . GLU A 0 399 . -112.844 -1.615  92.063  1.00 28.82 399 A 1 
ATOM 3025 C CD  . GLU A 0 399 . -113.180 -1.256  93.519  1.00 28.82 399 A 1 
ATOM 3026 O OE1 . GLU A 0 399 . -113.174 -0.030  93.791  1.00 28.82 399 A 1 
ATOM 3027 O OE2 . GLU A 0 399 . -113.424 -2.163  94.339  1.00 28.82 399 A 1 
ATOM 3028 N N   . ALA A 0 400 . -112.285 -4.082  88.416  1.00 28.14 400 A 1 
ATOM 3029 C CA  . ALA A 0 400 . -111.131 -4.980  88.273  1.00 28.14 400 A 1 
ATOM 3030 C C   . ALA A 0 400 . -111.295 -6.398  87.676  1.00 28.14 400 A 1 
ATOM 3031 C CB  . ALA A 0 400 . -110.359 -4.991  89.603  1.00 28.14 400 A 1 
ATOM 3032 O O   . ALA A 0 400 . -111.374 -7.394  88.388  1.00 28.14 400 A 1 
ATOM 3033 N N   . THR A 0 401 . -111.023 -6.497  86.368  1.00 31.08 401 A 1 
ATOM 3034 C CA  . THR A 0 401 . -110.164 -7.570  85.825  1.00 31.08 401 A 1 
ATOM 3035 C C   . THR A 0 401 . -109.112 -6.972  84.892  1.00 31.08 401 A 1 
ATOM 3036 C CB  . THR A 0 401 . -110.931 -8.675  85.079  1.00 31.08 401 A 1 
ATOM 3037 O O   . THR A 0 401 . -109.426 -6.515  83.794  1.00 31.08 401 A 1 
ATOM 3038 C CG2 . THR A 0 401 . -111.780 -9.538  86.007  1.00 31.08 401 A 1 
ATOM 3039 O OG1 . THR A 0 401 . -111.763 -8.127  84.085  1.00 31.08 401 A 1 
ATOM 3040 N N   . ASN A 0 402 . -107.856 -6.961  85.332  1.00 31.10 402 A 1 
ATOM 3041 C CA  . ASN A 0 402 . -106.697 -6.568  84.528  1.00 31.10 402 A 1 
ATOM 3042 C C   . ASN A 0 402 . -106.220 -7.752  83.671  1.00 31.10 402 A 1 
ATOM 3043 C CB  . ASN A 0 402 . -105.594 -6.001  85.448  1.00 31.10 402 A 1 
ATOM 3044 O O   . ASN A 0 402 . -105.897 -8.808  84.207  1.00 31.10 402 A 1 
ATOM 3045 C CG  . ASN A 0 402 . -105.523 -6.688  86.801  1.00 31.10 402 A 1 
ATOM 3046 N ND2 . ASN A 0 402 . -104.900 -7.836  86.894  1.00 31.10 402 A 1 
ATOM 3047 O OD1 . ASN A 0 402 . -106.101 -6.220  87.768  1.00 31.10 402 A 1 
ATOM 3048 N N   . TRP A 0 403 . -106.176 -7.563  82.351  1.00 25.24 403 A 1 
ATOM 3049 C CA  . TRP A 0 403 . -105.688 -8.556  81.389  1.00 25.24 403 A 1 
ATOM 3050 C C   . TRP A 0 403 . -104.281 -8.180  80.914  1.00 25.24 403 A 1 
ATOM 3051 C CB  . TRP A 0 403 . -106.678 -8.695  80.217  1.00 25.24 403 A 1 
ATOM 3052 O O   . TRP A 0 403 . -104.058 -7.060  80.457  1.00 25.24 403 A 1 
ATOM 3053 C CG  . TRP A 0 403 . -107.334 -10.036 80.107  1.00 25.24 403 A 1 
ATOM 3054 C CD1 . TRP A 0 403 . -108.297 -10.509 80.930  1.00 25.24 403 A 1 
ATOM 3055 C CD2 . TRP A 0 403 . -107.084 -11.099 79.133  1.00 25.24 403 A 1 
ATOM 3056 C CE2 . TRP A 0 403 . -107.947 -12.196 79.431  1.00 25.24 403 A 1 
ATOM 3057 C CE3 . TRP A 0 403 . -106.213 -11.252 78.031  1.00 25.24 403 A 1 
ATOM 3058 N NE1 . TRP A 0 403 . -108.663 -11.782 80.534  1.00 25.24 403 A 1 
ATOM 3059 C CH2 . TRP A 0 403 . -107.075 -13.497 77.586  1.00 25.24 403 A 1 
ATOM 3060 C CZ2 . TRP A 0 403 . -107.952 -13.380 78.678  1.00 25.24 403 A 1 
ATOM 3061 C CZ3 . TRP A 0 403 . -106.209 -12.436 77.267  1.00 25.24 403 A 1 
ATOM 3062 N N   . GLN A 0 404 . -103.341 -9.119  81.014  1.00 28.87 404 A 1 
ATOM 3063 C CA  . GLN A 0 404 . -101.962 -8.971  80.546  1.00 28.87 404 A 1 
ATOM 3064 C C   . GLN A 0 404 . -101.681 -10.022 79.465  1.00 28.87 404 A 1 
ATOM 3065 C CB  . GLN A 0 404 . -100.986 -9.135  81.730  1.00 28.87 404 A 1 
ATOM 3066 O O   . GLN A 0 404 . -101.855 -11.209 79.723  1.00 28.87 404 A 1 
ATOM 3067 C CG  . GLN A 0 404 . -101.103 -8.027  82.795  1.00 28.87 404 A 1 
ATOM 3068 C CD  . GLN A 0 404 . -101.403 -8.573  84.190  1.00 28.87 404 A 1 
ATOM 3069 N NE2 . GLN A 0 404 . -100.401 -8.874  84.987  1.00 28.87 404 A 1 
ATOM 3070 O OE1 . GLN A 0 404 . -102.543 -8.727  84.599  1.00 28.87 404 A 1 
ATOM 3071 N N   . GLY A 0 405 . -101.213 -9.597  78.286  1.00 29.69 405 A 1 
ATOM 3072 C CA  . GLY A 0 405 . -100.732 -10.507 77.236  1.00 29.69 405 A 1 
ATOM 3073 C C   . GLY A 0 405 . -101.040 -10.044 75.809  1.00 29.69 405 A 1 
ATOM 3074 O O   . GLY A 0 405 . -102.202 -10.015 75.422  1.00 29.69 405 A 1 
ATOM 3075 N N   . ALA A 0 406 . -99.988  -9.690  75.059  1.00 30.69 406 A 1 
ATOM 3076 C CA  . ALA A 0 406 . -99.893  -9.704  73.584  1.00 30.69 406 A 1 
ATOM 3077 C C   . ALA A 0 406 . -98.527  -9.150  73.123  1.00 30.69 406 A 1 
ATOM 3078 C CB  . ALA A 0 406 . -100.999 -8.862  72.927  1.00 30.69 406 A 1 
ATOM 3079 O O   . ALA A 0 406 . -97.898  -9.686  72.222  1.00 30.69 406 A 1 
ATOM 3080 N N   . SER A 0 407 . -98.020  -8.098  73.778  1.00 36.52 407 A 1 
ATOM 3081 C CA  . SER A 0 407 . -96.765  -7.412  73.415  1.00 36.52 407 A 1 
ATOM 3082 C C   . SER A 0 407 . -95.487  -8.160  73.838  1.00 36.52 407 A 1 
ATOM 3083 C CB  . SER A 0 407 . -96.791  -5.978  73.958  1.00 36.52 407 A 1 
ATOM 3084 O O   . SER A 0 407 . -94.511  -7.533  74.246  1.00 36.52 407 A 1 
ATOM 3085 O OG  . SER A 0 407 . -96.776  -6.004  75.372  1.00 36.52 407 A 1 
ATOM 3086 N N   . ALA A 0 408 . -95.514  -9.493  73.804  1.00 33.28 408 A 1 
ATOM 3087 C CA  . ALA A 0 408 . -94.360  -10.360 74.047  1.00 33.28 408 A 1 
ATOM 3088 C C   . ALA A 0 408 . -93.751  -10.903 72.739  1.00 33.28 408 A 1 
ATOM 3089 C CB  . ALA A 0 408 . -94.798  -11.487 74.990  1.00 33.28 408 A 1 
ATOM 3090 O O   . ALA A 0 408 . -92.605  -11.355 72.746  1.00 33.28 408 A 1 
ATOM 3091 N N   . ASP A 0 409 . -94.490  -10.836 71.624  1.00 33.24 409 A 1 
ATOM 3092 C CA  . ASP A 0 409 . -94.054  -11.398 70.347  1.00 33.24 409 A 1 
ATOM 3093 C C   . ASP A 0 409 . -93.048  -10.491 69.622  1.00 33.24 409 A 1 
ATOM 3094 C CB  . ASP A 0 409 . -95.258  -11.818 69.495  1.00 33.24 409 A 1 
ATOM 3095 O O   . ASP A 0 409 . -93.256  -9.303  69.364  1.00 33.24 409 A 1 
ATOM 3096 C CG  . ASP A 0 409 . -95.976  -13.028 70.109  1.00 33.24 409 A 1 
ATOM 3097 O OD1 . ASP A 0 409 . -95.264  -13.938 70.593  1.00 33.24 409 A 1 
ATOM 3098 O OD2 . ASP A 0 409 . -97.225  -13.026 70.102  1.00 33.24 409 A 1 
ATOM 3099 N N   . LYS A 0 410 . -91.890  -11.085 69.343  1.00 31.39 410 A 1 
ATOM 3100 C CA  . LYS A 0 410 . -90.579  -10.427 69.291  1.00 31.39 410 A 1 
ATOM 3101 C C   . LYS A 0 410 . -90.094  -10.221 67.847  1.00 31.39 410 A 1 
ATOM 3102 C CB  . LYS A 0 410 . -89.666  -11.303 70.171  1.00 31.39 410 A 1 
ATOM 3103 O O   . LYS A 0 410 . -88.999  -10.659 67.501  1.00 31.39 410 A 1 
ATOM 3104 C CG  . LYS A 0 410 . -88.277  -10.755 70.530  1.00 31.39 410 A 1 
ATOM 3105 C CD  . LYS A 0 410 . -87.543  -11.842 71.329  1.00 31.39 410 A 1 
ATOM 3106 C CE  . LYS A 0 410 . -86.119  -11.419 71.691  1.00 31.39 410 A 1 
ATOM 3107 N NZ  . LYS A 0 410 . -85.424  -12.497 72.437  1.00 31.39 410 A 1 
ATOM 3108 N N   . SER A 0 411 . -90.920  -9.585  67.008  1.00 35.67 411 A 1 
ATOM 3109 C CA  . SER A 0 411 . -90.767  -9.665  65.536  1.00 35.67 411 A 1 
ATOM 3110 C C   . SER A 0 411 . -90.859  -8.344  64.751  1.00 35.67 411 A 1 
ATOM 3111 C CB  . SER A 0 411 . -91.778  -10.669 64.963  1.00 35.67 411 A 1 
ATOM 3112 O O   . SER A 0 411 . -90.887  -8.380  63.523  1.00 35.67 411 A 1 
ATOM 3113 O OG  . SER A 0 411 . -91.689  -11.913 65.633  1.00 35.67 411 A 1 
ATOM 3114 N N   . ALA A 0 412 . -90.915  -7.175  65.399  1.00 33.93 412 A 1 
ATOM 3115 C CA  . ALA A 0 412 . -90.907  -5.898  64.671  1.00 33.93 412 A 1 
ATOM 3116 C C   . ALA A 0 412 . -89.545  -5.659  63.988  1.00 33.93 412 A 1 
ATOM 3117 C CB  . ALA A 0 412 . -91.294  -4.759  65.622  1.00 33.93 412 A 1 
ATOM 3118 O O   . ALA A 0 412 . -88.501  -5.856  64.613  1.00 33.93 412 A 1 
ATOM 3119 N N   . SER A 0 413 . -89.557  -5.249  62.712  1.00 33.09 413 A 1 
ATOM 3120 C CA  . SER A 0 413 . -88.341  -5.126  61.894  1.00 33.09 413 A 1 
ATOM 3121 C C   . SER A 0 413 . -87.285  -4.245  62.558  1.00 33.09 413 A 1 
ATOM 3122 C CB  . SER A 0 413 . -88.649  -4.552  60.507  1.00 33.09 413 A 1 
ATOM 3123 O O   . SER A 0 413 . -87.572  -3.117  62.964  1.00 33.09 413 A 1 
ATOM 3124 O OG  . SER A 0 413 . -87.504  -4.659  59.683  1.00 33.09 413 A 1 
ATOM 3125 N N   . LYS A 0 414 . -86.038  -4.728  62.593  1.00 35.46 414 A 1 
ATOM 3126 C CA  . LYS A 0 414 . -84.888  -3.859  62.861  1.00 35.46 414 A 1 
ATOM 3127 C C   . LYS A 0 414 . -84.833  -2.759  61.800  1.00 35.46 414 A 1 
ATOM 3128 C CB  . LYS A 0 414 . -83.572  -4.653  62.855  1.00 35.46 414 A 1 
ATOM 3129 O O   . LYS A 0 414 . -85.198  -2.994  60.647  1.00 35.46 414 A 1 
ATOM 3130 C CG  . LYS A 0 414 . -83.394  -5.542  64.095  1.00 35.46 414 A 1 
ATOM 3131 C CD  . LYS A 0 414 . -82.002  -6.188  64.064  1.00 35.46 414 A 1 
ATOM 3132 C CE  . LYS A 0 414 . -81.735  -7.007  65.329  1.00 35.46 414 A 1 
ATOM 3133 N NZ  . LYS A 0 414 . -80.366  -7.583  65.303  1.00 35.46 414 A 1 
ATOM 3134 N N   . VAL A 0 415 . -84.311  -1.597  62.190  1.00 37.45 415 A 1 
ATOM 3135 C CA  . VAL A 0 415 . -83.764  -0.624  61.238  1.00 37.45 415 A 1 
ATOM 3136 C C   . VAL A 0 415 . -82.637  -1.334  60.493  1.00 37.45 415 A 1 
ATOM 3137 C CB  . VAL A 0 415 . -83.261  0.644   61.960  1.00 37.45 415 A 1 
ATOM 3138 O O   . VAL A 0 415 . -81.605  -1.659  61.083  1.00 37.45 415 A 1 
ATOM 3139 C CG1 . VAL A 0 415 . -82.561  1.621   61.009  1.00 37.45 415 A 1 
ATOM 3140 C CG2 . VAL A 0 415 . -84.438  1.383   62.615  1.00 37.45 415 A 1 
ATOM 3141 N N   . ALA A 0 416 . -82.886  -1.658  59.229  1.00 34.50 416 A 1 
ATOM 3142 C CA  . ALA A 0 416 . -81.873  -2.173  58.332  1.00 34.50 416 A 1 
ATOM 3143 C C   . ALA A 0 416 . -81.122  -0.969  57.771  1.00 34.50 416 A 1 
ATOM 3144 C CB  . ALA A 0 416 . -82.537  -3.034  57.250  1.00 34.50 416 A 1 
ATOM 3145 O O   . ALA A 0 416 . -81.653  -0.239  56.944  1.00 34.50 416 A 1 
ATOM 3146 N N   . TYR A 0 417 . -79.911  -0.767  58.273  1.00 37.63 417 A 1 
ATOM 3147 C CA  . TYR A 0 417 . -78.904  -0.003  57.563  1.00 37.63 417 A 1 
ATOM 3148 C C   . TYR A 0 417 . -78.444  -0.853  56.368  1.00 37.63 417 A 1 
ATOM 3149 C CB  . TYR A 0 417 . -77.713  0.241   58.501  1.00 37.63 417 A 1 
ATOM 3150 O O   . TYR A 0 417 . -77.989  -1.990  56.559  1.00 37.63 417 A 1 
ATOM 3151 C CG  . TYR A 0 417 . -77.935  0.936   59.828  1.00 37.63 417 A 1 
ATOM 3152 C CD1 . TYR A 0 417 . -77.640  2.306   59.961  1.00 37.63 417 A 1 
ATOM 3153 C CD2 . TYR A 0 417 . -78.277  0.175   60.965  1.00 37.63 417 A 1 
ATOM 3154 C CE1 . TYR A 0 417 . -77.664  2.913   61.232  1.00 37.63 417 A 1 
ATOM 3155 C CE2 . TYR A 0 417 . -78.309  0.779   62.236  1.00 37.63 417 A 1 
ATOM 3156 O OH  . TYR A 0 417 . -77.966  2.711   63.611  1.00 37.63 417 A 1 
ATOM 3157 C CZ  . TYR A 0 417 . -77.985  2.145   62.373  1.00 37.63 417 A 1 
ATOM 3158 N N   . ASP A 0 418 . -78.505  -0.307  55.165  1.00 41.17 418 A 1 
ATOM 3159 C CA  . ASP A 0 418 . -77.431  -0.495  54.199  1.00 41.17 418 A 1 
ATOM 3160 C C   . ASP A 0 418 . -76.093  -0.075  54.842  1.00 41.17 418 A 1 
ATOM 3161 C CB  . ASP A 0 418 . -77.730  0.191   52.844  1.00 41.17 418 A 1 
ATOM 3162 O O   . ASP A 0 418 . -76.013  0.826   55.677  1.00 41.17 418 A 1 
ATOM 3163 C CG  . ASP A 0 418 . -78.517  1.520   52.831  1.00 41.17 418 A 1 
ATOM 3164 O OD1 . ASP A 0 418 . -79.117  1.912   53.862  1.00 41.17 418 A 1 
ATOM 3165 O OD2 . ASP A 0 418 . -78.675  2.063   51.717  1.00 41.17 418 A 1 
ATOM 3166 N N   . ASN A 0 419 . -75.052  -0.860  54.587  1.00 39.69 419 A 1 
ATOM 3167 C CA  . ASN A 0 419 . -73.688  -0.598  55.044  1.00 39.69 419 A 1 
ATOM 3168 C C   . ASN A 0 419 . -72.810  -0.980  53.873  1.00 39.69 419 A 1 
ATOM 3169 C CB  . ASN A 0 419 . -73.280  -1.420  56.284  1.00 39.69 419 A 1 
ATOM 3170 O O   . ASN A 0 419 . -72.280  -2.098  53.825  1.00 39.69 419 A 1 
ATOM 3171 C CG  . ASN A 0 419 . -73.812  -0.902  57.593  1.00 39.69 419 A 1 
ATOM 3172 N ND2 . ASN A 0 419 . -75.016  -1.273  57.929  1.00 39.69 419 A 1 
ATOM 3173 O OD1 . ASN A 0 419 . -73.142  -0.241  58.375  1.00 39.69 419 A 1 
ATOM 3174 N N   . ASP A 0 420 . -72.722  -0.067  52.924  1.00 48.83 420 A 1 
ATOM 3175 C CA  . ASP A 0 420 . -71.912  -0.292  51.754  1.00 48.83 420 A 1 
ATOM 3176 C C   . ASP A 0 420 . -70.446  -0.220  52.203  1.00 48.83 420 A 1 
ATOM 3177 C CB  . ASP A 0 420 . -72.377  0.607   50.600  1.00 48.83 420 A 1 
ATOM 3178 O O   . ASP A 0 420 . -70.038  0.524   53.100  1.00 48.83 420 A 1 
ATOM 3179 C CG  . ASP A 0 420 . -73.732  0.139   50.022  1.00 48.83 420 A 1 
ATOM 3180 O OD1 . ASP A 0 420 . -74.425  -0.675  50.686  1.00 48.83 420 A 1 
ATOM 3181 O OD2 . ASP A 0 420 . -74.042  0.547   48.883  1.00 48.83 420 A 1 
ATOM 3182 N N   . ALA A 0 421 . -69.681  -1.201  51.743  1.00 51.85 421 A 1 
ATOM 3183 C CA  . ALA A 0 421 . -68.364  -1.509  52.281  1.00 51.85 421 A 1 
ATOM 3184 C C   . ALA A 0 421 . -67.462  -1.897  51.121  1.00 51.85 421 A 1 
ATOM 3185 C CB  . ALA A 0 421 . -68.498  -2.584  53.372  1.00 51.85 421 A 1 
ATOM 3186 O O   . ALA A 0 421 . -67.092  -3.063  50.957  1.00 51.85 421 A 1 
ATOM 3187 N N   . PHE A 0 422 . -67.174  -0.911  50.272  1.00 60.98 422 A 1 
ATOM 3188 C CA  . PHE A 0 422 . -66.412  -1.143  49.060  1.00 60.98 422 A 1 
ATOM 3189 C C   . PHE A 0 422 . -64.910  -1.254  49.341  1.00 60.98 422 A 1 
ATOM 3190 C CB  . PHE A 0 422 . -66.769  -0.124  47.970  1.00 60.98 422 A 1 
ATOM 3191 O O   . PHE A 0 422 . -64.299  -0.455  50.059  1.00 60.98 422 A 1 
ATOM 3192 C CG  . PHE A 0 422 . -66.351  1.310   48.237  1.00 60.98 422 A 1 
ATOM 3193 C CD1 . PHE A 0 422 . -67.271  2.227   48.775  1.00 60.98 422 A 1 
ATOM 3194 C CD2 . PHE A 0 422 . -65.043  1.737   47.929  1.00 60.98 422 A 1 
ATOM 3195 C CE1 . PHE A 0 422 . -66.885  3.557   49.008  1.00 60.98 422 A 1 
ATOM 3196 C CE2 . PHE A 0 422 . -64.657  3.070   48.163  1.00 60.98 422 A 1 
ATOM 3197 C CZ  . PHE A 0 422 . -65.583  3.982   48.701  1.00 60.98 422 A 1 
ATOM 3198 N N   . ALA A 0 423 . -64.299  -2.243  48.698  1.00 55.02 423 A 1 
ATOM 3199 C CA  . ALA A 0 423 . -62.856  -2.382  48.601  1.00 55.02 423 A 1 
ATOM 3200 C C   . ALA A 0 423 . -62.450  -2.218  47.136  1.00 55.02 423 A 1 
ATOM 3201 C CB  . ALA A 0 423 . -62.426  -3.727  49.190  1.00 55.02 423 A 1 
ATOM 3202 O O   . ALA A 0 423 . -63.077  -2.789  46.238  1.00 55.02 423 A 1 
ATOM 3203 N N   . LYS A 0 424 . -61.409  -1.417  46.904  1.00 61.79 424 A 1 
ATOM 3204 C CA  . LYS A 0 424 . -60.764  -1.260  45.601  1.00 61.79 424 A 1 
ATOM 3205 C C   . LYS A 0 424 . -59.311  -1.683  45.762  1.00 61.79 424 A 1 
ATOM 3206 C CB  . LYS A 0 424 . -60.941  0.176   45.073  1.00 61.79 424 A 1 
ATOM 3207 O O   . LYS A 0 424 . -58.509  -0.942  46.334  1.00 61.79 424 A 1 
ATOM 3208 C CG  . LYS A 0 424 . -62.414  0.453   44.726  1.00 61.79 424 A 1 
ATOM 3209 C CD  . LYS A 0 424 . -62.673  1.899   44.278  1.00 61.79 424 A 1 
ATOM 3210 C CE  . LYS A 0 424 . -64.188  2.068   44.086  1.00 61.79 424 A 1 
ATOM 3211 N NZ  . LYS A 0 424 . -64.589  3.475   43.835  1.00 61.79 424 A 1 
ATOM 3212 N N   . GLN A 0 425 . -59.002  -2.888  45.298  1.00 67.13 425 A 1 
ATOM 3213 C CA  . GLN A 0 425 . -57.635  -3.372  45.153  1.00 67.13 425 A 1 
ATOM 3214 C C   . GLN A 0 425 . -57.209  -3.226  43.692  1.00 67.13 425 A 1 
ATOM 3215 C CB  . GLN A 0 425 . -57.506  -4.837  45.605  1.00 67.13 425 A 1 
ATOM 3216 O O   . GLN A 0 425 . -57.908  -3.688  42.793  1.00 67.13 425 A 1 
ATOM 3217 C CG  . GLN A 0 425 . -57.613  -5.060  47.124  1.00 67.13 425 A 1 
ATOM 3218 C CD  . GLN A 0 425 . -59.012  -5.353  47.666  1.00 67.13 425 A 1 
ATOM 3219 N NE2 . GLN A 0 425 . -59.121  -5.545  48.964  1.00 67.13 425 A 1 
ATOM 3220 O OE1 . GLN A 0 425 . -60.016  -5.414  46.975  1.00 67.13 425 A 1 
ATOM 3221 N N   . ALA A 0 426 . -56.053  -2.617  43.465  1.00 64.40 426 A 1 
ATOM 3222 C CA  . ALA A 0 426 . -55.330  -2.676  42.207  1.00 64.40 426 A 1 
ATOM 3223 C C   . ALA A 0 426 . -53.960  -3.303  42.480  1.00 64.40 426 A 1 
ATOM 3224 C CB  . ALA A 0 426 . -55.237  -1.271  41.601  1.00 64.40 426 A 1 
ATOM 3225 O O   . ALA A 0 426 . -53.229  -2.832  43.351  1.00 64.40 426 A 1 
ATOM 3226 N N   . TYR A 0 427 . -53.634  -4.366  41.756  1.00 72.22 427 A 1 
ATOM 3227 C CA  . TYR A 0 427 . -52.319  -4.998  41.777  1.00 72.22 427 A 1 
ATOM 3228 C C   . TYR A 0 427 . -51.819  -5.103  40.340  1.00 72.22 427 A 1 
ATOM 3229 C CB  . TYR A 0 427 . -52.393  -6.374  42.457  1.00 72.22 427 A 1 
ATOM 3230 O O   . TYR A 0 427 . -52.526  -5.647  39.489  1.00 72.22 427 A 1 
ATOM 3231 C CG  . TYR A 0 427 . -52.672  -6.327  43.950  1.00 72.22 427 A 1 
ATOM 3232 C CD1 . TYR A 0 427 . -51.634  -5.983  44.838  1.00 72.22 427 A 1 
ATOM 3233 C CD2 . TYR A 0 427 . -53.950  -6.639  44.454  1.00 72.22 427 A 1 
ATOM 3234 C CE1 . TYR A 0 427 . -51.872  -5.931  46.225  1.00 72.22 427 A 1 
ATOM 3235 C CE2 . TYR A 0 427 . -54.189  -6.609  45.843  1.00 72.22 427 A 1 
ATOM 3236 O OH  . TYR A 0 427 . -53.388  -6.193  48.066  1.00 72.22 427 A 1 
ATOM 3237 C CZ  . TYR A 0 427 . -53.154  -6.243  46.728  1.00 72.22 427 A 1 
ATOM 3238 N N   . GLY A 0 428 . -50.631  -4.569  40.089  1.00 76.04 428 A 1 
ATOM 3239 C CA  . GLY A 0 428 . -49.917  -4.665  38.825  1.00 76.04 428 A 1 
ATOM 3240 C C   . GLY A 0 428 . -48.563  -5.344  39.006  1.00 76.04 428 A 1 
ATOM 3241 O O   . GLY A 0 428 . -47.974  -5.321  40.093  1.00 76.04 428 A 1 
ATOM 3242 N N   . SER A 0 429 . -48.103  -5.977  37.937  1.00 79.12 429 A 1 
ATOM 3243 C CA  . SER A 0 429 . -46.726  -6.422  37.777  1.00 79.12 429 A 1 
ATOM 3244 C C   . SER A 0 429 . -46.405  -6.486  36.294  1.00 79.12 429 A 1 
ATOM 3245 C CB  . SER A 0 429 . -46.485  -7.795  38.413  1.00 79.12 429 A 1 
ATOM 3246 O O   . SER A 0 429 . -46.952  -7.327  35.576  1.00 79.12 429 A 1 
ATOM 3247 O OG  . SER A 0 429 . -47.295  -8.791  37.808  1.00 79.12 429 A 1 
ATOM 3248 N N   . ASP A 0 430 . -45.513  -5.620  35.874  1.00 78.06 430 A 1 
ATOM 3249 C CA  . ASP A 0 430 . -44.886  -5.601  34.564  1.00 78.06 430 A 1 
ATOM 3250 C C   . ASP A 0 430 . -43.572  -6.410  34.620  1.00 78.06 430 A 1 
ATOM 3251 C CB  . ASP A 0 430 . -44.740  -4.124  34.138  1.00 78.06 430 A 1 
ATOM 3252 O O   . ASP A 0 430 . -43.195  -6.976  35.657  1.00 78.06 430 A 1 
ATOM 3253 C CG  . ASP A 0 430 . -44.327  -3.255  35.330  1.00 78.06 430 A 1 
ATOM 3254 O OD1 . ASP A 0 430 . -43.186  -3.483  35.772  1.00 78.06 430 A 1 
ATOM 3255 O OD2 . ASP A 0 430 . -45.209  -2.571  35.918  1.00 78.06 430 A 1 
ATOM 3256 N N   . SER A 0 431 . -42.925  -6.584  33.468  1.00 80.49 431 A 1 
ATOM 3257 C CA  . SER A 0 431 . -41.534  -7.033  33.394  1.00 80.49 431 A 1 
ATOM 3258 C C   . SER A 0 431 . -40.989  -6.745  32.002  1.00 80.49 431 A 1 
ATOM 3259 C CB  . SER A 0 431 . -41.382  -8.526  33.719  1.00 80.49 431 A 1 
ATOM 3260 O O   . SER A 0 431 . -41.354  -7.421  31.038  1.00 80.49 431 A 1 
ATOM 3261 O OG  . SER A 0 431 . -40.018  -8.877  33.892  1.00 80.49 431 A 1 
ATOM 3262 N N   . ASP A 0 432 . -40.125  -5.740  31.921  1.00 82.80 432 A 1 
ATOM 3263 C CA  . ASP A 0 432 . -39.463  -5.305  30.698  1.00 82.80 432 A 1 
ATOM 3264 C C   . ASP A 0 432 . -38.106  -6.007  30.576  1.00 82.80 432 A 1 
ATOM 3265 C CB  . ASP A 0 432 . -39.311  -3.767  30.700  1.00 82.80 432 A 1 
ATOM 3266 O O   . ASP A 0 432 . -37.132  -5.661  31.246  1.00 82.80 432 A 1 
ATOM 3267 C CG  . ASP A 0 432 . -40.307  -3.020  29.806  1.00 82.80 432 A 1 
ATOM 3268 O OD1 . ASP A 0 432 . -40.762  -3.620  28.805  1.00 82.80 432 A 1 
ATOM 3269 O OD2 . ASP A 0 432 . -40.475  -1.802  30.039  1.00 82.80 432 A 1 
ATOM 3270 N N   . THR A 0 433 . -38.021  -7.000  29.691  1.00 85.45 433 A 1 
ATOM 3271 C CA  . THR A 0 433 . -36.744  -7.633  29.331  1.00 85.45 433 A 1 
ATOM 3272 C C   . THR A 0 433 . -36.250  -7.060  28.011  1.00 85.45 433 A 1 
ATOM 3273 C CB  . THR A 0 433 . -36.825  -9.166  29.290  1.00 85.45 433 A 1 
ATOM 3274 O O   . THR A 0 433 . -36.873  -7.271  26.964  1.00 85.45 433 A 1 
ATOM 3275 C CG2 . THR A 0 433 . -37.026  -9.755  30.684  1.00 85.45 433 A 1 
ATOM 3276 O OG1 . THR A 0 433 . -37.901  -9.615  28.494  1.00 85.45 433 A 1 
ATOM 3277 N N   . ARG A 0 434 . -35.127  -6.336  28.060  1.00 88.03 434 A 1 
ATOM 3278 C CA  . ARG A 0 434 . -34.443  -5.775  26.889  1.00 88.03 434 A 1 
ATOM 3279 C C   . ARG A 0 434 . -33.056  -6.375  26.773  1.00 88.03 434 A 1 
ATOM 3280 C CB  . ARG A 0 434 . -34.339  -4.252  26.994  1.00 88.03 434 A 1 
ATOM 3281 O O   . ARG A 0 434 . -32.269  -6.282  27.707  1.00 88.03 434 A 1 
ATOM 3282 C CG  . ARG A 0 434 . -35.713  -3.576  26.979  1.00 88.03 434 A 1 
ATOM 3283 C CD  . ARG A 0 434 . -35.587  -2.063  27.176  1.00 88.03 434 A 1 
ATOM 3284 N NE  . ARG A 0 434 . -34.976  -1.751  28.484  1.00 88.03 434 A 1 
ATOM 3285 N NH1 . ARG A 0 434 . -35.122  0.525   28.377  1.00 88.03 434 A 1 
ATOM 3286 N NH2 . ARG A 0 434 . -34.256  -0.442  30.196  1.00 88.03 434 A 1 
ATOM 3287 C CZ  . ARG A 0 434 . -34.781  -0.561  29.011  1.00 88.03 434 A 1 
ATOM 3288 N N   . TRP A 0 435 . -32.748  -6.928  25.613  1.00 90.49 435 A 1 
ATOM 3289 C CA  . TRP A 0 435 . -31.453  -7.534  25.326  1.00 90.49 435 A 1 
ATOM 3290 C C   . TRP A 0 435 . -30.961  -7.046  23.973  1.00 90.49 435 A 1 
ATOM 3291 C CB  . TRP A 0 435 . -31.597  -9.054  25.398  1.00 90.49 435 A 1 
ATOM 3292 O O   . TRP A 0 435 . -31.753  -6.894  23.039  1.00 90.49 435 A 1 
ATOM 3293 C CG  . TRP A 0 435 . -30.432  -9.869  24.931  1.00 90.49 435 A 1 
ATOM 3294 C CD1 . TRP A 0 435 . -29.389  -10.273 25.690  1.00 90.49 435 A 1 
ATOM 3295 C CD2 . TRP A 0 435 . -30.234  -10.478 23.622  1.00 90.49 435 A 1 
ATOM 3296 C CE2 . TRP A 0 435 . -29.115  -11.358 23.703  1.00 90.49 435 A 1 
ATOM 3297 C CE3 . TRP A 0 435 . -30.936  -10.436 22.398  1.00 90.49 435 A 1 
ATOM 3298 N NE1 . TRP A 0 435 . -28.585  -11.128 24.957  1.00 90.49 435 A 1 
ATOM 3299 C CH2 . TRP A 0 435 . -29.499  -12.170 21.450  1.00 90.49 435 A 1 
ATOM 3300 C CZ2 . TRP A 0 435 . -28.780  -12.232 22.657  1.00 90.49 435 A 1 
ATOM 3301 C CZ3 . TRP A 0 435 . -30.567  -11.264 21.321  1.00 90.49 435 A 1 
ATOM 3302 N N   . GLY A 0 436 . -29.663  -6.781  23.874  1.00 93.97 436 A 1 
ATOM 3303 C CA  . GLY A 0 436 . -29.060  -6.206  22.684  1.00 93.97 436 A 1 
ATOM 3304 C C   . GLY A 0 436 . -27.676  -6.762  22.396  1.00 93.97 436 A 1 
ATOM 3305 O O   . GLY A 0 436 . -26.906  -7.094  23.298  1.00 93.97 436 A 1 
ATOM 3306 N N   . LYS A 0 437 . -27.377  -6.838  21.103  1.00 93.65 437 A 1 
ATOM 3307 C CA  . LYS A 0 437 . -26.078  -7.165  20.534  1.00 93.65 437 A 1 
ATOM 3308 C C   . LYS A 0 437 . -25.749  -6.186  19.433  1.00 93.65 437 A 1 
ATOM 3309 C CB  . LYS A 0 437 . -26.067  -8.590  19.974  1.00 93.65 437 A 1 
ATOM 3310 O O   . LYS A 0 437 . -26.571  -5.999  18.539  1.00 93.65 437 A 1 
ATOM 3311 C CG  . LYS A 0 437 . -26.220  -9.558  21.136  1.00 93.65 437 A 1 
ATOM 3312 C CD  . LYS A 0 437 . -25.881  -10.997 20.758  1.00 93.65 437 A 1 
ATOM 3313 C CE  . LYS A 0 437 . -25.662  -11.604 22.130  1.00 93.65 437 A 1 
ATOM 3314 N NZ  . LYS A 0 437 . -25.132  -12.976 22.132  1.00 93.65 437 A 1 
ATOM 3315 N N   . SER A 0 438 . -24.545  -5.641  19.473  1.00 96.09 438 A 1 
ATOM 3316 C CA  . SER A 0 438 . -23.974  -4.856  18.383  1.00 96.09 438 A 1 
ATOM 3317 C C   . SER A 0 438 . -22.592  -5.395  18.032  1.00 96.09 438 A 1 
ATOM 3318 C CB  . SER A 0 438 . -23.983  -3.347  18.675  1.00 96.09 438 A 1 
ATOM 3319 O O   . SER A 0 438 . -21.818  -5.768  18.913  1.00 96.09 438 A 1 
ATOM 3320 O OG  . SER A 0 438 . -23.677  -3.048  20.026  1.00 96.09 438 A 1 
ATOM 3321 N N   . TYR A 0 439 . -22.288  -5.468  16.740  1.00 95.53 439 A 1 
ATOM 3322 C CA  . TYR A 0 439 . -20.950  -5.746  16.228  1.00 95.53 439 A 1 
ATOM 3323 C C   . TYR A 0 439 . -20.608  -4.719  15.161  1.00 95.53 439 A 1 
ATOM 3324 C CB  . TYR A 0 439 . -20.853  -7.171  15.666  1.00 95.53 439 A 1 
ATOM 3325 O O   . TYR A 0 439 . -21.268  -4.684  14.124  1.00 95.53 439 A 1 
ATOM 3326 C CG  . TYR A 0 439 . -19.508  -7.498  15.028  1.00 95.53 439 A 1 
ATOM 3327 C CD1 . TYR A 0 439 . -19.348  -7.460  13.628  1.00 95.53 439 A 1 
ATOM 3328 C CD2 . TYR A 0 439 . -18.401  -7.816  15.839  1.00 95.53 439 A 1 
ATOM 3329 C CE1 . TYR A 0 439 . -18.103  -7.781  13.047  1.00 95.53 439 A 1 
ATOM 3330 C CE2 . TYR A 0 439 . -17.154  -8.143  15.264  1.00 95.53 439 A 1 
ATOM 3331 O OH  . TYR A 0 439 . -15.817  -8.468  13.277  1.00 95.53 439 A 1 
ATOM 3332 C CZ  . TYR A 0 439 . -17.003  -8.135  13.861  1.00 95.53 439 A 1 
ATOM 3333 N N   . ASP A 0 440 . -19.563  -3.938  15.408  1.00 94.67 440 A 1 
ATOM 3334 C CA  . ASP A 0 440 . -18.971  -3.028  14.433  1.00 94.67 440 A 1 
ATOM 3335 C C   . ASP A 0 440 . -17.602  -3.567  14.015  1.00 94.67 440 A 1 
ATOM 3336 C CB  . ASP A 0 440 . -18.821  -1.608  15.008  1.00 94.67 440 A 1 
ATOM 3337 O O   . ASP A 0 440 . -16.784  -3.962  14.848  1.00 94.67 440 A 1 
ATOM 3338 C CG  . ASP A 0 440 . -20.113  -0.789  15.082  1.00 94.67 440 A 1 
ATOM 3339 O OD1 . ASP A 0 440 . -21.024  -1.038  14.263  1.00 94.67 440 A 1 
ATOM 3340 O OD2 . ASP A 0 440 . -20.136  0.161   15.898  1.00 94.67 440 A 1 
ATOM 3341 N N   . SER A 0 441 . -17.307  -3.522  12.719  1.00 95.18 441 A 1 
ATOM 3342 C CA  . SER A 0 441 . -15.957  -3.726  12.206  1.00 95.18 441 A 1 
ATOM 3343 C C   . SER A 0 441 . -15.586  -2.669  11.175  1.00 95.18 441 A 1 
ATOM 3344 C CB  . SER A 0 441 . -15.760  -5.144  11.663  1.00 95.18 441 A 1 
ATOM 3345 O O   . SER A 0 441 . -16.413  -2.199  10.394  1.00 95.18 441 A 1 
ATOM 3346 O OG  . SER A 0 441 . -16.371  -5.313  10.402  1.00 95.18 441 A 1 
ATOM 3347 N N   . VAL A 0 442 . -14.307  -2.297  11.157  1.00 96.16 442 A 1 
ATOM 3348 C CA  . VAL A 0 442 . -13.716  -1.450  10.118  1.00 96.16 442 A 1 
ATOM 3349 C C   . VAL A 0 442 . -12.369  -2.016  9.690   1.00 96.16 442 A 1 
ATOM 3350 C CB  . VAL A 0 442 . -13.596  0.032   10.538  1.00 96.16 442 A 1 
ATOM 3351 O O   . VAL A 0 442 . -11.553  -2.410  10.521  1.00 96.16 442 A 1 
ATOM 3352 C CG1 . VAL A 0 442 . -14.966  0.693   10.720  1.00 96.16 442 A 1 
ATOM 3353 C CG2 . VAL A 0 442 . -12.804  0.255   11.833  1.00 96.16 442 A 1 
ATOM 3354 N N   . SER A 0 443 . -12.079  -2.009  8.391   1.00 93.34 443 A 1 
ATOM 3355 C CA  . SER A 0 443 . -10.749  -2.276  7.846   1.00 93.34 443 A 1 
ATOM 3356 C C   . SER A 0 443 . -10.352  -1.188  6.857   1.00 93.34 443 A 1 
ATOM 3357 C CB  . SER A 0 443 . -10.663  -3.676  7.221   1.00 93.34 443 A 1 
ATOM 3358 O O   . SER A 0 443 . -11.148  -0.738  6.046   1.00 93.34 443 A 1 
ATOM 3359 O OG  . SER A 0 443 . -9.301   -4.054  7.002   1.00 93.34 443 A 1 
ATOM 3360 N N   . ALA A 0 444 . -9.094   -0.757  6.910   1.00 91.07 444 A 1 
ATOM 3361 C CA  . ALA A 0 444 . -8.538   0.199   5.958   1.00 91.07 444 A 1 
ATOM 3362 C C   . ALA A 0 444 . -7.194   -0.320  5.459   1.00 91.07 444 A 1 
ATOM 3363 C CB  . ALA A 0 444 . -8.430   1.577   6.619   1.00 91.07 444 A 1 
ATOM 3364 O O   . ALA A 0 444 . -6.328   -0.678  6.261   1.00 91.07 444 A 1 
ATOM 3365 N N   . ARG A 0 445 . -6.998   -0.389  4.144   1.00 90.26 445 A 1 
ATOM 3366 C CA  . ARG A 0 445 . -5.802   -0.985  3.528   1.00 90.26 445 A 1 
ATOM 3367 C C   . ARG A 0 445 . -5.248   -0.041  2.473   1.00 90.26 445 A 1 
ATOM 3368 C CB  . ARG A 0 445 . -6.109   -2.395  2.976   1.00 90.26 445 A 1 
ATOM 3369 O O   . ARG A 0 445 . -5.990   0.695   1.839   1.00 90.26 445 A 1 
ATOM 3370 C CG  . ARG A 0 445 . -6.891   -3.257  3.988   1.00 90.26 445 A 1 
ATOM 3371 C CD  . ARG A 0 445 . -7.197   -4.677  3.510   1.00 90.26 445 A 1 
ATOM 3372 N NE  . ARG A 0 445 . -8.064   -5.344  4.498   1.00 90.26 445 A 1 
ATOM 3373 N NH1 . ARG A 0 445 . -8.394   -7.349  3.420   1.00 90.26 445 A 1 
ATOM 3374 N NH2 . ARG A 0 445 . -9.454   -6.903  5.345   1.00 90.26 445 A 1 
ATOM 3375 C CZ  . ARG A 0 445 . -8.628   -6.532  4.411   1.00 90.26 445 A 1 
ATOM 3376 N N   . SER A 0 446 . -3.937   -0.044  2.282   1.00 84.72 446 A 1 
ATOM 3377 C CA  . SER A 0 446 . -3.259   0.728   1.233   1.00 84.72 446 A 1 
ATOM 3378 C C   . SER A 0 446 . -2.003   -0.012  0.798   1.00 84.72 446 A 1 
ATOM 3379 C CB  . SER A 0 446 . -2.921   2.144   1.710   1.00 84.72 446 A 1 
ATOM 3380 O O   . SER A 0 446 . -1.332   -0.600  1.651   1.00 84.72 446 A 1 
ATOM 3381 O OG  . SER A 0 446 . -2.106   2.094   2.866   1.00 84.72 446 A 1 
ATOM 3382 N N   . TYR A 0 447 . -1.700   -0.024  -0.495  1.00 77.84 447 A 1 
ATOM 3383 C CA  . TYR A 0 447 . -0.792   -1.016  -1.075  1.00 77.84 447 A 1 
ATOM 3384 C C   . TYR A 0 447 . 0.221    -0.368  -2.052  1.00 77.84 447 A 1 
ATOM 3385 C CB  . TYR A 0 447 . -1.686   -2.151  -1.647  1.00 77.84 447 A 1 
ATOM 3386 O O   . TYR A 0 447 . 0.547    0.806   -1.903  1.00 77.84 447 A 1 
ATOM 3387 C CG  . TYR A 0 447 . -1.111   -3.557  -1.750  1.00 77.84 447 A 1 
ATOM 3388 C CD1 . TYR A 0 447 . -1.394   -4.340  -2.887  1.00 77.84 447 A 1 
ATOM 3389 C CD2 . TYR A 0 447 . -0.318   -4.108  -0.728  1.00 77.84 447 A 1 
ATOM 3390 C CE1 . TYR A 0 447 . -0.701   -5.544  -3.112  1.00 77.84 447 A 1 
ATOM 3391 C CE2 . TYR A 0 447 . 0.320    -5.350  -0.919  1.00 77.84 447 A 1 
ATOM 3392 O OH  . TYR A 0 447 . 0.940    -7.139  -2.391  1.00 77.84 447 A 1 
ATOM 3393 C CZ  . TYR A 0 447 . 0.201    -6.026  -2.148  1.00 77.84 447 A 1 
ATOM 3394 N N   . GLN A 0 448 . 0.793    -1.210  -2.912  1.00 79.71 448 A 1 
ATOM 3395 C CA  . GLN A 0 448 . 1.790    -1.028  -3.985  1.00 79.71 448 A 1 
ATOM 3396 C C   . GLN A 0 448 . 2.262    0.386   -4.365  1.00 79.71 448 A 1 
ATOM 3397 C CB  . GLN A 0 448 . 1.286    -1.692  -5.286  1.00 79.71 448 A 1 
ATOM 3398 O O   . GLN A 0 448 . 1.496    1.257   -4.772  1.00 79.71 448 A 1 
ATOM 3399 C CG  . GLN A 0 448 . 0.753    -3.104  -5.043  1.00 79.71 448 A 1 
ATOM 3400 C CD  . GLN A 0 448 . 0.107    -3.776  -6.241  1.00 79.71 448 A 1 
ATOM 3401 N NE2 . GLN A 0 448 . 0.864    -4.239  -7.210  1.00 79.71 448 A 1 
ATOM 3402 O OE1 . GLN A 0 448 . -1.108   -3.931  -6.276  1.00 79.71 448 A 1 
ATOM 3403 N N   . ASN A 0 449 . 3.584    0.492   -4.432  1.00 87.21 449 A 1 
ATOM 3404 C CA  . ASN A 0 449 . 4.332    1.313   -5.373  1.00 87.21 449 A 1 
ATOM 3405 C C   . ASN A 0 449 . 5.346    0.392   -6.069  1.00 87.21 449 A 1 
ATOM 3406 C CB  . ASN A 0 449 . 4.993    2.453   -4.578  1.00 87.21 449 A 1 
ATOM 3407 O O   . ASN A 0 449 . 6.096    -0.295  -5.375  1.00 87.21 449 A 1 
ATOM 3408 C CG  . ASN A 0 449 . 6.169    3.108   -5.282  1.00 87.21 449 A 1 
ATOM 3409 N ND2 . ASN A 0 449 . 7.299    2.440   -5.359  1.00 87.21 449 A 1 
ATOM 3410 O OD1 . ASN A 0 449 . 6.116    4.250   -5.695  1.00 87.21 449 A 1 
ATOM 3411 N N   . GLU A 0 450 . 5.431    0.432   -7.392  1.00 90.60 450 A 1 
ATOM 3412 C CA  . GLU A 0 450 . 6.476    -0.202  -8.202  1.00 90.60 450 A 1 
ATOM 3413 C C   . GLU A 0 450 . 7.183    0.879   -9.027  1.00 90.60 450 A 1 
ATOM 3414 C CB  . GLU A 0 450 . 5.875    -1.306  -9.094  1.00 90.60 450 A 1 
ATOM 3415 O O   . GLU A 0 450 . 6.533    1.775   -9.563  1.00 90.60 450 A 1 
ATOM 3416 C CG  . GLU A 0 450 . 5.420    -2.509  -8.249  1.00 90.60 450 A 1 
ATOM 3417 C CD  . GLU A 0 450 . 4.649    -3.583  -9.034  1.00 90.60 450 A 1 
ATOM 3418 O OE1 . GLU A 0 450 . 3.790    -4.232  -8.381  1.00 90.60 450 A 1 
ATOM 3419 O OE2 . GLU A 0 450 . 4.925    -3.766  -10.240 1.00 90.60 450 A 1 
ATOM 3420 N N   . LYS A 0 451 . 8.514    0.827   -9.098  1.00 91.66 451 A 1 
ATOM 3421 C CA  . LYS A 0 451 . 9.356    1.753   -9.864  1.00 91.66 451 A 1 
ATOM 3422 C C   . LYS A 0 451 . 10.430   0.971   -10.602 1.00 91.66 451 A 1 
ATOM 3423 C CB  . LYS A 0 451 . 10.028   2.791   -8.951  1.00 91.66 451 A 1 
ATOM 3424 O O   . LYS A 0 451 . 11.048   0.073   -10.037 1.00 91.66 451 A 1 
ATOM 3425 C CG  . LYS A 0 451 . 9.058    3.746   -8.248  1.00 91.66 451 A 1 
ATOM 3426 C CD  . LYS A 0 451 . 9.822    4.624   -7.242  1.00 91.66 451 A 1 
ATOM 3427 C CE  . LYS A 0 451 . 8.876    5.597   -6.530  1.00 91.66 451 A 1 
ATOM 3428 N NZ  . LYS A 0 451 . 8.599    6.791   -7.352  1.00 91.66 451 A 1 
ATOM 3429 N N   . TYR A 0 452 . 10.690   1.361   -11.836 1.00 95.91 452 A 1 
ATOM 3430 C CA  . TYR A 0 452 . 11.774   0.874   -12.676 1.00 95.91 452 A 1 
ATOM 3431 C C   . TYR A 0 452 . 12.456   2.070   -13.330 1.00 95.91 452 A 1 
ATOM 3432 C CB  . TYR A 0 452 . 11.202   -0.082  -13.729 1.00 95.91 452 A 1 
ATOM 3433 O O   . TYR A 0 452 . 11.780   2.975   -13.822 1.00 95.91 452 A 1 
ATOM 3434 C CG  . TYR A 0 452 . 12.152   -0.441  -14.857 1.00 95.91 452 A 1 
ATOM 3435 C CD1 . TYR A 0 452 . 12.065   0.228   -16.096 1.00 95.91 452 A 1 
ATOM 3436 C CD2 . TYR A 0 452 . 13.116   -1.450  -14.670 1.00 95.91 452 A 1 
ATOM 3437 C CE1 . TYR A 0 452 . 12.906   -0.146  -17.162 1.00 95.91 452 A 1 
ATOM 3438 C CE2 . TYR A 0 452 . 13.954   -1.831  -15.736 1.00 95.91 452 A 1 
ATOM 3439 O OH  . TYR A 0 452 . 14.604   -1.600  -18.034 1.00 95.91 452 A 1 
ATOM 3440 C CZ  . TYR A 0 452 . 13.835   -1.192  -16.990 1.00 95.91 452 A 1 
ATOM 3441 N N   . ALA A 0 453 . 13.783   2.049   -13.375 1.00 94.31 453 A 1 
ATOM 3442 C CA  . ALA A 0 453 . 14.559   2.954   -14.206 1.00 94.31 453 A 1 
ATOM 3443 C C   . ALA A 0 453 . 15.694   2.189   -14.888 1.00 94.31 453 A 1 
ATOM 3444 C CB  . ALA A 0 453 . 15.063   4.133   -13.366 1.00 94.31 453 A 1 
ATOM 3445 O O   . ALA A 0 453 . 16.359   1.353   -14.274 1.00 94.31 453 A 1 
ATOM 3446 N N   . ARG A 0 454 . 15.934   2.505   -16.157 1.00 96.00 454 A 1 
ATOM 3447 C CA  . ARG A 0 454 . 17.098   2.077   -16.921 1.00 96.00 454 A 1 
ATOM 3448 C C   . ARG A 0 454 . 17.665   3.273   -17.662 1.00 96.00 454 A 1 
ATOM 3449 C CB  . ARG A 0 454 . 16.724   0.934   -17.868 1.00 96.00 454 A 1 
ATOM 3450 O O   . ARG A 0 454 . 17.002   3.850   -18.518 1.00 96.00 454 A 1 
ATOM 3451 C CG  . ARG A 0 454 . 17.906   0.490   -18.750 1.00 96.00 454 A 1 
ATOM 3452 C CD  . ARG A 0 454 . 17.482   -0.622  -19.717 1.00 96.00 454 A 1 
ATOM 3453 N NE  . ARG A 0 454 . 16.529   -0.114  -20.724 1.00 96.00 454 A 1 
ATOM 3454 N NH1 . ARG A 0 454 . 18.083   0.898   -22.082 1.00 96.00 454 A 1 
ATOM 3455 N NH2 . ARG A 0 454 . 15.906   1.166   -22.479 1.00 96.00 454 A 1 
ATOM 3456 C CZ  . ARG A 0 454 . 16.846   0.641   -21.757 1.00 96.00 454 A 1 
ATOM 3457 N N   . TRP A 0 455 . 18.916   3.578   -17.365 1.00 96.98 455 A 1 
ATOM 3458 C CA  . TRP A 0 455 . 19.732   4.497   -18.139 1.00 96.98 455 A 1 
ATOM 3459 C C   . TRP A 0 455 . 20.839   3.701   -18.827 1.00 96.98 455 A 1 
ATOM 3460 C CB  . TRP A 0 455 . 20.260   5.603   -17.229 1.00 96.98 455 A 1 
ATOM 3461 O O   . TRP A 0 455 . 21.426   2.805   -18.219 1.00 96.98 455 A 1 
ATOM 3462 C CG  . TRP A 0 455 . 21.130   6.601   -17.918 1.00 96.98 455 A 1 
ATOM 3463 C CD1 . TRP A 0 455 . 20.706   7.720   -18.546 1.00 96.98 455 A 1 
ATOM 3464 C CD2 . TRP A 0 455 . 22.574   6.552   -18.121 1.00 96.98 455 A 1 
ATOM 3465 C CE2 . TRP A 0 455 . 22.971   7.730   -18.821 1.00 96.98 455 A 1 
ATOM 3466 C CE3 . TRP A 0 455 . 23.575   5.600   -17.829 1.00 96.98 455 A 1 
ATOM 3467 N NE1 . TRP A 0 455 . 21.788   8.388   -19.084 1.00 96.98 455 A 1 
ATOM 3468 C CH2 . TRP A 0 455 . 25.288   7.035   -18.823 1.00 96.98 455 A 1 
ATOM 3469 C CZ2 . TRP A 0 455 . 24.310   7.990   -19.141 1.00 96.98 455 A 1 
ATOM 3470 C CZ3 . TRP A 0 455 . 24.912   5.831   -18.205 1.00 96.98 455 A 1 
ATOM 3471 N N   . LEU A 0 456 . 21.106   4.001   -20.089 1.00 94.92 456 A 1 
ATOM 3472 C CA  . LEU A 0 456 . 22.125   3.355   -20.905 1.00 94.92 456 A 1 
ATOM 3473 C C   . LEU A 0 456 . 22.806   4.429   -21.747 1.00 94.92 456 A 1 
ATOM 3474 C CB  . LEU A 0 456 . 21.438   2.252   -21.734 1.00 94.92 456 A 1 
ATOM 3475 O O   . LEU A 0 456 . 22.110   5.186   -22.419 1.00 94.92 456 A 1 
ATOM 3476 C CG  . LEU A 0 456 . 22.342   1.445   -22.691 1.00 94.92 456 A 1 
ATOM 3477 C CD1 . LEU A 0 456 . 21.677   0.084   -22.940 1.00 94.92 456 A 1 
ATOM 3478 C CD2 . LEU A 0 456 . 22.509   2.102   -24.065 1.00 94.92 456 A 1 
ATOM 3479 N N   . GLN A 0 457 . 24.132   4.454   -21.722 1.00 92.87 457 A 1 
ATOM 3480 C CA  . GLN A 0 457 . 24.958   5.109   -22.730 1.00 92.87 457 A 1 
ATOM 3481 C C   . GLN A 0 457 . 25.812   4.043   -23.418 1.00 92.87 457 A 1 
ATOM 3482 C CB  . GLN A 0 457 . 25.781   6.237   -22.095 1.00 92.87 457 A 1 
ATOM 3483 O O   . GLN A 0 457 . 26.264   3.096   -22.765 1.00 92.87 457 A 1 
ATOM 3484 C CG  . GLN A 0 457 . 26.628   7.030   -23.109 1.00 92.87 457 A 1 
ATOM 3485 C CD  . GLN A 0 457 . 27.294   8.266   -22.505 1.00 92.87 457 A 1 
ATOM 3486 N NE2 . GLN A 0 457 . 28.184   8.901   -23.231 1.00 92.87 457 A 1 
ATOM 3487 O OE1 . GLN A 0 457 . 27.014   8.680   -21.379 1.00 92.87 457 A 1 
ATOM 3488 N N   . ALA A 0 458 . 25.998   4.194   -24.722 1.00 91.98 458 A 1 
ATOM 3489 C CA  . ALA A 0 458 . 27.053   3.544   -25.481 1.00 91.98 458 A 1 
ATOM 3490 C C   . ALA A 0 458 . 27.751   4.606   -26.339 1.00 91.98 458 A 1 
ATOM 3491 C CB  . ALA A 0 458 . 26.461   2.406   -26.321 1.00 91.98 458 A 1 
ATOM 3492 O O   . ALA A 0 458 . 27.077   5.538   -26.780 1.00 91.98 458 A 1 
ATOM 3493 N N   . ASP A 0 459 . 29.050   4.430   -26.547 1.00 87.95 459 A 1 
ATOM 3494 C CA  . ASP A 0 459 . 29.911   5.221   -27.427 1.00 87.95 459 A 1 
ATOM 3495 C C   . ASP A 0 459 . 30.827   4.278   -28.231 1.00 87.95 459 A 1 
ATOM 3496 C CB  . ASP A 0 459 . 30.707   6.261   -26.612 1.00 87.95 459 A 1 
ATOM 3497 O O   . ASP A 0 459 . 31.038   3.115   -27.865 1.00 87.95 459 A 1 
ATOM 3498 C CG  . ASP A 0 459 . 29.996   7.615   -26.606 1.00 87.95 459 A 1 
ATOM 3499 O OD1 . ASP A 0 459 . 29.516   8.043   -25.520 1.00 87.95 459 A 1 
ATOM 3500 O OD2 . ASP A 0 459 . 29.866   8.188   -27.706 1.00 87.95 459 A 1 
ATOM 3501 N N   . ASP A 0 460 . 31.303   4.752   -29.379 1.00 86.79 460 A 1 
ATOM 3502 C CA  . ASP A 0 460 . 32.088   3.987   -30.357 1.00 86.79 460 A 1 
ATOM 3503 C C   . ASP A 0 460 . 32.854   4.970   -31.257 1.00 86.79 460 A 1 
ATOM 3504 C CB  . ASP A 0 460 . 31.132   3.035   -31.121 1.00 86.79 460 A 1 
ATOM 3505 O O   . ASP A 0 460 . 32.549   5.095   -32.448 1.00 86.79 460 A 1 
ATOM 3506 C CG  . ASP A 0 460 . 31.734   2.180   -32.246 1.00 86.79 460 A 1 
ATOM 3507 O OD1 . ASP A 0 460 . 32.953   1.919   -32.287 1.00 86.79 460 A 1 
ATOM 3508 O OD2 . ASP A 0 460 . 30.965   1.513   -32.985 1.00 86.79 460 A 1 
ATOM 3509 N N   . ASP A 0 461 . 33.803   5.711   -30.669 1.00 83.41 461 A 1 
ATOM 3510 C CA  . ASP A 0 461 . 34.659   6.620   -31.429 1.00 83.41 461 A 1 
ATOM 3511 C C   . ASP A 0 461 . 35.631   5.802   -32.283 1.00 83.41 461 A 1 
ATOM 3512 C CB  . ASP A 0 461 . 35.427   7.625   -30.539 1.00 83.41 461 A 1 
ATOM 3513 O O   . ASP A 0 461 . 36.327   4.899   -31.816 1.00 83.41 461 A 1 
ATOM 3514 C CG  . ASP A 0 461 . 34.597   8.808   -30.013 1.00 83.41 461 A 1 
ATOM 3515 O OD1 . ASP A 0 461 . 33.482   9.018   -30.543 1.00 83.41 461 A 1 
ATOM 3516 O OD2 . ASP A 0 461 . 35.125   9.583   -29.178 1.00 83.41 461 A 1 
ATOM 3517 N N   . GLN A 0 462 . 35.704   6.133   -33.570 1.00 79.79 462 A 1 
ATOM 3518 C CA  . GLN A 0 462 . 36.698   5.609   -34.500 1.00 79.79 462 A 1 
ATOM 3519 C C   . GLN A 0 462 . 37.540   6.764   -35.031 1.00 79.79 462 A 1 
ATOM 3520 C CB  . GLN A 0 462 . 36.026   4.865   -35.667 1.00 79.79 462 A 1 
ATOM 3521 O O   . GLN A 0 462 . 36.973   7.741   -35.521 1.00 79.79 462 A 1 
ATOM 3522 C CG  . GLN A 0 462 . 34.950   3.849   -35.249 1.00 79.79 462 A 1 
ATOM 3523 C CD  . GLN A 0 462 . 34.732   2.807   -36.338 1.00 79.79 462 A 1 
ATOM 3524 N NE2 . GLN A 0 462 . 35.641   1.866   -36.481 1.00 79.79 462 A 1 
ATOM 3525 O OE1 . GLN A 0 462 . 33.802   2.821   -37.136 1.00 79.79 462 A 1 
ATOM 3526 N N   . TRP A 0 463 . 38.867   6.635   -35.033 1.00 76.53 463 A 1 
ATOM 3527 C CA  . TRP A 0 463 . 39.757   7.614   -35.665 1.00 76.53 463 A 1 
ATOM 3528 C C   . TRP A 0 463 . 40.891   6.958   -36.450 1.00 76.53 463 A 1 
ATOM 3529 C CB  . TRP A 0 463 . 40.286   8.627   -34.635 1.00 76.53 463 A 1 
ATOM 3530 O O   . TRP A 0 463 . 41.315   5.839   -36.149 1.00 76.53 463 A 1 
ATOM 3531 C CG  . TRP A 0 463 . 41.215   8.126   -33.564 1.00 76.53 463 A 1 
ATOM 3532 C CD1 . TRP A 0 463 . 42.484   7.695   -33.755 1.00 76.53 463 A 1 
ATOM 3533 C CD2 . TRP A 0 463 . 40.998   8.082   -32.117 1.00 76.53 463 A 1 
ATOM 3534 C CE2 . TRP A 0 463 . 42.188   7.592   -31.494 1.00 76.53 463 A 1 
ATOM 3535 C CE3 . TRP A 0 463 . 39.921   8.407   -31.263 1.00 76.53 463 A 1 
ATOM 3536 N NE1 . TRP A 0 463 . 43.056   7.367   -32.542 1.00 76.53 463 A 1 
ATOM 3537 C CH2 . TRP A 0 463 . 41.199   7.737   -29.290 1.00 76.53 463 A 1 
ATOM 3538 C CZ2 . TRP A 0 463 . 42.301   7.423   -30.105 1.00 76.53 463 A 1 
ATOM 3539 C CZ3 . TRP A 0 463 . 40.017   8.229   -29.870 1.00 76.53 463 A 1 
ATOM 3540 N N   . ALA A 0 464 . 41.420   7.681   -37.433 1.00 71.77 464 A 1 
ATOM 3541 C CA  . ALA A 0 464 . 42.749   7.435   -37.971 1.00 71.77 464 A 1 
ATOM 3542 C C   . ALA A 0 464 . 43.471   8.749   -38.289 1.00 71.77 464 A 1 
ATOM 3543 C CB  . ALA A 0 464 . 42.672   6.540   -39.210 1.00 71.77 464 A 1 
ATOM 3544 O O   . ALA A 0 464 . 42.831   9.752   -38.614 1.00 71.77 464 A 1 
ATOM 3545 N N   . GLU A 0 465 . 44.796   8.696   -38.221 1.00 70.88 465 A 1 
ATOM 3546 C CA  . GLU A 0 465 . 45.721   9.712   -38.718 1.00 70.88 465 A 1 
ATOM 3547 C C   . GLU A 0 465 . 46.739   9.008   -39.623 1.00 70.88 465 A 1 
ATOM 3548 C CB  . GLU A 0 465 . 46.465   10.403  -37.557 1.00 70.88 465 A 1 
ATOM 3549 O O   . GLU A 0 465 . 47.332   8.014   -39.197 1.00 70.88 465 A 1 
ATOM 3550 C CG  . GLU A 0 465 . 45.573   11.167  -36.561 1.00 70.88 465 A 1 
ATOM 3551 C CD  . GLU A 0 465 . 46.380   11.931  -35.489 1.00 70.88 465 A 1 
ATOM 3552 O OE1 . GLU A 0 465 . 45.793   12.264  -34.431 1.00 70.88 465 A 1 
ATOM 3553 O OE2 . GLU A 0 465 . 47.572   12.255  -35.728 1.00 70.88 465 A 1 
ATOM 3554 N N   . ASP A 0 466 . 46.959   9.519   -40.834 1.00 67.70 466 A 1 
ATOM 3555 C CA  . ASP A 0 466 . 48.059   9.107   -41.710 1.00 67.70 466 A 1 
ATOM 3556 C C   . ASP A 0 466 . 49.033   10.274  -41.921 1.00 67.70 466 A 1 
ATOM 3557 C CB  . ASP A 0 466 . 47.565   8.429   -43.005 1.00 67.70 466 A 1 
ATOM 3558 O O   . ASP A 0 466 . 48.635   11.421  -42.155 1.00 67.70 466 A 1 
ATOM 3559 C CG  . ASP A 0 466 . 46.588   9.211   -43.901 1.00 67.70 466 A 1 
ATOM 3560 O OD1 . ASP A 0 466 . 45.442   9.463   -43.457 1.00 67.70 466 A 1 
ATOM 3561 O OD2 . ASP A 0 466 . 46.926   9.425   -45.091 1.00 67.70 466 A 1 
ATOM 3562 N N   . TYR A 0 467 . 50.335   10.006  -41.755 1.00 60.58 467 A 1 
ATOM 3563 C CA  . TYR A 0 467 . 51.362   11.045  -41.771 1.00 60.58 467 A 1 
ATOM 3564 C C   . TYR A 0 467 . 52.564   10.715  -42.656 1.00 60.58 467 A 1 
ATOM 3565 C CB  . TYR A 0 467 . 51.794   11.395  -40.343 1.00 60.58 467 A 1 
ATOM 3566 O O   . TYR A 0 467 . 53.462   9.955   -42.288 1.00 60.58 467 A 1 
ATOM 3567 C CG  . TYR A 0 467 . 52.706   12.605  -40.326 1.00 60.58 467 A 1 
ATOM 3568 C CD1 . TYR A 0 467 . 54.039   12.494  -39.902 1.00 60.58 467 A 1 
ATOM 3569 C CD2 . TYR A 0 467 . 52.244   13.812  -40.871 1.00 60.58 467 A 1 
ATOM 3570 C CE1 . TYR A 0 467 . 54.907   13.592  -40.036 1.00 60.58 467 A 1 
ATOM 3571 C CE2 . TYR A 0 467 . 53.109   14.902  -41.048 1.00 60.58 467 A 1 
ATOM 3572 O OH  . TYR A 0 467 . 55.295   15.832  -40.886 1.00 60.58 467 A 1 
ATOM 3573 C CZ  . TYR A 0 467 . 54.451   14.787  -40.645 1.00 60.58 467 A 1 
ATOM 3574 N N   . ASP A 0 468 . 52.612   11.390  -43.802 1.00 64.69 468 A 1 
ATOM 3575 C CA  . ASP A 0 468 . 53.594   11.176  -44.859 1.00 64.69 468 A 1 
ATOM 3576 C C   . ASP A 0 468 . 54.748   12.196  -44.749 1.00 64.69 468 A 1 
ATOM 3577 C CB  . ASP A 0 468 . 52.854   11.258  -46.221 1.00 64.69 468 A 1 
ATOM 3578 O O   . ASP A 0 468 . 54.532   13.413  -44.701 1.00 64.69 468 A 1 
ATOM 3579 C CG  . ASP A 0 468 . 53.133   10.105  -47.196 1.00 64.69 468 A 1 
ATOM 3580 O OD1 . ASP A 0 468 . 54.154   9.409   -47.008 1.00 64.69 468 A 1 
ATOM 3581 O OD2 . ASP A 0 468 . 52.422   10.020  -48.226 1.00 64.69 468 A 1 
ATOM 3582 N N   . LYS A 0 469 . 56.010   11.744  -44.762 1.00 52.12 469 A 1 
ATOM 3583 C CA  . LYS A 0 469 . 57.192   12.600  -44.997 1.00 52.12 469 A 1 
ATOM 3584 C C   . LYS A 0 469 . 58.004   12.099  -46.183 1.00 52.12 469 A 1 
ATOM 3585 C CB  . LYS A 0 469 . 58.149   12.619  -43.801 1.00 52.12 469 A 1 
ATOM 3586 O O   . LYS A 0 469 . 58.557   11.001  -46.147 1.00 52.12 469 A 1 
ATOM 3587 C CG  . LYS A 0 469 . 57.656   13.262  -42.507 1.00 52.12 469 A 1 
ATOM 3588 C CD  . LYS A 0 469 . 58.863   13.284  -41.548 1.00 52.12 469 A 1 
ATOM 3589 C CE  . LYS A 0 469 . 58.525   13.761  -40.141 1.00 52.12 469 A 1 
ATOM 3590 N NZ  . LYS A 0 469 . 57.865   15.086  -40.171 1.00 52.12 469 A 1 
ATOM 3591 N N   . PHE A 0 470 . 58.263   12.979  -47.152 1.00 57.51 470 A 1 
ATOM 3592 C CA  . PHE A 0 470 . 59.230   12.711  -48.223 1.00 57.51 470 A 1 
ATOM 3593 C C   . PHE A 0 470 . 60.334   13.778  -48.310 1.00 57.51 470 A 1 
ATOM 3594 C CB  . PHE A 0 470 . 58.492   12.459  -49.550 1.00 57.51 470 A 1 
ATOM 3595 O O   . PHE A 0 470 . 60.118   14.912  -48.752 1.00 57.51 470 A 1 
ATOM 3596 C CG  . PHE A 0 470 . 57.496   13.522  -49.983 1.00 57.51 470 A 1 
ATOM 3597 C CD1 . PHE A 0 470 . 56.151   13.427  -49.582 1.00 57.51 470 A 1 
ATOM 3598 C CD2 . PHE A 0 470 . 57.903   14.596  -50.801 1.00 57.51 470 A 1 
ATOM 3599 C CE1 . PHE A 0 470 . 55.226   14.401  -49.988 1.00 57.51 470 A 1 
ATOM 3600 C CE2 . PHE A 0 470 . 56.975   15.575  -51.205 1.00 57.51 470 A 1 
ATOM 3601 C CZ  . PHE A 0 470 . 55.633   15.475  -50.796 1.00 57.51 470 A 1 
ATOM 3602 N N   . GLU A 0 471 . 61.574   13.404  -47.969 1.00 51.28 471 A 1 
ATOM 3603 C CA  . GLU A 0 471 . 62.762   14.229  -48.235 1.00 51.28 471 A 1 
ATOM 3604 C C   . GLU A 0 471 . 63.391   13.833  -49.580 1.00 51.28 471 A 1 
ATOM 3605 C CB  . GLU A 0 471 . 63.780   14.207  -47.077 1.00 51.28 471 A 1 
ATOM 3606 O O   . GLU A 0 471 . 64.207   12.914  -49.692 1.00 51.28 471 A 1 
ATOM 3607 C CG  . GLU A 0 471 . 63.377   15.087  -45.873 1.00 51.28 471 A 1 
ATOM 3608 C CD  . GLU A 0 471 . 64.499   16.062  -45.452 1.00 51.28 471 A 1 
ATOM 3609 O OE1 . GLU A 0 471 . 64.340   17.300  -45.644 1.00 51.28 471 A 1 
ATOM 3610 O OE2 . GLU A 0 471 . 65.573   15.610  -45.006 1.00 51.28 471 A 1 
ATOM 3611 N N   . ASN A 0 472 . 63.035   14.568  -50.638 1.00 48.53 472 A 1 
ATOM 3612 C CA  . ASN A 0 472 . 63.552   14.352  -51.994 1.00 48.53 472 A 1 
ATOM 3613 C C   . ASN A 0 472 . 64.963   14.964  -52.165 1.00 48.53 472 A 1 
ATOM 3614 C CB  . ASN A 0 472 . 62.481   14.801  -53.007 1.00 48.53 472 A 1 
ATOM 3615 O O   . ASN A 0 472 . 65.183   15.920  -52.916 1.00 48.53 472 A 1 
ATOM 3616 C CG  . ASN A 0 472 . 62.324   13.812  -54.148 1.00 48.53 472 A 1 
ATOM 3617 N ND2 . ASN A 0 472 . 61.102   13.478  -54.493 1.00 48.53 472 A 1 
ATOM 3618 O OD1 . ASN A 0 472 . 63.272   13.313  -54.730 1.00 48.53 472 A 1 
ATOM 3619 N N   . ASP A 0 473 . 65.919   14.444  -51.389 1.00 47.72 473 A 1 
ATOM 3620 C CA  . ASP A 0 473 . 67.218   15.066  -51.117 1.00 47.72 473 A 1 
ATOM 3621 C C   . ASP A 0 473 . 68.270   14.789  -52.221 1.00 47.72 473 A 1 
ATOM 3622 C CB  . ASP A 0 473 . 67.649   14.726  -49.678 1.00 47.72 473 A 1 
ATOM 3623 O O   . ASP A 0 473 . 69.277   14.079  -52.049 1.00 47.72 473 A 1 
ATOM 3624 C CG  . ASP A 0 473 . 68.553   15.830  -49.127 1.00 47.72 473 A 1 
ATOM 3625 O OD1 . ASP A 0 473 . 68.040   16.967  -48.964 1.00 47.72 473 A 1 
ATOM 3626 O OD2 . ASP A 0 473 . 69.774   15.558  -49.004 1.00 47.72 473 A 1 
ATOM 3627 N N   . ASP A 0 474 . 68.006   15.359  -53.406 1.00 41.51 474 A 1 
ATOM 3628 C CA  . ASP A 0 474 . 68.706   15.147  -54.690 1.00 41.51 474 A 1 
ATOM 3629 C C   . ASP A 0 474 . 70.097   15.828  -54.787 1.00 41.51 474 A 1 
ATOM 3630 C CB  . ASP A 0 474 . 67.761   15.481  -55.861 1.00 41.51 474 A 1 
ATOM 3631 O O   . ASP A 0 474 . 70.540   16.363  -55.808 1.00 41.51 474 A 1 
ATOM 3632 C CG  . ASP A 0 474 . 68.217   14.884  -57.206 1.00 41.51 474 A 1 
ATOM 3633 O OD1 . ASP A 0 474 . 69.117   14.006  -57.212 1.00 41.51 474 A 1 
ATOM 3634 O OD2 . ASP A 0 474 . 67.668   15.316  -58.247 1.00 41.51 474 A 1 
ATOM 3635 N N   . SER A 0 475 . 70.854   15.769  -53.691 1.00 42.11 475 A 1 
ATOM 3636 C CA  . SER A 0 475 . 72.234   16.263  -53.566 1.00 42.11 475 A 1 
ATOM 3637 C C   . SER A 0 475 . 73.245   15.513  -54.471 1.00 42.11 475 A 1 
ATOM 3638 C CB  . SER A 0 475 . 72.596   16.184  -52.077 1.00 42.11 475 A 1 
ATOM 3639 O O   . SER A 0 475 . 74.396   15.923  -54.647 1.00 42.11 475 A 1 
ATOM 3640 O OG  . SER A 0 475 . 73.771   16.903  -51.767 1.00 42.11 475 A 1 
ATOM 3641 N N   . GLY A 0 476 . 72.825   14.418  -55.123 1.00 41.00 476 A 1 
ATOM 3642 C CA  . GLY A 0 476 . 73.673   13.556  -55.958 1.00 41.00 476 A 1 
ATOM 3643 C C   . GLY A 0 476 . 74.208   14.195  -57.251 1.00 41.00 476 A 1 
ATOM 3644 O O   . GLY A 0 476 . 75.128   13.656  -57.875 1.00 41.00 476 A 1 
ATOM 3645 N N   . ALA A 0 477 . 73.680   15.347  -57.674 1.00 35.67 477 A 1 
ATOM 3646 C CA  . ALA A 0 477 . 74.019   15.966  -58.958 1.00 35.67 477 A 1 
ATOM 3647 C C   . ALA A 0 477 . 75.463   16.515  -59.065 1.00 35.67 477 A 1 
ATOM 3648 C CB  . ALA A 0 477 . 72.983   17.063  -59.226 1.00 35.67 477 A 1 
ATOM 3649 O O   . ALA A 0 477 . 76.005   16.612  -60.174 1.00 35.67 477 A 1 
ATOM 3650 N N   . TYR A 0 478 . 76.109   16.862  -57.944 1.00 33.04 478 A 1 
ATOM 3651 C CA  . TYR A 0 478 . 77.294   17.739  -57.921 1.00 33.04 478 A 1 
ATOM 3652 C C   . TYR A 0 478 . 78.622   17.147  -58.444 1.00 33.04 478 A 1 
ATOM 3653 C CB  . TYR A 0 478 . 77.433   18.382  -56.527 1.00 33.04 478 A 1 
ATOM 3654 O O   . TYR A 0 478 . 79.615   17.865  -58.558 1.00 33.04 478 A 1 
ATOM 3655 C CG  . TYR A 0 478 . 76.896   19.799  -56.509 1.00 33.04 478 A 1 
ATOM 3656 C CD1 . TYR A 0 478 . 77.727   20.858  -56.928 1.00 33.04 478 A 1 
ATOM 3657 C CD2 . TYR A 0 478 . 75.559   20.054  -56.145 1.00 33.04 478 A 1 
ATOM 3658 C CE1 . TYR A 0 478 . 77.221   22.171  -56.987 1.00 33.04 478 A 1 
ATOM 3659 C CE2 . TYR A 0 478 . 75.051   21.366  -56.201 1.00 33.04 478 A 1 
ATOM 3660 O OH  . TYR A 0 478 . 75.400   23.695  -56.692 1.00 33.04 478 A 1 
ATOM 3661 C CZ  . TYR A 0 478 . 75.882   22.427  -56.625 1.00 33.04 478 A 1 
ATOM 3662 N N   . GLY A 0 479 . 78.667   15.868  -58.835 1.00 37.41 479 A 1 
ATOM 3663 C CA  . GLY A 0 479 . 79.886   15.219  -59.349 1.00 37.41 479 A 1 
ATOM 3664 C C   . GLY A 0 479 . 80.213   15.445  -60.839 1.00 37.41 479 A 1 
ATOM 3665 O O   . GLY A 0 479 . 81.266   15.009  -61.308 1.00 37.41 479 A 1 
ATOM 3666 N N   . LYS A 0 480 . 79.330   16.073  -61.632 1.00 36.29 480 A 1 
ATOM 3667 C CA  . LYS A 0 480 . 79.384   16.033  -63.114 1.00 36.29 480 A 1 
ATOM 3668 C C   . LYS A 0 480 . 80.357   17.034  -63.772 1.00 36.29 480 A 1 
ATOM 3669 C CB  . LYS A 0 480 . 77.957   16.073  -63.702 1.00 36.29 480 A 1 
ATOM 3670 O O   . LYS A 0 480 . 79.965   17.832  -64.619 1.00 36.29 480 A 1 
ATOM 3671 C CG  . LYS A 0 480 . 77.202   14.756  -63.448 1.00 36.29 480 A 1 
ATOM 3672 C CD  . LYS A 0 480 . 75.792   14.778  -64.060 1.00 36.29 480 A 1 
ATOM 3673 C CE  . LYS A 0 480 . 75.076   13.449  -63.771 1.00 36.29 480 A 1 
ATOM 3674 N NZ  . LYS A 0 480 . 73.618   13.514  -64.059 1.00 36.29 480 A 1 
ATOM 3675 N N   . ALA A 0 481 . 81.653   16.913  -63.473 1.00 33.78 481 A 1 
ATOM 3676 C CA  . ALA A 0 481 . 82.748   17.633  -64.144 1.00 33.78 481 A 1 
ATOM 3677 C C   . ALA A 0 481 . 83.741   16.681  -64.854 1.00 33.78 481 A 1 
ATOM 3678 C CB  . ALA A 0 481 . 83.405   18.590  -63.141 1.00 33.78 481 A 1 
ATOM 3679 O O   . ALA A 0 481 . 84.950   16.718  -64.627 1.00 33.78 481 A 1 
ATOM 3680 N N   . ALA A 0 482 . 83.236   15.793  -65.719 1.00 30.71 482 A 1 
ATOM 3681 C CA  . ALA A 0 482 . 84.057   14.809  -66.429 1.00 30.71 482 A 1 
ATOM 3682 C C   . ALA A 0 482 . 84.952   15.453  -67.512 1.00 30.71 482 A 1 
ATOM 3683 C CB  . ALA A 0 482 . 83.136   13.723  -67.002 1.00 30.71 482 A 1 
ATOM 3684 O O   . ALA A 0 482 . 84.492   15.795  -68.604 1.00 30.71 482 A 1 
ATOM 3685 N N   . SER A 0 483 . 86.253   15.571  -67.238 1.00 33.00 483 A 1 
ATOM 3686 C CA  . SER A 0 483 . 87.267   16.082  -68.169 1.00 33.00 483 A 1 
ATOM 3687 C C   . SER A 0 483 . 87.599   15.069  -69.279 1.00 33.00 483 A 1 
ATOM 3688 C CB  . SER A 0 483 . 88.506   16.552  -67.391 1.00 33.00 483 A 1 
ATOM 3689 O O   . SER A 0 483 . 88.559   14.301  -69.219 1.00 33.00 483 A 1 
ATOM 3690 O OG  . SER A 0 483 . 88.889   15.613  -66.402 1.00 33.00 483 A 1 
ATOM 3691 N N   . TYR A 0 484 . 86.784   15.064  -70.337 1.00 31.76 484 A 1 
ATOM 3692 C CA  . TYR A 0 484 . 86.971   14.200  -71.506 1.00 31.76 484 A 1 
ATOM 3693 C C   . TYR A 0 484 . 88.255   14.541  -72.288 1.00 31.76 484 A 1 
ATOM 3694 C CB  . TYR A 0 484 . 85.726   14.283  -72.402 1.00 31.76 484 A 1 
ATOM 3695 O O   . TYR A 0 484 . 88.279   15.465  -73.100 1.00 31.76 484 A 1 
ATOM 3696 C CG  . TYR A 0 484 . 85.840   13.518  -73.712 1.00 31.76 484 A 1 
ATOM 3697 C CD1 . TYR A 0 484 . 86.135   14.206  -74.906 1.00 31.76 484 A 1 
ATOM 3698 C CD2 . TYR A 0 484 . 85.654   12.122  -73.739 1.00 31.76 484 A 1 
ATOM 3699 C CE1 . TYR A 0 484 . 86.226   13.512  -76.127 1.00 31.76 484 A 1 
ATOM 3700 C CE2 . TYR A 0 484 . 85.748   11.420  -74.957 1.00 31.76 484 A 1 
ATOM 3701 O OH  . TYR A 0 484 . 86.112   11.440  -77.331 1.00 31.76 484 A 1 
ATOM 3702 C CZ  . TYR A 0 484 . 86.022   12.115  -76.153 1.00 31.76 484 A 1 
ATOM 3703 N N   . TRP A 0 485 . 89.308   13.738  -72.109 1.00 25.54 485 A 1 
ATOM 3704 C CA  . TRP A 0 485 . 90.539   13.805  -72.910 1.00 25.54 485 A 1 
ATOM 3705 C C   . TRP A 0 485 . 90.547   12.736  -74.018 1.00 25.54 485 A 1 
ATOM 3706 C CB  . TRP A 0 485 . 91.781   13.851  -72.002 1.00 25.54 485 A 1 
ATOM 3707 O O   . TRP A 0 485 . 91.315   11.772  -74.013 1.00 25.54 485 A 1 
ATOM 3708 C CG  . TRP A 0 485 . 92.728   14.961  -72.352 1.00 25.54 485 A 1 
ATOM 3709 C CD1 . TRP A 0 485 . 92.591   16.248  -71.956 1.00 25.54 485 A 1 
ATOM 3710 C CD2 . TRP A 0 485 . 93.933   14.931  -73.181 1.00 25.54 485 A 1 
ATOM 3711 C CE2 . TRP A 0 485 . 94.492   16.245  -73.210 1.00 25.54 485 A 1 
ATOM 3712 C CE3 . TRP A 0 485 . 94.614   13.928  -73.909 1.00 25.54 485 A 1 
ATOM 3713 N NE1 . TRP A 0 485 . 93.623   17.011  -72.467 1.00 25.54 485 A 1 
ATOM 3714 C CH2 . TRP A 0 485 . 96.340   15.520  -74.596 1.00 25.54 485 A 1 
ATOM 3715 C CZ2 . TRP A 0 485 . 95.678   16.543  -73.896 1.00 25.54 485 A 1 
ATOM 3716 C CZ3 . TRP A 0 485 . 95.804   14.219  -74.608 1.00 25.54 485 A 1 
ATOM 3717 N N   . GLY A 0 486 . 89.624   12.879  -74.973 1.00 33.30 486 A 1 
ATOM 3718 C CA  . GLY A 0 486 . 89.531   11.989  -76.132 1.00 33.30 486 A 1 
ATOM 3719 C C   . GLY A 0 486 . 90.679   12.198  -77.133 1.00 33.30 486 A 1 
ATOM 3720 O O   . GLY A 0 486 . 90.967   13.342  -77.488 1.00 33.30 486 A 1 
ATOM 3721 N N   . PRO A 0 487 . 91.320   11.132  -77.653 1.00 33.83 487 A 1 
ATOM 3722 C CA  . PRO A 0 487 . 92.402   11.272  -78.623 1.00 33.83 487 A 1 
ATOM 3723 C C   . PRO A 0 487 . 91.889   11.851  -79.949 1.00 33.83 487 A 1 
ATOM 3724 C CB  . PRO A 0 487 . 92.997   9.868   -78.780 1.00 33.83 487 A 1 
ATOM 3725 O O   . PRO A 0 487 . 91.043   11.251  -80.617 1.00 33.83 487 A 1 
ATOM 3726 C CG  . PRO A 0 487 . 91.831   8.943   -78.431 1.00 33.83 487 A 1 
ATOM 3727 C CD  . PRO A 0 487 . 91.074   9.728   -77.359 1.00 33.83 487 A 1 
ATOM 3728 N N   . GLY A 0 488 . 92.433   13.008  -80.342 1.00 35.52 488 A 1 
ATOM 3729 C CA  . GLY A 0 488 . 92.091   13.701  -81.587 1.00 35.52 488 A 1 
ATOM 3730 C C   . GLY A 0 488 . 92.221   12.798  -82.819 1.00 35.52 488 A 1 
ATOM 3731 O O   . GLY A 0 488 . 93.221   12.104  -83.006 1.00 35.52 488 A 1 
ATOM 3732 N N   . GLN A 0 489 . 91.184   12.785  -83.658 1.00 35.47 489 A 1 
ATOM 3733 C CA  . GLN A 0 489 . 91.023   11.784  -84.711 1.00 35.47 489 A 1 
ATOM 3734 C C   . GLN A 0 489 . 92.070   11.942  -85.830 1.00 35.47 489 A 1 
ATOM 3735 C CB  . GLN A 0 489 . 89.576   11.845  -85.219 1.00 35.47 489 A 1 
ATOM 3736 O O   . GLN A 0 489 . 92.122   12.961  -86.516 1.00 35.47 489 A 1 
ATOM 3737 C CG  . GLN A 0 489 . 89.203   10.640  -86.090 1.00 35.47 489 A 1 
ATOM 3738 C CD  . GLN A 0 489 . 87.704   10.605  -86.372 1.00 35.47 489 A 1 
ATOM 3739 N NE2 . GLN A 0 489 . 87.281   10.639  -87.616 1.00 35.47 489 A 1 
ATOM 3740 O OE1 . GLN A 0 489 . 86.877   10.538  -85.485 1.00 35.47 489 A 1 
ATOM 3741 N N   . ALA A 0 490 . 92.892   10.910  -86.032 1.00 33.04 490 A 1 
ATOM 3742 C CA  . ALA A 0 490 . 94.111   10.986  -86.837 1.00 33.04 490 A 1 
ATOM 3743 C C   . ALA A 0 490 . 93.881   11.306  -88.332 1.00 33.04 490 A 1 
ATOM 3744 C CB  . ALA A 0 490 . 94.878   9.669   -86.649 1.00 33.04 490 A 1 
ATOM 3745 O O   . ALA A 0 490 . 93.513   10.433  -89.122 1.00 33.04 490 A 1 
ATOM 3746 N N   . LYS A 0 491 . 94.196   12.545  -88.737 1.00 39.76 491 A 1 
ATOM 3747 C CA  . LYS A 0 491 . 94.450   12.961  -90.129 1.00 39.76 491 A 1 
ATOM 3748 C C   . LYS A 0 491 . 95.526   14.053  -90.168 1.00 39.76 491 A 1 
ATOM 3749 C CB  . LYS A 0 491 . 93.169   13.500  -90.795 1.00 39.76 491 A 1 
ATOM 3750 O O   . LYS A 0 491 . 95.368   15.082  -89.526 1.00 39.76 491 A 1 
ATOM 3751 C CG  . LYS A 0 491 . 92.173   12.407  -91.209 1.00 39.76 491 A 1 
ATOM 3752 C CD  . LYS A 0 491 . 91.043   13.002  -92.059 1.00 39.76 491 A 1 
ATOM 3753 C CE  . LYS A 0 491 . 90.092   11.896  -92.528 1.00 39.76 491 A 1 
ATOM 3754 N NZ  . LYS A 0 491 . 88.966   12.449  -93.323 1.00 39.76 491 A 1 
ATOM 3755 N N   . GLY A 0 492 . 96.556   13.860  -90.994 1.00 32.72 492 A 1 
ATOM 3756 C CA  . GLY A 0 492 . 97.640   14.831  -91.207 1.00 32.72 492 A 1 
ATOM 3757 C C   . GLY A 0 492 . 98.906   14.541  -90.391 1.00 32.72 492 A 1 
ATOM 3758 O O   . GLY A 0 492 . 98.847   13.964  -89.311 1.00 32.72 492 A 1 
ATOM 3759 N N   . TRP A 0 493 . 100.064  14.906  -90.946 1.00 31.49 493 A 1 
ATOM 3760 C CA  . TRP A 0 493 . 101.375  14.773  -90.301 1.00 31.49 493 A 1 
ATOM 3761 C C   . TRP A 0 493 . 101.828  16.129  -89.745 1.00 31.49 493 A 1 
ATOM 3762 C CB  . TRP A 0 493 . 102.425  14.284  -91.319 1.00 31.49 493 A 1 
ATOM 3763 O O   . TRP A 0 493 . 101.990  17.067  -90.523 1.00 31.49 493 A 1 
ATOM 3764 C CG  . TRP A 0 493 . 102.486  12.823  -91.663 1.00 31.49 493 A 1 
ATOM 3765 C CD1 . TRP A 0 493 . 101.451  12.037  -92.036 1.00 31.49 493 A 1 
ATOM 3766 C CD2 . TRP A 0 493 . 103.672  11.966  -91.717 1.00 31.49 493 A 1 
ATOM 3767 C CE2 . TRP A 0 493 . 103.273  10.661  -92.133 1.00 31.49 493 A 1 
ATOM 3768 C CE3 . TRP A 0 493 . 105.049  12.162  -91.460 1.00 31.49 493 A 1 
ATOM 3769 N NE1 . TRP A 0 493 . 101.909  10.761  -92.310 1.00 31.49 493 A 1 
ATOM 3770 C CH2 . TRP A 0 493 . 105.546  9.834   -92.015 1.00 31.49 493 A 1 
ATOM 3771 C CZ2 . TRP A 0 493 . 104.185  9.605   -92.283 1.00 31.49 493 A 1 
ATOM 3772 C CZ3 . TRP A 0 493 . 105.974  11.109  -91.606 1.00 31.49 493 A 1 
ATOM 3773 N N   . GLY A 0 494 . 102.135  16.202  -88.446 1.00 32.56 494 A 1 
ATOM 3774 C CA  . GLY A 0 494 . 102.949  17.281  -87.869 1.00 32.56 494 A 1 
ATOM 3775 C C   . GLY A 0 494 . 102.370  17.971  -86.628 1.00 32.56 494 A 1 
ATOM 3776 O O   . GLY A 0 494 . 101.193  18.299  -86.592 1.00 32.56 494 A 1 
ATOM 3777 N N   . ALA A 0 495 . 103.270  18.247  -85.674 1.00 35.56 495 A 1 
ATOM 3778 C CA  . ALA A 0 495 . 103.097  19.028  -84.440 1.00 35.56 495 A 1 
ATOM 3779 C C   . ALA A 0 495 . 102.125  18.489  -83.361 1.00 35.56 495 A 1 
ATOM 3780 C CB  . ALA A 0 495 . 102.847  20.500  -84.789 1.00 35.56 495 A 1 
ATOM 3781 O O   . ALA A 0 495 . 101.020  18.028  -83.626 1.00 35.56 495 A 1 
ATOM 3782 N N   . LYS A 0 496 . 102.566  18.597  -82.099 1.00 31.76 496 A 1 
ATOM 3783 C CA  . LYS A 0 496 . 101.728  18.486  -80.898 1.00 31.76 496 A 1 
ATOM 3784 C C   . LYS A 0 496 . 101.208  19.871  -80.496 1.00 31.76 496 A 1 
ATOM 3785 C CB  . LYS A 0 496 . 102.549  17.979  -79.701 1.00 31.76 496 A 1 
ATOM 3786 O O   . LYS A 0 496 . 101.937  20.850  -80.635 1.00 31.76 496 A 1 
ATOM 3787 C CG  . LYS A 0 496 . 102.859  16.478  -79.613 1.00 31.76 496 A 1 
ATOM 3788 C CD  . LYS A 0 496 . 103.606  16.284  -78.280 1.00 31.76 496 A 1 
ATOM 3789 C CE  . LYS A 0 496 . 103.591  14.858  -77.733 1.00 31.76 496 A 1 
ATOM 3790 N NZ  . LYS A 0 496 . 103.700  14.913  -76.251 1.00 31.76 496 A 1 
ATOM 3791 N N   . GLY A 0 497 . 100.037  19.900  -79.870 1.00 33.27 497 A 1 
ATOM 3792 C CA  . GLY A 0 497 . 99.582   20.968  -78.979 1.00 33.27 497 A 1 
ATOM 3793 C C   . GLY A 0 497 . 98.454   20.418  -78.107 1.00 33.27 497 A 1 
ATOM 3794 O O   . GLY A 0 497 . 97.499   19.860  -78.646 1.00 33.27 497 A 1 
ATOM 3795 N N   . GLU A 0 498 . 98.599   20.471  -76.784 1.00 34.47 498 A 1 
ATOM 3796 C CA  . GLU A 0 498 . 97.609   19.930  -75.846 1.00 34.47 498 A 1 
ATOM 3797 C C   . GLU A 0 498 . 96.366   20.843  -75.691 1.00 34.47 498 A 1 
ATOM 3798 C CB  . GLU A 0 498 . 98.288   19.620  -74.491 1.00 34.47 498 A 1 
ATOM 3799 O O   . GLU A 0 498 . 96.457   22.064  -75.822 1.00 34.47 498 A 1 
ATOM 3800 C CG  . GLU A 0 498 . 99.132   18.316  -74.454 1.00 34.47 498 A 1 
ATOM 3801 C CD  . GLU A 0 498 . 100.637  18.410  -74.801 1.00 34.47 498 A 1 
ATOM 3802 O OE1 . GLU A 0 498 . 101.282  17.332  -74.954 1.00 34.47 498 A 1 
ATOM 3803 O OE2 . GLU A 0 498 . 101.153  19.535  -74.974 1.00 34.47 498 A 1 
ATOM 3804 N N   . LEU A 0 499 . 95.198   20.247  -75.397 1.00 33.91 499 A 1 
ATOM 3805 C CA  . LEU A 0 499 . 93.995   20.968  -74.958 1.00 33.91 499 A 1 
ATOM 3806 C C   . LEU A 0 499 . 93.886   20.966  -73.429 1.00 33.91 499 A 1 
ATOM 3807 C CB  . LEU A 0 499 . 92.698   20.349  -75.527 1.00 33.91 499 A 1 
ATOM 3808 O O   . LEU A 0 499 . 93.924   19.897  -72.815 1.00 33.91 499 A 1 
ATOM 3809 C CG  . LEU A 0 499 . 92.328   20.769  -76.962 1.00 33.91 499 A 1 
ATOM 3810 C CD1 . LEU A 0 499 . 92.750   19.711  -77.983 1.00 33.91 499 A 1 
ATOM 3811 C CD2 . LEU A 0 499 . 90.814   20.962  -77.087 1.00 33.91 499 A 1 
ATOM 3812 N N   . ASP A 0 500 . 93.621   22.139  -72.857 1.00 31.24 500 A 1 
ATOM 3813 C CA  . ASP A 0 500 . 93.097   22.313  -71.501 1.00 31.24 500 A 1 
ATOM 3814 C C   . ASP A 0 500 . 92.172   23.547  -71.447 1.00 31.24 500 A 1 
ATOM 3815 C CB  . ASP A 0 500 . 94.253   22.442  -70.497 1.00 31.24 500 A 1 
ATOM 3816 O O   . ASP A 0 500 . 92.614   24.654  -71.753 1.00 31.24 500 A 1 
ATOM 3817 C CG  . ASP A 0 500 . 93.736   22.569  -69.062 1.00 31.24 500 A 1 
ATOM 3818 O OD1 . ASP A 0 500 . 92.604   22.087  -68.814 1.00 31.24 500 A 1 
ATOM 3819 O OD2 . ASP A 0 500 . 94.475   23.143  -68.234 1.00 31.24 500 A 1 
ATOM 3820 N N   . ALA A 0 501 . 90.883   23.326  -71.151 1.00 31.51 501 A 1 
ATOM 3821 C CA  . ALA A 0 501 . 89.844   24.334  -70.872 1.00 31.51 501 A 1 
ATOM 3822 C C   . ALA A 0 501 . 88.474   23.647  -70.650 1.00 31.51 501 A 1 
ATOM 3823 C CB  . ALA A 0 501 . 89.724   25.346  -72.032 1.00 31.51 501 A 1 
ATOM 3824 O O   . ALA A 0 501 . 87.681   23.520  -71.586 1.00 31.51 501 A 1 
ATOM 3825 N N   . ALA A 0 502 . 88.170   23.194  -69.428 1.00 29.18 502 A 1 
ATOM 3826 C CA  . ALA A 0 502 . 86.931   22.455  -69.132 1.00 29.18 502 A 1 
ATOM 3827 C C   . ALA A 0 502 . 86.252   22.883  -67.813 1.00 29.18 502 A 1 
ATOM 3828 C CB  . ALA A 0 502 . 87.242   20.951  -69.187 1.00 29.18 502 A 1 
ATOM 3829 O O   . ALA A 0 502 . 86.269   22.148  -66.830 1.00 29.18 502 A 1 
ATOM 3830 N N   . SER A 0 503 . 85.624   24.067  -67.788 1.00 38.38 503 A 1 
ATOM 3831 C CA  . SER A 0 503 . 84.862   24.551  -66.618 1.00 38.38 503 A 1 
ATOM 3832 C C   . SER A 0 503 . 83.856   25.669  -66.952 1.00 38.38 503 A 1 
ATOM 3833 C CB  . SER A 0 503 . 85.823   24.979  -65.493 1.00 38.38 503 A 1 
ATOM 3834 O O   . SER A 0 503 . 84.023   26.825  -66.564 1.00 38.38 503 A 1 
ATOM 3835 O OG  . SER A 0 503 . 86.847   25.830  -65.974 1.00 38.38 503 A 1 
ATOM 3836 N N   . LYS A 0 504 . 82.772   25.344  -67.676 1.00 34.63 504 A 1 
ATOM 3837 C CA  . LYS A 0 504 . 81.620   26.263  -67.821 1.00 34.63 504 A 1 
ATOM 3838 C C   . LYS A 0 504 . 80.271   25.558  -68.022 1.00 34.63 504 A 1 
ATOM 3839 C CB  . LYS A 0 504 . 81.918   27.363  -68.868 1.00 34.63 504 A 1 
ATOM 3840 O O   . LYS A 0 504 . 79.556   25.827  -68.984 1.00 34.63 504 A 1 
ATOM 3841 C CG  . LYS A 0 504 . 81.182   28.654  -68.472 1.00 34.63 504 A 1 
ATOM 3842 C CD  . LYS A 0 504 . 81.580   29.856  -69.335 1.00 34.63 504 A 1 
ATOM 3843 C CE  . LYS A 0 504 . 80.941   31.108  -68.722 1.00 34.63 504 A 1 
ATOM 3844 N NZ  . LYS A 0 504 . 81.329   32.344  -69.441 1.00 34.63 504 A 1 
ATOM 3845 N N   . ALA A 0 505 . 79.936   24.647  -67.110 1.00 36.49 505 A 1 
ATOM 3846 C CA  . ALA A 0 505 . 78.563   24.162  -66.966 1.00 36.49 505 A 1 
ATOM 3847 C C   . ALA A 0 505 . 77.680   25.285  -66.387 1.00 36.49 505 A 1 
ATOM 3848 C CB  . ALA A 0 505 . 78.563   22.907  -66.084 1.00 36.49 505 A 1 
ATOM 3849 O O   . ALA A 0 505 . 78.113   26.005  -65.489 1.00 36.49 505 A 1 
ATOM 3850 N N   . GLY A 0 506 . 76.475   25.462  -66.932 1.00 32.14 506 A 1 
ATOM 3851 C CA  . GLY A 0 506 . 75.481   26.406  -66.415 1.00 32.14 506 A 1 
ATOM 3852 C C   . GLY A 0 506 . 74.538   25.743  -65.412 1.00 32.14 506 A 1 
ATOM 3853 O O   . GLY A 0 506 . 74.392   24.521  -65.418 1.00 32.14 506 A 1 
ATOM 3854 N N   . GLN A 0 507 . 73.881   26.551  -64.580 1.00 34.16 507 A 1 
ATOM 3855 C CA  . GLN A 0 507 . 72.845   26.084  -63.658 1.00 34.16 507 A 1 
ATOM 3856 C C   . GLN A 0 507 . 71.687   25.441  -64.434 1.00 34.16 507 A 1 
ATOM 3857 C CB  . GLN A 0 507 . 72.326   27.269  -62.825 1.00 34.16 507 A 1 
ATOM 3858 O O   . GLN A 0 507 . 71.065   26.083  -65.280 1.00 34.16 507 A 1 
ATOM 3859 C CG  . GLN A 0 507 . 73.367   27.817  -61.834 1.00 34.16 507 A 1 
ATOM 3860 C CD  . GLN A 0 507 . 73.209   29.320  -61.639 1.00 34.16 507 A 1 
ATOM 3861 N NE2 . GLN A 0 507 . 72.624   29.774  -60.553 1.00 34.16 507 A 1 
ATOM 3862 O OE1 . GLN A 0 507 . 73.606   30.104  -62.489 1.00 34.16 507 A 1 
ATOM 3863 N N   . ALA A 0 508 . 71.382   24.189  -64.106 1.00 34.58 508 A 1 
ATOM 3864 C CA  . ALA A 0 508 . 70.130   23.529  -64.444 1.00 34.58 508 A 1 
ATOM 3865 C C   . ALA A 0 508 . 69.498   23.102  -63.116 1.00 34.58 508 A 1 
ATOM 3866 C CB  . ALA A 0 508 . 70.413   22.362  -65.400 1.00 34.58 508 A 1 
ATOM 3867 O O   . ALA A 0 508 . 69.898   22.093  -62.542 1.00 34.58 508 A 1 
ATOM 3868 N N   . GLY A 0 509 . 68.590   23.929  -62.592 1.00 34.00 509 A 1 
ATOM 3869 C CA  . GLY A 0 509 . 67.898   23.642  -61.338 1.00 34.00 509 A 1 
ATOM 3870 C C   . GLY A 0 509 . 66.955   22.458  -61.517 1.00 34.00 509 A 1 
ATOM 3871 O O   . GLY A 0 509 . 66.004   22.547  -62.295 1.00 34.00 509 A 1 
ATOM 3872 N N   . TYR A 0 510 . 67.238   21.366  -60.813 1.00 31.88 510 A 1 
ATOM 3873 C CA  . TYR A 0 510 . 66.309   20.263  -60.617 1.00 31.88 510 A 1 
ATOM 3874 C C   . TYR A 0 510 . 65.753   20.393  -59.199 1.00 31.88 510 A 1 
ATOM 3875 C CB  . TYR A 0 510 . 67.004   18.925  -60.894 1.00 31.88 510 A 1 
ATOM 3876 O O   . TYR A 0 510 . 66.511   20.635  -58.261 1.00 31.88 510 A 1 
ATOM 3877 C CG  . TYR A 0 510 . 66.039   17.842  -61.328 1.00 31.88 510 A 1 
ATOM 3878 C CD1 . TYR A 0 510 . 65.658   16.829  -60.430 1.00 31.88 510 A 1 
ATOM 3879 C CD2 . TYR A 0 510 . 65.516   17.857  -62.637 1.00 31.88 510 A 1 
ATOM 3880 C CE1 . TYR A 0 510 . 64.762   15.824  -60.837 1.00 31.88 510 A 1 
ATOM 3881 C CE2 . TYR A 0 510 . 64.619   16.853  -63.048 1.00 31.88 510 A 1 
ATOM 3882 O OH  . TYR A 0 510 . 63.384   14.863  -62.557 1.00 31.88 510 A 1 
ATOM 3883 C CZ  . TYR A 0 510 . 64.243   15.833  -62.148 1.00 31.88 510 A 1 
ATOM 3884 N N   . TRP A 0 511 . 64.430   20.360  -59.070 1.00 35.66 511 A 1 
ATOM 3885 C CA  . TRP A 0 511 . 63.734   20.852  -57.882 1.00 35.66 511 A 1 
ATOM 3886 C C   . TRP A 0 511 . 63.282   19.675  -57.021 1.00 35.66 511 A 1 
ATOM 3887 C CB  . TRP A 0 511 . 62.577   21.772  -58.303 1.00 35.66 511 A 1 
ATOM 3888 O O   . TRP A 0 511 . 62.174   19.169  -57.198 1.00 35.66 511 A 1 
ATOM 3889 C CG  . TRP A 0 511 . 62.972   23.045  -58.998 1.00 35.66 511 A 1 
ATOM 3890 C CD1 . TRP A 0 511 . 63.388   23.149  -60.281 1.00 35.66 511 A 1 
ATOM 3891 C CD2 . TRP A 0 511 . 62.991   24.409  -58.466 1.00 35.66 511 A 1 
ATOM 3892 C CE2 . TRP A 0 511 . 63.434   25.292  -59.499 1.00 35.66 511 A 1 
ATOM 3893 C CE3 . TRP A 0 511 . 62.677   24.995  -57.220 1.00 35.66 511 A 1 
ATOM 3894 N NE1 . TRP A 0 511 . 63.669   24.466  -60.578 1.00 35.66 511 A 1 
ATOM 3895 C CH2 . TRP A 0 511 . 63.233   27.224  -58.056 1.00 35.66 511 A 1 
ATOM 3896 C CZ2 . TRP A 0 511 . 63.557   26.678  -59.310 1.00 35.66 511 A 1 
ATOM 3897 C CZ3 . TRP A 0 511 . 62.795   26.384  -57.018 1.00 35.66 511 A 1 
ATOM 3898 N N   . GLY A 0 512 . 64.150   19.248  -56.101 1.00 44.57 512 A 1 
ATOM 3899 C CA  . GLY A 0 512 . 63.752   18.373  -55.002 1.00 44.57 512 A 1 
ATOM 3900 C C   . GLY A 0 512 . 62.702   19.090  -54.155 1.00 44.57 512 A 1 
ATOM 3901 O O   . GLY A 0 512 . 62.983   20.140  -53.578 1.00 44.57 512 A 1 
ATOM 3902 N N   . LYS A 0 513 . 61.476   18.563  -54.142 1.00 44.16 513 A 1 
ATOM 3903 C CA  . LYS A 0 513 . 60.390   19.062  -53.297 1.00 44.16 513 A 1 
ATOM 3904 C C   . LYS A 0 513 . 60.365   18.251  -52.010 1.00 44.16 513 A 1 
ATOM 3905 C CB  . LYS A 0 513 . 59.038   18.953  -54.013 1.00 44.16 513 A 1 
ATOM 3906 O O   . LYS A 0 513 . 60.185   17.040  -52.087 1.00 44.16 513 A 1 
ATOM 3907 C CG  . LYS A 0 513 . 58.923   19.884  -55.226 1.00 44.16 513 A 1 
ATOM 3908 C CD  . LYS A 0 513 . 57.480   19.856  -55.735 1.00 44.16 513 A 1 
ATOM 3909 C CE  . LYS A 0 513 . 57.287   20.871  -56.861 1.00 44.16 513 A 1 
ATOM 3910 N NZ  . LYS A 0 513 . 55.843   21.087  -57.111 1.00 44.16 513 A 1 
ATOM 3911 N N   . THR A 0 514 . 60.496   18.923  -50.873 1.00 46.52 514 A 1 
ATOM 3912 C CA  . THR A 0 514 . 60.184   18.345  -49.563 1.00 46.52 514 A 1 
ATOM 3913 C C   . THR A 0 514 . 58.753   18.727  -49.200 1.00 46.52 514 A 1 
ATOM 3914 C CB  . THR A 0 514 . 61.173   18.809  -48.483 1.00 46.52 514 A 1 
ATOM 3915 O O   . THR A 0 514 . 58.370   19.900  -49.300 1.00 46.52 514 A 1 
ATOM 3916 C CG2 . THR A 0 514 . 60.909   18.162  -47.126 1.00 46.52 514 A 1 
ATOM 3917 O OG1 . THR A 0 514 . 62.493   18.453  -48.833 1.00 46.52 514 A 1 
ATOM 3918 N N   . GLY A 0 515 . 57.967   17.741  -48.787 1.00 54.84 515 A 1 
ATOM 3919 C CA  . GLY A 0 515 . 56.607   17.925  -48.302 1.00 54.84 515 A 1 
ATOM 3920 C C   . GLY A 0 515 . 56.298   16.973  -47.157 1.00 54.84 515 A 1 
ATOM 3921 O O   . GLY A 0 515 . 57.034   16.009  -46.927 1.00 54.84 515 A 1 
ATOM 3922 N N   . SER A 0 516 . 55.231   17.299  -46.442 1.00 50.91 516 A 1 
ATOM 3923 C CA  . SER A 0 516 . 54.518   16.368  -45.586 1.00 50.91 516 A 1 
ATOM 3924 C C   . SER A 0 516 . 53.027   16.649  -45.643 1.00 50.91 516 A 1 
ATOM 3925 C CB  . SER A 0 516 . 54.993   16.425  -44.133 1.00 50.91 516 A 1 
ATOM 3926 O O   . SER A 0 516 . 52.613   17.815  -45.571 1.00 50.91 516 A 1 
ATOM 3927 O OG  . SER A 0 516 . 54.779   17.714  -43.572 1.00 50.91 516 A 1 
ATOM 3928 N N   . ASP A 0 517 . 52.276   15.569  -45.695 1.00 63.10 517 A 1 
ATOM 3929 C CA  . ASP A 0 517 . 50.828   15.495  -45.738 1.00 63.10 517 A 1 
ATOM 3930 C C   . ASP A 0 517 . 50.400   14.943  -44.360 1.00 63.10 517 A 1 
ATOM 3931 C CB  . ASP A 0 517 . 50.408   14.599  -46.937 1.00 63.10 517 A 1 
ATOM 3932 O O   . ASP A 0 517 . 51.091   14.090  -43.799 1.00 63.10 517 A 1 
ATOM 3933 C CG  . ASP A 0 517 . 51.022   14.971  -48.317 1.00 63.10 517 A 1 
ATOM 3934 O OD1 . ASP A 0 517 . 52.269   15.075  -48.447 1.00 63.10 517 A 1 
ATOM 3935 O OD2 . ASP A 0 517 . 50.266   15.210  -49.292 1.00 63.10 517 A 1 
ATOM 3936 N N   . TRP A 0 518 . 49.332   15.475  -43.766 1.00 50.05 518 A 1 
ATOM 3937 C CA  . TRP A 0 518 . 48.659   14.877  -42.606 1.00 50.05 518 A 1 
ATOM 3938 C C   . TRP A 0 518 . 47.170   14.923  -42.897 1.00 50.05 518 A 1 
ATOM 3939 C CB  . TRP A 0 518 . 48.980   15.622  -41.296 1.00 50.05 518 A 1 
ATOM 3940 O O   . TRP A 0 518 . 46.595   16.017  -42.924 1.00 50.05 518 A 1 
ATOM 3941 C CG  . TRP A 0 518 . 48.345   15.084  -40.034 1.00 50.05 518 A 1 
ATOM 3942 C CD1 . TRP A 0 518 . 48.767   14.017  -39.310 1.00 50.05 518 A 1 
ATOM 3943 C CD2 . TRP A 0 518 . 47.139   15.555  -39.341 1.00 50.05 518 A 1 
ATOM 3944 C CE2 . TRP A 0 518 . 46.960   14.784  -38.153 1.00 50.05 518 A 1 
ATOM 3945 C CE3 . TRP A 0 518 . 46.165   16.546  -39.603 1.00 50.05 518 A 1 
ATOM 3946 N NE1 . TRP A 0 518 . 47.974   13.857  -38.184 1.00 50.05 518 A 1 
ATOM 3947 C CH2 . TRP A 0 518 . 44.971   16.018  -37.536 1.00 50.05 518 A 1 
ATOM 3948 C CZ2 . TRP A 0 518 . 45.914   15.018  -37.249 1.00 50.05 518 A 1 
ATOM 3949 C CZ3 . TRP A 0 518 . 45.091   16.773  -38.716 1.00 50.05 518 A 1 
ATOM 3950 N N   . ASP A 0 519 . 46.587   13.758  -43.134 1.00 67.80 519 A 1 
ATOM 3951 C CA  . ASP A 0 519 . 45.146   13.594  -43.229 1.00 67.80 519 A 1 
ATOM 3952 C C   . ASP A 0 519 . 44.672   12.886  -41.949 1.00 67.80 519 A 1 
ATOM 3953 C CB  . ASP A 0 519 . 44.748   12.877  -44.541 1.00 67.80 519 A 1 
ATOM 3954 O O   . ASP A 0 519 . 45.364   12.054  -41.356 1.00 67.80 519 A 1 
ATOM 3955 C CG  . ASP A 0 519 . 44.760   13.756  -45.814 1.00 67.80 519 A 1 
ATOM 3956 O OD1 . ASP A 0 519 . 45.142   14.952  -45.752 1.00 67.80 519 A 1 
ATOM 3957 O OD2 . ASP A 0 519 . 44.303   13.262  -46.878 1.00 67.80 519 A 1 
ATOM 3958 N N   . ALA A 0 520 . 43.489   13.265  -41.476 1.00 68.46 520 A 1 
ATOM 3959 C CA  . ALA A 0 520 . 42.850   12.630  -40.332 1.00 68.46 520 A 1 
ATOM 3960 C C   . ALA A 0 520 . 41.358   12.464  -40.600 1.00 68.46 520 A 1 
ATOM 3961 C CB  . ALA A 0 520 . 43.121   13.451  -39.067 1.00 68.46 520 A 1 
ATOM 3962 O O   . ALA A 0 520 . 40.720   13.351  -41.175 1.00 68.46 520 A 1 
ATOM 3963 N N   . TYR A 0 521 . 40.779   11.351  -40.153 1.00 75.38 521 A 1 
ATOM 3964 C CA  . TYR A 0 521 . 39.333   11.145  -40.185 1.00 75.38 521 A 1 
ATOM 3965 C C   . TYR A 0 521 . 38.828   10.529  -38.886 1.00 75.38 521 A 1 
ATOM 3966 C CB  . TYR A 0 521 . 38.902   10.343  -41.426 1.00 75.38 521 A 1 
ATOM 3967 O O   . TYR A 0 521 . 39.508   9.722   -38.251 1.00 75.38 521 A 1 
ATOM 3968 C CG  . TYR A 0 521 . 39.204   8.852   -41.402 1.00 75.38 521 A 1 
ATOM 3969 C CD1 . TYR A 0 521 . 40.352   8.348   -42.043 1.00 75.38 521 A 1 
ATOM 3970 C CD2 . TYR A 0 521 . 38.334   7.969   -40.728 1.00 75.38 521 A 1 
ATOM 3971 C CE1 . TYR A 0 521 . 40.627   6.966   -42.019 1.00 75.38 521 A 1 
ATOM 3972 C CE2 . TYR A 0 521 . 38.631   6.595   -40.658 1.00 75.38 521 A 1 
ATOM 3973 O OH  . TYR A 0 521 . 40.081   4.769   -41.206 1.00 75.38 521 A 1 
ATOM 3974 C CZ  . TYR A 0 521 . 39.783   6.092   -41.302 1.00 75.38 521 A 1 
ATOM 3975 N N   . GLY A 0 522 . 37.593   10.869  -38.525 1.00 78.43 522 A 1 
ATOM 3976 C CA  . GLY A 0 522 . 36.928   10.310  -37.362 1.00 78.43 522 A 1 
ATOM 3977 C C   . GLY A 0 522 . 35.425   10.147  -37.539 1.00 78.43 522 A 1 
ATOM 3978 O O   . GLY A 0 522 . 34.800   10.747  -38.421 1.00 78.43 522 A 1 
ATOM 3979 N N   . ARG A 0 523 . 34.855   9.291   -36.695 1.00 81.91 523 A 1 
ATOM 3980 C CA  . ARG A 0 523 . 33.421   9.035   -36.597 1.00 81.91 523 A 1 
ATOM 3981 C C   . ARG A 0 523 . 33.056   8.710   -35.155 1.00 81.91 523 A 1 
ATOM 3982 C CB  . ARG A 0 523 . 33.055   7.890   -37.546 1.00 81.91 523 A 1 
ATOM 3983 O O   . ARG A 0 523 . 33.576   7.733   -34.628 1.00 81.91 523 A 1 
ATOM 3984 C CG  . ARG A 0 523 . 31.566   7.538   -37.463 1.00 81.91 523 A 1 
ATOM 3985 C CD  . ARG A 0 523 . 31.217   6.584   -38.605 1.00 81.91 523 A 1 
ATOM 3986 N NE  . ARG A 0 523 . 29.778   6.299   -38.612 1.00 81.91 523 A 1 
ATOM 3987 N NH1 . ARG A 0 523 . 29.829   4.187   -37.698 1.00 81.91 523 A 1 
ATOM 3988 N NH2 . ARG A 0 523 . 27.889   5.159   -38.170 1.00 81.91 523 A 1 
ATOM 3989 C CZ  . ARG A 0 523 . 29.184   5.215   -38.176 1.00 81.91 523 A 1 
ATOM 3990 N N   . ASP A 0 524 . 32.150   9.493   -34.589 1.00 84.45 524 A 1 
ATOM 3991 C CA  . ASP A 0 524 . 31.536   9.256   -33.279 1.00 84.45 524 A 1 
ATOM 3992 C C   . ASP A 0 524 . 30.154   8.585   -33.434 1.00 84.45 524 A 1 
ATOM 3993 C CB  . ASP A 0 524 . 31.512   10.561  -32.464 1.00 84.45 524 A 1 
ATOM 3994 O O   . ASP A 0 524 . 29.543   8.609   -34.507 1.00 84.45 524 A 1 
ATOM 3995 C CG  . ASP A 0 524 . 30.824   11.730  -33.172 1.00 84.45 524 A 1 
ATOM 3996 O OD1 . ASP A 0 524 . 29.605   11.610  -33.445 1.00 84.45 524 A 1 
ATOM 3997 O OD2 . ASP A 0 524 . 31.521   12.740  -33.443 1.00 84.45 524 A 1 
ATOM 3998 N N   . GLN A 0 525 . 29.690   7.886   -32.392 1.00 84.73 525 A 1 
ATOM 3999 C CA  . GLN A 0 525 . 28.512   6.997   -32.436 1.00 84.73 525 A 1 
ATOM 4000 C C   . GLN A 0 525 . 27.808   6.909   -31.057 1.00 84.73 525 A 1 
ATOM 4001 C CB  . GLN A 0 525 . 28.955   5.598   -32.941 1.00 84.73 525 A 1 
ATOM 4002 O O   . GLN A 0 525 . 27.713   5.833   -30.459 1.00 84.73 525 A 1 
ATOM 4003 C CG  . GLN A 0 525 . 29.110   5.358   -34.453 1.00 84.73 525 A 1 
ATOM 4004 C CD  . GLN A 0 525 . 27.843   4.836   -35.120 1.00 84.73 525 A 1 
ATOM 4005 N NE2 . GLN A 0 525 . 26.779   5.608   -35.141 1.00 84.73 525 A 1 
ATOM 4006 O OE1 . GLN A 0 525 . 27.803   3.766   -35.733 1.00 84.73 525 A 1 
ATOM 4007 N N   . ASP A 0 526 . 27.276   8.030   -30.562 1.00 88.35 526 A 1 
ATOM 4008 C CA  . ASP A 0 526 . 26.555   8.097   -29.276 1.00 88.35 526 A 1 
ATOM 4009 C C   . ASP A 0 526 . 25.204   7.335   -29.284 1.00 88.35 526 A 1 
ATOM 4010 C CB  . ASP A 0 526 . 26.437   9.572   -28.792 1.00 88.35 526 A 1 
ATOM 4011 O O   . ASP A 0 526 . 24.491   7.232   -30.290 1.00 88.35 526 A 1 
ATOM 4012 C CG  . ASP A 0 526 . 25.030   10.048  -28.366 1.00 88.35 526 A 1 
ATOM 4013 O OD1 . ASP A 0 526 . 24.110   10.070  -29.215 1.00 88.35 526 A 1 
ATOM 4014 O OD2 . ASP A 0 526 . 24.802   10.376  -27.173 1.00 88.35 526 A 1 
ATOM 4015 N N   . LEU A 0 527 . 24.809   6.814   -28.116 1.00 91.70 527 A 1 
ATOM 4016 C CA  . LEU A 0 527 . 23.447   6.337   -27.847 1.00 91.70 527 A 1 
ATOM 4017 C C   . LEU A 0 527 . 23.066   6.489   -26.365 1.00 91.70 527 A 1 
ATOM 4018 C CB  . LEU A 0 527 . 23.323   4.875   -28.335 1.00 91.70 527 A 1 
ATOM 4019 O O   . LEU A 0 527 . 23.245   5.564   -25.570 1.00 91.70 527 A 1 
ATOM 4020 C CG  . LEU A 0 527 . 21.968   4.188   -28.058 1.00 91.70 527 A 1 
ATOM 4021 C CD1 . LEU A 0 527 . 20.775   4.911   -28.686 1.00 91.70 527 A 1 
ATOM 4022 C CD2 . LEU A 0 527 . 21.976   2.759   -28.602 1.00 91.70 527 A 1 
ATOM 4023 N N   . GLU A 0 528 . 22.440   7.610   -25.988 1.00 94.20 528 A 1 
ATOM 4024 C CA  . GLU A 0 528 . 21.866   7.794   -24.642 1.00 94.20 528 A 1 
ATOM 4025 C C   . GLU A 0 528 . 20.365   7.431   -24.588 1.00 94.20 528 A 1 
ATOM 4026 C CB  . GLU A 0 528 . 22.120   9.218   -24.103 1.00 94.20 528 A 1 
ATOM 4027 O O   . GLU A 0 528 . 19.505   8.146   -25.119 1.00 94.20 528 A 1 
ATOM 4028 C CG  . GLU A 0 528 . 21.980   9.277   -22.566 1.00 94.20 528 A 1 
ATOM 4029 C CD  . GLU A 0 528 . 21.652   10.686  -22.046 1.00 94.20 528 A 1 
ATOM 4030 O OE1 . GLU A 0 528 . 20.597   10.872  -21.382 1.00 94.20 528 A 1 
ATOM 4031 O OE2 . GLU A 0 528 . 22.284   11.696  -22.411 1.00 94.20 528 A 1 
ATOM 4032 N N   . VAL A 0 529 . 20.013   6.366   -23.859 1.00 94.81 529 A 1 
ATOM 4033 C CA  . VAL A 0 529 . 18.628   5.945   -23.579 1.00 94.81 529 A 1 
ATOM 4034 C C   . VAL A 0 529 . 18.306   6.087   -22.093 1.00 94.81 529 A 1 
ATOM 4035 C CB  . VAL A 0 529 . 18.351   4.504   -24.052 1.00 94.81 529 A 1 
ATOM 4036 O O   . VAL A 0 529 . 18.919   5.435   -21.253 1.00 94.81 529 A 1 
ATOM 4037 C CG1 . VAL A 0 529 . 16.871   4.130   -23.855 1.00 94.81 529 A 1 
ATOM 4038 C CG2 . VAL A 0 529 . 18.682   4.308   -25.536 1.00 94.81 529 A 1 
ATOM 4039 N N   . ASP A 0 530 . 17.274   6.868   -21.780 1.00 94.02 530 A 1 
ATOM 4040 C CA  . ASP A 0 530 . 16.739   7.062   -20.426 1.00 94.02 530 A 1 
ATOM 4041 C C   . ASP A 0 530 . 15.276   6.592   -20.403 1.00 94.02 530 A 1 
ATOM 4042 C CB  . ASP A 0 530 . 16.915   8.542   -20.039 1.00 94.02 530 A 1 
ATOM 4043 O O   . ASP A 0 530 . 14.431   7.123   -21.129 1.00 94.02 530 A 1 
ATOM 4044 C CG  . ASP A 0 530 . 16.446   8.907   -18.625 1.00 94.02 530 A 1 
ATOM 4045 O OD1 . ASP A 0 530 . 16.176   7.987   -17.822 1.00 94.02 530 A 1 
ATOM 4046 O OD2 . ASP A 0 530 . 16.355   10.130  -18.366 1.00 94.02 530 A 1 
ATOM 4047 N N   . GLU A 0 531 . 14.977   5.543   -19.639 1.00 93.41 531 A 1 
ATOM 4048 C CA  . GLU A 0 531 . 13.672   4.885   -19.575 1.00 93.41 531 A 1 
ATOM 4049 C C   . GLU A 0 531 . 13.242   4.671   -18.122 1.00 93.41 531 A 1 
ATOM 4050 C CB  . GLU A 0 531 . 13.733   3.559   -20.355 1.00 93.41 531 A 1 
ATOM 4051 O O   . GLU A 0 531 . 13.983   4.114   -17.316 1.00 93.41 531 A 1 
ATOM 4052 C CG  . GLU A 0 531 . 12.392   2.810   -20.378 1.00 93.41 531 A 1 
ATOM 4053 C CD  . GLU A 0 531 . 12.397   1.662   -21.397 1.00 93.41 531 A 1 
ATOM 4054 O OE1 . GLU A 0 531 . 11.410   1.563   -22.165 1.00 93.41 531 A 1 
ATOM 4055 O OE2 . GLU A 0 531 . 13.404   0.921   -21.478 1.00 93.41 531 A 1 
ATOM 4056 N N   . SER A 0 532 . 12.019   5.070   -17.782 1.00 94.46 532 A 1 
ATOM 4057 C CA  . SER A 0 532 . 11.445   4.875   -16.451 1.00 94.46 532 A 1 
ATOM 4058 C C   . SER A 0 532 . 9.961    4.522   -16.499 1.00 94.46 532 A 1 
ATOM 4059 C CB  . SER A 0 532 . 11.711   6.082   -15.542 1.00 94.46 532 A 1 
ATOM 4060 O O   . SER A 0 532 . 9.216    4.922   -17.397 1.00 94.46 532 A 1 
ATOM 4061 O OG  . SER A 0 532 . 11.389   7.301   -16.184 1.00 94.46 532 A 1 
ATOM 4062 N N   . TYR A 0 533 . 9.541    3.742   -15.508 1.00 92.79 533 A 1 
ATOM 4063 C CA  . TYR A 0 533 . 8.165    3.315   -15.286 1.00 92.79 533 A 1 
ATOM 4064 C C   . TYR A 0 533 . 7.861    3.380   -13.792 1.00 92.79 533 A 1 
ATOM 4065 C CB  . TYR A 0 533 . 7.973    1.893   -15.830 1.00 92.79 533 A 1 
ATOM 4066 O O   . TYR A 0 533 . 8.637    2.869   -12.986 1.00 92.79 533 A 1 
ATOM 4067 C CG  . TYR A 0 533 . 6.693    1.206   -15.388 1.00 92.79 533 A 1 
ATOM 4068 C CD1 . TYR A 0 533 . 6.711    0.338   -14.276 1.00 92.79 533 A 1 
ATOM 4069 C CD2 . TYR A 0 533 . 5.488    1.436   -16.079 1.00 92.79 533 A 1 
ATOM 4070 C CE1 . TYR A 0 533 . 5.537    -0.329  -13.877 1.00 92.79 533 A 1 
ATOM 4071 C CE2 . TYR A 0 533 . 4.314    0.763   -15.689 1.00 92.79 533 A 1 
ATOM 4072 O OH  . TYR A 0 533 . 3.215    -0.806  -14.254 1.00 92.79 533 A 1 
ATOM 4073 C CZ  . TYR A 0 533 . 4.340    -0.130  -14.598 1.00 92.79 533 A 1 
ATOM 4074 N N   . GLU A 0 534 . 6.732    3.974   -13.419 1.00 90.00 534 A 1 
ATOM 4075 C CA  . GLU A 0 534 . 6.243    3.980   -12.041 1.00 90.00 534 A 1 
ATOM 4076 C C   . GLU A 0 534 . 4.748    3.652   -12.005 1.00 90.00 534 A 1 
ATOM 4077 C CB  . GLU A 0 534 . 6.511    5.325   -11.338 1.00 90.00 534 A 1 
ATOM 4078 O O   . GLU A 0 534 . 3.976    4.212   -12.778 1.00 90.00 534 A 1 
ATOM 4079 C CG  . GLU A 0 534 . 7.964    5.827   -11.439 1.00 90.00 534 A 1 
ATOM 4080 C CD  . GLU A 0 534 . 8.326    6.815   -10.322 1.00 90.00 534 A 1 
ATOM 4081 O OE1 . GLU A 0 534 . 9.498    6.823   -9.877  1.00 90.00 534 A 1 
ATOM 4082 O OE2 . GLU A 0 534 . 7.443    7.442   -9.693  1.00 90.00 534 A 1 
ATOM 4083 N N   . ALA A 0 535 . 4.326    2.786   -11.084 1.00 84.45 535 A 1 
ATOM 4084 C CA  . ALA A 0 535 . 2.918    2.479   -10.840 1.00 84.45 535 A 1 
ATOM 4085 C C   . ALA A 0 535 . 2.613    2.530   -9.337  1.00 84.45 535 A 1 
ATOM 4086 C CB  . ALA A 0 535 . 2.568    1.128   -11.470 1.00 84.45 535 A 1 
ATOM 4087 O O   . ALA A 0 535 . 3.344    1.956   -8.529  1.00 84.45 535 A 1 
ATOM 4088 N N   . THR A 0 536 . 1.556    3.240   -8.932  1.00 86.08 536 A 1 
ATOM 4089 C CA  . THR A 0 536 . 1.222    3.473   -7.513  1.00 86.08 536 A 1 
ATOM 4090 C C   . THR A 0 536 . -0.265   3.266   -7.253  1.00 86.08 536 A 1 
ATOM 4091 C CB  . THR A 0 536 . 1.666    4.872   -7.060  1.00 86.08 536 A 1 
ATOM 4092 O O   . THR A 0 536 . -1.108   4.071   -7.646  1.00 86.08 536 A 1 
ATOM 4093 C CG2 . THR A 0 536 . 1.277    5.181   -5.611  1.00 86.08 536 A 1 
ATOM 4094 O OG1 . THR A 0 536 . 3.070    4.952   -7.076  1.00 86.08 536 A 1 
ATOM 4095 N N   . TRP A 0 537 . -0.610   2.194   -6.538  1.00 66.84 537 A 1 
ATOM 4096 C CA  . TRP A 0 537 . -1.972   1.661   -6.502  1.00 66.84 537 A 1 
ATOM 4097 C C   . TRP A 0 537 . -2.572   1.518   -5.098  1.00 66.84 537 A 1 
ATOM 4098 C CB  . TRP A 0 537 . -2.008   0.307   -7.231  1.00 66.84 537 A 1 
ATOM 4099 O O   . TRP A 0 537 . -1.898   1.330   -4.089  1.00 66.84 537 A 1 
ATOM 4100 C CG  . TRP A 0 537 . -1.976   0.297   -8.730  1.00 66.84 537 A 1 
ATOM 4101 C CD1 . TRP A 0 537 . -1.938   1.361   -9.568  1.00 66.84 537 A 1 
ATOM 4102 C CD2 . TRP A 0 537 . -2.044   -0.879  -9.598  1.00 66.84 537 A 1 
ATOM 4103 C CE2 . TRP A 0 537 . -2.070   -0.443  -10.954 1.00 66.84 537 A 1 
ATOM 4104 C CE3 . TRP A 0 537 . -2.114   -2.273  -9.371  1.00 66.84 537 A 1 
ATOM 4105 N NE1 . TRP A 0 537 . -2.014   0.925   -10.874 1.00 66.84 537 A 1 
ATOM 4106 C CH2 . TRP A 0 537 . -2.234   -2.711  -11.774 1.00 66.84 537 A 1 
ATOM 4107 C CZ2 . TRP A 0 537 . -2.174   -1.332  -12.029 1.00 66.84 537 A 1 
ATOM 4108 C CZ3 . TRP A 0 537 . -2.205   -3.180  -10.447 1.00 66.84 537 A 1 
ATOM 4109 N N   . ALA A 0 538 . -3.906   1.486   -5.095  1.00 74.52 538 A 1 
ATOM 4110 C CA  . ALA A 0 538 . -4.771   0.912   -4.068  1.00 74.52 538 A 1 
ATOM 4111 C C   . ALA A 0 538 . -4.832   1.580   -2.681  1.00 74.52 538 A 1 
ATOM 4112 C CB  . ALA A 0 538 . -4.492   -0.589  -3.957  1.00 74.52 538 A 1 
ATOM 4113 O O   . ALA A 0 538 . -3.881   1.634   -1.896  1.00 74.52 538 A 1 
ATOM 4114 N N   . LYS A 0 539 . -6.065   1.946   -2.324  1.00 88.59 539 A 1 
ATOM 4115 C CA  . LYS A 0 539 . -6.569   2.125   -0.961  1.00 88.59 539 A 1 
ATOM 4116 C C   . LYS A 0 539 . -7.952   1.469   -0.890  1.00 88.59 539 A 1 
ATOM 4117 C CB  . LYS A 0 539 . -6.648   3.616   -0.573  1.00 88.59 539 A 1 
ATOM 4118 O O   . LYS A 0 539 . -8.768   1.739   -1.772  1.00 88.59 539 A 1 
ATOM 4119 C CG  . LYS A 0 539 . -5.365   4.410   -0.876  1.00 88.59 539 A 1 
ATOM 4120 C CD  . LYS A 0 539 . -5.572   5.928   -0.761  1.00 88.59 539 A 1 
ATOM 4121 C CE  . LYS A 0 539 . -4.376   6.699   -1.346  1.00 88.59 539 A 1 
ATOM 4122 N NZ  . LYS A 0 539 . -4.212   6.456   -2.807  1.00 88.59 539 A 1 
ATOM 4123 N N   . SER A 0 540 . -8.217   0.655   0.128   1.00 85.29 540 A 1 
ATOM 4124 C CA  . SER A 0 540 . -9.560   0.176   0.480   1.00 85.29 540 A 1 
ATOM 4125 C C   . SER A 0 540 . -9.974   0.713   1.842   1.00 85.29 540 A 1 
ATOM 4126 C CB  . SER A 0 540 . -9.704   -1.359  0.432   1.00 85.29 540 A 1 
ATOM 4127 O O   . SER A 0 540 . -9.136   0.926   2.725   1.00 85.29 540 A 1 
ATOM 4128 O OG  . SER A 0 540 . -9.191   -2.031  1.568   1.00 85.29 540 A 1 
ATOM 4129 N N   . TYR A 0 541 . -11.272  0.913   2.003   1.00 92.20 541 A 1 
ATOM 4130 C CA  . TYR A 0 541 . -11.932  1.125   3.277   1.00 92.20 541 A 1 
ATOM 4131 C C   . TYR A 0 541 . -13.207  0.293   3.277   1.00 92.20 541 A 1 
ATOM 4132 C CB  . TYR A 0 541 . -12.233  2.611   3.484   1.00 92.20 541 A 1 
ATOM 4133 O O   . TYR A 0 541 . -14.024  0.425   2.370   1.00 92.20 541 A 1 
ATOM 4134 C CG  . TYR A 0 541 . -13.083  2.874   4.711   1.00 92.20 541 A 1 
ATOM 4135 C CD1 . TYR A 0 541 . -14.482  2.992   4.588   1.00 92.20 541 A 1 
ATOM 4136 C CD2 . TYR A 0 541 . -12.482  2.925   5.983   1.00 92.20 541 A 1 
ATOM 4137 C CE1 . TYR A 0 541 . -15.274  3.198   5.733   1.00 92.20 541 A 1 
ATOM 4138 C CE2 . TYR A 0 541 . -13.274  3.115   7.133   1.00 92.20 541 A 1 
ATOM 4139 O OH  . TYR A 0 541 . -15.446  3.467   8.103   1.00 92.20 541 A 1 
ATOM 4140 C CZ  . TYR A 0 541 . -14.672  3.263   7.005   1.00 92.20 541 A 1 
ATOM 4141 N N   . ASP A 0 542 . -13.353  -0.540  4.291   1.00 90.58 542 A 1 
ATOM 4142 C CA  . ASP A 0 542 . -14.451  -1.471  4.479   1.00 90.58 542 A 1 
ATOM 4143 C C   . ASP A 0 542 . -14.996  -1.242  5.898   1.00 90.58 542 A 1 
ATOM 4144 C CB  . ASP A 0 542 . -13.932  -2.907  4.261   1.00 90.58 542 A 1 
ATOM 4145 O O   . ASP A 0 542 . -14.217  -1.100  6.843   1.00 90.58 542 A 1 
ATOM 4146 C CG  . ASP A 0 542 . -13.170  -3.094  2.932   1.00 90.58 542 A 1 
ATOM 4147 O OD1 . ASP A 0 542 . -13.827  -3.095  1.867   1.00 90.58 542 A 1 
ATOM 4148 O OD2 . ASP A 0 542 . -11.916  -3.247  2.971   1.00 90.58 542 A 1 
ATOM 4149 N N   . ALA A 0 543 . -16.314  -1.174  6.053   1.00 93.88 543 A 1 
ATOM 4150 C CA  . ALA A 0 543 . -16.995  -1.037  7.334   1.00 93.88 543 A 1 
ATOM 4151 C C   . ALA A 0 543 . -18.283  -1.861  7.326   1.00 93.88 543 A 1 
ATOM 4152 C CB  . ALA A 0 543 . -17.287  0.444   7.597   1.00 93.88 543 A 1 
ATOM 4153 O O   . ALA A 0 543 . -19.018  -1.825  6.338   1.00 93.88 543 A 1 
ATOM 4154 N N   . GLU A 0 544 . -18.564  -2.565  8.417   1.00 93.22 544 A 1 
ATOM 4155 C CA  . GLU A 0 544 . -19.769  -3.378  8.605   1.00 93.22 544 A 1 
ATOM 4156 C C   . GLU A 0 544 . -20.288  -3.175  10.030  1.00 93.22 544 A 1 
ATOM 4157 C CB  . GLU A 0 544 . -19.480  -4.875  8.360   1.00 93.22 544 A 1 
ATOM 4158 O O   . GLU A 0 544 . -19.499  -3.240  10.971  1.00 93.22 544 A 1 
ATOM 4159 C CG  . GLU A 0 544 . -18.921  -5.183  6.958   1.00 93.22 544 A 1 
ATOM 4160 C CD  . GLU A 0 544 . -18.785  -6.688  6.654   1.00 93.22 544 A 1 
ATOM 4161 O OE1 . GLU A 0 544 . -18.916  -7.047  5.459   1.00 93.22 544 A 1 
ATOM 4162 O OE2 . GLU A 0 544 . -18.525  -7.484  7.585   1.00 93.22 544 A 1 
ATOM 4163 N N   . SER A 0 545 . -21.594  -2.964  10.185  1.00 95.80 545 A 1 
ATOM 4164 C CA  . SER A 0 545 . -22.284  -2.964  11.475  1.00 95.80 545 A 1 
ATOM 4165 C C   . SER A 0 545 . -23.446  -3.959  11.471  1.00 95.80 545 A 1 
ATOM 4166 C CB  . SER A 0 545 . -22.752  -1.563  11.878  1.00 95.80 545 A 1 
ATOM 4167 O O   . SER A 0 545 . -24.100  -4.187  10.447  1.00 95.80 545 A 1 
ATOM 4168 O OG  . SER A 0 545 . -23.749  -1.061  11.005  1.00 95.80 545 A 1 
ATOM 4169 N N   . TYR A 0 546 . -23.708  -4.565  12.625  1.00 93.43 546 A 1 
ATOM 4170 C CA  . TYR A 0 546 . -24.845  -5.449  12.869  1.00 93.43 546 A 1 
ATOM 4171 C C   . TYR A 0 546 . -25.443  -5.171  14.241  1.00 93.43 546 A 1 
ATOM 4172 C CB  . TYR A 0 546 . -24.399  -6.918  12.795  1.00 93.43 546 A 1 
ATOM 4173 O O   . TYR A 0 546 . -24.734  -5.302  15.235  1.00 93.43 546 A 1 
ATOM 4174 C CG  . TYR A 0 546 . -25.412  -7.925  13.333  1.00 93.43 546 A 1 
ATOM 4175 C CD1 . TYR A 0 546 . -25.055  -8.829  14.354  1.00 93.43 546 A 1 
ATOM 4176 C CD2 . TYR A 0 546 . -26.722  -7.946  12.825  1.00 93.43 546 A 1 
ATOM 4177 C CE1 . TYR A 0 546 . -25.977  -9.797  14.805  1.00 93.43 546 A 1 
ATOM 4178 C CE2 . TYR A 0 546 . -27.644  -8.911  13.264  1.00 93.43 546 A 1 
ATOM 4179 O OH  . TYR A 0 546 . -28.114  -10.871 14.557  1.00 93.43 546 A 1 
ATOM 4180 C CZ  . TYR A 0 546 . -27.260  -9.865  14.225  1.00 93.43 546 A 1 
ATOM 4181 N N   . ASP A 0 547 . -26.751  -4.914  14.293  1.00 91.89 547 A 1 
ATOM 4182 C CA  . ASP A 0 547 . -27.521  -4.924  15.535  1.00 91.89 547 A 1 
ATOM 4183 C C   . ASP A 0 547 . -28.527  -6.080  15.549  1.00 91.89 547 A 1 
ATOM 4184 C CB  . ASP A 0 547 . -28.285  -3.620  15.797  1.00 91.89 547 A 1 
ATOM 4185 O O   . ASP A 0 547 . -29.260  -6.314  14.581  1.00 91.89 547 A 1 
ATOM 4186 C CG  . ASP A 0 547 . -27.538  -2.345  15.423  1.00 91.89 547 A 1 
ATOM 4187 O OD1 . ASP A 0 547 . -26.603  -1.977  16.163  1.00 91.89 547 A 1 
ATOM 4188 O OD2 . ASP A 0 547 . -27.995  -1.718  14.434  1.00 91.89 547 A 1 
ATOM 4189 N N   . GLU A 0 548 . -28.652  -6.728  16.701  1.00 92.69 548 A 1 
ATOM 4190 C CA  . GLU A 0 548 . -29.793  -7.557  17.077  1.00 92.69 548 A 1 
ATOM 4191 C C   . GLU A 0 548 . -30.298  -7.120  18.443  1.00 92.69 548 A 1 
ATOM 4192 C CB  . GLU A 0 548 . -29.404  -9.041  17.052  1.00 92.69 548 A 1 
ATOM 4193 O O   . GLU A 0 548 . -29.534  -7.061  19.401  1.00 92.69 548 A 1 
ATOM 4194 C CG  . GLU A 0 548 . -30.420  -9.976  17.735  1.00 92.69 548 A 1 
ATOM 4195 C CD  . GLU A 0 548 . -30.252  -11.455 17.345  1.00 92.69 548 A 1 
ATOM 4196 O OE1 . GLU A 0 548 . -31.288  -12.155 17.234  1.00 92.69 548 A 1 
ATOM 4197 O OE2 . GLU A 0 548 . -29.168  -11.885 16.879  1.00 92.69 548 A 1 
ATOM 4198 N N   . TRP A 0 549 . -31.591  -6.840  18.552  1.00 91.34 549 A 1 
ATOM 4199 C CA  . TRP A 0 549 . -32.207  -6.475  19.823  1.00 91.34 549 A 1 
ATOM 4200 C C   . TRP A 0 549 . -33.584  -7.105  19.968  1.00 91.34 549 A 1 
ATOM 4201 C CB  . TRP A 0 549 . -32.250  -4.948  19.973  1.00 91.34 549 A 1 
ATOM 4202 O O   . TRP A 0 549 . -34.302  -7.290  18.984  1.00 91.34 549 A 1 
ATOM 4203 C CG  . TRP A 0 549 . -32.952  -4.205  18.874  1.00 91.34 549 A 1 
ATOM 4204 C CD1 . TRP A 0 549 . -32.367  -3.766  17.737  1.00 91.34 549 A 1 
ATOM 4205 C CD2 . TRP A 0 549 . -34.356  -3.813  18.777  1.00 91.34 549 A 1 
ATOM 4206 C CE2 . TRP A 0 549 . -34.550  -3.136  17.534  1.00 91.34 549 A 1 
ATOM 4207 C CE3 . TRP A 0 549 . -35.486  -3.955  19.611  1.00 91.34 549 A 1 
ATOM 4208 N NE1 . TRP A 0 549 . -33.302  -3.134  16.943  1.00 91.34 549 A 1 
ATOM 4209 C CH2 . TRP A 0 549 . -36.905  -2.799  17.991  1.00 91.34 549 A 1 
ATOM 4210 C CZ2 . TRP A 0 549 . -35.802  -2.638  17.135  1.00 91.34 549 A 1 
ATOM 4211 C CZ3 . TRP A 0 549 . -36.741  -3.443  19.230  1.00 91.34 549 A 1 
ATOM 4212 N N   . ASP A 0 550 . -33.955  -7.404  21.209  1.00 86.86 550 A 1 
ATOM 4213 C CA  . ASP A 0 550 . -35.312  -7.770  21.602  1.00 86.86 550 A 1 
ATOM 4214 C C   . ASP A 0 550 . -35.777  -6.857  22.741  1.00 86.86 550 A 1 
ATOM 4215 C CB  . ASP A 0 550 . -35.398  -9.264  21.971  1.00 86.86 550 A 1 
ATOM 4216 O O   . ASP A 0 550 . -35.012  -6.520  23.647  1.00 86.86 550 A 1 
ATOM 4217 C CG  . ASP A 0 550 . -36.824  -9.840  21.896  1.00 86.86 550 A 1 
ATOM 4218 O OD1 . ASP A 0 550 . -37.771  -9.077  21.582  1.00 86.86 550 A 1 
ATOM 4219 O OD2 . ASP A 0 550 . -36.957  -11.068 22.099  1.00 86.86 550 A 1 
ATOM 4220 N N   . ASN A 0 551 . -37.038  -6.446  22.677  1.00 85.41 551 A 1 
ATOM 4221 C CA  . ASN A 0 551 . -37.747  -5.740  23.733  1.00 85.41 551 A 1 
ATOM 4222 C C   . ASN A 0 551 . -39.059  -6.477  23.965  1.00 85.41 551 A 1 
ATOM 4223 C CB  . ASN A 0 551 . -37.977  -4.273  23.330  1.00 85.41 551 A 1 
ATOM 4224 O O   . ASN A 0 551 . -39.991  -6.361  23.161  1.00 85.41 551 A 1 
ATOM 4225 C CG  . ASN A 0 551 . -38.689  -3.469  24.413  1.00 85.41 551 A 1 
ATOM 4226 N ND2 . ASN A 0 551 . -39.952  -3.714  24.683  1.00 85.41 551 A 1 
ATOM 4227 O OD1 . ASN A 0 551 . -38.106  -2.577  25.002  1.00 85.41 551 A 1 
ATOM 4228 N N   . LYS A 0 552 . -39.138  -7.188  25.082  1.00 83.03 552 A 1 
ATOM 4229 C CA  . LYS A 0 552 . -40.312  -7.951  25.479  1.00 83.03 552 A 1 
ATOM 4230 C C   . LYS A 0 552 . -40.906  -7.344  26.749  1.00 83.03 552 A 1 
ATOM 4231 C CB  . LYS A 0 552 . -39.891  -9.418  25.584  1.00 83.03 552 A 1 
ATOM 4232 O O   . LYS A 0 552 . -40.273  -7.387  27.802  1.00 83.03 552 A 1 
ATOM 4233 C CG  . LYS A 0 552 . -40.981  -10.287 26.204  1.00 83.03 552 A 1 
ATOM 4234 C CD  . LYS A 0 552 . -40.446  -11.707 26.430  1.00 83.03 552 A 1 
ATOM 4235 C CE  . LYS A 0 552 . -41.361  -12.464 27.389  1.00 83.03 552 A 1 
ATOM 4236 N NZ  . LYS A 0 552 . -41.406  -11.786 28.706  1.00 83.03 552 A 1 
ATOM 4237 N N   . ASP A 0 553 . -42.121  -6.840  26.583  1.00 79.11 553 A 1 
ATOM 4238 C CA  . ASP A 0 553 . -42.971  -6.168  27.562  1.00 79.11 553 A 1 
ATOM 4239 C C   . ASP A 0 553 . -44.101  -7.139  27.956  1.00 79.11 553 A 1 
ATOM 4240 C CB  . ASP A 0 553 . -43.472  -4.875  26.892  1.00 79.11 553 A 1 
ATOM 4241 O O   . ASP A 0 553 . -44.814  -7.681  27.103  1.00 79.11 553 A 1 
ATOM 4242 C CG  . ASP A 0 553 . -44.451  -4.029  27.710  1.00 79.11 553 A 1 
ATOM 4243 O OD1 . ASP A 0 553 . -44.928  -4.516  28.761  1.00 79.11 553 A 1 
ATOM 4244 O OD2 . ASP A 0 553 . -44.775  -2.928  27.200  1.00 79.11 553 A 1 
ATOM 4245 N N   . ASP A 0 554 . -44.187  -7.439  29.251  1.00 76.34 554 A 1 
ATOM 4246 C CA  . ASP A 0 554 . -44.993  -8.523  29.820  1.00 76.34 554 A 1 
ATOM 4247 C C   . ASP A 0 554 . -46.047  -7.989  30.818  1.00 76.34 554 A 1 
ATOM 4248 C CB  . ASP A 0 554 . -44.030  -9.592  30.390  1.00 76.34 554 A 1 
ATOM 4249 O O   . ASP A 0 554 . -46.301  -8.609  31.855  1.00 76.34 554 A 1 
ATOM 4250 C CG  . ASP A 0 554 . -44.307  -11.008 29.889  1.00 76.34 554 A 1 
ATOM 4251 O OD1 . ASP A 0 554 . -43.988  -11.307 28.718  1.00 76.34 554 A 1 
ATOM 4252 O OD2 . ASP A 0 554 . -44.687  -11.874 30.717  1.00 76.34 554 A 1 
ATOM 4253 N N   . ASP A 0 555 . -46.631  -6.823  30.535  1.00 76.87 555 A 1 
ATOM 4254 C CA  . ASP A 0 555 . -47.553  -6.078  31.406  1.00 76.87 555 A 1 
ATOM 4255 C C   . ASP A 0 555 . -48.773  -6.892  31.913  1.00 76.87 555 A 1 
ATOM 4256 C CB  . ASP A 0 555 . -47.977  -4.788  30.676  1.00 76.87 555 A 1 
ATOM 4257 O O   . ASP A 0 555 . -49.458  -7.607  31.169  1.00 76.87 555 A 1 
ATOM 4258 C CG  . ASP A 0 555 . -48.545  -3.702  31.595  1.00 76.87 555 A 1 
ATOM 4259 O OD1 . ASP A 0 555 . -48.622  -3.951  32.824  1.00 76.87 555 A 1 
ATOM 4260 O OD2 . ASP A 0 555 . -49.006  -2.660  31.076  1.00 76.87 555 A 1 
ATOM 4261 N N   . LYS A 0 556 . -49.069  -6.805  33.220  1.00 72.27 556 A 1 
ATOM 4262 C CA  . LYS A 0 556 . -50.209  -7.485  33.873  1.00 72.27 556 A 1 
ATOM 4263 C C   . LYS A 0 556 . -50.833  -6.593  34.934  1.00 72.27 556 A 1 
ATOM 4264 C CB  . LYS A 0 556 . -49.803  -8.833  34.503  1.00 72.27 556 A 1 
ATOM 4265 O O   . LYS A 0 556 . -50.226  -6.297  35.964  1.00 72.27 556 A 1 
ATOM 4266 C CG  . LYS A 0 556 . -49.257  -9.835  33.478  1.00 72.27 556 A 1 
ATOM 4267 C CD  . LYS A 0 556 . -48.604  -11.061 34.131  1.00 72.27 556 A 1 
ATOM 4268 C CE  . LYS A 0 556 . -47.813  -11.871 33.087  1.00 72.27 556 A 1 
ATOM 4269 N NZ  . LYS A 0 556 . -46.631  -11.129 32.571  1.00 72.27 556 A 1 
ATOM 4270 N N   . TRP A 0 557 . -52.110  -6.275  34.751  1.00 70.04 557 A 1 
ATOM 4271 C CA  . TRP A 0 557 . -52.862  -5.372  35.619  1.00 70.04 557 A 1 
ATOM 4272 C C   . TRP A 0 557 . -54.187  -5.999  36.077  1.00 70.04 557 A 1 
ATOM 4273 C CB  . TRP A 0 557 . -53.025  -4.021  34.906  1.00 70.04 557 A 1 
ATOM 4274 O O   . TRP A 0 557 . -55.005  -6.477  35.288  1.00 70.04 557 A 1 
ATOM 4275 C CG  . TRP A 0 557 . -53.442  -4.085  33.465  1.00 70.04 557 A 1 
ATOM 4276 C CD1 . TRP A 0 557 . -52.599  -4.135  32.405  1.00 70.04 557 A 1 
ATOM 4277 C CD2 . TRP A 0 557 . -54.788  -4.119  32.899  1.00 70.04 557 A 1 
ATOM 4278 C CE2 . TRP A 0 557 . -54.678  -4.167  31.476  1.00 70.04 557 A 1 
ATOM 4279 C CE3 . TRP A 0 557 . -56.093  -4.116  33.449  1.00 70.04 557 A 1 
ATOM 4280 N NE1 . TRP A 0 557 . -53.323  -4.236  31.232  1.00 70.04 557 A 1 
ATOM 4281 C CH2 . TRP A 0 557 . -57.092  -4.175  31.222  1.00 70.04 557 A 1 
ATOM 4282 C CZ2 . TRP A 0 557 . -55.808  -4.181  30.645  1.00 70.04 557 A 1 
ATOM 4283 C CZ3 . TRP A 0 557 . -57.233  -4.150  32.622  1.00 70.04 557 A 1 
ATOM 4284 N N   . GLY A 0 558 . -54.416  -5.999  37.392  1.00 62.11 558 A 1 
ATOM 4285 C CA  . GLY A 0 558 . -55.611  -6.548  38.029  1.00 62.11 558 A 1 
ATOM 4286 C C   . GLY A 0 558 . -56.310  -5.527  38.918  1.00 62.11 558 A 1 
ATOM 4287 O O   . GLY A 0 558 . -55.832  -5.213  40.008  1.00 62.11 558 A 1 
ATOM 4288 N N   . ALA A 0 559 . -57.481  -5.057  38.492  1.00 58.53 559 A 1 
ATOM 4289 C CA  . ALA A 0 559 . -58.357  -4.191  39.273  1.00 58.53 559 A 1 
ATOM 4290 C C   . ALA A 0 559 . -59.569  -4.982  39.794  1.00 58.53 559 A 1 
ATOM 4291 C CB  . ALA A 0 559 . -58.751  -2.978  38.424  1.00 58.53 559 A 1 
ATOM 4292 O O   . ALA A 0 559 . -60.434  -5.422  39.032  1.00 58.53 559 A 1 
ATOM 4293 N N   . GLN A 0 560 . -59.656  -5.132  41.115  1.00 57.87 560 A 1 
ATOM 4294 C CA  . GLN A 0 560 . -60.820  -5.683  41.800  1.00 57.87 560 A 1 
ATOM 4295 C C   . GLN A 0 560 . -61.624  -4.565  42.467  1.00 57.87 560 A 1 
ATOM 4296 C CB  . GLN A 0 560 . -60.407  -6.715  42.855  1.00 57.87 560 A 1 
ATOM 4297 O O   . GLN A 0 560 . -61.128  -3.868  43.355  1.00 57.87 560 A 1 
ATOM 4298 C CG  . GLN A 0 560 . -59.701  -7.965  42.309  1.00 57.87 560 A 1 
ATOM 4299 C CD  . GLN A 0 560 . -59.570  -9.041  43.387  1.00 57.87 560 A 1 
ATOM 4300 N NE2 . GLN A 0 560 . -59.409  -10.293 43.028  1.00 57.87 560 A 1 
ATOM 4301 O OE1 . GLN A 0 560 . -59.645  -8.799  44.582  1.00 57.87 560 A 1 
ATOM 4302 N N   . ALA A 0 561 . -62.895  -4.442  42.085  1.00 52.98 561 A 1 
ATOM 4303 C CA  . ALA A 0 561 . -63.888  -3.683  42.834  1.00 52.98 561 A 1 
ATOM 4304 C C   . ALA A 0 561 . -64.932  -4.643  43.420  1.00 52.98 561 A 1 
ATOM 4305 C CB  . ALA A 0 561 . -64.501  -2.616  41.920  1.00 52.98 561 A 1 
ATOM 4306 O O   . ALA A 0 561 . -65.650  -5.317  42.674  1.00 52.98 561 A 1 
ATOM 4307 N N   . TRP A 0 562 . -65.011  -4.678  44.751  1.00 53.76 562 A 1 
ATOM 4308 C CA  . TRP A 0 562 . -66.001  -5.448  45.505  1.00 53.76 562 A 1 
ATOM 4309 C C   . TRP A 0 562 . -67.077  -4.507  46.053  1.00 53.76 562 A 1 
ATOM 4310 C CB  . TRP A 0 562 . -65.307  -6.218  46.639  1.00 53.76 562 A 1 
ATOM 4311 O O   . TRP A 0 562 . -66.745  -3.518  46.711  1.00 53.76 562 A 1 
ATOM 4312 C CG  . TRP A 0 562 . -64.244  -7.194  46.222  1.00 53.76 562 A 1 
ATOM 4313 C CD1 . TRP A 0 562 . -62.928  -6.911  46.075  1.00 53.76 562 A 1 
ATOM 4314 C CD2 . TRP A 0 562 . -64.378  -8.617  45.904  1.00 53.76 562 A 1 
ATOM 4315 C CE2 . TRP A 0 562 . -63.091  -9.126  45.556  1.00 53.76 562 A 1 
ATOM 4316 C CE3 . TRP A 0 562 . -65.455  -9.532  45.876  1.00 53.76 562 A 1 
ATOM 4317 N NE1 . TRP A 0 562 . -62.245  -8.049  45.691  1.00 53.76 562 A 1 
ATOM 4318 C CH2 . TRP A 0 562 . -63.975  -11.347 45.167  1.00 53.76 562 A 1 
ATOM 4319 C CZ2 . TRP A 0 562 . -62.882  -10.463 45.184  1.00 53.76 562 A 1 
ATOM 4320 C CZ3 . TRP A 0 562 . -65.256  -10.881 45.514  1.00 53.76 562 A 1 
ATOM 4321 N N   . GLY A 0 563 . -68.347  -4.827  45.801  1.00 55.48 563 A 1 
ATOM 4322 C CA  . GLY A 0 563 . -69.519  -4.146  46.358  1.00 55.48 563 A 1 
ATOM 4323 C C   . GLY A 0 563 . -70.568  -5.155  46.834  1.00 55.48 563 A 1 
ATOM 4324 O O   . GLY A 0 563 . -70.438  -6.352  46.575  1.00 55.48 563 A 1 
ATOM 4325 N N   . LYS A 0 564 . -71.576  -4.670  47.567  1.00 50.97 564 A 1 
ATOM 4326 C CA  . LYS A 0 564 . -72.772  -5.427  47.968  1.00 50.97 564 A 1 
ATOM 4327 C C   . LYS A 0 564 . -73.961  -4.475  48.058  1.00 50.97 564 A 1 
ATOM 4328 C CB  . LYS A 0 564 . -72.579  -6.158  49.315  1.00 50.97 564 A 1 
ATOM 4329 O O   . LYS A 0 564 . -74.313  -4.049  49.156  1.00 50.97 564 A 1 
ATOM 4330 C CG  . LYS A 0 564 . -71.503  -7.243  49.272  1.00 50.97 564 A 1 
ATOM 4331 C CD  . LYS A 0 564 . -71.569  -8.176  50.484  1.00 50.97 564 A 1 
ATOM 4332 C CE  . LYS A 0 564 . -70.406  -9.159  50.334  1.00 50.97 564 A 1 
ATOM 4333 N NZ  . LYS A 0 564 . -70.582  -10.374 51.155  1.00 50.97 564 A 1 
ATOM 4334 N N   . ASP A 0 565 . -74.552  -4.144  46.918  1.00 48.65 565 A 1 
ATOM 4335 C CA  . ASP A 0 565 . -75.865  -3.502  46.884  1.00 48.65 565 A 1 
ATOM 4336 C C   . ASP A 0 565 . -76.906  -4.429  47.541  1.00 48.65 565 A 1 
ATOM 4337 C CB  . ASP A 0 565 . -76.283  -3.035  45.463  1.00 48.65 565 A 1 
ATOM 4338 O O   . ASP A 0 565 . -76.793  -5.659  47.540  1.00 48.65 565 A 1 
ATOM 4339 C CG  . ASP A 0 565 . -75.459  -3.579  44.283  1.00 48.65 565 A 1 
ATOM 4340 O OD1 . ASP A 0 565 . -75.065  -4.761  44.316  1.00 48.65 565 A 1 
ATOM 4341 O OD2 . ASP A 0 565 . -75.121  -2.796  43.360  1.00 48.65 565 A 1 
ATOM 4342 N N   . ARG A 0 566 . -77.893  -3.823  48.209  1.00 42.61 566 A 1 
ATOM 4343 C CA  . ARG A 0 566 . -78.948  -4.529  48.955  1.00 42.61 566 A 1 
ATOM 4344 C C   . ARG A 0 566 . -80.294  -3.833  48.782  1.00 42.61 566 A 1 
ATOM 4345 C CB  . ARG A 0 566 . -78.549  -4.703  50.433  1.00 42.61 566 A 1 
ATOM 4346 O O   . ARG A 0 566 . -80.951  -3.471  49.763  1.00 42.61 566 A 1 
ATOM 4347 C CG  . ARG A 0 566 . -77.317  -5.609  50.609  1.00 42.61 566 A 1 
ATOM 4348 C CD  . ARG A 0 566 . -77.057  -5.970  52.074  1.00 42.61 566 A 1 
ATOM 4349 N NE  . ARG A 0 566 . -78.158  -6.793  52.617  1.00 42.61 566 A 1 
ATOM 4350 N NH1 . ARG A 0 566 . -78.784  -5.425  54.355  1.00 42.61 566 A 1 
ATOM 4351 N NH2 . ARG A 0 566 . -80.064  -7.173  53.780  1.00 42.61 566 A 1 
ATOM 4352 C CZ  . ARG A 0 566 . -78.988  -6.462  53.587  1.00 42.61 566 A 1 
ATOM 4353 N N   . ASP A 0 567 . -80.677  -3.592  47.534  1.00 49.78 567 A 1 
ATOM 4354 C CA  . ASP A 0 567 . -81.924  -2.923  47.196  1.00 49.78 567 A 1 
ATOM 4355 C C   . ASP A 0 567 . -83.165  -3.797  47.460  1.00 49.78 567 A 1 
ATOM 4356 C CB  . ASP A 0 567 . -81.855  -2.300  45.791  1.00 49.78 567 A 1 
ATOM 4357 O O   . ASP A 0 567 . -83.136  -5.024  47.539  1.00 49.78 567 A 1 
ATOM 4358 C CG  . ASP A 0 567 . -81.607  -3.287  44.648  1.00 49.78 567 A 1 
ATOM 4359 O OD1 . ASP A 0 567 . -80.609  -4.029  44.749  1.00 49.78 567 A 1 
ATOM 4360 O OD2 . ASP A 0 567 . -82.403  -3.222  43.682  1.00 49.78 567 A 1 
ATOM 4361 N N   . LEU A 0 568 . -84.291  -3.126  47.715  1.00 38.19 568 A 1 
ATOM 4362 C CA  . LEU A 0 568 . -85.527  -3.752  48.186  1.00 38.19 568 A 1 
ATOM 4363 C C   . LEU A 0 568 . -86.497  -3.987  47.026  1.00 38.19 568 A 1 
ATOM 4364 C CB  . LEU A 0 568 . -86.104  -2.926  49.354  1.00 38.19 568 A 1 
ATOM 4365 O O   . LEU A 0 568 . -87.459  -3.235  46.826  1.00 38.19 568 A 1 
ATOM 4366 C CG  . LEU A 0 568 . -85.564  -3.404  50.715  1.00 38.19 568 A 1 
ATOM 4367 C CD1 . LEU A 0 568 . -85.717  -2.307  51.768  1.00 38.19 568 A 1 
ATOM 4368 C CD2 . LEU A 0 568 . -86.340  -4.632  51.210  1.00 38.19 568 A 1 
ATOM 4369 N N   . TYR A 0 569 . -86.262  -5.065  46.277  1.00 34.18 569 A 1 
ATOM 4370 C CA  . TYR A 0 569 . -87.161  -5.492  45.209  1.00 34.18 569 A 1 
ATOM 4371 C C   . TYR A 0 569 . -88.580  -5.786  45.745  1.00 34.18 569 A 1 
ATOM 4372 C CB  . TYR A 0 569 . -86.562  -6.694  44.462  1.00 34.18 569 A 1 
ATOM 4373 O O   . TYR A 0 569 . -88.765  -6.491  46.738  1.00 34.18 569 A 1 
ATOM 4374 C CG  . TYR A 0 569 . -87.081  -6.822  43.042  1.00 34.18 569 A 1 
ATOM 4375 C CD1 . TYR A 0 569 . -88.239  -7.574  42.760  1.00 34.18 569 A 1 
ATOM 4376 C CD2 . TYR A 0 569 . -86.390  -6.177  41.999  1.00 34.18 569 A 1 
ATOM 4377 C CE1 . TYR A 0 569 . -88.705  -7.679  41.434  1.00 34.18 569 A 1 
ATOM 4378 C CE2 . TYR A 0 569 . -86.846  -6.284  40.672  1.00 34.18 569 A 1 
ATOM 4379 O OH  . TYR A 0 569 . -88.434  -7.158  39.104  1.00 34.18 569 A 1 
ATOM 4380 C CZ  . TYR A 0 569 . -88.003  -7.041  40.388  1.00 34.18 569 A 1 
ATOM 4381 N N   . GLY A 0 570 . -89.613  -5.256  45.073  1.00 36.64 570 A 1 
ATOM 4382 C CA  . GLY A 0 570 . -91.018  -5.619  45.330  1.00 36.64 570 A 1 
ATOM 4383 C C   . GLY A 0 570 . -91.940  -4.567  45.970  1.00 36.64 570 A 1 
ATOM 4384 O O   . GLY A 0 570 . -93.066  -4.912  46.332  1.00 36.64 570 A 1 
ATOM 4385 N N   . ALA A 0 571 . -91.547  -3.290  46.072  1.00 34.49 571 A 1 
ATOM 4386 C CA  . ALA A 0 571 . -92.377  -2.199  46.623  1.00 34.49 571 A 1 
ATOM 4387 C C   . ALA A 0 571 . -93.578  -1.767  45.729  1.00 34.49 571 A 1 
ATOM 4388 C CB  . ALA A 0 571 . -91.454  -1.033  47.007  1.00 34.49 571 A 1 
ATOM 4389 O O   . ALA A 0 571 . -93.760  -0.592  45.400  1.00 34.49 571 A 1 
ATOM 4390 N N   . SER A 0 572 . -94.427  -2.718  45.329  1.00 31.44 572 A 1 
ATOM 4391 C CA  . SER A 0 572 . -95.564  -2.504  44.423  1.00 31.44 572 A 1 
ATOM 4392 C C   . SER A 0 572 . -96.776  -1.826  45.090  1.00 31.44 572 A 1 
ATOM 4393 C CB  . SER A 0 572 . -95.943  -3.798  43.687  1.00 31.44 572 A 1 
ATOM 4394 O O   . SER A 0 572 . -97.629  -2.443  45.718  1.00 31.44 572 A 1 
ATOM 4395 O OG  . SER A 0 572 . -96.223  -4.874  44.562  1.00 31.44 572 A 1 
ATOM 4396 N N   . SER A 0 573 . -96.862  -0.509  44.896  1.00 29.34 573 A 1 
ATOM 4397 C CA  . SER A 0 573 . -98.108  0.248   44.675  1.00 29.34 573 A 1 
ATOM 4398 C C   . SER A 0 573 . -99.372  -0.111  45.491  1.00 29.34 573 A 1 
ATOM 4399 C CB  . SER A 0 573 . -98.435  0.213   43.170  1.00 29.34 573 A 1 
ATOM 4400 O O   . SER A 0 573 . -100.314 -0.661  44.932  1.00 29.34 573 A 1 
ATOM 4401 O OG  . SER A 0 573 . -98.722  -1.103  42.738  1.00 29.34 573 A 1 
ATOM 4402 N N   . TYR A 0 574 . -99.496  0.394   46.726  1.00 31.61 574 A 1 
ATOM 4403 C CA  . TYR A 0 574 . -100.766 0.954   47.235  1.00 31.61 574 A 1 
ATOM 4404 C C   . TYR A 0 574 . -100.493 2.067   48.264  1.00 31.61 574 A 1 
ATOM 4405 C CB  . TYR A 0 574 . -101.707 -0.116  47.840  1.00 31.61 574 A 1 
ATOM 4406 O O   . TYR A 0 574 . -99.757  1.877   49.226  1.00 31.61 574 A 1 
ATOM 4407 C CG  . TYR A 0 574 . -102.432 -1.003  46.834  1.00 31.61 574 A 1 
ATOM 4408 C CD1 . TYR A 0 574 . -103.348 -0.443  45.916  1.00 31.61 574 A 1 
ATOM 4409 C CD2 . TYR A 0 574 . -102.125 -2.376  46.759  1.00 31.61 574 A 1 
ATOM 4410 C CE1 . TYR A 0 574 . -103.904 -1.237  44.892  1.00 31.61 574 A 1 
ATOM 4411 C CE2 . TYR A 0 574 . -102.688 -3.176  45.745  1.00 31.61 574 A 1 
ATOM 4412 O OH  . TYR A 0 574 . -104.054 -3.367  43.786  1.00 31.61 574 A 1 
ATOM 4413 C CZ  . TYR A 0 574 . -103.557 -2.604  44.795  1.00 31.61 574 A 1 
ATOM 4414 N N   . GLY A 0 575 . -101.101 3.246   48.088  1.00 33.80 575 A 1 
ATOM 4415 C CA  . GLY A 0 575 . -101.175 4.283   49.131  1.00 33.80 575 A 1 
ATOM 4416 C C   . GLY A 0 575 . -100.011 5.281   49.262  1.00 33.80 575 A 1 
ATOM 4417 O O   . GLY A 0 575 . -100.172 6.258   49.993  1.00 33.80 575 A 1 
ATOM 4418 N N   . ARG A 0 576 . -98.882  5.133   48.551  1.00 31.30 576 A 1 
ATOM 4419 C CA  . ARG A 0 576 . -97.821  6.165   48.532  1.00 31.30 576 A 1 
ATOM 4420 C C   . ARG A 0 576 . -98.043  7.175   47.403  1.00 31.30 576 A 1 
ATOM 4421 C CB  . ARG A 0 576 . -96.406  5.545   48.549  1.00 31.30 576 A 1 
ATOM 4422 O O   . ARG A 0 576 . -97.486  7.046   46.320  1.00 31.30 576 A 1 
ATOM 4423 C CG  . ARG A 0 576 . -95.378  6.572   49.070  1.00 31.30 576 A 1 
ATOM 4424 C CD  . ARG A 0 576 . -93.963  5.988   49.203  1.00 31.30 576 A 1 
ATOM 4425 N NE  . ARG A 0 576 . -93.114  6.806   50.102  1.00 31.30 576 A 1 
ATOM 4426 N NH1 . ARG A 0 576 . -91.219  6.992   48.794  1.00 31.30 576 A 1 
ATOM 4427 N NH2 . ARG A 0 576 . -91.226  7.826   50.859  1.00 31.30 576 A 1 
ATOM 4428 C CZ  . ARG A 0 576 . -91.865  7.203   49.908  1.00 31.30 576 A 1 
ATOM 4429 N N   . ALA A 0 577 . -98.848  8.199   47.677  1.00 28.44 577 A 1 
ATOM 4430 C CA  . ALA A 0 577 . -99.020  9.349   46.790  1.00 28.44 577 A 1 
ATOM 4431 C C   . ALA A 0 577 . -97.796  10.284  46.851  1.00 28.44 577 A 1 
ATOM 4432 C CB  . ALA A 0 577 . -100.345 10.048  47.127  1.00 28.44 577 A 1 
ATOM 4433 O O   . ALA A 0 577 . -97.846  11.360  47.447  1.00 28.44 577 A 1 
ATOM 4434 N N   . ALA A 0 578 . -96.687  9.865   46.237  1.00 28.75 578 A 1 
ATOM 4435 C CA  . ALA A 0 578 . -95.650  10.795  45.814  1.00 28.75 578 A 1 
ATOM 4436 C C   . ALA A 0 578 . -96.203  11.583  44.617  1.00 28.75 578 A 1 
ATOM 4437 C CB  . ALA A 0 578 . -94.365  10.021  45.491  1.00 28.75 578 A 1 
ATOM 4438 O O   . ALA A 0 578 . -96.272  11.074  43.502  1.00 28.75 578 A 1 
ATOM 4439 N N   . SER A 0 579 . -96.683  12.799  44.880  1.00 33.81 579 A 1 
ATOM 4440 C CA  . SER A 0 579 . -97.116  13.727  43.837  1.00 33.81 579 A 1 
ATOM 4441 C C   . SER A 0 579 . -95.885  14.261  43.113  1.00 33.81 579 A 1 
ATOM 4442 C CB  . SER A 0 579 . -97.934  14.863  44.464  1.00 33.81 579 A 1 
ATOM 4443 O O   . SER A 0 579 . -95.323  15.272  43.531  1.00 33.81 579 A 1 
ATOM 4444 O OG  . SER A 0 579 . -98.311  15.818  43.495  1.00 33.81 579 A 1 
ATOM 4445 N N   . GLU A 0 580 . -95.466  13.593  42.041  1.00 30.44 580 A 1 
ATOM 4446 C CA  . GLU A 0 580 . -94.493  14.146  41.100  1.00 30.44 580 A 1 
ATOM 4447 C C   . GLU A 0 580 . -95.153  15.321  40.362  1.00 30.44 580 A 1 
ATOM 4448 C CB  . GLU A 0 580 . -93.960  13.039  40.184  1.00 30.44 580 A 1 
ATOM 4449 O O   . GLU A 0 580 . -95.927  15.158  39.421  1.00 30.44 580 A 1 
ATOM 4450 C CG  . GLU A 0 580 . -92.746  13.516  39.376  1.00 30.44 580 A 1 
ATOM 4451 C CD  . GLU A 0 580 . -92.005  12.323  38.761  1.00 30.44 580 A 1 
ATOM 4452 O OE1 . GLU A 0 580 . -90.808  12.162  39.086  1.00 30.44 580 A 1 
ATOM 4453 O OE2 . GLU A 0 580 . -92.658  11.563  38.010  1.00 30.44 580 A 1 
ATOM 4454 N N   . GLY A 0 581 . -94.942  16.514  40.912  1.00 30.87 581 A 1 
ATOM 4455 C CA  . GLY A 0 581 . -95.658  17.734  40.551  1.00 30.87 581 A 1 
ATOM 4456 C C   . GLY A 0 581 . -94.871  18.986  40.913  1.00 30.87 581 A 1 
ATOM 4457 O O   . GLY A 0 581 . -95.468  19.957  41.366  1.00 30.87 581 A 1 
ATOM 4458 N N   . ASP A 0 582 . -93.543  18.927  40.770  1.00 31.67 582 A 1 
ATOM 4459 C CA  . ASP A 0 582 . -92.644  20.072  40.950  1.00 31.67 582 A 1 
ATOM 4460 C C   . ASP A 0 582 . -91.280  19.814  40.265  1.00 31.67 582 A 1 
ATOM 4461 C CB  . ASP A 0 582 . -92.513  20.394  42.467  1.00 31.67 582 A 1 
ATOM 4462 O O   . ASP A 0 582 . -90.330  19.380  40.914  1.00 31.67 582 A 1 
ATOM 4463 C CG  . ASP A 0 582 . -92.758  21.868  42.819  1.00 31.67 582 A 1 
ATOM 4464 O OD1 . ASP A 0 582 . -92.712  22.726  41.908  1.00 31.67 582 A 1 
ATOM 4465 O OD2 . ASP A 0 582 . -92.966  22.133  44.027  1.00 31.67 582 A 1 
ATOM 4466 N N   . ALA A 0 583 . -91.185  20.018  38.939  1.00 33.74 583 A 1 
ATOM 4467 C CA  . ALA A 0 583 . -89.908  20.143  38.202  1.00 33.74 583 A 1 
ATOM 4468 C C   . ALA A 0 583 . -90.071  20.610  36.731  1.00 33.74 583 A 1 
ATOM 4469 C CB  . ALA A 0 583 . -89.084  18.837  38.257  1.00 33.74 583 A 1 
ATOM 4470 O O   . ALA A 0 583 . -89.495  20.014  35.819  1.00 33.74 583 A 1 
ATOM 4471 N N   . ASP A 0 584 . -90.787  21.710  36.466  1.00 34.24 584 A 1 
ATOM 4472 C CA  . ASP A 0 584 . -90.702  22.388  35.157  1.00 34.24 584 A 1 
ATOM 4473 C C   . ASP A 0 584 . -89.311  23.038  34.986  1.00 34.24 584 A 1 
ATOM 4474 C CB  . ASP A 0 584 . -91.823  23.437  34.985  1.00 34.24 584 A 1 
ATOM 4475 O O   . ASP A 0 584 . -89.131  24.240  35.202  1.00 34.24 584 A 1 
ATOM 4476 C CG  . ASP A 0 584 . -93.180  22.872  34.556  1.00 34.24 584 A 1 
ATOM 4477 O OD1 . ASP A 0 584 . -93.193  21.859  33.823  1.00 34.24 584 A 1 
ATOM 4478 O OD2 . ASP A 0 584 . -94.195  23.513  34.909  1.00 34.24 584 A 1 
ATOM 4479 N N   . LYS A 0 585 . -88.286  22.250  34.624  1.00 35.68 585 A 1 
ATOM 4480 C CA  . LYS A 0 585 . -86.930  22.768  34.382  1.00 35.68 585 A 1 
ATOM 4481 C C   . LYS A 0 585 . -86.312  22.258  33.081  1.00 35.68 585 A 1 
ATOM 4482 C CB  . LYS A 0 585 . -86.037  22.567  35.614  1.00 35.68 585 A 1 
ATOM 4483 O O   . LYS A 0 585 . -85.867  21.123  32.956  1.00 35.68 585 A 1 
ATOM 4484 C CG  . LYS A 0 585 . -84.963  23.665  35.620  1.00 35.68 585 A 1 
ATOM 4485 C CD  . LYS A 0 585 . -84.101  23.620  36.881  1.00 35.68 585 A 1 
ATOM 4486 C CE  . LYS A 0 585 . -83.185  24.848  36.895  1.00 35.68 585 A 1 
ATOM 4487 N NZ  . LYS A 0 585 . -82.284  24.826  38.072  1.00 35.68 585 A 1 
ATOM 4488 N N   . LEU A 0 586 . -86.271  23.170  32.115  1.00 31.64 586 A 1 
ATOM 4489 C CA  . LEU A 0 586 . -85.798  22.971  30.750  1.00 31.64 586 A 1 
ATOM 4490 C C   . LEU A 0 586 . -84.331  22.500  30.679  1.00 31.64 586 A 1 
ATOM 4491 C CB  . LEU A 0 586 . -85.928  24.308  29.988  1.00 31.64 586 A 1 
ATOM 4492 O O   . LEU A 0 586 . -83.425  23.200  31.121  1.00 31.64 586 A 1 
ATOM 4493 C CG  . LEU A 0 586 . -87.336  24.730  29.523  1.00 31.64 586 A 1 
ATOM 4494 C CD1 . LEU A 0 586 . -88.368  24.882  30.644  1.00 31.64 586 A 1 
ATOM 4495 C CD2 . LEU A 0 586 . -87.224  26.084  28.817  1.00 31.64 586 A 1 
ATOM 4496 N N   . GLY A 0 587 . -84.123  21.377  29.991  1.00 30.40 587 A 1 
ATOM 4497 C CA  . GLY A 0 587 . -83.347  21.330  28.746  1.00 30.40 587 A 1 
ATOM 4498 C C   . GLY A 0 587 . -81.877  21.774  28.744  1.00 30.40 587 A 1 
ATOM 4499 O O   . GLY A 0 587 . -81.584  22.917  28.421  1.00 30.40 587 A 1 
ATOM 4500 N N   . TYR A 0 588 . -80.979  20.801  28.908  1.00 32.38 588 A 1 
ATOM 4501 C CA  . TYR A 0 588 . -79.719  20.595  28.164  1.00 32.38 588 A 1 
ATOM 4502 C C   . TYR A 0 588 . -79.347  19.109  28.388  1.00 32.38 588 A 1 
ATOM 4503 C CB  . TYR A 0 588 . -78.578  21.505  28.674  1.00 32.38 588 A 1 
ATOM 4504 O O   . TYR A 0 588 . -79.447  18.633  29.511  1.00 32.38 588 A 1 
ATOM 4505 C CG  . TYR A 0 588 . -78.362  22.816  27.924  1.00 32.38 588 A 1 
ATOM 4506 C CD1 . TYR A 0 588 . -77.637  22.829  26.714  1.00 32.38 588 A 1 
ATOM 4507 C CD2 . TYR A 0 588 . -78.829  24.032  28.463  1.00 32.38 588 A 1 
ATOM 4508 C CE1 . TYR A 0 588 . -77.402  24.044  26.039  1.00 32.38 588 A 1 
ATOM 4509 C CE2 . TYR A 0 588 . -78.602  25.249  27.790  1.00 32.38 588 A 1 
ATOM 4510 O OH  . TYR A 0 588 . -77.665  26.426  25.918  1.00 32.38 588 A 1 
ATOM 4511 C CZ  . TYR A 0 588 . -77.888  25.256  26.573  1.00 32.38 588 A 1 
ATOM 4512 N N   . GLY A 0 589 . -78.945  18.288  27.417  1.00 30.81 589 A 1 
ATOM 4513 C CA  . GLY A 0 589 . -78.702  18.546  25.999  1.00 30.81 589 A 1 
ATOM 4514 C C   . GLY A 0 589 . -77.558  17.666  25.482  1.00 30.81 589 A 1 
ATOM 4515 O O   . GLY A 0 589 . -76.485  18.190  25.215  1.00 30.81 589 A 1 
ATOM 4516 N N   . SER A 0 590 . -77.755  16.342  25.381  1.00 34.34 590 A 1 
ATOM 4517 C CA  . SER A 0 590 . -76.724  15.415  24.878  1.00 34.34 590 A 1 
ATOM 4518 C C   . SER A 0 590 . -77.308  14.207  24.129  1.00 34.34 590 A 1 
ATOM 4519 C CB  . SER A 0 590 . -75.831  14.929  26.024  1.00 34.34 590 A 1 
ATOM 4520 O O   . SER A 0 590 . -78.199  13.531  24.633  1.00 34.34 590 A 1 
ATOM 4521 O OG  . SER A 0 590 . -74.707  14.270  25.477  1.00 34.34 590 A 1 
ATOM 4522 N N   . ALA A 0 591 . -76.788  13.982  22.918  1.00 35.22 591 A 1 
ATOM 4523 C CA  . ALA A 0 591 . -76.814  12.763  22.097  1.00 35.22 591 A 1 
ATOM 4524 C C   . ALA A 0 591 . -77.990  11.764  22.253  1.00 35.22 591 A 1 
ATOM 4525 C CB  . ALA A 0 591 . -75.454  12.077  22.284  1.00 35.22 591 A 1 
ATOM 4526 O O   . ALA A 0 591 . -77.878  10.733  22.913  1.00 35.22 591 A 1 
ATOM 4527 N N   . GLN A 0 592 . -79.059  11.963  21.473  1.00 31.40 592 A 1 
ATOM 4528 C CA  . GLN A 0 592 . -79.880  10.832  21.016  1.00 31.40 592 A 1 
ATOM 4529 C C   . GLN A 0 592 . -79.106  10.009  19.974  1.00 31.40 592 A 1 
ATOM 4530 C CB  . GLN A 0 592 . -81.171  11.327  20.341  1.00 31.40 592 A 1 
ATOM 4531 O O   . GLN A 0 592 . -78.627  10.573  18.992  1.00 31.40 592 A 1 
ATOM 4532 C CG  . GLN A 0 592 . -82.218  11.909  21.295  1.00 31.40 592 A 1 
ATOM 4533 C CD  . GLN A 0 592 . -83.363  12.543  20.509  1.00 31.40 592 A 1 
ATOM 4534 N NE2 . GLN A 0 592 . -84.204  11.772  19.852  1.00 31.40 592 A 1 
ATOM 4535 O OE1 . GLN A 0 592 . -83.512  13.749  20.440  1.00 31.40 592 A 1 
ATOM 4536 N N   . SER A 0 593 . -79.098  8.680   20.098  1.00 34.15 593 A 1 
ATOM 4537 C CA  . SER A 0 593 . -78.872  7.785   18.954  1.00 34.15 593 A 1 
ATOM 4538 C C   . SER A 0 593 . -79.657  6.483   19.123  1.00 34.15 593 A 1 
ATOM 4539 C CB  . SER A 0 593 . -77.384  7.500   18.747  1.00 34.15 593 A 1 
ATOM 4540 O O   . SER A 0 593 . -79.457  5.744   20.083  1.00 34.15 593 A 1 
ATOM 4541 O OG  . SER A 0 593 . -77.224  6.872   17.491  1.00 34.15 593 A 1 
ATOM 4542 N N   . TYR A 0 594 . -80.583  6.220   18.199  1.00 28.26 594 A 1 
ATOM 4543 C CA  . TYR A 0 594 . -81.352  4.974   18.126  1.00 28.26 594 A 1 
ATOM 4544 C C   . TYR A 0 594 . -80.707  4.045   17.089  1.00 28.26 594 A 1 
ATOM 4545 C CB  . TYR A 0 594 . -82.814  5.270   17.737  1.00 28.26 594 A 1 
ATOM 4546 O O   . TYR A 0 594 . -80.609  4.411   15.920  1.00 28.26 594 A 1 
ATOM 4547 C CG  . TYR A 0 594 . -83.782  5.546   18.877  1.00 28.26 594 A 1 
ATOM 4548 C CD1 . TYR A 0 594 . -84.785  4.602   19.181  1.00 28.26 594 A 1 
ATOM 4549 C CD2 . TYR A 0 594 . -83.725  6.758   19.595  1.00 28.26 594 A 1 
ATOM 4550 C CE1 . TYR A 0 594 . -85.733  4.871   20.186  1.00 28.26 594 A 1 
ATOM 4551 C CE2 . TYR A 0 594 . -84.669  7.028   20.608  1.00 28.26 594 A 1 
ATOM 4552 O OH  . TYR A 0 594 . -86.606  6.334   21.862  1.00 28.26 594 A 1 
ATOM 4553 C CZ  . TYR A 0 594 . -85.680  6.084   20.900  1.00 28.26 594 A 1 
ATOM 4554 N N   . GLY A 0 595 . -80.335  2.826   17.491  1.00 36.82 595 A 1 
ATOM 4555 C CA  . GLY A 0 595 . -79.747  1.802   16.615  1.00 36.82 595 A 1 
ATOM 4556 C C   . GLY A 0 595 . -80.513  0.479   16.676  1.00 36.82 595 A 1 
ATOM 4557 O O   . GLY A 0 595 . -80.046  -0.478  17.287  1.00 36.82 595 A 1 
ATOM 4558 N N   . SER A 0 596 . -81.717  0.430   16.096  1.00 35.23 596 A 1 
ATOM 4559 C CA  . SER A 0 596 . -82.559  -0.780  16.122  1.00 35.23 596 A 1 
ATOM 4560 C C   . SER A 0 596 . -82.091  -1.861  15.133  1.00 35.23 596 A 1 
ATOM 4561 C CB  . SER A 0 596 . -84.032  -0.433  15.903  1.00 35.23 596 A 1 
ATOM 4562 O O   . SER A 0 596 . -81.374  -1.586  14.173  1.00 35.23 596 A 1 
ATOM 4563 O OG  . SER A 0 596 . -84.837  -1.537  16.278  1.00 35.23 596 A 1 
ATOM 4564 N N   . LYS A 0 597 . -82.501  -3.111  15.383  1.00 36.02 597 A 1 
ATOM 4565 C CA  . LYS A 0 597 . -82.009  -4.316  14.695  1.00 36.02 597 A 1 
ATOM 4566 C C   . LYS A 0 597 . -82.382  -4.387  13.211  1.00 36.02 597 A 1 
ATOM 4567 C CB  . LYS A 0 597 . -82.496  -5.587  15.410  1.00 36.02 597 A 1 
ATOM 4568 O O   . LYS A 0 597 . -83.453  -3.967  12.782  1.00 36.02 597 A 1 
ATOM 4569 C CG  . LYS A 0 597 . -81.770  -5.823  16.741  1.00 36.02 597 A 1 
ATOM 4570 C CD  . LYS A 0 597 . -82.241  -7.129  17.395  1.00 36.02 597 A 1 
ATOM 4571 C CE  . LYS A 0 597 . -81.445  -7.379  18.681  1.00 36.02 597 A 1 
ATOM 4572 N NZ  . LYS A 0 597 . -81.878  -8.618  19.376  1.00 36.02 597 A 1 
ATOM 4573 N N   . ALA A 0 598 . -81.501  -5.043  12.460  1.00 31.72 598 A 1 
ATOM 4574 C CA  . ALA A 0 598 . -81.658  -5.350  11.048  1.00 31.72 598 A 1 
ATOM 4575 C C   . ALA A 0 598 . -82.898  -6.206  10.726  1.00 31.72 598 A 1 
ATOM 4576 C CB  . ALA A 0 598 . -80.390  -6.090  10.597  1.00 31.72 598 A 1 
ATOM 4577 O O   . ALA A 0 598 . -83.154  -7.223  11.368  1.00 31.72 598 A 1 
ATOM 4578 N N   . SER A 0 599 . -83.575  -5.864  9.630   1.00 36.64 599 A 1 
ATOM 4579 C CA  . SER A 0 599 . -84.049  -6.841  8.639   1.00 36.64 599 A 1 
ATOM 4580 C C   . SER A 0 599 . -84.340  -6.124  7.315   1.00 36.64 599 A 1 
ATOM 4581 C CB  . SER A 0 599 . -85.262  -7.654  9.124   1.00 36.64 599 A 1 
ATOM 4582 O O   . SER A 0 599 . -85.298  -5.370  7.193   1.00 36.64 599 A 1 
ATOM 4583 O OG  . SER A 0 599 . -86.234  -6.856  9.761   1.00 36.64 599 A 1 
ATOM 4584 N N   . GLY A 0 600 . -83.475  -6.330  6.321   1.00 34.24 600 A 1 
ATOM 4585 C CA  . GLY A 0 600 . -83.633  -5.796  4.970   1.00 34.24 600 A 1 
ATOM 4586 C C   . GLY A 0 600 . -83.320  -6.893  3.964   1.00 34.24 600 A 1 
ATOM 4587 O O   . GLY A 0 600 . -82.206  -7.408  3.954   1.00 34.24 600 A 1 
ATOM 4588 N N   . SER A 0 601 . -84.308  -7.274  3.156   1.00 33.32 601 A 1 
ATOM 4589 C CA  . SER A 0 601 . -84.167  -8.284  2.105   1.00 33.32 601 A 1 
ATOM 4590 C C   . SER A 0 601 . -84.779  -7.778  0.800   1.00 33.32 601 A 1 
ATOM 4591 C CB  . SER A 0 601 . -84.772  -9.622  2.535   1.00 33.32 601 A 1 
ATOM 4592 O O   . SER A 0 601 . -85.695  -6.958  0.795   1.00 33.32 601 A 1 
ATOM 4593 O OG  . SER A 0 601 . -84.405  -10.630 1.612   1.00 33.32 601 A 1 
ATOM 4594 N N   . TYR A 0 602 . -84.197  -8.245  -0.295  1.00 28.95 602 A 1 
ATOM 4595 C CA  . TYR A 0 602 . -84.246  -7.709  -1.651  1.00 28.95 602 A 1 
ATOM 4596 C C   . TYR A 0 602 . -85.659  -7.542  -2.247  1.00 28.95 602 A 1 
ATOM 4597 C CB  . TYR A 0 602 . -83.394  -8.648  -2.527  1.00 28.95 602 A 1 
ATOM 4598 O O   . TYR A 0 602 . -86.487  -8.447  -2.187  1.00 28.95 602 A 1 
ATOM 4599 C CG  . TYR A 0 602 . -82.041  -9.000  -1.921  1.00 28.95 602 A 1 
ATOM 4600 C CD1 . TYR A 0 602 . -80.918  -8.194  -2.190  1.00 28.95 602 A 1 
ATOM 4601 C CD2 . TYR A 0 602 . -81.923  -10.090 -1.029  1.00 28.95 602 A 1 
ATOM 4602 C CE1 . TYR A 0 602 . -79.686  -8.462  -1.560  1.00 28.95 602 A 1 
ATOM 4603 C CE2 . TYR A 0 602 . -80.699  -10.345 -0.382  1.00 28.95 602 A 1 
ATOM 4604 O OH  . TYR A 0 602 . -78.402  -9.784  -0.015  1.00 28.95 602 A 1 
ATOM 4605 C CZ  . TYR A 0 602 . -79.578  -9.532  -0.645  1.00 28.95 602 A 1 
ATOM 4606 N N   . GLY A 0 603 . -85.884  -6.416  -2.933  1.00 37.28 603 A 1 
ATOM 4607 C CA  . GLY A 0 603 . -87.049  -6.150  -3.785  1.00 37.28 603 A 1 
ATOM 4608 C C   . GLY A 0 603 . -86.738  -5.020  -4.776  1.00 37.28 603 A 1 
ATOM 4609 O O   . GLY A 0 603 . -86.087  -4.049  -4.399  1.00 37.28 603 A 1 
ATOM 4610 N N   . ALA A 0 604 . -87.135  -5.159  -6.046  1.00 35.01 604 A 1 
ATOM 4611 C CA  . ALA A 0 604 . -86.685  -4.297  -7.150  1.00 35.01 604 A 1 
ATOM 4612 C C   . ALA A 0 604 . -87.842  -3.705  -7.985  1.00 35.01 604 A 1 
ATOM 4613 C CB  . ALA A 0 604 . -85.715  -5.109  -8.022  1.00 35.01 604 A 1 
ATOM 4614 O O   . ALA A 0 604 . -88.944  -4.248  -7.994  1.00 35.01 604 A 1 
ATOM 4615 N N   . GLY A 0 605 . -87.553  -2.625  -8.728  1.00 35.30 605 A 1 
ATOM 4616 C CA  . GLY A 0 605 . -88.506  -1.859  -9.556  1.00 35.30 605 A 1 
ATOM 4617 C C   . GLY A 0 605 . -88.927  -0.554  -8.857  1.00 35.30 605 A 1 
ATOM 4618 O O   . GLY A 0 605 . -89.613  -0.612  -7.848  1.00 35.30 605 A 1 
ATOM 4619 N N   . ILE A 0 606 . -88.433  0.647   -9.191  1.00 31.93 606 A 1 
ATOM 4620 C CA  . ILE A 0 606 . -88.384  1.388   -10.476 1.00 31.93 606 A 1 
ATOM 4621 C C   . ILE A 0 606 . -89.775  1.832   -10.966 1.00 31.93 606 A 1 
ATOM 4622 C CB  . ILE A 0 606 . -87.545  0.742   -11.615 1.00 31.93 606 A 1 
ATOM 4623 O O   . ILE A 0 606 . -90.586  1.002   -11.356 1.00 31.93 606 A 1 
ATOM 4624 C CG1 . ILE A 0 606 . -86.098  0.455   -11.147 1.00 31.93 606 A 1 
ATOM 4625 C CG2 . ILE A 0 606 . -87.524  1.653   -12.862 1.00 31.93 606 A 1 
ATOM 4626 C CD1 . ILE A 0 606 . -85.224  -0.275  -12.177 1.00 31.93 606 A 1 
ATOM 4627 N N   . GLY A 0 607 . -89.973  3.156   -11.082 1.00 36.67 607 A 1 
ATOM 4628 C CA  . GLY A 0 607 . -90.844  3.729   -12.122 1.00 36.67 607 A 1 
ATOM 4629 C C   . GLY A 0 607 . -92.202  4.323   -11.718 1.00 36.67 607 A 1 
ATOM 4630 O O   . GLY A 0 607 . -93.188  4.044   -12.392 1.00 36.67 607 A 1 
ATOM 4631 N N   . GLY A 0 608 . -92.279  5.189   -10.701 1.00 36.88 608 A 1 
ATOM 4632 C CA  . GLY A 0 608 . -93.491  5.979   -10.418 1.00 36.88 608 A 1 
ATOM 4633 C C   . GLY A 0 608 . -93.178  7.294   -9.698  1.00 36.88 608 A 1 
ATOM 4634 O O   . GLY A 0 608 . -92.449  7.283   -8.711  1.00 36.88 608 A 1 
ATOM 4635 N N   . TYR A 0 609 . -93.703  8.423   -10.191 1.00 30.55 609 A 1 
ATOM 4636 C CA  . TYR A 0 609 . -93.396  9.770   -9.682  1.00 30.55 609 A 1 
ATOM 4637 C C   . TYR A 0 609 . -94.668  10.561  -9.331  1.00 30.55 609 A 1 
ATOM 4638 C CB  . TYR A 0 609 . -92.554  10.551  -10.710 1.00 30.55 609 A 1 
ATOM 4639 O O   . TYR A 0 609 . -95.600  10.626  -10.130 1.00 30.55 609 A 1 
ATOM 4640 C CG  . TYR A 0 609 . -91.138  10.043  -10.936 1.00 30.55 609 A 1 
ATOM 4641 C CD1 . TYR A 0 609 . -90.067  10.584  -10.194 1.00 30.55 609 A 1 
ATOM 4642 C CD2 . TYR A 0 609 . -90.884  9.064   -11.916 1.00 30.55 609 A 1 
ATOM 4643 C CE1 . TYR A 0 609 . -88.748  10.148  -10.429 1.00 30.55 609 A 1 
ATOM 4644 C CE2 . TYR A 0 609 . -89.567  8.622   -12.152 1.00 30.55 609 A 1 
ATOM 4645 O OH  . TYR A 0 609 . -87.230  8.735   -11.647 1.00 30.55 609 A 1 
ATOM 4646 C CZ  . TYR A 0 609 . -88.497  9.164   -11.411 1.00 30.55 609 A 1 
ATOM 4647 N N   . GLY A 0 610 . -94.658  11.221  -8.165  1.00 36.54 610 A 1 
ATOM 4648 C CA  . GLY A 0 610 . -95.758  12.034  -7.619  1.00 36.54 610 A 1 
ATOM 4649 C C   . GLY A 0 610 . -96.482  11.359  -6.437  1.00 36.54 610 A 1 
ATOM 4650 O O   . GLY A 0 610 . -96.599  10.142  -6.407  1.00 36.54 610 A 1 
ATOM 4651 N N   . GLY A 0 611 . -96.970  12.086  -5.425  1.00 31.35 611 A 1 
ATOM 4652 C CA  . GLY A 0 611 . -96.838  13.528  -5.178  1.00 31.35 611 A 1 
ATOM 4653 C C   . GLY A 0 611 . -97.530  13.990  -3.879  1.00 31.35 611 A 1 
ATOM 4654 O O   . GLY A 0 611 . -98.379  13.289  -3.346  1.00 31.35 611 A 1 
ATOM 4655 N N   . TYR A 0 612 . -97.135  15.171  -3.385  1.00 28.96 612 A 1 
ATOM 4656 C CA  . TYR A 0 612 . -97.898  16.090  -2.510  1.00 28.96 612 A 1 
ATOM 4657 C C   . TYR A 0 612 . -98.822  15.522  -1.393  1.00 28.96 612 A 1 
ATOM 4658 C CB  . TYR A 0 612 . -98.618  17.135  -3.393  1.00 28.96 612 A 1 
ATOM 4659 O O   . TYR A 0 612 . -100.024 15.391  -1.563  1.00 28.96 612 A 1 
ATOM 4660 C CG  . TYR A 0 612 . -99.261  16.594  -4.662  1.00 28.96 612 A 1 
ATOM 4661 C CD1 . TYR A 0 612 . -98.577  16.693  -5.893  1.00 28.96 612 A 1 
ATOM 4662 C CD2 . TYR A 0 612 . -100.510 15.946  -4.609  1.00 28.96 612 A 1 
ATOM 4663 C CE1 . TYR A 0 612 . -99.124  16.114  -7.056  1.00 28.96 612 A 1 
ATOM 4664 C CE2 . TYR A 0 612 . -101.057 15.365  -5.767  1.00 28.96 612 A 1 
ATOM 4665 O OH  . TYR A 0 612 . -100.891 14.861  -8.099  1.00 28.96 612 A 1 
ATOM 4666 C CZ  . TYR A 0 612 . -100.363 15.439  -6.989  1.00 28.96 612 A 1 
ATOM 4667 N N   . GLY A 0 613 . -98.259  15.371  -0.188  1.00 32.29 613 A 1 
ATOM 4668 C CA  . GLY A 0 613 . -98.636  16.133  1.024   1.00 32.29 613 A 1 
ATOM 4669 C C   . GLY A 0 613 . -100.061 16.125  1.631   1.00 32.29 613 A 1 
ATOM 4670 O O   . GLY A 0 613 . -101.057 16.395  0.972   1.00 32.29 613 A 1 
ATOM 4671 N N   . GLY A 0 614 . -100.097 16.093  2.972   1.00 30.87 614 A 1 
ATOM 4672 C CA  . GLY A 0 614 . -101.072 16.853  3.778   1.00 30.87 614 A 1 
ATOM 4673 C C   . GLY A 0 614 . -102.114 16.063  4.587   1.00 30.87 614 A 1 
ATOM 4674 O O   . GLY A 0 614 . -102.325 14.882  4.359   1.00 30.87 614 A 1 
ATOM 4675 N N   . ALA A 0 615 . -102.762 16.792  5.512   1.00 31.11 615 A 1 
ATOM 4676 C CA  . ALA A 0 615 . -103.903 16.433  6.380   1.00 31.11 615 A 1 
ATOM 4677 C C   . ALA A 0 615 . -103.738 15.188  7.297   1.00 31.11 615 A 1 
ATOM 4678 C CB  . ALA A 0 615 . -105.175 16.387  5.525   1.00 31.11 615 A 1 
ATOM 4679 O O   . ALA A 0 615 . -103.523 14.081  6.831   1.00 31.11 615 A 1 
ATOM 4680 N N   . SER A 0 616 . -103.757 15.249  8.636   1.00 31.00 616 A 1 
ATOM 4681 C CA  . SER A 0 616 . -104.614 15.938  9.631   1.00 31.00 616 A 1 
ATOM 4682 C C   . SER A 0 616 . -105.956 15.248  9.947   1.00 31.00 616 A 1 
ATOM 4683 C CB  . SER A 0 616 . -104.786 17.454  9.452   1.00 31.00 616 A 1 
ATOM 4684 O O   . SER A 0 616 . -106.930 15.393  9.212   1.00 31.00 616 A 1 
ATOM 4685 O OG  . SER A 0 616 . -105.801 17.772  8.520   1.00 31.00 616 A 1 
ATOM 4686 N N   . GLY A 0 617 . -106.022 14.611  11.120  1.00 38.13 617 A 1 
ATOM 4687 C CA  . GLY A 0 617 . -107.228 14.143  11.822  1.00 38.13 617 A 1 
ATOM 4688 C C   . GLY A 0 617 . -106.809 13.748  13.247  1.00 38.13 617 A 1 
ATOM 4689 O O   . GLY A 0 617 . -105.913 12.924  13.374  1.00 38.13 617 A 1 
ATOM 4690 N N   . ALA A 0 618 . -107.229 14.347  14.366  1.00 30.73 618 A 1 
ATOM 4691 C CA  . ALA A 0 618 . -108.382 15.184  14.732  1.00 30.73 618 A 1 
ATOM 4692 C C   . ALA A 0 618 . -109.708 14.431  14.988  1.00 30.73 618 A 1 
ATOM 4693 C CB  . ALA A 0 618 . -108.528 16.449  13.866  1.00 30.73 618 A 1 
ATOM 4694 O O   . ALA A 0 618 . -110.069 13.520  14.252  1.00 30.73 618 A 1 
ATOM 4695 N N   . TYR A 0 619 . -110.441 14.924  16.003  1.00 28.96 619 A 1 
ATOM 4696 C CA  . TYR A 0 619 . -111.796 14.549  16.463  1.00 28.96 619 A 1 
ATOM 4697 C C   . TYR A 0 619 . -111.941 13.259  17.312  1.00 28.96 619 A 1 
ATOM 4698 C CB  . TYR A 0 619 . -112.806 14.618  15.302  1.00 28.96 619 A 1 
ATOM 4699 O O   . TYR A 0 619 . -111.426 12.207  16.962  1.00 28.96 619 A 1 
ATOM 4700 C CG  . TYR A 0 619 . -112.638 15.832  14.399  1.00 28.96 619 A 1 
ATOM 4701 C CD1 . TYR A 0 619 . -112.900 17.125  14.896  1.00 28.96 619 A 1 
ATOM 4702 C CD2 . TYR A 0 619 . -112.150 15.671  13.087  1.00 28.96 619 A 1 
ATOM 4703 C CE1 . TYR A 0 619 . -112.662 18.255  14.088  1.00 28.96 619 A 1 
ATOM 4704 C CE2 . TYR A 0 619 . -111.913 16.798  12.277  1.00 28.96 619 A 1 
ATOM 4705 O OH  . TYR A 0 619 . -111.914 19.174  11.995  1.00 28.96 619 A 1 
ATOM 4706 C CZ  . TYR A 0 619 . -112.164 18.091  12.776  1.00 28.96 619 A 1 
ATOM 4707 N N   . GLY A 0 620 . -112.693 13.346  18.429  1.00 34.26 620 A 1 
ATOM 4708 C CA  . GLY A 0 620 . -112.976 12.221  19.352  1.00 34.26 620 A 1 
ATOM 4709 C C   . GLY A 0 620 . -112.921 12.586  20.853  1.00 34.26 620 A 1 
ATOM 4710 O O   . GLY A 0 620 . -112.051 12.123  21.568  1.00 34.26 620 A 1 
ATOM 4711 N N   . SER A 0 621 . -113.670 13.570  21.361  1.00 30.72 621 A 1 
ATOM 4712 C CA  . SER A 0 621 . -115.104 13.488  21.718  1.00 30.72 621 A 1 
ATOM 4713 C C   . SER A 0 621 . -115.445 12.896  23.109  1.00 30.72 621 A 1 
ATOM 4714 C CB  . SER A 0 621 . -115.971 12.847  20.627  1.00 30.72 621 A 1 
ATOM 4715 O O   . SER A 0 621 . -115.781 11.726  23.218  1.00 30.72 621 A 1 
ATOM 4716 O OG  . SER A 0 621 . -117.333 13.019  20.971  1.00 30.72 621 A 1 
ATOM 4717 N N   . LYS A 0 622 . -115.517 13.785  24.117  1.00 29.05 622 A 1 
ATOM 4718 C CA  . LYS A 0 622 . -116.667 14.018  25.036  1.00 29.05 622 A 1 
ATOM 4719 C C   . LYS A 0 622 . -117.379 12.812  25.700  1.00 29.05 622 A 1 
ATOM 4720 C CB  . LYS A 0 622 . -117.768 14.784  24.260  1.00 29.05 622 A 1 
ATOM 4721 O O   . LYS A 0 622 . -118.060 12.058  25.015  1.00 29.05 622 A 1 
ATOM 4722 C CG  . LYS A 0 622 . -117.370 16.064  23.499  1.00 29.05 622 A 1 
ATOM 4723 C CD  . LYS A 0 622 . -118.335 16.273  22.318  1.00 29.05 622 A 1 
ATOM 4724 C CE  . LYS A 0 622 . -117.865 17.397  21.390  1.00 29.05 622 A 1 
ATOM 4725 N NZ  . LYS A 0 622 . -118.648 17.406  20.129  1.00 29.05 622 A 1 
ATOM 4726 N N   . SER A 0 623 . -117.501 12.843  27.036  1.00 29.87 623 A 1 
ATOM 4727 C CA  . SER A 0 623 . -118.814 12.751  27.721  1.00 29.87 623 A 1 
ATOM 4728 C C   . SER A 0 623 . -118.752 13.253  29.181  1.00 29.87 623 A 1 
ATOM 4729 C CB  . SER A 0 623 . -119.412 11.339  27.698  1.00 29.87 623 A 1 
ATOM 4730 O O   . SER A 0 623 . -117.665 13.446  29.718  1.00 29.87 623 A 1 
ATOM 4731 O OG  . SER A 0 623 . -120.812 11.469  27.879  1.00 29.87 623 A 1 
ATOM 4732 N N   . TYR A 0 624 . -119.915 13.475  29.806  1.00 26.10 624 A 1 
ATOM 4733 C CA  . TYR A 0 624 . -120.107 13.953  31.188  1.00 26.10 624 A 1 
ATOM 4734 C C   . TYR A 0 624 . -120.923 12.944  32.026  1.00 26.10 624 A 1 
ATOM 4735 C CB  . TYR A 0 624 . -120.872 15.294  31.180  1.00 26.10 624 A 1 
ATOM 4736 O O   . TYR A 0 624 . -121.746 12.213  31.480  1.00 26.10 624 A 1 
ATOM 4737 C CG  . TYR A 0 624 . -120.080 16.560  30.895  1.00 26.10 624 A 1 
ATOM 4738 C CD1 . TYR A 0 624 . -119.776 17.448  31.948  1.00 26.10 624 A 1 
ATOM 4739 C CD2 . TYR A 0 624 . -119.731 16.899  29.573  1.00 26.10 624 A 1 
ATOM 4740 C CE1 . TYR A 0 624 . -119.130 18.672  31.684  1.00 26.10 624 A 1 
ATOM 4741 C CE2 . TYR A 0 624 . -119.084 18.122  29.305  1.00 26.10 624 A 1 
ATOM 4742 O OH  . TYR A 0 624 . -118.176 20.195  30.087  1.00 26.10 624 A 1 
ATOM 4743 C CZ  . TYR A 0 624 . -118.786 19.012  30.358  1.00 26.10 624 A 1 
ATOM 4744 N N   . GLY A 0 625 . -120.774 12.987  33.358  1.00 30.13 625 A 1 
ATOM 4745 C CA  . GLY A 0 625 . -121.627 12.284  34.338  1.00 30.13 625 A 1 
ATOM 4746 C C   . GLY A 0 625 . -120.823 11.491  35.389  1.00 30.13 625 A 1 
ATOM 4747 O O   . GLY A 0 625 . -119.713 11.068  35.103  1.00 30.13 625 A 1 
ATOM 4748 N N   . SER A 0 626 . -121.300 11.261  36.620  1.00 30.36 626 A 1 
ATOM 4749 C CA  . SER A 0 626 . -122.553 11.720  37.240  1.00 30.36 626 A 1 
ATOM 4750 C C   . SER A 0 626 . -122.437 11.888  38.768  1.00 30.36 626 A 1 
ATOM 4751 C CB  . SER A 0 626 . -123.683 10.725  36.950  1.00 30.36 626 A 1 
ATOM 4752 O O   . SER A 0 626 . -122.025 10.981  39.479  1.00 30.36 626 A 1 
ATOM 4753 O OG  . SER A 0 626 . -124.879 11.163  37.564  1.00 30.36 626 A 1 
ATOM 4754 N N   . GLN A 0 627 . -122.870 13.060  39.234  1.00 29.14 627 A 1 
ATOM 4755 C CA  . GLN A 0 627 . -123.528 13.391  40.508  1.00 29.14 627 A 1 
ATOM 4756 C C   . GLN A 0 627 . -123.544 12.381  41.689  1.00 29.14 627 A 1 
ATOM 4757 C CB  . GLN A 0 627 . -124.963 13.776  40.117  1.00 29.14 627 A 1 
ATOM 4758 O O   . GLN A 0 627 . -124.227 11.365  41.655  1.00 29.14 627 A 1 
ATOM 4759 C CG  . GLN A 0 627 . -125.750 14.472  41.229  1.00 29.14 627 A 1 
ATOM 4760 C CD  . GLN A 0 627 . -127.028 15.072  40.658  1.00 29.14 627 A 1 
ATOM 4761 N NE2 . GLN A 0 627 . -128.182 14.510  40.939  1.00 29.14 627 A 1 
ATOM 4762 O OE1 . GLN A 0 627 . -127.004 16.044  39.926  1.00 29.14 627 A 1 
ATOM 4763 N N   . ALA A 0 628 . -122.906 12.816  42.785  1.00 30.48 628 A 1 
ATOM 4764 C CA  . ALA A 0 628 . -123.234 12.661  44.216  1.00 30.48 628 A 1 
ATOM 4765 C C   . ALA A 0 628 . -124.175 11.534  44.720  1.00 30.48 628 A 1 
ATOM 4766 C CB  . ALA A 0 628 . -123.784 14.017  44.690  1.00 30.48 628 A 1 
ATOM 4767 O O   . ALA A 0 628 . -125.365 11.500  44.412  1.00 30.48 628 A 1 
ATOM 4768 N N   . GLY A 0 629 . -123.687 10.777  45.716  1.00 31.46 629 A 1 
ATOM 4769 C CA  . GLY A 0 629 . -124.499 9.962   46.631  1.00 31.46 629 A 1 
ATOM 4770 C C   . GLY A 0 629 . -123.909 9.917   48.050  1.00 31.46 629 A 1 
ATOM 4771 O O   . GLY A 0 629 . -122.860 9.318   48.268  1.00 31.46 629 A 1 
ATOM 4772 N N   . TYR A 0 630 . -124.572 10.543  49.029  1.00 29.64 630 A 1 
ATOM 4773 C CA  . TYR A 0 630 . -124.132 10.558  50.434  1.00 29.64 630 A 1 
ATOM 4774 C C   . TYR A 0 630 . -124.646 9.322   51.198  1.00 29.64 630 A 1 
ATOM 4775 C CB  . TYR A 0 630 . -124.573 11.864  51.122  1.00 29.64 630 A 1 
ATOM 4776 O O   . TYR A 0 630 . -125.771 9.310   51.691  1.00 29.64 630 A 1 
ATOM 4777 C CG  . TYR A 0 630 . -123.700 13.075  50.835  1.00 29.64 630 A 1 
ATOM 4778 C CD1 . TYR A 0 630 . -122.647 13.402  51.714  1.00 29.64 630 A 1 
ATOM 4779 C CD2 . TYR A 0 630 . -123.958 13.892  49.717  1.00 29.64 630 A 1 
ATOM 4780 C CE1 . TYR A 0 630 . -121.854 14.544  51.481  1.00 29.64 630 A 1 
ATOM 4781 C CE2 . TYR A 0 630 . -123.166 15.033  49.480  1.00 29.64 630 A 1 
ATOM 4782 O OH  . TYR A 0 630 . -121.365 16.470  50.129  1.00 29.64 630 A 1 
ATOM 4783 C CZ  . TYR A 0 630 . -122.116 15.363  50.362  1.00 29.64 630 A 1 
ATOM 4784 N N   . GLY A 0 631 . -123.812 8.283   51.320  1.00 33.85 631 A 1 
ATOM 4785 C CA  . GLY A 0 631 . -124.127 7.052   52.059  1.00 33.85 631 A 1 
ATOM 4786 C C   . GLY A 0 631 . -123.546 7.025   53.478  1.00 33.85 631 A 1 
ATOM 4787 O O   . GLY A 0 631 . -122.392 6.650   53.670  1.00 33.85 631 A 1 
ATOM 4788 N N   . GLN A 0 632 . -124.340 7.384   54.493  1.00 28.80 632 A 1 
ATOM 4789 C CA  . GLN A 0 632 . -123.920 7.338   55.901  1.00 28.80 632 A 1 
ATOM 4790 C C   . GLN A 0 632 . -124.259 5.987   56.556  1.00 28.80 632 A 1 
ATOM 4791 C CB  . GLN A 0 632 . -124.537 8.520   56.670  1.00 28.80 632 A 1 
ATOM 4792 O O   . GLN A 0 632 . -125.276 5.860   57.237  1.00 28.80 632 A 1 
ATOM 4793 C CG  . GLN A 0 632 . -123.961 8.646   58.093  1.00 28.80 632 A 1 
ATOM 4794 C CD  . GLN A 0 632 . -124.909 9.403   59.011  1.00 28.80 632 A 1 
ATOM 4795 N NE2 . GLN A 0 632 . -125.791 8.718   59.704  1.00 28.80 632 A 1 
ATOM 4796 O OE1 . GLN A 0 632 . -124.885 10.613  59.114  1.00 28.80 632 A 1 
ATOM 4797 N N   . ALA A 0 633 . -123.374 4.999   56.421  1.00 32.82 633 A 1 
ATOM 4798 C CA  . ALA A 0 633 . -123.445 3.743   57.170  1.00 32.82 633 A 1 
ATOM 4799 C C   . ALA A 0 633 . -122.079 3.371   57.760  1.00 32.82 633 A 1 
ATOM 4800 C CB  . ALA A 0 633 . -124.016 2.640   56.274  1.00 32.82 633 A 1 
ATOM 4801 O O   . ALA A 0 633 . -121.031 3.794   57.274  1.00 32.82 633 A 1 
ATOM 4802 N N   . SER A 0 634 . -122.095 2.601   58.845  1.00 32.87 634 A 1 
ATOM 4803 C CA  . SER A 0 634 . -120.882 2.116   59.502  1.00 32.87 634 A 1 
ATOM 4804 C C   . SER A 0 634 . -121.089 0.712   60.051  1.00 32.87 634 A 1 
ATOM 4805 C CB  . SER A 0 634 . -120.416 3.054   60.621  1.00 32.87 634 A 1 
ATOM 4806 O O   . SER A 0 634 . -121.847 0.522   60.998  1.00 32.87 634 A 1 
ATOM 4807 O OG  . SER A 0 634 . -121.450 3.853   61.161  1.00 32.87 634 A 1 
ATOM 4808 N N   . ALA A 0 635 . -120.372 -0.242  59.466  1.00 33.64 635 A 1 
ATOM 4809 C CA  . ALA A 0 635 . -120.061 -1.518  60.089  1.00 33.64 635 A 1 
ATOM 4810 C C   . ALA A 0 635 . -118.702 -1.398  60.797  1.00 33.64 635 A 1 
ATOM 4811 C CB  . ALA A 0 635 . -120.087 -2.613  59.020  1.00 33.64 635 A 1 
ATOM 4812 O O   . ALA A 0 635 . -117.847 -0.608  60.383  1.00 33.64 635 A 1 
ATOM 4813 N N   . LYS A 0 636 . -118.518 -2.144  61.887  1.00 31.03 636 A 1 
ATOM 4814 C CA  . LYS A 0 636 . -117.272 -2.172  62.664  1.00 31.03 636 A 1 
ATOM 4815 C C   . LYS A 0 636 . -116.880 -3.617  62.943  1.00 31.03 636 A 1 
ATOM 4816 C CB  . LYS A 0 636 . -117.398 -1.326  63.938  1.00 31.03 636 A 1 
ATOM 4817 O O   . LYS A 0 636 . -116.816 -4.049  64.094  1.00 31.03 636 A 1 
ATOM 4818 C CG  . LYS A 0 636 . -116.000 -1.015  64.500  1.00 31.03 636 A 1 
ATOM 4819 C CD  . LYS A 0 636 . -116.083 -0.659  65.984  1.00 31.03 636 A 1 
ATOM 4820 C CE  . LYS A 0 636 . -114.860 0.172   66.379  1.00 31.03 636 A 1 
ATOM 4821 N NZ  . LYS A 0 636 . -115.205 1.121   67.455  1.00 31.03 636 A 1 
ATOM 4822 N N   . ASP A 0 637 . -116.657 -4.355  61.868  1.00 31.93 637 A 1 
ATOM 4823 C CA  . ASP A 0 637 . -116.368 -5.779  61.941  1.00 31.93 637 A 1 
ATOM 4824 C C   . ASP A 0 637 . -114.922 -5.992  62.395  1.00 31.93 637 A 1 
ATOM 4825 C CB  . ASP A 0 637 . -116.731 -6.448  60.610  1.00 31.93 637 A 1 
ATOM 4826 O O   . ASP A 0 637 . -113.963 -5.825  61.642  1.00 31.93 637 A 1 
ATOM 4827 C CG  . ASP A 0 637 . -118.214 -6.213  60.293  1.00 31.93 637 A 1 
ATOM 4828 O OD1 . ASP A 0 637 . -119.038 -6.375  61.222  1.00 31.93 637 A 1 
ATOM 4829 O OD2 . ASP A 0 637 . -118.501 -5.745  59.171  1.00 31.93 637 A 1 
ATOM 4830 N N   . TYR A 0 638 . -114.770 -6.335  63.675  1.00 32.02 638 A 1 
ATOM 4831 C CA  . TYR A 0 638 . -113.501 -6.727  64.287  1.00 32.02 638 A 1 
ATOM 4832 C C   . TYR A 0 638 . -113.127 -8.158  63.848  1.00 32.02 638 A 1 
ATOM 4833 C CB  . TYR A 0 638 . -113.567 -6.502  65.816  1.00 32.02 638 A 1 
ATOM 4834 O O   . TYR A 0 638 . -113.153 -9.104  64.633  1.00 32.02 638 A 1 
ATOM 4835 C CG  . TYR A 0 638 . -112.684 -5.374  66.318  1.00 32.02 638 A 1 
ATOM 4836 C CD1 . TYR A 0 638 . -111.426 -5.668  66.882  1.00 32.02 638 A 1 
ATOM 4837 C CD2 . TYR A 0 638 . -113.120 -4.037  66.228  1.00 32.02 638 A 1 
ATOM 4838 C CE1 . TYR A 0 638 . -110.608 -4.633  67.374  1.00 32.02 638 A 1 
ATOM 4839 C CE2 . TYR A 0 638 . -112.302 -2.999  66.719  1.00 32.02 638 A 1 
ATOM 4840 O OH  . TYR A 0 638 . -110.277 -2.287  67.781  1.00 32.02 638 A 1 
ATOM 4841 C CZ  . TYR A 0 638 . -111.050 -3.295  67.299  1.00 32.02 638 A 1 
ATOM 4842 N N   . GLY A 0 639 . -112.799 -8.317  62.562  1.00 29.80 639 A 1 
ATOM 4843 C CA  . GLY A 0 639 . -112.288 -9.559  61.972  1.00 29.80 639 A 1 
ATOM 4844 C C   . GLY A 0 639 . -110.845 -9.834  62.396  1.00 29.80 639 A 1 
ATOM 4845 O O   . GLY A 0 639 . -109.910 -9.599  61.636  1.00 29.80 639 A 1 
ATOM 4846 N N   . ALA A 0 640 . -110.653 -10.279 63.637  1.00 27.22 640 A 1 
ATOM 4847 C CA  . ALA A 0 640 . -109.337 -10.439 64.247  1.00 27.22 640 A 1 
ATOM 4848 C C   . ALA A 0 640 . -108.704 -11.823 63.994  1.00 27.22 640 A 1 
ATOM 4849 C CB  . ALA A 0 640 . -109.458 -10.094 65.739  1.00 27.22 640 A 1 
ATOM 4850 O O   . ALA A 0 640 . -108.657 -12.648 64.901  1.00 27.22 640 A 1 
ATOM 4851 N N   . SER A 0 641 . -108.150 -12.044 62.797  1.00 34.69 641 A 1 
ATOM 4852 C CA  . SER A 0 641 . -107.061 -13.016 62.573  1.00 34.69 641 A 1 
ATOM 4853 C C   . SER A 0 641 . -106.429 -12.847 61.189  1.00 34.69 641 A 1 
ATOM 4854 C CB  . SER A 0 641 . -107.518 -14.479 62.744  1.00 34.69 641 A 1 
ATOM 4855 O O   . SER A 0 641 . -107.050 -13.141 60.171  1.00 34.69 641 A 1 
ATOM 4856 O OG  . SER A 0 641 . -108.694 -14.771 62.019  1.00 34.69 641 A 1 
ATOM 4857 N N   . ALA A 0 642 . -105.165 -12.419 61.142  1.00 34.21 642 A 1 
ATOM 4858 C CA  . ALA A 0 642 . -104.360 -12.512 59.928  1.00 34.21 642 A 1 
ATOM 4859 C C   . ALA A 0 642 . -103.810 -13.942 59.806  1.00 34.21 642 A 1 
ATOM 4860 C CB  . ALA A 0 642 . -103.262 -11.439 59.962  1.00 34.21 642 A 1 
ATOM 4861 O O   . ALA A 0 642 . -102.757 -14.259 60.362  1.00 34.21 642 A 1 
ATOM 4862 N N   . GLU A 0 643 . -104.524 -14.816 59.095  1.00 32.24 643 A 1 
ATOM 4863 C CA  . GLU A 0 643 . -104.002 -16.136 58.735  1.00 32.24 643 A 1 
ATOM 4864 C C   . GLU A 0 643 . -102.877 -15.997 57.703  1.00 32.24 643 A 1 
ATOM 4865 C CB  . GLU A 0 643 . -105.105 -17.091 58.250  1.00 32.24 643 A 1 
ATOM 4866 O O   . GLU A 0 643 . -103.105 -15.961 56.500  1.00 32.24 643 A 1 
ATOM 4867 C CG  . GLU A 0 643 . -105.980 -17.583 59.412  1.00 32.24 643 A 1 
ATOM 4868 C CD  . GLU A 0 643 . -106.890 -18.762 59.026  1.00 32.24 643 A 1 
ATOM 4869 O OE1 . GLU A 0 643 . -107.273 -19.505 59.957  1.00 32.24 643 A 1 
ATOM 4870 O OE2 . GLU A 0 643 . -107.215 -18.900 57.825  1.00 32.24 643 A 1 
ATOM 4871 N N   . GLN A 0 644 . -101.648 -15.900 58.214  1.00 32.34 644 A 1 
ATOM 4872 C CA  . GLN A 0 644 . -100.448 -16.557 57.678  1.00 32.34 644 A 1 
ATOM 4873 C C   . GLN A 0 644 . -100.165 -16.401 56.168  1.00 32.34 644 A 1 
ATOM 4874 C CB  . GLN A 0 644 . -100.401 -18.013 58.186  1.00 32.34 644 A 1 
ATOM 4875 O O   . GLN A 0 644 . -99.506  -17.245 55.564  1.00 32.34 644 A 1 
ATOM 4876 C CG  . GLN A 0 644 . -100.348 -18.068 59.726  1.00 32.34 644 A 1 
ATOM 4877 C CD  . GLN A 0 644 . -100.271 -19.481 60.294  1.00 32.34 644 A 1 
ATOM 4878 N NE2 . GLN A 0 644 . -100.078 -19.620 61.587  1.00 32.34 644 A 1 
ATOM 4879 O OE1 . GLN A 0 644 . -100.383 -20.485 59.617  1.00 32.34 644 A 1 
ATOM 4880 N N   . GLY A 0 645 . -100.550 -15.265 55.579  1.00 31.15 645 A 1 
ATOM 4881 C CA  . GLY A 0 645 . -100.093 -14.794 54.268  1.00 31.15 645 A 1 
ATOM 4882 C C   . GLY A 0 645 . -98.622  -14.367 54.288  1.00 31.15 645 A 1 
ATOM 4883 O O   . GLY A 0 645 . -98.302  -13.216 54.005  1.00 31.15 645 A 1 
ATOM 4884 N N   . ALA A 0 646 . -97.727  -15.277 54.674  1.00 30.03 646 A 1 
ATOM 4885 C CA  . ALA A 0 646 . -96.293  -15.048 54.757  1.00 30.03 646 A 1 
ATOM 4886 C C   . ALA A 0 646 . -95.663  -15.057 53.356  1.00 30.03 646 A 1 
ATOM 4887 C CB  . ALA A 0 646 . -95.681  -16.080 55.717  1.00 30.03 646 A 1 
ATOM 4888 O O   . ALA A 0 646 . -95.002  -16.018 52.960  1.00 30.03 646 A 1 
ATOM 4889 N N   . SER A 0 647 . -95.849  -13.969 52.604  1.00 29.36 647 A 1 
ATOM 4890 C CA  . SER A 0 647 . -95.005  -13.666 51.450  1.00 29.36 647 A 1 
ATOM 4891 C C   . SER A 0 647 . -93.590  -13.380 51.954  1.00 29.36 647 A 1 
ATOM 4892 C CB  . SER A 0 647 . -95.574  -12.497 50.633  1.00 29.36 647 A 1 
ATOM 4893 O O   . SER A 0 647 . -93.256  -12.248 52.306  1.00 29.36 647 A 1 
ATOM 4894 O OG  . SER A 0 647 . -95.702  -11.336 51.428  1.00 29.36 647 A 1 
ATOM 4895 N N   . VAL A 0 648 . -92.779  -14.433 52.056  1.00 34.81 648 A 1 
ATOM 4896 C CA  . VAL A 0 648 . -91.354  -14.333 52.365  1.00 34.81 648 A 1 
ATOM 4897 C C   . VAL A 0 648 . -90.701  -13.549 51.232  1.00 34.81 648 A 1 
ATOM 4898 C CB  . VAL A 0 648 . -90.721  -15.733 52.531  1.00 34.81 648 A 1 
ATOM 4899 O O   . VAL A 0 648 . -90.492  -14.091 50.149  1.00 34.81 648 A 1 
ATOM 4900 C CG1 . VAL A 0 648 . -89.208  -15.660 52.779  1.00 34.81 648 A 1 
ATOM 4901 C CG2 . VAL A 0 648 . -91.346  -16.477 53.721  1.00 34.81 648 A 1 
ATOM 4902 N N   . SER A 0 649 . -90.413  -12.270 51.475  1.00 37.66 649 A 1 
ATOM 4903 C CA  . SER A 0 649 . -89.625  -11.441 50.566  1.00 37.66 649 A 1 
ATOM 4904 C C   . SER A 0 649 . -88.218  -12.020 50.476  1.00 37.66 649 A 1 
ATOM 4905 C CB  . SER A 0 649 . -89.572  -9.983  51.035  1.00 37.66 649 A 1 
ATOM 4906 O O   . SER A 0 649 . -87.375  -11.775 51.339  1.00 37.66 649 A 1 
ATOM 4907 O OG  . SER A 0 649 . -90.874  -9.427  51.069  1.00 37.66 649 A 1 
ATOM 4908 N N   . GLY A 0 650 . -87.990  -12.837 49.451  1.00 34.43 650 A 1 
ATOM 4909 C CA  . GLY A 0 650 . -86.653  -13.225 49.043  1.00 34.43 650 A 1 
ATOM 4910 C C   . GLY A 0 650 . -85.963  -12.008 48.448  1.00 34.43 650 A 1 
ATOM 4911 O O   . GLY A 0 650 . -86.392  -11.517 47.410  1.00 34.43 650 A 1 
ATOM 4912 N N   . TYR A 0 651 . -84.923  -11.534 49.124  1.00 36.87 651 A 1 
ATOM 4913 C CA  . TYR A 0 651 . -83.912  -10.682 48.512  1.00 36.87 651 A 1 
ATOM 4914 C C   . TYR A 0 651 . -83.210  -11.499 47.415  1.00 36.87 651 A 1 
ATOM 4915 C CB  . TYR A 0 651 . -82.887  -10.237 49.580  1.00 36.87 651 A 1 
ATOM 4916 O O   . TYR A 0 651 . -82.801  -12.637 47.686  1.00 36.87 651 A 1 
ATOM 4917 C CG  . TYR A 0 651 . -83.427  -9.878  50.956  1.00 36.87 651 A 1 
ATOM 4918 C CD1 . TYR A 0 651 . -83.697  -8.534  51.276  1.00 36.87 651 A 1 
ATOM 4919 C CD2 . TYR A 0 651 . -83.631  -10.885 51.922  1.00 36.87 651 A 1 
ATOM 4920 C CE1 . TYR A 0 651 . -84.194  -8.197  52.550  1.00 36.87 651 A 1 
ATOM 4921 C CE2 . TYR A 0 651 . -84.148  -10.558 53.190  1.00 36.87 651 A 1 
ATOM 4922 O OH  . TYR A 0 651 . -84.933  -8.894  54.727  1.00 36.87 651 A 1 
ATOM 4923 C CZ  . TYR A 0 651 . -84.435  -9.210  53.501  1.00 36.87 651 A 1 
ATOM 4924 N N   . ASP A 0 652 . -82.998  -10.932 46.231  1.00 38.44 652 A 1 
ATOM 4925 C CA  . ASP A 0 652 . -81.750  -11.205 45.522  1.00 38.44 652 A 1 
ATOM 4926 C C   . ASP A 0 652 . -80.587  -10.628 46.353  1.00 38.44 652 A 1 
ATOM 4927 C CB  . ASP A 0 652 . -81.767  -10.745 44.044  1.00 38.44 652 A 1 
ATOM 4928 O O   . ASP A 0 652 . -80.760  -9.787  47.236  1.00 38.44 652 A 1 
ATOM 4929 C CG  . ASP A 0 652 . -82.780  -9.645  43.693  1.00 38.44 652 A 1 
ATOM 4930 O OD1 . ASP A 0 652 . -82.960  -8.729  44.526  1.00 38.44 652 A 1 
ATOM 4931 O OD2 . ASP A 0 652 . -83.462  -9.801  42.653  1.00 38.44 652 A 1 
ATOM 4932 N N   . ASN A 0 653 . -79.401  -11.207 46.195  1.00 39.04 653 A 1 
ATOM 4933 C CA  . ASN A 0 653 . -78.206  -10.812 46.942  1.00 39.04 653 A 1 
ATOM 4934 C C   . ASN A 0 653 . -77.049  -10.839 45.950  1.00 39.04 653 A 1 
ATOM 4935 C CB  . ASN A 0 653 . -77.949  -11.727 48.162  1.00 39.04 653 A 1 
ATOM 4936 O O   . ASN A 0 653 . -76.225  -11.757 45.970  1.00 39.04 653 A 1 
ATOM 4937 C CG  . ASN A 0 653 . -79.025  -11.700 49.232  1.00 39.04 653 A 1 
ATOM 4938 N ND2 . ASN A 0 653 . -80.038  -12.519 49.084  1.00 39.04 653 A 1 
ATOM 4939 O OD1 . ASN A 0 653 . -78.953  -11.011 50.242  1.00 39.04 653 A 1 
ATOM 4940 N N   . ASP A 0 654 . -77.046  -9.872  45.038  1.00 46.50 654 A 1 
ATOM 4941 C CA  . ASP A 0 654 . -76.066  -9.790  43.964  1.00 46.50 654 A 1 
ATOM 4942 C C   . ASP A 0 654 . -74.725  -9.297  44.526  1.00 46.50 654 A 1 
ATOM 4943 C CB  . ASP A 0 654 . -76.630  -8.970  42.784  1.00 46.50 654 A 1 
ATOM 4944 O O   . ASP A 0 654 . -74.349  -8.136  44.414  1.00 46.50 654 A 1 
ATOM 4945 C CG  . ASP A 0 654 . -77.543  -9.797  41.858  1.00 46.50 654 A 1 
ATOM 4946 O OD1 . ASP A 0 654 . -77.996  -10.892 42.276  1.00 46.50 654 A 1 
ATOM 4947 O OD2 . ASP A 0 654 . -77.718  -9.374  40.692  1.00 46.50 654 A 1 
ATOM 4948 N N   . GLU A 0 655 . -73.970  -10.215 45.143  1.00 47.03 655 A 1 
ATOM 4949 C CA  . GLU A 0 655 . -72.564  -10.009 45.507  1.00 47.03 655 A 1 
ATOM 4950 C C   . GLU A 0 655 . -71.705  -9.888  44.235  1.00 47.03 655 A 1 
ATOM 4951 C CB  . GLU A 0 655 . -72.039  -11.115 46.452  1.00 47.03 655 A 1 
ATOM 4952 O O   . GLU A 0 655 . -70.961  -10.801 43.865  1.00 47.03 655 A 1 
ATOM 4953 C CG  . GLU A 0 655 . -72.742  -11.134 47.820  1.00 47.03 655 A 1 
ATOM 4954 C CD  . GLU A 0 655 . -71.999  -11.912 48.925  1.00 47.03 655 A 1 
ATOM 4955 O OE1 . GLU A 0 655 . -72.476  -11.861 50.086  1.00 47.03 655 A 1 
ATOM 4956 O OE2 . GLU A 0 655 . -70.850  -12.373 48.754  1.00 47.03 655 A 1 
ATOM 4957 N N   . TRP A 0 656 . -71.829  -8.764  43.525  1.00 58.39 656 A 1 
ATOM 4958 C CA  . TRP A 0 656 . -71.107  -8.536  42.285  1.00 58.39 656 A 1 
ATOM 4959 C C   . TRP A 0 656 . -69.690  -8.027  42.551  1.00 58.39 656 A 1 
ATOM 4960 C CB  . TRP A 0 656 . -71.912  -7.682  41.293  1.00 58.39 656 A 1 
ATOM 4961 O O   . TRP A 0 656 . -69.450  -6.984  43.160  1.00 58.39 656 A 1 
ATOM 4962 C CG  . TRP A 0 656 . -72.089  -6.219  41.574  1.00 58.39 656 A 1 
ATOM 4963 C CD1 . TRP A 0 656 . -73.179  -5.666  42.146  1.00 58.39 656 A 1 
ATOM 4964 C CD2 . TRP A 0 656 . -71.191  -5.097  41.300  1.00 58.39 656 A 1 
ATOM 4965 C CE2 . TRP A 0 656 . -71.843  -3.882  41.667  1.00 58.39 656 A 1 
ATOM 4966 C CE3 . TRP A 0 656 . -69.872  -4.984  40.806  1.00 58.39 656 A 1 
ATOM 4967 N NE1 . TRP A 0 656 . -73.047  -4.295  42.186  1.00 58.39 656 A 1 
ATOM 4968 C CH2 . TRP A 0 656 . -69.922  -2.549  41.018  1.00 58.39 656 A 1 
ATOM 4969 C CZ2 . TRP A 0 656 . -71.242  -2.625  41.496  1.00 58.39 656 A 1 
ATOM 4970 C CZ3 . TRP A 0 656 . -69.232  -3.732  40.697  1.00 58.39 656 A 1 
ATOM 4971 N N   . ALA A 0 657 . -68.720  -8.756  42.006  1.00 49.60 657 A 1 
ATOM 4972 C CA  . ALA A 0 657 . -67.347  -8.301  41.874  1.00 49.60 657 A 1 
ATOM 4973 C C   . ALA A 0 657 . -67.086  -7.983  40.400  1.00 49.60 657 A 1 
ATOM 4974 C CB  . ALA A 0 657 . -66.415  -9.381  42.432  1.00 49.60 657 A 1 
ATOM 4975 O O   . ALA A 0 657 . -67.117  -8.879  39.555  1.00 49.60 657 A 1 
ATOM 4976 N N   . LYS A 0 658 . -66.803  -6.716  40.070  1.00 57.08 658 A 1 
ATOM 4977 C CA  . LYS A 0 658 . -66.220  -6.391  38.759  1.00 57.08 658 A 1 
ATOM 4978 C C   . LYS A 0 658 . -64.717  -6.587  38.896  1.00 57.08 658 A 1 
ATOM 4979 C CB  . LYS A 0 658 . -66.640  -5.005  38.237  1.00 57.08 658 A 1 
ATOM 4980 O O   . LYS A 0 658 . -63.998  -5.701  39.351  1.00 57.08 658 A 1 
ATOM 4981 C CG  . LYS A 0 658 . -68.082  -5.040  37.690  1.00 57.08 658 A 1 
ATOM 4982 C CD  . LYS A 0 658 . -68.598  -3.652  37.272  1.00 57.08 658 A 1 
ATOM 4983 C CE  . LYS A 0 658 . -70.114  -3.645  36.989  1.00 57.08 658 A 1 
ATOM 4984 N NZ  . LYS A 0 658 . -70.940  -3.680  38.231  1.00 57.08 658 A 1 
ATOM 4985 N N   . GLN A 0 659 . -64.288  -7.798  38.564  1.00 59.92 659 A 1 
ATOM 4986 C CA  . GLN A 0 659 . -62.888  -8.165  38.419  1.00 59.92 659 A 1 
ATOM 4987 C C   . GLN A 0 659 . -62.479  -7.869  36.976  1.00 59.92 659 A 1 
ATOM 4988 C CB  . GLN A 0 659 . -62.701  -9.648  38.782  1.00 59.92 659 A 1 
ATOM 4989 O O   . GLN A 0 659 . -62.973  -8.510  36.050  1.00 59.92 659 A 1 
ATOM 4990 C CG  . GLN A 0 659 . -63.048  -9.937  40.254  1.00 59.92 659 A 1 
ATOM 4991 C CD  . GLN A 0 659 . -62.883  -11.403 40.647  1.00 59.92 659 A 1 
ATOM 4992 N NE2 . GLN A 0 659 . -63.061  -11.736 41.906  1.00 59.92 659 A 1 
ATOM 4993 O OE1 . GLN A 0 659 . -62.598  -12.281 39.853  1.00 59.92 659 A 1 
ATOM 4994 N N   . ALA A 0 660 . -61.615  -6.876  36.789  1.00 57.54 660 A 1 
ATOM 4995 C CA  . ALA A 0 660 . -60.978  -6.590  35.513  1.00 57.54 660 A 1 
ATOM 4996 C C   . ALA A 0 660 . -59.516  -7.032  35.608  1.00 57.54 660 A 1 
ATOM 4997 C CB  . ALA A 0 660 . -61.143  -5.102  35.185  1.00 57.54 660 A 1 
ATOM 4998 O O   . ALA A 0 660 . -58.741  -6.457  36.370  1.00 57.54 660 A 1 
ATOM 4999 N N   . TYR A 0 661 . -59.169  -8.068  34.851  1.00 67.55 661 A 1 
ATOM 5000 C CA  . TYR A 0 661 . -57.801  -8.540  34.681  1.00 67.55 661 A 1 
ATOM 5001 C C   . TYR A 0 661 . -57.423  -8.387  33.215  1.00 67.55 661 A 1 
ATOM 5002 C CB  . TYR A 0 661 . -57.684  -10.003 35.125  1.00 67.55 661 A 1 
ATOM 5003 O O   . TYR A 0 661 . -58.144  -8.886  32.348  1.00 67.55 661 A 1 
ATOM 5004 C CG  . TYR A 0 661 . -57.779  -10.210 36.622  1.00 67.55 661 A 1 
ATOM 5005 C CD1 . TYR A 0 661 . -56.669  -9.886  37.424  1.00 67.55 661 A 1 
ATOM 5006 C CD2 . TYR A 0 661 . -58.945  -10.745 37.207  1.00 67.55 661 A 1 
ATOM 5007 C CE1 . TYR A 0 661 . -56.712  -10.110 38.811  1.00 67.55 661 A 1 
ATOM 5008 C CE2 . TYR A 0 661 . -58.991  -10.978 38.596  1.00 67.55 661 A 1 
ATOM 5009 O OH  . TYR A 0 661 . -57.884  -10.915 40.726  1.00 67.55 661 A 1 
ATOM 5010 C CZ  . TYR A 0 661 . -57.870  -10.666 39.392  1.00 67.55 661 A 1 
ATOM 5011 N N   . GLY A 0 662 . -56.312  -7.705  32.965  1.00 72.24 662 A 1 
ATOM 5012 C CA  . GLY A 0 662 . -55.651  -7.650  31.672  1.00 72.24 662 A 1 
ATOM 5013 C C   . GLY A 0 662 . -54.256  -8.257  31.747  1.00 72.24 662 A 1 
ATOM 5014 O O   . GLY A 0 662 . -53.662  -8.380  32.822  1.00 72.24 662 A 1 
ATOM 5015 N N   . SER A 0 663 . -53.770  -8.668  30.586  1.00 72.22 663 A 1 
ATOM 5016 C CA  . SER A 0 663 . -52.388  -9.070  30.371  1.00 72.22 663 A 1 
ATOM 5017 C C   . SER A 0 663 . -52.056  -8.802  28.913  1.00 72.22 663 A 1 
ATOM 5018 C CB  . SER A 0 663 . -52.159  -10.547 30.705  1.00 72.22 663 A 1 
ATOM 5019 O O   . SER A 0 663 . -52.678  -9.399  28.024  1.00 72.22 663 A 1 
ATOM 5020 O OG  . SER A 0 663 . -52.992  -11.379 29.911  1.00 72.22 663 A 1 
ATOM 5021 N N   . ASP A 0 664 . -51.101  -7.918  28.704  1.00 76.29 664 A 1 
ATOM 5022 C CA  . ASP A 0 664 . -50.542  -7.554  27.417  1.00 76.29 664 A 1 
ATOM 5023 C C   . ASP A 0 664 . -49.223  -8.343  27.255  1.00 76.29 664 A 1 
ATOM 5024 C CB  . ASP A 0 664 . -50.411  -6.018  27.347  1.00 76.29 664 A 1 
ATOM 5025 O O   . ASP A 0 664 . -48.641  -8.810  28.235  1.00 76.29 664 A 1 
ATOM 5026 C CG  . ASP A 0 664 . -51.743  -5.266  27.599  1.00 76.29 664 A 1 
ATOM 5027 O OD1 . ASP A 0 664 . -52.245  -5.233  28.754  1.00 76.29 664 A 1 
ATOM 5028 O OD2 . ASP A 0 664 . -52.331  -4.769  26.609  1.00 76.29 664 A 1 
ATOM 5029 N N   . PHE A 0 665 . -48.799  -8.607  26.018  1.00 76.97 665 A 1 
ATOM 5030 C CA  . PHE A 0 665 . -47.598  -9.404  25.731  1.00 76.97 665 A 1 
ATOM 5031 C C   . PHE A 0 665 . -47.003  -8.950  24.396  1.00 76.97 665 A 1 
ATOM 5032 C CB  . PHE A 0 665 . -47.923  -10.912 25.701  1.00 76.97 665 A 1 
ATOM 5033 O O   . PHE A 0 665 . -47.169  -9.620  23.370  1.00 76.97 665 A 1 
ATOM 5034 C CG  . PHE A 0 665 . -48.267  -11.564 27.028  1.00 76.97 665 A 1 
ATOM 5035 C CD1 . PHE A 0 665 . -47.243  -11.917 27.925  1.00 76.97 665 A 1 
ATOM 5036 C CD2 . PHE A 0 665 . -49.605  -11.853 27.356  1.00 76.97 665 A 1 
ATOM 5037 C CE1 . PHE A 0 665 . -47.550  -12.568 29.133  1.00 76.97 665 A 1 
ATOM 5038 C CE2 . PHE A 0 665 . -49.915  -12.501 28.565  1.00 76.97 665 A 1 
ATOM 5039 C CZ  . PHE A 0 665 . -48.887  -12.860 29.455  1.00 76.97 665 A 1 
ATOM 5040 N N   . ASP A 0 666 . -46.341  -7.796  24.401  1.00 78.83 666 A 1 
ATOM 5041 C CA  . ASP A 0 666 . -45.744  -7.214  23.203  1.00 78.83 666 A 1 
ATOM 5042 C C   . ASP A 0 666 . -44.248  -7.555  23.148  1.00 78.83 666 A 1 
ATOM 5043 C CB  . ASP A 0 666 . -46.049  -5.704  23.103  1.00 78.83 666 A 1 
ATOM 5044 O O   . ASP A 0 666 . -43.463  -7.247  24.042  1.00 78.83 666 A 1 
ATOM 5045 C CG  . ASP A 0 666 . -47.309  -5.364  22.278  1.00 78.83 666 A 1 
ATOM 5046 O OD1 . ASP A 0 666 . -48.093  -6.282  21.936  1.00 78.83 666 A 1 
ATOM 5047 O OD2 . ASP A 0 666 . -47.434  -4.183  21.875  1.00 78.83 666 A 1 
ATOM 5048 N N   . SER A 0 667 . -43.830  -8.224  22.073  1.00 80.06 667 A 1 
ATOM 5049 C CA  . SER A 0 667 . -42.422  -8.549  21.813  1.00 80.06 667 A 1 
ATOM 5050 C C   . SER A 0 667 . -41.989  -7.916  20.501  1.00 80.06 667 A 1 
ATOM 5051 C CB  . SER A 0 667 . -42.178  -10.059 21.814  1.00 80.06 667 A 1 
ATOM 5052 O O   . SER A 0 667 . -42.578  -8.162  19.444  1.00 80.06 667 A 1 
ATOM 5053 O OG  . SER A 0 667 . -42.671  -10.626 23.012  1.00 80.06 667 A 1 
ATOM 5054 N N   . ARG A 0 668 . -40.966  -7.066  20.572  1.00 82.99 668 A 1 
ATOM 5055 C CA  . ARG A 0 668 . -40.433  -6.300  19.449  1.00 82.99 668 A 1 
ATOM 5056 C C   . ARG A 0 668 . -38.958  -6.635  19.292  1.00 82.99 668 A 1 
ATOM 5057 C CB  . ARG A 0 668 . -40.674  -4.802  19.684  1.00 82.99 668 A 1 
ATOM 5058 O O   . ARG A 0 668 . -38.115  -6.044  19.952  1.00 82.99 668 A 1 
ATOM 5059 C CG  . ARG A 0 668 . -42.169  -4.441  19.615  1.00 82.99 668 A 1 
ATOM 5060 C CD  . ARG A 0 668 . -42.402  -2.945  19.851  1.00 82.99 668 A 1 
ATOM 5061 N NE  . ARG A 0 668 . -41.714  -2.119  18.834  1.00 82.99 668 A 1 
ATOM 5062 N NH1 . ARG A 0 668 . -41.404  -0.250  20.127  1.00 82.99 668 A 1 
ATOM 5063 N NH2 . ARG A 0 668 . -40.471  -0.360  18.099  1.00 82.99 668 A 1 
ATOM 5064 C CZ  . ARG A 0 668 . -41.207  -0.915  19.023  1.00 82.99 668 A 1 
ATOM 5065 N N   . TRP A 0 669 . -38.684  -7.546  18.368  1.00 88.09 669 A 1 
ATOM 5066 C CA  . TRP A 0 669 . -37.339  -7.939  17.960  1.00 88.09 669 A 1
[truncated: 57,137 more chars]
