# Supplementary material for: Self-assembling proteins compose the chemically resistant shell biomaterial of planktonic tintinnid ciliates
Source: Nat Commun. 2026 Jun 13;17:7507. doi: 10.1038/s41467-026-74402-4 (PMC13408134; doi:10.1038/s41467-026-74402-4)
Supplement: Supplementary file 6 — Supplementary Data 16 [file 41467_2026_74402_MOESM6_ESM.zip › AF2_structure_models/Tintinnidorin-1-gamma.cif]

data_0
#
_entry.id   0
#
_struct_asym.id          A
_struct_asym.entity_id   0
#
_entity_poly.entity_id        0
_entity_poly.type             polypeptide(L)
_entity_poly.pdbx_strand_id   A
#
_entity.id     0
_entity.type   polymer
#
loop_
_entity_poly_seq.entity_id
_entity_poly_seq.num
_entity_poly_seq.mon_id
0 1   MET 
0 2   LYS 
0 3   PHE 
0 4   ALA 
0 5   PHE 
0 6   ALA 
0 7   ALA 
0 8   ALA 
0 9   LEU 
0 10  ILE 
0 11  VAL 
0 12  ALA 
0 13  VAL 
0 14  ASN 
0 15  ALA 
0 16  VAL 
0 17  ASP 
0 18  ILE 
0 19  ASP 
0 20  SER 
0 21  TRP 
0 22  GLY 
0 23  LYS 
0 24  LYS 
0 25  GLY 
0 26  GLY 
0 27  SER 
0 28  PHE 
0 29  ALA 
0 30  LYS 
0 31  VAL 
0 32  SER 
0 33  TYR 
0 34  GLU 
0 35  PRO 
0 36  VAL 
0 37  THR 
0 38  LYS 
0 39  VAL 
0 40  VAL 
0 41  GLN 
0 42  PRO 
0 43  ALA 
0 44  ALA 
0 45  GLU 
0 46  GLN 
0 47  ASN 
0 48  ALA 
0 49  ALA 
0 50  SER 
0 51  ALA 
0 52  GLY 
0 53  ALA 
0 54  GLY 
0 55  LYS 
0 56  GLU 
0 57  SER 
0 58  SER 
0 59  TYR 
0 60  LEU 
0 61  ASN 
0 62  SER 
0 63  SER 
0 64  ASP 
0 65  TRP 
0 66  ASP 
0 67  ALA 
0 68  TRP 
0 69  GLY 
0 70  ARG 
0 71  ASP 
0 72  GLN 
0 73  ASP 
0 74  LEU 
0 75  ALA 
0 76  ILE 
0 77  ASP 
0 78  GLU 
0 79  SER 
0 80  TYR 
0 81  GLY 
0 82  LYS 
0 83  THR 
0 84  SER 
0 85  ALA 
0 86  LYS 
0 87  SER 
0 88  TYR 
0 89  LYS 
0 90  ALA 
0 91  GLU 
0 92  SER 
0 93  TYR 
0 94  ASP 
0 95  GLU 
0 96  TRP 
0 97  ASP 
0 98  ASN 
0 99  ALA 
0 100 ASP 
0 101 ASP 
0 102 ASP 
0 103 LYS 
0 104 TRP 
0 105 GLY 
0 106 ALA 
0 107 GLN 
0 108 ALA 
0 109 TRP 
0 110 GLY 
0 111 LYS 
0 112 ASP 
0 113 ARG 
0 114 ASP 
0 115 LEU 
0 116 THR 
0 117 GLY 
0 118 ALA 
0 119 SER 
0 120 SER 
0 121 LYS 
0 122 ASN 
0 123 ALA 
0 124 ASP 
0 125 ALA 
0 126 SER 
0 127 THR 
0 128 SER 
0 129 SER 
0 130 ALA 
0 131 LYS 
0 132 GLY 
0 133 LYS 
0 134 LYS 
0 135 LEU 
0 136 ALA 
0 137 THR 
0 138 ALA 
0 139 LYS 
0 140 ALA 
0 141 ASP 
0 142 TRP 
0 143 ALA 
0 144 GLY 
0 145 VAL 
0 146 ALA 
0 147 GLN 
0 148 VAL 
0 149 GLN 
0 150 GLY 
0 151 TYR 
0 152 ASP 
0 153 ASN 
0 154 ASP 
0 155 GLU 
0 156 TRP 
0 157 ALA 
0 158 LYS 
0 159 GLN 
0 160 ALA 
0 161 TYR 
0 162 GLY 
0 163 ALA 
0 164 ASP 
0 165 SER 
0 166 ASP 
0 167 SER 
0 168 ARG 
0 169 TRP 
0 170 GLY 
0 171 LYS 
0 172 SER 
0 173 TYR 
0 174 ASP 
0 175 SER 
0 176 VAL 
0 177 GLU 
0 178 ALA 
0 179 ARG 
0 180 SER 
0 181 TYR 
0 182 ASP 
0 183 ASN 
0 184 GLU 
0 185 HIS 
0 186 TYR 
0 187 ALA 
0 188 ARG 
0 189 GLU 
0 190 VAL 
0 191 GLN 
0 192 ALA 
0 193 ASP 
0 194 ASP 
0 195 ASP 
0 196 GLN 
0 197 TRP 
0 198 ALA 
0 199 GLU 
0 200 ASP 
0 201 TYR 
0 202 ASP 
0 203 SER 
0 204 SER 
0 205 TRP 
0 206 ASN 
0 207 GLY 
0 208 LYS 
0 209 ALA 
0 210 GLY 
0 211 ALA 
0 212 TYR 
0 213 GLY 
0 214 LYS 
0 215 GLY 
0 216 ALA 
0 217 SER 
0 218 ALA 
0 219 ASN 
0 220 ALA 
0 221 ALA 
0 222 THR 
0 223 GLY 
0 224 SER 
0 225 GLY 
0 226 TRP 
0 227 GLY 
0 228 LYS 
0 229 SER 
0 230 VAL 
0 231 ASP 
0 232 TYR 
0 233 LYS 
0 234 LYS 
0 235 ALA 
0 236 SER 
0 237 ALA 
0 238 ASP 
0 239 LYS 
0 240 LYS 
0 241 GLN 
0 242 ALA 
0 243 TYR 
0 244 TRP 
0 245 ASN 
0 246 ASP 
0 247 GLU 
0 248 THR 
0 249 SER 
0 250 ASP 
0 251 TRP 
0 252 ASP 
0 253 ALA 
0 254 TRP 
0 255 GLY 
0 256 ARG 
0 257 ASP 
0 258 GLN 
0 259 ASP 
0 260 PHE 
0 261 HIS 
0 262 GLU 
0 263 LYS 
0 264 VAL 
0 265 SER 
0 266 TYR 
0 267 ASP 
0 268 VAL 
0 269 THR 
0 270 ASP 
0 271 ALA 
0 272 LYS 
0 273 SER 
0 274 TYR 
0 275 LYS 
0 276 ALA 
0 277 GLU 
0 278 SER 
0 279 TYR 
0 280 ASP 
0 281 GLU 
0 282 TRP 
0 283 ASP 
0 284 ASN 
0 285 HIS 
0 286 ASP 
0 287 ALA 
0 288 ASP 
0 289 LYS 
0 290 TRP 
0 291 GLY 
0 292 ALA 
0 293 GLN 
0 294 ALA 
0 295 TRP 
0 296 GLY 
0 297 LYS 
0 298 ASP 
0 299 GLY 
0 300 ASP 
0 301 ILE 
0 302 TYR 
0 303 GLY 
0 304 ALA 
0 305 SER 
0 306 SER 
0 307 TYR 
0 308 GLY 
0 309 ARG 
0 310 LYS 
0 311 ALA 
0 312 SER 
0 313 ASN 
0 314 GLU 
0 315 LYS 
0 316 THR 
0 317 THR 
0 318 GLN 
0 319 ASP 
0 320 LYS 
0 321 TYR 
0 322 GLY 
0 323 TYR 
0 324 ALA 
0 325 GLN 
0 326 GLY 
0 327 TYR 
0 328 GLY 
0 329 GLY 
0 330 LYS 
0 331 ALA 
0 332 GLY 
0 333 TYR 
0 334 GLY 
0 335 GLY 
0 336 LYS 
0 337 ALA 
0 338 ALA 
0 339 GLN 
0 340 GLY 
0 341 LYS 
0 342 GLY 
0 343 LYS 
0 344 GLN 
0 345 ALA 
0 346 TYR 
0 347 GLY 
0 348 TYR 
0 349 GLY 
0 350 GLN 
0 351 GLU 
0 352 ALA 
0 353 SER 
0 354 TYR 
0 355 TRP 
0 356 GLY 
0 357 GLY 
0 358 ALA 
0 359 SER 
0 360 ALA 
0 361 ASN 
0 362 SER 
0 363 GLN 
0 364 ALA 
0 365 SER 
0 366 GLN 
0 367 GLY 
0 368 ALA 
0 369 TYR 
0 370 ASP 
0 371 ALA 
0 372 ASP 
0 373 ALA 
0 374 PHE 
0 375 ALA 
0 376 LYS 
0 377 GLN 
0 378 ALA 
0 379 TYR 
0 380 GLY 
0 381 SER 
0 382 ASP 
0 383 GLU 
0 384 ASP 
0 385 SER 
0 386 ARG 
0 387 TRP 
0 388 GLY 
0 389 LYS 
0 390 SER 
0 391 TYR 
0 392 ASP 
0 393 SER 
0 394 VAL 
0 395 SER 
0 396 ALA 
0 397 ARG 
0 398 SER 
0 399 TYR 
0 400 SER 
0 401 ASN 
0 402 GLU 
0 403 LYS 
0 404 TYR 
0 405 ALA 
0 406 ARG 
0 407 TRP 
0 408 LEU 
0 409 GLN 
0 410 ALA 
0 411 ASP 
0 412 ASP 
0 413 ASP 
0 414 GLN 
0 415 TRP 
0 416 ALA 
0 417 GLU 
0 418 ASP 
0 419 TYR 
0 420 ASP 
0 421 ARG 
0 422 PHE 
0 423 ASN 
0 424 ASN 
0 425 ALA 
0 426 ASP 
0 427 ALA 
0 428 GLY 
0 429 ALA 
0 430 ALA 
0 431 GLY 
0 432 ALA 
0 433 ALA 
0 434 ALA 
0 435 SER 
0 436 TYR 
0 437 TRP 
0 438 GLY 
0 439 PRO 
0 440 GLY 
0 441 GLN 
0 442 ALA 
0 443 LYS 
0 444 GLY 
0 445 TRP 
0 446 GLY 
0 447 LYS 
0 448 GLY 
0 449 GLY 
0 450 SER 
0 451 LEU 
0 452 ASP 
0 453 ALA 
0 454 ALA 
0 455 SER 
0 456 GLN 
0 457 GLY 
0 458 ALA 
0 459 THR 
0 460 GLN 
0 461 GLY 
0 462 TYR 
0 463 TRP 
0 464 GLY 
0 465 LYS 
0 466 GLN 
0 467 GLY 
0 468 SER 
0 469 ASP 
0 470 TRP 
0 471 ASP 
0 472 ALA 
0 473 TYR 
0 474 GLY 
0 475 ARG 
0 476 ASP 
0 477 GLN 
0 478 ASP 
0 479 LEU 
0 480 GLU 
0 481 VAL 
0 482 ASP 
0 483 GLU 
0 484 SER 
0 485 TYR 
0 486 GLU 
0 487 ASN 
0 488 THR 
0 489 TYR 
0 490 ALA 
0 491 LYS 
0 492 SER 
0 493 TYR 
0 494 ASP 
0 495 ALA 
0 496 GLU 
0 497 SER 
0 498 TYR 
0 499 ASP 
0 500 GLU 
0 501 TRP 
0 502 ASP 
0 503 ASN 
0 504 ALA 
0 505 ASP 
0 506 SER 
0 507 ASP 
0 508 LYS 
0 509 TRP 
0 510 GLY 
0 511 ALA 
0 512 GLN 
0 513 ALA 
0 514 TRP 
0 515 GLY 
0 516 LYS 
0 517 ASP 
0 518 ARG 
0 519 ASP 
0 520 MET 
0 521 PHE 
0 522 GLY 
0 523 ARG 
0 524 SER 
0 525 SER 
0 526 TYR 
0 527 ALA 
0 528 SER 
0 529 ALA 
0 530 ALA 
0 531 SER 
0 532 ALA 
0 533 ALA 
0 534 ASP 
0 535 TYR 
0 536 GLY 
0 537 LYS 
0 538 ALA 
0 539 GLY 
0 540 TYR 
0 541 GLY 
0 542 TYR 
0 543 GLY 
0 544 GLN 
0 545 ALA 
0 546 ALA 
0 547 ALA 
0 548 GLY 
0 549 LYS 
0 550 ALA 
0 551 GLY 
0 552 TYR 
0 553 GLY 
0 554 ALA 
0 555 ALA 
0 556 GLY 
0 557 TRP 
0 558 GLY 
0 559 GLY 
0 560 LYS 
0 561 ALA 
0 562 GLY 
0 563 TYR 
0 564 GLY 
0 565 ALA 
0 566 ALA 
0 567 GLY 
0 568 TYR 
0 569 ALA 
0 570 GLY 
0 571 ALA 
0 572 GLN 
0 573 ALA 
0 574 THR 
0 575 LYS 
0 576 THR 
0 577 GLN 
0 578 GLN 
0 579 THR 
0 580 ALA 
0 581 ALA 
0 582 PHE 
0 583 ASN 
0 584 ALA 
0 585 SER 
0 586 THR 
0 587 GLY 
0 588 ASN 
0 589 GLN 
0 590 ALA 
0 591 ALA 
0 592 GLN 
0 593 ILE 
0 594 GLY 
0 595 TYR 
0 596 ASP 
0 597 ASN 
0 598 ASP 
0 599 GLN 
0 600 TRP 
0 601 ALA 
0 602 LYS 
0 603 GLN 
0 604 ALA 
0 605 TYR 
0 606 GLY 
0 607 SER 
0 608 ASP 
0 609 MET 
0 610 ASP 
0 611 SER 
0 612 ARG 
0 613 TRP 
0 614 GLY 
0 615 LYS 
0 616 SER 
0 617 TYR 
0 618 ASP 
0 619 PHE 
0 620 VAL 
0 621 ASP 
0 622 SER 
0 623 ASN 
0 624 THR 
0 625 TYR 
0 626 ALA 
0 627 ASP 
0 628 GLU 
0 629 GLN 
0 630 TYR 
0 631 ALA 
0 632 ARG 
0 633 LYS 
0 634 VAL 
0 635 ARG 
0 636 ALA 
0 637 ASP 
0 638 ASP 
0 639 ASP 
0 640 MET 
0 641 TRP 
0 642 ALA 
0 643 GLU 
0 644 ASP 
0 645 TYR 
0 646 ASP 
0 647 ARG 
0 648 ARG 
0 649 GLN 
0 650 THR 
0 651 ARG 
0 652 ASP 
0 653 LEU 
0 654 GLY 
0 655 ALA 
0 656 TYR 
0 657 GLY 
0 658 GLN 
0 659 ALA 
0 660 ALA 
0 661 SER 
0 662 THR 
0 663 GLN 
0 664 LYS 
0 665 VAL 
0 666 GLN 
0 667 PRO 
0 668 GLN 
0 669 ILE 
0 670 ASN 
0 671 LYS 
0 672 THR 
0 673 ALA 
0 674 TYR 
0 675 VAL 
0 676 PRO 
0 677 THR 
0 678 LYS 
0 679 VAL 
0 680 GLU 
0 681 TYR 
0 682 GLY 
0 683 ALA 
0 684 TYR 
0 685 GLY 
0 686 GLY 
0 687 TYR 
0 688 GLY 
0 689 ALA 
0 690 GLY 
0 691 ALA 
0 692 GLY 
0 693 TYR 
0 694 GLY 
0 695 VAL 
0 696 GLY 
0 697 ALA 
0 698 GLY 
0 699 TYR 
0 700 GLY 
0 701 VAL 
0 702 GLY 
0 703 ALA 
0 704 GLY 
0 705 TYR 
0 706 ALA 
0 707 ALA 
0 708 PRO 
0 709 VAL 
0 710 LYS 
0 711 GLY 
0 712 ARG 
0 713 SER 
0 714 ALA 
0 715 ARG 
0 716 ALA 
0 717 GLY 
0 718 ARG 
0 719 GLN 
0 720 SER 
0 721 TYR 
0 722 GLY 
0 723 TYR 
0 724 ALA 
0 725 TRP 
#
loop_
_chem_comp.id
_chem_comp.type
_chem_comp.name
ALA 'L-peptide linking' ALANINE         
ARG 'L-peptide linking' ARGININE        
ASN 'L-peptide linking' ASPARAGINE      
ASP 'L-peptide linking' 'ASPARTIC ACID' 
CYS 'L-peptide linking' CYSTEINE        
GLN 'L-peptide linking' GLUTAMINE       
GLU 'L-peptide linking' 'GLUTAMIC ACID' 
HIS 'L-peptide linking' HISTIDINE       
ILE 'L-peptide linking' ISOLEUCINE      
LEU 'L-peptide linking' LEUCINE         
LYS 'L-peptide linking' LYSINE          
MET 'L-peptide linking' METHIONINE      
PHE 'L-peptide linking' PHENYLALANINE   
PRO 'L-peptide linking' PROLINE         
SER 'L-peptide linking' SERINE          
THR 'L-peptide linking' THREONINE       
TRP 'L-peptide linking' TRYPTOPHAN      
TYR 'L-peptide linking' TYROSINE        
VAL 'L-peptide linking' VALINE          
GLY 'peptide linking'   GLYCINE         
#
loop_
_atom_site.group_PDB
_atom_site.id
_atom_site.type_symbol
_atom_site.label_atom_id
_atom_site.label_alt_id
_atom_site.label_comp_id
_atom_site.label_asym_id
_atom_site.label_entity_id
_atom_site.label_seq_id
_atom_site.pdbx_PDB_ins_code
_atom_site.Cartn_x
_atom_site.Cartn_y
_atom_site.Cartn_z
_atom_site.occupancy
_atom_site.B_iso_or_equiv
_atom_site.auth_seq_id
_atom_site.auth_asym_id
_atom_site.pdbx_PDB_model_num
ATOM 1    N N   . MET A 0 1   . 17.222  1.451   21.574  1.00 39.40 1   A 1 
ATOM 2    C CA  . MET A 0 1   . 17.230  0.311   20.629  1.00 39.40 1   A 1 
ATOM 3    C C   . MET A 0 1   . 16.722  0.765   19.250  1.00 39.40 1   A 1 
ATOM 4    C CB  . MET A 0 1   . 16.356  -0.827  21.202  1.00 39.40 1   A 1 
ATOM 5    O O   . MET A 0 1   . 15.722  0.253   18.782  1.00 39.40 1   A 1 
ATOM 6    C CG  . MET A 0 1   . 16.860  -1.390  22.539  1.00 39.40 1   A 1 
ATOM 7    S SD  . MET A 0 1   . 15.566  -2.270  23.441  1.00 39.40 1   A 1 
ATOM 8    C CE  . MET A 0 1   . 16.500  -2.910  24.857  1.00 39.40 1   A 1 
ATOM 9    N N   . LYS A 0 2   . 17.355  1.768   18.612  1.00 43.14 2   A 1 
ATOM 10   C CA  . LYS A 0 2   . 16.793  2.451   17.419  1.00 43.14 2   A 1 
ATOM 11   C C   . LYS A 0 2   . 17.555  2.223   16.097  1.00 43.14 2   A 1 
ATOM 12   C CB  . LYS A 0 2   . 16.555  3.955   17.706  1.00 43.14 2   A 1 
ATOM 13   O O   . LYS A 0 2   . 17.191  2.816   15.097  1.00 43.14 2   A 1 
ATOM 14   C CG  . LYS A 0 2   . 15.359  4.224   18.644  1.00 43.14 2   A 1 
ATOM 15   C CD  . LYS A 0 2   . 14.962  5.714   18.632  1.00 43.14 2   A 1 
ATOM 16   C CE  . LYS A 0 2   . 13.665  5.973   19.421  1.00 43.14 2   A 1 
ATOM 17   N NZ  . LYS A 0 2   . 13.142  7.350   19.199  1.00 43.14 2   A 1 
ATOM 18   N N   . PHE A 0 3   . 18.567  1.351   16.076  1.00 41.03 3   A 1 
ATOM 19   C CA  . PHE A 0 3   . 19.410  1.104   14.889  1.00 41.03 3   A 1 
ATOM 20   C C   . PHE A 0 3   . 19.270  -0.303  14.275  1.00 41.03 3   A 1 
ATOM 21   C CB  . PHE A 0 3   . 20.867  1.475   15.217  1.00 41.03 3   A 1 
ATOM 22   O O   . PHE A 0 3   . 19.997  -0.634  13.350  1.00 41.03 3   A 1 
ATOM 23   C CG  . PHE A 0 3   . 21.098  2.973   15.264  1.00 41.03 3   A 1 
ATOM 24   C CD1 . PHE A 0 3   . 21.123  3.700   14.059  1.00 41.03 3   A 1 
ATOM 25   C CD2 . PHE A 0 3   . 21.280  3.645   16.489  1.00 41.03 3   A 1 
ATOM 26   C CE1 . PHE A 0 3   . 21.318  5.091   14.075  1.00 41.03 3   A 1 
ATOM 27   C CE2 . PHE A 0 3   . 21.475  5.039   16.504  1.00 41.03 3   A 1 
ATOM 28   C CZ  . PHE A 0 3   . 21.492  5.761   15.298  1.00 41.03 3   A 1 
ATOM 29   N N   . ALA A 0 4   . 18.338  -1.132  14.762  1.00 46.17 4   A 1 
ATOM 30   C CA  . ALA A 0 4   . 18.128  -2.492  14.244  1.00 46.17 4   A 1 
ATOM 31   C C   . ALA A 0 4   . 16.938  -2.623  13.270  1.00 46.17 4   A 1 
ATOM 32   C CB  . ALA A 0 4   . 18.001  -3.445  15.438  1.00 46.17 4   A 1 
ATOM 33   O O   . ALA A 0 4   . 16.840  -3.624  12.572  1.00 46.17 4   A 1 
ATOM 34   N N   . PHE A 0 5   . 16.038  -1.632  13.204  1.00 38.32 5   A 1 
ATOM 35   C CA  . PHE A 0 5   . 14.813  -1.732  12.396  1.00 38.32 5   A 1 
ATOM 36   C C   . PHE A 0 5   . 15.026  -1.409  10.906  1.00 38.32 5   A 1 
ATOM 37   C CB  . PHE A 0 5   . 13.695  -0.887  13.034  1.00 38.32 5   A 1 
ATOM 38   O O   . PHE A 0 5   . 14.352  -1.982  10.056  1.00 38.32 5   A 1 
ATOM 39   C CG  . PHE A 0 5   . 12.469  -1.712  13.378  1.00 38.32 5   A 1 
ATOM 40   C CD1 . PHE A 0 5   . 11.415  -1.827  12.453  1.00 38.32 5   A 1 
ATOM 41   C CD2 . PHE A 0 5   . 12.403  -2.408  14.602  1.00 38.32 5   A 1 
ATOM 42   C CE1 . PHE A 0 5   . 10.297  -2.625  12.754  1.00 38.32 5   A 1 
ATOM 43   C CE2 . PHE A 0 5   . 11.285  -3.208  14.901  1.00 38.32 5   A 1 
ATOM 44   C CZ  . PHE A 0 5   . 10.231  -3.314  13.976  1.00 38.32 5   A 1 
ATOM 45   N N   . ALA A 0 6   . 16.007  -0.563  10.571  1.00 40.69 6   A 1 
ATOM 46   C CA  . ALA A 0 6   . 16.299  -0.182  9.184   1.00 40.69 6   A 1 
ATOM 47   C C   . ALA A 0 6   . 16.824  -1.350  8.320   1.00 40.69 6   A 1 
ATOM 48   C CB  . ALA A 0 6   . 17.292  0.987   9.212   1.00 40.69 6   A 1 
ATOM 49   O O   . ALA A 0 6   . 16.605  -1.370  7.115   1.00 40.69 6   A 1 
ATOM 50   N N   . ALA A 0 7   . 17.472  -2.351  8.927   1.00 42.37 7   A 1 
ATOM 51   C CA  . ALA A 0 7   . 17.993  -3.517  8.208   1.00 42.37 7   A 1 
ATOM 52   C C   . ALA A 0 7   . 16.925  -4.588  7.901   1.00 42.37 7   A 1 
ATOM 53   C CB  . ALA A 0 7   . 19.158  -4.094  9.021   1.00 42.37 7   A 1 
ATOM 54   O O   . ALA A 0 7   . 17.162  -5.460  7.071   1.00 42.37 7   A 1 
ATOM 55   N N   . ALA A 0 8   . 15.760  -4.542  8.559   1.00 41.84 8   A 1 
ATOM 56   C CA  . ALA A 0 8   . 14.695  -5.528  8.361   1.00 41.84 8   A 1 
ATOM 57   C C   . ALA A 0 8   . 13.779  -5.190  7.170   1.00 41.84 8   A 1 
ATOM 58   C CB  . ALA A 0 8   . 13.911  -5.656  9.673   1.00 41.84 8   A 1 
ATOM 59   O O   . ALA A 0 8   . 13.258  -6.097  6.526   1.00 41.84 8   A 1 
ATOM 60   N N   . LEU A 0 9   . 13.605  -3.901  6.849   1.00 35.31 9   A 1 
ATOM 61   C CA  . LEU A 0 9   . 12.662  -3.463  5.813   1.00 35.31 9   A 1 
ATOM 62   C C   . LEU A 0 9   . 13.128  -3.823  4.388   1.00 35.31 9   A 1 
ATOM 63   C CB  . LEU A 0 9   . 12.406  -1.953  5.988   1.00 35.31 9   A 1 
ATOM 64   O O   . LEU A 0 9   . 12.311  -4.189  3.551   1.00 35.31 9   A 1 
ATOM 65   C CG  . LEU A 0 9   . 11.110  -1.459  5.313   1.00 35.31 9   A 1 
ATOM 66   C CD1 . LEU A 0 9   . 9.860   -1.965  6.041   1.00 35.31 9   A 1 
ATOM 67   C CD2 . LEU A 0 9   . 11.074  0.068   5.334   1.00 35.31 9   A 1 
ATOM 68   N N   . ILE A 0 10  . 14.443  -3.818  4.137   1.00 40.21 10  A 1 
ATOM 69   C CA  . ILE A 0 10  . 15.034  -4.120  2.817   1.00 40.21 10  A 1 
ATOM 70   C C   . ILE A 0 10  . 14.890  -5.610  2.427   1.00 40.21 10  A 1 
ATOM 71   C CB  . ILE A 0 10  . 16.495  -3.587  2.780   1.00 40.21 10  A 1 
ATOM 72   O O   . ILE A 0 10  . 14.990  -5.956  1.253   1.00 40.21 10  A 1 
ATOM 73   C CG1 . ILE A 0 10  . 16.464  -2.038  2.859   1.00 40.21 10  A 1 
ATOM 74   C CG2 . ILE A 0 10  . 17.281  -4.038  1.533   1.00 40.21 10  A 1 
ATOM 75   C CD1 . ILE A 0 10  . 17.836  -1.355  2.935   1.00 40.21 10  A 1 
ATOM 76   N N   . VAL A 0 11  . 14.600  -6.506  3.378   1.00 40.66 11  A 1 
ATOM 77   C CA  . VAL A 0 11  . 14.467  -7.955  3.113   1.00 40.66 11  A 1 
ATOM 78   C C   . VAL A 0 11  . 13.005  -8.391  2.903   1.00 40.66 11  A 1 
ATOM 79   C CB  . VAL A 0 11  . 15.205  -8.765  4.205   1.00 40.66 11  A 1 
ATOM 80   O O   . VAL A 0 11  . 12.764  -9.462  2.354   1.00 40.66 11  A 1 
ATOM 81   C CG1 . VAL A 0 11  . 15.186  -10.283 3.974   1.00 40.66 11  A 1 
ATOM 82   C CG2 . VAL A 0 11  . 16.688  -8.358  4.269   1.00 40.66 11  A 1 
ATOM 83   N N   . ALA A 0 12  . 12.017  -7.572  3.281   1.00 38.23 12  A 1 
ATOM 84   C CA  . ALA A 0 12  . 10.605  -7.978  3.295   1.00 38.23 12  A 1 
ATOM 85   C C   . ALA A 0 12  . 9.834   -7.755  1.973   1.00 38.23 12  A 1 
ATOM 86   C CB  . ALA A 0 12  . 9.927   -7.279  4.479   1.00 38.23 12  A 1 
ATOM 87   O O   . ALA A 0 12  . 8.750   -8.309  1.813   1.00 38.23 12  A 1 
ATOM 88   N N   . VAL A 0 13  . 10.363  -6.975  1.022   1.00 35.54 13  A 1 
ATOM 89   C CA  . VAL A 0 13  . 9.622   -6.584  -0.202  1.00 35.54 13  A 1 
ATOM 90   C C   . VAL A 0 13  . 9.640   -7.666  -1.300  1.00 35.54 13  A 1 
ATOM 91   C CB  . VAL A 0 13  . 10.094  -5.195  -0.696  1.00 35.54 13  A 1 
ATOM 92   O O   . VAL A 0 13  . 8.787   -7.669  -2.178  1.00 35.54 13  A 1 
ATOM 93   C CG1 . VAL A 0 13  . 9.333   -4.681  -1.924  1.00 35.54 13  A 1 
ATOM 94   C CG2 . VAL A 0 13  . 9.905   -4.140  0.409   1.00 35.54 13  A 1 
ATOM 95   N N   . ASN A 0 14  . 10.538  -8.656  -1.226  1.00 33.80 14  A 1 
ATOM 96   C CA  . ASN A 0 14  . 10.654  -9.740  -2.220  1.00 33.80 14  A 1 
ATOM 97   C C   . ASN A 0 14  . 9.892   -11.030 -1.835  1.00 33.80 14  A 1 
ATOM 98   C CB  . ASN A 0 14  . 12.138  -9.955  -2.570  1.00 33.80 14  A 1 
ATOM 99   O O   . ASN A 0 14  . 10.355  -12.134 -2.116  1.00 33.80 14  A 1 
ATOM 100  C CG  . ASN A 0 14  . 12.660  -8.844  -3.458  1.00 33.80 14  A 1 
ATOM 101  N ND2 . ASN A 0 14  . 13.582  -8.035  -2.992  1.00 33.80 14  A 1 
ATOM 102  O OD1 . ASN A 0 14  . 12.245  -8.686  -4.588  1.00 33.80 14  A 1 
ATOM 103  N N   . ALA A 0 15  . 8.740   -10.900 -1.169  1.00 35.63 15  A 1 
ATOM 104  C CA  . ALA A 0 15  . 7.904   -12.028 -0.743  1.00 35.63 15  A 1 
ATOM 105  C C   . ALA A 0 15  . 6.396   -11.750 -0.913  1.00 35.63 15  A 1 
ATOM 106  C CB  . ALA A 0 15  . 8.300   -12.439 0.683   1.00 35.63 15  A 1 
ATOM 107  O O   . ALA A 0 15  . 5.602   -11.967 0.002   1.00 35.63 15  A 1 
ATOM 108  N N   . VAL A 0 16  . 5.997   -11.270 -2.096  1.00 33.62 16  A 1 
ATOM 109  C CA  . VAL A 0 16  . 4.595   -11.306 -2.542  1.00 33.62 16  A 1 
ATOM 110  C C   . VAL A 0 16  . 4.450   -12.444 -3.548  1.00 33.62 16  A 1 
ATOM 111  C CB  . VAL A 0 16  . 4.115   -9.949  -3.093  1.00 33.62 16  A 1 
ATOM 112  O O   . VAL A 0 16  . 4.803   -12.309 -4.719  1.00 33.62 16  A 1 
ATOM 113  C CG1 . VAL A 0 16  . 2.654   -10.021 -3.565  1.00 33.62 16  A 1 
ATOM 114  C CG2 . VAL A 0 16  . 4.192   -8.868  -2.005  1.00 33.62 16  A 1 
ATOM 115  N N   . ASP A 0 17  . 3.946   -13.582 -3.071  1.00 31.81 17  A 1 
ATOM 116  C CA  . ASP A 0 17  . 3.643   -14.751 -3.897  1.00 31.81 17  A 1 
ATOM 117  C C   . ASP A 0 17  . 2.496   -14.444 -4.877  1.00 31.81 17  A 1 
ATOM 118  C CB  . ASP A 0 17  . 3.284   -15.958 -3.006  1.00 31.81 17  A 1 
ATOM 119  O O   . ASP A 0 17  . 1.317   -14.599 -4.553  1.00 31.81 17  A 1 
ATOM 120  C CG  . ASP A 0 17  . 4.495   -16.618 -2.340  1.00 31.81 17  A 1 
ATOM 121  O OD1 . ASP A 0 17  . 5.438   -16.979 -3.081  1.00 31.81 17  A 1 
ATOM 122  O OD2 . ASP A 0 17  . 4.454   -16.794 -1.101  1.00 31.81 17  A 1 
ATOM 123  N N   . ILE A 0 18  . 2.834   -14.071 -6.116  1.00 36.13 18  A 1 
ATOM 124  C CA  . ILE A 0 18  . 1.911   -14.205 -7.255  1.00 36.13 18  A 1 
ATOM 125  C C   . ILE A 0 18  . 1.914   -15.676 -7.685  1.00 36.13 18  A 1 
ATOM 126  C CB  . ILE A 0 18  . 2.189   -13.197 -8.396  1.00 36.13 18  A 1 
ATOM 127  O O   . ILE A 0 18  . 2.482   -16.071 -8.706  1.00 36.13 18  A 1 
ATOM 128  C CG1 . ILE A 0 18  . 2.112   -11.754 -7.841  1.00 36.13 18  A 1 
ATOM 129  C CG2 . ILE A 0 18  . 1.160   -13.371 -9.538  1.00 36.13 18  A 1 
ATOM 130  C CD1 . ILE A 0 18  . 2.334   -10.648 -8.881  1.00 36.13 18  A 1 
ATOM 131  N N   . ASP A 0 19  . 1.273   -16.506 -6.868  1.00 31.51 19  A 1 
ATOM 132  C CA  . ASP A 0 19  . 0.875   -17.842 -7.288  1.00 31.51 19  A 1 
ATOM 133  C C   . ASP A 0 19  . -0.331  -17.727 -8.247  1.00 31.51 19  A 1 
ATOM 134  C CB  . ASP A 0 19  . 0.633   -18.745 -6.059  1.00 31.51 19  A 1 
ATOM 135  O O   . ASP A 0 19  . -1.136  -16.798 -8.158  1.00 31.51 19  A 1 
ATOM 136  C CG  . ASP A 0 19  . 0.926   -20.232 -6.325  1.00 31.51 19  A 1 
ATOM 137  O OD1 . ASP A 0 19  . 1.155   -20.596 -7.508  1.00 31.51 19  A 1 
ATOM 138  O OD2 . ASP A 0 19  . 0.872   -21.028 -5.363  1.00 31.51 19  A 1 
ATOM 139  N N   . SER A 0 20  . -0.483  -18.689 -9.161  1.00 32.95 20  A 1 
ATOM 140  C CA  . SER A 0 20  . -1.581  -18.796 -10.152 1.00 32.95 20  A 1 
ATOM 141  C C   . SER A 0 20  . -1.536  -18.014 -11.487 1.00 32.95 20  A 1 
ATOM 142  C CB  . SER A 0 20  . -2.973  -18.772 -9.492  1.00 32.95 20  A 1 
ATOM 143  O O   . SER A 0 20  . -2.584  -17.848 -12.118 1.00 32.95 20  A 1 
ATOM 144  O OG  . SER A 0 20  . -3.431  -17.463 -9.240  1.00 32.95 20  A 1 
ATOM 145  N N   . TRP A 0 21  . -0.358  -17.746 -12.074 1.00 32.15 21  A 1 
ATOM 146  C CA  . TRP A 0 21  . -0.262  -17.841 -13.548 1.00 32.15 21  A 1 
ATOM 147  C C   . TRP A 0 21  . 0.292   -19.192 -14.006 1.00 32.15 21  A 1 
ATOM 148  C CB  . TRP A 0 21  . 0.294   -16.591 -14.256 1.00 32.15 21  A 1 
ATOM 149  O O   . TRP A 0 21  . 1.344   -19.666 -13.582 1.00 32.15 21  A 1 
ATOM 150  C CG  . TRP A 0 21  . -0.701  -15.727 -15.015 1.00 32.15 21  A 1 
ATOM 151  C CD1 . TRP A 0 21  . -2.013  -15.985 -15.274 1.00 32.15 21  A 1 
ATOM 152  C CD2 . TRP A 0 21  . -0.480  -14.379 -15.546 1.00 32.15 21  A 1 
ATOM 153  C CE2 . TRP A 0 21  . -1.699  -13.896 -16.113 1.00 32.15 21  A 1 
ATOM 154  C CE3 . TRP A 0 21  . 0.617   -13.491 -15.558 1.00 32.15 21  A 1 
ATOM 155  N NE1 . TRP A 0 21  . -2.591  -14.924 -15.937 1.00 32.15 21  A 1 
ATOM 156  C CH2 . TRP A 0 21  . -0.721  -11.752 -16.643 1.00 32.15 21  A 1 
ATOM 157  C CZ2 . TRP A 0 21  . -1.832  -12.610 -16.657 1.00 32.15 21  A 1 
ATOM 158  C CZ3 . TRP A 0 21  . 0.497   -12.194 -16.098 1.00 32.15 21  A 1 
ATOM 159  N N   . GLY A 0 22  . -0.517  -19.874 -14.822 1.00 32.73 22  A 1 
ATOM 160  C CA  . GLY A 0 22  . -0.417  -21.309 -15.052 1.00 32.73 22  A 1 
ATOM 161  C C   . GLY A 0 22  . 0.920   -21.744 -15.646 1.00 32.73 22  A 1 
ATOM 162  O O   . GLY A 0 22  . 1.439   -21.111 -16.561 1.00 32.73 22  A 1 
ATOM 163  N N   . LYS A 0 23  . 1.407   -22.891 -15.153 1.00 35.16 23  A 1 
ATOM 164  C CA  . LYS A 0 23  . 2.669   -23.585 -15.472 1.00 35.16 23  A 1 
ATOM 165  C C   . LYS A 0 23  . 2.922   -23.815 -16.976 1.00 35.16 23  A 1 
ATOM 166  C CB  . LYS A 0 23  . 2.704   -24.927 -14.702 1.00 35.16 23  A 1 
ATOM 167  O O   . LYS A 0 23  . 2.968   -24.953 -17.444 1.00 35.16 23  A 1 
ATOM 168  C CG  . LYS A 0 23  . 2.650   -24.775 -13.173 1.00 35.16 23  A 1 
ATOM 169  C CD  . LYS A 0 23  . 2.564   -26.137 -12.464 1.00 35.16 23  A 1 
ATOM 170  C CE  . LYS A 0 23  . 2.501   -25.884 -10.950 1.00 35.16 23  A 1 
ATOM 171  N NZ  . LYS A 0 23  . 2.317   -27.126 -10.157 1.00 35.16 23  A 1 
ATOM 172  N N   . LYS A 0 24  . 3.185   -22.753 -17.736 1.00 36.95 24  A 1 
ATOM 173  C CA  . LYS A 0 24  . 3.998   -22.810 -18.952 1.00 36.95 24  A 1 
ATOM 174  C C   . LYS A 0 24  . 5.447   -22.762 -18.494 1.00 36.95 24  A 1 
ATOM 175  C CB  . LYS A 0 24  . 3.655   -21.654 -19.903 1.00 36.95 24  A 1 
ATOM 176  O O   . LYS A 0 24  . 5.984   -21.688 -18.255 1.00 36.95 24  A 1 
ATOM 177  C CG  . LYS A 0 24  . 2.307   -21.872 -20.601 1.00 36.95 24  A 1 
ATOM 178  C CD  . LYS A 0 24  . 2.080   -20.779 -21.652 1.00 36.95 24  A 1 
ATOM 179  C CE  . LYS A 0 24  . 0.748   -20.995 -22.379 1.00 36.95 24  A 1 
ATOM 180  N NZ  . LYS A 0 24  . 0.497   -19.906 -23.357 1.00 36.95 24  A 1 
ATOM 181  N N   . GLY A 0 25  . 6.050   -23.936 -18.314 1.00 33.12 25  A 1 
ATOM 182  C CA  . GLY A 0 25  . 7.458   -24.043 -17.942 1.00 33.12 25  A 1 
ATOM 183  C C   . GLY A 0 25  . 8.326   -23.336 -18.978 1.00 33.12 25  A 1 
ATOM 184  O O   . GLY A 0 25  . 8.520   -23.859 -20.074 1.00 33.12 25  A 1 
ATOM 185  N N   . GLY A 0 26  . 8.808   -22.140 -18.638 1.00 33.45 26  A 1 
ATOM 186  C CA  . GLY A 0 26  . 9.681   -21.354 -19.495 1.00 33.45 26  A 1 
ATOM 187  C C   . GLY A 0 26  . 10.999  -22.089 -19.695 1.00 33.45 26  A 1 
ATOM 188  O O   . GLY A 0 26  . 11.797  -22.216 -18.768 1.00 33.45 26  A 1 
ATOM 189  N N   . SER A 0 27  . 11.233  -22.585 -20.908 1.00 40.17 27  A 1 
ATOM 190  C CA  . SER A 0 27  . 12.551  -23.061 -21.309 1.00 40.17 27  A 1 
ATOM 191  C C   . SER A 0 27  . 13.463  -21.852 -21.482 1.00 40.17 27  A 1 
ATOM 192  C CB  . SER A 0 27  . 12.457  -23.861 -22.614 1.00 40.17 27  A 1 
ATOM 193  O O   . SER A 0 27  . 13.302  -21.102 -22.449 1.00 40.17 27  A 1 
ATOM 194  O OG  . SER A 0 27  . 11.858  -23.088 -23.638 1.00 40.17 27  A 1 
ATOM 195  N N   . PHE A 0 28  . 14.431  -21.665 -20.589 1.00 46.36 28  A 1 
ATOM 196  C CA  . PHE A 0 28  . 15.487  -20.692 -20.837 1.00 46.36 28  A 1 
ATOM 197  C C   . PHE A 0 28  . 16.460  -21.261 -21.877 1.00 46.36 28  A 1 
ATOM 198  C CB  . PHE A 0 28  . 16.158  -20.225 -19.541 1.00 46.36 28  A 1 
ATOM 199  O O   . PHE A 0 28  . 16.888  -22.417 -21.818 1.00 46.36 28  A 1 
ATOM 200  C CG  . PHE A 0 28  . 16.908  -21.290 -18.770 1.00 46.36 28  A 1 
ATOM 201  C CD1 . PHE A 0 28  . 16.205  -22.164 -17.922 1.00 46.36 28  A 1 
ATOM 202  C CD2 . PHE A 0 28  . 18.308  -21.395 -18.876 1.00 46.36 28  A 1 
ATOM 203  C CE1 . PHE A 0 28  . 16.893  -23.131 -17.173 1.00 46.36 28  A 1 
ATOM 204  C CE2 . PHE A 0 28  . 18.998  -22.367 -18.129 1.00 46.36 28  A 1 
ATOM 205  C CZ  . PHE A 0 28  . 18.291  -23.232 -17.274 1.00 46.36 28  A 1 
ATOM 206  N N   . ALA A 0 29  . 16.784  -20.437 -22.866 1.00 44.90 29  A 1 
ATOM 207  C CA  . ALA A 0 29  . 17.757  -20.750 -23.894 1.00 44.90 29  A 1 
ATOM 208  C C   . ALA A 0 29  . 19.151  -20.400 -23.361 1.00 44.90 29  A 1 
ATOM 209  C CB  . ALA A 0 29  . 17.362  -19.949 -25.144 1.00 44.90 29  A 1 
ATOM 210  O O   . ALA A 0 29  . 19.546  -19.235 -23.390 1.00 44.90 29  A 1 
ATOM 211  N N   . LYS A 0 30  . 19.922  -21.385 -22.875 1.00 47.36 30  A 1 
ATOM 212  C CA  . LYS A 0 30  . 21.323  -21.123 -22.526 1.00 47.36 30  A 1 
ATOM 213  C C   . LYS A 0 30  . 22.138  -21.044 -23.813 1.00 47.36 30  A 1 
ATOM 214  C CB  . LYS A 0 30  . 21.870  -22.128 -21.501 1.00 47.36 30  A 1 
ATOM 215  O O   . LYS A 0 30  . 22.502  -22.067 -24.397 1.00 47.36 30  A 1 
ATOM 216  C CG  . LYS A 0 30  . 23.254  -21.648 -21.026 1.00 47.36 30  A 1 
ATOM 217  C CD  . LYS A 0 30  . 23.793  -22.455 -19.841 1.00 47.36 30  A 1 
ATOM 218  C CE  . LYS A 0 30  . 25.139  -21.851 -19.417 1.00 47.36 30  A 1 
ATOM 219  N NZ  . LYS A 0 30  . 25.669  -22.481 -18.183 1.00 47.36 30  A 1 
ATOM 220  N N   . VAL A 0 31  . 22.399  -19.819 -24.256 1.00 50.55 31  A 1 
ATOM 221  C CA  . VAL A 0 31  . 23.268  -19.531 -25.397 1.00 50.55 31  A 1 
ATOM 222  C C   . VAL A 0 31  . 24.720  -19.652 -24.943 1.00 50.55 31  A 1 
ATOM 223  C CB  . VAL A 0 31  . 22.979  -18.141 -25.994 1.00 50.55 31  A 1 
ATOM 224  O O   . VAL A 0 31  . 25.175  -18.911 -24.076 1.00 50.55 31  A 1 
ATOM 225  C CG1 . VAL A 0 31  . 23.767  -17.950 -27.292 1.00 50.55 31  A 1 
ATOM 226  C CG2 . VAL A 0 31  . 21.491  -17.956 -26.323 1.00 50.55 31  A 1 
ATOM 227  N N   . SER A 0 32  . 25.443  -20.613 -25.511 1.00 55.93 32  A 1 
ATOM 228  C CA  . SER A 0 32  . 26.893  -20.716 -25.351 1.00 55.93 32  A 1 
ATOM 229  C C   . SER A 0 32  . 27.576  -19.989 -26.505 1.00 55.93 32  A 1 
ATOM 230  C CB  . SER A 0 32  . 27.335  -22.176 -25.266 1.00 55.93 32  A 1 
ATOM 231  O O   . SER A 0 32  . 27.294  -20.263 -27.675 1.00 55.93 32  A 1 
ATOM 232  O OG  . SER A 0 32  . 26.707  -22.778 -24.147 1.00 55.93 32  A 1 
ATOM 233  N N   . TYR A 0 33  . 28.459  -19.060 -26.153 1.00 56.70 33  A 1 
ATOM 234  C CA  . TYR A 0 33  . 29.262  -18.281 -27.085 1.00 56.70 33  A 1 
ATOM 235  C C   . TYR A 0 33  . 30.664  -18.879 -27.171 1.00 56.70 33  A 1 
ATOM 236  C CB  . TYR A 0 33  . 29.320  -16.819 -26.627 1.00 56.70 33  A 1 
ATOM 237  O O   . TYR A 0 33  . 31.294  -19.125 -26.142 1.00 56.70 33  A 1 
ATOM 238  C CG  . TYR A 0 33  . 27.987  -16.094 -26.643 1.00 56.70 33  A 1 
ATOM 239  C CD1 . TYR A 0 33  . 27.637  -15.299 -27.752 1.00 56.70 33  A 1 
ATOM 240  C CD2 . TYR A 0 33  . 27.104  -16.199 -25.548 1.00 56.70 33  A 1 
ATOM 241  C CE1 . TYR A 0 33  . 26.403  -14.622 -27.771 1.00 56.70 33  A 1 
ATOM 242  C CE2 . TYR A 0 33  . 25.871  -15.517 -25.562 1.00 56.70 33  A 1 
ATOM 243  O OH  . TYR A 0 33  . 24.328  -14.078 -26.717 1.00 56.70 33  A 1 
ATOM 244  C CZ  . TYR A 0 33  . 25.519  -14.729 -26.679 1.00 56.70 33  A 1 
ATOM 245  N N   . GLU A 0 34  . 31.170  -19.076 -28.386 1.00 58.76 34  A 1 
ATOM 246  C CA  . GLU A 0 34  . 32.574  -19.430 -28.612 1.00 58.76 34  A 1 
ATOM 247  C C   . GLU A 0 34  . 33.320  -18.227 -29.214 1.00 58.76 34  A 1 
ATOM 248  C CB  . GLU A 0 34  . 32.712  -20.688 -29.485 1.00 58.76 34  A 1 
ATOM 249  O O   . GLU A 0 34  . 32.774  -17.537 -30.085 1.00 58.76 34  A 1 
ATOM 250  C CG  . GLU A 0 34  . 32.303  -21.965 -28.727 1.00 58.76 34  A 1 
ATOM 251  C CD  . GLU A 0 34  . 32.197  -23.216 -29.618 1.00 58.76 34  A 1 
ATOM 252  O OE1 . GLU A 0 34  . 31.429  -24.129 -29.232 1.00 58.76 34  A 1 
ATOM 253  O OE2 . GLU A 0 34  . 32.807  -23.259 -30.709 1.00 58.76 34  A 1 
ATOM 254  N N   . PRO A 0 35  . 34.560  -17.948 -28.771 1.00 62.41 35  A 1 
ATOM 255  C CA  . PRO A 0 35  . 35.388  -16.908 -29.365 1.00 62.41 35  A 1 
ATOM 256  C C   . PRO A 0 35  . 35.816  -17.320 -30.777 1.00 62.41 35  A 1 
ATOM 257  C CB  . PRO A 0 35  . 36.585  -16.744 -28.421 1.00 62.41 35  A 1 
ATOM 258  O O   . PRO A 0 35  . 36.577  -18.270 -30.965 1.00 62.41 35  A 1 
ATOM 259  C CG  . PRO A 0 35  . 36.713  -18.110 -27.750 1.00 62.41 35  A 1 
ATOM 260  C CD  . PRO A 0 35  . 35.273  -18.613 -27.688 1.00 62.41 35  A 1 
ATOM 261  N N   . VAL A 0 36  . 35.364  -16.574 -31.782 1.00 64.44 36  A 1 
ATOM 262  C CA  . VAL A 0 36  . 35.810  -16.714 -33.170 1.00 64.44 36  A 1 
ATOM 263  C C   . VAL A 0 36  . 36.824  -15.614 -33.459 1.00 64.44 36  A 1 
ATOM 264  C CB  . VAL A 0 36  . 34.626  -16.721 -34.155 1.00 64.44 36  A 1 
ATOM 265  O O   . VAL A 0 36  . 36.475  -14.489 -33.823 1.00 64.44 36  A 1 
ATOM 266  C CG1 . VAL A 0 36  . 35.112  -16.937 -35.598 1.00 64.44 36  A 1 
ATOM 267  C CG2 . VAL A 0 36  . 33.645  -17.856 -33.831 1.00 64.44 36  A 1 
ATOM 268  N N   . THR A 0 37  . 38.102  -15.944 -33.293 1.00 55.44 37  A 1 
ATOM 269  C CA  . THR A 0 37  . 39.212  -15.070 -33.681 1.00 55.44 37  A 1 
ATOM 270  C C   . THR A 0 37  . 39.396  -15.099 -35.194 1.00 55.44 37  A 1 
ATOM 271  C CB  . THR A 0 37  . 40.506  -15.468 -32.964 1.00 55.44 37  A 1 
ATOM 272  O O   . THR A 0 37  . 39.673  -16.149 -35.777 1.00 55.44 37  A 1 
ATOM 273  C CG2 . THR A 0 37  . 41.618  -14.450 -33.189 1.00 55.44 37  A 1 
ATOM 274  O OG1 . THR A 0 37  . 40.283  -15.537 -31.577 1.00 55.44 37  A 1 
ATOM 275  N N   . LYS A 0 38  . 39.259  -13.939 -35.839 1.00 54.60 38  A 1 
ATOM 276  C CA  . LYS A 0 38  . 39.574  -13.753 -37.258 1.00 54.60 38  A 1 
ATOM 277  C C   . LYS A 0 38  . 40.828  -12.902 -37.399 1.00 54.60 38  A 1 
ATOM 278  C CB  . LYS A 0 38  . 38.389  -13.134 -38.011 1.00 54.60 38  A 1 
ATOM 279  O O   . LYS A 0 38  . 40.977  -11.876 -36.737 1.00 54.60 38  A 1 
ATOM 280  C CG  . LYS A 0 38  . 37.188  -14.091 -38.074 1.00 54.60 38  A 1 
ATOM 281  C CD  . LYS A 0 38  . 36.038  -13.442 -38.851 1.00 54.60 38  A 1 
ATOM 282  C CE  . LYS A 0 38  . 34.807  -14.353 -38.855 1.00 54.60 38  A 1 
ATOM 283  N NZ  . LYS A 0 38  . 33.645  -13.659 -39.466 1.00 54.60 38  A 1 
ATOM 284  N N   . VAL A 0 39  . 41.700  -13.330 -38.303 1.00 51.56 39  A 1 
ATOM 285  C CA  . VAL A 0 39  . 42.832  -12.532 -38.770 1.00 51.56 39  A 1 
ATOM 286  C C   . VAL A 0 39  . 42.260  -11.437 -39.667 1.00 51.56 39  A 1 
ATOM 287  C CB  . VAL A 0 39  . 43.840  -13.421 -39.524 1.00 51.56 39  A 1 
ATOM 288  O O   . VAL A 0 39  . 41.808  -11.733 -40.771 1.00 51.56 39  A 1 
ATOM 289  C CG1 . VAL A 0 39  . 45.074  -12.609 -39.901 1.00 51.56 39  A 1 
ATOM 290  C CG2 . VAL A 0 39  . 44.277  -14.627 -38.681 1.00 51.56 39  A 1 
ATOM 291  N N   . VAL A 0 40  . 42.207  -10.199 -39.172 1.00 56.78 40  A 1 
ATOM 292  C CA  . VAL A 0 40  . 41.677  -9.058  -39.944 1.00 56.78 40  A 1 
ATOM 293  C C   . VAL A 0 40  . 42.727  -8.569  -40.942 1.00 56.78 40  A 1 
ATOM 294  C CB  . VAL A 0 40  . 41.195  -7.927  -39.013 1.00 56.78 40  A 1 
ATOM 295  O O   . VAL A 0 40  . 42.388  -8.156  -42.046 1.00 56.78 40  A 1 
ATOM 296  C CG1 . VAL A 0 40  . 40.582  -6.755  -39.791 1.00 56.78 40  A 1 
ATOM 297  C CG2 . VAL A 0 40  . 40.112  -8.442  -38.053 1.00 56.78 40  A 1 
ATOM 298  N N   . GLN A 0 41  . 44.006  -8.715  -40.588 1.00 39.99 41  A 1 
ATOM 299  C CA  . GLN A 0 41  . 45.140  -8.391  -41.441 1.00 39.99 41  A 1 
ATOM 300  C C   . GLN A 0 41  . 46.158  -9.545  -41.401 1.00 39.99 41  A 1 
ATOM 301  C CB  . GLN A 0 41  . 45.713  -7.059  -40.949 1.00 39.99 41  A 1 
ATOM 302  O O   . GLN A 0 41  . 46.785  -9.763  -40.359 1.00 39.99 41  A 1 
ATOM 303  C CG  . GLN A 0 41  . 46.735  -6.453  -41.919 1.00 39.99 41  A 1 
ATOM 304  C CD  . GLN A 0 41  . 47.149  -5.050  -41.484 1.00 39.99 41  A 1 
ATOM 305  N NE2 . GLN A 0 41  . 47.909  -4.333  -42.280 1.00 39.99 41  A 1 
ATOM 306  O OE1 . GLN A 0 41  . 46.799  -4.564  -40.427 1.00 39.99 41  A 1 
ATOM 307  N N   . PRO A 0 42  . 46.303  -10.341 -42.479 1.00 44.17 42  A 1 
ATOM 308  C CA  . PRO A 0 42  . 47.263  -11.440 -42.508 1.00 44.17 42  A 1 
ATOM 309  C C   . PRO A 0 42  . 48.702  -10.918 -42.495 1.00 44.17 42  A 1 
ATOM 310  C CB  . PRO A 0 42  . 46.933  -12.253 -43.764 1.00 44.17 42  A 1 
ATOM 311  O O   . PRO A 0 42  . 49.019  -9.917  -43.139 1.00 44.17 42  A 1 
ATOM 312  C CG  . PRO A 0 42  . 46.292  -11.223 -44.694 1.00 44.17 42  A 1 
ATOM 313  C CD  . PRO A 0 42  . 45.568  -10.278 -43.735 1.00 44.17 42  A 1 
ATOM 314  N N   . ALA A 0 43  . 49.584  -11.626 -41.786 1.00 44.66 43  A 1 
ATOM 315  C CA  . ALA A 0 43  . 51.015  -11.353 -41.832 1.00 44.66 43  A 1 
ATOM 316  C C   . ALA A 0 43  . 51.528  -11.500 -43.276 1.00 44.66 43  A 1 
ATOM 317  C CB  . ALA A 0 43  . 51.738  -12.290 -40.858 1.00 44.66 43  A 1 
ATOM 318  O O   . ALA A 0 43  . 51.195  -12.464 -43.966 1.00 44.66 43  A 1 
ATOM 319  N N   . ALA A 0 44  . 52.319  -10.532 -43.741 1.00 43.49 44  A 1 
ATOM 320  C CA  . ALA A 0 44  . 52.723  -10.443 -45.140 1.00 43.49 44  A 1 
ATOM 321  C C   . ALA A 0 44  . 53.716  -11.554 -45.539 1.00 43.49 44  A 1 
ATOM 322  C CB  . ALA A 0 44  . 53.271  -9.031  -45.395 1.00 43.49 44  A 1 
ATOM 323  O O   . ALA A 0 44  . 54.933  -11.388 -45.430 1.00 43.49 44  A 1 
ATOM 324  N N   . GLU A 0 45  . 53.207  -12.677 -46.053 1.00 37.23 45  A 1 
ATOM 325  C CA  . GLU A 0 45  . 54.033  -13.683 -46.723 1.00 37.23 45  A 1 
ATOM 326  C C   . GLU A 0 45  . 54.563  -13.132 -48.055 1.00 37.23 45  A 1 
ATOM 327  C CB  . GLU A 0 45  . 53.282  -15.009 -46.940 1.00 37.23 45  A 1 
ATOM 328  O O   . GLU A 0 45  . 53.854  -13.050 -49.060 1.00 37.23 45  A 1 
ATOM 329  C CG  . GLU A 0 45  . 53.128  -15.827 -45.646 1.00 37.23 45  A 1 
ATOM 330  C CD  . GLU A 0 45  . 52.716  -17.289 -45.908 1.00 37.23 45  A 1 
ATOM 331  O OE1 . GLU A 0 45  . 53.032  -18.138 -45.045 1.00 37.23 45  A 1 
ATOM 332  O OE2 . GLU A 0 45  . 52.124  -17.566 -46.979 1.00 37.23 45  A 1 
ATOM 333  N N   . GLN A 0 46  . 55.849  -12.771 -48.077 1.00 33.58 46  A 1 
ATOM 334  C CA  . GLN A 0 46  . 56.556  -12.428 -49.308 1.00 33.58 46  A 1 
ATOM 335  C C   . GLN A 0 46  . 56.727  -13.666 -50.202 1.00 33.58 46  A 1 
ATOM 336  C CB  . GLN A 0 46  . 57.934  -11.818 -48.996 1.00 33.58 46  A 1 
ATOM 337  O O   . GLN A 0 46  . 57.735  -14.366 -50.118 1.00 33.58 46  A 1 
ATOM 338  C CG  . GLN A 0 46  . 57.885  -10.384 -48.458 1.00 33.58 46  A 1 
ATOM 339  C CD  . GLN A 0 46  . 59.281  -9.765  -48.364 1.00 33.58 46  A 1 
ATOM 340  N NE2 . GLN A 0 46  . 59.383  -8.459  -48.272 1.00 33.58 46  A 1 
ATOM 341  O OE1 . GLN A 0 46  . 60.310  -10.419 -48.390 1.00 33.58 46  A 1 
ATOM 342  N N   . ASN A 0 47  . 55.786  -13.895 -51.119 1.00 30.65 47  A 1 
ATOM 343  C CA  . ASN A 0 47  . 56.009  -14.753 -52.281 1.00 30.65 47  A 1 
ATOM 344  C C   . ASN A 0 47  . 55.962  -13.932 -53.573 1.00 30.65 47  A 1 
ATOM 345  C CB  . ASN A 0 47  . 55.073  -15.973 -52.255 1.00 30.65 47  A 1 
ATOM 346  O O   . ASN A 0 47  . 54.979  -13.270 -53.895 1.00 30.65 47  A 1 
ATOM 347  C CG  . ASN A 0 47  . 55.791  -17.205 -51.727 1.00 30.65 47  A 1 
ATOM 348  N ND2 . ASN A 0 47  . 55.180  -17.957 -50.844 1.00 30.65 47  A 1 
ATOM 349  O OD1 . ASN A 0 47  . 56.900  -17.523 -52.128 1.00 30.65 47  A 1 
ATOM 350  N N   . ALA A 0 48  . 57.076  -13.955 -54.305 1.00 34.59 48  A 1 
ATOM 351  C CA  . ALA A 0 48  . 57.330  -13.052 -55.416 1.00 34.59 48  A 1 
ATOM 352  C C   . ALA A 0 48  . 56.597  -13.462 -56.707 1.00 34.59 48  A 1 
ATOM 353  C CB  . ALA A 0 48  . 58.850  -12.953 -55.608 1.00 34.59 48  A 1 
ATOM 354  O O   . ALA A 0 48  . 57.089  -14.274 -57.489 1.00 34.59 48  A 1 
ATOM 355  N N   . ALA A 0 49  . 55.471  -12.805 -56.980 1.00 25.51 49  A 1 
ATOM 356  C CA  . ALA A 0 49  . 54.940  -12.575 -58.321 1.00 25.51 49  A 1 
ATOM 357  C C   . ALA A 0 49  . 54.163  -11.243 -58.290 1.00 25.51 49  A 1 
ATOM 358  C CB  . ALA A 0 49  . 54.052  -13.755 -58.740 1.00 25.51 49  A 1 
ATOM 359  O O   . ALA A 0 49  . 53.394  -11.014 -57.369 1.00 25.51 49  A 1 
ATOM 360  N N   . SER A 0 50  . 54.324  -10.300 -59.216 1.00 33.15 50  A 1 
ATOM 361  C CA  . SER A 0 50  . 54.927  -10.377 -60.551 1.00 33.15 50  A 1 
ATOM 362  C C   . SER A 0 50  . 55.652  -9.081  -60.922 1.00 33.15 50  A 1 
ATOM 363  C CB  . SER A 0 50  . 53.815  -10.629 -61.579 1.00 33.15 50  A 1 
ATOM 364  O O   . SER A 0 50  . 55.310  -8.009  -60.429 1.00 33.15 50  A 1 
ATOM 365  O OG  . SER A 0 50  . 52.725  -9.745  -61.400 1.00 33.15 50  A 1 
ATOM 366  N N   . ALA A 0 51  . 56.602  -9.164  -61.857 1.00 34.26 51  A 1 
ATOM 367  C CA  . ALA A 0 51  . 57.278  -8.005  -62.437 1.00 34.26 51  A 1 
ATOM 368  C C   . ALA A 0 51  . 56.323  -7.145  -63.297 1.00 34.26 51  A 1 
ATOM 369  C CB  . ALA A 0 51  . 58.501  -8.509  -63.219 1.00 34.26 51  A 1 
ATOM 370  O O   . ALA A 0 51  . 56.320  -7.234  -64.525 1.00 34.26 51  A 1 
ATOM 371  N N   . GLY A 0 52  . 55.530  -6.290  -62.648 1.00 31.47 52  A 1 
ATOM 372  C CA  . GLY A 0 52  . 54.890  -5.139  -63.284 1.00 31.47 52  A 1 
ATOM 373  C C   . GLY A 0 52  . 55.959  -4.100  -63.620 1.00 31.47 52  A 1 
ATOM 374  O O   . GLY A 0 52  . 56.680  -3.639  -62.737 1.00 31.47 52  A 1 
ATOM 375  N N   . ALA A 0 53  . 56.126  -3.778  -64.904 1.00 32.15 53  A 1 
ATOM 376  C CA  . ALA A 0 53  . 57.209  -2.916  -65.368 1.00 32.15 53  A 1 
ATOM 377  C C   . ALA A 0 53  . 57.054  -1.479  -64.831 1.00 32.15 53  A 1 
ATOM 378  C CB  . ALA A 0 53  . 57.258  -2.974  -66.900 1.00 32.15 53  A 1 
ATOM 379  O O   . ALA A 0 53  . 56.228  -0.712  -65.320 1.00 32.15 53  A 1 
ATOM 380  N N   . GLY A 0 54  . 57.873  -1.119  -63.838 1.00 34.85 54  A 1 
ATOM 381  C CA  . GLY A 0 54  . 57.759  0.144   -63.110 1.00 34.85 54  A 1 
ATOM 382  C C   . GLY A 0 54  . 57.879  1.390   -63.991 1.00 34.85 54  A 1 
ATOM 383  O O   . GLY A 0 54  . 58.959  1.697   -64.506 1.00 34.85 54  A 1 
ATOM 384  N N   . LYS A 0 55  . 56.770  2.130   -64.103 1.00 35.76 55  A 1 
ATOM 385  C CA  . LYS A 0 55  . 56.686  3.514   -64.594 1.00 35.76 55  A 1 
ATOM 386  C C   . LYS A 0 55  . 55.519  4.272   -63.944 1.00 35.76 55  A 1 
ATOM 387  C CB  . LYS A 0 55  . 56.597  3.571   -66.132 1.00 35.76 55  A 1 
ATOM 388  O O   . LYS A 0 55  . 54.728  4.897   -64.639 1.00 35.76 55  A 1 
ATOM 389  C CG  . LYS A 0 55  . 57.950  3.406   -66.830 1.00 35.76 55  A 1 
ATOM 390  C CD  . LYS A 0 55  . 57.884  4.078   -68.203 1.00 35.76 55  A 1 
ATOM 391  C CE  . LYS A 0 55  . 59.245  4.006   -68.889 1.00 35.76 55  A 1 
ATOM 392  N NZ  . LYS A 0 55  . 59.237  4.839   -70.114 1.00 35.76 55  A 1 
ATOM 393  N N   . GLU A 0 56  . 55.458  4.270   -62.619 1.00 32.46 56  A 1 
ATOM 394  C CA  . GLU A 0 56  . 54.690  5.285   -61.894 1.00 32.46 56  A 1 
ATOM 395  C C   . GLU A 0 56  . 55.650  6.244   -61.203 1.00 32.46 56  A 1 
ATOM 396  C CB  . GLU A 0 56  . 53.620  4.662   -60.987 1.00 32.46 56  A 1 
ATOM 397  O O   . GLU A 0 56  . 56.563  5.849   -60.476 1.00 32.46 56  A 1 
ATOM 398  C CG  . GLU A 0 56  . 52.352  4.510   -61.846 1.00 32.46 56  A 1 
ATOM 399  C CD  . GLU A 0 56  . 51.229  3.695   -61.205 1.00 32.46 56  A 1 
ATOM 400  O OE1 . GLU A 0 56  . 50.082  3.880   -61.665 1.00 32.46 56  A 1 
ATOM 401  O OE2 . GLU A 0 56  . 51.549  2.833   -60.357 1.00 32.46 56  A 1 
ATOM 402  N N   . SER A 0 57  . 55.484  7.522   -61.539 1.00 34.97 57  A 1 
ATOM 403  C CA  . SER A 0 57  . 56.122  8.624   -60.836 1.00 34.97 57  A 1 
ATOM 404  C C   . SER A 0 57  . 55.490  8.680   -59.453 1.00 34.97 57  A 1 
ATOM 405  C CB  . SER A 0 57  . 55.867  9.922   -61.608 1.00 34.97 57  A 1 
ATOM 406  O O   . SER A 0 57  . 54.271  8.767   -59.365 1.00 34.97 57  A 1 
ATOM 407  O OG  . SER A 0 57  . 56.577  11.001  -61.040 1.00 34.97 57  A 1 
ATOM 408  N N   . SER A 0 58  . 56.300  8.612   -58.399 1.00 38.94 58  A 1 
ATOM 409  C CA  . SER A 0 58  . 55.822  8.636   -57.016 1.00 38.94 58  A 1 
ATOM 410  C C   . SER A 0 58  . 54.982  9.886   -56.763 1.00 38.94 58  A 1 
ATOM 411  C CB  . SER A 0 58  . 57.017  8.594   -56.056 1.00 38.94 58  A 1 
ATOM 412  O O   . SER A 0 58  . 55.511  11.001  -56.796 1.00 38.94 58  A 1 
ATOM 413  O OG  . SER A 0 58  . 57.968  9.577   -56.427 1.00 38.94 58  A 1 
ATOM 414  N N   . TYR A 0 59  . 53.686  9.685   -56.540 1.00 40.27 59  A 1 
ATOM 415  C CA  . TYR A 0 59  . 52.777  10.731  -56.101 1.00 40.27 59  A 1 
ATOM 416  C C   . TYR A 0 59  . 53.139  11.153  -54.675 1.00 40.27 59  A 1 
ATOM 417  C CB  . TYR A 0 59  . 51.325  10.244  -56.227 1.00 40.27 59  A 1 
ATOM 418  O O   . TYR A 0 59  . 53.583  10.335  -53.866 1.00 40.27 59  A 1 
ATOM 419  C CG  . TYR A 0 59  . 50.889  10.050  -57.672 1.00 40.27 59  A 1 
ATOM 420  C CD1 . TYR A 0 59  . 50.329  11.131  -58.381 1.00 40.27 59  A 1 
ATOM 421  C CD2 . TYR A 0 59  . 51.070  8.810   -58.317 1.00 40.27 59  A 1 
ATOM 422  C CE1 . TYR A 0 59  . 49.965  10.981  -59.733 1.00 40.27 59  A 1 
ATOM 423  C CE2 . TYR A 0 59  . 50.720  8.657   -59.674 1.00 40.27 59  A 1 
ATOM 424  O OH  . TYR A 0 59  . 49.833  9.609   -61.694 1.00 40.27 59  A 1 
ATOM 425  C CZ  . TYR A 0 59  . 50.170  9.744   -60.384 1.00 40.27 59  A 1 
ATOM 426  N N   . LEU A 0 60  . 52.968  12.443  -54.392 1.00 43.18 60  A 1 
ATOM 427  C CA  . LEU A 0 60  . 52.939  12.950  -53.028 1.00 43.18 60  A 1 
ATOM 428  C C   . LEU A 0 60  . 51.605  12.495  -52.434 1.00 43.18 60  A 1 
ATOM 429  C CB  . LEU A 0 60  . 53.057  14.489  -53.042 1.00 43.18 60  A 1 
ATOM 430  O O   . LEU A 0 60  . 50.589  13.144  -52.658 1.00 43.18 60  A 1 
ATOM 431  C CG  . LEU A 0 60  . 54.392  15.042  -53.569 1.00 43.18 60  A 1 
ATOM 432  C CD1 . LEU A 0 60  . 54.277  16.550  -53.799 1.00 43.18 60  A 1 
ATOM 433  C CD2 . LEU A 0 60  . 55.549  14.786  -52.603 1.00 43.18 60  A 1 
ATOM 434  N N   . ASN A 0 61  . 51.603  11.356  -51.745 1.00 43.66 61  A 1 
ATOM 435  C CA  . ASN A 0 61  . 50.484  10.993  -50.888 1.00 43.66 61  A 1 
ATOM 436  C C   . ASN A 0 61  . 50.629  11.805  -49.597 1.00 43.66 61  A 1 
ATOM 437  C CB  . ASN A 0 61  . 50.450  9.475   -50.630 1.00 43.66 61  A 1 
ATOM 438  O O   . ASN A 0 61  . 51.277  11.355  -48.654 1.00 43.66 61  A 1 
ATOM 439  C CG  . ASN A 0 61  . 49.947  8.633   -51.790 1.00 43.66 61  A 1 
ATOM 440  N ND2 . ASN A 0 61  . 49.642  7.385   -51.524 1.00 43.66 61  A 1 
ATOM 441  O OD1 . ASN A 0 61  . 49.835  9.035   -52.937 1.00 43.66 61  A 1 
ATOM 442  N N   . SER A 0 62  . 50.069  13.013  -49.599 1.00 50.50 62  A 1 
ATOM 443  C CA  . SER A 0 62  . 49.336  13.474  -48.425 1.00 50.50 62  A 1 
ATOM 444  C C   . SER A 0 62  . 48.052  12.650  -48.361 1.00 50.50 62  A 1 
ATOM 445  C CB  . SER A 0 62  . 49.016  14.972  -48.532 1.00 50.50 62  A 1 
ATOM 446  O O   . SER A 0 62  . 47.383  12.490  -49.386 1.00 50.50 62  A 1 
ATOM 447  O OG  . SER A 0 62  . 48.427  15.279  -49.787 1.00 50.50 62  A 1 
ATOM 448  N N   . SER A 0 63  . 47.753  12.092  -47.197 1.00 55.77 63  A 1 
ATOM 449  C CA  . SER A 0 63  . 46.432  11.543  -46.899 1.00 55.77 63  A 1 
ATOM 450  C C   . SER A 0 63  . 45.840  12.386  -45.785 1.00 55.77 63  A 1 
ATOM 451  C CB  . SER A 0 63  . 46.451  10.044  -46.538 1.00 55.77 63  A 1 
ATOM 452  O O   . SER A 0 63  . 46.363  12.327  -44.675 1.00 55.77 63  A 1 
ATOM 453  O OG  . SER A 0 63  . 47.745  9.500   -46.321 1.00 55.77 63  A 1 
ATOM 454  N N   . ASP A 0 64  . 44.812  13.140  -46.160 1.00 55.45 64  A 1 
ATOM 455  C CA  . ASP A 0 64  . 43.847  13.872  -45.349 1.00 55.45 64  A 1 
ATOM 456  C C   . ASP A 0 64  . 42.606  12.975  -45.177 1.00 55.45 64  A 1 
ATOM 457  C CB  . ASP A 0 64  . 43.518  15.226  -46.046 1.00 55.45 64  A 1 
ATOM 458  O O   . ASP A 0 64  . 42.013  12.529  -46.170 1.00 55.45 64  A 1 
ATOM 459  C CG  . ASP A 0 64  . 43.206  15.227  -47.570 1.00 55.45 64  A 1 
ATOM 460  O OD1 . ASP A 0 64  . 43.595  14.280  -48.309 1.00 55.45 64  A 1 
ATOM 461  O OD2 . ASP A 0 64  . 42.673  16.247  -48.076 1.00 55.45 64  A 1 
ATOM 462  N N   . TRP A 0 65  . 42.239  12.621  -43.941 1.00 56.89 65  A 1 
ATOM 463  C CA  . TRP A 0 65  . 41.058  11.787  -43.685 1.00 56.89 65  A 1 
ATOM 464  C C   . TRP A 0 65  . 40.240  12.271  -42.491 1.00 56.89 65  A 1 
ATOM 465  C CB  . TRP A 0 65  . 41.428  10.299  -43.555 1.00 56.89 65  A 1 
ATOM 466  O O   . TRP A 0 65  . 40.452  11.834  -41.365 1.00 56.89 65  A 1 
ATOM 467  C CG  . TRP A 0 65  . 40.234  9.381   -43.524 1.00 56.89 65  A 1 
ATOM 468  C CD1 . TRP A 0 65  . 39.469  9.075   -44.596 1.00 56.89 65  A 1 
ATOM 469  C CD2 . TRP A 0 65  . 39.575  8.749   -42.377 1.00 56.89 65  A 1 
ATOM 470  C CE2 . TRP A 0 65  . 38.437  8.025   -42.852 1.00 56.89 65  A 1 
ATOM 471  C CE3 . TRP A 0 65  . 39.790  8.739   -40.983 1.00 56.89 65  A 1 
ATOM 472  N NE1 . TRP A 0 65  . 38.408  8.281   -44.207 1.00 56.89 65  A 1 
ATOM 473  C CH2 . TRP A 0 65  . 37.862  7.280   -40.621 1.00 56.89 65  A 1 
ATOM 474  C CZ2 . TRP A 0 65  . 37.592  7.291   -42.002 1.00 56.89 65  A 1 
ATOM 475  C CZ3 . TRP A 0 65  . 38.947  8.017   -40.117 1.00 56.89 65  A 1 
ATOM 476  N N   . ASP A 0 66  . 39.235  13.093  -42.793 1.00 72.66 66  A 1 
ATOM 477  C CA  . ASP A 0 66  . 38.199  13.488  -41.844 1.00 72.66 66  A 1 
ATOM 478  C C   . ASP A 0 66  . 37.128  12.392  -41.705 1.00 72.66 66  A 1 
ATOM 479  C CB  . ASP A 0 66  . 37.483  14.770  -42.307 1.00 72.66 66  A 1 
ATOM 480  O O   . ASP A 0 66  . 36.528  11.950  -42.700 1.00 72.66 66  A 1 
ATOM 481  C CG  . ASP A 0 66  . 38.389  15.920  -42.741 1.00 72.66 66  A 1 
ATOM 482  O OD1 . ASP A 0 66  . 39.321  16.246  -41.994 1.00 72.66 66  A 1 
ATOM 483  O OD2 . ASP A 0 66  . 38.085  16.491  -43.820 1.00 72.66 66  A 1 
ATOM 484  N N   . ALA A 0 67  . 36.776  12.040  -40.470 1.00 68.08 67  A 1 
ATOM 485  C CA  . ALA A 0 67  . 35.543  11.325  -40.165 1.00 68.08 67  A 1 
ATOM 486  C C   . ALA A 0 67  . 34.788  11.989  -39.014 1.00 68.08 67  A 1 
ATOM 487  C CB  . ALA A 0 67  . 35.856  9.856   -39.884 1.00 68.08 67  A 1 
ATOM 488  O O   . ALA A 0 67  . 35.346  12.259  -37.959 1.00 68.08 67  A 1 
ATOM 489  N N   . TRP A 0 68  . 33.487  12.203  -39.207 1.00 71.15 68  A 1 
ATOM 490  C CA  . TRP A 0 68  . 32.575  12.700  -38.180 1.00 71.15 68  A 1 
ATOM 491  C C   . TRP A 0 68  . 31.316  11.838  -38.141 1.00 71.15 68  A 1 
ATOM 492  C CB  . TRP A 0 68  . 32.237  14.175  -38.430 1.00 71.15 68  A 1 
ATOM 493  O O   . TRP A 0 68  . 30.773  11.473  -39.192 1.00 71.15 68  A 1 
ATOM 494  C CG  . TRP A 0 68  . 31.168  14.720  -37.530 1.00 71.15 68  A 1 
ATOM 495  C CD1 . TRP A 0 68  . 31.326  14.992  -36.216 1.00 71.15 68  A 1 
ATOM 496  C CD2 . TRP A 0 68  . 29.750  14.937  -37.811 1.00 71.15 68  A 1 
ATOM 497  C CE2 . TRP A 0 68  . 29.109  15.355  -36.606 1.00 71.15 68  A 1 
ATOM 498  C CE3 . TRP A 0 68  . 28.929  14.774  -38.950 1.00 71.15 68  A 1 
ATOM 499  N NE1 . TRP A 0 68  . 30.117  15.365  -35.666 1.00 71.15 68  A 1 
ATOM 500  C CH2 . TRP A 0 68  . 26.947  15.457  -37.693 1.00 71.15 68  A 1 
ATOM 501  C CZ2 . TRP A 0 68  . 27.732  15.618  -36.538 1.00 71.15 68  A 1 
ATOM 502  C CZ3 . TRP A 0 68  . 27.545  15.034  -38.895 1.00 71.15 68  A 1 
ATOM 503  N N   . GLY A 0 69  . 30.852  11.529  -36.933 1.00 68.87 69  A 1 
ATOM 504  C CA  . GLY A 0 69  . 29.649  10.750  -36.686 1.00 68.87 69  A 1 
ATOM 505  C C   . GLY A 0 69  . 28.792  11.343  -35.575 1.00 68.87 69  A 1 
ATOM 506  O O   . GLY A 0 69  . 29.268  12.069  -34.701 1.00 68.87 69  A 1 
ATOM 507  N N   . ARG A 0 70  . 27.503  11.016  -35.647 1.00 76.13 70  A 1 
ATOM 508  C CA  . ARG A 0 70  . 26.545  11.181  -34.561 1.00 76.13 70  A 1 
ATOM 509  C C   . ARG A 0 70  . 25.551  10.033  -34.615 1.00 76.13 70  A 1 
ATOM 510  C CB  . ARG A 0 70  . 25.848  12.542  -34.658 1.00 76.13 70  A 1 
ATOM 511  O O   . ARG A 0 70  . 24.972  9.817   -35.686 1.00 76.13 70  A 1 
ATOM 512  C CG  . ARG A 0 70  . 24.845  12.752  -33.514 1.00 76.13 70  A 1 
ATOM 513  C CD  . ARG A 0 70  . 24.196  14.124  -33.679 1.00 76.13 70  A 1 
ATOM 514  N NE  . ARG A 0 70  . 23.423  14.497  -32.491 1.00 76.13 70  A 1 
ATOM 515  N NH1 . ARG A 0 70  . 22.574  16.458  -33.288 1.00 76.13 70  A 1 
ATOM 516  N NH2 . ARG A 0 70  . 22.340  15.967  -31.135 1.00 76.13 70  A 1 
ATOM 517  C CZ  . ARG A 0 70  . 22.778  15.626  -32.304 1.00 76.13 70  A 1 
ATOM 518  N N   . ASP A 0 71  . 25.349  9.351   -33.498 1.00 71.58 71  A 1 
ATOM 519  C CA  . ASP A 0 71  . 24.254  8.395   -33.316 1.00 71.58 71  A 1 
ATOM 520  C C   . ASP A 0 71  . 23.269  8.951   -32.281 1.00 71.58 71  A 1 
ATOM 521  C CB  . ASP A 0 71  . 24.784  6.986   -32.976 1.00 71.58 71  A 1 
ATOM 522  O O   . ASP A 0 71  . 23.633  9.803   -31.474 1.00 71.58 71  A 1 
ATOM 523  C CG  . ASP A 0 71  . 23.899  5.853   -33.528 1.00 71.58 71  A 1 
ATOM 524  O OD1 . ASP A 0 71  . 22.869  6.166   -34.180 1.00 71.58 71  A 1 
ATOM 525  O OD2 . ASP A 0 71  . 24.326  4.679   -33.455 1.00 71.58 71  A 1 
ATOM 526  N N   . GLN A 0 72  . 21.994  8.577   -32.377 1.00 82.08 72  A 1 
ATOM 527  C CA  . GLN A 0 72  . 20.961  9.074   -31.461 1.00 82.08 72  A 1 
ATOM 528  C C   . GLN A 0 72  . 19.890  8.012   -31.239 1.00 82.08 72  A 1 
ATOM 529  C CB  . GLN A 0 72  . 20.289  10.361  -31.981 1.00 82.08 72  A 1 
ATOM 530  O O   . GLN A 0 72  . 19.006  7.835   -32.088 1.00 82.08 72  A 1 
ATOM 531  C CG  . GLN A 0 72  . 21.197  11.595  -32.037 1.00 82.08 72  A 1 
ATOM 532  C CD  . GLN A 0 72  . 20.370  12.873  -32.107 1.00 82.08 72  A 1 
ATOM 533  N NE2 . GLN A 0 72  . 20.322  13.654  -31.053 1.00 82.08 72  A 1 
ATOM 534  O OE1 . GLN A 0 72  . 19.729  13.213  -33.097 1.00 82.08 72  A 1 
ATOM 535  N N   . ASP A 0 73  . 19.928  7.371   -30.076 1.00 80.39 73  A 1 
ATOM 536  C CA  . ASP A 0 73  . 18.926  6.399   -29.658 1.00 80.39 73  A 1 
ATOM 537  C C   . ASP A 0 73  . 17.963  7.000   -28.619 1.00 80.39 73  A 1 
ATOM 538  C CB  . ASP A 0 73  . 19.590  5.071   -29.232 1.00 80.39 73  A 1 
ATOM 539  O O   . ASP A 0 73  . 18.290  7.889   -27.835 1.00 80.39 73  A 1 
ATOM 540  C CG  . ASP A 0 73  . 19.728  4.051   -30.383 1.00 80.39 73  A 1 
ATOM 541  O OD1 . ASP A 0 73  . 18.823  4.024   -31.260 1.00 80.39 73  A 1 
ATOM 542  O OD2 . ASP A 0 73  . 20.620  3.175   -30.325 1.00 80.39 73  A 1 
ATOM 543  N N   . LEU A 0 74  . 16.707  6.548   -28.663 1.00 85.89 74  A 1 
ATOM 544  C CA  . LEU A 0 74  . 15.649  6.962   -27.740 1.00 85.89 74  A 1 
ATOM 545  C C   . LEU A 0 74  . 14.738  5.770   -27.450 1.00 85.89 74  A 1 
ATOM 546  C CB  . LEU A 0 74  . 14.870  8.158   -28.329 1.00 85.89 74  A 1 
ATOM 547  O O   . LEU A 0 74  . 13.957  5.342   -28.308 1.00 85.89 74  A 1 
ATOM 548  C CG  . LEU A 0 74  . 13.642  8.601   -27.502 1.00 85.89 74  A 1 
ATOM 549  C CD1 . LEU A 0 74  . 14.002  9.158   -26.126 1.00 85.89 74  A 1 
ATOM 550  C CD2 . LEU A 0 74  . 12.874  9.694   -28.249 1.00 85.89 74  A 1 
ATOM 551  N N   . ALA A 0 75  . 14.787  5.280   -26.216 1.00 87.49 75  A 1 
ATOM 552  C CA  . ALA A 0 75  . 13.888  4.259   -25.705 1.00 87.49 75  A 1 
ATOM 553  C C   . ALA A 0 75  . 12.904  4.869   -24.700 1.00 87.49 75  A 1 
ATOM 554  C CB  . ALA A 0 75  . 14.704  3.101   -25.124 1.00 87.49 75  A 1 
ATOM 555  O O   . ALA A 0 75  . 13.274  5.626   -23.804 1.00 87.49 75  A 1 
ATOM 556  N N   . ILE A 0 76  . 11.624  4.525   -24.849 1.00 93.08 76  A 1 
ATOM 557  C CA  . ILE A 0 76  . 10.564  4.904   -23.913 1.00 93.08 76  A 1 
ATOM 558  C C   . ILE A 0 76  . 9.742   3.653   -23.617 1.00 93.08 76  A 1 
ATOM 559  C CB  . ILE A 0 76  . 9.686   6.058   -24.460 1.00 93.08 76  A 1 
ATOM 560  O O   . ILE A 0 76  . 9.114   3.105   -24.526 1.00 93.08 76  A 1 
ATOM 561  C CG1 . ILE A 0 76  . 10.553  7.268   -24.895 1.00 93.08 76  A 1 
ATOM 562  C CG2 . ILE A 0 76  . 8.631   6.441   -23.399 1.00 93.08 76  A 1 
ATOM 563  C CD1 . ILE A 0 76  . 9.773   8.507   -25.350 1.00 93.08 76  A 1 
ATOM 564  N N   . ASP A 0 77  . 9.727   3.228   -22.356 1.00 93.98 77  A 1 
ATOM 565  C CA  . ASP A 0 77  . 8.740   2.283   -21.835 1.00 93.98 77  A 1 
ATOM 566  C C   . ASP A 0 77  . 7.762   3.049   -20.937 1.00 93.98 77  A 1 
ATOM 567  C CB  . ASP A 0 77  . 9.407   1.085   -21.132 1.00 93.98 77  A 1 
ATOM 568  O O   . ASP A 0 77  . 8.155   3.876   -20.113 1.00 93.98 77  A 1 
ATOM 569  C CG  . ASP A 0 77  . 8.456   -0.110  -20.933 1.00 93.98 77  A 1 
ATOM 570  O OD1 . ASP A 0 77  . 7.273   -0.018  -21.344 1.00 93.98 77  A 1 
ATOM 571  O OD2 . ASP A 0 77  . 8.918   -1.149  -20.407 1.00 93.98 77  A 1 
ATOM 572  N N   . GLU A 0 78  . 6.468   2.819   -21.122 1.00 96.35 78  A 1 
ATOM 573  C CA  . GLU A 0 78  . 5.415   3.495   -20.371 1.00 96.35 78  A 1 
ATOM 574  C C   . GLU A 0 78  . 4.257   2.528   -20.136 1.00 96.35 78  A 1 
ATOM 575  C CB  . GLU A 0 78  . 4.971   4.793   -21.073 1.00 96.35 78  A 1 
ATOM 576  O O   . GLU A 0 78  . 3.671   1.962   -21.062 1.00 96.35 78  A 1 
ATOM 577  C CG  . GLU A 0 78  . 3.972   5.583   -20.209 1.00 96.35 78  A 1 
ATOM 578  C CD  . GLU A 0 78  . 3.653   6.981   -20.769 1.00 96.35 78  A 1 
ATOM 579  O OE1 . GLU A 0 78  . 3.585   7.928   -19.947 1.00 96.35 78  A 1 
ATOM 580  O OE2 . GLU A 0 78  . 3.419   7.109   -21.991 1.00 96.35 78  A 1 
ATOM 581  N N   . SER A 0 79  . 3.914   2.346   -18.865 1.00 96.31 79  A 1 
ATOM 582  C CA  . SER A 0 79  . 2.903   1.399   -18.425 1.00 96.31 79  A 1 
ATOM 583  C C   . SER A 0 79  . 1.945   2.039   -17.426 1.00 96.31 79  A 1 
ATOM 584  C CB  . SER A 0 79  . 3.565   0.130   -17.878 1.00 96.31 79  A 1 
ATOM 585  O O   . SER A 0 79  . 2.324   2.832   -16.564 1.00 96.31 79  A 1 
ATOM 586  O OG  . SER A 0 79  . 4.256   0.381   -16.675 1.00 96.31 79  A 1 
ATOM 587  N N   . TYR A 0 80  . 0.672   1.670   -17.549 1.00 97.72 80  A 1 
ATOM 588  C CA  . TYR A 0 80  . -0.372  2.005   -16.592 1.00 97.72 80  A 1 
ATOM 589  C C   . TYR A 0 80  . -1.191  0.751   -16.292 1.00 97.72 80  A 1 
ATOM 590  C CB  . TYR A 0 80  . -1.242  3.155   -17.115 1.00 97.72 80  A 1 
ATOM 591  O O   . TYR A 0 80  . -1.656  0.059   -17.204 1.00 97.72 80  A 1 
ATOM 592  C CG  . TYR A 0 80  . -2.453  3.445   -16.243 1.00 97.72 80  A 1 
ATOM 593  C CD1 . TYR A 0 80  . -3.698  2.876   -16.573 1.00 97.72 80  A 1 
ATOM 594  C CD2 . TYR A 0 80  . -2.331  4.235   -15.081 1.00 97.72 80  A 1 
ATOM 595  C CE1 . TYR A 0 80  . -4.820  3.108   -15.756 1.00 97.72 80  A 1 
ATOM 596  C CE2 . TYR A 0 80  . -3.455  4.468   -14.257 1.00 97.72 80  A 1 
ATOM 597  O OH  . TYR A 0 80  . -5.817  4.091   -13.838 1.00 97.72 80  A 1 
ATOM 598  C CZ  . TYR A 0 80  . -4.704  3.904   -14.598 1.00 97.72 80  A 1 
ATOM 599  N N   . GLY A 0 81  . -1.374  0.461   -15.008 1.00 96.33 81  A 1 
ATOM 600  C CA  . GLY A 0 81  . -2.135  -0.673  -14.512 1.00 96.33 81  A 1 
ATOM 601  C C   . GLY A 0 81  . -3.131  -0.235  -13.448 1.00 96.33 81  A 1 
ATOM 602  O O   . GLY A 0 81  . -2.801  0.536   -12.554 1.00 96.33 81  A 1 
ATOM 603  N N   . LYS A 0 82  . -4.349  -0.776  -13.510 1.00 96.98 82  A 1 
ATOM 604  C CA  . LYS A 0 82  . -5.358  -0.615  -12.461 1.00 96.98 82  A 1 
ATOM 605  C C   . LYS A 0 82  . -5.922  -1.971  -12.071 1.00 96.98 82  A 1 
ATOM 606  C CB  . LYS A 0 82  . -6.430  0.385   -12.908 1.00 96.98 82  A 1 
ATOM 607  O O   . LYS A 0 82  . -6.477  -2.680  -12.909 1.00 96.98 82  A 1 
ATOM 608  C CG  . LYS A 0 82  . -7.514  0.551   -11.832 1.00 96.98 82  A 1 
ATOM 609  C CD  . LYS A 0 82  . -8.326  1.828   -12.065 1.00 96.98 82  A 1 
ATOM 610  C CE  . LYS A 0 82  . -9.260  2.057   -10.872 1.00 96.98 82  A 1 
ATOM 611  N NZ  . LYS A 0 82  . -9.706  3.467   -10.815 1.00 96.98 82  A 1 
ATOM 612  N N   . THR A 0 83  . -5.803  -2.308  -10.794 1.00 96.44 83  A 1 
ATOM 613  C CA  . THR A 0 83  . -6.306  -3.551  -10.205 1.00 96.44 83  A 1 
ATOM 614  C C   . THR A 0 83  . -7.340  -3.223  -9.135  1.00 96.44 83  A 1 
ATOM 615  C CB  . THR A 0 83  . -5.156  -4.393  -9.635  1.00 96.44 83  A 1 
ATOM 616  O O   . THR A 0 83  . -7.147  -2.313  -8.337  1.00 96.44 83  A 1 
ATOM 617  C CG2 . THR A 0 83  . -5.618  -5.756  -9.119  1.00 96.44 83  A 1 
ATOM 618  O OG1 . THR A 0 83  . -4.226  -4.659  -10.658 1.00 96.44 83  A 1 
ATOM 619  N N   . SER A 0 84  . -8.440  -3.973  -9.115  1.00 95.63 84  A 1 
ATOM 620  C CA  . SER A 0 84  . -9.443  -3.936  -8.049  1.00 95.63 84  A 1 
ATOM 621  C C   . SER A 0 84  . -9.746  -5.371  -7.636  1.00 95.63 84  A 1 
ATOM 622  C CB  . SER A 0 84  . -10.711 -3.223  -8.524  1.00 95.63 84  A 1 
ATOM 623  O O   . SER A 0 84  . -10.060 -6.209  -8.485  1.00 95.63 84  A 1 
ATOM 624  O OG  . SER A 0 84  . -11.669 -3.134  -7.488  1.00 95.63 84  A 1 
ATOM 625  N N   . ALA A 0 85  . -9.628  -5.665  -6.347  1.00 95.78 85  A 1 
ATOM 626  C CA  . ALA A 0 85  . -9.859  -6.979  -5.768  1.00 95.78 85  A 1 
ATOM 627  C C   . ALA A 0 85  . -10.801 -6.866  -4.568  1.00 95.78 85  A 1 
ATOM 628  C CB  . ALA A 0 85  . -8.513  -7.609  -5.392  1.00 95.78 85  A 1 
ATOM 629  O O   . ALA A 0 85  . -10.676 -5.962  -3.743  1.00 95.78 85  A 1 
ATOM 630  N N   . LYS A 0 86  . -11.750 -7.801  -4.461  1.00 96.43 86  A 1 
ATOM 631  C CA  . LYS A 0 86  . -12.724 -7.865  -3.365  1.00 96.43 86  A 1 
ATOM 632  C C   . LYS A 0 86  . -12.818 -9.287  -2.844  1.00 96.43 86  A 1 
ATOM 633  C CB  . LYS A 0 86  . -14.101 -7.349  -3.816  1.00 96.43 86  A 1 
ATOM 634  O O   . LYS A 0 86  . -12.904 -10.224 -3.635  1.00 96.43 86  A 1 
ATOM 635  C CG  . LYS A 0 86  . -14.028 -5.858  -4.159  1.00 96.43 86  A 1 
ATOM 636  C CD  . LYS A 0 86  . -15.366 -5.293  -4.634  1.00 96.43 86  A 1 
ATOM 637  C CE  . LYS A 0 86  . -15.093 -3.831  -5.001  1.00 96.43 86  A 1 
ATOM 638  N NZ  . LYS A 0 86  . -16.287 -3.165  -5.563  1.00 96.43 86  A 1 
ATOM 639  N N   . SER A 0 87  . -12.844 -9.438  -1.527  1.00 95.23 87  A 1 
ATOM 640  C CA  . SER A 0 87  . -13.045 -10.720 -0.855  1.00 95.23 87  A 1 
ATOM 641  C C   . SER A 0 87  . -14.111 -10.595 0.222   1.00 95.23 87  A 1 
ATOM 642  C CB  . SER A 0 87  . -11.735 -11.249 -0.260  1.00 95.23 87  A 1 
ATOM 643  O O   . SER A 0 87  . -14.154 -9.596  0.940   1.00 95.23 87  A 1 
ATOM 644  O OG  . SER A 0 87  . -11.222 -10.368 0.719   1.00 95.23 87  A 1 
ATOM 645  N N   . TYR A 0 88  . -14.920 -11.640 0.358   1.00 93.04 88  A 1 
ATOM 646  C CA  . TYR A 0 88  . -15.958 -11.767 1.373   1.00 93.04 88  A 1 
ATOM 647  C C   . TYR A 0 88  . -15.813 -13.132 2.045   1.00 93.04 88  A 1 
ATOM 648  C CB  . TYR A 0 88  . -17.345 -11.618 0.729   1.00 93.04 88  A 1 
ATOM 649  O O   . TYR A 0 88  . -15.606 -14.135 1.357   1.00 93.04 88  A 1 
ATOM 650  C CG  . TYR A 0 88  . -17.556 -10.307 -0.007  1.00 93.04 88  A 1 
ATOM 651  C CD1 . TYR A 0 88  . -17.971 -9.167  0.705   1.00 93.04 88  A 1 
ATOM 652  C CD2 . TYR A 0 88  . -17.319 -10.225 -1.394  1.00 93.04 88  A 1 
ATOM 653  C CE1 . TYR A 0 88  . -18.150 -7.942  0.034   1.00 93.04 88  A 1 
ATOM 654  C CE2 . TYR A 0 88  . -17.492 -9.000  -2.069  1.00 93.04 88  A 1 
ATOM 655  O OH  . TYR A 0 88  . -18.074 -6.670  -1.998  1.00 93.04 88  A 1 
ATOM 656  C CZ  . TYR A 0 88  . -17.907 -7.857  -1.354  1.00 93.04 88  A 1 
ATOM 657  N N   . LYS A 0 89  . -15.933 -13.166 3.369   1.00 90.10 89  A 1 
ATOM 658  C CA  . LYS A 0 89  . -15.971 -14.374 4.191   1.00 90.10 89  A 1 
ATOM 659  C C   . LYS A 0 89  . -17.114 -14.234 5.197   1.00 90.10 89  A 1 
ATOM 660  C CB  . LYS A 0 89  . -14.606 -14.553 4.879   1.00 90.10 89  A 1 
ATOM 661  O O   . LYS A 0 89  . -17.308 -13.161 5.759   1.00 90.10 89  A 1 
ATOM 662  C CG  . LYS A 0 89  . -14.506 -15.875 5.656   1.00 90.10 89  A 1 
ATOM 663  C CD  . LYS A 0 89  . -13.265 -15.898 6.555   1.00 90.10 89  A 1 
ATOM 664  C CE  . LYS A 0 89  . -13.339 -17.120 7.477   1.00 90.10 89  A 1 
ATOM 665  N NZ  . LYS A 0 89  . -12.642 -16.874 8.759   1.00 90.10 89  A 1 
ATOM 666  N N   . ALA A 0 90  . -17.842 -15.319 5.408   1.00 84.58 90  A 1 
ATOM 667  C CA  . ALA A 0 90  . -18.799 -15.512 6.491   1.00 84.58 90  A 1 
ATOM 668  C C   . ALA A 0 90  . -18.609 -16.950 6.991   1.00 84.58 90  A 1 
ATOM 669  C CB  . ALA A 0 90  . -20.217 -15.266 5.963   1.00 84.58 90  A 1 
ATOM 670  O O   . ALA A 0 90  . -18.294 -17.821 6.172   1.00 84.58 90  A 1 
ATOM 671  N N   . GLU A 0 91  . -18.724 -17.189 8.295   1.00 78.57 91  A 1 
ATOM 672  C CA  . GLU A 0 91  . -18.418 -18.505 8.879   1.00 78.57 91  A 1 
ATOM 673  C C   . GLU A 0 91  . -19.663 -19.396 9.024   1.00 78.57 91  A 1 
ATOM 674  C CB  . GLU A 0 91  . -17.558 -18.328 10.145  1.00 78.57 91  A 1 
ATOM 675  O O   . GLU A 0 91  . -19.665 -20.484 8.444   1.00 78.57 91  A 1 
ATOM 676  C CG  . GLU A 0 91  . -16.150 -17.864 9.725   1.00 78.57 91  A 1 
ATOM 677  C CD  . GLU A 0 91  . -15.153 -17.673 10.874  1.00 78.57 91  A 1 
ATOM 678  O OE1 . GLU A 0 91  . -13.975 -18.058 10.648  1.00 78.57 91  A 1 
ATOM 679  O OE2 . GLU A 0 91  . -15.467 -16.978 11.860  1.00 78.57 91  A 1 
ATOM 680  N N   . SER A 0 92  . -20.740 -18.902 9.645   1.00 78.50 92  A 1 
ATOM 681  C CA  . SER A 0 92  . -22.037 -19.590 9.781   1.00 78.50 92  A 1 
ATOM 682  C C   . SER A 0 92  . -23.201 -18.592 9.833   1.00 78.50 92  A 1 
ATOM 683  C CB  . SER A 0 92  . -22.114 -20.466 11.047  1.00 78.50 92  A 1 
ATOM 684  O O   . SER A 0 92  . -23.009 -17.399 10.084  1.00 78.50 92  A 1 
ATOM 685  O OG  . SER A 0 92  . -20.908 -21.158 11.290  1.00 78.50 92  A 1 
ATOM 686  N N   . TYR A 0 93  . -24.414 -19.098 9.607   1.00 79.65 93  A 1 
ATOM 687  C CA  . TYR A 0 93  . -25.672 -18.449 9.969   1.00 79.65 93  A 1 
ATOM 688  C C   . TYR A 0 93  . -26.598 -19.530 10.511  1.00 79.65 93  A 1 
ATOM 689  C CB  . TYR A 0 93  . -26.331 -17.763 8.764   1.00 79.65 93  A 1 
ATOM 690  O O   . TYR A 0 93  . -27.045 -20.382 9.735   1.00 79.65 93  A 1 
ATOM 691  C CG  . TYR A 0 93  . -27.723 -17.239 9.085   1.00 79.65 93  A 1 
ATOM 692  C CD1 . TYR A 0 93  . -28.886 -17.857 8.573   1.00 79.65 93  A 1 
ATOM 693  C CD2 . TYR A 0 93  . -27.842 -16.172 9.990   1.00 79.65 93  A 1 
ATOM 694  C CE1 . TYR A 0 93  . -30.163 -17.353 8.907   1.00 79.65 93  A 1 
ATOM 695  C CE2 . TYR A 0 93  . -29.107 -15.695 10.353  1.00 79.65 93  A 1 
ATOM 696  O OH  . TYR A 0 93  . -31.446 -15.689 10.125  1.00 79.65 93  A 1 
ATOM 697  C CZ  . TYR A 0 93  . -30.264 -16.257 9.791   1.00 79.65 93  A 1 
ATOM 698  N N   . ASP A 0 94  . -26.877 -19.477 11.808  1.00 82.76 94  A 1 
ATOM 699  C CA  . ASP A 0 94  . -27.638 -20.508 12.499  1.00 82.76 94  A 1 
ATOM 700  C C   . ASP A 0 94  . -28.951 -19.916 13.026  1.00 82.76 94  A 1 
ATOM 701  C CB  . ASP A 0 94  . -26.777 -21.169 13.594  1.00 82.76 94  A 1 
ATOM 702  O O   . ASP A 0 94  . -28.972 -18.893 13.711  1.00 82.76 94  A 1 
ATOM 703  C CG  . ASP A 0 94  . -25.638 -22.071 13.071  1.00 82.76 94  A 1 
ATOM 704  O OD1 . ASP A 0 94  . -25.527 -22.278 11.838  1.00 82.76 94  A 1 
ATOM 705  O OD2 . ASP A 0 94  . -24.907 -22.622 13.924  1.00 82.76 94  A 1 
ATOM 706  N N   . GLU A 0 95  . -30.065 -20.574 12.700  1.00 86.33 95  A 1 
ATOM 707  C CA  . GLU A 0 95  . -31.363 -20.366 13.346  1.00 86.33 95  A 1 
ATOM 708  C C   . GLU A 0 95  . -31.668 -21.610 14.185  1.00 86.33 95  A 1 
ATOM 709  C CB  . GLU A 0 95  . -32.505 -20.130 12.333  1.00 86.33 95  A 1 
ATOM 710  O O   . GLU A 0 95  . -31.594 -22.733 13.675  1.00 86.33 95  A 1 
ATOM 711  C CG  . GLU A 0 95  . -32.285 -18.985 11.330  1.00 86.33 95  A 1 
ATOM 712  C CD  . GLU A 0 95  . -33.565 -18.617 10.547  1.00 86.33 95  A 1 
ATOM 713  O OE1 . GLU A 0 95  . -33.754 -17.414 10.233  1.00 86.33 95  A 1 
ATOM 714  O OE2 . GLU A 0 95  . -34.386 -19.506 10.234  1.00 86.33 95  A 1 
ATOM 715  N N   . TRP A 0 96  . -32.026 -21.427 15.453  1.00 88.80 96  A 1 
ATOM 716  C CA  . TRP A 0 96  . -32.359 -22.523 16.360  1.00 88.80 96  A 1 
ATOM 717  C C   . TRP A 0 96  . -33.640 -22.233 17.143  1.00 88.80 96  A 1 
ATOM 718  C CB  . TRP A 0 96  . -31.159 -22.846 17.259  1.00 88.80 96  A 1 
ATOM 719  O O   . TRP A 0 96  . -33.977 -21.087 17.426  1.00 88.80 96  A 1 
ATOM 720  C CG  . TRP A 0 96  . -30.665 -21.726 18.122  1.00 88.80 96  A 1 
ATOM 721  C CD1 . TRP A 0 96  . -29.686 -20.851 17.798  1.00 88.80 96  A 1 
ATOM 722  C CD2 . TRP A 0 96  . -31.135 -21.326 19.446  1.00 88.80 96  A 1 
ATOM 723  C CE2 . TRP A 0 96  . -30.378 -20.193 19.871  1.00 88.80 96  A 1 
ATOM 724  C CE3 . TRP A 0 96  . -32.137 -21.797 20.322  1.00 88.80 96  A 1 
ATOM 725  N NE1 . TRP A 0 96  . -29.507 -19.950 18.829  1.00 88.80 96  A 1 
ATOM 726  C CH2 . TRP A 0 96  . -31.619 -20.043 21.943  1.00 88.80 96  A 1 
ATOM 727  C CZ2 . TRP A 0 96  . -30.606 -19.555 21.099  1.00 88.80 96  A 1 
ATOM 728  C CZ3 . TRP A 0 96  . -32.374 -21.164 21.555  1.00 88.80 96  A 1 
ATOM 729  N N   . ASP A 0 97  . -34.363 -23.302 17.462  1.00 84.08 97  A 1 
ATOM 730  C CA  . ASP A 0 97  . -35.654 -23.298 18.148  1.00 84.08 97  A 1 
ATOM 731  C C   . ASP A 0 97  . -35.677 -24.501 19.100  1.00 84.08 97  A 1 
ATOM 732  C CB  . ASP A 0 97  . -36.774 -23.385 17.092  1.00 84.08 97  A 1 
ATOM 733  O O   . ASP A 0 97  . -35.330 -25.619 18.702  1.00 84.08 97  A 1 
ATOM 734  C CG  . ASP A 0 97  . -38.201 -23.266 17.643  1.00 84.08 97  A 1 
ATOM 735  O OD1 . ASP A 0 97  . -38.358 -23.042 18.861  1.00 84.08 97  A 1 
ATOM 736  O OD2 . ASP A 0 97  . -39.131 -23.412 16.815  1.00 84.08 97  A 1 
ATOM 737  N N   . ASN A 0 98  . -36.032 -24.267 20.359  1.00 81.96 98  A 1 
ATOM 738  C CA  . ASN A 0 98  . -36.149 -25.275 21.399  1.00 81.96 98  A 1 
ATOM 739  C C   . ASN A 0 98  . -37.387 -24.989 22.254  1.00 81.96 98  A 1 
ATOM 740  C CB  . ASN A 0 98  . -34.859 -25.303 22.236  1.00 81.96 98  A 1 
ATOM 741  O O   . ASN A 0 98  . -37.366 -24.105 23.110  1.00 81.96 98  A 1 
ATOM 742  C CG  . ASN A 0 98  . -34.920 -26.398 23.286  1.00 81.96 98  A 1 
ATOM 743  N ND2 . ASN A 0 98  . -35.392 -26.098 24.473  1.00 81.96 98  A 1 
ATOM 744  O OD1 . ASN A 0 98  . -34.569 -27.538 23.029  1.00 81.96 98  A 1 
ATOM 745  N N   . ALA A 0 99  . -38.427 -25.793 22.053  1.00 80.80 99  A 1 
ATOM 746  C CA  . ALA A 0 99  . -39.590 -25.848 22.927  1.00 80.80 99  A 1 
ATOM 747  C C   . ALA A 0 99  . -39.449 -27.032 23.895  1.00 80.80 99  A 1 
ATOM 748  C CB  . ALA A 0 99  . -40.850 -25.938 22.058  1.00 80.80 99  A 1 
ATOM 749  O O   . ALA A 0 99  . -39.349 -28.180 23.447  1.00 80.80 99  A 1 
ATOM 750  N N   . ASP A 0 100 . -39.457 -26.748 25.196  1.00 76.77 100 A 1 
ATOM 751  C CA  . ASP A 0 100 . -39.588 -27.737 26.264  1.00 76.77 100 A 1 
ATOM 752  C C   . ASP A 0 100 . -40.989 -27.624 26.882  1.00 76.77 100 A 1 
ATOM 753  C CB  . ASP A 0 100 . -38.454 -27.602 27.295  1.00 76.77 100 A 1 
ATOM 754  O O   . ASP A 0 100 . -41.515 -26.535 27.092  1.00 76.77 100 A 1 
ATOM 755  C CG  . ASP A 0 100 . -38.130 -28.935 27.986  1.00 76.77 100 A 1 
ATOM 756  O OD1 . ASP A 0 100 . -38.918 -29.900 27.815  1.00 76.77 100 A 1 
ATOM 757  O OD2 . ASP A 0 100 . -37.028 -29.023 28.577  1.00 76.77 100 A 1 
ATOM 758  N N   . ASP A 0 101 . -41.648 -28.759 27.080  1.00 78.92 101 A 1 
ATOM 759  C CA  . ASP A 0 101 . -43.113 -28.837 27.215  1.00 78.92 101 A 1 
ATOM 760  C C   . ASP A 0 101 . -43.476 -29.796 28.366  1.00 78.92 101 A 1 
ATOM 761  C CB  . ASP A 0 101 . -43.685 -29.197 25.823  1.00 78.92 101 A 1 
ATOM 762  O O   . ASP A 0 101 . -44.340 -30.687 28.255  1.00 78.92 101 A 1 
ATOM 763  C CG  . ASP A 0 101 . -45.060 -28.627 25.474  1.00 78.92 101 A 1 
ATOM 764  O OD1 . ASP A 0 101 . -45.838 -28.288 26.397  1.00 78.92 101 A 1 
ATOM 765  O OD2 . ASP A 0 101 . -45.453 -28.748 24.290  1.00 78.92 101 A 1 
ATOM 766  N N   . ASP A 0 102 . -42.718 -29.662 29.457  1.00 78.46 102 A 1 
ATOM 767  C CA  . ASP A 0 102 . -42.518 -30.680 30.479  1.00 78.46 102 A 1 
ATOM 768  C C   . ASP A 0 102 . -43.680 -30.734 31.488  1.00 78.46 102 A 1 
ATOM 769  C CB  . ASP A 0 102 . -41.116 -30.513 31.123  1.00 78.46 102 A 1 
ATOM 770  O O   . ASP A 0 102 . -44.217 -29.730 31.958  1.00 78.46 102 A 1 
ATOM 771  C CG  . ASP A 0 102 . -40.323 -31.825 31.260  1.00 78.46 102 A 1 
ATOM 772  O OD1 . ASP A 0 102 . -40.793 -32.866 30.731  1.00 78.46 102 A 1 
ATOM 773  O OD2 . ASP A 0 102 . -39.328 -31.853 32.018  1.00 78.46 102 A 1 
ATOM 774  N N   . LYS A 0 103 . -44.154 -31.945 31.806  1.00 76.05 103 A 1 
ATOM 775  C CA  . LYS A 0 103 . -45.416 -32.141 32.552  1.00 76.05 103 A 1 
ATOM 776  C C   . LYS A 0 103 . -45.210 -33.044 33.753  1.00 76.05 103 A 1 
ATOM 777  C CB  . LYS A 0 103 . -46.530 -32.630 31.609  1.00 76.05 103 A 1 
ATOM 778  O O   . LYS A 0 103 . -45.017 -34.253 33.618  1.00 76.05 103 A 1 
ATOM 779  C CG  . LYS A 0 103 . -46.963 -31.485 30.676  1.00 76.05 103 A 1 
ATOM 780  C CD  . LYS A 0 103 . -47.978 -31.905 29.602  1.00 76.05 103 A 1 
ATOM 781  C CE  . LYS A 0 103 . -48.258 -30.730 28.638  1.00 76.05 103 A 1 
ATOM 782  N NZ  . LYS A 0 103 . -47.091 -30.373 27.786  1.00 76.05 103 A 1 
ATOM 783  N N   . TRP A 0 104 . -45.332 -32.467 34.945  1.00 74.00 104 A 1 
ATOM 784  C CA  . TRP A 0 104 . -45.065 -33.146 36.209  1.00 74.00 104 A 1 
ATOM 785  C C   . TRP A 0 104 . -46.305 -33.227 37.107  1.00 74.00 104 A 1 
ATOM 786  C CB  . TRP A 0 104 . -43.843 -32.507 36.878  1.00 74.00 104 A 1 
ATOM 787  O O   . TRP A 0 104 . -47.198 -32.381 37.095  1.00 74.00 104 A 1 
ATOM 788  C CG  . TRP A 0 104 . -43.905 -31.028 37.102  1.00 74.00 104 A 1 
ATOM 789  C CD1 . TRP A 0 104 . -43.439 -30.082 36.251  1.00 74.00 104 A 1 
ATOM 790  C CD2 . TRP A 0 104 . -44.414 -30.300 38.263  1.00 74.00 104 A 1 
ATOM 791  C CE2 . TRP A 0 104 . -44.197 -28.906 38.050  1.00 74.00 104 A 1 
ATOM 792  C CE3 . TRP A 0 104 . -45.021 -30.682 39.483  1.00 74.00 104 A 1 
ATOM 793  N NE1 . TRP A 0 104 . -43.621 -28.828 36.800  1.00 74.00 104 A 1 
ATOM 794  C CH2 . TRP A 0 104 . -45.137 -28.354 40.213  1.00 74.00 104 A 1 
ATOM 795  C CZ2 . TRP A 0 104 . -44.545 -27.943 39.006  1.00 74.00 104 A 1 
ATOM 796  C CZ3 . TRP A 0 104 . -45.380 -29.720 40.448  1.00 74.00 104 A 1 
ATOM 797  N N   . GLY A 0 105 . -46.390 -34.304 37.891  1.00 64.04 105 A 1 
ATOM 798  C CA  . GLY A 0 105 . -47.545 -34.596 38.738  1.00 64.04 105 A 1 
ATOM 799  C C   . GLY A 0 105 . -47.134 -35.065 40.128  1.00 64.04 105 A 1 
ATOM 800  O O   . GLY A 0 105 . -46.428 -36.062 40.272  1.00 64.04 105 A 1 
ATOM 801  N N   . ALA A 0 106 . -47.620 -34.376 41.160  1.00 62.82 106 A 1 
ATOM 802  C CA  . ALA A 0 106 . -47.425 -34.758 42.552  1.00 62.82 106 A 1 
ATOM 803  C C   . ALA A 0 106 . -48.661 -35.509 43.075  1.00 62.82 106 A 1 
ATOM 804  C CB  . ALA A 0 106 . -47.089 -33.509 43.375  1.00 62.82 106 A 1 
ATOM 805  O O   . ALA A 0 106 . -49.779 -34.984 43.069  1.00 62.82 106 A 1 
ATOM 806  N N   . GLN A 0 107 . -48.460 -36.741 43.554  1.00 61.87 107 A 1 
ATOM 807  C CA  . GLN A 0 107 . -49.507 -37.559 44.170  1.00 61.87 107 A 1 
ATOM 808  C C   . GLN A 0 107 . -49.256 -37.713 45.673  1.00 61.87 107 A 1 
ATOM 809  C CB  . GLN A 0 107 . -49.621 -38.909 43.442  1.00 61.87 107 A 1 
ATOM 810  O O   . GLN A 0 107 . -48.389 -38.478 46.098  1.00 61.87 107 A 1 
ATOM 811  C CG  . GLN A 0 107 . -50.750 -39.771 44.038  1.00 61.87 107 A 1 
ATOM 812  C CD  . GLN A 0 107 . -51.031 -41.044 43.247  1.00 61.87 107 A 1 
ATOM 813  N NE2 . GLN A 0 107 . -51.651 -42.033 43.850  1.00 61.87 107 A 1 
ATOM 814  O OE1 . GLN A 0 107 . -50.744 -41.173 42.069  1.00 61.87 107 A 1 
ATOM 815  N N   . ALA A 0 108 . -50.061 -37.021 46.479  1.00 53.42 108 A 1 
ATOM 816  C CA  . ALA A 0 108 . -50.059 -37.155 47.930  1.00 53.42 108 A 1 
ATOM 817  C C   . ALA A 0 108 . -51.209 -38.061 48.409  1.00 53.42 108 A 1 
ATOM 818  C CB  . ALA A 0 108 . -50.069 -35.760 48.557  1.00 53.42 108 A 1 
ATOM 819  O O   . ALA A 0 108 . -52.283 -38.110 47.802  1.00 53.42 108 A 1 
ATOM 820  N N   . TRP A 0 109 . -50.967 -38.786 49.503  1.00 54.29 109 A 1 
ATOM 821  C CA  . TRP A 0 109 . -51.874 -39.793 50.060  1.00 54.29 109 A 1 
ATOM 822  C C   . TRP A 0 109 . -52.317 -39.376 51.466  1.00 54.29 109 A 1 
ATOM 823  C CB  . TRP A 0 109 . -51.168 -41.158 50.100  1.00 54.29 109 A 1 
ATOM 824  O O   . TRP A 0 109 . -51.470 -39.155 52.335  1.00 54.29 109 A 1 
ATOM 825  C CG  . TRP A 0 109 . -50.780 -41.767 48.782  1.00 54.29 109 A 1 
ATOM 826  C CD1 . TRP A 0 109 . -49.779 -41.347 47.972  1.00 54.29 109 A 1 
ATOM 827  C CD2 . TRP A 0 109 . -51.353 -42.940 48.121  1.00 54.29 109 A 1 
ATOM 828  C CE2 . TRP A 0 109 . -50.625 -43.183 46.917  1.00 54.29 109 A 1 
ATOM 829  C CE3 . TRP A 0 109 . -52.414 -43.825 48.417  1.00 54.29 109 A 1 
ATOM 830  N NE1 . TRP A 0 109 . -49.690 -42.172 46.869  1.00 54.29 109 A 1 
ATOM 831  C CH2 . TRP A 0 109 . -51.979 -45.119 46.388  1.00 54.29 109 A 1 
ATOM 832  C CZ2 . TRP A 0 109 . -50.919 -44.255 46.062  1.00 54.29 109 A 1 
ATOM 833  C CZ3 . TRP A 0 109 . -52.724 -44.900 47.561  1.00 54.29 109 A 1 
ATOM 834  N N   . GLY A 0 110 . -53.628 -39.288 51.692  1.00 59.26 110 A 1 
ATOM 835  C CA  . GLY A 0 110 . -54.223 -39.057 53.007  1.00 59.26 110 A 1 
ATOM 836  C C   . GLY A 0 110 . -54.648 -40.365 53.678  1.00 59.26 110 A 1 
ATOM 837  O O   . GLY A 0 110 . -55.008 -41.329 53.006  1.00 59.26 110 A 1 
ATOM 838  N N   . LYS A 0 111 . -54.597 -40.393 55.013  1.00 53.87 111 A 1 
ATOM 839  C CA  . LYS A 0 111 . -55.304 -41.372 55.852  1.00 53.87 111 A 1 
ATOM 840  C C   . LYS A 0 111 . -55.797 -40.649 57.102  1.00 53.87 111 A 1 
ATOM 841  C CB  . LYS A 0 111 . -54.421 -42.577 56.236  1.00 53.87 111 A 1 
ATOM 842  O O   . LYS A 0 111 . -54.993 -40.295 57.970  1.00 53.87 111 A 1 
ATOM 843  C CG  . LYS A 0 111 . -53.954 -43.425 55.041  1.00 53.87 111 A 1 
ATOM 844  C CD  . LYS A 0 111 . -53.177 -44.665 55.506  1.00 53.87 111 A 1 
ATOM 845  C CE  . LYS A 0 111 . -52.478 -45.385 54.339  1.00 53.87 111 A 1 
ATOM 846  N NZ  . LYS A 0 111 . -53.317 -46.432 53.707  1.00 53.87 111 A 1 
ATOM 847  N N   . ASP A 0 112 . -57.093 -40.412 57.172  1.00 52.80 112 A 1 
ATOM 848  C CA  . ASP A 0 112 . -57.804 -40.213 58.426  1.00 52.80 112 A 1 
ATOM 849  C C   . ASP A 0 112 . -57.906 -41.548 59.185  1.00 52.80 112 A 1 
ATOM 850  C CB  . ASP A 0 112 . -59.178 -39.581 58.151  1.00 52.80 112 A 1 
ATOM 851  O O   . ASP A 0 112 . -57.722 -42.630 58.623  1.00 52.80 112 A 1 
ATOM 852  C CG  . ASP A 0 112 . -60.058 -40.368 57.169  1.00 52.80 112 A 1 
ATOM 853  O OD1 . ASP A 0 112 . -59.555 -41.349 56.574  1.00 52.80 112 A 1 
ATOM 854  O OD2 . ASP A 0 112 . -61.202 -39.933 56.990  1.00 52.80 112 A 1 
ATOM 855  N N   . ARG A 0 113 . -58.065 -41.461 60.510  1.00 47.96 113 A 1 
ATOM 856  C CA  . ARG A 0 113 . -58.286 -42.608 61.404  1.00 47.96 113 A 1 
ATOM 857  C C   . ARG A 0 113 . -59.030 -42.150 62.646  1.00 47.96 113 A 1 
ATOM 858  C CB  . ARG A 0 113 . -56.976 -43.301 61.826  1.00 47.96 113 A 1 
ATOM 859  O O   . ARG A 0 113 . -58.461 -41.453 63.492  1.00 47.96 113 A 1 
ATOM 860  C CG  . ARG A 0 113 . -56.355 -44.099 60.680  1.00 47.96 113 A 1 
ATOM 861  C CD  . ARG A 0 113 . -55.335 -45.128 61.147  1.00 47.96 113 A 1 
ATOM 862  N NE  . ARG A 0 113 . -54.974 -45.973 59.999  1.00 47.96 113 A 1 
ATOM 863  N NH1 . ARG A 0 113 . -54.321 -47.841 61.149  1.00 47.96 113 A 1 
ATOM 864  N NH2 . ARG A 0 113 . -54.518 -47.909 58.919  1.00 47.96 113 A 1 
ATOM 865  C CZ  . ARG A 0 113 . -54.599 -47.233 60.028  1.00 47.96 113 A 1 
ATOM 866  N N   . ASP A 0 114 . -60.257 -42.617 62.784  1.00 52.30 114 A 1 
ATOM 867  C CA  . ASP A 0 114 . -61.120 -42.429 63.938  1.00 52.30 114 A 1 
ATOM 868  C C   . ASP A 0 114 . -60.608 -43.247 65.141  1.00 52.30 114 A 1 
ATOM 869  C CB  . ASP A 0 114 . -62.558 -42.764 63.517  1.00 52.30 114 A 1 
ATOM 870  O O   . ASP A 0 114 . -60.860 -44.438 65.321  1.00 52.30 114 A 1 
ATOM 871  C CG  . ASP A 0 114 . -62.769 -44.235 63.124  1.00 52.30 114 A 1 
ATOM 872  O OD1 . ASP A 0 114 . -61.967 -44.783 62.317  1.00 52.30 114 A 1 
ATOM 873  O OD2 . ASP A 0 114 . -63.702 -44.835 63.700  1.00 52.30 114 A 1 
ATOM 874  N N   . LEU A 0 115 . -59.806 -42.618 66.003  1.00 42.49 115 A 1 
ATOM 875  C CA  . LEU A 0 115 . -59.127 -43.319 67.099  1.00 42.49 115 A 1 
ATOM 876  C C   . LEU A 0 115 . -60.001 -43.412 68.365  1.00 42.49 115 A 1 
ATOM 877  C CB  . LEU A 0 115 . -57.691 -42.768 67.251  1.00 42.49 115 A 1 
ATOM 878  O O   . LEU A 0 115 . -59.658 -42.902 69.436  1.00 42.49 115 A 1 
ATOM 879  C CG  . LEU A 0 115 . -56.632 -43.891 67.293  1.00 42.49 115 A 1 
ATOM 880  C CD1 . LEU A 0 115 . -55.311 -43.409 66.695  1.00 42.49 115 A 1 
ATOM 881  C CD2 . LEU A 0 115 . -56.367 -44.376 68.720  1.00 42.49 115 A 1 
ATOM 882  N N   . THR A 0 116 . -61.151 -44.085 68.255  1.00 38.40 116 A 1 
ATOM 883  C CA  . THR A 0 116 . -62.094 -44.260 69.369  1.00 38.40 116 A 1 
ATOM 884  C C   . THR A 0 116 . -61.562 -45.230 70.437  1.00 38.40 116 A 1 
ATOM 885  C CB  . THR A 0 116 . -63.483 -44.751 68.907  1.00 38.40 116 A 1 
ATOM 886  O O   . THR A 0 116 . -61.216 -46.377 70.162  1.00 38.40 116 A 1 
ATOM 887  C CG2 . THR A 0 116 . -64.608 -44.151 69.750  1.00 38.40 116 A 1 
ATOM 888  O OG1 . THR A 0 116 . -63.766 -44.471 67.565  1.00 38.40 116 A 1 
ATOM 889  N N   . GLY A 0 117 . -61.593 -44.819 71.711  1.00 42.07 117 A 1 
ATOM 890  C CA  . GLY A 0 117 . -61.644 -45.772 72.832  1.00 42.07 117 A 1 
ATOM 891  C C   . GLY A 0 117 . -60.322 -46.261 73.441  1.00 42.07 117 A 1 
ATOM 892  O O   . GLY A 0 117 . -60.299 -47.338 74.039  1.00 42.07 117 A 1 
ATOM 893  N N   . ALA A 0 118 . -59.237 -45.481 73.398  1.00 29.94 118 A 1 
ATOM 894  C CA  . ALA A 0 118 . -58.003 -45.768 74.150  1.00 29.94 118 A 1 
ATOM 895  C C   . ALA A 0 118 . -58.135 -45.547 75.686  1.00 29.94 118 A 1 
ATOM 896  C CB  . ALA A 0 118 . -56.835 -45.001 73.514  1.00 29.94 118 A 1 
ATOM 897  O O   . ALA A 0 118 . -57.286 -44.915 76.316  1.00 29.94 118 A 1 
ATOM 898  N N   . SER A 0 119 . -59.194 -46.074 76.314  1.00 36.02 119 A 1 
ATOM 899  C CA  . SER A 0 119 . -59.424 -46.019 77.764  1.00 36.02 119 A 1 
ATOM 900  C C   . SER A 0 119 . -59.276 -47.396 78.421  1.00 36.02 119 A 1 
ATOM 901  C CB  . SER A 0 119 . -60.784 -45.388 78.091  1.00 36.02 119 A 1 
ATOM 902  O O   . SER A 0 119 . -60.129 -48.269 78.276  1.00 36.02 119 A 1 
ATOM 903  O OG  . SER A 0 119 . -61.844 -46.162 77.574  1.00 36.02 119 A 1 
ATOM 904  N N   . SER A 0 120 . -58.200 -47.551 79.199  1.00 37.27 120 A 1 
ATOM 905  C CA  . SER A 0 120 . -58.015 -48.567 80.249  1.00 37.27 120 A 1 
ATOM 906  C C   . SER A 0 120 . -58.362 -50.029 79.910  1.00 37.27 120 A 1 
ATOM 907  C CB  . SER A 0 120 . -58.729 -48.126 81.538  1.00 37.27 120 A 1 
ATOM 908  O O   . SER A 0 120 . -59.417 -50.540 80.289  1.00 37.27 120 A 1 
ATOM 909  O OG  . SER A 0 120 . -60.123 -48.003 81.346  1.00 37.27 120 A 1 
ATOM 910  N N   . LYS A 0 121 . -57.380 -50.771 79.385  1.00 32.80 121 A 1 
ATOM 911  C CA  . LYS A 0 121 . -57.214 -52.188 79.748  1.00 32.80 121 A 1 
ATOM 912  C C   . LYS A 0 121 . -55.957 -52.358 80.595  1.00 32.80 121 A 1 
ATOM 913  C CB  . LYS A 0 121 . -57.228 -53.117 78.521  1.00 32.80 121 A 1 
ATOM 914  O O   . LYS A 0 121 . -54.865 -52.527 80.062  1.00 32.80 121 A 1 
ATOM 915  C CG  . LYS A 0 121 . -58.658 -53.326 78.000  1.00 32.80 121 A 1 
ATOM 916  C CD  . LYS A 0 121 . -58.759 -54.552 77.082  1.00 32.80 121 A 1 
ATOM 917  C CE  . LYS A 0 121 . -60.224 -54.745 76.671  1.00 32.80 121 A 1 
ATOM 918  N NZ  . LYS A 0 121 . -60.422 -55.971 75.859  1.00 32.80 121 A 1 
ATOM 919  N N   . ASN A 0 122 . -56.130 -52.360 81.918  1.00 38.13 122 A 1 
ATOM 920  C CA  . ASN A 0 122 . -55.139 -52.971 82.799  1.00 38.13 122 A 1 
ATOM 921  C C   . ASN A 0 122 . -55.139 -54.473 82.498  1.00 38.13 122 A 1 
ATOM 922  C CB  . ASN A 0 122 . -55.458 -52.684 84.280  1.00 38.13 122 A 1 
ATOM 923  O O   . ASN A 0 122 . -56.121 -55.165 82.768  1.00 38.13 122 A 1 
ATOM 924  C CG  . ASN A 0 122 . -55.041 -51.300 84.743  1.00 38.13 122 A 1 
ATOM 925  N ND2 . ASN A 0 122 . -55.187 -51.015 86.014  1.00 38.13 122 A 1 
ATOM 926  O OD1 . ASN A 0 122 . -54.582 -50.460 83.989  1.00 38.13 122 A 1 
ATOM 927  N N   . ALA A 0 123 . -54.059 -54.957 81.888  1.00 34.01 123 A 1 
ATOM 928  C CA  . ALA A 0 123 . -53.861 -56.368 81.597  1.00 34.01 123 A 1 
ATOM 929  C C   . ALA A 0 123 . -53.501 -57.115 82.890  1.00 34.01 123 A 1 
ATOM 930  C CB  . ALA A 0 123 . -52.795 -56.491 80.498  1.00 34.01 123 A 1 
ATOM 931  O O   . ALA A 0 123 . -52.328 -57.364 83.160  1.00 34.01 123 A 1 
ATOM 932  N N   . ASP A 0 124 . -54.507 -57.436 83.704  1.00 32.13 124 A 1 
ATOM 933  C CA  . ASP A 0 124 . -54.299 -58.222 84.919  1.00 32.13 124 A 1 
ATOM 934  C C   . ASP A 0 124 . -54.192 -59.715 84.569  1.00 32.13 124 A 1 
ATOM 935  C CB  . ASP A 0 124 . -55.371 -57.904 85.976  1.00 32.13 124 A 1 
ATOM 936  O O   . ASP A 0 124 . -55.041 -60.287 83.873  1.00 32.13 124 A 1 
ATOM 937  C CG  . ASP A 0 124 . -54.812 -57.907 87.406  1.00 32.13 124 A 1 
ATOM 938  O OD1 . ASP A 0 124 . -53.682 -58.409 87.601  1.00 32.13 124 A 1 
ATOM 939  O OD2 . ASP A 0 124 . -55.526 -57.382 88.288  1.00 32.13 124 A 1 
ATOM 940  N N   . ALA A 0 125 . -53.091 -60.339 84.980  1.00 30.22 125 A 1 
ATOM 941  C CA  . ALA A 0 125 . -52.659 -61.613 84.427  1.00 30.22 125 A 1 
ATOM 942  C C   . ALA A 0 125 . -53.272 -62.824 85.156  1.00 30.22 125 A 1 
ATOM 943  C CB  . ALA A 0 125 . -51.125 -61.649 84.387  1.00 30.22 125 A 1 
ATOM 944  O O   . ALA A 0 125 . -52.897 -63.166 86.273  1.00 30.22 125 A 1 
ATOM 945  N N   . SER A 0 126 . -54.100 -63.573 84.424  1.00 34.10 126 A 1 
ATOM 946  C CA  . SER A 0 126 . -54.318 -65.028 84.555  1.00 34.10 126 A 1 
ATOM 947  C C   . SER A 0 126 . -54.937 -65.635 85.846  1.00 34.10 126 A 1 
ATOM 948  C CB  . SER A 0 126 . -53.041 -65.784 84.141  1.00 34.10 126 A 1 
ATOM 949  O O   . SER A 0 126 . -54.318 -65.769 86.895  1.00 34.10 126 A 1 
ATOM 950  O OG  . SER A 0 126 . -51.921 -65.454 84.936  1.00 34.10 126 A 1 
ATOM 951  N N   . THR A 0 127 . -56.106 -66.261 85.642  1.00 30.42 127 A 1 
ATOM 952  C CA  . THR A 0 127 . -56.468 -67.620 86.136  1.00 30.42 127 A 1 
ATOM 953  C C   . THR A 0 127 . -56.822 -67.872 87.614  1.00 30.42 127 A 1 
ATOM 954  C CB  . THR A 0 127 . -55.569 -68.726 85.562  1.00 30.42 127 A 1 
ATOM 955  O O   . THR A 0 127 . -56.212 -68.666 88.320  1.00 30.42 127 A 1 
ATOM 956  C CG2 . THR A 0 127 . -55.706 -68.811 84.039  1.00 30.42 127 A 1 
ATOM 957  O OG1 . THR A 0 127 . -54.212 -68.514 85.840  1.00 30.42 127 A 1 
ATOM 958  N N   . SER A 0 128 . -57.963 -67.335 88.024  1.00 32.00 128 A 1 
ATOM 959  C CA  . SER A 0 128 . -59.165 -68.139 88.334  1.00 32.00 128 A 1 
ATOM 960  C C   . SER A 0 128 . -59.109 -69.704 88.450  1.00 32.00 128 A 1 
ATOM 961  C CB  . SER A 0 128 . -60.174 -67.786 87.215  1.00 32.00 128 A 1 
ATOM 962  O O   . SER A 0 128 . -58.976 -70.343 87.406  1.00 32.00 128 A 1 
ATOM 963  O OG  . SER A 0 128 . -59.674 -67.291 85.985  1.00 32.00 128 A 1 
ATOM 964  N N   . SER A 0 129 . -59.411 -70.334 89.625  1.00 32.59 129 A 1 
ATOM 965  C CA  . SER A 0 129 . -60.371 -71.497 89.818  1.00 32.59 129 A 1 
ATOM 966  C C   . SER A 0 129 . -60.422 -72.232 91.199  1.00 32.59 129 A 1 
ATOM 967  C CB  . SER A 0 129 . -60.122 -72.638 88.820  1.00 32.59 129 A 1 
ATOM 968  O O   . SER A 0 129 . -59.430 -72.829 91.595  1.00 32.59 129 A 1 
ATOM 969  O OG  . SER A 0 129 . -60.688 -72.310 87.576  1.00 32.59 129 A 1 
ATOM 970  N N   . ALA A 0 130 . -61.607 -72.387 91.844  1.00 32.50 130 A 1 
ATOM 971  C CA  . ALA A 0 130 . -61.948 -73.459 92.841  1.00 32.50 130 A 1 
ATOM 972  C C   . ALA A 0 130 . -63.468 -73.510 93.209  1.00 32.50 130 A 1 
ATOM 973  C CB  . ALA A 0 130 . -61.164 -73.227 94.144  1.00 32.50 130 A 1 
ATOM 974  O O   . ALA A 0 130 . -64.022 -72.489 93.570  1.00 32.50 130 A 1 
ATOM 975  N N   . LYS A 0 131 . -64.234 -74.617 93.135  1.00 38.89 131 A 1 
ATOM 976  C CA  . LYS A 0 131 . -65.710 -74.492 92.903  1.00 38.89 131 A 1 
ATOM 977  C C   . LYS A 0 131 . -66.714 -74.317 94.072  1.00 38.89 131 A 1 
ATOM 978  C CB  . LYS A 0 131 . -66.171 -75.522 91.850  1.00 38.89 131 A 1 
ATOM 979  O O   . LYS A 0 131 . -67.310 -75.290 94.520  1.00 38.89 131 A 1 
ATOM 980  C CG  . LYS A 0 131 . -67.539 -75.139 91.240  1.00 38.89 131 A 1 
ATOM 981  C CD  . LYS A 0 131 . -67.617 -75.397 89.725  1.00 38.89 131 A 1 
ATOM 982  C CE  . LYS A 0 131 . -68.937 -74.842 89.163  1.00 38.89 131 A 1 
ATOM 983  N NZ  . LYS A 0 131 . -68.950 -74.814 87.676  1.00 38.89 131 A 1 
ATOM 984  N N   . GLY A 0 132 . -67.052 -73.050 94.386  1.00 38.39 132 A 1 
ATOM 985  C CA  . GLY A 0 132 . -68.367 -72.549 94.842  1.00 38.39 132 A 1 
ATOM 986  C C   . GLY A 0 132 . -69.095 -73.343 95.932  1.00 38.39 132 A 1 
ATOM 987  O O   . GLY A 0 132 . -70.127 -73.930 95.648  1.00 38.39 132 A 1 
ATOM 988  N N   . LYS A 0 133 . -68.690 -73.363 97.207  1.00 40.35 133 A 1 
ATOM 989  C CA  . LYS A 0 133 . -67.333 -73.539 97.773  1.00 40.35 133 A 1 
ATOM 990  C C   . LYS A 0 133 . -66.187 -72.627 97.262  1.00 40.35 133 A 1 
ATOM 991  C CB  . LYS A 0 133 . -66.960 -75.048 97.795  1.00 40.35 133 A 1 
ATOM 992  O O   . LYS A 0 133 . -65.101 -73.116 96.988  1.00 40.35 133 A 1 
ATOM 993  C CG  . LYS A 0 133 . -68.105 -76.033 98.127  1.00 40.35 133 A 1 
ATOM 994  C CD  . LYS A 0 133 . -67.598 -77.484 98.195  1.00 40.35 133 A 1 
ATOM 995  C CE  . LYS A 0 133 . -68.746 -78.454 98.516  1.00 40.35 133 A 1 
ATOM 996  N NZ  . LYS A 0 133 . -68.278 -79.864 98.590  1.00 40.35 133 A 1 
ATOM 997  N N   . LYS A 0 134 . -66.432 -71.307 97.166  1.00 38.73 134 A 1 
ATOM 998  C CA  . LYS A 0 134 . -65.478 -70.223 96.786  1.00 38.73 134 A 1 
ATOM 999  C C   . LYS A 0 134 . -64.912 -70.226 95.341  1.00 38.73 134 A 1 
ATOM 1000 C CB  . LYS A 0 134 . -64.383 -70.039 97.868  1.00 38.73 134 A 1 
ATOM 1001 O O   . LYS A 0 134 . -63.700 -70.194 95.142  1.00 38.73 134 A 1 
ATOM 1002 C CG  . LYS A 0 134 . -64.878 -69.300 99.124  1.00 38.73 134 A 1 
ATOM 1003 C CD  . LYS A 0 134 . -63.690 -68.881 100.010 1.00 38.73 134 A 1 
ATOM 1004 C CE  . LYS A 0 134 . -64.137 -67.940 101.140 1.00 38.73 134 A 1 
ATOM 1005 N NZ  . LYS A 0 134 . -62.978 -67.411 101.910 1.00 38.73 134 A 1 
ATOM 1006 N N   . LEU A 0 135 . -65.814 -70.121 94.343  1.00 34.34 135 A 1 
ATOM 1007 C CA  . LEU A 0 135 . -65.480 -69.999 92.905  1.00 34.34 135 A 1 
ATOM 1008 C C   . LEU A 0 135 . -65.041 -68.601 92.474  1.00 34.34 135 A 1 
ATOM 1009 C CB  . LEU A 0 135 . -66.579 -70.601 91.990  1.00 34.34 135 A 1 
ATOM 1010 O O   . LEU A 0 135 . -65.775 -67.883 91.804  1.00 34.34 135 A 1 
ATOM 1011 C CG  . LEU A 0 135 . -66.128 -70.889 90.537  1.00 34.34 135 A 1 
ATOM 1012 C CD1 . LEU A 0 135 . -65.097 -72.022 90.410  1.00 34.34 135 A 1 
ATOM 1013 C CD2 . LEU A 0 135 . -67.339 -71.306 89.700  1.00 34.34 135 A 1 
ATOM 1014 N N   . ALA A 0 136 . -63.767 -68.304 92.719  1.00 40.10 136 A 1 
ATOM 1015 C CA  . ALA A 0 136 . -63.018 -67.467 91.793  1.00 40.10 136 A 1 
ATOM 1016 C C   . ALA A 0 136 . -62.723 -68.275 90.511  1.00 40.10 136 A 1 
ATOM 1017 C CB  . ALA A 0 136 . -61.744 -66.972 92.498  1.00 40.10 136 A 1 
ATOM 1018 O O   . ALA A 0 136 . -61.628 -68.803 90.382  1.00 40.10 136 A 1 
ATOM 1019 N N   . THR A 0 137 . -63.664 -68.411 89.562  1.00 35.37 137 A 1 
ATOM 1020 C CA  . THR A 0 137 . -63.319 -68.766 88.166  1.00 35.37 137 A 1 
ATOM 1021 C C   . THR A 0 137 . -63.918 -67.797 87.154  1.00 35.37 137 A 1 
ATOM 1022 C CB  . THR A 0 137 . -63.531 -70.229 87.729  1.00 35.37 137 A 1 
ATOM 1023 O O   . THR A 0 137 . -65.001 -68.028 86.620  1.00 35.37 137 A 1 
ATOM 1024 C CG2 . THR A 0 137 . -62.940 -70.540 86.347  1.00 35.37 137 A 1 
ATOM 1025 O OG1 . THR A 0 137 . -64.895 -70.522 87.609  1.00 35.37 137 A 1 
ATOM 1026 N N   . ALA A 0 138 . -63.176 -66.736 86.853  1.00 36.60 138 A 1 
ATOM 1027 C CA  . ALA A 0 138 . -63.387 -65.923 85.670  1.00 36.60 138 A 1 
ATOM 1028 C C   . ALA A 0 138 . -63.307 -66.765 84.384  1.00 36.60 138 A 1 
ATOM 1029 C CB  . ALA A 0 138 . -62.339 -64.803 85.658  1.00 36.60 138 A 1 
ATOM 1030 O O   . ALA A 0 138 . -62.285 -67.400 84.107  1.00 36.60 138 A 1 
ATOM 1031 N N   . LYS A 0 139 . -64.399 -66.710 83.617  1.00 34.41 139 A 1 
ATOM 1032 C CA  . LYS A 0 139 . -64.479 -66.820 82.155  1.00 34.41 139 A 1 
ATOM 1033 C C   . LYS A 0 139 . -65.799 -66.119 81.780  1.00 34.41 139 A 1 
ATOM 1034 C CB  . LYS A 0 139 . -64.408 -68.301 81.720  1.00 34.41 139 A 1 
ATOM 1035 O O   . LYS A 0 139 . -66.859 -66.697 81.975  1.00 34.41 139 A 1 
ATOM 1036 C CG  . LYS A 0 139 . -63.739 -68.425 80.345  1.00 34.41 139 A 1 
ATOM 1037 C CD  . LYS A 0 139 . -63.608 -69.889 79.902  1.00 34.41 139 A 1 
ATOM 1038 C CE  . LYS A 0 139 . -62.799 -69.944 78.598  1.00 34.41 139 A 1 
ATOM 1039 N NZ  . LYS A 0 139 . -62.714 -71.319 78.045  1.00 34.41 139 A 1 
ATOM 1040 N N   . ALA A 0 140 . -65.780 -64.790 81.697  1.00 33.72 140 A 1 
ATOM 1041 C CA  . ALA A 0 140 . -65.455 -64.020 80.491  1.00 33.72 140 A 1 
ATOM 1042 C C   . ALA A 0 140 . -66.571 -64.133 79.437  1.00 33.72 140 A 1 
ATOM 1043 C CB  . ALA A 0 140 . -64.049 -64.305 79.949  1.00 33.72 140 A 1 
ATOM 1044 O O   . ALA A 0 140 . -66.876 -65.219 78.951  1.00 33.72 140 A 1 
ATOM 1045 N N   . ASP A 0 141 . -67.169 -62.979 79.164  1.00 33.64 141 A 1 
ATOM 1046 C CA  . ASP A 0 141 . -68.428 -62.732 78.460  1.00 33.64 141 A 1 
ATOM 1047 C C   . ASP A 0 141 . -68.464 -63.221 77.008  1.00 33.64 141 A 1 
ATOM 1048 C CB  . ASP A 0 141 . -68.644 -61.205 78.447  1.00 33.64 141 A 1 
ATOM 1049 O O   . ASP A 0 141 . -67.480 -63.070 76.283  1.00 33.64 141 A 1 
ATOM 1050 C CG  . ASP A 0 141 . -68.325 -60.581 79.805  1.00 33.64 141 A 1 
ATOM 1051 O OD1 . ASP A 0 141 . -69.141 -60.787 80.726  1.00 33.64 141 A 1 
ATOM 1052 O OD2 . ASP A 0 141 . -67.193 -60.066 79.949  1.00 33.64 141 A 1 
ATOM 1053 N N   . TRP A 0 142 . -69.643 -63.652 76.536  1.00 29.46 142 A 1 
ATOM 1054 C CA  . TRP A 0 142 . -70.072 -63.346 75.165  1.00 29.46 142 A 1 
ATOM 1055 C C   . TRP A 0 142 . -71.591 -63.461 74.951  1.00 29.46 142 A 1 
ATOM 1056 C CB  . TRP A 0 142 . -69.321 -64.190 74.117  1.00 29.46 142 A 1 
ATOM 1057 O O   . TRP A 0 142 . -72.248 -64.247 75.628  1.00 29.46 142 A 1 
ATOM 1058 C CG  . TRP A 0 142 . -69.022 -63.449 72.847  1.00 29.46 142 A 1 
ATOM 1059 C CD1 . TRP A 0 142 . -68.520 -62.193 72.768  1.00 29.46 142 A 1 
ATOM 1060 C CD2 . TRP A 0 142 . -69.126 -63.919 71.468  1.00 29.46 142 A 1 
ATOM 1061 C CE2 . TRP A 0 142 . -68.706 -62.866 70.599  1.00 29.46 142 A 1 
ATOM 1062 C CE3 . TRP A 0 142 . -69.506 -65.137 70.864  1.00 29.46 142 A 1 
ATOM 1063 N NE1 . TRP A 0 142 . -68.373 -61.831 71.445  1.00 29.46 142 A 1 
ATOM 1064 C CH2 . TRP A 0 142 . -69.057 -64.234 68.637  1.00 29.46 142 A 1 
ATOM 1065 C CZ2 . TRP A 0 142 . -68.673 -63.008 69.206  1.00 29.46 142 A 1 
ATOM 1066 C CZ3 . TRP A 0 142 . -69.469 -65.294 69.465  1.00 29.46 142 A 1 
ATOM 1067 N N   . ALA A 0 143 . -72.089 -62.724 73.944  1.00 37.30 143 A 1 
ATOM 1068 C CA  . ALA A 0 143 . -73.477 -62.605 73.449  1.00 37.30 143 A 1 
ATOM 1069 C C   . ALA A 0 143 . -74.338 -61.458 74.032  1.00 37.30 143 A 1 
ATOM 1070 C CB  . ALA A 0 143 . -74.187 -63.969 73.394  1.00 37.30 143 A 1 
ATOM 1071 O O   . ALA A 0 143 . -75.427 -61.692 74.552  1.00 37.30 143 A 1 
ATOM 1072 N N   . GLY A 0 144 . -73.882 -60.201 73.900  1.00 30.93 144 A 1 
ATOM 1073 C CA  . GLY A 0 144 . -74.659 -59.059 74.407  1.00 30.93 144 A 1 
ATOM 1074 C C   . GLY A 0 144 . -74.206 -57.634 74.067  1.00 30.93 144 A 1 
ATOM 1075 O O   . GLY A 0 144 . -74.484 -56.753 74.865  1.00 30.93 144 A 1 
ATOM 1076 N N   . VAL A 0 145 . -73.537 -57.375 72.935  1.00 34.34 145 A 1 
ATOM 1077 C CA  . VAL A 0 145 . -73.455 -56.026 72.317  1.00 34.34 145 A 1 
ATOM 1078 C C   . VAL A 0 145 . -73.050 -56.160 70.850  1.00 34.34 145 A 1 
ATOM 1079 C CB  . VAL A 0 145 . -72.474 -55.028 72.997  1.00 34.34 145 A 1 
ATOM 1080 O O   . VAL A 0 145 . -71.938 -56.592 70.549  1.00 34.34 145 A 1 
ATOM 1081 C CG1 . VAL A 0 145 . -73.202 -54.001 73.874  1.00 34.34 145 A 1 
ATOM 1082 C CG2 . VAL A 0 145 . -71.342 -55.678 73.801  1.00 34.34 145 A 1 
ATOM 1083 N N   . ALA A 0 146 . -73.937 -55.773 69.933  1.00 33.75 146 A 1 
ATOM 1084 C CA  . ALA A 0 146 . -73.573 -55.560 68.539  1.00 33.75 146 A 1 
ATOM 1085 C C   . ALA A 0 146 . -72.890 -54.190 68.434  1.00 33.75 146 A 1 
ATOM 1086 C CB  . ALA A 0 146 . -74.827 -55.681 67.661  1.00 33.75 146 A 1 
ATOM 1087 O O   . ALA A 0 146 . -73.561 -53.160 68.400  1.00 33.75 146 A 1 
ATOM 1088 N N   . GLN A 0 147 . -71.556 -54.177 68.432  1.00 36.89 147 A 1 
ATOM 1089 C CA  . GLN A 0 147 . -70.799 -52.979 68.081  1.00 36.89 147 A 1 
ATOM 1090 C C   . GLN A 0 147 . -71.030 -52.692 66.596  1.00 36.89 147 A 1 
ATOM 1091 C CB  . GLN A 0 147 . -69.302 -53.165 68.386  1.00 36.89 147 A 1 
ATOM 1092 O O   . GLN A 0 147 . -70.440 -53.345 65.737  1.00 36.89 147 A 1 
ATOM 1093 C CG  . GLN A 0 147 . -69.000 -53.193 69.891  1.00 36.89 147 A 1 
ATOM 1094 C CD  . GLN A 0 147 . -67.505 -53.329 70.172  1.00 36.89 147 A 1 
ATOM 1095 N NE2 . GLN A 0 147 . -66.970 -52.592 71.120  1.00 36.89 147 A 1 
ATOM 1096 O OE1 . GLN A 0 147 . -66.787 -54.105 69.564  1.00 36.89 147 A 1 
ATOM 1097 N N   . VAL A 0 148 . -71.904 -51.729 66.300  1.00 35.23 148 A 1 
ATOM 1098 C CA  . VAL A 0 148 . -71.972 -51.108 64.976  1.00 35.23 148 A 1 
ATOM 1099 C C   . VAL A 0 148 . -70.723 -50.241 64.847  1.00 35.23 148 A 1 
ATOM 1100 C CB  . VAL A 0 148 . -73.283 -50.321 64.770  1.00 35.23 148 A 1 
ATOM 1101 O O   . VAL A 0 148 . -70.707 -49.087 65.260  1.00 35.23 148 A 1 
ATOM 1102 C CG1 . VAL A 0 148 . -73.336 -49.667 63.383  1.00 35.23 148 A 1 
ATOM 1103 C CG2 . VAL A 0 148 . -74.495 -51.259 64.882  1.00 35.23 148 A 1 
ATOM 1104 N N   . GLN A 0 149 . -69.652 -50.862 64.357  1.00 41.10 149 A 1 
ATOM 1105 C CA  . GLN A 0 149 . -68.401 -50.210 63.985  1.00 41.10 149 A 1 
ATOM 1106 C C   . GLN A 0 149 . -68.649 -49.437 62.680  1.00 41.10 149 A 1 
ATOM 1107 C CB  . GLN A 0 149 . -67.303 -51.276 63.809  1.00 41.10 149 A 1 
ATOM 1108 O O   . GLN A 0 149 . -68.455 -49.972 61.588  1.00 41.10 149 A 1 
ATOM 1109 C CG  . GLN A 0 149 . -66.917 -52.088 65.061  1.00 41.10 149 A 1 
ATOM 1110 C CD  . GLN A 0 149 . -66.025 -51.357 66.060  1.00 41.10 149 A 1 
ATOM 1111 N NE2 . GLN A 0 149 . -65.513 -52.035 67.065  1.00 41.10 149 A 1 
ATOM 1112 O OE1 . GLN A 0 149 . -65.781 -50.170 66.010  1.00 41.10 149 A 1 
ATOM 1113 N N   . GLY A 0 150 . -69.186 -48.223 62.797  1.00 34.54 150 A 1 
ATOM 1114 C CA  . GLY A 0 150 . -69.316 -47.290 61.680  1.00 34.54 150 A 1 
ATOM 1115 C C   . GLY A 0 150 . -67.989 -46.579 61.462  1.00 34.54 150 A 1 
ATOM 1116 O O   . GLY A 0 150 . -67.812 -45.496 61.993  1.00 34.54 150 A 1 
ATOM 1117 N N   . TYR A 0 151 . -67.076 -47.231 60.743  1.00 39.21 151 A 1 
ATOM 1118 C CA  . TYR A 0 151 . -65.789 -46.669 60.340  1.00 39.21 151 A 1 
ATOM 1119 C C   . TYR A 0 151 . -65.919 -45.953 58.987  1.00 39.21 151 A 1 
ATOM 1120 C CB  . TYR A 0 151 . -64.766 -47.811 60.186  1.00 39.21 151 A 1 
ATOM 1121 O O   . TYR A 0 151 . -66.157 -46.617 57.975  1.00 39.21 151 A 1 
ATOM 1122 C CG  . TYR A 0 151 . -64.349 -48.568 61.433  1.00 39.21 151 A 1 
ATOM 1123 C CD1 . TYR A 0 151 . -63.765 -47.879 62.506  1.00 39.21 151 A 1 
ATOM 1124 C CD2 . TYR A 0 151 . -64.453 -49.973 61.482  1.00 39.21 151 A 1 
ATOM 1125 C CE1 . TYR A 0 151 . -63.315 -48.569 63.644  1.00 39.21 151 A 1 
ATOM 1126 C CE2 . TYR A 0 151 . -63.967 -50.680 62.601  1.00 39.21 151 A 1 
ATOM 1127 O OH  . TYR A 0 151 . -62.964 -50.643 64.786  1.00 39.21 151 A 1 
ATOM 1128 C CZ  . TYR A 0 151 . -63.412 -49.975 63.690  1.00 39.21 151 A 1 
ATOM 1129 N N   . ASP A 0 152 . -65.670 -44.651 58.948  1.00 44.12 152 A 1 
ATOM 1130 C CA  . ASP A 0 152 . -65.326 -43.866 57.760  1.00 44.12 152 A 1 
ATOM 1131 C C   . ASP A 0 152 . -63.801 -43.663 57.710  1.00 44.12 152 A 1 
ATOM 1132 C CB  . ASP A 0 152 . -66.142 -42.558 57.699  1.00 44.12 152 A 1 
ATOM 1133 O O   . ASP A 0 152 . -63.258 -42.622 58.046  1.00 44.12 152 A 1 
ATOM 1134 C CG  . ASP A 0 152 . -66.242 -41.735 58.996  1.00 44.12 152 A 1 
ATOM 1135 O OD1 . ASP A 0 152 . -65.699 -42.166 60.043  1.00 44.12 152 A 1 
ATOM 1136 O OD2 . ASP A 0 152 . -67.021 -40.758 58.963  1.00 44.12 152 A 1 
ATOM 1137 N N   . ASN A 0 153 . -63.074 -44.721 57.331  1.00 46.83 153 A 1 
ATOM 1138 C CA  . ASN A 0 153 . -61.643 -44.605 57.019  1.00 46.83 153 A 1 
ATOM 1139 C C   . ASN A 0 153 . -61.498 -44.240 55.530  1.00 46.83 153 A 1 
ATOM 1140 C CB  . ASN A 0 153 . -60.894 -45.900 57.415  1.00 46.83 153 A 1 
ATOM 1141 O O   . ASN A 0 153 . -61.330 -45.131 54.687  1.00 46.83 153 A 1 
ATOM 1142 C CG  . ASN A 0 153 . -60.614 -46.026 58.907  1.00 46.83 153 A 1 
ATOM 1143 N ND2 . ASN A 0 153 . -61.637 -46.148 59.712  1.00 46.83 153 A 1 
ATOM 1144 O OD1 . ASN A 0 153 . -59.476 -46.072 59.357  1.00 46.83 153 A 1 
ATOM 1145 N N   . ASP A 0 154 . -61.586 -42.949 55.211  1.00 53.39 154 A 1 
ATOM 1146 C CA  . ASP A 0 154 . -61.523 -42.417 53.849  1.00 53.39 154 A 1 
ATOM 1147 C C   . ASP A 0 154 . -60.068 -42.272 53.358  1.00 53.39 154 A 1 
ATOM 1148 C CB  . ASP A 0 154 . -62.354 -41.119 53.732  1.00 53.39 154 A 1 
ATOM 1149 O O   . ASP A 0 154 . -59.446 -41.205 53.339  1.00 53.39 154 A 1 
ATOM 1150 C CG  . ASP A 0 154 . -63.840 -41.340 53.395  1.00 53.39 154 A 1 
ATOM 1151 O OD1 . ASP A 0 154 . -64.254 -42.507 53.182  1.00 53.39 154 A 1 
ATOM 1152 O OD2 . ASP A 0 154 . -64.535 -40.321 53.186  1.00 53.39 154 A 1 
ATOM 1153 N N   . GLU A 0 155 . -59.515 -43.379 52.850  1.00 52.67 155 A 1 
ATOM 1154 C CA  . GLU A 0 155 . -58.240 -43.356 52.123  1.00 52.67 155 A 1 
ATOM 1155 C C   . GLU A 0 155 . -58.389 -42.659 50.755  1.00 52.67 155 A 1 
ATOM 1156 C CB  . GLU A 0 155 . -57.624 -44.763 51.985  1.00 52.67 155 A 1 
ATOM 1157 O O   . GLU A 0 155 . -58.651 -43.297 49.731  1.00 52.67 155 A 1 
ATOM 1158 C CG  . GLU A 0 155 . -57.332 -45.436 53.342  1.00 52.67 155 A 1 
ATOM 1159 C CD  . GLU A 0 155 . -56.238 -46.521 53.304  1.00 52.67 155 A 1 
ATOM 1160 O OE1 . GLU A 0 155 . -55.792 -46.973 54.393  1.00 52.67 155 A 1 
ATOM 1161 O OE2 . GLU A 0 155 . -55.605 -46.787 52.255  1.00 52.67 155 A 1 
ATOM 1162 N N   . TRP A 0 156 . -58.187 -41.337 50.721  1.00 63.29 156 A 1 
ATOM 1163 C CA  . TRP A 0 156 . -58.224 -40.535 49.496  1.00 63.29 156 A 1 
ATOM 1164 C C   . TRP A 0 156 . -56.835 -40.131 48.975  1.00 63.29 156 A 1 
ATOM 1165 C CB  . TRP A 0 156 . -59.176 -39.341 49.660  1.00 63.29 156 A 1 
ATOM 1166 O O   . TRP A 0 156 . -55.879 -39.888 49.717  1.00 63.29 156 A 1 
ATOM 1167 C CG  . TRP A 0 156 . -58.804 -38.305 50.677  1.00 63.29 156 A 1 
ATOM 1168 C CD1 . TRP A 0 156 . -59.276 -38.257 51.944  1.00 63.29 156 A 1 
ATOM 1169 C CD2 . TRP A 0 156 . -57.916 -37.149 50.544  1.00 63.29 156 A 1 
ATOM 1170 C CE2 . TRP A 0 156 . -57.912 -36.438 51.783  1.00 63.29 156 A 1 
ATOM 1171 C CE3 . TRP A 0 156 . -57.112 -36.628 49.503  1.00 63.29 156 A 1 
ATOM 1172 N NE1 . TRP A 0 156 . -58.764 -37.154 52.595  1.00 63.29 156 A 1 
ATOM 1173 C CH2 . TRP A 0 156 . -56.342 -34.803 50.933  1.00 63.29 156 A 1 
ATOM 1174 C CZ2 . TRP A 0 156 . -57.154 -35.274 51.978  1.00 63.29 156 A 1 
ATOM 1175 C CZ3 . TRP A 0 156 . -56.323 -35.477 49.698  1.00 63.29 156 A 1 
ATOM 1176 N N   . ALA A 0 157 . -56.744 -40.004 47.649  1.00 54.24 157 A 1 
ATOM 1177 C CA  . ALA A 0 157 . -55.593 -39.461 46.935  1.00 54.24 157 A 1 
ATOM 1178 C C   . ALA A 0 157 . -56.064 -38.353 45.984  1.00 54.24 157 A 1 
ATOM 1179 C CB  . ALA A 0 157 . -54.876 -40.598 46.193  1.00 54.24 157 A 1 
ATOM 1180 O O   . ALA A 0 157 . -57.065 -38.515 45.284  1.00 54.24 157 A 1 
ATOM 1181 N N   . LYS A 0 158 . -55.346 -37.226 45.949  1.00 58.21 158 A 1 
ATOM 1182 C CA  . LYS A 0 158 . -55.586 -36.130 44.997  1.00 58.21 158 A 1 
ATOM 1183 C C   . LYS A 0 158 . -54.272 -35.730 44.339  1.00 58.21 158 A 1 
ATOM 1184 C CB  . LYS A 0 158 . -56.280 -34.931 45.671  1.00 58.21 158 A 1 
ATOM 1185 O O   . LYS A 0 158 . -53.252 -35.574 45.006  1.00 58.21 158 A 1 
ATOM 1186 C CG  . LYS A 0 158 . -57.771 -35.205 45.937  1.00 58.21 158 A 1 
ATOM 1187 C CD  . LYS A 0 158 . -58.432 -34.068 46.729  1.00 58.21 158 A 1 
ATOM 1188 C CE  . LYS A 0 158 . -59.910 -34.404 46.983  1.00 58.21 158 A 1 
ATOM 1189 N NZ  . LYS A 0 158 . -60.483 -33.581 48.079  1.00 58.21 158 A 1 
ATOM 1190 N N   . GLN A 0 159 . -54.315 -35.574 43.024  1.00 65.15 159 A 1 
ATOM 1191 C CA  . GLN A 0 159 . -53.171 -35.210 42.196  1.00 65.15 159 A 1 
ATOM 1192 C C   . GLN A 0 159 . -53.160 -33.691 41.985  1.00 65.15 159 A 1 
ATOM 1193 C CB  . GLN A 0 159 . -53.254 -36.005 40.879  1.00 65.15 159 A 1 
ATOM 1194 O O   . GLN A 0 159 . -54.210 -33.093 41.743  1.00 65.15 159 A 1 
ATOM 1195 C CG  . GLN A 0 159 . -52.974 -37.507 41.112  1.00 65.15 159 A 1 
ATOM 1196 C CD  . GLN A 0 159 . -53.623 -38.451 40.100  1.00 65.15 159 A 1 
ATOM 1197 N NE2 . GLN A 0 159 . -53.107 -39.652 39.945  1.00 65.15 159 A 1 
ATOM 1198 O OE1 . GLN A 0 159 . -54.644 -38.180 39.494  1.00 65.15 159 A 1 
ATOM 1199 N N   . ALA A 0 160 . -51.989 -33.066 42.107  1.00 64.00 160 A 1 
ATOM 1200 C CA  . ALA A 0 160 . -51.718 -31.768 41.491  1.00 64.00 160 A 1 
ATOM 1201 C C   . ALA A 0 160 . -50.834 -32.001 40.270  1.00 64.00 160 A 1 
ATOM 1202 C CB  . ALA A 0 160 . -51.066 -30.785 42.473  1.00 64.00 160 A 1 
ATOM 1203 O O   . ALA A 0 160 . -49.975 -32.884 40.283  1.00 64.00 160 A 1 
ATOM 1204 N N   . TYR A 0 161 . -51.060 -31.190 39.246  1.00 69.57 161 A 1 
ATOM 1205 C CA  . TYR A 0 161 . -50.286 -31.173 38.018  1.00 69.57 161 A 1 
ATOM 1206 C C   . TYR A 0 161 . -49.684 -29.786 37.865  1.00 69.57 161 A 1 
ATOM 1207 C CB  . TYR A 0 161 . -51.189 -31.532 36.834  1.00 69.57 161 A 1 
ATOM 1208 O O   . TYR A 0 161 . -50.387 -28.798 38.100  1.00 69.57 161 A 1 
ATOM 1209 C CG  . TYR A 0 161 . -51.744 -32.940 36.911  1.00 69.57 161 A 1 
ATOM 1210 C CD1 . TYR A 0 161 . -50.934 -34.015 36.503  1.00 69.57 161 A 1 
ATOM 1211 C CD2 . TYR A 0 161 . -53.043 -33.178 37.405  1.00 69.57 161 A 1 
ATOM 1212 C CE1 . TYR A 0 161 . -51.427 -35.331 36.561  1.00 69.57 161 A 1 
ATOM 1213 C CE2 . TYR A 0 161 . -53.538 -34.495 37.472  1.00 69.57 161 A 1 
ATOM 1214 O OH  . TYR A 0 161 . -53.217 -36.835 37.069  1.00 69.57 161 A 1 
ATOM 1215 C CZ  . TYR A 0 161 . -52.734 -35.569 37.037  1.00 69.57 161 A 1 
ATOM 1216 N N   . GLY A 0 162 . -48.410 -29.748 37.494  1.00 73.92 162 A 1 
ATOM 1217 C CA  . GLY A 0 162 . -47.770 -28.581 36.917  1.00 73.92 162 A 1 
ATOM 1218 C C   . GLY A 0 162 . -47.426 -28.843 35.452  1.00 73.92 162 A 1 
ATOM 1219 O O   . GLY A 0 162 . -47.369 -29.999 35.014  1.00 73.92 162 A 1 
ATOM 1220 N N   . ALA A 0 163 . -47.245 -27.768 34.702  1.00 76.14 163 A 1 
ATOM 1221 C CA  . ALA A 0 163 . -46.712 -27.797 33.352  1.00 76.14 163 A 1 
ATOM 1222 C C   . ALA A 0 163 . -45.700 -26.660 33.229  1.00 76.14 163 A 1 
ATOM 1223 C CB  . ALA A 0 163 . -47.853 -27.675 32.335  1.00 76.14 163 A 1 
ATOM 1224 O O   . ALA A 0 163 . -46.067 -25.508 33.451  1.00 76.14 163 A 1 
ATOM 1225 N N   . ASP A 0 164 . -44.480 -27.040 32.889  1.00 78.80 164 A 1 
ATOM 1226 C CA  . ASP A 0 164 . -43.399 -26.178 32.432  1.00 78.80 164 A 1 
ATOM 1227 C C   . ASP A 0 164 . -43.557 -26.043 30.905  1.00 78.80 164 A 1 
ATOM 1228 C CB  . ASP A 0 164 . -42.094 -26.834 32.912  1.00 78.80 164 A 1 
ATOM 1229 O O   . ASP A 0 164 . -44.091 -26.940 30.232  1.00 78.80 164 A 1 
ATOM 1230 C CG  . ASP A 0 164 . -40.805 -26.057 32.645  1.00 78.80 164 A 1 
ATOM 1231 O OD1 . ASP A 0 164 . -40.811 -25.236 31.704  1.00 78.80 164 A 1 
ATOM 1232 O OD2 . ASP A 0 164 . -39.812 -26.400 33.332  1.00 78.80 164 A 1 
ATOM 1233 N N   . SER A 0 165 . -43.266 -24.869 30.360  1.00 80.18 165 A 1 
ATOM 1234 C CA  . SER A 0 165 . -43.505 -24.533 28.954  1.00 80.18 165 A 1 
ATOM 1235 C C   . SER A 0 165 . -42.568 -23.406 28.539  1.00 80.18 165 A 1 
ATOM 1236 C CB  . SER A 0 165 . -44.973 -24.158 28.714  1.00 80.18 165 A 1 
ATOM 1237 O O   . SER A 0 165 . -42.981 -22.251 28.416  1.00 80.18 165 A 1 
ATOM 1238 O OG  . SER A 0 165 . -45.807 -25.292 28.899  1.00 80.18 165 A 1 
ATOM 1239 N N   . ASP A 0 166 . -41.309 -23.772 28.339  1.00 81.75 166 A 1 
ATOM 1240 C CA  . ASP A 0 166 . -40.225 -22.889 27.937  1.00 81.75 166 A 1 
ATOM 1241 C C   . ASP A 0 166 . -40.030 -22.953 26.417  1.00 81.75 166 A 1 
ATOM 1242 C CB  . ASP A 0 166 . -38.969 -23.297 28.712  1.00 81.75 166 A 1 
ATOM 1243 O O   . ASP A 0 166 . -39.846 -24.019 25.823  1.00 81.75 166 A 1 
ATOM 1244 C CG  . ASP A 0 166 . -37.771 -22.371 28.513  1.00 81.75 166 A 1 
ATOM 1245 O OD1 . ASP A 0 166 . -37.788 -21.448 27.670  1.00 81.75 166 A 1 
ATOM 1246 O OD2 . ASP A 0 166 . -36.746 -22.613 29.183  1.00 81.75 166 A 1 
ATOM 1247 N N   . SER A 0 167 . -40.075 -21.795 25.767  1.00 82.80 167 A 1 
ATOM 1248 C CA  . SER A 0 167 . -39.807 -21.653 24.340  1.00 82.80 167 A 1 
ATOM 1249 C C   . SER A 0 167 . -38.644 -20.695 24.125  1.00 82.80 167 A 1 
ATOM 1250 C CB  . SER A 0 167 . -41.075 -21.271 23.572  1.00 82.80 167 A 1 
ATOM 1251 O O   . SER A 0 167 . -38.742 -19.494 24.386  1.00 82.80 167 A 1 
ATOM 1252 O OG  . SER A 0 167 . -41.776 -20.191 24.156  1.00 82.80 167 A 1 
ATOM 1253 N N   . ARG A 0 168 . -37.533 -21.249 23.630  1.00 84.55 168 A 1 
ATOM 1254 C CA  . ARG A 0 168 . -36.295 -20.517 23.360  1.00 84.55 168 A 1 
ATOM 1255 C C   . ARG A 0 168 . -35.968 -20.564 21.889  1.00 84.55 168 A 1 
ATOM 1256 C CB  . ARG A 0 168 . -35.118 -21.065 24.167  1.00 84.55 168 A 1 
ATOM 1257 O O   . ARG A 0 168 . -35.896 -21.638 21.295  1.00 84.55 168 A 1 
ATOM 1258 C CG  . ARG A 0 168 . -35.448 -21.136 25.651  1.00 84.55 168 A 1 
ATOM 1259 C CD  . ARG A 0 168 . -34.188 -21.439 26.453  1.00 84.55 168 A 1 
ATOM 1260 N NE  . ARG A 0 168 . -34.553 -21.638 27.852  1.00 84.55 168 A 1 
ATOM 1261 N NH1 . ARG A 0 168 . -32.552 -22.335 28.689  1.00 84.55 168 A 1 
ATOM 1262 N NH2 . ARG A 0 168 . -34.314 -22.146 30.042  1.00 84.55 168 A 1 
ATOM 1263 C CZ  . ARG A 0 168 . -33.808 -22.030 28.856  1.00 84.55 168 A 1 
ATOM 1264 N N   . TRP A 0 169 . -35.690 -19.406 21.326  1.00 91.10 169 A 1 
ATOM 1265 C CA  . TRP A 0 169 . -35.349 -19.270 19.923  1.00 91.10 169 A 1 
ATOM 1266 C C   . TRP A 0 169 . -34.198 -18.292 19.758  1.00 91.10 169 A 1 
ATOM 1267 C CB  . TRP A 0 169 . -36.604 -18.829 19.173  1.00 91.10 169 A 1 
ATOM 1268 O O   . TRP A 0 169 . -34.076 -17.332 20.521  1.00 91.10 169 A 1 
ATOM 1269 C CG  . TRP A 0 169 . -36.381 -18.498 17.738  1.00 91.10 169 A 1 
ATOM 1270 C CD1 . TRP A 0 169 . -36.431 -19.371 16.711  1.00 91.10 169 A 1 
ATOM 1271 C CD2 . TRP A 0 169 . -36.043 -17.207 17.159  1.00 91.10 169 A 1 
ATOM 1272 C CE2 . TRP A 0 169 . -36.006 -17.357 15.744  1.00 91.10 169 A 1 
ATOM 1273 C CE3 . TRP A 0 169 . -35.792 -15.922 17.685  1.00 91.10 169 A 1 
ATOM 1274 N NE1 . TRP A 0 169 . -36.182 -18.708 15.528  1.00 91.10 169 A 1 
ATOM 1275 C CH2 . TRP A 0 169 . -35.628 -14.984 15.441  1.00 91.10 169 A 1 
ATOM 1276 C CZ2 . TRP A 0 169 . -35.848 -16.262 14.887  1.00 91.10 169 A 1 
ATOM 1277 C CZ3 . TRP A 0 169 . -35.569 -14.825 16.835  1.00 91.10 169 A 1 
ATOM 1278 N N   . GLY A 0 170 . -33.370 -18.503 18.740  1.00 87.61 170 A 1 
ATOM 1279 C CA  . GLY A 0 170 . -32.324 -17.550 18.421  1.00 87.61 170 A 1 
ATOM 1280 C C   . GLY A 0 170 . -31.805 -17.618 16.994  1.00 87.61 170 A 1 
ATOM 1281 O O   . GLY A 0 170 . -31.969 -18.601 16.267  1.00 87.61 170 A 1 
ATOM 1282 N N   . LYS A 0 171 . -31.151 -16.523 16.618  1.00 88.05 171 A 1 
ATOM 1283 C CA  . LYS A 0 171 . -30.364 -16.350 15.401  1.00 88.05 171 A 1 
ATOM 1284 C C   . LYS A 0 171 . -28.968 -15.915 15.794  1.00 88.05 171 A 1 
ATOM 1285 C CB  . LYS A 0 171 . -30.972 -15.260 14.514  1.00 88.05 171 A 1 
ATOM 1286 O O   . LYS A 0 171 . -28.843 -14.911 16.491  1.00 88.05 171 A 1 
ATOM 1287 C CG  . LYS A 0 171 . -32.345 -15.644 13.979  1.00 88.05 171 A 1 
ATOM 1288 C CD  . LYS A 0 171 . -32.877 -14.518 13.090  1.00 88.05 171 A 1 
ATOM 1289 C CE  . LYS A 0 171 . -34.193 -14.982 12.469  1.00 88.05 171 A 1 
ATOM 1290 N NZ  . LYS A 0 171 . -34.187 -14.946 10.998  1.00 88.05 171 A 1 
ATOM 1291 N N   . SER A 0 172 . -27.955 -16.591 15.274  1.00 86.37 172 A 1 
ATOM 1292 C CA  . SER A 0 172 . -26.571 -16.131 15.343  1.00 86.37 172 A 1 
ATOM 1293 C C   . SER A 0 172 . -25.984 -15.959 13.942  1.00 86.37 172 A 1 
ATOM 1294 C CB  . SER A 0 172 . -25.712 -17.037 16.229  1.00 86.37 172 A 1 
ATOM 1295 O O   . SER A 0 172 . -26.237 -16.742 13.019  1.00 86.37 172 A 1 
ATOM 1296 O OG  . SER A 0 172 . -25.726 -18.370 15.761  1.00 86.37 172 A 1 
ATOM 1297 N N   . TYR A 0 173 . -25.192 -14.906 13.770  1.00 82.53 173 A 1 
ATOM 1298 C CA  . TYR A 0 173 . -24.255 -14.773 12.659  1.00 82.53 173 A 1 
ATOM 1299 C C   . TYR A 0 173 . -22.855 -14.871 13.248  1.00 82.53 173 A 1 
ATOM 1300 C CB  . TYR A 0 173 . -24.413 -13.439 11.907  1.00 82.53 173 A 1 
ATOM 1301 O O   . TYR A 0 173 . -22.494 -14.055 14.096  1.00 82.53 173 A 1 
ATOM 1302 C CG  . TYR A 0 173 . -25.743 -13.187 11.219  1.00 82.53 173 A 1 
ATOM 1303 C CD1 . TYR A 0 173 . -25.841 -13.151 9.814   1.00 82.53 173 A 1 
ATOM 1304 C CD2 . TYR A 0 173 . -26.879 -12.927 11.999  1.00 82.53 173 A 1 
ATOM 1305 C CE1 . TYR A 0 173 . -27.072 -12.842 9.200   1.00 82.53 173 A 1 
ATOM 1306 C CE2 . TYR A 0 173 . -28.098 -12.561 11.401  1.00 82.53 173 A 1 
ATOM 1307 O OH  . TYR A 0 173 . -29.394 -12.259 9.405   1.00 82.53 173 A 1 
ATOM 1308 C CZ  . TYR A 0 173 . -28.200 -12.532 9.997   1.00 82.53 173 A 1 
ATOM 1309 N N   . ASP A 0 174 . -22.060 -15.822 12.764  1.00 81.59 174 A 1 
ATOM 1310 C CA  . ASP A 0 174 . -20.632 -15.860 13.081  1.00 81.59 174 A 1 
ATOM 1311 C C   . ASP A 0 174 . -19.889 -14.720 12.360  1.00 81.59 174 A 1 
ATOM 1312 C CB  . ASP A 0 174 . -20.021 -17.209 12.684  1.00 81.59 174 A 1 
ATOM 1313 O O   . ASP A 0 174 . -20.474 -13.920 11.622  1.00 81.59 174 A 1 
ATOM 1314 C CG  . ASP A 0 174 . -20.419 -18.415 13.528  1.00 81.59 174 A 1 
ATOM 1315 O OD1 . ASP A 0 174 . -21.039 -18.237 14.592  1.00 81.59 174 A 1 
ATOM 1316 O OD2 . ASP A 0 174 . -20.025 -19.521 13.091  1.00 81.59 174 A 1 
ATOM 1317 N N   . SER A 0 175 . -18.564 -14.660 12.531  1.00 84.44 175 A 1 
ATOM 1318 C CA  . SER A 0 175 . -17.771 -13.555 12.005  1.00 84.44 175 A 1 
ATOM 1319 C C   . SER A 0 175 . -17.924 -13.373 10.488  1.00 84.44 175 A 1 
ATOM 1320 C CB  . SER A 0 175 . -16.305 -13.613 12.460  1.00 84.44 175 A 1 
ATOM 1321 O O   . SER A 0 175 . -17.818 -14.310 9.683   1.00 84.44 175 A 1 
ATOM 1322 O OG  . SER A 0 175 . -15.452 -14.384 11.631  1.00 84.44 175 A 1 
ATOM 1323 N N   . VAL A 0 176 . -18.151 -12.119 10.097  1.00 88.70 176 A 1 
ATOM 1324 C CA  . VAL A 0 176 . -18.198 -11.683 8.701   1.00 88.70 176 A 1 
ATOM 1325 C C   . VAL A 0 176 . -17.048 -10.729 8.427   1.00 88.70 176 A 1 
ATOM 1326 C CB  . VAL A 0 176 . -19.559 -11.088 8.288   1.00 88.70 176 A 1 
ATOM 1327 O O   . VAL A 0 176 . -16.783 -9.801  9.190   1.00 88.70 176 A 1 
ATOM 1328 C CG1 . VAL A 0 176 . -20.653 -12.159 8.307   1.00 88.70 176 A 1 
ATOM 1329 C CG2 . VAL A 0 176 . -20.023 -9.912  9.153   1.00 88.70 176 A 1 
ATOM 1330 N N   . GLU A 0 177 . -16.358 -10.945 7.312   1.00 91.95 177 A 1 
ATOM 1331 C CA  . GLU A 0 177 . -15.236 -10.121 6.885   1.00 91.95 177 A 1 
ATOM 1332 C C   . GLU A 0 177 . -15.359 -9.764  5.401   1.00 91.95 177 A 1 
ATOM 1333 C CB  . GLU A 0 177 . -13.904 -10.814 7.220   1.00 91.95 177 A 1 
ATOM 1334 O O   . GLU A 0 177 . -15.521 -10.629 4.537   1.00 91.95 177 A 1 
ATOM 1335 C CG  . GLU A 0 177 . -12.727 -9.893  6.875   1.00 91.95 177 A 1 
ATOM 1336 C CD  . GLU A 0 177 . -11.368 -10.419 7.340   1.00 91.95 177 A 1 
ATOM 1337 O OE1 . GLU A 0 177 . -10.502 -9.569  7.643   1.00 91.95 177 A 1 
ATOM 1338 O OE2 . GLU A 0 177 . -11.063 -11.625 7.231   1.00 91.95 177 A 1 
ATOM 1339 N N   . ALA A 0 178 . -15.234 -8.476  5.093   1.00 93.59 178 A 1 
ATOM 1340 C CA  . ALA A 0 178 . -15.174 -7.954  3.736   1.00 93.59 178 A 1 
ATOM 1341 C C   . ALA A 0 178 . -13.900 -7.126  3.563   1.00 93.59 178 A 1 
ATOM 1342 C CB  . ALA A 0 178 . -16.440 -7.137  3.456   1.00 93.59 178 A 1 
ATOM 1343 O O   . ALA A 0 178 . -13.634 -6.226  4.359   1.00 93.59 178 A 1 
ATOM 1344 N N   . ARG A 0 179 . -13.127 -7.389  2.505   1.00 96.51 179 A 1 
ATOM 1345 C CA  . ARG A 0 179 . -11.943 -6.594  2.144   1.00 96.51 179 A 1 
ATOM 1346 C C   . ARG A 0 179 . -12.020 -6.136  0.691   1.00 96.51 179 A 1 
ATOM 1347 C CB  . ARG A 0 179 . -10.624 -7.332  2.439   1.00 96.51 179 A 1 
ATOM 1348 O O   . ARG A 0 179 . -12.484 -6.881  -0.171  1.00 96.51 179 A 1 
ATOM 1349 C CG  . ARG A 0 179 . -10.535 -7.947  3.849   1.00 96.51 179 A 1 
ATOM 1350 C CD  . ARG A 0 179 . -9.117  -8.477  4.095   1.00 96.51 179 A 1 
ATOM 1351 N NE  . ARG A 0 179 . -9.015  -9.241  5.350   1.00 96.51 179 A 1 
ATOM 1352 N NH1 . ARG A 0 179 . -7.019  -10.301 4.963   1.00 96.51 179 A 1 
ATOM 1353 N NH2 . ARG A 0 179 . -8.206  -10.778 6.796   1.00 96.51 179 A 1 
ATOM 1354 C CZ  . ARG A 0 179 . -8.079  -10.102 5.697   1.00 96.51 179 A 1 
ATOM 1355 N N   . SER A 0 180 . -11.558 -4.919  0.431   1.00 97.16 180 A 1 
ATOM 1356 C CA  . SER A 0 180 . -11.401 -4.323  -0.897  1.00 97.16 180 A 1 
ATOM 1357 C C   . SER A 0 180 . -9.990  -3.764  -1.007  1.00 97.16 180 A 1 
ATOM 1358 C CB  . SER A 0 180 . -12.433 -3.210  -1.119  1.00 97.16 180 A 1 
ATOM 1359 O O   . SER A 0 180 . -9.540  -3.079  -0.089  1.00 97.16 180 A 1 
ATOM 1360 O OG  . SER A 0 180 . -12.615 -2.897  -2.493  1.00 97.16 180 A 1 
ATOM 1361 N N   . TYR A 0 181 . -9.325  -4.041  -2.121  1.00 96.44 181 A 1 
ATOM 1362 C CA  . TYR A 0 181 . -8.009  -3.517  -2.467  1.00 96.44 181 A 1 
ATOM 1363 C C   . TYR A 0 181 . -8.107  -2.922  -3.868  1.00 96.44 181 A 1 
ATOM 1364 C CB  . TYR A 0 181 . -6.960  -4.636  -2.416  1.00 96.44 181 A 1 
ATOM 1365 O O   . TYR A 0 181 . -8.369  -3.647  -4.828  1.00 96.44 181 A 1 
ATOM 1366 C CG  . TYR A 0 181 . -6.851  -5.344  -1.079  1.00 96.44 181 A 1 
ATOM 1367 C CD1 . TYR A 0 181 . -6.023  -4.813  -0.074  1.00 96.44 181 A 1 
ATOM 1368 C CD2 . TYR A 0 181 . -7.567  -6.536  -0.848  1.00 96.44 181 A 1 
ATOM 1369 C CE1 . TYR A 0 181 . -5.893  -5.479  1.159   1.00 96.44 181 A 1 
ATOM 1370 C CE2 . TYR A 0 181 . -7.443  -7.206  0.385   1.00 96.44 181 A 1 
ATOM 1371 O OH  . TYR A 0 181 . -6.449  -7.335  2.570   1.00 96.44 181 A 1 
ATOM 1372 C CZ  . TYR A 0 181 . -6.598  -6.682  1.386   1.00 96.44 181 A 1 
ATOM 1373 N N   . ASP A 0 182 . -7.929  -1.615  -3.973  1.00 96.78 182 A 1 
ATOM 1374 C CA  . ASP A 0 182 . -7.887  -0.877  -5.227  1.00 96.78 182 A 1 
ATOM 1375 C C   . ASP A 0 182 . -6.473  -0.311  -5.377  1.00 96.78 182 A 1 
ATOM 1376 C CB  . ASP A 0 182 . -8.986  0.199   -5.241  1.00 96.78 182 A 1 
ATOM 1377 O O   . ASP A 0 182 . -5.897  0.202   -4.420  1.00 96.78 182 A 1 
ATOM 1378 C CG  . ASP A 0 182 . -10.399 -0.403  -5.199  1.00 96.78 182 A 1 
ATOM 1379 O OD1 . ASP A 0 182 . -10.729 -1.194  -6.116  1.00 96.78 182 A 1 
ATOM 1380 O OD2 . ASP A 0 182 . -11.193 -0.078  -4.281  1.00 96.78 182 A 1 
ATOM 1381 N N   . ASN A 0 183 . -5.873  -0.479  -6.550  1.00 95.92 183 A 1 
ATOM 1382 C CA  . ASN A 0 183 . -4.463  -0.183  -6.753  1.00 95.92 183 A 1 
ATOM 1383 C C   . ASN A 0 183 . -4.220  0.319   -8.179  1.00 95.92 183 A 1 
ATOM 1384 C CB  . ASN A 0 183 . -3.674  -1.457  -6.422  1.00 95.92 183 A 1 
ATOM 1385 O O   . ASN A 0 183 . -4.516  -0.393  -9.145  1.00 95.92 183 A 1 
ATOM 1386 C CG  . ASN A 0 183 . -2.188  -1.199  -6.341  1.00 95.92 183 A 1 
ATOM 1387 N ND2 . ASN A 0 183 . -1.405  -2.111  -6.851  1.00 95.92 183 A 1 
ATOM 1388 O OD1 . ASN A 0 183 . -1.732  -0.218  -5.784  1.00 95.92 183 A 1 
ATOM 1389 N N   . GLU A 0 184 . -3.703  1.535   -8.305  1.00 97.44 184 A 1 
ATOM 1390 C CA  . GLU A 0 184 . -3.312  2.162   -9.567  1.00 97.44 184 A 1 
ATOM 1391 C C   . GLU A 0 184 . -1.799  2.349   -9.592  1.00 97.44 184 A 1 
ATOM 1392 C CB  . GLU A 0 184 . -4.044  3.497   -9.788  1.00 97.44 184 A 1 
ATOM 1393 O O   . GLU A 0 184 . -1.223  2.854   -8.636  1.00 97.44 184 A 1 
ATOM 1394 C CG  . GLU A 0 184 . -5.558  3.273   -9.891  1.00 97.44 184 A 1 
ATOM 1395 C CD  . GLU A 0 184 . -6.340  4.480   -10.423 1.00 97.44 184 A 1 
ATOM 1396 O OE1 . GLU A 0 184 . -7.511  4.635   -9.997  1.00 97.44 184 A 1 
ATOM 1397 O OE2 . GLU A 0 184 . -5.919  5.097   -11.425 1.00 97.44 184 A 1 
ATOM 1398 N N   . HIS A 0 185 . -1.174  1.938   -10.690 1.00 96.42 185 A 1 
ATOM 1399 C CA  . HIS A 0 185 . 0.264   2.001   -10.912 1.00 96.42 185 A 1 
ATOM 1400 C C   . HIS A 0 185 . 0.536   2.671   -12.255 1.00 96.42 185 A 1 
ATOM 1401 C CB  . HIS A 0 185 . 0.852   0.581   -10.913 1.00 96.42 185 A 1 
ATOM 1402 O O   . HIS A 0 185 . -0.025  2.270   -13.278 1.00 96.42 185 A 1 
ATOM 1403 C CG  . HIS A 0 185 . 0.940   -0.058  -9.553  1.00 96.42 185 A 1 
ATOM 1404 C CD2 . HIS A 0 185 . 0.729   -1.372  -9.243  1.00 96.42 185 A 1 
ATOM 1405 N ND1 . HIS A 0 185 . 1.485   0.524   -8.443  1.00 96.42 185 A 1 
ATOM 1406 C CE1 . HIS A 0 185 . 1.609   -0.401  -7.483  1.00 96.42 185 A 1 
ATOM 1407 N NE2 . HIS A 0 185 . 1.159   -1.590  -7.927  1.00 96.42 185 A 1 
ATOM 1408 N N   . TYR A 0 186 . 1.429   3.650   -12.257 1.00 98.22 186 A 1 
ATOM 1409 C CA  . TYR A 0 186 . 2.023   4.246   -13.444 1.00 98.22 186 A 1 
ATOM 1410 C C   . TYR A 0 186 . 3.539   4.116   -13.342 1.00 98.22 186 A 1 
ATOM 1411 C CB  . TYR A 0 186 . 1.595   5.713   -13.548 1.00 98.22 186 A 1 
ATOM 1412 O O   . TYR A 0 186 . 4.111   4.455   -12.308 1.00 98.22 186 A 1 
ATOM 1413 C CG  . TYR A 0 186 . 2.319   6.496   -14.627 1.00 98.22 186 A 1 
ATOM 1414 C CD1 . TYR A 0 186 . 3.398   7.336   -14.284 1.00 98.22 186 A 1 
ATOM 1415 C CD2 . TYR A 0 186 . 1.930   6.368   -15.973 1.00 98.22 186 A 1 
ATOM 1416 C CE1 . TYR A 0 186 . 4.062   8.076   -15.282 1.00 98.22 186 A 1 
ATOM 1417 C CE2 . TYR A 0 186 . 2.593   7.107   -16.973 1.00 98.22 186 A 1 
ATOM 1418 O OH  . TYR A 0 186 . 4.285   8.715   -17.577 1.00 98.22 186 A 1 
ATOM 1419 C CZ  . TYR A 0 186 . 3.654   7.973   -16.627 1.00 98.22 186 A 1 
ATOM 1420 N N   . ALA A 0 187 . 4.189   3.661   -14.408 1.00 97.04 187 A 1 
ATOM 1421 C CA  . ALA A 0 187 . 5.641   3.658   -14.510 1.00 97.04 187 A 1 
ATOM 1422 C C   . ALA A 0 187 . 6.067   4.076   -15.919 1.00 97.04 187 A 1 
ATOM 1423 C CB  . ALA A 0 187 . 6.190   2.282   -14.113 1.00 97.04 187 A 1 
ATOM 1424 O O   . ALA A 0 187 . 5.571   3.524   -16.903 1.00 97.04 187 A 1 
ATOM 1425 N N   . ARG A 0 188 . 6.998   5.027   -16.001 1.00 97.38 188 A 1 
ATOM 1426 C CA  . ARG A 0 188 . 7.646   5.479   -17.233 1.00 97.38 188 A 1 
ATOM 1427 C C   . ARG A 0 188 . 9.156   5.431   -17.062 1.00 97.38 188 A 1 
ATOM 1428 C CB  . ARG A 0 188 . 7.152   6.884   -17.611 1.00 97.38 188 A 1 
ATOM 1429 O O   . ARG A 0 188 . 9.685   5.945   -16.079 1.00 97.38 188 A 1 
ATOM 1430 C CG  . ARG A 0 188 . 7.850   7.432   -18.871 1.00 97.38 188 A 1 
ATOM 1431 C CD  . ARG A 0 188 . 7.370   8.832   -19.270 1.00 97.38 188 A 1 
ATOM 1432 N NE  . ARG A 0 188 . 7.629   9.846   -18.224 1.00 97.38 188 A 1 
ATOM 1433 N NH1 . ARG A 0 188 . 9.851   10.337  -18.667 1.00 97.38 188 A 1 
ATOM 1434 N NH2 . ARG A 0 188 . 8.836   11.391  -17.050 1.00 97.38 188 A 1 
ATOM 1435 C CZ  . ARG A 0 188 . 8.755   10.506  -17.996 1.00 97.38 188 A 1 
ATOM 1436 N N   . GLU A 0 189 . 9.828   4.877   -18.053 1.00 96.89 189 A 1 
ATOM 1437 C CA  . GLU A 0 189 . 11.276  4.848   -18.183 1.00 96.89 189 A 1 
ATOM 1438 C C   . GLU A 0 189 . 11.648  5.461   -19.538 1.00 96.89 189 A 1 
ATOM 1439 C CB  . GLU A 0 189 . 11.754  3.401   -17.984 1.00 96.89 189 A 1 
ATOM 1440 O O   . GLU A 0 189 . 11.092  5.082   -20.568 1.00 96.89 189 A 1 
ATOM 1441 C CG  . GLU A 0 189 . 13.280  3.266   -18.037 1.00 96.89 189 A 1 
ATOM 1442 C CD  . GLU A 0 189 . 13.825  2.017   -17.322 1.00 96.89 189 A 1 
ATOM 1443 O OE1 . GLU A 0 189 . 15.050  1.791   -17.406 1.00 96.89 189 A 1 
ATOM 1444 O OE2 . GLU A 0 189 . 13.181  1.420   -16.433 1.00 96.89 189 A 1 
ATOM 1445 N N   . VAL A 0 190 . 12.538  6.451   -19.530 1.00 95.12 190 A 1 
ATOM 1446 C CA  . VAL A 0 190 . 13.079  7.100   -20.732 1.00 95.12 190 A 1 
ATOM 1447 C C   . VAL A 0 190 . 14.591  6.990   -20.683 1.00 95.12 190 A 1 
ATOM 1448 C CB  . VAL A 0 190 . 12.639  8.573   -20.845 1.00 95.12 190 A 1 
ATOM 1449 O O   . VAL A 0 190 . 15.190  7.392   -19.688 1.00 95.12 190 A 1 
ATOM 1450 C CG1 . VAL A 0 190 . 13.305  9.302   -22.020 1.00 95.12 190 A 1 
ATOM 1451 C CG2 . VAL A 0 190 . 11.122  8.658   -21.061 1.00 95.12 190 A 1 
ATOM 1452 N N   . GLN A 0 191 . 15.173  6.466   -21.756 1.00 86.64 191 A 1 
ATOM 1453 C CA  . GLN A 0 191 . 16.610  6.427   -22.012 1.00 86.64 191 A 1 
ATOM 1454 C C   . GLN A 0 191 . 16.868  7.144   -23.337 1.00 86.64 191 A 1 
ATOM 1455 C CB  . GLN A 0 191 . 17.123  4.982   -22.040 1.00 86.64 191 A 1 
ATOM 1456 O O   . GLN A 0 191 . 16.114  6.928   -24.294 1.00 86.64 191 A 1 
ATOM 1457 C CG  . GLN A 0 191 . 16.888  4.280   -20.699 1.00 86.64 191 A 1 
ATOM 1458 C CD  . GLN A 0 191 . 17.457  2.871   -20.682 1.00 86.64 191 A 1 
ATOM 1459 N NE2 . GLN A 0 191 . 18.602  2.670   -20.070 1.00 86.64 191 A 1 
ATOM 1460 O OE1 . GLN A 0 191 . 16.883  1.924   -21.202 1.00 86.64 191 A 1 
ATOM 1461 N N   . ALA A 0 192 . 17.851  8.033   -23.377 1.00 84.29 192 A 1 
ATOM 1462 C CA  . ALA A 0 192 . 18.233  8.762   -24.574 1.00 84.29 192 A 1 
ATOM 1463 C C   . ALA A 0 192 . 19.744  8.983   -24.579 1.00 84.29 192 A 1 
ATOM 1464 C CB  . ALA A 0 192 . 17.466  10.090  -24.631 1.00 84.29 192 A 1 
ATOM 1465 O O   . ALA A 0 192 . 20.262  9.603   -23.652 1.00 84.29 192 A 1 
ATOM 1466 N N   . ASP A 0 193 . 20.382  8.517   -25.647 1.00 78.18 193 A 1 
ATOM 1467 C CA  . ASP A 0 193 . 21.829  8.349   -25.745 1.00 78.18 193 A 1 
ATOM 1468 C C   . ASP A 0 193 . 22.267  9.084   -27.046 1.00 78.18 193 A 1 
ATOM 1469 C CB  . ASP A 0 193 . 22.173  6.829   -25.720 1.00 78.18 193 A 1 
ATOM 1470 O O   . ASP A 0 193 . 21.662  8.870   -28.107 1.00 78.18 193 A 1 
ATOM 1471 C CG  . ASP A 0 193 . 21.369  5.894   -24.759 1.00 78.18 193 A 1 
ATOM 1472 O OD1 . ASP A 0 193 . 20.722  6.343   -23.778 1.00 78.18 193 A 1 
ATOM 1473 O OD2 . ASP A 0 193 . 21.256  4.684   -25.090 1.00 78.18 193 A 1 
ATOM 1474 N N   . ASP A 0 194 . 23.223  10.027  -26.986 1.00 79.95 194 A 1 
ATOM 1475 C CA  . ASP A 0 194 . 23.618  10.925  -28.107 1.00 79.95 194 A 1 
ATOM 1476 C C   . ASP A 0 194 . 25.145  10.987  -28.299 1.00 79.95 194 A 1 
ATOM 1477 C CB  . ASP A 0 194 . 22.960  12.315  -27.922 1.00 79.95 194 A 1 
ATOM 1478 O O   . ASP A 0 194 . 25.796  11.993  -28.002 1.00 79.95 194 A 1 
ATOM 1479 C CG  . ASP A 0 194 . 23.046  13.350  -29.067 1.00 79.95 194 A 1 
ATOM 1480 O OD1 . ASP A 0 194 . 23.837  13.330  -30.040 1.00 79.95 194 A 1 
ATOM 1481 O OD2 . ASP A 0 194 . 22.197  14.277  -29.068 1.00 79.95 194 A 1 
ATOM 1482 N N   . ASP A 0 195 . 25.689  9.895   -28.842 1.00 79.04 195 A 1 
ATOM 1483 C CA  . ASP A 0 195 . 27.089  9.733   -29.249 1.00 79.04 195 A 1 
ATOM 1484 C C   . ASP A 0 195 . 27.508  10.749  -30.324 1.00 79.04 195 A 1 
ATOM 1485 C CB  . ASP A 0 195 . 27.280  8.346   -29.888 1.00 79.04 195 A 1 
ATOM 1486 O O   . ASP A 0 195 . 26.903  10.831  -31.400 1.00 79.04 195 A 1 
ATOM 1487 C CG  . ASP A 0 195 . 27.508  7.191   -28.921 1.00 79.04 195 A 1 
ATOM 1488 O OD1 . ASP A 0 195 . 28.466  7.317   -28.134 1.00 79.04 195 A 1 
ATOM 1489 O OD2 . ASP A 0 195 . 26.887  6.127   -29.151 1.00 79.04 195 A 1 
ATOM 1490 N N   . GLN A 0 196 . 28.623  11.452  -30.114 1.00 74.10 196 A 1 
ATOM 1491 C CA  . GLN A 0 196 . 29.268  12.320  -31.106 1.00 74.10 196 A 1 
ATOM 1492 C C   . GLN A 0 196 . 30.776  12.084  -31.132 1.00 74.10 196 A 1 
ATOM 1493 C CB  . GLN A 0 196 . 28.953  13.798  -30.810 1.00 74.10 196 A 1 
ATOM 1494 O O   . GLN A 0 196 . 31.433  12.093  -30.096 1.00 74.10 196 A 1 
ATOM 1495 C CG  . GLN A 0 196 . 27.463  14.068  -31.040 1.00 74.10 196 A 1 
ATOM 1496 C CD  . GLN A 0 196 . 26.980  15.461  -30.673 1.00 74.10 196 A 1 
ATOM 1497 N NE2 . GLN A 0 196 . 25.691  15.587  -30.450 1.00 74.10 196 A 1 
ATOM 1498 O OE1 . GLN A 0 196 . 27.691  16.458  -30.622 1.00 74.10 196 A 1 
ATOM 1499 N N   . TRP A 0 197 . 31.354  11.930  -32.325 1.00 73.09 197 A 1 
ATOM 1500 C CA  . TRP A 0 197 . 32.803  11.760  -32.470 1.00 73.09 197 A 1 
ATOM 1501 C C   . TRP A 0 197 . 33.348  12.386  -33.754 1.00 73.09 197 A 1 
ATOM 1502 C CB  . TRP A 0 197 . 33.176  10.274  -32.374 1.00 73.09 197 A 1 
ATOM 1503 O O   . TRP A 0 197 . 32.654  12.488  -34.772 1.00 73.09 197 A 1 
ATOM 1504 C CG  . TRP A 0 197 . 32.718  9.420   -33.517 1.00 73.09 197 A 1 
ATOM 1505 C CD1 . TRP A 0 197 . 33.446  9.145   -34.621 1.00 73.09 197 A 1 
ATOM 1506 C CD2 . TRP A 0 197 . 31.440  8.733   -33.694 1.00 73.09 197 A 1 
ATOM 1507 C CE2 . TRP A 0 197 . 31.469  8.050   -34.949 1.00 73.09 197 A 1 
ATOM 1508 C CE3 . TRP A 0 197 . 30.263  8.608   -32.926 1.00 73.09 197 A 1 
ATOM 1509 N NE1 . TRP A 0 197 . 32.713  8.343   -35.472 1.00 73.09 197 A 1 
ATOM 1510 C CH2 . TRP A 0 197 . 29.228  7.189   -34.626 1.00 73.09 197 A 1 
ATOM 1511 C CZ2 . TRP A 0 197 . 30.387  7.287   -35.418 1.00 73.09 197 A 1 
ATOM 1512 C CZ3 . TRP A 0 197 . 29.170  7.849   -33.387 1.00 73.09 197 A 1 
ATOM 1513 N N   . ALA A 0 198 . 34.617  12.781  -33.700 1.00 72.88 198 A 1 
ATOM 1514 C CA  . ALA A 0 198 . 35.421  13.228  -34.824 1.00 72.88 198 A 1 
ATOM 1515 C C   . ALA A 0 198 . 36.836  12.630  -34.736 1.00 72.88 198 A 1 
ATOM 1516 C CB  . ALA A 0 198 . 35.452  14.761  -34.849 1.00 72.88 198 A 1 
ATOM 1517 O O   . ALA A 0 198 . 37.430  12.596  -33.660 1.00 72.88 198 A 1 
ATOM 1518 N N   . GLU A 0 199 . 37.367  12.189  -35.873 1.00 69.25 199 A 1 
ATOM 1519 C CA  . GLU A 0 199 . 38.763  11.777  -36.054 1.00 69.25 199 A 1 
ATOM 1520 C C   . GLU A 0 199 . 39.334  12.543  -37.260 1.00 69.25 199 A 1 
ATOM 1521 C CB  . GLU A 0 199 . 38.870  10.251  -36.290 1.00 69.25 199 A 1 
ATOM 1522 O O   . GLU A 0 199 . 38.718  12.546  -38.332 1.00 69.25 199 A 1 
ATOM 1523 C CG  . GLU A 0 199 . 38.432  9.362   -35.106 1.00 69.25 199 A 1 
ATOM 1524 C CD  . GLU A 0 199 . 38.536  7.841   -35.387 1.00 69.25 199 A 1 
ATOM 1525 O OE1 . GLU A 0 199 . 38.300  7.043   -34.449 1.00 69.25 199 A 1 
ATOM 1526 O OE2 . GLU A 0 199 . 38.825  7.430   -36.539 1.00 69.25 199 A 1 
ATOM 1527 N N   . ASP A 0 200 . 40.496  13.170  -37.078 1.00 69.43 200 A 1 
ATOM 1528 C CA  . ASP A 0 200 . 41.318  13.804  -38.114 1.00 69.43 200 A 1 
ATOM 1529 C C   . ASP A 0 200 . 42.698  13.115  -38.145 1.00 69.43 200 A 1 
ATOM 1530 C CB  . ASP A 0 200 . 41.404  15.325  -37.863 1.00 69.43 200 A 1 
ATOM 1531 O O   . ASP A 0 200 . 43.218  12.644  -37.127 1.00 69.43 200 A 1 
ATOM 1532 C CG  . ASP A 0 200 . 41.993  16.144  -39.026 1.00 69.43 200 A 1 
ATOM 1533 O OD1 . ASP A 0 200 . 42.528  15.522  -39.976 1.00 69.43 200 A 1 
ATOM 1534 O OD2 . ASP A 0 200 . 41.887  17.391  -38.952 1.00 69.43 200 A 1 
ATOM 1535 N N   . TYR A 0 201 . 43.279  12.985  -39.333 1.00 63.34 201 A 1 
ATOM 1536 C CA  . TYR A 0 201 . 44.566  12.333  -39.541 1.00 63.34 201 A 1 
ATOM 1537 C C   . TYR A 0 201 . 45.271  12.885  -40.778 1.00 63.34 201 A 1 
ATOM 1538 C CB  . TYR A 0 201 . 44.367  10.809  -39.671 1.00 63.34 201 A 1 
ATOM 1539 O O   . TYR A 0 201 . 45.065  12.379  -41.890 1.00 63.34 201 A 1 
ATOM 1540 C CG  . TYR A 0 201 . 45.680  10.051  -39.789 1.00 63.34 201 A 1 
ATOM 1541 C CD1 . TYR A 0 201 . 46.044  9.397   -40.985 1.00 63.34 201 A 1 
ATOM 1542 C CD2 . TYR A 0 201 . 46.584  10.093  -38.717 1.00 63.34 201 A 1 
ATOM 1543 C CE1 . TYR A 0 201 . 47.310  8.784   -41.101 1.00 63.34 201 A 1 
ATOM 1544 C CE2 . TYR A 0 201 . 47.850  9.500   -38.826 1.00 63.34 201 A 1 
ATOM 1545 O OH  . TYR A 0 201 . 49.492  8.384   -40.135 1.00 63.34 201 A 1 
ATOM 1546 C CZ  . TYR A 0 201 . 48.220  8.856   -40.023 1.00 63.34 201 A 1 
ATOM 1547 N N   . ASP A 0 202 . 46.177  13.841  -40.579 1.00 66.29 202 A 1 
ATOM 1548 C CA  . ASP A 0 202 . 47.045  14.344  -41.630 1.00 66.29 202 A 1 
ATOM 1549 C C   . ASP A 0 202 . 48.390  13.588  -41.620 1.00 66.29 202 A 1 
ATOM 1550 C CB  . ASP A 0 202 . 47.155  15.888  -41.567 1.00 66.29 202 A 1 
ATOM 1551 O O   . ASP A 0 202 . 49.124  13.426  -40.639 1.00 66.29 202 A 1 
ATOM 1552 C CG  . ASP A 0 202 . 46.412  16.661  -42.661 1.00 66.29 202 A 1 
ATOM 1553 O OD1 . ASP A 0 202 . 46.014  16.035  -43.674 1.00 66.29 202 A 1 
ATOM 1554 O OD2 . ASP A 0 202 . 46.434  17.915  -42.610 1.00 66.29 202 A 1 
ATOM 1555 N N   . SER A 0 203 . 48.742  13.039  -42.783 1.00 55.29 203 A 1 
ATOM 1556 C CA  . SER A 0 203 . 49.963  12.243  -42.946 1.00 55.29 203 A 1 
ATOM 1557 C C   . SER A 0 203 . 50.791  12.741  -44.122 1.00 55.29 203 A 1 
ATOM 1558 C CB  . SER A 0 203 . 49.630  10.750  -42.990 1.00 55.29 203 A 1 
ATOM 1559 O O   . SER A 0 203 . 50.541  12.421  -45.287 1.00 55.29 203 A 1 
ATOM 1560 O OG  . SER A 0 203 . 48.577  10.460  -43.889 1.00 55.29 203 A 1 
ATOM 1561 N N   . SER A 0 204 . 51.830  13.522  -43.812 1.00 56.76 204 A 1 
ATOM 1562 C CA  . SER A 0 204 . 52.709  14.138  -44.806 1.00 56.76 204 A 1 
ATOM 1563 C C   . SER A 0 204 . 54.042  13.395  -44.901 1.00 56.76 204 A 1 
ATOM 1564 C CB  . SER A 0 204 . 52.891  15.619  -44.483 1.00 56.76 204 A 1 
ATOM 1565 O O   . SER A 0 204 . 54.925  13.527  -44.051 1.00 56.76 204 A 1 
ATOM 1566 O OG  . SER A 0 204 . 53.480  16.305  -45.579 1.00 56.76 204 A 1 
ATOM 1567 N N   . TRP A 0 205 . 54.212  12.607  -45.971 1.00 46.01 205 A 1 
ATOM 1568 C CA  . TRP A 0 205 . 55.457  11.881  -46.243 1.00 46.01 205 A 1 
ATOM 1569 C C   . TRP A 0 205 . 56.173  12.408  -47.494 1.00 46.01 205 A 1 
ATOM 1570 C CB  . TRP A 0 205 . 55.200  10.369  -46.290 1.00 46.01 205 A 1 
ATOM 1571 O O   . TRP A 0 205 . 55.973  11.922  -48.612 1.00 46.01 205 A 1 
ATOM 1572 C CG  . TRP A 0 205 . 56.452  9.547   -46.196 1.00 46.01 205 A 1 
ATOM 1573 C CD1 . TRP A 0 205 . 57.269  9.536   -45.123 1.00 46.01 205 A 1 
ATOM 1574 C CD2 . TRP A 0 205 . 57.041  8.608   -47.148 1.00 46.01 205 A 1 
ATOM 1575 C CE2 . TRP A 0 205 . 58.235  8.068   -46.571 1.00 46.01 205 A 1 
ATOM 1576 C CE3 . TRP A 0 205 . 56.678  8.142   -48.431 1.00 46.01 205 A 1 
ATOM 1577 N NE1 . TRP A 0 205 . 58.334  8.687   -45.337 1.00 46.01 205 A 1 
ATOM 1578 C CH2 . TRP A 0 205 . 58.614  6.655   -48.509 1.00 46.01 205 A 1 
ATOM 1579 C CZ2 . TRP A 0 205 . 59.016  7.108   -47.238 1.00 46.01 205 A 1 
ATOM 1580 C CZ3 . TRP A 0 205 . 57.449  7.175   -49.104 1.00 46.01 205 A 1 
ATOM 1581 N N   . ASN A 0 206 . 57.076  13.380  -47.317 1.00 49.96 206 A 1 
ATOM 1582 C CA  . ASN A 0 206 . 57.877  13.955  -48.410 1.00 49.96 206 A 1 
ATOM 1583 C C   . ASN A 0 206 . 59.043  13.039  -48.861 1.00 49.96 206 A 1 
ATOM 1584 C CB  . ASN A 0 206 . 58.259  15.409  -48.074 1.00 49.96 206 A 1 
ATOM 1585 O O   . ASN A 0 206 . 60.232  13.365  -48.802 1.00 49.96 206 A 1 
ATOM 1586 C CG  . ASN A 0 206 . 57.177  16.367  -48.542 1.00 49.96 206 A 1 
ATOM 1587 N ND2 . ASN A 0 206 . 56.495  17.037  -47.646 1.00 49.96 206 A 1 
ATOM 1588 O OD1 . ASN A 0 206 . 56.941  16.505  -49.734 1.00 49.96 206 A 1 
ATOM 1589 N N   . GLY A 0 207 . 58.696  11.854  -49.370 1.00 42.21 207 A 1 
ATOM 1590 C CA  . GLY A 0 207 . 59.625  10.815  -49.814 1.00 42.21 207 A 1 
ATOM 1591 C C   . GLY A 0 207 . 60.435  11.149  -51.080 1.00 42.21 207 A 1 
ATOM 1592 O O   . GLY A 0 207 . 60.104  10.712  -52.178 1.00 42.21 207 A 1 
ATOM 1593 N N   . LYS A 0 208 . 61.580  11.829  -50.921 1.00 38.86 208 A 1 
ATOM 1594 C CA  . LYS A 0 208 . 62.735  11.851  -51.858 1.00 38.86 208 A 1 
ATOM 1595 C C   . LYS A 0 208 . 62.419  12.002  -53.361 1.00 38.86 208 A 1 
ATOM 1596 C CB  . LYS A 0 208 . 63.623  10.610  -51.630 1.00 38.86 208 A 1 
ATOM 1597 O O   . LYS A 0 208 . 62.753  11.128  -54.169 1.00 38.86 208 A 1 
ATOM 1598 C CG  . LYS A 0 208 . 64.233  10.558  -50.230 1.00 38.86 208 A 1 
ATOM 1599 C CD  . LYS A 0 208 . 65.250  9.417   -50.126 1.00 38.86 208 A 1 
ATOM 1600 C CE  . LYS A 0 208 . 65.804  9.438   -48.700 1.00 38.86 208 A 1 
ATOM 1601 N NZ  . LYS A 0 208 . 66.773  8.344   -48.459 1.00 38.86 208 A 1 
ATOM 1602 N N   . ALA A 0 209 . 61.978  13.184  -53.789 1.00 40.18 209 A 1 
ATOM 1603 C CA  . ALA A 0 209 . 61.815  13.549  -55.207 1.00 40.18 209 A 1 
ATOM 1604 C C   . ALA A 0 209 . 63.149  13.779  -55.986 1.00 40.18 209 A 1 
ATOM 1605 C CB  . ALA A 0 209 . 60.820  14.711  -55.278 1.00 40.18 209 A 1 
ATOM 1606 O O   . ALA A 0 209 . 63.320  14.744  -56.733 1.00 40.18 209 A 1 
ATOM 1607 N N   . GLY A 0 210 . 64.124  12.873  -55.829 1.00 38.78 210 A 1 
ATOM 1608 C CA  . GLY A 0 210 . 65.454  12.914  -56.459 1.00 38.78 210 A 1 
ATOM 1609 C C   . GLY A 0 210 . 65.674  11.914  -57.604 1.00 38.78 210 A 1 
ATOM 1610 O O   . GLY A 0 210 . 66.804  11.771  -58.071 1.00 38.78 210 A 1 
ATOM 1611 N N   . ALA A 0 211 . 64.635  11.190  -58.039 1.00 32.69 211 A 1 
ATOM 1612 C CA  . ALA A 0 211 . 64.788  9.939   -58.788 1.00 32.69 211 A 1 
ATOM 1613 C C   . ALA A 0 211 . 64.182  9.893   -60.208 1.00 32.69 211 A 1 
ATOM 1614 C CB  . ALA A 0 211 . 64.330  8.778   -57.892 1.00 32.69 211 A 1 
ATOM 1615 O O   . ALA A 0 211 . 63.852  8.804   -60.665 1.00 32.69 211 A 1 
ATOM 1616 N N   . TYR A 0 212 . 64.112  10.994  -60.974 1.00 32.19 212 A 1 
ATOM 1617 C CA  . TYR A 0 212 . 63.998  10.872  -62.443 1.00 32.19 212 A 1 
ATOM 1618 C C   . TYR A 0 212 . 64.678  12.012  -63.216 1.00 32.19 212 A 1 
ATOM 1619 C CB  . TYR A 0 212 . 62.547  10.625  -62.904 1.00 32.19 212 A 1 
ATOM 1620 O O   . TYR A 0 212 . 64.177  13.124  -63.329 1.00 32.19 212 A 1 
ATOM 1621 C CG  . TYR A 0 212 . 62.435  9.459   -63.881 1.00 32.19 212 A 1 
ATOM 1622 C CD1 . TYR A 0 212 . 62.410  9.673   -65.274 1.00 32.19 212 A 1 
ATOM 1623 C CD2 . TYR A 0 212 . 62.350  8.144   -63.383 1.00 32.19 212 A 1 
ATOM 1624 C CE1 . TYR A 0 212 . 62.288  8.577   -66.158 1.00 32.19 212 A 1 
ATOM 1625 C CE2 . TYR A 0 212 . 62.233  7.048   -64.255 1.00 32.19 212 A 1 
ATOM 1626 O OH  . TYR A 0 212 . 62.030  6.199   -66.481 1.00 32.19 212 A 1 
ATOM 1627 C CZ  . TYR A 0 212 . 62.188  7.264   -65.647 1.00 32.19 212 A 1 
ATOM 1628 N N   . GLY A 0 213 . 65.845  11.702  -63.784 1.00 34.43 213 A 1 
ATOM 1629 C CA  . GLY A 0 213 . 66.659  12.635  -64.569 1.00 34.43 213 A 1 
ATOM 1630 C C   . GLY A 0 213 . 67.618  11.936  -65.533 1.00 34.43 213 A 1 
ATOM 1631 O O   . GLY A 0 213 . 68.649  12.498  -65.899 1.00 34.43 213 A 1 
ATOM 1632 N N   . LYS A 0 214 . 67.314  10.694  -65.945 1.00 35.67 214 A 1 
ATOM 1633 C CA  . LYS A 0 214 . 68.035  10.041  -67.046 1.00 35.67 214 A 1 
ATOM 1634 C C   . LYS A 0 214 . 67.677  10.766  -68.339 1.00 35.67 214 A 1 
ATOM 1635 C CB  . LYS A 0 214 . 67.714  8.537   -67.143 1.00 35.67 214 A 1 
ATOM 1636 O O   . LYS A 0 214 . 66.659  10.459  -68.954 1.00 35.67 214 A 1 
ATOM 1637 C CG  . LYS A 0 214 . 68.524  7.697   -66.145 1.00 35.67 214 A 1 
ATOM 1638 C CD  . LYS A 0 214 . 68.340  6.197   -66.424 1.00 35.67 214 A 1 
ATOM 1639 C CE  . LYS A 0 214 . 69.225  5.370   -65.482 1.00 35.67 214 A 1 
ATOM 1640 N NZ  . LYS A 0 214 . 69.075  3.911   -65.721 1.00 35.67 214 A 1 
ATOM 1641 N N   . GLY A 0 215 . 68.509  11.735  -68.719 1.00 33.63 215 A 1 
ATOM 1642 C CA  . GLY A 0 215 . 68.372  12.472  -69.969 1.00 33.63 215 A 1 
ATOM 1643 C C   . GLY A 0 215 . 68.219  11.504  -71.138 1.00 33.63 215 A 1 
ATOM 1644 O O   . GLY A 0 215 . 69.111  10.696  -71.402 1.00 33.63 215 A 1 
ATOM 1645 N N   . ALA A 0 216 . 67.068  11.568  -71.807 1.00 28.67 216 A 1 
ATOM 1646 C CA  . ALA A 0 216 . 66.814  10.783  -73.001 1.00 28.67 216 A 1 
ATOM 1647 C C   . ALA A 0 216 . 67.867  11.137  -74.058 1.00 28.67 216 A 1 
ATOM 1648 C CB  . ALA A 0 216 . 65.385  11.054  -73.486 1.00 28.67 216 A 1 
ATOM 1649 O O   . ALA A 0 216 . 68.071  12.308  -74.380 1.00 28.67 216 A 1 
ATOM 1650 N N   . SER A 0 217 . 68.539  10.122  -74.598 1.00 38.41 217 A 1 
ATOM 1651 C CA  . SER A 0 217 . 69.556  10.272  -75.636 1.00 38.41 217 A 1 
ATOM 1652 C C   . SER A 0 217 . 68.914  10.603  -76.990 1.00 38.41 217 A 1 
ATOM 1653 C CB  . SER A 0 217 . 70.419  9.005   -75.682 1.00 38.41 217 A 1 
ATOM 1654 O O   . SER A 0 217 . 68.820  9.750   -77.871 1.00 38.41 217 A 1 
ATOM 1655 O OG  . SER A 0 217 . 69.599  7.870   -75.878 1.00 38.41 217 A 1 
ATOM 1656 N N   . ALA A 0 218 . 68.463  11.848  -77.139 1.00 30.96 218 A 1 
ATOM 1657 C CA  . ALA A 0 218 . 68.000  12.465  -78.379 1.00 30.96 218 A 1 
ATOM 1658 C C   . ALA A 0 218 . 68.891  13.699  -78.631 1.00 30.96 218 A 1 
ATOM 1659 C CB  . ALA A 0 218 . 66.515  12.816  -78.209 1.00 30.96 218 A 1 
ATOM 1660 O O   . ALA A 0 218 . 68.951  14.597  -77.802 1.00 30.96 218 A 1 
ATOM 1661 N N   . ASN A 0 219 . 69.668  13.802  -79.705 1.00 34.83 219 A 1 
ATOM 1662 C CA  . ASN A 0 219 . 69.291  13.524  -81.084 1.00 34.83 219 A 1 
ATOM 1663 C C   . ASN A 0 219 . 70.488  13.116  -81.948 1.00 34.83 219 A 1 
ATOM 1664 C CB  . ASN A 0 219 . 68.704  14.831  -81.668 1.00 34.83 219 A 1 
ATOM 1665 O O   . ASN A 0 219 . 71.611  13.585  -81.756 1.00 34.83 219 A 1 
ATOM 1666 C CG  . ASN A 0 219 . 67.195  14.880  -81.623 1.00 34.83 219 A 1 
ATOM 1667 N ND2 . ASN A 0 219 . 66.610  16.046  -81.490 1.00 34.83 219 A 1 
ATOM 1668 O OD1 . ASN A 0 219 . 66.525  13.872  -81.738 1.00 34.83 219 A 1 
ATOM 1669 N N   . ALA A 0 220 . 70.200  12.349  -82.999 1.00 36.11 220 A 1 
ATOM 1670 C CA  . ALA A 0 220 . 71.072  12.271  -84.159 1.00 36.11 220 A 1 
ATOM 1671 C C   . ALA A 0 220 . 71.112  13.640  -84.864 1.00 36.11 220 A 1 
ATOM 1672 C CB  . ALA A 0 220 . 70.550  11.166  -85.086 1.00 36.11 220 A 1 
ATOM 1673 O O   . ALA A 0 220 . 70.094  14.113  -85.365 1.00 36.11 220 A 1 
ATOM 1674 N N   . ALA A 0 221 . 72.291  14.259  -84.926 1.00 35.77 221 A 1 
ATOM 1675 C CA  . ALA A 0 221 . 72.552  15.428  -85.758 1.00 35.77 221 A 1 
ATOM 1676 C C   . ALA A 0 221 . 73.596  15.052  -86.817 1.00 35.77 221 A 1 
ATOM 1677 C CB  . ALA A 0 221 . 72.959  16.610  -84.871 1.00 35.77 221 A 1 
ATOM 1678 O O   . ALA A 0 221 . 74.800  15.039  -86.568 1.00 35.77 221 A 1 
ATOM 1679 N N   . THR A 0 222 . 73.114  14.701  -88.008 1.00 36.29 222 A 1 
ATOM 1680 C CA  . THR A 0 222 . 73.935  14.442  -89.196 1.00 36.29 222 A 1 
ATOM 1681 C C   . THR A 0 222 . 74.742  15.684  -89.571 1.00 36.29 222 A 1 
ATOM 1682 C CB  . THR A 0 222 . 73.037  14.052  -90.383 1.00 36.29 222 A 1 
ATOM 1683 O O   . THR A 0 222 . 74.180  16.667  -90.050 1.00 36.29 222 A 1 
ATOM 1684 C CG2 . THR A 0 222 . 72.568  12.602  -90.288 1.00 36.29 222 A 1 
ATOM 1685 O OG1 . THR A 0 222 . 71.887  14.867  -90.405 1.00 36.29 222 A 1 
ATOM 1686 N N   . GLY A 0 223 . 76.062  15.627  -89.378 1.00 35.10 223 A 1 
ATOM 1687 C CA  . GLY A 0 223 . 76.986  16.735  -89.630 1.00 35.10 223 A 1 
ATOM 1688 C C   . GLY A 0 223 . 78.298  16.272  -90.261 1.00 35.10 223 A 1 
ATOM 1689 O O   . GLY A 0 223 . 79.360  16.400  -89.657 1.00 35.10 223 A 1 
ATOM 1690 N N   . SER A 0 224 . 78.242  15.716  -91.473 1.00 34.73 224 A 1 
ATOM 1691 C CA  . SER A 0 224 . 79.439  15.357  -92.247 1.00 34.73 224 A 1 
ATOM 1692 C C   . SER A 0 224 . 80.156  16.612  -92.762 1.00 34.73 224 A 1 
ATOM 1693 C CB  . SER A 0 224 . 79.076  14.428  -93.412 1.00 34.73 224 A 1 
ATOM 1694 O O   . SER A 0 224 . 79.916  17.061  -93.879 1.00 34.73 224 A 1 
ATOM 1695 O OG  . SER A 0 224 . 78.581  13.197  -92.921 1.00 34.73 224 A 1 
ATOM 1696 N N   . GLY A 0 225 . 81.055  17.174  -91.951 1.00 33.46 225 A 1 
ATOM 1697 C CA  . GLY A 0 225 . 81.895  18.314  -92.323 1.00 33.46 225 A 1 
ATOM 1698 C C   . GLY A 0 225 . 83.205  18.319  -91.539 1.00 33.46 225 A 1 
ATOM 1699 O O   . GLY A 0 225 . 83.209  18.494  -90.323 1.00 33.46 225 A 1 
ATOM 1700 N N   . TRP A 0 226 . 84.327  18.109  -92.229 1.00 29.37 226 A 1 
ATOM 1701 C CA  . TRP A 0 226 . 85.653  18.037  -91.609 1.00 29.37 226 A 1 
ATOM 1702 C C   . TRP A 0 226 . 86.077  19.412  -91.056 1.00 29.37 226 A 1 
ATOM 1703 C CB  . TRP A 0 226 . 86.670  17.468  -92.624 1.00 29.37 226 A 1 
ATOM 1704 O O   . TRP A 0 226 . 86.412  20.318  -91.814 1.00 29.37 226 A 1 
ATOM 1705 C CG  . TRP A 0 226 . 87.390  16.212  -92.223 1.00 29.37 226 A 1 
ATOM 1706 C CD1 . TRP A 0 226 . 86.819  14.997  -92.051 1.00 29.37 226 A 1 
ATOM 1707 C CD2 . TRP A 0 226 . 88.824  16.009  -92.009 1.00 29.37 226 A 1 
ATOM 1708 C CE2 . TRP A 0 226 . 89.048  14.629  -91.717 1.00 29.37 226 A 1 
ATOM 1709 C CE3 . TRP A 0 226 . 89.962  16.846  -92.048 1.00 29.37 226 A 1 
ATOM 1710 N NE1 . TRP A 0 226 . 87.792  14.064  -91.744 1.00 29.37 226 A 1 
ATOM 1711 C CH2 . TRP A 0 226 . 91.438  14.966  -91.530 1.00 29.37 226 A 1 
ATOM 1712 C CZ2 . TRP A 0 226 . 90.328  14.105  -91.481 1.00 29.37 226 A 1 
ATOM 1713 C CZ3 . TRP A 0 226 . 91.252  16.332  -91.811 1.00 29.37 226 A 1 
ATOM 1714 N N   . GLY A 0 227 . 86.103  19.544  -89.726 1.00 31.92 227 A 1 
ATOM 1715 C CA  . GLY A 0 227 . 86.824  20.609  -89.023 1.00 31.92 227 A 1 
ATOM 1716 C C   . GLY A 0 227 . 86.050  21.897  -88.710 1.00 31.92 227 A 1 
ATOM 1717 O O   . GLY A 0 227 . 86.264  22.922  -89.352 1.00 31.92 227 A 1 
ATOM 1718 N N   . LYS A 0 228 . 85.290  21.896  -87.604 1.00 34.77 228 A 1 
ATOM 1719 C CA  . LYS A 0 228 . 85.220  23.040  -86.670 1.00 34.77 228 A 1 
ATOM 1720 C C   . LYS A 0 228 . 84.779  22.590  -85.273 1.00 34.77 228 A 1 
ATOM 1721 C CB  . LYS A 0 228 . 84.333  24.178  -87.223 1.00 34.77 228 A 1 
ATOM 1722 O O   . LYS A 0 228 . 83.827  21.831  -85.133 1.00 34.77 228 A 1 
ATOM 1723 C CG  . LYS A 0 228 . 85.205  25.398  -87.580 1.00 34.77 228 A 1 
ATOM 1724 C CD  . LYS A 0 228 . 84.460  26.423  -88.440 1.00 34.77 228 A 1 
ATOM 1725 C CE  . LYS A 0 228 . 85.460  27.475  -88.938 1.00 34.77 228 A 1 
ATOM 1726 N NZ  . LYS A 0 228 . 84.798  28.508  -89.773 1.00 34.77 228 A 1 
ATOM 1727 N N   . SER A 0 229 . 85.515  23.045  -84.258 1.00 34.58 229 A 1 
ATOM 1728 C CA  . SER A 0 229 . 85.292  22.722  -82.843 1.00 34.58 229 A 1 
ATOM 1729 C C   . SER A 0 229 . 83.950  23.261  -82.345 1.00 34.58 229 A 1 
ATOM 1730 C CB  . SER A 0 229 . 86.416  23.339  -81.999 1.00 34.58 229 A 1 
ATOM 1731 O O   . SER A 0 229 . 83.649  24.434  -82.556 1.00 34.58 229 A 1 
ATOM 1732 O OG  . SER A 0 229 . 86.276  22.974  -80.644 1.00 34.58 229 A 1 
ATOM 1733 N N   . VAL A 0 230 . 83.185  22.426  -81.640 1.00 34.74 230 A 1 
ATOM 1734 C CA  . VAL A 0 230 . 81.985  22.825  -80.890 1.00 34.74 230 A 1 
ATOM 1735 C C   . VAL A 0 230 . 82.279  22.746  -79.392 1.00 34.74 230 A 1 
ATOM 1736 C CB  . VAL A 0 230 . 80.727  22.001  -81.265 1.00 34.74 230 A 1 
ATOM 1737 O O   . VAL A 0 230 . 82.319  21.663  -78.809 1.00 34.74 230 A 1 
ATOM 1738 C CG1 . VAL A 0 230 . 79.793  22.814  -82.165 1.00 34.74 230 A 1 
ATOM 1739 C CG2 . VAL A 0 230 . 81.005  20.651  -81.946 1.00 34.74 230 A 1 
ATOM 1740 N N   . ASP A 0 231 . 82.487  23.904  -78.759 1.00 32.36 231 A 1 
ATOM 1741 C CA  . ASP A 0 231 . 82.661  24.022  -77.306 1.00 32.36 231 A 1 
ATOM 1742 C C   . ASP A 0 231 . 81.319  23.849  -76.570 1.00 32.36 231 A 1 
ATOM 1743 C CB  . ASP A 0 231 . 83.372  25.341  -76.932 1.00 32.36 231 A 1 
ATOM 1744 O O   . ASP A 0 231 . 80.667  24.805  -76.155 1.00 32.36 231 A 1 
ATOM 1745 C CG  . ASP A 0 231 . 84.888  25.166  -76.791 1.00 32.36 231 A 1 
ATOM 1746 O OD1 . ASP A 0 231 . 85.320  24.473  -75.824 1.00 32.36 231 A 1 
ATOM 1747 O OD2 . ASP A 0 231 . 85.614  25.729  -77.638 1.00 32.36 231 A 1 
ATOM 1748 N N   . TYR A 0 232 . 80.914  22.596  -76.358 1.00 31.69 232 A 1 
ATOM 1749 C CA  . TYR A 0 232 . 79.821  22.252  -75.446 1.00 31.69 232 A 1 
ATOM 1750 C C   . TYR A 0 232 . 80.339  22.123  -74.009 1.00 31.69 232 A 1 
ATOM 1751 C CB  . TYR A 0 232 . 79.103  20.982  -75.920 1.00 31.69 232 A 1 
ATOM 1752 O O   . TYR A 0 232 . 80.623  21.026  -73.527 1.00 31.69 232 A 1 
ATOM 1753 C CG  . TYR A 0 232 . 78.284  21.173  -77.179 1.00 31.69 232 A 1 
ATOM 1754 C CD1 . TYR A 0 232 . 77.098  21.933  -77.137 1.00 31.69 232 A 1 
ATOM 1755 C CD2 . TYR A 0 232 . 78.693  20.574  -78.385 1.00 31.69 232 A 1 
ATOM 1756 C CE1 . TYR A 0 232 . 76.327  22.109  -78.302 1.00 31.69 232 A 1 
ATOM 1757 C CE2 . TYR A 0 232 . 77.914  20.732  -79.546 1.00 31.69 232 A 1 
ATOM 1758 O OH  . TYR A 0 232 . 76.013  21.676  -80.646 1.00 31.69 232 A 1 
ATOM 1759 C CZ  . TYR A 0 232 . 76.740  21.509  -79.512 1.00 31.69 232 A 1 
ATOM 1760 N N   . LYS A 0 233 . 80.462  23.250  -73.295 1.00 32.36 233 A 1 
ATOM 1761 C CA  . LYS A 0 233 . 80.830  23.258  -71.869 1.00 32.36 233 A 1 
ATOM 1762 C C   . LYS A 0 233 . 79.755  23.904  -70.989 1.00 32.36 233 A 1 
ATOM 1763 C CB  . LYS A 0 233 . 82.230  23.867  -71.671 1.00 32.36 233 A 1 
ATOM 1764 O O   . LYS A 0 233 . 79.674  25.119  -70.875 1.00 32.36 233 A 1 
ATOM 1765 C CG  . LYS A 0 233 . 83.325  22.870  -72.091 1.00 32.36 233 A 1 
ATOM 1766 C CD  . LYS A 0 233 . 84.722  23.495  -71.997 1.00 32.36 233 A 1 
ATOM 1767 C CE  . LYS A 0 233 . 85.770  22.555  -72.616 1.00 32.36 233 A 1 
ATOM 1768 N NZ  . LYS A 0 233 . 86.631  23.285  -73.583 1.00 32.36 233 A 1 
ATOM 1769 N N   . LYS A 0 234 . 79.057  23.027  -70.255 1.00 31.34 234 A 1 
ATOM 1770 C CA  . LYS A 0 234 . 78.436  23.269  -68.934 1.00 31.34 234 A 1 
ATOM 1771 C C   . LYS A 0 234 . 77.138  24.091  -68.861 1.00 31.34 234 A 1 
ATOM 1772 C CB  . LYS A 0 234 . 79.494  23.764  -67.927 1.00 31.34 234 A 1 
ATOM 1773 O O   . LYS A 0 234 . 76.983  24.917  -67.971 1.00 31.34 234 A 1 
ATOM 1774 C CG  . LYS A 0 234 . 80.723  22.853  -67.807 1.00 31.34 234 A 1 
ATOM 1775 C CD  . LYS A 0 234 . 81.630  23.386  -66.693 1.00 31.34 234 A 1 
ATOM 1776 C CE  . LYS A 0 234 . 82.844  22.475  -66.488 1.00 31.34 234 A 1 
ATOM 1777 N NZ  . LYS A 0 234 . 83.623  22.898  -65.296 1.00 31.34 234 A 1 
ATOM 1778 N N   . ALA A 0 235 . 76.139  23.746  -69.670 1.00 27.20 235 A 1 
ATOM 1779 C CA  . ALA A 0 235 . 74.739  24.072  -69.368 1.00 27.20 235 A 1 
ATOM 1780 C C   . ALA A 0 235 . 74.014  22.885  -68.690 1.00 27.20 235 A 1 
ATOM 1781 C CB  . ALA A 0 235 . 74.053  24.573  -70.648 1.00 27.20 235 A 1 
ATOM 1782 O O   . ALA A 0 235 . 73.129  22.300  -69.305 1.00 27.20 235 A 1 
ATOM 1783 N N   . SER A 0 236 . 74.431  22.489  -67.471 1.00 31.00 236 A 1 
ATOM 1784 C CA  . SER A 0 236 . 73.662  21.680  -66.479 1.00 31.00 236 A 1 
ATOM 1785 C C   . SER A 0 236 . 74.527  21.261  -65.273 1.00 31.00 236 A 1 
ATOM 1786 C CB  . SER A 0 236 . 73.036  20.396  -67.061 1.00 31.00 236 A 1 
ATOM 1787 O O   . SER A 0 236 . 75.104  20.176  -65.279 1.00 31.00 236 A 1 
ATOM 1788 O OG  . SER A 0 236 . 71.820  20.710  -67.702 1.00 31.00 236 A 1 
ATOM 1789 N N   . ALA A 0 237 . 74.634  22.138  -64.269 1.00 32.07 237 A 1 
ATOM 1790 C CA  . ALA A 0 237 . 75.075  21.894  -62.879 1.00 32.07 237 A 1 
ATOM 1791 C C   . ALA A 0 237 . 75.104  23.262  -62.156 1.00 32.07 237 A 1 
ATOM 1792 C CB  . ALA A 0 237 . 76.493  21.295  -62.847 1.00 32.07 237 A 1 
ATOM 1793 O O   . ALA A 0 237 . 75.688  24.195  -62.698 1.00 32.07 237 A 1 
ATOM 1794 N N   . ASP A 0 238 . 74.500  23.503  -60.991 1.00 33.54 238 A 1 
ATOM 1795 C CA  . ASP A 0 238 . 73.604  22.688  -60.161 1.00 33.54 238 A 1 
ATOM 1796 C C   . ASP A 0 238 . 72.517  23.608  -59.555 1.00 33.54 238 A 1 
ATOM 1797 C CB  . ASP A 0 238 . 74.402  22.025  -59.014 1.00 33.54 238 A 1 
ATOM 1798 O O   . ASP A 0 238 . 72.780  24.341  -58.607 1.00 33.54 238 A 1 
ATOM 1799 C CG  . ASP A 0 238 . 75.031  20.683  -59.387 1.00 33.54 238 A 1 
ATOM 1800 O OD1 . ASP A 0 238 . 74.257  19.714  -59.589 1.00 33.54 238 A 1 
ATOM 1801 O OD2 . ASP A 0 238 . 76.272  20.590  -59.435 1.00 33.54 238 A 1 
ATOM 1802 N N   . LYS A 0 239 . 71.273  23.559  -60.057 1.00 30.42 239 A 1 
ATOM 1803 C CA  . LYS A 0 239 . 70.095  24.129  -59.361 1.00 30.42 239 A 1 
ATOM 1804 C C   . LYS A 0 239 . 69.480  23.082  -58.418 1.00 30.42 239 A 1 
ATOM 1805 C CB  . LYS A 0 239 . 69.059  24.727  -60.343 1.00 30.42 239 A 1 
ATOM 1806 O O   . LYS A 0 239 . 68.315  22.720  -58.549 1.00 30.42 239 A 1 
ATOM 1807 C CG  . LYS A 0 239 . 69.293  26.205  -60.705 1.00 30.42 239 A 1 
ATOM 1808 C CD  . LYS A 0 239 . 67.970  26.815  -61.208 1.00 30.42 239 A 1 
ATOM 1809 C CE  . LYS A 0 239 . 68.071  28.327  -61.440 1.00 30.42 239 A 1 
ATOM 1810 N NZ  . LYS A 0 239 . 66.720  28.932  -61.587 1.00 30.42 239 A 1 
ATOM 1811 N N   . LYS A 0 240 . 70.280  22.532  -57.501 1.00 33.15 240 A 1 
ATOM 1812 C CA  . LYS A 0 240 . 69.816  21.515  -56.541 1.00 33.15 240 A 1 
ATOM 1813 C C   . LYS A 0 240 . 69.196  22.168  -55.311 1.00 33.15 240 A 1 
ATOM 1814 C CB  . LYS A 0 240 . 70.930  20.516  -56.212 1.00 33.15 240 A 1 
ATOM 1815 O O   . LYS A 0 240 . 69.789  22.203  -54.242 1.00 33.15 240 A 1 
ATOM 1816 C CG  . LYS A 0 240 . 71.129  19.558  -57.392 1.00 33.15 240 A 1 
ATOM 1817 C CD  . LYS A 0 240 . 72.216  18.538  -57.062 1.00 33.15 240 A 1 
ATOM 1818 C CE  . LYS A 0 240 . 72.347  17.543  -58.218 1.00 33.15 240 A 1 
ATOM 1819 N NZ  . LYS A 0 240 . 73.768  17.243  -58.482 1.00 33.15 240 A 1 
ATOM 1820 N N   . GLN A 0 241 . 67.995  22.698  -55.509 1.00 32.47 241 A 1 
ATOM 1821 C CA  . GLN A 0 241 . 67.097  23.116  -54.440 1.00 32.47 241 A 1 
ATOM 1822 C C   . GLN A 0 241 . 66.230  21.893  -54.102 1.00 32.47 241 A 1 
ATOM 1823 C CB  . GLN A 0 241 . 66.337  24.357  -54.940 1.00 32.47 241 A 1 
ATOM 1824 O O   . GLN A 0 241 . 65.350  21.526  -54.874 1.00 32.47 241 A 1 
ATOM 1825 C CG  . GLN A 0 241 . 65.858  25.278  -53.811 1.00 32.47 241 A 1 
ATOM 1826 C CD  . GLN A 0 241 . 65.389  26.641  -54.326 1.00 32.47 241 A 1 
ATOM 1827 N NE2 . GLN A 0 241 . 65.004  27.535  -53.444 1.00 32.47 241 A 1 
ATOM 1828 O OE1 . GLN A 0 241 . 65.385  26.946  -55.511 1.00 32.47 241 A 1 
ATOM 1829 N N   . ALA A 0 242 . 66.614  21.175  -53.046 1.00 35.84 242 A 1 
ATOM 1830 C CA  . ALA A 0 242 . 66.164  19.820  -52.729 1.00 35.84 242 A 1 
ATOM 1831 C C   . ALA A 0 242 . 66.590  19.478  -51.290 1.00 35.84 242 A 1 
ATOM 1832 C CB  . ALA A 0 242 . 66.891  18.872  -53.703 1.00 35.84 242 A 1 
ATOM 1833 O O   . ALA A 0 242 . 67.759  19.681  -50.974 1.00 35.84 242 A 1 
ATOM 1834 N N   . TYR A 0 243 . 65.768  18.928  -50.399 1.00 38.26 243 A 1 
ATOM 1835 C CA  . TYR A 0 243 . 64.305  18.767  -50.337 1.00 38.26 243 A 1 
ATOM 1836 C C   . TYR A 0 243 . 63.943  18.742  -48.839 1.00 38.26 243 A 1 
ATOM 1837 C CB  . TYR A 0 243 . 63.841  17.438  -50.974 1.00 38.26 243 A 1 
ATOM 1838 O O   . TYR A 0 243 . 64.768  18.299  -48.038 1.00 38.26 243 A 1 
ATOM 1839 C CG  . TYR A 0 243 . 63.411  17.524  -52.427 1.00 38.26 243 A 1 
ATOM 1840 C CD1 . TYR A 0 243 . 62.162  18.085  -52.757 1.00 38.26 243 A 1 
ATOM 1841 C CD2 . TYR A 0 243 . 64.230  17.001  -53.443 1.00 38.26 243 A 1 
ATOM 1842 C CE1 . TYR A 0 243 . 61.755  18.167  -54.103 1.00 38.26 243 A 1 
ATOM 1843 C CE2 . TYR A 0 243 . 63.837  17.097  -54.791 1.00 38.26 243 A 1 
ATOM 1844 O OH  . TYR A 0 243 . 62.177  17.668  -56.416 1.00 38.26 243 A 1 
ATOM 1845 C CZ  . TYR A 0 243 . 62.594  17.677  -55.124 1.00 38.26 243 A 1 
ATOM 1846 N N   . TRP A 0 244 . 62.740  19.185  -48.472 1.00 35.33 244 A 1 
ATOM 1847 C CA  . TRP A 0 244 . 62.198  18.994  -47.122 1.00 35.33 244 A 1 
ATOM 1848 C C   . TRP A 0 244 . 62.015  17.484  -46.877 1.00 35.33 244 A 1 
ATOM 1849 C CB  . TRP A 0 244 . 60.876  19.774  -46.992 1.00 35.33 244 A 1 
ATOM 1850 O O   . TRP A 0 244 . 61.492  16.798  -47.755 1.00 35.33 244 A 1 
ATOM 1851 C CG  . TRP A 0 244 . 60.951  21.259  -47.254 1.00 35.33 244 A 1 
ATOM 1852 C CD1 . TRP A 0 244 . 60.944  21.856  -48.469 1.00 35.33 244 A 1 
ATOM 1853 C CD2 . TRP A 0 244 . 60.939  22.356  -46.284 1.00 35.33 244 A 1 
ATOM 1854 C CE2 . TRP A 0 244 . 60.962  23.596  -46.992 1.00 35.33 244 A 1 
ATOM 1855 C CE3 . TRP A 0 244 . 60.870  22.437  -44.879 1.00 35.33 244 A 1 
ATOM 1856 N NE1 . TRP A 0 244 . 60.979  23.230  -48.321 1.00 35.33 244 A 1 
ATOM 1857 C CH2 . TRP A 0 244 . 60.841  24.880  -44.943 1.00 35.33 244 A 1 
ATOM 1858 C CZ2 . TRP A 0 244 . 60.922  24.843  -46.346 1.00 35.33 244 A 1 
ATOM 1859 C CZ3 . TRP A 0 244 . 60.813  23.677  -44.216 1.00 35.33 244 A 1 
ATOM 1860 N N   . ASN A 0 245 . 62.493  16.961  -45.743 1.00 43.27 245 A 1 
ATOM 1861 C CA  . ASN A 0 245 . 62.351  15.547  -45.348 1.00 43.27 245 A 1 
ATOM 1862 C C   . ASN A 0 245 . 61.541  15.442  -44.046 1.00 43.27 245 A 1 
ATOM 1863 C CB  . ASN A 0 245 . 63.717  14.842  -45.186 1.00 43.27 245 A 1 
ATOM 1864 O O   . ASN A 0 245 . 61.870  14.634  -43.178 1.00 43.27 245 A 1 
ATOM 1865 C CG  . ASN A 0 245 . 64.537  14.629  -46.439 1.00 43.27 245 A 1 
ATOM 1866 N ND2 . ASN A 0 245 . 65.798  14.982  -46.376 1.00 43.27 245 A 1 
ATOM 1867 O OD1 . ASN A 0 245 . 64.139  14.071  -47.451 1.00 43.27 245 A 1 
ATOM 1868 N N   . ASP A 0 246 . 60.532  16.292  -43.898 1.00 49.19 246 A 1 
ATOM 1869 C CA  . ASP A 0 246 . 59.688  16.277  -42.714 1.00 49.19 246 A 1 
ATOM 1870 C C   . ASP A 0 246 . 58.726  15.093  -42.844 1.00 49.19 246 A 1 
ATOM 1871 C CB  . ASP A 0 246 . 59.011  17.642  -42.519 1.00 49.19 246 A 1 
ATOM 1872 O O   . ASP A 0 246 . 57.968  14.987  -43.813 1.00 49.19 246 A 1 
ATOM 1873 C CG  . ASP A 0 246 . 60.031  18.792  -42.504 1.00 49.19 246 A 1 
ATOM 1874 O OD1 . ASP A 0 246 . 61.187  18.575  -42.069 1.00 49.19 246 A 1 
ATOM 1875 O OD2 . ASP A 0 246 . 59.700  19.864  -43.055 1.00 49.19 246 A 1 
ATOM 1876 N N   . GLU A 0 247 . 58.844  14.156  -41.905 1.00 53.33 247 A 1 
ATOM 1877 C CA  . GLU A 0 247 . 57.792  13.196  -41.596 1.00 53.33 247 A 1 
ATOM 1878 C C   . GLU A 0 247 . 56.992  13.839  -40.460 1.00 53.33 247 A 1 
ATOM 1879 C CB  . GLU A 0 247 . 58.371  11.810  -41.212 1.00 53.33 247 A 1 
ATOM 1880 O O   . GLU A 0 247 . 57.450  13.830  -39.311 1.00 53.33 247 A 1 
ATOM 1881 C CG  . GLU A 0 247 . 59.292  11.195  -42.284 1.00 53.33 247 A 1 
ATOM 1882 C CD  . GLU A 0 247 . 59.824  9.788   -41.937 1.00 53.33 247 A 1 
ATOM 1883 O OE1 . GLU A 0 247 . 59.887  8.940   -42.870 1.00 53.33 247 A 1 
ATOM 1884 O OE2 . GLU A 0 247 . 60.283  9.576   -40.784 1.00 53.33 247 A 1 
ATOM 1885 N N   . THR A 0 248 . 55.858  14.440  -40.822 1.00 58.02 248 A 1 
ATOM 1886 C CA  . THR A 0 248 . 54.856  14.966  -39.888 1.00 58.02 248 A 1 
ATOM 1887 C C   . THR A 0 248 . 53.633  14.062  -39.964 1.00 58.02 248 A 1 
ATOM 1888 C CB  . THR A 0 248 . 54.468  16.427  -40.172 1.00 58.02 248 A 1 
ATOM 1889 O O   . THR A 0 248 . 53.160  13.734  -41.057 1.00 58.02 248 A 1 
ATOM 1890 C CG2 . THR A 0 248 . 53.596  17.024  -39.067 1.00 58.02 248 A 1 
ATOM 1891 O OG1 . THR A 0 248 . 55.615  17.248  -40.232 1.00 58.02 248 A 1 
ATOM 1892 N N   . SER A 0 249 . 53.183  13.615  -38.799 1.00 56.74 249 A 1 
ATOM 1893 C CA  . SER A 0 249 . 51.901  12.952  -38.591 1.00 56.74 249 A 1 
ATOM 1894 C C   . SER A 0 249 . 51.359  13.526  -37.301 1.00 56.74 249 A 1 
ATOM 1895 C CB  . SER A 0 249 . 52.091  11.432  -38.492 1.00 56.74 249 A 1 
ATOM 1896 O O   . SER A 0 249 . 51.927  13.243  -36.244 1.00 56.74 249 A 1 
ATOM 1897 O OG  . SER A 0 249 . 50.962  10.713  -38.004 1.00 56.74 249 A 1 
ATOM 1898 N N   . ASP A 0 250 . 50.315  14.317  -37.442 1.00 65.22 250 A 1 
ATOM 1899 C CA  . ASP A 0 250 . 49.354  14.649  -36.402 1.00 65.22 250 A 1 
ATOM 1900 C C   . ASP A 0 250 . 48.274  13.541  -36.389 1.00 65.22 250 A 1 
ATOM 1901 C CB  . ASP A 0 250 . 48.823  16.084  -36.651 1.00 65.22 250 A 1 
ATOM 1902 O O   . ASP A 0 250 . 48.295  12.594  -37.199 1.00 65.22 250 A 1 
ATOM 1903 C CG  . ASP A 0 250 . 48.616  16.377  -38.140 1.00 65.22 250 A 1 
ATOM 1904 O OD1 . ASP A 0 250 . 48.053  15.469  -38.783 1.00 65.22 250 A 1 
ATOM 1905 O OD2 . ASP A 0 250 . 49.212  17.350  -38.670 1.00 65.22 250 A 1 
ATOM 1906 N N   . TRP A 0 251 . 47.420  13.576  -35.374 1.00 65.66 251 A 1 
ATOM 1907 C CA  . TRP A 0 251 . 46.193  12.795  -35.254 1.00 65.66 251 A 1 
ATOM 1908 C C   . TRP A 0 251 . 45.396  13.423  -34.123 1.00 65.66 251 A 1 
ATOM 1909 C CB  . TRP A 0 251 . 46.470  11.320  -34.919 1.00 65.66 251 A 1 
ATOM 1910 O O   . TRP A 0 251 . 45.852  13.387  -32.979 1.00 65.66 251 A 1 
ATOM 1911 C CG  . TRP A 0 251 . 45.239  10.487  -34.699 1.00 65.66 251 A 1 
ATOM 1912 C CD1 . TRP A 0 251 . 44.372  10.100  -35.661 1.00 65.66 251 A 1 
ATOM 1913 C CD2 . TRP A 0 251 . 44.620  10.074  -33.438 1.00 65.66 251 A 1 
ATOM 1914 C CE2 . TRP A 0 251 . 43.428  9.344   -33.734 1.00 65.66 251 A 1 
ATOM 1915 C CE3 . TRP A 0 251 . 44.908  10.295  -32.074 1.00 65.66 251 A 1 
ATOM 1916 N NE1 . TRP A 0 251 . 43.314  9.412   -35.104 1.00 65.66 251 A 1 
ATOM 1917 C CH2 . TRP A 0 251 . 42.943  9.009   -31.389 1.00 65.66 251 A 1 
ATOM 1918 C CZ2 . TRP A 0 251 . 42.607  8.795   -32.738 1.00 65.66 251 A 1 
ATOM 1919 C CZ3 . TRP A 0 251 . 44.080  9.770   -31.064 1.00 65.66 251 A 1 
ATOM 1920 N N   . ASP A 0 252 . 44.229  13.960  -34.454 1.00 74.44 252 A 1 
ATOM 1921 C CA  . ASP A 0 252 . 43.351  14.613  -33.493 1.00 74.44 252 A 1 
ATOM 1922 C C   . ASP A 0 252 . 42.059  13.800  -33.396 1.00 74.44 252 A 1 
ATOM 1923 C CB  . ASP A 0 252 . 43.077  16.075  -33.892 1.00 74.44 252 A 1 
ATOM 1924 O O   . ASP A 0 252 . 41.429  13.465  -34.404 1.00 74.44 252 A 1 
ATOM 1925 C CG  . ASP A 0 252 . 44.296  17.013  -33.851 1.00 74.44 252 A 1 
ATOM 1926 O OD1 . ASP A 0 252 . 45.351  16.621  -33.302 1.00 74.44 252 A 1 
ATOM 1927 O OD2 . ASP A 0 252 . 44.141  18.156  -34.344 1.00 74.44 252 A 1 
ATOM 1928 N N   . ALA A 0 253 . 41.640  13.488  -32.175 1.00 70.84 253 A 1 
ATOM 1929 C CA  . ALA A 0 253 . 40.355  12.863  -31.910 1.00 70.84 253 A 1 
ATOM 1930 C C   . ALA A 0 253 . 39.576  13.668  -30.878 1.00 70.84 253 A 1 
ATOM 1931 C CB  . ALA A 0 253 . 40.559  11.409  -31.488 1.00 70.84 253 A 1 
ATOM 1932 O O   . ALA A 0 253 . 40.116  14.111  -29.866 1.00 70.84 253 A 1 
ATOM 1933 N N   . TRP A 0 254 . 38.278  13.819  -31.119 1.00 76.55 254 A 1 
ATOM 1934 C CA  . TRP A 0 254 . 37.346  14.438  -30.188 1.00 76.55 254 A 1 
ATOM 1935 C C   . TRP A 0 254 . 36.092  13.583  -30.074 1.00 76.55 254 A 1 
ATOM 1936 C CB  . TRP A 0 254 . 37.011  15.864  -30.637 1.00 76.55 254 A 1 
ATOM 1937 O O   . TRP A 0 254 . 35.574  13.093  -31.079 1.00 76.55 254 A 1 
ATOM 1938 C CG  . TRP A 0 254 . 35.950  16.522  -29.809 1.00 76.55 254 A 1 
ATOM 1939 C CD1 . TRP A 0 254 . 36.135  17.029  -28.571 1.00 76.55 254 A 1 
ATOM 1940 C CD2 . TRP A 0 254 . 34.512  16.601  -30.058 1.00 76.55 254 A 1 
ATOM 1941 C CE2 . TRP A 0 254 . 33.890  17.209  -28.926 1.00 76.55 254 A 1 
ATOM 1942 C CE3 . TRP A 0 254 . 33.662  16.159  -31.096 1.00 76.55 254 A 1 
ATOM 1943 N NE1 . TRP A 0 254 . 34.926  17.439  -28.046 1.00 76.55 254 A 1 
ATOM 1944 C CH2 . TRP A 0 254 . 31.685  16.956  -29.896 1.00 76.55 254 A 1 
ATOM 1945 C CZ2 . TRP A 0 254 . 32.503  17.404  -28.843 1.00 76.55 254 A 1 
ATOM 1946 C CZ3 . TRP A 0 254 . 32.265  16.331  -31.015 1.00 76.55 254 A 1 
ATOM 1947 N N   . GLY A 0 255 . 35.578  13.444  -28.859 1.00 77.42 255 A 1 
ATOM 1948 C CA  . GLY A 0 255 . 34.317  12.772  -28.615 1.00 77.42 255 A 1 
ATOM 1949 C C   . GLY A 0 255 . 33.499  13.442  -27.529 1.00 77.42 255 A 1 
ATOM 1950 O O   . GLY A 0 255 . 34.011  14.178  -26.678 1.00 77.42 255 A 1 
ATOM 1951 N N   . ARG A 0 256 . 32.198  13.190  -27.605 1.00 78.78 256 A 1 
ATOM 1952 C CA  . ARG A 0 256 . 31.225  13.563  -26.599 1.00 78.78 256 A 1 
ATOM 1953 C C   . ARG A 0 256 . 30.127  12.516  -26.540 1.00 78.78 256 A 1 
ATOM 1954 C CB  . ARG A 0 256 . 30.698  14.961  -26.907 1.00 78.78 256 A 1 
ATOM 1955 O O   . ARG A 0 256 . 29.485  12.262  -27.555 1.00 78.78 256 A 1 
ATOM 1956 C CG  . ARG A 0 256 . 29.644  15.405  -25.894 1.00 78.78 256 A 1 
ATOM 1957 C CD  . ARG A 0 256 . 29.407  16.898  -26.104 1.00 78.78 256 A 1 
ATOM 1958 N NE  . ARG A 0 256 . 28.488  17.415  -25.087 1.00 78.78 256 A 1 
ATOM 1959 N NH1 . ARG A 0 256 . 26.649  17.719  -26.397 1.00 78.78 256 A 1 
ATOM 1960 N NH2 . ARG A 0 256 . 26.565  18.221  -24.229 1.00 78.78 256 A 1 
ATOM 1961 C CZ  . ARG A 0 256 . 27.251  17.803  -25.245 1.00 78.78 256 A 1 
ATOM 1962 N N   . ASP A 0 257 . 29.923  11.967  -25.358 1.00 78.36 257 A 1 
ATOM 1963 C CA  . ASP A 0 257 . 28.867  11.014  -25.040 1.00 78.36 257 A 1 
ATOM 1964 C C   . ASP A 0 257 . 27.862  11.710  -24.107 1.00 78.36 257 A 1 
ATOM 1965 C CB  . ASP A 0 257 . 29.512  9.741   -24.465 1.00 78.36 257 A 1 
ATOM 1966 O O   . ASP A 0 257 . 28.227  12.581  -23.312 1.00 78.36 257 A 1 
ATOM 1967 C CG  . ASP A 0 257 . 28.556  8.554   -24.340 1.00 78.36 257 A 1 
ATOM 1968 O OD1 . ASP A 0 257 . 27.349  8.772   -24.595 1.00 78.36 257 A 1 
ATOM 1969 O OD2 . ASP A 0 257 . 29.075  7.457   -24.023 1.00 78.36 257 A 1 
ATOM 1970 N N   . GLN A 0 258 . 26.577  11.427  -24.284 1.00 84.06 258 A 1 
ATOM 1971 C CA  . GLN A 0 258 . 25.487  12.097  -23.583 1.00 84.06 258 A 1 
ATOM 1972 C C   . GLN A 0 258 . 24.375  11.102  -23.269 1.00 84.06 258 A 1 
ATOM 1973 C CB  . GLN A 0 258 . 24.914  13.247  -24.425 1.00 84.06 258 A 1 
ATOM 1974 O O   . GLN A 0 258 . 23.453  10.927  -24.072 1.00 84.06 258 A 1 
ATOM 1975 C CG  . GLN A 0 258 . 25.762  14.518  -24.519 1.00 84.06 258 A 1 
ATOM 1976 C CD  . GLN A 0 258 . 24.855  15.737  -24.425 1.00 84.06 258 A 1 
ATOM 1977 N NE2 . GLN A 0 258 . 24.494  16.132  -23.225 1.00 84.06 258 A 1 
ATOM 1978 O OE1 . GLN A 0 258 . 24.484  16.412  -25.387 1.00 84.06 258 A 1 
ATOM 1979 N N   . ASP A 0 259 . 24.423  10.545  -22.065 1.00 84.60 259 A 1 
ATOM 1980 C CA  . ASP A 0 259 . 23.409  9.636   -21.546 1.00 84.60 259 A 1 
ATOM 1981 C C   . ASP A 0 259 . 22.353  10.400  -20.734 1.00 84.60 259 A 1 
ATOM 1982 C CB  . ASP A 0 259 . 24.071  8.533   -20.698 1.00 84.60 259 A 1 
ATOM 1983 O O   . ASP A 0 259 . 22.647  11.265  -19.904 1.00 84.60 259 A 1 
ATOM 1984 C CG  . ASP A 0 259 . 24.599  7.328   -21.493 1.00 84.60 259 A 1 
ATOM 1985 O OD1 . ASP A 0 259 . 24.145  7.141   -22.642 1.00 84.60 259 A 1 
ATOM 1986 O OD2 . ASP A 0 259 . 25.310  6.503   -20.869 1.00 84.60 259 A 1 
ATOM 1987 N N   . PHE A 0 260 . 21.081  10.053  -20.931 1.00 90.76 260 A 1 
ATOM 1988 C CA  . PHE A 0 260 . 19.969  10.527  -20.110 1.00 90.76 260 A 1 
ATOM 1989 C C   . PHE A 0 260 . 19.047  9.371   -19.735 1.00 90.76 260 A 1 
ATOM 1990 C CB  . PHE A 0 260 . 19.196  11.626  -20.851 1.00 90.76 260 A 1 
ATOM 1991 O O   . PHE A 0 260 . 18.409  8.768   -20.597 1.00 90.76 260 A 1 
ATOM 1992 C CG  . PHE A 0 260 . 17.930  12.068  -20.133 1.00 90.76 260 A 1 
ATOM 1993 C CD1 . PHE A 0 260 . 16.691  11.469  -20.435 1.00 90.76 260 A 1 
ATOM 1994 C CD2 . PHE A 0 260 . 18.002  13.044  -19.126 1.00 90.76 260 A 1 
ATOM 1995 C CE1 . PHE A 0 260 . 15.530  11.850  -19.738 1.00 90.76 260 A 1 
ATOM 1996 C CE2 . PHE A 0 260 . 16.841  13.437  -18.438 1.00 90.76 260 A 1 
ATOM 1997 C CZ  . PHE A 0 260 . 15.603  12.843  -18.745 1.00 90.76 260 A 1 
ATOM 1998 N N   . HIS A 0 261 . 18.874  9.126   -18.434 1.00 96.11 261 A 1 
ATOM 1999 C CA  . HIS A 0 261 . 17.991  8.080   -17.920 1.00 96.11 261 A 1 
ATOM 2000 C C   . HIS A 0 261 . 17.032  8.630   -16.863 1.00 96.11 261 A 1 
ATOM 2001 C CB  . HIS A 0 261 . 18.845  6.918   -17.387 1.00 96.11 261 A 1 
ATOM 2002 O O   . HIS A 0 261 . 17.430  8.932   -15.743 1.00 96.11 261 A 1 
ATOM 2003 C CG  . HIS A 0 261 . 18.108  5.616   -17.170 1.00 96.11 261 A 1 
ATOM 2004 C CD2 . HIS A 0 261 . 16.786  5.360   -17.417 1.00 96.11 261 A 1 
ATOM 2005 N ND1 . HIS A 0 261 . 18.736  4.408   -16.854 1.00 96.11 261 A 1 
ATOM 2006 C CE1 . HIS A 0 261 . 17.814  3.457   -16.997 1.00 96.11 261 A 1 
ATOM 2007 N NE2 . HIS A 0 261 . 16.631  3.998   -17.311 1.00 96.11 261 A 1 
ATOM 2008 N N   . GLU A 0 262 . 15.736  8.711   -17.176 1.00 97.32 262 A 1 
ATOM 2009 C CA  . GLU A 0 262 . 14.690  9.059   -16.205 1.00 97.32 262 A 1 
ATOM 2010 C C   . GLU A 0 262 . 13.752  7.872   -15.956 1.00 97.32 262 A 1 
ATOM 2011 C CB  . GLU A 0 262 . 13.908  10.311  -16.646 1.00 97.32 262 A 1 
ATOM 2012 O O   . GLU A 0 262 . 13.153  7.324   -16.882 1.00 97.32 262 A 1 
ATOM 2013 C CG  . GLU A 0 262 . 12.995  10.846  -15.521 1.00 97.32 262 A 1 
ATOM 2014 C CD  . GLU A 0 262 . 11.970  11.905  -15.968 1.00 97.32 262 A 1 
ATOM 2015 O OE1 . GLU A 0 262 . 11.475  12.665  -15.100 1.00 97.32 262 A 1 
ATOM 2016 O OE2 . GLU A 0 262 . 11.520  11.882  -17.139 1.00 97.32 262 A 1 
ATOM 2017 N N   . LYS A 0 263 . 13.550  7.530   -14.681 1.00 97.80 263 A 1 
ATOM 2018 C CA  . LYS A 0 263 . 12.524  6.595   -14.208 1.00 97.80 263 A 1 
ATOM 2019 C C   . LYS A 0 263 . 11.535  7.352   -13.331 1.00 97.80 263 A 1 
ATOM 2020 C CB  . LYS A 0 263 . 13.169  5.440   -13.429 1.00 97.80 263 A 1 
ATOM 2021 O O   . LYS A 0 263 . 11.928  7.950   -12.331 1.00 97.80 263 A 1 
ATOM 2022 C CG  . LYS A 0 263 . 14.123  4.595   -14.286 1.00 97.80 263 A 1 
ATOM 2023 C CD  . LYS A 0 263 . 14.847  3.569   -13.405 1.00 97.80 263 A 1 
ATOM 2024 C CE  . LYS A 0 263 . 16.020  2.928   -14.152 1.00 97.80 263 A 1 
ATOM 2025 N NZ  . LYS A 0 263 . 15.653  1.657   -14.816 1.00 97.80 263 A 1 
ATOM 2026 N N   . VAL A 0 264 . 10.250  7.291   -13.662 1.00 97.33 264 A 1 
ATOM 2027 C CA  . VAL A 0 264 . 9.153   7.853   -12.863 1.00 97.33 264 A 1 
ATOM 2028 C C   . VAL A 0 264 . 8.157   6.750   -12.542 1.00 97.33 264 A 1 
ATOM 2029 C CB  . VAL A 0 264 . 8.457   9.027   -13.578 1.00 97.33 264 A 1 
ATOM 2030 O O   . VAL A 0 264 . 7.697   6.055   -13.442 1.00 97.33 264 A 1 
ATOM 2031 C CG1 . VAL A 0 264 . 7.355   9.644   -12.704 1.00 97.33 264 A 1 
ATOM 2032 C CG2 . VAL A 0 264 . 9.457   10.141  -13.905 1.00 97.33 264 A 1 
ATOM 2033 N N   . SER A 0 265 . 7.782   6.624   -11.273 1.00 97.41 265 A 1 
ATOM 2034 C CA  . SER A 0 265 . 6.702   5.748   -10.817 1.00 97.41 265 A 1 
ATOM 2035 C C   . SER A 0 265 . 5.721   6.507   -9.927  1.00 97.41 265 A 1 
ATOM 2036 C CB  . SER A 0 265 . 7.244   4.494   -10.124 1.00 97.41 265 A 1 
ATOM 2037 O O   . SER A 0 265 . 6.117   7.393   -9.163  1.00 97.41 265 A 1 
ATOM 2038 O OG  . SER A 0 265 . 8.090   4.843   -9.049  1.00 97.41 265 A 1 
ATOM 2039 N N   . TYR A 0 266 . 4.437   6.181   -10.053 1.00 97.82 266 A 1 
ATOM 2040 C CA  . TYR A 0 266 . 3.369   6.701   -9.208  1.00 97.82 266 A 1 
ATOM 2041 C C   . TYR A 0 266 . 2.362   5.597   -8.891  1.00 97.82 266 A 1 
ATOM 2042 C CB  . TYR A 0 266 . 2.692   7.911   -9.863  1.00 97.82 266 A 1 
ATOM 2043 O O   . TYR A 0 266 . 1.747   5.030   -9.797  1.00 97.82 266 A 1 
ATOM 2044 C CG  . TYR A 0 266 . 1.568   8.510   -9.032  1.00 97.82 266 A 1 
ATOM 2045 C CD1 . TYR A 0 266 . 0.227   8.358   -9.432  1.00 97.82 266 A 1 
ATOM 2046 C CD2 . TYR A 0 266 . 1.862   9.201   -7.840  1.00 97.82 266 A 1 
ATOM 2047 C CE1 . TYR A 0 266 . -0.806  8.931   -8.663  1.00 97.82 266 A 1 
ATOM 2048 C CE2 . TYR A 0 266 . 0.829   9.756   -7.054  1.00 97.82 266 A 1 
ATOM 2049 O OH  . TYR A 0 266 . -1.541  10.158  -6.746  1.00 97.82 266 A 1 
ATOM 2050 C CZ  . TYR A 0 266 . -0.514  9.626   -7.469  1.00 97.82 266 A 1 
ATOM 2051 N N   . ASP A 0 267 . 2.182   5.338   -7.599  1.00 97.22 267 A 1 
ATOM 2052 C CA  . ASP A 0 267 . 1.346   4.272   -7.065  1.00 97.22 267 A 1 
ATOM 2053 C C   . ASP A 0 267 . 0.286   4.858   -6.129  1.00 97.22 267 A 1 
ATOM 2054 C CB  . ASP A 0 267 . 2.192   3.248   -6.290  1.00 97.22 267 A 1 
ATOM 2055 O O   . ASP A 0 267 . 0.610   5.614   -5.212  1.00 97.22 267 A 1 
ATOM 2056 C CG  . ASP A 0 267 . 3.337   2.601   -7.071  1.00 97.22 267 A 1 
ATOM 2057 O OD1 . ASP A 0 267 . 3.262   2.562   -8.321  1.00 97.22 267 A 1 
ATOM 2058 O OD2 . ASP A 0 267 . 4.215   2.021   -6.398  1.00 97.22 267 A 1 
ATOM 2059 N N   . VAL A 0 268 . -0.972  4.460   -6.308  1.00 97.55 268 A 1 
ATOM 2060 C CA  . VAL A 0 268 . -2.072  4.765   -5.384  1.00 97.55 268 A 1 
ATOM 2061 C C   . VAL A 0 268 . -2.710  3.460   -4.947  1.00 97.55 268 A 1 
ATOM 2062 C CB  . VAL A 0 268 . -3.123  5.705   -6.001  1.00 97.55 268 A 1 
ATOM 2063 O O   . VAL A 0 268 . -3.349  2.779   -5.749  1.00 97.55 268 A 1 
ATOM 2064 C CG1 . VAL A 0 268 . -4.207  6.066   -4.975  1.00 97.55 268 A 1 
ATOM 2065 C CG2 . VAL A 0 268 . -2.479  7.000   -6.495  1.00 97.55 268 A 1 
ATOM 2066 N N   . THR A 0 269 . -2.565  3.121   -3.669  1.00 96.89 269 A 1 
ATOM 2067 C CA  . THR A 0 269 . -3.132  1.909   -3.073  1.00 96.89 269 A 1 
ATOM 2068 C C   . THR A 0 269 . -4.161  2.274   -2.007  1.00 96.89 269 A 1 
ATOM 2069 C CB  . THR A 0 269 . -2.047  1.006   -2.467  1.00 96.89 269 A 1 
ATOM 2070 O O   . THR A 0 269 . -3.815  2.767   -0.934  1.00 96.89 269 A 1 
ATOM 2071 C CG2 . THR A 0 269 . -2.604  -0.375  -2.116  1.00 96.89 269 A 1 
ATOM 2072 O OG1 . THR A 0 269 . -0.958  0.799   -3.336  1.00 96.89 269 A 1 
ATOM 2073 N N   . ASP A 0 270 . -5.424  1.958   -2.273  1.00 97.38 270 A 1 
ATOM 2074 C CA  . ASP A 0 270 . -6.530  2.042   -1.324  1.00 97.38 270 A 1 
ATOM 2075 C C   . ASP A 0 270 . -6.888  0.639   -0.814  1.00 97.38 270 A 1 
ATOM 2076 C CB  . ASP A 0 270 . -7.761  2.676   -1.994  1.00 97.38 270 A 1 
ATOM 2077 O O   . ASP A 0 270 . -7.182  -0.273  -1.588  1.00 97.38 270 A 1 
ATOM 2078 C CG  . ASP A 0 270 . -7.820  4.204   -1.986  1.00 97.38 270 A 1 
ATOM 2079 O OD1 . ASP A 0 270 . -7.100  4.838   -1.184  1.00 97.38 270 A 1 
ATOM 2080 O OD2 . ASP A 0 270 . -8.748  4.716   -2.656  1.00 97.38 270 A 1 
ATOM 2081 N N   . ALA A 0 271 . -6.954  0.463   0.504   1.00 97.31 271 A 1 
ATOM 2082 C CA  . ALA A 0 271 . -7.432  -0.767  1.128   1.00 97.31 271 A 1 
ATOM 2083 C C   . ALA A 0 271 . -8.534  -0.470  2.148   1.00 97.31 271 A 1 
ATOM 2084 C CB  . ALA A 0 271 . -6.256  -1.538  1.734   1.00 97.31 271 A 1 
ATOM 2085 O O   . ALA A 0 271 . -8.394  0.401   3.003   1.00 97.31 271 A 1 
ATOM 2086 N N   . LYS A 0 272 . -9.635  -1.219  2.090   1.00 97.67 272 A 1 
ATOM 2087 C CA  . LYS A 0 272 . -10.759 -1.120  3.033   1.00 97.67 272 A 1 
ATOM 2088 C C   . LYS A 0 272 . -11.073 -2.500  3.580   1.00 97.67 272 A 1 
ATOM 2089 C CB  . LYS A 0 272 . -11.981 -0.482  2.349   1.00 97.67 272 A 1 
ATOM 2090 O O   . LYS A 0 272 . -11.219 -3.439  2.801   1.00 97.67 272 A 1 
ATOM 2091 C CG  . LYS A 0 272 . -11.741 1.012   2.082   1.00 97.67 272 A 1 
ATOM 2092 C CD  . LYS A 0 272 . -12.720 1.611   1.066   1.00 97.67 272 A 1 
ATOM 2093 C CE  . LYS A 0 272 . -12.258 3.050   0.777   1.00 97.67 272 A 1 
ATOM 2094 N NZ  . LYS A 0 272 . -12.450 3.446   -0.642  1.00 97.67 272 A 1 
ATOM 2095 N N   . SER A 0 273 . -11.215 -2.625  4.893   1.00 96.55 273 A 1 
ATOM 2096 C CA  . SER A 0 273 . -11.670 -3.855  5.541   1.00 96.55 273 A 1 
ATOM 2097 C C   . SER A 0 273 . -12.775 -3.565  6.544   1.00 96.55 273 A 1 
ATOM 2098 C CB  . SER A 0 273 . -10.521 -4.610  6.216   1.00 96.55 273 A 1 
ATOM 2099 O O   . SER A 0 273 . -12.644 -2.653  7.358   1.00 96.55 273 A 1 
ATOM 2100 O OG  . SER A 0 273 . -9.953  -3.847  7.258   1.00 96.55 273 A 1 
ATOM 2101 N N   . TYR A 0 274 . -13.814 -4.387  6.519   1.00 94.71 274 A 1 
ATOM 2102 C CA  . TYR A 0 274 . -14.885 -4.416  7.504   1.00 94.71 274 A 1 
ATOM 2103 C C   . TYR A 0 274 . -14.904 -5.804  8.129   1.00 94.71 274 A 1 
ATOM 2104 C CB  . TYR A 0 274 . -16.229 -4.103  6.835   1.00 94.71 274 A 1 
ATOM 2105 O O   . TYR A 0 274 . -14.886 -6.798  7.399   1.00 94.71 274 A 1 
ATOM 2106 C CG  . TYR A 0 274 . -16.252 -2.778  6.101   1.00 94.71 274 A 1 
ATOM 2107 C CD1 . TYR A 0 274 . -16.573 -1.600  6.799   1.00 94.71 274 A 1 
ATOM 2108 C CD2 . TYR A 0 274 . -15.916 -2.722  4.733   1.00 94.71 274 A 1 
ATOM 2109 C CE1 . TYR A 0 274 . -16.559 -0.360  6.134   1.00 94.71 274 A 1 
ATOM 2110 C CE2 . TYR A 0 274 . -15.899 -1.483  4.064   1.00 94.71 274 A 1 
ATOM 2111 O OH  . TYR A 0 274 . -16.201 0.895   4.120   1.00 94.71 274 A 1 
ATOM 2112 C CZ  . TYR A 0 274 . -16.220 -0.302  4.764   1.00 94.71 274 A 1 
ATOM 2113 N N   . LYS A 0 275 . -14.954 -5.867  9.455   1.00 92.03 275 A 1 
ATOM 2114 C CA  . LYS A 0 275 . -15.168 -7.093  10.214  1.00 92.03 275 A 1 
ATOM 2115 C C   . LYS A 0 275 . -16.282 -6.845  11.223  1.00 92.03 275 A 1 
ATOM 2116 C CB  . LYS A 0 275 . -13.857 -7.516  10.897  1.00 92.03 275 A 1 
ATOM 2117 O O   . LYS A 0 275 . -16.251 -5.824  11.906  1.00 92.03 275 A 1 
ATOM 2118 C CG  . LYS A 0 275 . -13.975 -8.897  11.555  1.00 92.03 275 A 1 
ATOM 2119 C CD  . LYS A 0 275 . -12.799 -9.178  12.495  1.00 92.03 275 A 1 
ATOM 2120 C CE  . LYS A 0 275 . -12.980 -10.588 13.065  1.00 92.03 275 A 1 
ATOM 2121 N NZ  . LYS A 0 275 . -12.082 -10.845 14.211  1.00 92.03 275 A 1 
ATOM 2122 N N   . ALA A 0 276 . -17.216 -7.777  11.333  1.00 87.73 276 A 1 
ATOM 2123 C CA  . ALA A 0 276 . -18.053 -7.905  12.518  1.00 87.73 276 A 1 
ATOM 2124 C C   . ALA A 0 276 . -17.806 -9.283  13.142  1.00 87.73 276 A 1 
ATOM 2125 C CB  . ALA A 0 276 . -19.521 -7.636  12.171  1.00 87.73 276 A 1 
ATOM 2126 O O   . ALA A 0 276 . -17.667 -10.277 12.422  1.00 87.73 276 A 1 
ATOM 2127 N N   . GLU A 0 277 . -17.682 -9.313  14.463  1.00 79.13 277 A 1 
ATOM 2128 C CA  . GLU A 0 277 . -17.826 -10.523 15.278  1.00 79.13 277 A 1 
ATOM 2129 C C   . GLU A 0 277 . -19.316 -10.705 15.623  1.00 79.13 277 A 1 
ATOM 2130 C CB  . GLU A 0 277 . -16.839 -10.463 16.458  1.00 79.13 277 A 1 
ATOM 2131 O O   . GLU A 0 277 . -20.145 -10.039 14.996  1.00 79.13 277 A 1 
ATOM 2132 C CG  . GLU A 0 277 . -15.404 -10.558 15.895  1.00 79.13 277 A 1 
ATOM 2133 C CD  . GLU A 0 277 . -14.269 -10.372 16.909  1.00 79.13 277 A 1 
ATOM 2134 O OE1 . GLU A 0 277 . -13.137 -10.783 16.543  1.00 79.13 277 A 1 
ATOM 2135 O OE2 . GLU A 0 277 . -14.451 -9.695  17.937  1.00 79.13 277 A 1 
ATOM 2136 N N   . SER A 0 278 . -19.673 -11.682 16.463  1.00 76.83 278 A 1 
ATOM 2137 C CA  . SER A 0 278 . -21.013 -12.282 16.407  1.00 76.83 278 A 1 
ATOM 2138 C C   . SER A 0 278 . -22.159 -11.277 16.560  1.00 76.83 278 A 1 
ATOM 2139 C CB  . SER A 0 278 . -21.199 -13.436 17.401  1.00 76.83 278 A 1 
ATOM 2140 O O   . SER A 0 278 . -22.070 -10.277 17.279  1.00 76.83 278 A 1 
ATOM 2141 O OG  . SER A 0 278 . -21.177 -12.929 18.709  1.00 76.83 278 A 1 
ATOM 2142 N N   . TYR A 0 279 . -23.251 -11.570 15.854  1.00 80.94 279 A 1 
ATOM 2143 C CA  . TYR A 0 279 . -24.550 -10.958 16.101  1.00 80.94 279 A 1 
ATOM 2144 C C   . TYR A 0 279 . -25.514 -12.034 16.564  1.00 80.94 279 A 1 
ATOM 2145 C CB  . TYR A 0 279 . -25.101 -10.267 14.849  1.00 80.94 279 A 1 
ATOM 2146 O O   . TYR A 0 279 . -25.866 -12.904 15.762  1.00 80.94 279 A 1 
ATOM 2147 C CG  . TYR A 0 279 . -26.524 -9.762  15.037  1.00 80.94 279 A 1 
ATOM 2148 C CD1 . TYR A 0 279 . -27.625 -10.444 14.484  1.00 80.94 279 A 1 
ATOM 2149 C CD2 . TYR A 0 279 . -26.755 -8.644  15.851  1.00 80.94 279 A 1 
ATOM 2150 C CE1 . TYR A 0 279 . -28.938 -9.966  14.648  1.00 80.94 279 A 1 
ATOM 2151 C CE2 . TYR A 0 279 . -28.062 -8.169  16.044  1.00 80.94 279 A 1 
ATOM 2152 O OH  . TYR A 0 279 . -30.384 -8.270  15.555  1.00 80.94 279 A 1 
ATOM 2153 C CZ  . TYR A 0 279 . -29.147 -8.804  15.409  1.00 80.94 279 A 1 
ATOM 2154 N N   . ASP A 0 280 . -25.978 -11.914 17.804  1.00 84.93 280 A 1 
ATOM 2155 C CA  . ASP A 0 280 . -26.963 -12.816 18.384  1.00 84.93 280 A 1 
ATOM 2156 C C   . ASP A 0 280 . -28.271 -12.057 18.646  1.00 84.93 280 A 1 
ATOM 2157 C CB  . ASP A 0 280 . -26.410 -13.496 19.649  1.00 84.93 280 A 1 
ATOM 2158 O O   . ASP A 0 280 . -28.287 -10.997 19.272  1.00 84.93 280 A 1 
ATOM 2159 C CG  . ASP A 0 280 . -25.220 -14.437 19.397  1.00 84.93 280 A 1 
ATOM 2160 O OD1 . ASP A 0 280 . -25.049 -14.907 18.249  1.00 84.93 280 A 1 
ATOM 2161 O OD2 . ASP A 0 280 . -24.505 -14.732 20.381  1.00 84.93 280 A 1 
ATOM 2162 N N   . GLU A 0 281 . -29.387 -12.611 18.173  1.00 87.31 281 A 1 
ATOM 2163 C CA  . GLU A 0 281 . -30.749 -12.243 18.573  1.00 87.31 281 A 1 
ATOM 2164 C C   . GLU A 0 281 . -31.393 -13.478 19.202  1.00 87.31 281 A 1 
ATOM 2165 C CB  . GLU A 0 281 . -31.554 -11.708 17.366  1.00 87.31 281 A 1 
ATOM 2166 O O   . GLU A 0 281 . -31.457 -14.522 18.557  1.00 87.31 281 A 1 
ATOM 2167 C CG  . GLU A 0 281 . -33.050 -11.483 17.682  1.00 87.31 281 A 1 
ATOM 2168 C CD  . GLU A 0 281 . -33.830 -10.691 16.610  1.00 87.31 281 A 1 
ATOM 2169 O OE1 . GLU A 0 281 . -34.846 -10.043 16.970  1.00 87.31 281 A 1 
ATOM 2170 O OE2 . GLU A 0 281 . -33.361 -10.489 15.467  1.00 87.31 281 A 1 
ATOM 2171 N N   . TRP A 0 282 . -31.877 -13.372 20.438  1.00 89.34 282 A 1 
ATOM 2172 C CA  . TRP A 0 282 . -32.504 -14.485 21.154  1.00 89.34 282 A 1 
ATOM 2173 C C   . TRP A 0 282 . -33.765 -14.048 21.897  1.00 89.34 282 A 1 
ATOM 2174 C CB  . TRP A 0 282 . -31.489 -15.159 22.090  1.00 89.34 282 A 1 
ATOM 2175 O O   . TRP A 0 282 . -33.893 -12.898 22.317  1.00 89.34 282 A 1 
ATOM 2176 C CG  . TRP A 0 282 . -30.883 -14.276 23.141  1.00 89.34 282 A 1 
ATOM 2177 C CD1 . TRP A 0 282 . -29.730 -13.584 23.007  1.00 89.34 282 A 1 
ATOM 2178 C CD2 . TRP A 0 282 . -31.393 -13.948 24.473  1.00 89.34 282 A 1 
ATOM 2179 C CE2 . TRP A 0 282 . -30.482 -13.038 25.091  1.00 89.34 282 A 1 
ATOM 2180 C CE3 . TRP A 0 282 . -32.538 -14.312 25.216  1.00 89.34 282 A 1 
ATOM 2181 N NE1 . TRP A 0 282 . -29.484 -12.858 24.155  1.00 89.34 282 A 1 
ATOM 2182 C CH2 . TRP A 0 282 . -31.858 -12.883 27.080  1.00 89.34 282 A 1 
ATOM 2183 C CZ2 . TRP A 0 282 . -30.702 -12.507 26.372  1.00 89.34 282 A 1 
ATOM 2184 C CZ3 . TRP A 0 282 . -32.766 -13.789 26.504  1.00 89.34 282 A 1 
ATOM 2185 N N   . ASP A 0 283 . -34.689 -14.991 22.055  1.00 85.96 283 A 1 
ATOM 2186 C CA  . ASP A 0 283 . -35.943 -14.849 22.791  1.00 85.96 283 A 1 
ATOM 2187 C C   . ASP A 0 283 . -36.155 -16.085 23.678  1.00 85.96 283 A 1 
ATOM 2188 C CB  . ASP A 0 283 . -37.103 -14.648 21.798  1.00 85.96 283 A 1 
ATOM 2189 O O   . ASP A 0 283 . -35.800 -17.206 23.302  1.00 85.96 283 A 1 
ATOM 2190 C CG  . ASP A 0 283 . -38.395 -14.120 22.438  1.00 85.96 283 A 1 
ATOM 2191 O OD1 . ASP A 0 283 . -38.331 -13.619 23.584  1.00 85.96 283 A 1 
ATOM 2192 O OD2 . ASP A 0 283 . -39.431 -14.158 21.736  1.00 85.96 283 A 1 
ATOM 2193 N N   . ASN A 0 284 . -36.703 -15.868 24.867  1.00 83.98 284 A 1 
ATOM 2194 C CA  . ASN A 0 284 . -36.995 -16.875 25.880  1.00 83.98 284 A 1 
ATOM 2195 C C   . ASN A 0 284 . -38.340 -16.517 26.511  1.00 83.98 284 A 1 
ATOM 2196 C CB  . ASN A 0 284 . -35.847 -16.891 26.909  1.00 83.98 284 A 1 
ATOM 2197 O O   . ASN A 0 284 . -38.417 -15.601 27.337  1.00 83.98 284 A 1 
ATOM 2198 C CG  . ASN A 0 284 . -36.052 -17.854 28.071  1.00 83.98 284 A 1 
ATOM 2199 N ND2 . ASN A 0 284 . -36.985 -17.602 28.960  1.00 83.98 284 A 1 
ATOM 2200 O OD1 . ASN A 0 284 . -35.308 -18.804 28.230  1.00 83.98 284 A 1 
ATOM 2201 N N   . HIS A 0 285 . -39.378 -17.263 26.149  1.00 82.15 285 A 1 
ATOM 2202 C CA  . HIS A 0 285 . -40.704 -17.145 26.737  1.00 82.15 285 A 1 
ATOM 2203 C C   . HIS A 0 285 . -40.990 -18.373 27.600  1.00 82.15 285 A 1 
ATOM 2204 C CB  . HIS A 0 285 . -41.736 -16.927 25.630  1.00 82.15 285 A 1 
ATOM 2205 O O   . HIS A 0 285 . -41.156 -19.479 27.080  1.00 82.15 285 A 1 
ATOM 2206 C CG  . HIS A 0 285 . -43.136 -16.772 26.163  1.00 82.15 285 A 1 
ATOM 2207 C CD2 . HIS A 0 285 . -44.155 -17.682 26.085  1.00 82.15 285 A 1 
ATOM 2208 N ND1 . HIS A 0 285 . -43.616 -15.687 26.854  1.00 82.15 285 A 1 
ATOM 2209 C CE1 . HIS A 0 285 . -44.890 -15.939 27.191  1.00 82.15 285 A 1 
ATOM 2210 N NE2 . HIS A 0 285 . -45.288 -17.128 26.705  1.00 82.15 285 A 1 
ATOM 2211 N N   . ASP A 0 286 . -41.040 -18.136 28.906  1.00 78.52 286 A 1 
ATOM 2212 C CA  . ASP A 0 286 . -41.344 -19.099 29.956  1.00 78.52 286 A 1 
ATOM 2213 C C   . ASP A 0 286 . -42.794 -18.877 30.423  1.00 78.52 286 A 1 
ATOM 2214 C CB  . ASP A 0 286 . -40.303 -18.917 31.073  1.00 78.52 286 A 1 
ATOM 2215 O O   . ASP A 0 286 . -43.205 -17.753 30.735  1.00 78.52 286 A 1 
ATOM 2216 C CG  . ASP A 0 286 . -40.368 -19.990 32.159  1.00 78.52 286 A 1 
ATOM 2217 O OD1 . ASP A 0 286 . -41.407 -20.688 32.213  1.00 78.52 286 A 1 
ATOM 2218 O OD2 . ASP A 0 286 . -39.362 -20.081 32.900  1.00 78.52 286 A 1 
ATOM 2219 N N   . ALA A 0 287 . -43.597 -19.941 30.392  1.00 77.02 287 A 1 
ATOM 2220 C CA  . ALA A 0 287 . -45.032 -19.913 30.673  1.00 77.02 287 A 1 
ATOM 2221 C C   . ALA A 0 287 . -45.443 -20.951 31.733  1.00 77.02 287 A 1 
ATOM 2222 C CB  . ALA A 0 287 . -45.788 -20.026 29.343  1.00 77.02 287 A 1 
ATOM 2223 O O   . ALA A 0 287 . -46.513 -21.583 31.617  1.00 77.02 287 A 1 
ATOM 2224 N N   . ASP A 0 288 . -44.580 -21.111 32.735  1.00 77.23 288 A 1 
ATOM 2225 C CA  . ASP A 0 288 . -44.665 -22.049 33.848  1.00 77.23 288 A 1 
ATOM 2226 C C   . ASP A 0 288 . -46.007 -21.991 34.619  1.00 77.23 288 A 1 
ATOM 2227 C CB  . ASP A 0 288 . -43.441 -21.812 34.767  1.00 77.23 288 A 1 
ATOM 2228 O O   . ASP A 0 288 . -46.684 -20.960 34.752  1.00 77.23 288 A 1 
ATOM 2229 C CG  . ASP A 0 288 . -42.740 -23.078 35.260  1.00 77.23 288 A 1 
ATOM 2230 O OD1 . ASP A 0 288 . -43.305 -24.176 35.029  1.00 77.23 288 A 1 
ATOM 2231 O OD2 . ASP A 0 288 . -41.753 -22.964 36.022  1.00 77.23 288 A 1 
ATOM 2232 N N   . LYS A 0 289 . -46.479 -23.158 35.078  1.00 70.61 289 A 1 
ATOM 2233 C CA  . LYS A 0 289 . -47.757 -23.311 35.804  1.00 70.61 289 A 1 
ATOM 2234 C C   . LYS A 0 289 . -47.648 -24.385 36.867  1.00 70.61 289 A 1 
ATOM 2235 C CB  . LYS A 0 289 . -48.917 -23.648 34.846  1.00 70.61 289 A 1 
ATOM 2236 O O   . LYS A 0 289 . -47.672 -25.578 36.563  1.00 70.61 289 A 1 
ATOM 2237 C CG  . LYS A 0 289 . -49.231 -22.473 33.922  1.00 70.61 289 A 1 
ATOM 2238 C CD  . LYS A 0 289 . -50.370 -22.749 32.940  1.00 70.61 289 A 1 
ATOM 2239 C CE  . LYS A 0 289 . -50.482 -21.557 31.978  1.00 70.61 289 A 1 
ATOM 2240 N NZ  . LYS A 0 289 . -49.287 -21.442 31.104  1.00 70.61 289 A 1 
ATOM 2241 N N   . TRP A 0 290 . -47.676 -23.986 38.135  1.00 69.67 290 A 1 
ATOM 2242 C CA  . TRP A 0 290 . -47.544 -24.899 39.272  1.00 69.67 290 A 1 
ATOM 2243 C C   . TRP A 0 290 . -48.789 -24.966 40.168  1.00 69.67 290 A 1 
ATOM 2244 C CB  . TRP A 0 290 . -46.268 -24.564 40.046  1.00 69.67 290 A 1 
ATOM 2245 O O   . TRP A 0 290 . -49.482 -23.985 40.448  1.00 69.67 290 A 1 
ATOM 2246 C CG  . TRP A 0 290 . -46.069 -23.119 40.360  1.00 69.67 290 A 1 
ATOM 2247 C CD1 . TRP A 0 290 . -45.412 -22.251 39.562  1.00 69.67 290 A 1 
ATOM 2248 C CD2 . TRP A 0 290 . -46.492 -22.340 41.522  1.00 69.67 290 A 1 
ATOM 2249 C CE2 . TRP A 0 290 . -46.045 -20.993 41.351  1.00 69.67 290 A 1 
ATOM 2250 C CE3 . TRP A 0 290 . -47.201 -22.640 42.709  1.00 69.67 290 A 1 
ATOM 2251 N NE1 . TRP A 0 290 . -45.395 -21.002 40.136  1.00 69.67 290 A 1 
ATOM 2252 C CH2 . TRP A 0 290 . -46.980 -20.333 43.486  1.00 69.67 290 A 1 
ATOM 2253 C CZ2 . TRP A 0 290 . -46.284 -20.000 42.312  1.00 69.67 290 A 1 
ATOM 2254 C CZ3 . TRP A 0 290 . -47.442 -21.648 43.681  1.00 69.67 290 A 1 
ATOM 2255 N N   . GLY A 0 291 . -49.070 -26.175 40.663  1.00 60.71 291 A 1 
ATOM 2256 C CA  . GLY A 0 291 . -50.148 -26.453 41.612  1.00 60.71 291 A 1 
ATOM 2257 C C   . GLY A 0 291 . -49.628 -26.659 43.035  1.00 60.71 291 A 1 
ATOM 2258 O O   . GLY A 0 291 . -49.082 -27.717 43.350  1.00 60.71 291 A 1 
ATOM 2259 N N   . ALA A 0 292 . -49.863 -25.697 43.929  1.00 58.57 292 A 1 
ATOM 2260 C CA  . ALA A 0 292 . -49.531 -25.817 45.346  1.00 58.57 292 A 1 
ATOM 2261 C C   . ALA A 0 292 . -50.643 -26.532 46.142  1.00 58.57 292 A 1 
ATOM 2262 C CB  . ALA A 0 292 . -49.194 -24.433 45.911  1.00 58.57 292 A 1 
ATOM 2263 O O   . ALA A 0 292 . -51.841 -26.271 45.980  1.00 58.57 292 A 1 
ATOM 2264 N N   . GLN A 0 293 . -50.239 -27.428 47.049  1.00 57.49 293 A 1 
ATOM 2265 C CA  . GLN A 0 293 . -51.135 -28.180 47.932  1.00 57.49 293 A 1 
ATOM 2266 C C   . GLN A 0 293 . -50.751 -27.976 49.404  1.00 57.49 293 A 1 
ATOM 2267 C CB  . GLN A 0 293 . -51.101 -29.678 47.580  1.00 57.49 293 A 1 
ATOM 2268 O O   . GLN A 0 293 . -49.669 -28.378 49.829  1.00 57.49 293 A 1 
ATOM 2269 C CG  . GLN A 0 293 . -51.696 -30.020 46.203  1.00 57.49 293 A 1 
ATOM 2270 C CD  . GLN A 0 293 . -51.776 -31.530 45.971  1.00 57.49 293 A 1 
ATOM 2271 N NE2 . GLN A 0 293 . -52.540 -32.001 45.012  1.00 57.49 293 A 1 
ATOM 2272 O OE1 . GLN A 0 293 . -51.176 -32.340 46.655  1.00 57.49 293 A 1 
ATOM 2273 N N   . ALA A 0 294 . -51.663 -27.408 50.197  1.00 50.68 294 A 1 
ATOM 2274 C CA  . ALA A 0 294 . -51.514 -27.268 51.645  1.00 50.68 294 A 1 
ATOM 2275 C C   . ALA A 0 294 . -52.616 -28.030 52.401  1.00 50.68 294 A 1 
ATOM 2276 C CB  . ALA A 0 294 . -51.462 -25.784 52.016  1.00 50.68 294 A 1 
ATOM 2277 O O   . ALA A 0 294 . -53.752 -28.155 51.935  1.00 50.68 294 A 1 
ATOM 2278 N N   . TRP A 0 295 . -52.262 -28.542 53.581  1.00 50.36 295 A 1 
ATOM 2279 C CA  . TRP A 0 295 . -53.110 -29.408 54.400  1.00 50.36 295 A 1 
ATOM 2280 C C   . TRP A 0 295 . -53.720 -28.640 55.574  1.00 50.36 295 A 1 
ATOM 2281 C CB  . TRP A 0 295 . -52.285 -30.601 54.906  1.00 50.36 295 A 1 
ATOM 2282 O O   . TRP A 0 295 . -52.991 -28.037 56.364  1.00 50.36 295 A 1 
ATOM 2283 C CG  . TRP A 0 295 . -51.818 -31.557 53.850  1.00 50.36 295 A 1 
ATOM 2284 C CD1 . TRP A 0 295 . -50.778 -31.364 53.006  1.00 50.36 295 A 1 
ATOM 2285 C CD2 . TRP A 0 295 . -52.384 -32.857 53.494  1.00 50.36 295 A 1 
ATOM 2286 C CE2 . TRP A 0 295 . -51.628 -33.395 52.409  1.00 50.36 295 A 1 
ATOM 2287 C CE3 . TRP A 0 295 . -53.472 -33.629 53.962  1.00 50.36 295 A 1 
ATOM 2288 N NE1 . TRP A 0 295 . -50.668 -32.441 52.149  1.00 50.36 295 A 1 
ATOM 2289 C CH2 . TRP A 0 295 . -53.017 -35.376 52.315  1.00 50.36 295 A 1 
ATOM 2290 C CZ2 . TRP A 0 295 . -51.935 -34.630 51.823  1.00 50.36 295 A 1 
ATOM 2291 C CZ3 . TRP A 0 295 . -53.782 -34.875 53.382  1.00 50.36 295 A 1 
ATOM 2292 N N   . GLY A 0 296 . -55.044 -28.709 55.716  1.00 55.11 296 A 1 
ATOM 2293 C CA  . GLY A 0 296 . -55.754 -28.313 56.927  1.00 55.11 296 A 1 
ATOM 2294 C C   . GLY A 0 296 . -56.018 -29.505 57.842  1.00 55.11 296 A 1 
ATOM 2295 O O   . GLY A 0 296 . -56.167 -30.637 57.387  1.00 55.11 296 A 1 
ATOM 2296 N N   . LYS A 0 297 . -56.072 -29.228 59.144  1.00 52.51 297 A 1 
ATOM 2297 C CA  . LYS A 0 297 . -56.760 -30.064 60.126  1.00 52.51 297 A 1 
ATOM 2298 C C   . LYS A 0 297 . -57.599 -29.142 60.989  1.00 52.51 297 A 1 
ATOM 2299 C CB  . LYS A 0 297 . -55.792 -30.882 60.993  1.00 52.51 297 A 1 
ATOM 2300 O O   . LYS A 0 297 . -57.052 -28.304 61.713  1.00 52.51 297 A 1 
ATOM 2301 C CG  . LYS A 0 297 . -55.056 -31.946 60.176  1.00 52.51 297 A 1 
ATOM 2302 C CD  . LYS A 0 297 . -54.334 -32.935 61.094  1.00 52.51 297 A 1 
ATOM 2303 C CE  . LYS A 0 297 . -53.667 -33.990 60.210  1.00 52.51 297 A 1 
ATOM 2304 N NZ  . LYS A 0 297 . -53.264 -35.178 60.996  1.00 52.51 297 A 1 
ATOM 2305 N N   . ASP A 0 298 . -58.905 -29.291 60.890  1.00 48.11 298 A 1 
ATOM 2306 C CA  . ASP A 0 298 . -59.789 -28.968 61.990  1.00 48.11 298 A 1 
ATOM 2307 C C   . ASP A 0 298 . -59.541 -29.940 63.162  1.00 48.11 298 A 1 
ATOM 2308 C CB  . ASP A 0 298 . -61.240 -28.939 61.487  1.00 48.11 298 A 1 
ATOM 2309 O O   . ASP A 0 298 . -58.646 -30.794 63.155  1.00 48.11 298 A 1 
ATOM 2310 C CG  . ASP A 0 298 . -61.713 -30.243 60.837  1.00 48.11 298 A 1 
ATOM 2311 O OD1 . ASP A 0 298 . -60.875 -31.166 60.686  1.00 48.11 298 A 1 
ATOM 2312 O OD2 . ASP A 0 298 . -62.900 -30.261 60.483  1.00 48.11 298 A 1 
ATOM 2313 N N   . GLY A 0 299 . -60.223 -29.683 64.268  1.00 45.18 299 A 1 
ATOM 2314 C CA  . GLY A 0 299 . -59.948 -30.337 65.537  1.00 45.18 299 A 1 
ATOM 2315 C C   . GLY A 0 299 . -60.948 -29.854 66.563  1.00 45.18 299 A 1 
ATOM 2316 O O   . GLY A 0 299 . -60.641 -28.996 67.397  1.00 45.18 299 A 1 
ATOM 2317 N N   . ASP A 0 300 . -62.153 -30.392 66.456  1.00 45.56 300 A 1 
ATOM 2318 C CA  . ASP A 0 300 . -63.281 -30.170 67.341  1.00 45.56 300 A 1 
ATOM 2319 C C   . ASP A 0 300 . -62.981 -30.754 68.736  1.00 45.56 300 A 1 
ATOM 2320 C CB  . ASP A 0 300 . -64.544 -30.759 66.677  1.00 45.56 300 A 1 
ATOM 2321 O O   . ASP A 0 300 . -63.284 -31.891 69.085  1.00 45.56 300 A 1 
ATOM 2322 C CG  . ASP A 0 300 . -64.519 -32.295 66.595  1.00 45.56 300 A 1 
ATOM 2323 O OD1 . ASP A 0 300 . -63.472 -32.825 66.149  1.00 45.56 300 A 1 
ATOM 2324 O OD2 . ASP A 0 300 . -65.462 -32.910 67.148  1.00 45.56 300 A 1 
ATOM 2325 N N   . ILE A 0 301 . -62.362 -29.964 69.620  1.00 40.22 301 A 1 
ATOM 2326 C CA  . ILE A 0 301 . -62.198 -30.384 71.024  1.00 40.22 301 A 1 
ATOM 2327 C C   . ILE A 0 301 . -63.535 -30.209 71.765  1.00 40.22 301 A 1 
ATOM 2328 C CB  . ILE A 0 301 . -60.964 -29.764 71.715  1.00 40.22 301 A 1 
ATOM 2329 O O   . ILE A 0 301 . -63.690 -29.352 72.643  1.00 40.22 301 A 1 
ATOM 2330 C CG1 . ILE A 0 301 . -59.694 -30.007 70.862  1.00 40.22 301 A 1 
ATOM 2331 C CG2 . ILE A 0 301 . -60.776 -30.399 73.113  1.00 40.22 301 A 1 
ATOM 2332 C CD1 . ILE A 0 301 . -58.385 -29.500 71.485  1.00 40.22 301 A 1 
ATOM 2333 N N   . TYR A 0 302 . -64.518 -31.040 71.416  1.00 36.23 302 A 1 
ATOM 2334 C CA  . TYR A 0 302 . -65.812 -31.088 72.077  1.00 36.23 302 A 1 
ATOM 2335 C C   . TYR A 0 302 . -65.669 -31.670 73.493  1.00 36.23 302 A 1 
ATOM 2336 C CB  . TYR A 0 302 . -66.824 -31.865 71.222  1.00 36.23 302 A 1 
ATOM 2337 O O   . TYR A 0 302 . -65.221 -32.797 73.700  1.00 36.23 302 A 1 
ATOM 2338 C CG  . TYR A 0 302 . -68.260 -31.663 71.676  1.00 36.23 302 A 1 
ATOM 2339 C CD1 . TYR A 0 302 . -68.840 -32.529 72.623  1.00 36.23 302 A 1 
ATOM 2340 C CD2 . TYR A 0 302 . -69.015 -30.599 71.145  1.00 36.23 302 A 1 
ATOM 2341 C CE1 . TYR A 0 302 . -70.172 -32.330 73.040  1.00 36.23 302 A 1 
ATOM 2342 C CE2 . TYR A 0 302 . -70.348 -30.401 71.551  1.00 36.23 302 A 1 
ATOM 2343 O OH  . TYR A 0 302 . -72.221 -31.091 72.884  1.00 36.23 302 A 1 
ATOM 2344 C CZ  . TYR A 0 302 . -70.930 -31.270 72.498  1.00 36.23 302 A 1 
ATOM 2345 N N   . GLY A 0 303 . -66.086 -30.902 74.504  1.00 36.02 303 A 1 
ATOM 2346 C CA  . GLY A 0 303 . -66.368 -31.453 75.833  1.00 36.02 303 A 1 
ATOM 2347 C C   . GLY A 0 303 . -65.179 -31.703 76.770  1.00 36.02 303 A 1 
ATOM 2348 O O   . GLY A 0 303 . -65.279 -32.564 77.640  1.00 36.02 303 A 1 
ATOM 2349 N N   . ALA A 0 304 . -64.087 -30.931 76.699  1.00 28.98 304 A 1 
ATOM 2350 C CA  . ALA A 0 304 . -62.998 -30.979 77.694  1.00 28.98 304 A 1 
ATOM 2351 C C   . ALA A 0 304 . -63.375 -30.398 79.089  1.00 28.98 304 A 1 
ATOM 2352 C CB  . ALA A 0 304 . -61.730 -30.357 77.089  1.00 28.98 304 A 1 
ATOM 2353 O O   . ALA A 0 304 . -62.595 -29.674 79.713  1.00 28.98 304 A 1 
ATOM 2354 N N   . SER A 0 305 . -64.568 -30.712 79.607  1.00 33.77 305 A 1 
ATOM 2355 C CA  . SER A 0 305 . -65.008 -30.384 80.964  1.00 33.77 305 A 1 
ATOM 2356 C C   . SER A 0 305 . -64.886 -31.608 81.885  1.00 33.77 305 A 1 
ATOM 2357 C CB  . SER A 0 305 . -66.413 -29.762 80.956  1.00 33.77 305 A 1 
ATOM 2358 O O   . SER A 0 305 . -65.435 -32.675 81.640  1.00 33.77 305 A 1 
ATOM 2359 O OG  . SER A 0 305 . -67.378 -30.641 80.421  1.00 33.77 305 A 1 
ATOM 2360 N N   . SER A 0 306 . -64.149 -31.440 82.988  1.00 32.99 306 A 1 
ATOM 2361 C CA  . SER A 0 306 . -63.919 -32.445 84.043  1.00 32.99 306 A 1 
ATOM 2362 C C   . SER A 0 306 . -63.270 -33.782 83.625  1.00 32.99 306 A 1 
ATOM 2363 C CB  . SER A 0 306 . -65.187 -32.666 84.895  1.00 32.99 306 A 1 
ATOM 2364 O O   . SER A 0 306 . -63.946 -34.794 83.541  1.00 32.99 306 A 1 
ATOM 2365 O OG  . SER A 0 306 . -66.301 -33.153 84.178  1.00 32.99 306 A 1 
ATOM 2366 N N   . TYR A 0 307 . -61.933 -33.823 83.516  1.00 28.81 307 A 1 
ATOM 2367 C CA  . TYR A 0 307 . -61.084 -34.693 84.366  1.00 28.81 307 A 1 
ATOM 2368 C C   . TYR A 0 307 . -59.575 -34.446 84.130  1.00 28.81 307 A 1 
ATOM 2369 C CB  . TYR A 0 307 . -61.389 -36.212 84.239  1.00 28.81 307 A 1 
ATOM 2370 O O   . TYR A 0 307 . -59.014 -34.794 83.096  1.00 28.81 307 A 1 
ATOM 2371 C CG  . TYR A 0 307 . -61.930 -36.852 85.520  1.00 28.81 307 A 1 
ATOM 2372 C CD1 . TYR A 0 307 . -61.041 -37.364 86.489  1.00 28.81 307 A 1 
ATOM 2373 C CD2 . TYR A 0 307 . -63.319 -36.956 85.745  1.00 28.81 307 A 1 
ATOM 2374 C CE1 . TYR A 0 307 . -61.534 -37.962 87.669  1.00 28.81 307 A 1 
ATOM 2375 C CE2 . TYR A 0 307 . -63.816 -37.531 86.930  1.00 28.81 307 A 1 
ATOM 2376 O OH  . TYR A 0 307 . -63.415 -38.616 89.026  1.00 28.81 307 A 1 
ATOM 2377 C CZ  . TYR A 0 307 . -62.927 -38.041 87.894  1.00 28.81 307 A 1 
ATOM 2378 N N   . GLY A 0 308 . -58.887 -33.910 85.143  1.00 30.65 308 A 1 
ATOM 2379 C CA  . GLY A 0 308 . -57.511 -34.285 85.520  1.00 30.65 308 A 1 
ATOM 2380 C C   . GLY A 0 308 . -56.297 -34.021 84.607  1.00 30.65 308 A 1 
ATOM 2381 O O   . GLY A 0 308 . -55.190 -33.971 85.148  1.00 30.65 308 A 1 
ATOM 2382 N N   . ARG A 0 309 . -56.407 -33.841 83.281  1.00 28.47 309 A 1 
ATOM 2383 C CA  . ARG A 0 309 . -55.220 -33.564 82.442  1.00 28.47 309 A 1 
ATOM 2384 C C   . ARG A 0 309 . -54.737 -32.130 82.654  1.00 28.47 309 A 1 
ATOM 2385 C CB  . ARG A 0 309 . -55.434 -33.895 80.950  1.00 28.47 309 A 1 
ATOM 2386 O O   . ARG A 0 309 . -55.262 -31.187 82.071  1.00 28.47 309 A 1 
ATOM 2387 C CG  . ARG A 0 309 . -55.392 -35.412 80.685  1.00 28.47 309 A 1 
ATOM 2388 C CD  . ARG A 0 309 . -55.402 -35.768 79.186  1.00 28.47 309 A 1 
ATOM 2389 N NE  . ARG A 0 309 . -54.073 -35.645 78.539  1.00 28.47 309 A 1 
ATOM 2390 N NH1 . ARG A 0 309 . -54.781 -35.882 76.360  1.00 28.47 309 A 1 
ATOM 2391 N NH2 . ARG A 0 309 . -52.606 -35.703 76.784  1.00 28.47 309 A 1 
ATOM 2392 C CZ  . ARG A 0 309 . -53.828 -35.743 77.238  1.00 28.47 309 A 1 
ATOM 2393 N N   . LYS A 0 310 . -53.682 -31.983 83.463  1.00 25.51 310 A 1 
ATOM 2394 C CA  . LYS A 0 310 . -52.844 -30.778 83.497  1.00 25.51 310 A 1 
ATOM 2395 C C   . LYS A 0 310 . -52.330 -30.498 82.082  1.00 25.51 310 A 1 
ATOM 2396 C CB  . LYS A 0 310 . -51.645 -30.972 84.446  1.00 25.51 310 A 1 
ATOM 2397 O O   . LYS A 0 310 . -51.387 -31.143 81.633  1.00 25.51 310 A 1 
ATOM 2398 C CG  . LYS A 0 310 . -52.002 -30.985 85.939  1.00 25.51 310 A 1 
ATOM 2399 C CD  . LYS A 0 310 . -50.711 -31.146 86.758  1.00 25.51 310 A 1 
ATOM 2400 C CE  . LYS A 0 310 . -50.982 -31.087 88.265  1.00 25.51 310 A 1 
ATOM 2401 N NZ  . LYS A 0 310 . -49.719 -31.219 89.036  1.00 25.51 310 A 1 
ATOM 2402 N N   . ALA A 0 311 . -52.925 -29.524 81.402  1.00 29.05 311 A 1 
ATOM 2403 C CA  . ALA A 0 311 . -52.398 -28.963 80.164  1.00 29.05 311 A 1 
ATOM 2404 C C   . ALA A 0 311 . -51.210 -28.035 80.477  1.00 29.05 311 A 1 
ATOM 2405 C CB  . ALA A 0 311 . -53.539 -28.289 79.391  1.00 29.05 311 A 1 
ATOM 2406 O O   . ALA A 0 311 . -51.259 -26.828 80.255  1.00 29.05 311 A 1 
ATOM 2407 N N   . SER A 0 312 . -50.137 -28.600 81.035  1.00 30.27 312 A 1 
ATOM 2408 C CA  . SER A 0 312 . -48.852 -27.920 81.177  1.00 30.27 312 A 1 
ATOM 2409 C C   . SER A 0 312 . -48.111 -27.937 79.840  1.00 30.27 312 A 1 
ATOM 2410 C CB  . SER A 0 312 . -48.027 -28.526 82.321  1.00 30.27 312 A 1 
ATOM 2411 O O   . SER A 0 312 . -47.070 -28.576 79.717  1.00 30.27 312 A 1 
ATOM 2412 O OG  . SER A 0 312 . -47.831 -29.910 82.115  1.00 30.27 312 A 1 
ATOM 2413 N N   . ASN A 0 313 . -48.638 -27.210 78.849  1.00 32.55 313 A 1 
ATOM 2414 C CA  . ASN A 0 313 . -47.755 -26.576 77.875  1.00 32.55 313 A 1 
ATOM 2415 C C   . ASN A 0 313 . -47.250 -25.296 78.542  1.00 32.55 313 A 1 
ATOM 2416 C CB  . ASN A 0 313 . -48.428 -26.399 76.498  1.00 32.55 313 A 1 
ATOM 2417 O O   . ASN A 0 313 . -47.864 -24.230 78.487  1.00 32.55 313 A 1 
ATOM 2418 C CG  . ASN A 0 313 . -47.693 -27.191 75.425  1.00 32.55 313 A 1 
ATOM 2419 N ND2 . ASN A 0 313 . -47.586 -26.678 74.223  1.00 32.55 313 A 1 
ATOM 2420 O OD1 . ASN A 0 313 . -47.209 -28.286 75.644  1.00 32.55 313 A 1 
ATOM 2421 N N   . GLU A 0 314 . -46.183 -25.485 79.309  1.00 29.40 314 A 1 
ATOM 2422 C CA  . GLU A 0 314 . -45.527 -24.463 80.106  1.00 29.40 314 A 1 
ATOM 2423 C C   . GLU A 0 314 . -45.044 -23.335 79.181  1.00 29.40 314 A 1 
ATOM 2424 C CB  . GLU A 0 314 . -44.408 -25.176 80.886  1.00 29.40 314 A 1 
ATOM 2425 O O   . GLU A 0 314 . -44.345 -23.575 78.196  1.00 29.40 314 A 1 
ATOM 2426 C CG  . GLU A 0 314 . -43.879 -24.412 82.103  1.00 29.40 314 A 1 
ATOM 2427 C CD  . GLU A 0 314 . -43.125 -25.359 83.056  1.00 29.40 314 A 1 
ATOM 2428 O OE1 . GLU A 0 314 . -43.374 -25.254 84.280  1.00 29.40 314 A 1 
ATOM 2429 O OE2 . GLU A 0 314 . -42.349 -26.205 82.560  1.00 29.40 314 A 1 
ATOM 2430 N N   . LYS A 0 315 . -45.461 -22.090 79.453  1.00 27.27 315 A 1 
ATOM 2431 C CA  . LYS A 0 315 . -45.009 -20.924 78.683  1.00 27.27 315 A 1 
ATOM 2432 C C   . LYS A 0 315 . -43.543 -20.626 79.005  1.00 27.27 315 A 1 
ATOM 2433 C CB  . LYS A 0 315 . -45.879 -19.679 78.953  1.00 27.27 315 A 1 
ATOM 2434 O O   . LYS A 0 315 . -43.255 -19.789 79.860  1.00 27.27 315 A 1 
ATOM 2435 C CG  . LYS A 0 315 . -47.086 -19.518 78.020  1.00 27.27 315 A 1 
ATOM 2436 C CD  . LYS A 0 315 . -47.595 -18.069 78.124  1.00 27.27 315 A 1 
ATOM 2437 C CE  . LYS A 0 315 . -48.675 -17.774 77.078  1.00 27.27 315 A 1 
ATOM 2438 N NZ  . LYS A 0 315 . -48.864 -16.310 76.905  1.00 27.27 315 A 1 
ATOM 2439 N N   . THR A 0 316 . -42.619 -21.226 78.264  1.00 28.97 316 A 1 
ATOM 2440 C CA  . THR A 0 316 . -41.186 -20.893 78.337  1.00 28.97 316 A 1 
ATOM 2441 C C   . THR A 0 316 . -40.821 -19.738 77.397  1.00 28.97 316 A 1 
ATOM 2442 C CB  . THR A 0 316 . -40.282 -22.127 78.175  1.00 28.97 316 A 1 
ATOM 2443 O O   . THR A 0 316 . -39.876 -19.811 76.618  1.00 28.97 316 A 1 
ATOM 2444 C CG2 . THR A 0 316 . -38.933 -21.932 78.868  1.00 28.97 316 A 1 
ATOM 2445 O OG1 . THR A 0 316 . -40.884 -23.226 78.814  1.00 28.97 316 A 1 
ATOM 2446 N N   . THR A 0 317 . -41.568 -18.632 77.465  1.00 31.05 317 A 1 
ATOM 2447 C CA  . THR A 0 317 . -41.119 -17.334 76.930  1.00 31.05 317 A 1 
ATOM 2448 C C   . THR A 0 317 . -41.665 -16.222 77.819  1.00 31.05 317 A 1 
ATOM 2449 C CB  . THR A 0 317 . -41.477 -17.100 75.452  1.00 31.05 317 A 1 
ATOM 2450 O O   . THR A 0 317 . -42.870 -15.975 77.890  1.00 31.05 317 A 1 
ATOM 2451 C CG2 . THR A 0 317 . -40.541 -16.057 74.840  1.00 31.05 317 A 1 
ATOM 2452 O OG1 . THR A 0 317 . -41.328 -18.281 74.701  1.00 31.05 317 A 1 
ATOM 2453 N N   . GLN A 0 318 . -40.756 -15.625 78.586  1.00 29.10 318 A 1 
ATOM 2454 C CA  . GLN A 0 318 . -41.039 -14.764 79.729  1.00 29.10 318 A 1 
ATOM 2455 C C   . GLN A 0 318 . -40.828 -13.287 79.362  1.00 29.10 318 A 1 
ATOM 2456 C CB  . GLN A 0 318 . -40.131 -15.229 80.884  1.00 29.10 318 A 1 
ATOM 2457 O O   . GLN A 0 318 . -39.850 -12.674 79.799  1.00 29.10 318 A 1 
ATOM 2458 C CG  . GLN A 0 318 . -40.363 -14.506 82.222  1.00 29.10 318 A 1 
ATOM 2459 C CD  . GLN A 0 318 . -39.083 -14.494 83.048  1.00 29.10 318 A 1 
ATOM 2460 N NE2 . GLN A 0 318 . -38.286 -13.453 82.960  1.00 29.10 318 A 1 
ATOM 2461 O OE1 . GLN A 0 318 . -38.750 -15.421 83.759  1.00 29.10 318 A 1 
ATOM 2462 N N   . ASP A 0 319 . -41.762 -12.698 78.616  1.00 35.59 319 A 1 
ATOM 2463 C CA  . ASP A 0 319 . -41.742 -11.254 78.358  1.00 35.59 319 A 1 
ATOM 2464 C C   . ASP A 0 319 . -42.208 -10.479 79.595  1.00 35.59 319 A 1 
ATOM 2465 C CB  . ASP A 0 319 . -42.519 -10.891 77.087  1.00 35.59 319 A 1 
ATOM 2466 O O   . ASP A 0 319 . -43.387 -10.405 79.944  1.00 35.59 319 A 1 
ATOM 2467 C CG  . ASP A 0 319 . -41.755 -11.282 75.817  1.00 35.59 319 A 1 
ATOM 2468 O OD1 . ASP A 0 319 . -40.506 -11.342 75.882  1.00 35.59 319 A 1 
ATOM 2469 O OD2 . ASP A 0 319 . -42.444 -11.524 74.807  1.00 35.59 319 A 1 
ATOM 2470 N N   . LYS A 0 320 . -41.226 -9.926  80.311  1.00 30.79 320 A 1 
ATOM 2471 C CA  . LYS A 0 320 . -41.379 -9.324  81.641  1.00 30.79 320 A 1 
ATOM 2472 C C   . LYS A 0 320 . -41.511 -7.792  81.588  1.00 30.79 320 A 1 
ATOM 2473 C CB  . LYS A 0 320 . -40.218 -9.825  82.522  1.00 30.79 320 A 1 
ATOM 2474 O O   . LYS A 0 320 . -40.795 -7.107  82.314  1.00 30.79 320 A 1 
ATOM 2475 C CG  . LYS A 0 320 . -40.433 -9.616  84.032  1.00 30.79 320 A 1 
ATOM 2476 C CD  . LYS A 0 320 . -39.103 -9.810  84.769  1.00 30.79 320 A 1 
ATOM 2477 C CE  . LYS A 0 320 . -39.276 -9.583  86.272  1.00 30.79 320 A 1 
ATOM 2478 N NZ  . LYS A 0 320 . -37.982 -9.751  86.980  1.00 30.79 320 A 1 
ATOM 2479 N N   . TYR A 0 321 . -42.418 -7.239  80.775  1.00 27.84 321 A 1 
ATOM 2480 C CA  . TYR A 0 321 . -42.702 -5.790  80.758  1.00 27.84 321 A 1 
ATOM 2481 C C   . TYR A 0 321 . -44.182 -5.448  80.473  1.00 27.84 321 A 1 
ATOM 2482 C CB  . TYR A 0 321 . -41.759 -5.076  79.764  1.00 27.84 321 A 1 
ATOM 2483 O O   . TYR A 0 321 . -44.747 -5.923  79.498  1.00 27.84 321 A 1 
ATOM 2484 C CG  . TYR A 0 321 . -40.411 -4.694  80.361  1.00 27.84 321 A 1 
ATOM 2485 C CD1 . TYR A 0 321 . -40.315 -3.549  81.178  1.00 27.84 321 A 1 
ATOM 2486 C CD2 . TYR A 0 321 . -39.267 -5.487  80.135  1.00 27.84 321 A 1 
ATOM 2487 C CE1 . TYR A 0 321 . -39.093 -3.210  81.790  1.00 27.84 321 A 1 
ATOM 2488 C CE2 . TYR A 0 321 . -38.044 -5.158  80.755  1.00 27.84 321 A 1 
ATOM 2489 O OH  . TYR A 0 321 . -36.781 -3.715  82.198  1.00 27.84 321 A 1 
ATOM 2490 C CZ  . TYR A 0 321 . -37.957 -4.024  81.589  1.00 27.84 321 A 1 
ATOM 2491 N N   . GLY A 0 322 . -44.780 -4.567  81.300  1.00 29.48 322 A 1 
ATOM 2492 C CA  . GLY A 0 322 . -46.091 -3.914  81.059  1.00 29.48 322 A 1 
ATOM 2493 C C   . GLY A 0 322 . -47.316 -4.548  81.762  1.00 29.48 322 A 1 
ATOM 2494 O O   . GLY A 0 322 . -48.025 -5.334  81.157  1.00 29.48 322 A 1 
ATOM 2495 N N   . TYR A 0 323 . -47.515 -4.414  83.082  1.00 26.48 323 A 1 
ATOM 2496 C CA  . TYR A 0 323 . -48.258 -3.346  83.805  1.00 26.48 323 A 1 
ATOM 2497 C C   . TYR A 0 323 . -49.806 -3.249  83.629  1.00 26.48 323 A 1 
ATOM 2498 C CB  . TYR A 0 323 . -47.609 -1.950  83.683  1.00 26.48 323 A 1 
ATOM 2499 O O   . TYR A 0 323 . -50.283 -2.948  82.545  1.00 26.48 323 A 1 
ATOM 2500 C CG  . TYR A 0 323 . -46.616 -1.622  84.782  1.00 26.48 323 A 1 
ATOM 2501 C CD1 . TYR A 0 323 . -47.044 -0.899  85.915  1.00 26.48 323 A 1 
ATOM 2502 C CD2 . TYR A 0 323 . -45.275 -2.038  84.682  1.00 26.48 323 A 1 
ATOM 2503 C CE1 . TYR A 0 323 . -46.137 -0.594  86.948  1.00 26.48 323 A 1 
ATOM 2504 C CE2 . TYR A 0 323 . -44.364 -1.738  85.715  1.00 26.48 323 A 1 
ATOM 2505 O OH  . TYR A 0 323 . -43.912 -0.732  87.842  1.00 26.48 323 A 1 
ATOM 2506 C CZ  . TYR A 0 323 . -44.793 -1.016  86.849  1.00 26.48 323 A 1 
ATOM 2507 N N   . ALA A 0 324 . -50.520 -3.288  84.782  1.00 30.82 324 A 1 
ATOM 2508 C CA  . ALA A 0 324 . -51.834 -2.658  85.115  1.00 30.82 324 A 1 
ATOM 2509 C C   . ALA A 0 324 . -53.172 -3.232  84.527  1.00 30.82 324 A 1 
ATOM 2510 C CB  . ALA A 0 324 . -51.663 -1.148  84.841  1.00 30.82 324 A 1 
ATOM 2511 O O   . ALA A 0 324 . -53.203 -3.609  83.368  1.00 30.82 324 A 1 
ATOM 2512 N N   . GLN A 0 325 . -54.363 -3.256  85.190  1.00 32.10 325 A 1 
ATOM 2513 C CA  . GLN A 0 325 . -54.808 -3.218  86.623  1.00 32.10 325 A 1 
ATOM 2514 C C   . GLN A 0 325 . -56.388 -3.329  86.769  1.00 32.10 325 A 1 
ATOM 2515 C CB  . GLN A 0 325 . -54.376 -1.877  87.263  1.00 32.10 325 A 1 
ATOM 2516 O O   . GLN A 0 325 . -57.079 -2.654  86.013  1.00 32.10 325 A 1 
ATOM 2517 C CG  . GLN A 0 325 . -53.573 -1.999  88.574  1.00 32.10 325 A 1 
ATOM 2518 C CD  . GLN A 0 325 . -53.435 -0.657  89.301  1.00 32.10 325 A 1 
ATOM 2519 N NE2 . GLN A 0 325 . -52.977 -0.642  90.533  1.00 32.10 325 A 1 
ATOM 2520 O OE1 . GLN A 0 325 . -53.776 0.400   88.800  1.00 32.10 325 A 1 
ATOM 2521 N N   . GLY A 0 326 . -56.998 -4.038  87.769  1.00 36.42 326 A 1 
ATOM 2522 C CA  . GLY A 0 326 . -58.483 -4.050  88.073  1.00 36.42 326 A 1 
ATOM 2523 C C   . GLY A 0 326 . -58.988 -4.252  89.566  1.00 36.42 326 A 1 
ATOM 2524 O O   . GLY A 0 326 . -58.435 -5.112  90.236  1.00 36.42 326 A 1 
ATOM 2525 N N   . TYR A 0 327 . -60.000 -3.496  90.109  1.00 32.28 327 A 1 
ATOM 2526 C CA  . TYR A 0 327 . -60.550 -3.347  91.527  1.00 32.28 327 A 1 
ATOM 2527 C C   . TYR A 0 327 . -62.053 -2.901  91.620  1.00 32.28 327 A 1 
ATOM 2528 C CB  . TYR A 0 327 . -59.986 -2.153  92.342  1.00 32.28 327 A 1 
ATOM 2529 O O   . TYR A 0 327 . -62.451 -1.972  90.943  1.00 32.28 327 A 1 
ATOM 2530 C CG  . TYR A 0 327 . -58.680 -2.148  93.095  1.00 32.28 327 A 1 
ATOM 2531 C CD1 . TYR A 0 327 . -58.579 -1.200  94.133  1.00 32.28 327 A 1 
ATOM 2532 C CD2 . TYR A 0 327 . -57.574 -2.948  92.764  1.00 32.28 327 A 1 
ATOM 2533 C CE1 . TYR A 0 327 . -57.383 -1.042  94.844  1.00 32.28 327 A 1 
ATOM 2534 C CE2 . TYR A 0 327 . -56.361 -2.773  93.457  1.00 32.28 327 A 1 
ATOM 2535 O OH  . TYR A 0 327 . -55.093 -1.657  95.155  1.00 32.28 327 A 1 
ATOM 2536 C CZ  . TYR A 0 327 . -56.265 -1.823  94.496  1.00 32.28 327 A 1 
ATOM 2537 N N   . GLY A 0 328 . -62.853 -3.360  92.592  1.00 33.42 328 A 1 
ATOM 2538 C CA  . GLY A 0 328 . -64.213 -2.855  92.925  1.00 33.42 328 A 1 
ATOM 2539 C C   . GLY A 0 328 . -65.352 -3.125  91.904  1.00 33.42 328 A 1 
ATOM 2540 O O   . GLY A 0 328 . -65.195 -2.815  90.730  1.00 33.42 328 A 1 
ATOM 2541 N N   . GLY A 0 329 . -66.532 -3.664  92.256  1.00 35.61 329 A 1 
ATOM 2542 C CA  . GLY A 0 329 . -67.016 -4.242  93.527  1.00 35.61 329 A 1 
ATOM 2543 C C   . GLY A 0 329 . -68.514 -3.961  93.810  1.00 35.61 329 A 1 
ATOM 2544 O O   . GLY A 0 329 . -69.100 -3.116  93.145  1.00 35.61 329 A 1 
ATOM 2545 N N   . LYS A 0 330 . -69.072 -4.572  94.882  1.00 33.08 330 A 1 
ATOM 2546 C CA  . LYS A 0 330 . -70.366 -4.250  95.570  1.00 33.08 330 A 1 
ATOM 2547 C C   . LYS A 0 330 . -71.697 -4.494  94.802  1.00 33.08 330 A 1 
ATOM 2548 C CB  . LYS A 0 330 . -70.300 -2.786  96.067  1.00 33.08 330 A 1 
ATOM 2549 O O   . LYS A 0 330 . -71.698 -4.521  93.585  1.00 33.08 330 A 1 
ATOM 2550 C CG  . LYS A 0 330 . -69.320 -2.581  97.232  1.00 33.08 330 A 1 
ATOM 2551 C CD  . LYS A 0 330 . -69.518 -1.188  97.845  1.00 33.08 330 A 1 
ATOM 2552 C CE  . LYS A 0 330 . -68.604 -1.004  99.062  1.00 33.08 330 A 1 
ATOM 2553 N NZ  . LYS A 0 330 . -68.862 0.290   99.745  1.00 33.08 330 A 1 
ATOM 2554 N N   . ALA A 0 331 . -72.886 -4.604  95.432  1.00 32.80 331 A 1 
ATOM 2555 C CA  . ALA A 0 331 . -73.312 -5.014  96.795  1.00 32.80 331 A 1 
ATOM 2556 C C   . ALA A 0 331 . -74.867 -5.076  96.909  1.00 32.80 331 A 1 
ATOM 2557 C CB  . ALA A 0 331 . -72.846 -4.013  97.868  1.00 32.80 331 A 1 
ATOM 2558 O O   . ALA A 0 331 . -75.552 -4.359  96.187  1.00 32.80 331 A 1 
ATOM 2559 N N   . GLY A 0 332 . -75.401 -5.789  97.919  1.00 33.86 332 A 1 
ATOM 2560 C CA  . GLY A 0 332 . -76.773 -5.615  98.453  1.00 33.86 332 A 1 
ATOM 2561 C C   . GLY A 0 332 . -77.836 -6.635  97.994  1.00 33.86 332 A 1 
ATOM 2562 O O   . GLY A 0 332 . -77.631 -7.318  97.002  1.00 33.86 332 A 1 
ATOM 2563 N N   . TYR A 0 333 . -78.992 -6.783  98.664  1.00 27.07 333 A 1 
ATOM 2564 C CA  . TYR A 0 333 . -79.416 -6.263  99.982  1.00 27.07 333 A 1 
ATOM 2565 C C   . TYR A 0 333 . -80.700 -6.991  100.469 1.00 27.07 333 A 1 
ATOM 2566 C CB  . TYR A 0 333 . -79.714 -4.747  99.885  1.00 27.07 333 A 1 
ATOM 2567 O O   . TYR A 0 333 . -81.637 -7.136  99.693  1.00 27.07 333 A 1 
ATOM 2568 C CG  . TYR A 0 333 . -79.174 -3.895  101.024 1.00 27.07 333 A 1 
ATOM 2569 C CD1 . TYR A 0 333 . -79.909 -3.745  102.217 1.00 27.07 333 A 1 
ATOM 2570 C CD2 . TYR A 0 333 . -77.964 -3.191  100.857 1.00 27.07 333 A 1 
ATOM 2571 C CE1 . TYR A 0 333 . -79.433 -2.895  103.238 1.00 27.07 333 A 1 
ATOM 2572 C CE2 . TYR A 0 333 . -77.484 -2.344  101.875 1.00 27.07 333 A 1 
ATOM 2573 O OH  . TYR A 0 333 . -77.780 -1.355  104.042 1.00 27.07 333 A 1 
ATOM 2574 C CZ  . TYR A 0 333 . -78.222 -2.190  103.067 1.00 27.07 333 A 1 
ATOM 2575 N N   . GLY A 0 334 . -80.792 -7.345  101.762 1.00 31.36 334 A 1 
ATOM 2576 C CA  . GLY A 0 334 . -82.030 -7.803  102.439 1.00 31.36 334 A 1 
ATOM 2577 C C   . GLY A 0 334 . -82.482 -9.259  102.172 1.00 31.36 334 A 1 
ATOM 2578 O O   . GLY A 0 334 . -82.171 -9.834  101.143 1.00 31.36 334 A 1 
ATOM 2579 N N   . GLY A 0 335 . -83.221 -9.927  103.068 1.00 28.03 335 A 1 
ATOM 2580 C CA  . GLY A 0 335 . -83.592 -9.571  104.447 1.00 28.03 335 A 1 
ATOM 2581 C C   . GLY A 0 335 . -84.878 -10.273 104.925 1.00 28.03 335 A 1 
ATOM 2582 O O   . GLY A 0 335 . -85.780 -10.469 104.121 1.00 28.03 335 A 1 
ATOM 2583 N N   . LYS A 0 336 . -84.994 -10.518 106.248 1.00 29.74 336 A 1 
ATOM 2584 C CA  . LYS A 0 336 . -86.184 -11.049 106.979 1.00 29.74 336 A 1 
ATOM 2585 C C   . LYS A 0 336 . -86.496 -12.551 106.733 1.00 29.74 336 A 1 
ATOM 2586 C CB  . LYS A 0 336 . -87.414 -10.149 106.687 1.00 29.74 336 A 1 
ATOM 2587 O O   . LYS A 0 336 . -86.263 -13.047 105.646 1.00 29.74 336 A 1 
ATOM 2588 C CG  . LYS A 0 336 . -87.185 -8.668  107.041 1.00 29.74 336 A 1 
ATOM 2589 C CD  . LYS A 0 336 . -88.457 -7.840  106.817 1.00 29.74 336 A 1 
ATOM 2590 C CE  . LYS A 0 336 . -88.185 -6.356  107.104 1.00 29.74 336 A 1 
ATOM 2591 N NZ  . LYS A 0 336 . -89.409 -5.532  106.932 1.00 29.74 336 A 1 
ATOM 2592 N N   . ALA A 0 337 . -87.037 -13.333 107.680 1.00 31.05 337 A 1 
ATOM 2593 C CA  . ALA A 0 337 . -87.235 -13.158 109.132 1.00 31.05 337 A 1 
ATOM 2594 C C   . ALA A 0 337 . -87.569 -14.512 109.825 1.00 31.05 337 A 1 
ATOM 2595 C CB  . ALA A 0 337 . -88.389 -12.165 109.380 1.00 31.05 337 A 1 
ATOM 2596 O O   . ALA A 0 337 . -87.760 -15.523 109.162 1.00 31.05 337 A 1 
ATOM 2597 N N   . ALA A 0 338 . -87.732 -14.464 111.157 1.00 34.72 338 A 1 
ATOM 2598 C CA  . ALA A 0 338 . -88.565 -15.359 111.983 1.00 34.72 338 A 1 
ATOM 2599 C C   . ALA A 0 338 . -88.094 -16.806 112.283 1.00 34.72 338 A 1 
ATOM 2600 C CB  . ALA A 0 338 . -90.023 -15.277 111.508 1.00 34.72 338 A 1 
ATOM 2601 O O   . ALA A 0 338 . -88.556 -17.787 111.716 1.00 34.72 338 A 1 
ATOM 2602 N N   . GLN A 0 339 . -87.275 -16.912 113.336 1.00 28.52 339 A 1 
ATOM 2603 C CA  . GLN A 0 339 . -87.509 -17.772 114.515 1.00 28.52 339 A 1 
ATOM 2604 C C   . GLN A 0 339 . -88.300 -19.094 114.336 1.00 28.52 339 A 1 
ATOM 2605 C CB  . GLN A 0 339 . -88.198 -16.919 115.603 1.00 28.52 339 A 1 
ATOM 2606 O O   . GLN A 0 339 . -89.500 -19.151 114.598 1.00 28.52 339 A 1 
ATOM 2607 C CG  . GLN A 0 339 . -87.313 -15.810 116.194 1.00 28.52 339 A 1 
ATOM 2608 C CD  . GLN A 0 339 . -88.046 -14.977 117.245 1.00 28.52 339 A 1 
ATOM 2609 N NE2 . GLN A 0 339 . -87.346 -14.362 118.172 1.00 28.52 339 A 1 
ATOM 2610 O OE1 . GLN A 0 339 . -89.254 -14.842 117.258 1.00 28.52 339 A 1 
ATOM 2611 N N   . GLY A 0 340 . -87.581 -20.199 114.113 1.00 34.94 340 A 1 
ATOM 2612 C CA  . GLY A 0 340 . -88.031 -21.554 114.459 1.00 34.94 340 A 1 
ATOM 2613 C C   . GLY A 0 340 . -87.208 -22.121 115.622 1.00 34.94 340 A 1 
ATOM 2614 O O   . GLY A 0 340 . -86.041 -22.459 115.442 1.00 34.94 340 A 1 
ATOM 2615 N N   . LYS A 0 341 . -87.779 -22.220 116.832 1.00 27.72 341 A 1 
ATOM 2616 C CA  . LYS A 0 341 . -87.095 -22.825 117.996 1.00 27.72 341 A 1 
ATOM 2617 C C   . LYS A 0 341 . -87.080 -24.360 117.879 1.00 27.72 341 A 1 
ATOM 2618 C CB  . LYS A 0 341 . -87.770 -22.405 119.320 1.00 27.72 341 A 1 
ATOM 2619 O O   . LYS A 0 341 . -88.059 -25.002 118.247 1.00 27.72 341 A 1 
ATOM 2620 C CG  . LYS A 0 341 . -87.463 -20.974 119.795 1.00 27.72 341 A 1 
ATOM 2621 C CD  . LYS A 0 341 . -88.161 -20.720 121.144 1.00 27.72 341 A 1 
ATOM 2622 C CE  . LYS A 0 341 . -87.825 -19.331 121.707 1.00 27.72 341 A 1 
ATOM 2623 N NZ  . LYS A 0 341 . -88.547 -19.064 122.980 1.00 27.72 341 A 1 
ATOM 2624 N N   . GLY A 0 342 . -85.960 -24.942 117.446 1.00 34.69 342 A 1 
ATOM 2625 C CA  . GLY A 0 342 . -85.710 -26.393 117.432 1.00 34.69 342 A 1 
ATOM 2626 C C   . GLY A 0 342 . -84.403 -26.733 118.153 1.00 34.69 342 A 1 
ATOM 2627 O O   . GLY A 0 342 . -83.345 -26.262 117.757 1.00 34.69 342 A 1 
ATOM 2628 N N   . LYS A 0 343 . -84.489 -27.486 119.255 1.00 31.89 343 A 1 
ATOM 2629 C CA  . LYS A 0 343 . -83.411 -27.709 120.241 1.00 31.89 343 A 1 
ATOM 2630 C C   . LYS A 0 343 . -82.103 -28.263 119.648 1.00 31.89 343 A 1 
ATOM 2631 C CB  . LYS A 0 343 . -83.910 -28.683 121.320 1.00 31.89 343 A 1 
ATOM 2632 O O   . LYS A 0 343 . -82.123 -29.152 118.806 1.00 31.89 343 A 1 
ATOM 2633 C CG  . LYS A 0 343 . -85.078 -28.125 122.148 1.00 31.89 343 A 1 
ATOM 2634 C CD  . LYS A 0 343 . -85.535 -29.162 123.182 1.00 31.89 343 A 1 
ATOM 2635 C CE  . LYS A 0 343 . -86.671 -28.601 124.046 1.00 31.89 343 A 1 
ATOM 2636 N NZ  . LYS A 0 343 . -87.106 -29.587 125.069 1.00 31.89 343 A 1 
ATOM 2637 N N   . GLN A 0 344 . -80.979 -27.800 120.201 1.00 26.10 344 A 1 
ATOM 2638 C CA  . GLN A 0 344 . -79.635 -28.336 119.957 1.00 26.10 344 A 1 
ATOM 2639 C C   . GLN A 0 344 . -79.537 -29.835 120.285 1.00 26.10 344 A 1 
ATOM 2640 C CB  . GLN A 0 344 . -78.624 -27.604 120.865 1.00 26.10 344 A 1 
ATOM 2641 O O   . GLN A 0 344 . -79.904 -30.255 121.382 1.00 26.10 344 A 1 
ATOM 2642 C CG  . GLN A 0 344 . -78.396 -26.124 120.521 1.00 26.10 344 A 1 
ATOM 2643 C CD  . GLN A 0 344 . -78.083 -25.311 121.773 1.00 26.10 344 A 1 
ATOM 2644 N NE2 . GLN A 0 344 . -76.838 -25.003 122.064 1.00 26.10 344 A 1 
ATOM 2645 O OE1 . GLN A 0 344 . -78.974 -24.954 122.525 1.00 26.10 344 A 1 
ATOM 2646 N N   . ALA A 0 345 . -78.902 -30.591 119.391 1.00 33.12 345 A 1 
ATOM 2647 C CA  . ALA A 0 345 . -78.184 -31.818 119.715 1.00 33.12 345 A 1 
ATOM 2648 C C   . ALA A 0 345 . -76.897 -31.838 118.874 1.00 33.12 345 A 1 
ATOM 2649 C CB  . ALA A 0 345 . -79.087 -33.032 119.463 1.00 33.12 345 A 1 
ATOM 2650 O O   . ALA A 0 345 . -76.944 -32.013 117.660 1.00 33.12 345 A 1 
ATOM 2651 N N   . TYR A 0 346 . -75.752 -31.586 119.512 1.00 29.08 346 A 1 
ATOM 2652 C CA  . TYR A 0 346 . -74.446 -31.670 118.856 1.00 29.08 346 A 1 
ATOM 2653 C C   . TYR A 0 346 . -74.070 -33.146 118.669 1.00 29.08 346 A 1 
ATOM 2654 C CB  . TYR A 0 346 . -73.376 -30.942 119.691 1.00 29.08 346 A 1 
ATOM 2655 O O   . TYR A 0 346 . -73.851 -33.851 119.651 1.00 29.08 346 A 1 
ATOM 2656 C CG  . TYR A 0 346 . -73.270 -29.442 119.470 1.00 29.08 346 A 1 
ATOM 2657 C CD1 . TYR A 0 346 . -72.230 -28.929 118.667 1.00 29.08 346 A 1 
ATOM 2658 C CD2 . TYR A 0 346 . -74.170 -28.558 120.099 1.00 29.08 346 A 1 
ATOM 2659 C CE1 . TYR A 0 346 . -72.080 -27.539 118.497 1.00 29.08 346 A 1 
ATOM 2660 C CE2 . TYR A 0 346 . -74.025 -27.167 119.926 1.00 29.08 346 A 1 
ATOM 2661 O OH  . TYR A 0 346 . -72.844 -25.311 118.984 1.00 29.08 346 A 1 
ATOM 2662 C CZ  . TYR A 0 346 . -72.979 -26.655 119.131 1.00 29.08 346 A 1 
ATOM 2663 N N   . GLY A 0 347 . -73.960 -33.591 117.417 1.00 32.61 347 A 1 
ATOM 2664 C CA  . GLY A 0 347 . -73.390 -34.883 117.035 1.00 32.61 347 A 1 
ATOM 2665 C C   . GLY A 0 347 . -72.377 -34.664 115.918 1.00 32.61 347 A 1 
ATOM 2666 O O   . GLY A 0 347 . -72.748 -34.204 114.842 1.00 32.61 347 A 1 
ATOM 2667 N N   . TYR A 0 348 . -71.097 -34.914 116.202 1.00 27.80 348 A 1 
ATOM 2668 C CA  . TYR A 0 348 . -69.996 -34.708 115.255 1.00 27.80 348 A 1 
ATOM 2669 C C   . TYR A 0 348 . -70.115 -35.645 114.041 1.00 27.80 348 A 1 
ATOM 2670 C CB  . TYR A 0 348 . -68.648 -34.879 115.977 1.00 27.80 348 A 1 
ATOM 2671 O O   . TYR A 0 348 . -70.616 -36.762 114.160 1.00 27.80 348 A 1 
ATOM 2672 C CG  . TYR A 0 348 . -67.796 -33.624 116.039 1.00 27.80 348 A 1 
ATOM 2673 C CD1 . TYR A 0 348 . -66.628 -33.531 115.258 1.00 27.80 348 A 1 
ATOM 2674 C CD2 . TYR A 0 348 . -68.145 -32.570 116.908 1.00 27.80 348 A 1 
ATOM 2675 C CE1 . TYR A 0 348 . -65.800 -32.398 115.358 1.00 27.80 348 A 1 
ATOM 2676 C CE2 . TYR A 0 348 . -67.318 -31.432 117.010 1.00 27.80 348 A 1 
ATOM 2677 O OH  . TYR A 0 348 . -65.318 -30.271 116.346 1.00 27.80 348 A 1 
ATOM 2678 C CZ  . TYR A 0 348 . -66.137 -31.350 116.239 1.00 27.80 348 A 1 
ATOM 2679 N N   . GLY A 0 349 . -69.662 -35.179 112.876 1.00 27.44 349 A 1 
ATOM 2680 C CA  . GLY A 0 349 . -69.868 -35.878 111.608 1.00 27.44 349 A 1 
ATOM 2681 C C   . GLY A 0 349 . -69.050 -37.162 111.440 1.00 27.44 349 A 1 
ATOM 2682 O O   . GLY A 0 349 . -67.942 -37.292 111.958 1.00 27.44 349 A 1 
ATOM 2683 N N   . GLN A 0 350 . -69.585 -38.072 110.625 1.00 29.42 350 A 1 
ATOM 2684 C CA  . GLN A 0 350 . -68.801 -39.062 109.891 1.00 29.42 350 A 1 
ATOM 2685 C C   . GLN A 0 350 . -69.036 -38.854 108.396 1.00 29.42 350 A 1 
ATOM 2686 C CB  . GLN A 0 350 . -69.149 -40.499 110.313 1.00 29.42 350 A 1 
ATOM 2687 O O   . GLN A 0 350 . -70.144 -39.042 107.893 1.00 29.42 350 A 1 
ATOM 2688 C CG  . GLN A 0 350 . -68.386 -40.915 111.578 1.00 29.42 350 A 1 
ATOM 2689 C CD  . GLN A 0 350 . -68.545 -42.398 111.905 1.00 29.42 350 A 1 
ATOM 2690 N NE2 . GLN A 0 350 . -67.617 -42.980 112.633 1.00 29.42 350 A 1 
ATOM 2691 O OE1 . GLN A 0 350 . -69.491 -43.070 111.533 1.00 29.42 350 A 1 
ATOM 2692 N N   . GLU A 0 351 . -67.977 -38.473 107.689 1.00 25.98 351 A 1 
ATOM 2693 C CA  . GLU A 0 351 . -67.924 -38.534 106.234 1.00 25.98 351 A 1 
ATOM 2694 C C   . GLU A 0 351 . -67.869 -40.011 105.818 1.00 25.98 351 A 1 
ATOM 2695 C CB  . GLU A 0 351 . -66.688 -37.770 105.726 1.00 25.98 351 A 1 
ATOM 2696 O O   . GLU A 0 351 . -66.857 -40.684 106.005 1.00 25.98 351 A 1 
ATOM 2697 C CG  . GLU A 0 351 . -66.770 -36.261 106.008 1.00 25.98 351 A 1 
ATOM 2698 C CD  . GLU A 0 351 . -65.478 -35.526 105.617 1.00 25.98 351 A 1 
ATOM 2699 O OE1 . GLU A 0 351 . -65.596 -34.454 104.984 1.00 25.98 351 A 1 
ATOM 2700 O OE2 . GLU A 0 351 . -64.392 -36.026 105.985 1.00 25.98 351 A 1 
ATOM 2701 N N   . ALA A 0 352 . -68.968 -40.530 105.270 1.00 32.75 352 A 1 
ATOM 2702 C CA  . ALA A 0 352 . -69.030 -41.865 104.681 1.00 32.75 352 A 1 
ATOM 2703 C C   . ALA A 0 352 . -69.303 -41.735 103.178 1.00 32.75 352 A 1 
ATOM 2704 C CB  . ALA A 0 352 . -70.056 -42.714 105.439 1.00 32.75 352 A 1 
ATOM 2705 O O   . ALA A 0 352 . -70.447 -41.670 102.726 1.00 32.75 352 A 1 
ATOM 2706 N N   . SER A 0 353 . -68.221 -41.661 102.406 1.00 32.88 353 A 1 
ATOM 2707 C CA  . SER A 0 353 . -68.195 -41.485 100.954 1.00 32.88 353 A 1 
ATOM 2708 C C   . SER A 0 353 . -68.688 -42.726 100.192 1.00 32.88 353 A 1 
ATOM 2709 C CB  . SER A 0 353 . -66.772 -41.072 100.539 1.00 32.88 353 A 1 
ATOM 2710 O O   . SER A 0 353 . -67.909 -43.468 99.597  1.00 32.88 353 A 1 
ATOM 2711 O OG  . SER A 0 353 . -65.792 -41.797 101.266 1.00 32.88 353 A 1 
ATOM 2712 N N   . TYR A 0 354 . -70.005 -42.932 100.151 1.00 31.15 354 A 1 
ATOM 2713 C CA  . TYR A 0 354 . -70.620 -43.950 99.294  1.00 31.15 354 A 1 
ATOM 2714 C C   . TYR A 0 354 . -70.824 -43.444 97.860  1.00 31.15 354 A 1 
ATOM 2715 C CB  . TYR A 0 354 . -71.879 -44.535 99.945  1.00 31.15 354 A 1 
ATOM 2716 O O   . TYR A 0 354 . -71.850 -42.864 97.510  1.00 31.15 354 A 1 
ATOM 2717 C CG  . TYR A 0 354 . -71.534 -45.714 100.834 1.00 31.15 354 A 1 
ATOM 2718 C CD1 . TYR A 0 354 . -71.410 -46.997 100.265 1.00 31.15 354 A 1 
ATOM 2719 C CD2 . TYR A 0 354 . -71.250 -45.519 102.200 1.00 31.15 354 A 1 
ATOM 2720 C CE1 . TYR A 0 354 . -71.010 -48.088 101.060 1.00 31.15 354 A 1 
ATOM 2721 C CE2 . TYR A 0 354 . -70.850 -46.608 102.999 1.00 31.15 354 A 1 
ATOM 2722 O OH  . TYR A 0 354 . -70.336 -48.949 103.190 1.00 31.15 354 A 1 
ATOM 2723 C CZ  . TYR A 0 354 . -70.728 -47.895 102.428 1.00 31.15 354 A 1 
ATOM 2724 N N   . TRP A 0 355 . -69.824 -43.716 97.019  1.00 25.62 355 A 1 
ATOM 2725 C CA  . TRP A 0 355 . -69.880 -43.587 95.560  1.00 25.62 355 A 1 
ATOM 2726 C C   . TRP A 0 355 . -70.853 -44.613 94.950  1.00 25.62 355 A 1 
ATOM 2727 C CB  . TRP A 0 355 . -68.459 -43.751 94.996  1.00 25.62 355 A 1 
ATOM 2728 O O   . TRP A 0 355 . -70.463 -45.714 94.561  1.00 25.62 355 A 1 
ATOM 2729 C CG  . TRP A 0 355 . -67.618 -42.513 94.974  1.00 25.62 355 A 1 
ATOM 2730 C CD1 . TRP A 0 355 . -67.018 -41.923 96.033  1.00 25.62 355 A 1 
ATOM 2731 C CD2 . TRP A 0 355 . -67.256 -41.712 93.808  1.00 25.62 355 A 1 
ATOM 2732 C CE2 . TRP A 0 355 . -66.424 -40.636 94.238  1.00 25.62 355 A 1 
ATOM 2733 C CE3 . TRP A 0 355 . -67.544 -41.795 92.428  1.00 25.62 355 A 1 
ATOM 2734 N NE1 . TRP A 0 355 . -66.319 -40.809 95.603  1.00 25.62 355 A 1 
ATOM 2735 C CH2 . TRP A 0 355 . -66.202 -39.804 91.974  1.00 25.62 355 A 1 
ATOM 2736 C CZ2 . TRP A 0 355 . -65.899 -39.691 93.342  1.00 25.62 355 A 1 
ATOM 2737 C CZ3 . TRP A 0 355 . -67.023 -40.852 91.521  1.00 25.62 355 A 1 
ATOM 2738 N N   . GLY A 0 356 . -72.139 -44.264 94.887  1.00 31.72 356 A 1 
ATOM 2739 C CA  . GLY A 0 356 . -73.196 -45.111 94.329  1.00 31.72 356 A 1 
ATOM 2740 C C   . GLY A 0 356 . -73.515 -44.821 92.858  1.00 31.72 356 A 1 
ATOM 2741 O O   . GLY A 0 356 . -74.280 -43.906 92.588  1.00 31.72 356 A 1 
ATOM 2742 N N   . GLY A 0 357 . -72.965 -45.639 91.952  1.00 30.18 357 A 1 
ATOM 2743 C CA  . GLY A 0 357 . -73.515 -46.027 90.635  1.00 30.18 357 A 1 
ATOM 2744 C C   . GLY A 0 357 . -74.206 -44.979 89.744  1.00 30.18 357 A 1 
ATOM 2745 O O   . GLY A 0 357 . -75.347 -44.592 89.981  1.00 30.18 357 A 1 
ATOM 2746 N N   . ALA A 0 358 . -73.567 -44.634 88.623  1.00 28.61 358 A 1 
ATOM 2747 C CA  . ALA A 0 358 . -74.165 -43.818 87.567  1.00 28.61 358 A 1 
ATOM 2748 C C   . ALA A 0 358 . -75.218 -44.566 86.714  1.00 28.61 358 A 1 
ATOM 2749 C CB  . ALA A 0 358 . -73.030 -43.282 86.682  1.00 28.61 358 A 1 
ATOM 2750 O O   . ALA A 0 358 . -75.153 -45.780 86.545  1.00 28.61 358 A 1 
ATOM 2751 N N   . SER A 0 359 . -76.113 -43.774 86.108  1.00 35.11 359 A 1 
ATOM 2752 C CA  . SER A 0 359 . -76.803 -43.998 84.819  1.00 35.11 359 A 1 
ATOM 2753 C C   . SER A 0 359 . -77.491 -45.347 84.536  1.00 35.11 359 A 1 
ATOM 2754 C CB  . SER A 0 359 . -75.841 -43.677 83.664  1.00 35.11 359 A 1 
ATOM 2755 O O   . SER A 0 359 . -76.846 -46.331 84.180  1.00 35.11 359 A 1 
ATOM 2756 O OG  . SER A 0 359 . -74.714 -44.527 83.695  1.00 35.11 359 A 1 
ATOM 2757 N N   . ALA A 0 360 . -78.825 -45.318 84.456  1.00 32.96 360 A 1 
ATOM 2758 C CA  . ALA A 0 360 . -79.602 -46.258 83.646  1.00 32.96 360 A 1 
ATOM 2759 C C   . ALA A 0 360 . -80.821 -45.551 83.021  1.00 32.96 360 A 1 
ATOM 2760 C CB  . ALA A 0 360 . -80.012 -47.460 84.509  1.00 32.96 360 A 1 
ATOM 2761 O O   . ALA A 0 360 . -81.790 -45.295 83.726  1.00 32.96 360 A 1 
ATOM 2762 N N   . ASN A 0 361 . -80.762 -45.303 81.702  1.00 33.99 361 A 1 
ATOM 2763 C CA  . ASN A 0 361 . -81.851 -44.879 80.798  1.00 33.99 361 A 1 
ATOM 2764 C C   . ASN A 0 361 . -82.564 -43.532 81.120  1.00 33.99 361 A 1 
ATOM 2765 C CB  . ASN A 0 361 . -82.816 -46.074 80.645  1.00 33.99 361 A 1 
ATOM 2766 O O   . ASN A 0 361 . -82.962 -43.265 82.242  1.00 33.99 361 A 1 
ATOM 2767 C CG  . ASN A 0 361 . -82.172 -47.280 79.978  1.00 33.99 361 A 1 
ATOM 2768 N ND2 . ASN A 0 361 . -82.854 -48.398 79.934  1.00 33.99 361 A 1 
ATOM 2769 O OD1 . ASN A 0 361 . -81.059 -47.243 79.484  1.00 33.99 361 A 1 
ATOM 2770 N N   . SER A 0 362 . -82.839 -42.630 80.171  1.00 34.92 362 A 1 
ATOM 2771 C CA  . SER A 0 362 . -82.757 -42.714 78.706  1.00 34.92 362 A 1 
ATOM 2772 C C   . SER A 0 362 . -82.690 -41.304 78.100  1.00 34.92 362 A 1 
ATOM 2773 C CB  . SER A 0 362 . -84.047 -43.386 78.205  1.00 34.92 362 A 1 
ATOM 2774 O O   . SER A 0 362 . -83.705 -40.618 78.122  1.00 34.92 362 A 1 
ATOM 2775 O OG  . SER A 0 362 . -84.112 -43.396 76.798  1.00 34.92 362 A 1 
ATOM 2776 N N   . GLN A 0 363 . -81.533 -40.894 77.561  1.00 31.39 363 A 1 
ATOM 2777 C CA  . GLN A 0 363 . -81.331 -39.754 76.634  1.00 31.39 363 A 1 
ATOM 2778 C C   . GLN A 0 363 . -79.825 -39.611 76.324  1.00 31.39 363 A 1 
ATOM 2779 C CB  . GLN A 0 363 . -81.952 -38.436 77.175  1.00 31.39 363 A 1 
ATOM 2780 O O   . GLN A 0 363 . -79.164 -38.662 76.735  1.00 31.39 363 A 1 
ATOM 2781 C CG  . GLN A 0 363 . -83.278 -38.104 76.458  1.00 31.39 363 A 1 
ATOM 2782 C CD  . GLN A 0 363 . -84.175 -37.132 77.222  1.00 31.39 363 A 1 
ATOM 2783 N NE2 . GLN A 0 363 . -85.308 -36.767 76.665  1.00 31.39 363 A 1 
ATOM 2784 O OE1 . GLN A 0 363 . -83.902 -36.674 78.318  1.00 31.39 363 A 1 
ATOM 2785 N N   . ALA A 0 364 . -79.249 -40.599 75.634  1.00 33.44 364 A 1 
ATOM 2786 C CA  . ALA A 0 364 . -77.894 -40.470 75.101  1.00 33.44 364 A 1 
ATOM 2787 C C   . ALA A 0 364 . -77.956 -39.662 73.797  1.00 33.44 364 A 1 
ATOM 2788 C CB  . ALA A 0 364 . -77.280 -41.864 74.921  1.00 33.44 364 A 1 
ATOM 2789 O O   . ALA A 0 364 . -78.382 -40.185 72.769  1.00 33.44 364 A 1 
ATOM 2790 N N   . SER A 0 365 . -77.570 -38.385 73.853  1.00 31.66 365 A 1 
ATOM 2791 C CA  . SER A 0 365 . -77.354 -37.578 72.649  1.00 31.66 365 A 1 
ATOM 2792 C C   . SER A 0 365 . -76.191 -38.178 71.863  1.00 31.66 365 A 1 
ATOM 2793 C CB  . SER A 0 365 . -77.047 -36.124 73.022  1.00 31.66 365 A 1 
ATOM 2794 O O   . SER A 0 365 . -75.090 -38.294 72.402  1.00 31.66 365 A 1 
ATOM 2795 O OG  . SER A 0 365 . -77.045 -35.317 71.865  1.00 31.66 365 A 1 
ATOM 2796 N N   . GLN A 0 366 . -76.430 -38.573 70.614  1.00 33.59 366 A 1 
ATOM 2797 C CA  . GLN A 0 366 . -75.366 -39.010 69.714  1.00 33.59 366 A 1 
ATOM 2798 C C   . GLN A 0 366 . -74.568 -37.780 69.276  1.00 33.59 366 A 1 
ATOM 2799 C CB  . GLN A 0 366 . -75.956 -39.768 68.509  1.00 33.59 366 A 1 
ATOM 2800 O O   . GLN A 0 366 . -75.000 -37.044 68.395  1.00 33.59 366 A 1 
ATOM 2801 C CG  . GLN A 0 366 . -76.521 -41.143 68.900  1.00 33.59 366 A 1 
ATOM 2802 C CD  . GLN A 0 366 . -77.032 -41.945 67.704  1.00 33.59 366 A 1 
ATOM 2803 N NE2 . GLN A 0 366 . -77.182 -43.245 67.834  1.00 33.59 366 A 1 
ATOM 2804 O OE1 . GLN A 0 366 . -77.337 -41.445 66.639  1.00 33.59 366 A 1 
ATOM 2805 N N   . GLY A 0 367 . -73.428 -37.539 69.923  1.00 38.76 367 A 1 
ATOM 2806 C CA  . GLY A 0 367 . -72.384 -36.699 69.345  1.00 38.76 367 A 1 
ATOM 2807 C C   . GLY A 0 367 . -71.680 -37.506 68.263  1.00 38.76 367 A 1 
ATOM 2808 O O   . GLY A 0 367 . -70.953 -38.443 68.593  1.00 38.76 367 A 1 
ATOM 2809 N N   . ALA A 0 368 . -71.954 -37.186 67.001  1.00 36.36 368 A 1 
ATOM 2810 C CA  . ALA A 0 368 . -71.035 -37.507 65.919  1.00 36.36 368 A 1 
ATOM 2811 C C   . ALA A 0 368 . -69.841 -36.544 66.013  1.00 36.36 368 A 1 
ATOM 2812 C CB  . ALA A 0 368 . -71.774 -37.408 64.579  1.00 36.36 368 A 1 
ATOM 2813 O O   . ALA A 0 368 . -70.014 -35.412 66.463  1.00 36.36 368 A 1 
ATOM 2814 N N   . TYR A 0 369 . -68.660 -37.023 65.635  1.00 42.53 369 A 1 
ATOM 2815 C CA  . TYR A 0 369 . -67.452 -36.214 65.502  1.00 42.53 369 A 1 
ATOM 2816 C C   . TYR A 0 369 . -67.201 -36.040 64.005  1.00 42.53 369 A 1 
ATOM 2817 C CB  . TYR A 0 369 . -66.264 -36.935 66.165  1.00 42.53 369 A 1 
ATOM 2818 O O   . TYR A 0 369 . -67.080 -37.048 63.311  1.00 42.53 369 A 1 
ATOM 2819 C CG  . TYR A 0 369 . -66.400 -37.216 67.652  1.00 42.53 369 A 1 
ATOM 2820 C CD1 . TYR A 0 369 . -66.016 -36.230 68.578  1.00 42.53 369 A 1 
ATOM 2821 C CD2 . TYR A 0 369 . -66.879 -38.462 68.108  1.00 42.53 369 A 1 
ATOM 2822 C CE1 . TYR A 0 369 . -66.102 -36.485 69.960  1.00 42.53 369 A 1 
ATOM 2823 C CE2 . TYR A 0 369 . -66.974 -38.723 69.491  1.00 42.53 369 A 1 
ATOM 2824 O OH  . TYR A 0 369 . -66.659 -37.965 71.755  1.00 42.53 369 A 1 
ATOM 2825 C CZ  . TYR A 0 369 . -66.582 -37.732 70.416  1.00 42.53 369 A 1 
ATOM 2826 N N   . ASP A 0 370 . -67.140 -34.807 63.518  1.00 42.55 370 A 1 
ATOM 2827 C CA  . ASP A 0 370 . -66.739 -34.452 62.160  1.00 42.55 370 A 1 
ATOM 2828 C C   . ASP A 0 370 . -65.329 -33.843 62.182  1.00 42.55 370 A 1 
ATOM 2829 C CB  . ASP A 0 370 . -67.803 -33.577 61.459  1.00 42.55 370 A 1 
ATOM 2830 O O   . ASP A 0 370 . -65.117 -32.689 62.540  1.00 42.55 370 A 1 
ATOM 2831 C CG  . ASP A 0 370 . -68.462 -32.431 62.255  1.00 42.55 370 A 1 
ATOM 2832 O OD1 . ASP A 0 370 . -68.231 -32.294 63.482  1.00 42.55 370 A 1 
ATOM 2833 O OD2 . ASP A 0 370 . -69.342 -31.773 61.653  1.00 42.55 370 A 1 
ATOM 2834 N N   . ALA A 0 371 . -64.340 -34.666 61.821  1.00 41.63 371 A 1 
ATOM 2835 C CA  . ALA A 0 371 . -62.949 -34.251 61.655  1.00 41.63 371 A 1 
ATOM 2836 C C   . ALA A 0 371 . -62.644 -34.071 60.157  1.00 41.63 371 A 1 
ATOM 2837 C CB  . ALA A 0 371 . -62.044 -35.262 62.377  1.00 41.63 371 A 1 
ATOM 2838 O O   . ALA A 0 371 . -61.935 -34.885 59.553  1.00 41.63 371 A 1 
ATOM 2839 N N   . ASP A 0 372 . -63.217 -33.027 59.556  1.00 49.01 372 A 1 
ATOM 2840 C CA  . ASP A 0 372 . -63.175 -32.737 58.121  1.00 49.01 372 A 1 
ATOM 2841 C C   . ASP A 0 372 . -61.777 -32.255 57.676  1.00 49.01 372 A 1 
ATOM 2842 C CB  . ASP A 0 372 . -64.317 -31.764 57.734  1.00 49.01 372 A 1 
ATOM 2843 O O   . ASP A 0 372 . -61.495 -31.078 57.417  1.00 49.01 372 A 1 
ATOM 2844 C CG  . ASP A 0 372 . -65.591 -32.430 57.188  1.00 49.01 372 A 1 
ATOM 2845 O OD1 . ASP A 0 372 . -65.669 -33.679 57.166  1.00 49.01 372 A 1 
ATOM 2846 O OD2 . ASP A 0 372 . -66.440 -31.674 56.658  1.00 49.01 372 A 1 
ATOM 2847 N N   . ALA A 0 373 . -60.872 -33.219 57.490  1.00 50.63 373 A 1 
ATOM 2848 C CA  . ALA A 0 373 . -59.524 -33.014 56.966  1.00 50.63 373 A 1 
ATOM 2849 C C   . ALA A 0 373 . -59.522 -32.618 55.470  1.00 50.63 373 A 1 
ATOM 2850 C CB  . ALA A 0 373 . -58.691 -34.268 57.265  1.00 50.63 373 A 1 
ATOM 2851 O O   . ALA A 0 373 . -59.131 -33.392 54.588  1.00 50.63 373 A 1 
ATOM 2852 N N   . PHE A 0 374 . -59.928 -31.383 55.162  1.00 58.82 374 A 1 
ATOM 2853 C CA  . PHE A 0 374 . -59.973 -30.869 53.796  1.00 58.82 374 A 1 
ATOM 2854 C C   . PHE A 0 374 . -58.623 -30.308 53.309  1.00 58.82 374 A 1 
ATOM 2855 C CB  . PHE A 0 374 . -61.147 -29.889 53.612  1.00 58.82 374 A 1 
ATOM 2856 O O   . PHE A 0 374 . -57.901 -29.590 54.005  1.00 58.82 374 A 1 
ATOM 2857 C CG  . PHE A 0 374 . -60.971 -28.513 54.229  1.00 58.82 374 A 1 
ATOM 2858 C CD1 . PHE A 0 374 . -61.478 -28.237 55.511  1.00 58.82 374 A 1 
ATOM 2859 C CD2 . PHE A 0 374 . -60.295 -27.502 53.516  1.00 58.82 374 A 1 
ATOM 2860 C CE1 . PHE A 0 374 . -61.294 -26.966 56.082  1.00 58.82 374 A 1 
ATOM 2861 C CE2 . PHE A 0 374 . -60.110 -26.229 54.086  1.00 58.82 374 A 1 
ATOM 2862 C CZ  . PHE A 0 374 . -60.609 -25.965 55.374  1.00 58.82 374 A 1 
ATOM 2863 N N   . ALA A 0 375 . -58.316 -30.572 52.037  1.00 53.20 375 A 1 
ATOM 2864 C CA  . ALA A 0 375 . -57.218 -29.950 51.298  1.00 53.20 375 A 1 
ATOM 2865 C C   . ALA A 0 375 . -57.777 -29.208 50.073  1.00 53.20 375 A 1 
ATOM 2866 C CB  . ALA A 0 375 . -56.188 -31.022 50.921  1.00 53.20 375 A 1 
ATOM 2867 O O   . ALA A 0 375 . -58.551 -29.777 49.296  1.00 53.20 375 A 1 
ATOM 2868 N N   . LYS A 0 376 . -57.382 -27.940 49.896  1.00 57.69 376 A 1 
ATOM 2869 C CA  . LYS A 0 376 . -57.745 -27.102 48.740  1.00 57.69 376 A 1 
ATOM 2870 C C   . LYS A 0 376 . -56.500 -26.798 47.916  1.00 57.69 376 A 1 
ATOM 2871 C CB  . LYS A 0 376 . -58.421 -25.791 49.179  1.00 57.69 376 A 1 
ATOM 2872 O O   . LYS A 0 376 . -55.491 -26.369 48.468  1.00 57.69 376 A 1 
ATOM 2873 C CG  . LYS A 0 376 . -59.838 -25.983 49.736  1.00 57.69 376 A 1 
ATOM 2874 C CD  . LYS A 0 376 . -60.455 -24.627 50.116  1.00 57.69 376 A 1 
ATOM 2875 C CE  . LYS A 0 376 . -61.782 -24.821 50.862  1.00 57.69 376 A 1 
ATOM 2876 N NZ  . LYS A 0 376 . -62.379 -23.521 51.267  1.00 57.69 376 A 1 
ATOM 2877 N N   . GLN A 0 377 . -56.607 -26.975 46.606  1.00 61.37 377 A 1 
ATOM 2878 C CA  . GLN A 0 377 . -55.555 -26.643 45.647  1.00 61.37 377 A 1 
ATOM 2879 C C   . GLN A 0 377 . -55.519 -25.126 45.393  1.00 61.37 377 A 1 
ATOM 2880 C CB  . GLN A 0 377 . -55.787 -27.456 44.360  1.00 61.37 377 A 1 
ATOM 2881 O O   . GLN A 0 377 . -56.559 -24.456 45.401  1.00 61.37 377 A 1 
ATOM 2882 C CG  . GLN A 0 377 . -55.558 -28.963 44.604  1.00 61.37 377 A 1 
ATOM 2883 C CD  . GLN A 0 377 . -56.067 -29.874 43.491  1.00 61.37 377 A 1 
ATOM 2884 N NE2 . GLN A 0 377 . -55.549 -31.080 43.404  1.00 61.37 377 A 1 
ATOM 2885 O OE1 . GLN A 0 377 . -56.972 -29.557 42.742  1.00 61.37 377 A 1 
ATOM 2886 N N   . ALA A 0 378 . -54.321 -24.596 45.171  1.00 61.81 378 A 1 
ATOM 2887 C CA  . ALA A 0 378 . -54.087 -23.272 44.610  1.00 61.81 378 A 1 
ATOM 2888 C C   . ALA A 0 378 . -53.165 -23.425 43.395  1.00 61.81 378 A 1 
ATOM 2889 C CB  . ALA A 0 378 . -53.505 -22.350 45.690  1.00 61.81 378 A 1 
ATOM 2890 O O   . ALA A 0 378 . -52.297 -24.296 43.388  1.00 61.81 378 A 1 
ATOM 2891 N N   . TYR A 0 379 . -53.379 -22.602 42.375  1.00 68.17 379 A 1 
ATOM 2892 C CA  . TYR A 0 379 . -52.584 -22.597 41.151  1.00 68.17 379 A 1 
ATOM 2893 C C   . TYR A 0 379 . -51.915 -21.233 41.015  1.00 68.17 379 A 1 
ATOM 2894 C CB  . TYR A 0 379 . -53.473 -22.928 39.944  1.00 68.17 379 A 1 
ATOM 2895 O O   . TYR A 0 379 . -52.577 -20.215 41.248  1.00 68.17 379 A 1 
ATOM 2896 C CG  . TYR A 0 379 . -53.981 -24.360 39.935  1.00 68.17 379 A 1 
ATOM 2897 C CD1 . TYR A 0 379 . -53.178 -25.369 39.373  1.00 68.17 379 A 1 
ATOM 2898 C CD2 . TYR A 0 379 . -55.236 -24.686 40.491  1.00 68.17 379 A 1 
ATOM 2899 C CE1 . TYR A 0 379 . -53.627 -26.702 39.346  1.00 68.17 379 A 1 
ATOM 2900 C CE2 . TYR A 0 379 . -55.686 -26.022 40.480  1.00 68.17 379 A 1 
ATOM 2901 O OH  . TYR A 0 379 . -55.325 -28.312 39.864  1.00 68.17 379 A 1 
ATOM 2902 C CZ  . TYR A 0 379 . -54.884 -27.029 39.899  1.00 68.17 379 A 1 
ATOM 2903 N N   . GLY A 0 380 . -50.626 -21.245 40.686  1.00 72.76 380 A 1 
ATOM 2904 C CA  . GLY A 0 380 . -49.876 -20.090 40.206  1.00 72.76 380 A 1 
ATOM 2905 C C   . GLY A 0 380 . -49.581 -20.221 38.711  1.00 72.76 380 A 1 
ATOM 2906 O O   . GLY A 0 380 . -49.746 -21.300 38.134  1.00 72.76 380 A 1 
ATOM 2907 N N   . SER A 0 381 . -49.186 -19.110 38.103  1.00 75.09 381 A 1 
ATOM 2908 C CA  . SER A 0 381 . -48.610 -19.057 36.763  1.00 75.09 381 A 1 
ATOM 2909 C C   . SER A 0 381 . -47.584 -17.934 36.688  1.00 75.09 381 A 1 
ATOM 2910 C CB  . SER A 0 381 . -49.677 -18.829 35.689  1.00 75.09 381 A 1 
ATOM 2911 O O   . SER A 0 381 . -47.914 -16.780 36.987  1.00 75.09 381 A 1 
ATOM 2912 O OG  . SER A 0 381 . -50.367 -17.612 35.925  1.00 75.09 381 A 1 
ATOM 2913 N N   . ASP A 0 382 . -46.403 -18.307 36.250  1.00 77.68 382 A 1 
ATOM 2914 C CA  . ASP A 0 382 . -45.225 -17.517 35.952  1.00 77.68 382 A 1 
ATOM 2915 C C   . ASP A 0 382 . -45.317 -17.205 34.442  1.00 77.68 382 A 1 
ATOM 2916 C CB  . ASP A 0 382 . -43.947 -18.319 36.338  1.00 77.68 382 A 1 
ATOM 2917 O O   . ASP A 0 382 . -45.711 -18.055 33.638  1.00 77.68 382 A 1 
ATOM 2918 C CG  . ASP A 0 382 . -44.097 -19.366 37.478  1.00 77.68 382 A 1 
ATOM 2919 O OD1 . ASP A 0 382 . -45.037 -20.204 37.442  1.00 77.68 382 A 1 
ATOM 2920 O OD2 . ASP A 0 382 . -43.344 -19.342 38.478  1.00 77.68 382 A 1 
ATOM 2921 N N   . GLU A 0 383 . -45.077 -15.959 34.044  1.00 80.38 383 A 1 
ATOM 2922 C CA  . GLU A 0 383 . -45.112 -15.539 32.634  1.00 80.38 383 A 1 
ATOM 2923 C C   . GLU A 0 383 . -43.923 -14.598 32.408  1.00 80.38 383 A 1 
ATOM 2924 C CB  . GLU A 0 383 . -46.473 -14.889 32.263  1.00 80.38 383 A 1 
ATOM 2925 O O   . GLU A 0 383 . -44.055 -13.378 32.528  1.00 80.38 383 A 1 
ATOM 2926 C CG  . GLU A 0 383 . -47.611 -15.887 31.944  1.00 80.38 383 A 1 
ATOM 2927 C CD  . GLU A 0 383 . -49.007 -15.235 31.814  1.00 80.38 383 A 1 
ATOM 2928 O OE1 . GLU A 0 383 . -50.027 -15.902 32.124  1.00 80.38 383 A 1 
ATOM 2929 O OE2 . GLU A 0 383 . -49.149 -14.007 31.591  1.00 80.38 383 A 1 
ATOM 2930 N N   . ASP A 0 384 . -42.763 -15.188 32.121  1.00 80.92 384 A 1 
ATOM 2931 C CA  . ASP A 0 384 . -41.472 -14.512 31.991  1.00 80.92 384 A 1 
ATOM 2932 C C   . ASP A 0 384 . -41.091 -14.424 30.505  1.00 80.92 384 A 1 
ATOM 2933 C CB  . ASP A 0 384 . -40.400 -15.251 32.835  1.00 80.92 384 A 1 
ATOM 2934 O O   . ASP A 0 384 . -41.065 -15.417 29.779  1.00 80.92 384 A 1 
ATOM 2935 C CG  . ASP A 0 384 . -39.796 -14.438 33.991  1.00 80.92 384 A 1 
ATOM 2936 O OD1 . ASP A 0 384 . -40.359 -13.380 34.348  1.00 80.92 384 A 1 
ATOM 2937 O OD2 . ASP A 0 384 . -38.689 -14.816 34.447  1.00 80.92 384 A 1 
ATOM 2938 N N   . SER A 0 385 . -40.820 -13.219 30.005  1.00 83.22 385 A 1 
ATOM 2939 C CA  . SER A 0 385 . -40.438 -12.989 28.603  1.00 83.22 385 A 1 
ATOM 2940 C C   . SER A 0 385 . -39.154 -12.176 28.533  1.00 83.22 385 A 1 
ATOM 2941 C CB  . SER A 0 385 . -41.569 -12.311 27.833  1.00 83.22 385 A 1 
ATOM 2942 O O   . SER A 0 385 . -39.091 -11.041 29.019  1.00 83.22 385 A 1 
ATOM 2943 O OG  . SER A 0 385 . -42.730 -13.114 27.932  1.00 83.22 385 A 1 
ATOM 2944 N N   . ARG A 0 386 . -38.112 -12.777 27.955  1.00 84.14 386 A 1 
ATOM 2945 C CA  . ARG A 0 386 . -36.743 -12.256 27.978  1.00 84.14 386 A 1 
ATOM 2946 C C   . ARG A 0 386 . -36.157 -12.309 26.579  1.00 84.14 386 A 1 
ATOM 2947 C CB  . ARG A 0 386 . -35.888 -13.057 28.975  1.00 84.14 386 A 1 
ATOM 2948 O O   . ARG A 0 386 . -35.992 -13.388 26.024  1.00 84.14 386 A 1 
ATOM 2949 C CG  . ARG A 0 386 . -36.549 -13.152 30.359  1.00 84.14 386 A 1 
ATOM 2950 C CD  . ARG A 0 386 . -35.669 -13.861 31.391  1.00 84.14 386 A 1 
ATOM 2951 N NE  . ARG A 0 386 . -34.472 -13.069 31.723  1.00 84.14 386 A 1 
ATOM 2952 N NH1 . ARG A 0 386 . -33.266 -14.767 32.648  1.00 84.14 386 A 1 
ATOM 2953 N NH2 . ARG A 0 386 . -32.337 -12.740 32.423  1.00 84.14 386 A 1 
ATOM 2954 C CZ  . ARG A 0 386 . -33.365 -13.526 32.264  1.00 84.14 386 A 1 
ATOM 2955 N N   . TRP A 0 387 . -35.803 -11.149 26.049  1.00 90.47 387 A 1 
ATOM 2956 C CA  . TRP A 0 387 . -35.272 -11.008 24.696  1.00 90.47 387 A 1 
ATOM 2957 C C   . TRP A 0 387 . -33.986 -10.190 24.718  1.00 90.47 387 A 1 
ATOM 2958 C CB  . TRP A 0 387 . -36.348 -10.386 23.803  1.00 90.47 387 A 1 
ATOM 2959 O O   . TRP A 0 387 . -33.848 -9.252  25.512  1.00 90.47 387 A 1 
ATOM 2960 C CG  . TRP A 0 387 . -35.911 -9.949  22.438  1.00 90.47 387 A 1 
ATOM 2961 C CD1 . TRP A 0 387 . -35.981 -10.685 21.306  1.00 90.47 387 A 1 
ATOM 2962 C CD2 . TRP A 0 387 . -35.363 -8.657  22.041  1.00 90.47 387 A 1 
ATOM 2963 C CE2 . TRP A 0 387 . -35.258 -8.637  20.620  1.00 90.47 387 A 1 
ATOM 2964 C CE3 . TRP A 0 387 . -34.985 -7.486  22.733  1.00 90.47 387 A 1 
ATOM 2965 N NE1 . TRP A 0 387 . -35.581 -9.919  20.225  1.00 90.47 387 A 1 
ATOM 2966 C CH2 . TRP A 0 387 . -34.547 -6.319  20.636  1.00 90.47 387 A 1 
ATOM 2967 C CZ2 . TRP A 0 387 . -34.919 -7.471  19.920  1.00 90.47 387 A 1 
ATOM 2968 C CZ3 . TRP A 0 387 . -34.554 -6.339  22.041  1.00 90.47 387 A 1 
ATOM 2969 N N   . GLY A 0 388 . -33.051 -10.530 23.833  1.00 88.25 388 A 1 
ATOM 2970 C CA  . GLY A 0 388 . -31.760 -9.866  23.736  1.00 88.25 388 A 1 
ATOM 2971 C C   . GLY A 0 388 . -31.234 -9.753  22.310  1.00 88.25 388 A 1 
ATOM 2972 O O   . GLY A 0 388 . -31.494 -10.597 21.451  1.00 88.25 388 A 1 
ATOM 2973 N N   . LYS A 0 389 . -30.456 -8.693  22.087  1.00 87.66 389 A 1 
ATOM 2974 C CA  . LYS A 0 389 . -29.605 -8.467  20.920  1.00 87.66 389 A 1 
ATOM 2975 C C   . LYS A 0 389 . -28.222 -8.053  21.370  1.00 87.66 389 A 1 
ATOM 2976 C CB  . LYS A 0 389 . -30.185 -7.375  20.012  1.00 87.66 389 A 1 
ATOM 2977 O O   . LYS A 0 389 . -28.114 -7.046  22.061  1.00 87.66 389 A 1 
ATOM 2978 C CG  . LYS A 0 389 . -31.327 -7.991  19.232  1.00 87.66 389 A 1 
ATOM 2979 C CD  . LYS A 0 389 . -31.947 -7.063  18.187  1.00 87.66 389 A 1 
ATOM 2980 C CE  . LYS A 0 389 . -32.804 -8.090  17.464  1.00 87.66 389 A 1 
ATOM 2981 N NZ  . LYS A 0 389 . -33.700 -7.614  16.400  1.00 87.66 389 A 1 
ATOM 2982 N N   . SER A 0 390 . -27.200 -8.759  20.912  1.00 86.74 390 A 1 
ATOM 2983 C CA  . SER A 0 390 . -25.798 -8.400  21.131  1.00 86.74 390 A 1 
ATOM 2984 C C   . SER A 0 390 . -25.040 -8.324  19.806  1.00 86.74 390 A 1 
ATOM 2985 C CB  . SER A 0 390 . -25.131 -9.347  22.137  1.00 86.74 390 A 1 
ATOM 2986 O O   . SER A 0 390 . -25.316 -9.068  18.863  1.00 86.74 390 A 1 
ATOM 2987 O OG  . SER A 0 390 . -25.368 -10.703 21.812  1.00 86.74 390 A 1 
ATOM 2988 N N   . TYR A 0 391 . -24.088 -7.396  19.732  1.00 83.34 391 A 1 
ATOM 2989 C CA  . TYR A 0 391 . -23.054 -7.337  18.697  1.00 83.34 391 A 1 
ATOM 2990 C C   . TYR A 0 391 . -21.699 -7.326  19.408  1.00 83.34 391 A 1 
ATOM 2991 C CB  . TYR A 0 391 . -23.175 -6.064  17.836  1.00 83.34 391 A 1 
ATOM 2992 O O   . TYR A 0 391 . -21.376 -6.316  20.035  1.00 83.34 391 A 1 
ATOM 2993 C CG  . TYR A 0 391 . -24.445 -5.854  17.034  1.00 83.34 391 A 1 
ATOM 2994 C CD1 . TYR A 0 391 . -24.433 -5.999  15.632  1.00 83.34 391 A 1 
ATOM 2995 C CD2 . TYR A 0 391 . -25.613 -5.411  17.683  1.00 83.34 391 A 1 
ATOM 2996 C CE1 . TYR A 0 391 . -25.583 -5.686  14.879  1.00 83.34 391 A 1 
ATOM 2997 C CE2 . TYR A 0 391 . -26.760 -5.086  16.938  1.00 83.34 391 A 1 
ATOM 2998 O OH  . TYR A 0 391 . -27.857 -4.904  14.817  1.00 83.34 391 A 1 
ATOM 2999 C CZ  . TYR A 0 391 . -26.744 -5.221  15.532  1.00 83.34 391 A 1 
ATOM 3000 N N   . ASP A 0 392 . -20.911 -8.399  19.300  1.00 81.29 392 A 1 
ATOM 3001 C CA  . ASP A 0 392 . -19.647 -8.546  20.044  1.00 81.29 392 A 1 
ATOM 3002 C C   . ASP A 0 392 . -18.637 -7.442  19.698  1.00 81.29 392 A 1 
ATOM 3003 C CB  . ASP A 0 392 . -19.007 -9.913  19.727  1.00 81.29 392 A 1 
ATOM 3004 O O   . ASP A 0 392 . -18.141 -6.722  20.569  1.00 81.29 392 A 1 
ATOM 3005 C CG  . ASP A 0 392 . -19.435 -11.075 20.629  1.00 81.29 392 A 1 
ATOM 3006 O OD1 . ASP A 0 392 . -20.280 -10.867 21.527  1.00 81.29 392 A 1 
ATOM 3007 O OD2 . ASP A 0 392 . -18.815 -12.152 20.453  1.00 81.29 392 A 1 
ATOM 3008 N N   . SER A 0 393 . -18.327 -7.290  18.408  1.00 87.07 393 A 1 
ATOM 3009 C CA  . SER A 0 393 . -17.466 -6.212  17.928  1.00 87.07 393 A 1 
ATOM 3010 C C   . SER A 0 393 . -17.714 -5.878  16.461  1.00 87.07 393 A 1 
ATOM 3011 C CB  . SER A 0 393 . -15.980 -6.523  18.180  1.00 87.07 393 A 1 
ATOM 3012 O O   . SER A 0 393 . -18.054 -6.737  15.643  1.00 87.07 393 A 1 
ATOM 3013 O OG  . SER A 0 393 . -15.411 -7.363  17.191  1.00 87.07 393 A 1 
ATOM 3014 N N   . VAL A 0 394 . -17.501 -4.614  16.098  1.00 88.98 394 A 1 
ATOM 3015 C CA  . VAL A 0 394 . -17.445 -4.165  14.703  1.00 88.98 394 A 1 
ATOM 3016 C C   . VAL A 0 394 . -16.197 -3.316  14.518  1.00 88.98 394 A 1 
ATOM 3017 C CB  . VAL A 0 394 . -18.716 -3.402  14.278  1.00 88.98 394 A 1 
ATOM 3018 O O   . VAL A 0 394 . -16.002 -2.323  15.215  1.00 88.98 394 A 1 
ATOM 3019 C CG1 . VAL A 0 394 . -18.641 -2.994  12.797  1.00 88.98 394 A 1 
ATOM 3020 C CG2 . VAL A 0 394 . -19.983 -4.250  14.453  1.00 88.98 394 A 1 
ATOM 3021 N N   . SER A 0 395 . -15.368 -3.669  13.536  1.00 92.25 395 A 1 
ATOM 3022 C CA  . SER A 0 395 . -14.213 -2.865  13.136  1.00 92.25 395 A 1 
ATOM 3023 C C   . SER A 0 395 . -14.243 -2.528  11.647  1.00 92.25 395 A 1 
ATOM 3024 C CB  . SER A 0 395 . -12.885 -3.495  13.567  1.00 92.25 395 A 1 
ATOM 3025 O O   . SER A 0 395 . -14.532 -3.361  10.783  1.00 92.25 395 A 1 
ATOM 3026 O OG  . SER A 0 395 . -12.712 -4.779  12.999  1.00 92.25 395 A 1 
ATOM 3027 N N   . ALA A 0 396 . -13.919 -1.279  11.332  1.00 93.87 396 A 1 
ATOM 3028 C CA  . ALA A 0 396 . -13.757 -0.782  9.976   1.00 93.87 396 A 1 
ATOM 3029 C C   . ALA A 0 396 . -12.399 -0.093  9.856   1.00 93.87 396 A 1 
ATOM 3030 C CB  . ALA A 0 396 . -14.921 0.150   9.626   1.00 93.87 396 A 1 
ATOM 3031 O O   . ALA A 0 396 . -12.080 0.813   10.623  1.00 93.87 396 A 1 
ATOM 3032 N N   . ARG A 0 397 . -11.596 -0.502  8.875   1.00 96.20 397 A 1 
ATOM 3033 C CA  . ARG A 0 397 . -10.271 0.067   8.611   1.00 96.20 397 A 1 
ATOM 3034 C C   . ARG A 0 397 . -10.201 0.537   7.172   1.00 96.20 397 A 1 
ATOM 3035 C CB  . ARG A 0 397 . -9.141  -0.918  8.951   1.00 96.20 397 A 1 
ATOM 3036 O O   . ARG A 0 397 . -10.657 -0.159  6.266   1.00 96.20 397 A 1 
ATOM 3037 C CG  . ARG A 0 397 . -9.288  -1.495  10.366  1.00 96.20 397 A 1 
ATOM 3038 C CD  . ARG A 0 397 . -8.183  -2.493  10.704  1.00 96.20 397 A 1 
ATOM 3039 N NE  . ARG A 0 397 . -8.326  -2.907  12.110  1.00 96.20 397 A 1 
ATOM 3040 N NH1 . ARG A 0 397 . -6.109  -3.153  12.645  1.00 96.20 397 A 1 
ATOM 3041 N NH2 . ARG A 0 397 . -7.683  -3.244  14.247  1.00 96.20 397 A 1 
ATOM 3042 C CZ  . ARG A 0 397 . -7.369  -3.108  12.991  1.00 96.20 397 A 1 
ATOM 3043 N N   . SER A 0 398 . -9.624  1.711   6.969   1.00 97.20 398 A 1 
ATOM 3044 C CA  . SER A 0 398 . -9.326  2.254   5.648   1.00 97.20 398 A 1 
ATOM 3045 C C   . SER A 0 398 . -7.882  2.718   5.639   1.00 97.20 398 A 1 
ATOM 3046 C CB  . SER A 0 398 . -10.270 3.409   5.304   1.00 97.20 398 A 1 
ATOM 3047 O O   . SER A 0 398 . -7.482  3.487   6.508   1.00 97.20 398 A 1 
ATOM 3048 O OG  . SER A 0 398 . -10.216 3.730   3.924   1.00 97.20 398 A 1 
ATOM 3049 N N   . TYR A 0 399 . -7.137  2.282   4.638   1.00 96.58 399 A 1 
ATOM 3050 C CA  . TYR A 0 399 . -5.786  2.715   4.331   1.00 96.58 399 A 1 
ATOM 3051 C C   . TYR A 0 399 . -5.810  3.317   2.929   1.00 96.58 399 A 1 
ATOM 3052 C CB  . TYR A 0 399 . -4.820  1.526   4.426   1.00 96.58 399 A 1 
ATOM 3053 O O   . TYR A 0 399 . -6.498  2.798   2.051   1.00 96.58 399 A 1 
ATOM 3054 C CG  . TYR A 0 399 . -4.855  0.811   5.765   1.00 96.58 399 A 1 
ATOM 3055 C CD1 . TYR A 0 399 . -4.047  1.273   6.820   1.00 96.58 399 A 1 
ATOM 3056 C CD2 . TYR A 0 399 . -5.718  -0.286  5.970   1.00 96.58 399 A 1 
ATOM 3057 C CE1 . TYR A 0 399 . -4.106  0.653   8.082   1.00 96.58 399 A 1 
ATOM 3058 C CE2 . TYR A 0 399 . -5.777  -0.916  7.229   1.00 96.58 399 A 1 
ATOM 3059 O OH  . TYR A 0 399 . -5.033  -1.028  9.516   1.00 96.58 399 A 1 
ATOM 3060 C CZ  . TYR A 0 399 . -4.974  -0.442  8.289   1.00 96.58 399 A 1 
ATOM 3061 N N   . SER A 0 400 . -5.091  4.409   2.743   1.00 96.62 400 A 1 
ATOM 3062 C CA  . SER A 0 400 . -4.827  5.031   1.453   1.00 96.62 400 A 1 
ATOM 3063 C C   . SER A 0 400 . -3.355  5.404   1.454   1.00 96.62 400 A 1 
ATOM 3064 C CB  . SER A 0 400 . -5.710  6.264   1.270   1.00 96.62 400 A 1 
ATOM 3065 O O   . SER A 0 400 . -2.866  5.959   2.441   1.00 96.62 400 A 1 
ATOM 3066 O OG  . SER A 0 400 . -5.668  6.706   -0.061  1.00 96.62 400 A 1 
ATOM 3067 N N   . ASN A 0 401 . -2.634  5.024   0.412   1.00 96.77 401 A 1 
ATOM 3068 C CA  . ASN A 0 401 . -1.215  5.295   0.279   1.00 96.77 401 A 1 
ATOM 3069 C C   . ASN A 0 401 . -0.930  5.781   -1.138  1.00 96.77 401 A 1 
ATOM 3070 C CB  . ASN A 0 401 . -0.417  4.036   0.653   1.00 96.77 401 A 1 
ATOM 3071 O O   . ASN A 0 401 . -1.117  5.024   -2.091  1.00 96.77 401 A 1 
ATOM 3072 C CG  . ASN A 0 401 . 1.034   4.172   0.238   1.00 96.77 401 A 1 
ATOM 3073 N ND2 . ASN A 0 401 . 1.351   3.826   -0.988  1.00 96.77 401 A 1 
ATOM 3074 O OD1 . ASN A 0 401 . 1.888   4.616   0.978   1.00 96.77 401 A 1 
ATOM 3075 N N   . GLU A 0 402 . -0.405  6.994   -1.249  1.00 97.46 402 A 1 
ATOM 3076 C CA  . GLU A 0 402 . 0.154   7.534   -2.483  1.00 97.46 402 A 1 
ATOM 3077 C C   . GLU A 0 402 . 1.682   7.498   -2.399  1.00 97.46 402 A 1 
ATOM 3078 C CB  . GLU A 0 402 . -0.346  8.962   -2.741  1.00 97.46 402 A 1 
ATOM 3079 O O   . GLU A 0 402 . 2.267   7.984   -1.429  1.00 97.46 402 A 1 
ATOM 3080 C CG  . GLU A 0 402 . -1.878  9.057   -2.848  1.00 97.46 402 A 1 
ATOM 3081 C CD  . GLU A 0 402 . -2.360  10.439  -3.320  1.00 97.46 402 A 1 
ATOM 3082 O OE1 . GLU A 0 402 . -3.496  10.822  -2.953  1.00 97.46 402 A 1 
ATOM 3083 O OE2 . GLU A 0 402 . -1.612  11.100  -4.084  1.00 97.46 402 A 1 
ATOM 3084 N N   . LYS A 0 403 . 2.338   6.932   -3.413  1.00 97.84 403 A 1 
ATOM 3085 C CA  . LYS A 0 403 . 3.795   6.949   -3.571  1.00 97.84 403 A 1 
ATOM 3086 C C   . LYS A 0 403 . 4.148   7.531   -4.923  1.00 97.84 403 A 1 
ATOM 3087 C CB  . LYS A 0 403 . 4.391   5.544   -3.415  1.00 97.84 403 A 1 
ATOM 3088 O O   . LYS A 0 403 . 3.587   7.149   -5.940  1.00 97.84 403 A 1 
ATOM 3089 C CG  . LYS A 0 403 . 4.465   5.131   -1.942  1.00 97.84 403 A 1 
ATOM 3090 C CD  . LYS A 0 403 . 4.694   3.620   -1.809  1.00 97.84 403 A 1 
ATOM 3091 C CE  . LYS A 0 403 . 4.515   3.203   -0.345  1.00 97.84 403 A 1 
ATOM 3092 N NZ  . LYS A 0 403 . 5.789   3.114   0.394   1.00 97.84 403 A 1 
ATOM 3093 N N   . TYR A 0 404 . 5.120   8.423   -4.928  1.00 98.15 404 A 1 
ATOM 3094 C CA  . TYR A 0 404 . 5.782   8.923   -6.118  1.00 98.15 404 A 1 
ATOM 3095 C C   . TYR A 0 404 . 7.279   8.704   -5.946  1.00 98.15 404 A 1 
ATOM 3096 C CB  . TYR A 0 404 . 5.445   10.406  -6.294  1.00 98.15 404 A 1 
ATOM 3097 O O   . TYR A 0 404 . 7.833   9.040   -4.898  1.00 98.15 404 A 1 
ATOM 3098 C CG  . TYR A 0 404 . 6.247   11.106  -7.370  1.00 98.15 404 A 1 
ATOM 3099 C CD1 . TYR A 0 404 . 7.453   11.751  -7.033  1.00 98.15 404 A 1 
ATOM 3100 C CD2 . TYR A 0 404 . 5.795   11.098  -8.703  1.00 98.15 404 A 1 
ATOM 3101 C CE1 . TYR A 0 404 . 8.203   12.406  -8.025  1.00 98.15 404 A 1 
ATOM 3102 C CE2 . TYR A 0 404 . 6.531   11.771  -9.696  1.00 98.15 404 A 1 
ATOM 3103 O OH  . TYR A 0 404 . 8.430   13.098  -10.304 1.00 98.15 404 A 1 
ATOM 3104 C CZ  . TYR A 0 404 . 7.729   12.429  -9.355  1.00 98.15 404 A 1 
ATOM 3105 N N   . ALA A 0 405 . 7.940   8.193   -6.978  1.00 97.39 405 A 1 
ATOM 3106 C CA  . ALA A 0 405 . 9.391   8.194   -7.058  1.00 97.39 405 A 1 
ATOM 3107 C C   . ALA A 0 405 . 9.830   8.633   -8.454  1.00 97.39 405 A 1 
ATOM 3108 C CB  . ALA A 0 405 . 9.945   6.820   -6.663  1.00 97.39 405 A 1 
ATOM 3109 O O   . ALA A 0 405 . 9.313   8.147   -9.461  1.00 97.39 405 A 1 
ATOM 3110 N N   . ARG A 0 406 . 10.810  9.532   -8.503  1.00 97.84 406 A 1 
ATOM 3111 C CA  . ARG A 0 406 . 11.560  9.883   -9.702  1.00 97.84 406 A 1 
ATOM 3112 C C   . ARG A 0 406 . 13.040  9.725   -9.416  1.00 97.84 406 A 1 
ATOM 3113 C CB  . ARG A 0 406 . 11.209  11.294  -10.179 1.00 97.84 406 A 1 
ATOM 3114 O O   . ARG A 0 406 . 13.570  10.384  -8.524  1.00 97.84 406 A 1 
ATOM 3115 C CG  . ARG A 0 406 . 12.134  11.784  -11.312 1.00 97.84 406 A 1 
ATOM 3116 C CD  . ARG A 0 406 . 11.721  13.165  -11.826 1.00 97.84 406 A 1 
ATOM 3117 N NE  . ARG A 0 406 . 11.809  14.195  -10.761 1.00 97.84 406 A 1 
ATOM 3118 N NH1 . ARG A 0 406 . 10.030  15.459  -11.428 1.00 97.84 406 A 1 
ATOM 3119 N NH2 . ARG A 0 406 . 11.136  16.043  -9.595  1.00 97.84 406 A 1 
ATOM 3120 C CZ  . ARG A 0 406 . 11.008  15.230  -10.601 1.00 97.84 406 A 1 
ATOM 3121 N N   . TRP A 0 407 . 13.684  8.913   -10.233 1.00 97.16 407 A 1 
ATOM 3122 C CA  . TRP A 0 407 . 15.128  8.851   -10.337 1.00 97.16 407 A 1 
ATOM 3123 C C   . TRP A 0 407 . 15.533  9.359   -11.721 1.00 97.16 407 A 1 
ATOM 3124 C CB  . TRP A 0 407 . 15.596  7.432   -10.033 1.00 97.16 407 A 1 
ATOM 3125 O O   . TRP A 0 407 . 14.868  9.057   -12.712 1.00 97.16 407 A 1 
ATOM 3126 C CG  . TRP A 0 407 . 17.070  7.240   -10.146 1.00 97.16 407 A 1 
ATOM 3127 C CD1 . TRP A 0 407 . 17.987  7.477   -9.180  1.00 97.16 407 A 1 
ATOM 3128 C CD2 . TRP A 0 407 . 17.819  6.809   -11.318 1.00 97.16 407 A 1 
ATOM 3129 C CE2 . TRP A 0 407 . 19.201  6.754   -10.971 1.00 97.16 407 A 1 
ATOM 3130 C CE3 . TRP A 0 407 . 17.460  6.478   -12.641 1.00 97.16 407 A 1 
ATOM 3131 N NE1 . TRP A 0 407 . 19.251  7.191   -9.663  1.00 97.16 407 A 1 
ATOM 3132 C CH2 . TRP A 0 407 . 19.790  6.004   -13.192 1.00 97.16 407 A 1 
ATOM 3133 C CZ2 . TRP A 0 407 . 20.177  6.343   -11.885 1.00 97.16 407 A 1 
ATOM 3134 C CZ3 . TRP A 0 407 . 18.438  6.079   -13.568 1.00 97.16 407 A 1 
ATOM 3135 N N   . LEU A 0 408 . 16.577  10.174  -11.772 1.00 95.05 408 A 1 
ATOM 3136 C CA  . LEU A 0 408 . 17.123  10.752  -12.992 1.00 95.05 408 A 1 
ATOM 3137 C C   . LEU A 0 408 . 18.644  10.699  -12.908 1.00 95.05 408 A 1 
ATOM 3138 C CB  . LEU A 0 408 . 16.551  12.173  -13.166 1.00 95.05 408 A 1 
ATOM 3139 O O   . LEU A 0 408 . 19.205  11.137  -11.904 1.00 95.05 408 A 1 
ATOM 3140 C CG  . LEU A 0 408 . 17.116  12.997  -14.344 1.00 95.05 408 A 1 
ATOM 3141 C CD1 . LEU A 0 408 . 16.055  14.020  -14.764 1.00 95.05 408 A 1 
ATOM 3142 C CD2 . LEU A 0 408 . 18.365  13.804  -13.967 1.00 95.05 408 A 1 
ATOM 3143 N N   . GLN A 0 409 . 19.268  10.208  -13.968 1.00 89.86 409 A 1 
ATOM 3144 C CA  . GLN A 0 409 . 20.693  10.312  -14.240 1.00 89.86 409 A 1 
ATOM 3145 C C   . GLN A 0 409 . 20.877  11.037  -15.580 1.00 89.86 409 A 1 
ATOM 3146 C CB  . GLN A 0 409 . 21.325  8.917   -14.171 1.00 89.86 409 A 1 
ATOM 3147 O O   . GLN A 0 409 . 20.050  10.883  -16.485 1.00 89.86 409 A 1 
ATOM 3148 C CG  . GLN A 0 409 . 22.845  8.946   -14.365 1.00 89.86 409 A 1 
ATOM 3149 C CD  . GLN A 0 409 . 23.555  7.659   -13.940 1.00 89.86 409 A 1 
ATOM 3150 N NE2 . GLN A 0 409 . 24.860  7.641   -14.001 1.00 89.86 409 A 1 
ATOM 3151 O OE1 . GLN A 0 409 . 22.966  6.675   -13.495 1.00 89.86 409 A 1 
ATOM 3152 N N   . ALA A 0 410 . 21.890  11.888  -15.670 1.00 89.24 410 A 1 
ATOM 3153 C CA  . ALA A 0 410 . 22.253  12.596  -16.886 1.00 89.24 410 A 1 
ATOM 3154 C C   . ALA A 0 410 . 23.755  12.863  -16.853 1.00 89.24 410 A 1 
ATOM 3155 C CB  . ALA A 0 410 . 21.445  13.897  -16.989 1.00 89.24 410 A 1 
ATOM 3156 O O   . ALA A 0 410 . 24.204  13.629  -15.997 1.00 89.24 410 A 1 
ATOM 3157 N N   . ASP A 0 411 . 24.475  12.255  -17.787 1.00 81.75 411 A 1 
ATOM 3158 C CA  . ASP A 0 411 . 25.933  12.207  -17.808 1.00 81.75 411 A 1 
ATOM 3159 C C   . ASP A 0 411 . 26.403  12.811  -19.159 1.00 81.75 411 A 1 
ATOM 3160 C CB  . ASP A 0 411 . 26.404  10.759  -17.518 1.00 81.75 411 A 1 
ATOM 3161 O O   . ASP A 0 411 . 25.758  12.619  -20.193 1.00 81.75 411 A 1 
ATOM 3162 C CG  . ASP A 0 411 . 25.742  10.067  -16.294 1.00 81.75 411 A 1 
ATOM 3163 O OD1 . ASP A 0 411 . 25.219  10.731  -15.359 1.00 81.75 411 A 1 
ATOM 3164 O OD2 . ASP A 0 411 . 25.631  8.818   -16.302 1.00 81.75 411 A 1 
ATOM 3165 N N   . ASP A 0 412 . 27.446  13.652  -19.160 1.00 82.15 412 A 1 
ATOM 3166 C CA  . ASP A 0 412 . 27.967  14.363  -20.355 1.00 82.15 412 A 1 
ATOM 3167 C C   . ASP A 0 412 . 29.497  14.277  -20.361 1.00 82.15 412 A 1 
ATOM 3168 C CB  . ASP A 0 412 . 27.414  15.811  -20.403 1.00 82.15 412 A 1 
ATOM 3169 O O   . ASP A 0 412 . 30.191  15.162  -19.848 1.00 82.15 412 A 1 
ATOM 3170 C CG  . ASP A 0 412 . 27.823  16.755  -21.563 1.00 82.15 412 A 1 
ATOM 3171 O OD1 . ASP A 0 412 . 28.615  16.471  -22.490 1.00 82.15 412 A 1 
ATOM 3172 O OD2 . ASP A 0 412 . 27.261  17.877  -21.630 1.00 82.15 412 A 1 
ATOM 3173 N N   . ASP A 0 413 . 29.993  13.176  -20.923 1.00 81.48 413 A 1 
ATOM 3174 C CA  . ASP A 0 413 . 31.411  12.875  -21.087 1.00 81.48 413 A 1 
ATOM 3175 C C   . ASP A 0 413 . 31.963  13.589  -22.322 1.00 81.48 413 A 1 
ATOM 3176 C CB  . ASP A 0 413 . 31.622  11.354  -21.226 1.00 81.48 413 A 1 
ATOM 3177 O O   . ASP A 0 413 . 31.401  13.523  -23.414 1.00 81.48 413 A 1 
ATOM 3178 C CG  . ASP A 0 413 . 31.920  10.631  -19.911 1.00 81.48 413 A 1 
ATOM 3179 O OD1 . ASP A 0 413 . 32.557  11.267  -19.041 1.00 81.48 413 A 1 
ATOM 3180 O OD2 . ASP A 0 413 . 31.644  9.413   -19.847 1.00 81.48 413 A 1 
ATOM 3181 N N   . GLN A 0 414 . 33.104  14.258  -22.179 1.00 76.09 414 A 1 
ATOM 3182 C CA  . GLN A 0 414 . 33.802  14.953  -23.259 1.00 76.09 414 A 1 
ATOM 3183 C C   . GLN A 0 414 . 35.286  14.627  -23.202 1.00 76.09 414 A 1 
ATOM 3184 C CB  . GLN A 0 414 . 33.594  16.473  -23.144 1.00 76.09 414 A 1 
ATOM 3185 O O   . GLN A 0 414 . 35.913  14.779  -22.154 1.00 76.09 414 A 1 
ATOM 3186 C CG  . GLN A 0 414 . 32.130  16.840  -23.389 1.00 76.09 414 A 1 
ATOM 3187 C CD  . GLN A 0 414 . 31.790  18.310  -23.199 1.00 76.09 414 A 1 
ATOM 3188 N NE2 . GLN A 0 414 . 30.515  18.600  -23.110 1.00 76.09 414 A 1 
ATOM 3189 O OE1 . GLN A 0 414 . 32.606  19.222  -23.127 1.00 76.09 414 A 1 
ATOM 3190 N N   . TRP A 0 415 . 35.877  14.258  -24.337 1.00 73.20 415 A 1 
ATOM 3191 C CA  . TRP A 0 415 . 37.315  14.019  -24.426 1.00 73.20 415 A 1 
ATOM 3192 C C   . TRP A 0 415 . 37.919  14.558  -25.720 1.00 73.20 415 A 1 
ATOM 3193 C CB  . TRP A 0 415 . 37.630  12.532  -24.222 1.00 73.20 415 A 1 
ATOM 3194 O O   . TRP A 0 415 . 37.256  14.673  -26.752 1.00 73.20 415 A 1 
ATOM 3195 C CG  . TRP A 0 415 . 37.190  11.618  -25.323 1.00 73.20 415 A 1 
ATOM 3196 C CD1 . TRP A 0 415 . 37.974  11.175  -26.333 1.00 73.20 415 A 1 
ATOM 3197 C CD2 . TRP A 0 415 . 35.871  11.029  -25.551 1.00 73.20 415 A 1 
ATOM 3198 C CE2 . TRP A 0 415 . 35.941  10.210  -26.719 1.00 73.20 415 A 1 
ATOM 3199 C CE3 . TRP A 0 415 . 34.626  11.097  -24.889 1.00 73.20 415 A 1 
ATOM 3200 N NE1 . TRP A 0 415 . 37.239  10.354  -27.164 1.00 73.20 415 A 1 
ATOM 3201 C CH2 . TRP A 0 415 . 33.608  9.590   -26.523 1.00 73.20 415 A 1 
ATOM 3202 C CZ2 . TRP A 0 415 . 34.836  9.490   -27.202 1.00 73.20 415 A 1 
ATOM 3203 C CZ3 . TRP A 0 415 . 33.508  10.391  -25.373 1.00 73.20 415 A 1 
ATOM 3204 N N   . ALA A 0 416 . 39.204  14.886  -25.648 1.00 75.02 416 A 1 
ATOM 3205 C CA  . ALA A 0 416 . 40.052  15.173  -26.790 1.00 75.02 416 A 1 
ATOM 3206 C C   . ALA A 0 416 . 41.432  14.537  -26.580 1.00 75.02 416 A 1 
ATOM 3207 C CB  . ALA A 0 416 . 40.148  16.689  -26.996 1.00 75.02 416 A 1 
ATOM 3208 O O   . ALA A 0 416 . 41.978  14.594  -25.476 1.00 75.02 416 A 1 
ATOM 3209 N N   . GLU A 0 417 . 41.992  13.967  -27.640 1.00 71.82 417 A 1 
ATOM 3210 C CA  . GLU A 0 417 . 43.383  13.516  -27.714 1.00 71.82 417 A 1 
ATOM 3211 C C   . GLU A 0 417 . 44.029  14.183  -28.931 1.00 71.82 417 A 1 
ATOM 3212 C CB  . GLU A 0 417 . 43.471  11.979  -27.845 1.00 71.82 417 A 1 
ATOM 3213 O O   . GLU A 0 417 . 43.491  14.072  -30.034 1.00 71.82 417 A 1 
ATOM 3214 C CG  . GLU A 0 417 . 42.927  11.191  -26.638 1.00 71.82 417 A 1 
ATOM 3215 C CD  . GLU A 0 417 . 43.165  9.664   -26.722 1.00 71.82 417 A 1 
ATOM 3216 O OE1 . GLU A 0 417 . 42.637  8.939   -25.846 1.00 71.82 417 A 1 
ATOM 3217 O OE2 . GLU A 0 417 . 43.917  9.190   -27.610 1.00 71.82 417 A 1 
ATOM 3218 N N   . ASP A 0 418 . 45.172  14.844  -28.741 1.00 71.46 418 A 1 
ATOM 3219 C CA  . ASP A 0 418 . 46.070  15.222  -29.833 1.00 71.46 418 A 1 
ATOM 3220 C C   . ASP A 0 418 . 47.318  14.326  -29.836 1.00 71.46 418 A 1 
ATOM 3221 C CB  . ASP A 0 418 . 46.360  16.737  -29.857 1.00 71.46 418 A 1 
ATOM 3222 O O   . ASP A 0 418 . 47.720  13.737  -28.822 1.00 71.46 418 A 1 
ATOM 3223 C CG  . ASP A 0 418 . 47.210  17.311  -28.715 1.00 71.46 418 A 1 
ATOM 3224 O OD1 . ASP A 0 418 . 48.209  16.660  -28.319 1.00 71.46 418 A 1 
ATOM 3225 O OD2 . ASP A 0 418 . 46.900  18.457  -28.303 1.00 71.46 418 A 1 
ATOM 3226 N N   . TYR A 0 419 . 47.914  14.132  -31.013 1.00 64.74 419 A 1 
ATOM 3227 C CA  . TYR A 0 419 . 49.134  13.341  -31.120 1.00 64.74 419 A 1 
ATOM 3228 C C   . TYR A 0 419 . 50.073  13.791  -32.233 1.00 64.74 419 A 1 
ATOM 3229 C CB  . TYR A 0 419 . 48.802  11.849  -31.237 1.00 64.74 419 A 1 
ATOM 3230 O O   . TYR A 0 419 . 50.091  13.251  -33.345 1.00 64.74 419 A 1 
ATOM 3231 C CG  . TYR A 0 419 . 50.049  10.984  -31.202 1.00 64.74 419 A 1 
ATOM 3232 C CD1 . TYR A 0 419 . 50.302  10.064  -32.231 1.00 64.74 419 A 1 
ATOM 3233 C CD2 . TYR A 0 419 . 50.979  11.141  -30.160 1.00 64.74 419 A 1 
ATOM 3234 C CE1 . TYR A 0 419 . 51.469  9.280   -32.193 1.00 64.74 419 A 1 
ATOM 3235 C CE2 . TYR A 0 419 . 52.173  10.407  -30.144 1.00 64.74 419 A 1 
ATOM 3236 O OH  . TYR A 0 419 . 53.567  8.741   -31.116 1.00 64.74 419 A 1 
ATOM 3237 C CZ  . TYR A 0 419 . 52.416  9.467   -31.163 1.00 64.74 419 A 1 
ATOM 3238 N N   . ASP A 0 420 . 50.962  14.708  -31.871 1.00 67.77 420 A 1 
ATOM 3239 C CA  . ASP A 0 420 . 51.985  15.231  -32.759 1.00 67.77 420 A 1 
ATOM 3240 C C   . ASP A 0 420 . 53.238  14.333  -32.831 1.00 67.77 420 A 1 
ATOM 3241 C CB  . ASP A 0 420 . 52.329  16.680  -32.363 1.00 67.77 420 A 1 
ATOM 3242 O O   . ASP A 0 420 . 53.843  13.892  -31.844 1.00 67.77 420 A 1 
ATOM 3243 C CG  . ASP A 0 420 . 51.639  17.746  -33.218 1.00 67.77 420 A 1 
ATOM 3244 O OD1 . ASP A 0 420 . 51.505  17.475  -34.433 1.00 67.77 420 A 1 
ATOM 3245 O OD2 . ASP A 0 420 . 51.481  18.887  -32.729 1.00 67.77 420 A 1 
ATOM 3246 N N   . ARG A 0 421 . 53.705  14.082  -34.060 1.00 54.15 421 A 1 
ATOM 3247 C CA  . ARG A 0 421 . 55.027  13.496  -34.328 1.00 54.15 421 A 1 
ATOM 3248 C C   . ARG A 0 421 . 55.775  14.265  -35.398 1.00 54.15 421 A 1 
ATOM 3249 C CB  . ARG A 0 421 . 54.908  12.035  -34.755 1.00 54.15 421 A 1 
ATOM 3250 O O   . ARG A 0 421 . 55.531  14.086  -36.592 1.00 54.15 421 A 1 
ATOM 3251 C CG  . ARG A 0 421 . 54.597  11.092  -33.593 1.00 54.15 421 A 1 
ATOM 3252 C CD  . ARG A 0 421 . 54.637  9.657   -34.126 1.00 54.15 421 A 1 
ATOM 3253 N NE  . ARG A 0 421 . 53.535  9.439   -35.078 1.00 54.15 421 A 1 
ATOM 3254 N NH1 . ARG A 0 421 . 53.031  7.267   -34.567 1.00 54.15 421 A 1 
ATOM 3255 N NH2 . ARG A 0 421 . 51.793  8.394   -36.066 1.00 54.15 421 A 1 
ATOM 3256 C CZ  . ARG A 0 421 . 52.803  8.362   -35.246 1.00 54.15 421 A 1 
ATOM 3257 N N   . PHE A 0 422 . 56.823  14.965  -34.971 1.00 61.68 422 A 1 
ATOM 3258 C CA  . PHE A 0 422 . 57.804  15.585  -35.859 1.00 61.68 422 A 1 
ATOM 3259 C C   . PHE A 0 422 . 59.185  14.917  -35.766 1.00 61.68 422 A 1 
ATOM 3260 C CB  . PHE A 0 422 . 57.845  17.101  -35.635 1.00 61.68 422 A 1 
ATOM 3261 O O   . PHE A 0 422 . 59.905  14.957  -34.759 1.00 61.68 422 A 1 
ATOM 3262 C CG  . PHE A 0 422 . 57.901  17.542  -34.186 1.00 61.68 422 A 1 
ATOM 3263 C CD1 . PHE A 0 422 . 56.706  17.874  -33.524 1.00 61.68 422 A 1 
ATOM 3264 C CD2 . PHE A 0 422 . 59.130  17.639  -33.502 1.00 61.68 422 A 1 
ATOM 3265 C CE1 . PHE A 0 422 . 56.746  18.307  -32.194 1.00 61.68 422 A 1 
ATOM 3266 C CE2 . PHE A 0 422 . 59.159  18.032  -32.150 1.00 61.68 422 A 1 
ATOM 3267 C CZ  . PHE A 0 422 . 57.959  18.358  -31.493 1.00 61.68 422 A 1 
ATOM 3268 N N   . ASN A 0 423 . 59.621  14.345  -36.888 1.00 53.63 423 A 1 
ATOM 3269 C CA  . ASN A 0 423 . 60.965  13.796  -37.055 1.00 53.63 423 A 1 
ATOM 3270 C C   . ASN A 0 423 . 61.895  14.807  -37.754 1.00 53.63 423 A 1 
ATOM 3271 C CB  . ASN A 0 423 . 60.844  12.447  -37.782 1.00 53.63 423 A 1 
ATOM 3272 O O   . ASN A 0 423 . 62.360  14.553  -38.867 1.00 53.63 423 A 1 
ATOM 3273 C CG  . ASN A 0 423 . 62.160  11.711  -37.968 1.00 53.63 423 A 1 
ATOM 3274 N ND2 . ASN A 0 423 . 62.164  10.683  -38.787 1.00 53.63 423 A 1 
ATOM 3275 O OD1 . ASN A 0 423 . 63.193  11.999  -37.367 1.00 53.63 423 A 1 
ATOM 3276 N N   . ASN A 0 424 . 62.208  15.943  -37.113 1.00 51.17 424 A 1 
ATOM 3277 C CA  . ASN A 0 424 . 63.167  16.889  -37.693 1.00 51.17 424 A 1 
ATOM 3278 C C   . ASN A 0 424 . 64.616  16.363  -37.576 1.00 51.17 424 A 1 
ATOM 3279 C CB  . ASN A 0 424 . 62.976  18.326  -37.171 1.00 51.17 424 A 1 
ATOM 3280 O O   . ASN A 0 424 . 65.368  16.667  -36.641 1.00 51.17 424 A 1 
ATOM 3281 C CG  . ASN A 0 424 . 63.905  19.287  -37.909 1.00 51.17 424 A 1 
ATOM 3282 N ND2 . ASN A 0 424 . 63.963  20.540  -37.529 1.00 51.17 424 A 1 
ATOM 3283 O OD1 . ASN A 0 424 . 64.648  18.907  -38.797 1.00 51.17 424 A 1 
ATOM 3284 N N   . ALA A 0 425 . 65.020  15.575  -38.574 1.00 45.08 425 A 1 
ATOM 3285 C CA  . ALA A 0 425 . 66.377  15.074  -38.773 1.00 45.08 425 A 1 
ATOM 3286 C C   . ALA A 0 425 . 67.295  16.120  -39.447 1.00 45.08 425 A 1 
ATOM 3287 C CB  . ALA A 0 425 . 66.290  13.735  -39.519 1.00 45.08 425 A 1 
ATOM 3288 O O   . ALA A 0 425 . 67.969  15.823  -40.439 1.00 45.08 425 A 1 
ATOM 3289 N N   . ASP A 0 426 . 67.316  17.338  -38.901 1.00 43.77 426 A 1 
ATOM 3290 C CA  . ASP A 0 426 . 67.942  18.521  -39.498 1.00 43.77 426 A 1 
ATOM 3291 C C   . ASP A 0 426 . 69.453  18.340  -39.741 1.00 43.77 426 A 1 
ATOM 3292 C CB  . ASP A 0 426 . 67.654  19.760  -38.622 1.00 43.77 426 A 1 
ATOM 3293 O O   . ASP A 0 426 . 70.255  18.162  -38.815 1.00 43.77 426 A 1 
ATOM 3294 C CG  . ASP A 0 426 . 66.996  20.915  -39.383 1.00 43.77 426 A 1 
ATOM 3295 O OD1 . ASP A 0 426 . 67.250  21.022  -40.605 1.00 43.77 426 A 1 
ATOM 3296 O OD2 . ASP A 0 426 . 66.358  21.750  -38.697 1.00 43.77 426 A 1 
ATOM 3297 N N   . ALA A 0 427 . 69.854  18.382  -41.014 1.00 40.84 427 A 1 
ATOM 3298 C CA  . ALA A 0 427 . 71.197  18.024  -41.453 1.00 40.84 427 A 1 
ATOM 3299 C C   . ALA A 0 427 . 71.872  19.132  -42.276 1.00 40.84 427 A 1 
ATOM 3300 C CB  . ALA A 0 427 . 71.127  16.698  -42.226 1.00 40.84 427 A 1 
ATOM 3301 O O   . ALA A 0 427 . 71.581  19.321  -43.454 1.00 40.84 427 A 1 
ATOM 3302 N N   . GLY A 0 428 . 72.913  19.736  -41.695 1.00 40.27 428 A 1 
ATOM 3303 C CA  . GLY A 0 428 . 74.022  20.315  -42.462 1.00 40.27 428 A 1 
ATOM 3304 C C   . GLY A 0 428 . 73.966  21.823  -42.708 1.00 40.27 428 A 1 
ATOM 3305 O O   . GLY A 0 428 . 73.404  22.306  -43.686 1.00 40.27 428 A 1 
ATOM 3306 N N   . ALA A 0 429 . 74.691  22.563  -41.870 1.00 32.97 429 A 1 
ATOM 3307 C CA  . ALA A 0 429 . 75.028  23.964  -42.107 1.00 32.97 429 A 1 
ATOM 3308 C C   . ALA A 0 429 . 75.915  24.180  -43.362 1.00 32.97 429 A 1 
ATOM 3309 C CB  . ALA A 0 429 . 75.722  24.481  -40.836 1.00 32.97 429 A 1 
ATOM 3310 O O   . ALA A 0 429 . 76.487  23.242  -43.913 1.00 32.97 429 A 1 
ATOM 3311 N N   . ALA A 0 430 . 76.125  25.463  -43.695 1.00 36.24 430 A 1 
ATOM 3312 C CA  . ALA A 0 430 . 77.025  26.013  -44.725 1.00 36.24 430 A 1 
ATOM 3313 C C   . ALA A 0 430 . 76.456  26.169  -46.153 1.00 36.24 430 A 1 
ATOM 3314 C CB  . ALA A 0 430 . 78.425  25.376  -44.667 1.00 36.24 430 A 1 
ATOM 3315 O O   . ALA A 0 430 . 76.899  25.536  -47.112 1.00 36.24 430 A 1 
ATOM 3316 N N   . GLY A 0 431 . 75.581  27.168  -46.322 1.00 37.83 431 A 1 
ATOM 3317 C CA  . GLY A 0 431 . 75.365  27.812  -47.620 1.00 37.83 431 A 1 
ATOM 3318 C C   . GLY A 0 431 . 76.639  28.522  -48.100 1.00 37.83 431 A 1 
ATOM 3319 O O   . GLY A 0 431 . 76.913  29.656  -47.711 1.00 37.83 431 A 1 
ATOM 3320 N N   . ALA A 0 432 . 77.438  27.846  -48.928 1.00 34.48 432 A 1 
ATOM 3321 C CA  . ALA A 0 432 . 78.673  28.395  -49.482 1.00 34.48 432 A 1 
ATOM 3322 C C   . ALA A 0 432 . 78.390  29.512  -50.507 1.00 34.48 432 A 1 
ATOM 3323 C CB  . ALA A 0 432 . 79.514  27.255  -50.069 1.00 34.48 432 A 1 
ATOM 3324 O O   . ALA A 0 432 . 77.551  29.367  -51.397 1.00 34.48 432 A 1 
ATOM 3325 N N   . ALA A 0 433 . 79.106  30.632  -50.375 1.00 33.24 433 A 1 
ATOM 3326 C CA  . ALA A 0 433 . 78.840  31.872  -51.100 1.00 33.24 433 A 1 
ATOM 3327 C C   . ALA A 0 433 . 78.919  31.739  -52.635 1.00 33.24 433 A 1 
ATOM 3328 C CB  . ALA A 0 433 . 79.817  32.940  -50.591 1.00 33.24 433 A 1 
ATOM 3329 O O   . ALA A 0 433 . 79.907  31.255  -53.189 1.00 33.24 433 A 1 
ATOM 3330 N N   . ALA A 0 434 . 77.905  32.265  -53.327 1.00 30.17 434 A 1 
ATOM 3331 C CA  . ALA A 0 434 . 77.871  32.354  -54.782 1.00 30.17 434 A 1 
ATOM 3332 C C   . ALA A 0 434 . 78.511  33.663  -55.283 1.00 30.17 434 A 1 
ATOM 3333 C CB  . ALA A 0 434 . 76.412  32.213  -55.241 1.00 30.17 434 A 1 
ATOM 3334 O O   . ALA A 0 434 . 77.937  34.740  -55.126 1.00 30.17 434 A 1 
ATOM 3335 N N   . SER A 0 435 . 79.662  33.574  -55.954 1.00 34.98 435 A 1 
ATOM 3336 C CA  . SER A 0 435 . 80.264  34.684  -56.707 1.00 34.98 435 A 1 
ATOM 3337 C C   . SER A 0 435 . 79.969  34.549  -58.207 1.00 34.98 435 A 1 
ATOM 3338 C CB  . SER A 0 435 . 81.759  34.813  -56.383 1.00 34.98 435 A 1 
ATOM 3339 O O   . SER A 0 435 . 80.734  33.970  -58.979 1.00 34.98 435 A 1 
ATOM 3340 O OG  . SER A 0 435 . 82.434  33.572  -56.470 1.00 34.98 435 A 1 
ATOM 3341 N N   . TYR A 0 436 . 78.823  35.082  -58.643 1.00 33.67 436 A 1 
ATOM 3342 C CA  . TYR A 0 436 . 78.456  35.117  -60.063 1.00 33.67 436 A 1 
ATOM 3343 C C   . TYR A 0 436 . 79.122  36.299  -60.787 1.00 33.67 436 A 1 
ATOM 3344 C CB  . TYR A 0 436 . 76.932  35.126  -60.221 1.00 33.67 436 A 1 
ATOM 3345 O O   . TYR A 0 436 . 78.931  37.459  -60.424 1.00 33.67 436 A 1 
ATOM 3346 C CG  . TYR A 0 436 . 76.476  35.183  -61.668 1.00 33.67 436 A 1 
ATOM 3347 C CD1 . TYR A 0 436 . 75.978  36.389  -62.199 1.00 33.67 436 A 1 
ATOM 3348 C CD2 . TYR A 0 436 . 76.573  34.041  -62.489 1.00 33.67 436 A 1 
ATOM 3349 C CE1 . TYR A 0 436 . 75.562  36.455  -63.542 1.00 33.67 436 A 1 
ATOM 3350 C CE2 . TYR A 0 436 . 76.164  34.105  -63.836 1.00 33.67 436 A 1 
ATOM 3351 O OH  . TYR A 0 436 . 75.243  35.363  -65.657 1.00 33.67 436 A 1 
ATOM 3352 C CZ  . TYR A 0 436 . 75.654  35.310  -64.363 1.00 33.67 436 A 1 
ATOM 3353 N N   . TRP A 0 437 . 79.889  35.998  -61.837 1.00 26.60 437 A 1 
ATOM 3354 C CA  . TRP A 0 437 . 80.624  36.971  -62.650 1.00 26.60 437 A 1 
ATOM 3355 C C   . TRP A 0 437 . 79.786  37.425  -63.858 1.00 26.60 437 A 1 
ATOM 3356 C CB  . TRP A 0 437 . 81.970  36.351  -63.082 1.00 26.60 437 A 1 
ATOM 3357 O O   . TRP A 0 437 . 79.573  36.655  -64.793 1.00 26.60 437 A 1 
ATOM 3358 C CG  . TRP A 0 437 . 83.201  37.024  -62.560 1.00 26.60 437 A 1 
ATOM 3359 C CD1 . TRP A 0 437 . 83.698  36.898  -61.308 1.00 26.60 437 A 1 
ATOM 3360 C CD2 . TRP A 0 437 . 84.121  37.912  -63.268 1.00 26.60 437 A 1 
ATOM 3361 C CE2 . TRP A 0 437 . 85.175  38.275  -62.375 1.00 26.60 437 A 1 
ATOM 3362 C CE3 . TRP A 0 437 . 84.173  38.446  -64.575 1.00 26.60 437 A 1 
ATOM 3363 N NE1 . TRP A 0 437 . 84.859  37.640  -61.193 1.00 26.60 437 A 1 
ATOM 3364 C CH2 . TRP A 0 437 . 86.253  39.627  -64.071 1.00 26.60 437 A 1 
ATOM 3365 C CZ2 . TRP A 0 437 . 86.229  39.115  -62.761 1.00 26.60 437 A 1 
ATOM 3366 C CZ3 . TRP A 0 437 . 85.225  39.294  -64.973 1.00 26.60 437 A 1 
ATOM 3367 N N   . GLY A 0 438 . 79.341  38.686  -63.865 1.00 35.30 438 A 1 
ATOM 3368 C CA  . GLY A 0 438 . 78.616  39.300  -64.985 1.00 35.30 438 A 1 
ATOM 3369 C C   . GLY A 0 438 . 79.352  40.530  -65.539 1.00 35.30 438 A 1 
ATOM 3370 O O   . GLY A 0 438 . 79.589  41.466  -64.776 1.00 35.30 438 A 1 
ATOM 3371 N N   . PRO A 0 439 . 79.712  40.586  -66.839 1.00 34.84 439 A 1 
ATOM 3372 C CA  . PRO A 0 439 . 80.426  41.727  -67.414 1.00 34.84 439 A 1 
ATOM 3373 C C   . PRO A 0 439 . 79.498  42.940  -67.608 1.00 34.84 439 A 1 
ATOM 3374 C CB  . PRO A 0 439 . 81.043  41.200  -68.715 1.00 34.84 439 A 1 
ATOM 3375 O O   . PRO A 0 439 . 78.883  43.120  -68.659 1.00 34.84 439 A 1 
ATOM 3376 C CG  . PRO A 0 439 . 80.070  40.106  -69.151 1.00 34.84 439 A 1 
ATOM 3377 C CD  . PRO A 0 439 . 79.582  39.520  -67.825 1.00 34.84 439 A 1 
ATOM 3378 N N   . GLY A 0 440 . 79.408  43.791  -66.582 1.00 37.62 440 A 1 
ATOM 3379 C CA  . GLY A 0 440 . 78.663  45.051  -66.618 1.00 37.62 440 A 1 
ATOM 3380 C C   . GLY A 0 440 . 79.264  46.055  -67.608 1.00 37.62 440 A 1 
ATOM 3381 O O   . GLY A 0 440 . 80.366  46.565  -67.410 1.00 37.62 440 A 1 
ATOM 3382 N N   . GLN A 0 441 . 78.533  46.349  -68.683 1.00 35.31 441 A 1 
ATOM 3383 C CA  . GLN A 0 441 . 78.984  47.231  -69.758 1.00 35.31 441 A 1 
ATOM 3384 C C   . GLN A 0 441 . 78.962  48.710  -69.328 1.00 35.31 441 A 1 
ATOM 3385 C CB  . GLN A 0 441 . 78.136  46.932  -71.003 1.00 35.31 441 A 1 
ATOM 3386 O O   . GLN A 0 441 . 77.945  49.235  -68.880 1.00 35.31 441 A 1 
ATOM 3387 C CG  . GLN A 0 441 . 78.666  47.590  -72.286 1.00 35.31 441 A 1 
ATOM 3388 C CD  . GLN A 0 441 . 77.951  47.086  -73.541 1.00 35.31 441 A 1 
ATOM 3389 N NE2 . GLN A 0 441 . 78.110  47.745  -74.666 1.00 35.31 441 A 1 
ATOM 3390 O OE1 . GLN A 0 441 . 77.252  46.091  -73.561 1.00 35.31 441 A 1 
ATOM 3391 N N   . ALA A 0 442 . 80.101  49.390  -69.471 1.00 31.97 442 A 1 
ATOM 3392 C CA  . ALA A 0 442 . 80.332  50.718  -68.906 1.00 31.97 442 A 1 
ATOM 3393 C C   . ALA A 0 442 . 79.535  51.859  -69.574 1.00 31.97 442 A 1 
ATOM 3394 C CB  . ALA A 0 442 . 81.838  51.002  -68.995 1.00 31.97 442 A 1 
ATOM 3395 O O   . ALA A 0 442 . 79.534  51.985  -70.801 1.00 31.97 442 A 1 
ATOM 3396 N N   . LYS A 0 443 . 78.985  52.770  -68.753 1.00 36.01 443 A 1 
ATOM 3397 C CA  . LYS A 0 443 . 78.712  54.186  -69.087 1.00 36.01 443 A 1 
ATOM 3398 C C   . LYS A 0 443 . 78.397  54.997  -67.817 1.00 36.01 443 A 1 
ATOM 3399 C CB  . LYS A 0 443 . 77.534  54.291  -70.085 1.00 36.01 443 A 1 
ATOM 3400 O O   . LYS A 0 443 . 77.393  54.738  -67.170 1.00 36.01 443 A 1 
ATOM 3401 C CG  . LYS A 0 443 . 77.999  54.762  -71.474 1.00 36.01 443 A 1 
ATOM 3402 C CD  . LYS A 0 443 . 76.841  54.715  -72.478 1.00 36.01 443 A 1 
ATOM 3403 C CE  . LYS A 0 443 . 77.341  55.091  -73.877 1.00 36.01 443 A 1 
ATOM 3404 N NZ  . LYS A 0 443 . 76.234  55.072  -74.866 1.00 36.01 443 A 1 
ATOM 3405 N N   . GLY A 0 444 . 79.215  56.008  -67.508 1.00 32.27 444 A 1 
ATOM 3406 C CA  . GLY A 0 444 . 78.966  56.973  -66.422 1.00 32.27 444 A 1 
ATOM 3407 C C   . GLY A 0 444 . 80.161  57.159  -65.483 1.00 32.27 444 A 1 
ATOM 3408 O O   . GLY A 0 444 . 80.504  56.266  -64.718 1.00 32.27 444 A 1 
ATOM 3409 N N   . TRP A 0 445 . 80.816  58.321  -65.549 1.00 30.29 445 A 1 
ATOM 3410 C CA  . TRP A 0 445 . 81.942  58.677  -64.676 1.00 30.29 445 A 1 
ATOM 3411 C C   . TRP A 0 445 . 81.473  58.986  -63.246 1.00 30.29 445 A 1 
ATOM 3412 C CB  . TRP A 0 445 . 82.649  59.917  -65.247 1.00 30.29 445 A 1 
ATOM 3413 O O   . TRP A 0 445 . 80.722  59.937  -63.047 1.00 30.29 445 A 1 
ATOM 3414 C CG  . TRP A 0 445 . 83.786  59.703  -66.197 1.00 30.29 445 A 1 
ATOM 3415 C CD1 . TRP A 0 445 . 83.893  58.755  -67.157 1.00 30.29 445 A 1 
ATOM 3416 C CD2 . TRP A 0 445 . 85.020  60.480  -66.263 1.00 30.29 445 A 1 
ATOM 3417 C CE2 . TRP A 0 445 . 85.848  59.934  -67.287 1.00 30.29 445 A 1 
ATOM 3418 C CE3 . TRP A 0 445 . 85.523  61.589  -65.547 1.00 30.29 445 A 1 
ATOM 3419 N NE1 . TRP A 0 445 . 85.108  58.890  -67.804 1.00 30.29 445 A 1 
ATOM 3420 C CH2 . TRP A 0 445 . 87.591  61.555  -66.845 1.00 30.29 445 A 1 
ATOM 3421 C CZ2 . TRP A 0 445 . 87.117  60.454  -67.580 1.00 30.29 445 A 1 
ATOM 3422 C CZ3 . TRP A 0 445 . 86.794  62.120  -65.833 1.00 30.29 445 A 1 
ATOM 3423 N N   . GLY A 0 446 . 81.972  58.250  -62.245 1.00 34.36 446 A 1 
ATOM 3424 C CA  . GLY A 0 446 . 81.621  58.513  -60.845 1.00 34.36 446 A 1 
ATOM 3425 C C   . GLY A 0 446 . 82.303  57.610  -59.815 1.00 34.36 446 A 1 
ATOM 3426 O O   . GLY A 0 446 . 81.634  56.800  -59.197 1.00 34.36 446 A 1 
ATOM 3427 N N   . LYS A 0 447 . 83.616  57.799  -59.604 1.00 34.33 447 A 1 
ATOM 3428 C CA  . LYS A 0 447 . 84.388  57.373  -58.412 1.00 34.33 447 A 1 
ATOM 3429 C C   . LYS A 0 447 . 84.265  55.885  -58.006 1.00 34.33 447 A 1 
ATOM 3430 C CB  . LYS A 0 447 . 84.027  58.339  -57.264 1.00 34.33 447 A 1 
ATOM 3431 O O   . LYS A 0 447 . 83.422  55.503  -57.203 1.00 34.33 447 A 1 
ATOM 3432 C CG  . LYS A 0 447 . 85.166  58.527  -56.254 1.00 34.33 447 A 1 
ATOM 3433 C CD  . LYS A 0 447 . 84.742  59.540  -55.180 1.00 34.33 447 A 1 
ATOM 3434 C CE  . LYS A 0 447 . 85.929  59.907  -54.283 1.00 34.33 447 A 1 
ATOM 3435 N NZ  . LYS A 0 447 . 85.515  60.816  -53.184 1.00 34.33 447 A 1 
ATOM 3436 N N   . GLY A 0 448 . 85.177  55.055  -58.516 1.00 30.88 448 A 1 
ATOM 3437 C CA  . GLY A 0 448 . 85.231  53.626  -58.187 1.00 30.88 448 A 1 
ATOM 3438 C C   . GLY A 0 448 . 85.643  53.314  -56.740 1.00 30.88 448 A 1 
ATOM 3439 O O   . GLY A 0 448 . 86.446  54.026  -56.138 1.00 30.88 448 A 1 
ATOM 3440 N N   . GLY A 0 449 . 85.126  52.195  -56.235 1.00 33.54 449 A 1 
ATOM 3441 C CA  . GLY A 0 449 . 85.526  51.513  -55.004 1.00 33.54 449 A 1 
ATOM 3442 C C   . GLY A 0 449 . 85.118  50.044  -55.129 1.00 33.54 449 A 1 
ATOM 3443 O O   . GLY A 0 449 . 83.982  49.762  -55.501 1.00 33.54 449 A 1 
ATOM 3444 N N   . SER A 0 450 . 86.060  49.121  -54.926 1.00 34.00 450 A 1 
ATOM 3445 C CA  . SER A 0 450 . 85.858  47.692  -55.204 1.00 34.00 450 A 1 
ATOM 3446 C C   . SER A 0 450 . 84.847  47.067  -54.240 1.00 34.00 450 A 1 
ATOM 3447 C CB  . SER A 0 450 . 87.195  46.948  -55.107 1.00 34.00 450 A 1 
ATOM 3448 O O   . SER A 0 450 . 85.037  47.143  -53.029 1.00 34.00 450 A 1 
ATOM 3449 O OG  . SER A 0 450 . 87.111  45.702  -55.762 1.00 34.00 450 A 1 
ATOM 3450 N N   . LEU A 0 451 . 83.809  46.419  -54.774 1.00 33.62 451 A 1 
ATOM 3451 C CA  . LEU A 0 451 . 82.937  45.522  -54.014 1.00 33.62 451 A 1 
ATOM 3452 C C   . LEU A 0 451 . 83.581  44.134  -53.990 1.00 33.62 451 A 1 
ATOM 3453 C CB  . LEU A 0 451 . 81.537  45.475  -54.663 1.00 33.62 451 A 1 
ATOM 3454 O O   . LEU A 0 451 . 83.394  43.360  -54.925 1.00 33.62 451 A 1 
ATOM 3455 C CG  . LEU A 0 451 . 80.657  46.705  -54.391 1.00 33.62 451 A 1 
ATOM 3456 C CD1 . LEU A 0 451 . 79.448  46.687  -55.329 1.00 33.62 451 A 1 
ATOM 3457 C CD2 . LEU A 0 451 . 80.134  46.723  -52.952 1.00 33.62 451 A 1 
ATOM 3458 N N   . ASP A 0 452 . 84.358  43.841  -52.949 1.00 31.84 452 A 1 
ATOM 3459 C CA  . ASP A 0 452 . 84.933  42.511  -52.736 1.00 31.84 452 A 1 
ATOM 3460 C C   . ASP A 0 452 . 85.137  42.247  -51.232 1.00 31.84 452 A 1 
ATOM 3461 C CB  . ASP A 0 452 . 86.249  42.384  -53.536 1.00 31.84 452 A 1 
ATOM 3462 O O   . ASP A 0 452 . 85.715  43.091  -50.548 1.00 31.84 452 A 1 
ATOM 3463 C CG  . ASP A 0 452 . 86.515  40.968  -54.061 1.00 31.84 452 A 1 
ATOM 3464 O OD1 . ASP A 0 452 . 85.750  40.043  -53.699 1.00 31.84 452 A 1 
ATOM 3465 O OD2 . ASP A 0 452 . 87.490  40.830  -54.835 1.00 31.84 452 A 1 
ATOM 3466 N N   . ALA A 0 453 . 84.674  41.083  -50.750 1.00 29.34 453 A 1 
ATOM 3467 C CA  . ALA A 0 453 . 84.727  40.588  -49.356 1.00 29.34 453 A 1 
ATOM 3468 C C   . ALA A 0 453 . 84.013  41.443  -48.257 1.00 29.34 453 A 1 
ATOM 3469 C CB  . ALA A 0 453 . 86.200  40.292  -49.032 1.00 29.34 453 A 1 
ATOM 3470 O O   . ALA A 0 453 . 84.036  42.665  -48.267 1.00 29.34 453 A 1 
ATOM 3471 N N   . ALA A 0 454 . 83.371  40.881  -47.221 1.00 29.00 454 A 1 
ATOM 3472 C CA  . ALA A 0 454 . 83.047  39.485  -46.906 1.00 29.00 454 A 1 
ATOM 3473 C C   . ALA A 0 454 . 81.778  39.394  -46.032 1.00 29.00 454 A 1 
ATOM 3474 C CB  . ALA A 0 454 . 84.208  38.837  -46.136 1.00 29.00 454 A 1 
ATOM 3475 O O   . ALA A 0 454 . 81.513  40.258  -45.198 1.00 29.00 454 A 1 
ATOM 3476 N N   . SER A 0 455 . 81.036  38.296  -46.172 1.00 35.88 455 A 1 
ATOM 3477 C CA  . SER A 0 455 . 79.887  37.953  -45.330 1.00 35.88 455 A 1 
ATOM 3478 C C   . SER A 0 455 . 80.335  37.541  -43.918 1.00 35.88 455 A 1 
ATOM 3479 C CB  . SER A 0 455 . 79.111  36.798  -45.990 1.00 35.88 455 A 1 
ATOM 3480 O O   . SER A 0 455 . 80.800  36.421  -43.720 1.00 35.88 455 A 1 
ATOM 3481 O OG  . SER A 0 455 . 78.900  37.051  -47.369 1.00 35.88 455 A 1 
ATOM 3482 N N   . GLN A 0 456 . 80.168  38.416  -42.923 1.00 30.35 456 A 1 
ATOM 3483 C CA  . GLN A 0 456 . 80.250  38.058  -41.500 1.00 30.35 456 A 1 
ATOM 3484 C C   . GLN A 0 456 . 78.886  38.272  -40.838 1.00 30.35 456 A 1 
ATOM 3485 C CB  . GLN A 0 456 . 81.341  38.862  -40.771 1.00 30.35 456 A 1 
ATOM 3486 O O   . GLN A 0 456 . 78.537  39.395  -40.485 1.00 30.35 456 A 1 
ATOM 3487 C CG  . GLN A 0 456 . 82.767  38.417  -41.127 1.00 30.35 456 A 1 
ATOM 3488 C CD  . GLN A 0 456 . 83.830  39.041  -40.222 1.00 30.35 456 A 1 
ATOM 3489 N NE2 . GLN A 0 456 . 85.093  38.772  -40.464 1.00 30.35 456 A 1 
ATOM 3490 O OE1 . GLN A 0 456 . 83.572  39.764  -39.276 1.00 30.35 456 A 1 
ATOM 3491 N N   . GLY A 0 457 . 78.111  37.196  -40.675 1.00 28.77 457 A 1 
ATOM 3492 C CA  . GLY A 0 457 . 76.824  37.269  -39.982 1.00 28.77 457 A 1 
ATOM 3493 C C   . GLY A 0 457 . 75.887  36.097  -40.255 1.00 28.77 457 A 1 
ATOM 3494 O O   . GLY A 0 457 . 74.940  36.270  -41.009 1.00 28.77 457 A 1 
ATOM 3495 N N   . ALA A 0 458 . 76.155  34.936  -39.643 1.00 31.34 458 A 1 
ATOM 3496 C CA  . ALA A 0 458 . 75.159  33.920  -39.255 1.00 31.34 458 A 1 
ATOM 3497 C C   . ALA A 0 458 . 75.852  32.695  -38.621 1.00 31.34 458 A 1 
ATOM 3498 C CB  . ALA A 0 458 . 74.292  33.462  -40.444 1.00 31.34 458 A 1 
ATOM 3499 O O   . ALA A 0 458 . 76.166  31.726  -39.307 1.00 31.34 458 A 1 
ATOM 3500 N N   . THR A 0 459 . 76.046  32.721  -37.300 1.00 30.91 459 A 1 
ATOM 3501 C CA  . THR A 0 459 . 76.334  31.508  -36.512 1.00 30.91 459 A 1 
ATOM 3502 C C   . THR A 0 459 . 75.450  31.513  -35.266 1.00 30.91 459 A 1 
ATOM 3503 C CB  . THR A 0 459 . 77.825  31.337  -36.143 1.00 30.91 459 A 1 
ATOM 3504 O O   . THR A 0 459 . 75.901  31.833  -34.170 1.00 30.91 459 A 1 
ATOM 3505 C CG2 . THR A 0 459 . 78.130  29.891  -35.743 1.00 30.91 459 A 1 
ATOM 3506 O OG1 . THR A 0 459 . 78.678  31.626  -37.226 1.00 30.91 459 A 1 
ATOM 3507 N N   . GLN A 0 460 . 74.166  31.200  -35.444 1.00 37.56 460 A 1 
ATOM 3508 C CA  . GLN A 0 460 . 73.273  30.802  -34.352 1.00 37.56 460 A 1 
ATOM 3509 C C   . GLN A 0 460 . 72.764  29.386  -34.637 1.00 37.56 460 A 1 
ATOM 3510 C CB  . GLN A 0 460 . 72.154  31.826  -34.109 1.00 37.56 460 A 1 
ATOM 3511 O O   . GLN A 0 460 . 72.562  29.016  -35.793 1.00 37.56 460 A 1 
ATOM 3512 C CG  . GLN A 0 460 . 72.706  33.115  -33.469 1.00 37.56 460 A 1 
ATOM 3513 C CD  . GLN A 0 460 . 71.629  34.013  -32.863 1.00 37.56 460 A 1 
ATOM 3514 N NE2 . GLN A 0 460 . 71.997  35.116  -32.251 1.00 37.56 460 A 1 
ATOM 3515 O OE1 . GLN A 0 460 . 70.444  33.752  -32.907 1.00 37.56 460 A 1 
ATOM 3516 N N   . GLY A 0 461 . 72.708  28.564  -33.589 1.00 37.50 461 A 1 
ATOM 3517 C CA  . GLY A 0 461 . 72.672  27.108  -33.713 1.00 37.50 461 A 1 
ATOM 3518 C C   . GLY A 0 461 . 71.303  26.551  -34.089 1.00 37.50 461 A 1 
ATOM 3519 O O   . GLY A 0 461 . 70.328  26.782  -33.380 1.00 37.50 461 A 1 
ATOM 3520 N N   . TYR A 0 462 . 71.275  25.753  -35.155 1.00 35.52 462 A 1 
ATOM 3521 C CA  . TYR A 0 462 . 70.165  24.860  -35.478 1.00 35.52 462 A 1 
ATOM 3522 C C   . TYR A 0 462 . 70.207  23.643  -34.547 1.00 35.52 462 A 1 
ATOM 3523 C CB  . TYR A 0 462 . 70.251  24.430  -36.951 1.00 35.52 462 A 1 
ATOM 3524 O O   . TYR A 0 462 . 71.253  23.007  -34.404 1.00 35.52 462 A 1 
ATOM 3525 C CG  . TYR A 0 462 . 69.738  25.462  -37.940 1.00 35.52 462 A 1 
ATOM 3526 C CD1 . TYR A 0 462 . 68.540  25.213  -38.639 1.00 35.52 462 A 1 
ATOM 3527 C CD2 . TYR A 0 462 . 70.437  26.670  -38.155 1.00 35.52 462 A 1 
ATOM 3528 C CE1 . TYR A 0 462 . 68.035  26.169  -39.539 1.00 35.52 462 A 1 
ATOM 3529 C CE2 . TYR A 0 462 . 69.929  27.631  -39.052 1.00 35.52 462 A 1 
ATOM 3530 O OH  . TYR A 0 462 . 68.228  28.312  -40.601 1.00 35.52 462 A 1 
ATOM 3531 C CZ  . TYR A 0 462 . 68.722  27.381  -39.743 1.00 35.52 462 A 1 
ATOM 3532 N N   . TRP A 0 463 . 69.071  23.321  -33.928 1.00 38.10 463 A 1 
ATOM 3533 C CA  . TRP A 0 463 . 68.884  22.132  -33.097 1.00 38.10 463 A 1 
ATOM 3534 C C   . TRP A 0 463 . 67.845  21.223  -33.757 1.00 38.10 463 A 1 
ATOM 3535 C CB  . TRP A 0 463 . 68.427  22.531  -31.682 1.00 38.10 463 A 1 
ATOM 3536 O O   . TRP A 0 463 . 66.655  21.381  -33.496 1.00 38.10 463 A 1 
ATOM 3537 C CG  . TRP A 0 463 . 69.440  23.157  -30.775 1.00 38.10 463 A 1 
ATOM 3538 C CD1 . TRP A 0 463 . 69.756  24.470  -30.735 1.00 38.10 463 A 1 
ATOM 3539 C CD2 . TRP A 0 463 . 70.238  22.520  -29.728 1.00 38.10 463 A 1 
ATOM 3540 C CE2 . TRP A 0 463 . 71.005  23.529  -29.070 1.00 38.10 463 A 1 
ATOM 3541 C CE3 . TRP A 0 463 . 70.384  21.194  -29.262 1.00 38.10 463 A 1 
ATOM 3542 N NE1 . TRP A 0 463 . 70.675  24.695  -29.729 1.00 38.10 463 A 1 
ATOM 3543 C CH2 . TRP A 0 463 . 71.981  21.912  -27.555 1.00 38.10 463 A 1 
ATOM 3544 C CZ2 . TRP A 0 463 . 71.863  23.241  -27.997 1.00 38.10 463 A 1 
ATOM 3545 C CZ3 . TRP A 0 463 . 71.246  20.893  -28.188 1.00 38.10 463 A 1 
ATOM 3546 N N   . GLY A 0 464 . 68.289  20.260  -34.568 1.00 46.69 464 A 1 
ATOM 3547 C CA  . GLY A 0 464 . 67.417  19.176  -35.025 1.00 46.69 464 A 1 
ATOM 3548 C C   . GLY A 0 464 . 66.953  18.352  -33.825 1.00 46.69 464 A 1 
ATOM 3549 O O   . GLY A 0 464 . 67.777  17.765  -33.116 1.00 46.69 464 A 1 
ATOM 3550 N N   . LYS A 0 465 . 65.648  18.367  -33.551 1.00 46.38 465 A 1 
ATOM 3551 C CA  . LYS A 0 465 . 65.012  17.668  -32.430 1.00 46.38 465 A 1 
ATOM 3552 C C   . LYS A 0 465 . 64.008  16.665  -32.983 1.00 46.38 465 A 1 
ATOM 3553 C CB  . LYS A 0 465 . 64.316  18.668  -31.488 1.00 46.38 465 A 1 
ATOM 3554 O O   . LYS A 0 465 . 63.202  17.010  -33.838 1.00 46.38 465 A 1 
ATOM 3555 C CG  . LYS A 0 465 . 65.301  19.520  -30.674 1.00 46.38 465 A 1 
ATOM 3556 C CD  . LYS A 0 465 . 64.541  20.578  -29.857 1.00 46.38 465 A 1 
ATOM 3557 C CE  . LYS A 0 465 . 65.486  21.497  -29.072 1.00 46.38 465 A 1 
ATOM 3558 N NZ  . LYS A 0 465 . 66.186  20.767  -27.985 1.00 46.38 465 A 1 
ATOM 3559 N N   . GLN A 0 466 . 64.054  15.447  -32.455 1.00 52.21 466 A 1 
ATOM 3560 C CA  . GLN A 0 466 . 63.004  14.449  -32.635 1.00 52.21 466 A 1 
ATOM 3561 C C   . GLN A 0 466 . 62.105  14.516  -31.395 1.00 52.21 466 A 1 
ATOM 3562 C CB  . GLN A 0 466 . 63.630  13.055  -32.844 1.00 52.21 466 A 1 
ATOM 3563 O O   . GLN A 0 466 . 62.612  14.401  -30.270 1.00 52.21 466 A 1 
ATOM 3564 C CG  . GLN A 0 466 . 64.601  13.014  -34.041 1.00 52.21 466 A 1 
ATOM 3565 C CD  . GLN A 0 466 . 65.156  11.616  -34.321 1.00 52.21 466 A 1 
ATOM 3566 N NE2 . GLN A 0 466 . 65.025  11.110  -35.523 1.00 52.21 466 A 1 
ATOM 3567 O OE1 . GLN A 0 466 . 65.750  10.934  -33.497 1.00 52.21 466 A 1 
ATOM 3568 N N   . GLY A 0 467 . 60.811  14.745  -31.600 1.00 55.79 467 A 1 
ATOM 3569 C CA  . GLY A 0 467 . 59.810  14.853  -30.540 1.00 55.79 467 A 1 
ATOM 3570 C C   . GLY A 0 467 . 58.564  14.036  -30.861 1.00 55.79 467 A 1 
ATOM 3571 O O   . GLY A 0 467 . 58.311  13.695  -32.018 1.00 55.79 467 A 1 
ATOM 3572 N N   . SER A 0 468 . 57.844  13.690  -29.803 1.00 58.06 468 A 1 
ATOM 3573 C CA  . SER A 0 468 . 56.424  13.377  -29.864 1.00 58.06 468 A 1 
ATOM 3574 C C   . SER A 0 468 . 55.772  13.959  -28.620 1.00 58.06 468 A 1 
ATOM 3575 C CB  . SER A 0 468 . 56.149  11.873  -29.948 1.00 58.06 468 A 1 
ATOM 3576 O O   . SER A 0 468 . 56.227  13.662  -27.506 1.00 58.06 468 A 1 
ATOM 3577 O OG  . SER A 0 468 . 56.632  11.194  -28.794 1.00 58.06 468 A 1 
ATOM 3578 N N   . ASP A 0 469 . 54.757  14.755  -28.865 1.00 61.16 469 A 1 
ATOM 3579 C CA  . ASP A 0 469 . 53.808  15.387  -27.968 1.00 61.16 469 A 1 
ATOM 3580 C C   . ASP A 0 469 . 52.571  14.476  -27.944 1.00 61.16 469 A 1 
ATOM 3581 C CB  . ASP A 0 469 . 53.453  16.824  -28.454 1.00 61.16 469 A 1 
ATOM 3582 O O   . ASP A 0 469 . 52.309  13.740  -28.899 1.00 61.16 469 A 1 
ATOM 3583 C CG  . ASP A 0 469 . 54.448  17.508  -29.421 1.00 61.16 469 A 1 
ATOM 3584 O OD1 . ASP A 0 469 . 54.896  16.859  -30.400 1.00 61.16 469 A 1 
ATOM 3585 O OD2 . ASP A 0 469 . 54.894  18.648  -29.142 1.00 61.16 469 A 1 
ATOM 3586 N N   . TRP A 0 470 . 51.869  14.447  -26.824 1.00 57.29 470 A 1 
ATOM 3587 C CA  . TRP A 0 470 . 50.572  13.793  -26.689 1.00 57.29 470 A 1 
ATOM 3588 C C   . TRP A 0 470 . 49.905  14.502  -25.531 1.00 57.29 470 A 1 
ATOM 3589 C CB  . TRP A 0 470 . 50.719  12.286  -26.402 1.00 57.29 470 A 1 
ATOM 3590 O O   . TRP A 0 470 . 50.311  14.281  -24.382 1.00 57.29 470 A 1 
ATOM 3591 C CG  . TRP A 0 470 . 49.427  11.531  -26.248 1.00 57.29 470 A 1 
ATOM 3592 C CD1 . TRP A 0 470 . 48.624  11.154  -27.269 1.00 57.29 470 A 1 
ATOM 3593 C CD2 . TRP A 0 470 . 48.681  11.189  -25.031 1.00 57.29 470 A 1 
ATOM 3594 C CE2 . TRP A 0 470 . 47.469  10.534  -25.412 1.00 57.29 470 A 1 
ATOM 3595 C CE3 . TRP A 0 470 . 48.868  11.417  -23.648 1.00 57.29 470 A 1 
ATOM 3596 N NE1 . TRP A 0 470 . 47.482  10.545  -26.786 1.00 57.29 470 A 1 
ATOM 3597 C CH2 . TRP A 0 470 . 46.753  10.310  -23.113 1.00 57.29 470 A 1 
ATOM 3598 C CZ2 . TRP A 0 470 . 46.522  10.086  -24.481 1.00 57.29 470 A 1 
ATOM 3599 C CZ3 . TRP A 0 470 . 47.917  10.982  -22.702 1.00 57.29 470 A 1 
ATOM 3600 N N   . ASP A 0 471 . 48.966  15.381  -25.847 1.00 70.08 471 A 1 
ATOM 3601 C CA  . ASP A 0 471 . 48.151  16.054  -24.860 1.00 70.08 471 A 1 
ATOM 3602 C C   . ASP A 0 471 . 46.732  15.464  -24.936 1.00 70.08 471 A 1 
ATOM 3603 C CB  . ASP A 0 471 . 48.233  17.589  -25.010 1.00 70.08 471 A 1 
ATOM 3604 O O   . ASP A 0 471 . 46.125  15.312  -25.998 1.00 70.08 471 A 1 
ATOM 3605 C CG  . ASP A 0 471 . 49.641  18.205  -24.818 1.00 70.08 471 A 1 
ATOM 3606 O OD1 . ASP A 0 471 . 50.552  17.537  -24.260 1.00 70.08 471 A 1 
ATOM 3607 O OD2 . ASP A 0 471 . 49.806  19.417  -25.106 1.00 70.08 471 A 1 
ATOM 3608 N N   . ALA A 0 472 . 46.199  15.084  -23.778 1.00 70.49 472 A 1 
ATOM 3609 C CA  . ALA A 0 472 . 44.834  14.594  -23.646 1.00 70.49 472 A 1 
ATOM 3610 C C   . ALA A 0 472 . 44.073  15.448  -22.638 1.00 70.49 472 A 1 
ATOM 3611 C CB  . ALA A 0 472 . 44.844  13.110  -23.276 1.00 70.49 472 A 1 
ATOM 3612 O O   . ALA A 0 472 . 44.625  15.868  -21.617 1.00 70.49 472 A 1 
ATOM 3613 N N   . TYR A 0 473 . 42.796  15.690  -22.910 1.00 71.52 473 A 1 
ATOM 3614 C CA  . TYR A 0 473 . 41.891  16.438  -22.047 1.00 71.52 473 A 1 
ATOM 3615 C C   . TYR A 0 473 . 40.560  15.703  -21.928 1.00 71.52 473 A 1 
ATOM 3616 C CB  . TYR A 0 473 . 41.702  17.858  -22.602 1.00 71.52 473 A 1 
ATOM 3617 O O   . TYR A 0 473 . 40.016  15.235  -22.927 1.00 71.52 473 A 1 
ATOM 3618 C CG  . TYR A 0 473 . 40.571  18.620  -21.936 1.00 71.52 473 A 1 
ATOM 3619 C CD1 . TYR A 0 473 . 39.346  18.794  -22.610 1.00 71.52 473 A 1 
ATOM 3620 C CD2 . TYR A 0 473 . 40.707  19.055  -20.605 1.00 71.52 473 A 1 
ATOM 3621 C CE1 . TYR A 0 473 . 38.263  19.412  -21.958 1.00 71.52 473 A 1 
ATOM 3622 C CE2 . TYR A 0 473 . 39.617  19.637  -19.934 1.00 71.52 473 A 1 
ATOM 3623 O OH  . TYR A 0 473 . 37.343  20.377  -19.968 1.00 71.52 473 A 1 
ATOM 3624 C CZ  . TYR A 0 473 . 38.396  19.820  -20.616 1.00 71.52 473 A 1 
ATOM 3625 N N   . GLY A 0 474 . 40.013  15.657  -20.715 1.00 76.83 474 A 1 
ATOM 3626 C CA  . GLY A 0 474 . 38.694  15.099  -20.457 1.00 76.83 474 A 1 
ATOM 3627 C C   . GLY A 0 474 . 37.879  15.932  -19.475 1.00 76.83 474 A 1 
ATOM 3628 O O   . GLY A 0 474 . 38.419  16.626  -18.601 1.00 76.83 474 A 1 
ATOM 3629 N N   . ARG A 0 475 . 36.559  15.847  -19.626 1.00 71.72 475 A 1 
ATOM 3630 C CA  . ARG A 0 475 . 35.570  16.392  -18.706 1.00 71.72 475 A 1 
ATOM 3631 C C   . ARG A 0 475 . 34.383  15.447  -18.583 1.00 71.72 475 A 1 
ATOM 3632 C CB  . ARG A 0 475 . 35.147  17.781  -19.173 1.00 71.72 475 A 1 
ATOM 3633 O O   . ARG A 0 475 . 33.772  15.115  -19.588 1.00 71.72 475 A 1 
ATOM 3634 C CG  . ARG A 0 475 . 34.164  18.416  -18.189 1.00 71.72 475 A 1 
ATOM 3635 C CD  . ARG A 0 475 . 34.057  19.909  -18.488 1.00 71.72 475 A 1 
ATOM 3636 N NE  . ARG A 0 475 . 33.152  20.549  -17.526 1.00 71.72 475 A 1 
ATOM 3637 N NH1 . ARG A 0 475 . 31.326  20.683  -18.903 1.00 71.72 475 A 1 
ATOM 3638 N NH2 . ARG A 0 475 . 31.192  21.374  -16.783 1.00 71.72 475 A 1 
ATOM 3639 C CZ  . ARG A 0 475 . 31.903  20.876  -17.748 1.00 71.72 475 A 1 
ATOM 3640 N N   . ASP A 0 476 . 34.084  15.097  -17.346 1.00 77.18 476 A 1 
ATOM 3641 C CA  . ASP A 0 476 . 33.013  14.209  -16.902 1.00 77.18 476 A 1 
ATOM 3642 C C   . ASP A 0 476 . 31.999  15.071  -16.122 1.00 77.18 476 A 1 
ATOM 3643 C CB  . ASP A 0 476 . 33.711  13.107  -16.081 1.00 77.18 476 A 1 
ATOM 3644 O O   . ASP A 0 476 . 32.395  15.931  -15.323 1.00 77.18 476 A 1 
ATOM 3645 C CG  . ASP A 0 476 . 32.829  12.167  -15.255 1.00 77.18 476 A 1 
ATOM 3646 O OD1 . ASP A 0 476 . 31.659  12.531  -15.003 1.00 77.18 476 A 1 
ATOM 3647 O OD2 . ASP A 0 476 . 33.415  11.175  -14.756 1.00 77.18 476 A 1 
ATOM 3648 N N   . GLN A 0 477 . 30.705  14.914  -16.412 1.00 82.00 477 A 1 
ATOM 3649 C CA  . GLN A 0 477 . 29.612  15.666  -15.791 1.00 82.00 477 A 1 
ATOM 3650 C C   . GLN A 0 477 . 28.437  14.768  -15.372 1.00 82.00 477 A 1 
ATOM 3651 C CB  . GLN A 0 477 . 29.092  16.755  -16.744 1.00 82.00 477 A 1 
ATOM 3652 O O   . GLN A 0 477 . 27.385  14.787  -16.012 1.00 82.00 477 A 1 
ATOM 3653 C CG  . GLN A 0 477 . 29.999  17.961  -16.986 1.00 82.00 477 A 1 
ATOM 3654 C CD  . GLN A 0 477 . 29.144  19.222  -17.022 1.00 82.00 477 A 1 
ATOM 3655 N NE2 . GLN A 0 477 . 28.741  19.725  -15.878 1.00 82.00 477 A 1 
ATOM 3656 O OE1 . GLN A 0 477 . 28.878  19.865  -18.032 1.00 82.00 477 A 1 
ATOM 3657 N N   . ASP A 0 478 . 28.572  14.075  -14.248 1.00 82.42 478 A 1 
ATOM 3658 C CA  . ASP A 0 478 . 27.476  13.334  -13.613 1.00 82.42 478 A 1 
ATOM 3659 C C   . ASP A 0 478 . 26.393  14.246  -12.985 1.00 82.42 478 A 1 
ATOM 3660 C CB  . ASP A 0 478 . 28.047  12.454  -12.488 1.00 82.42 478 A 1 
ATOM 3661 O O   . ASP A 0 478 . 26.682  15.149  -12.186 1.00 82.42 478 A 1 
ATOM 3662 C CG  . ASP A 0 478 . 28.744  11.159  -12.916 1.00 82.42 478 A 1 
ATOM 3663 O OD1 . ASP A 0 478 . 28.473  10.680  -14.033 1.00 82.42 478 A 1 
ATOM 3664 O OD2 . ASP A 0 478 . 29.385  10.570  -12.009 1.00 82.42 478 A 1 
ATOM 3665 N N   . LEU A 0 479 . 25.110  13.930  -13.209 1.00 89.53 479 A 1 
ATOM 3666 C CA  . LEU A 0 479 . 23.971  14.448  -12.431 1.00 89.53 479 A 1 
ATOM 3667 C C   . LEU A 0 479 . 23.001  13.328  -12.034 1.00 89.53 479 A 1 
ATOM 3668 C CB  . LEU A 0 479 . 23.249  15.561  -13.223 1.00 89.53 479 A 1 
ATOM 3669 O O   . LEU A 0 479 . 22.180  12.892  -12.835 1.00 89.53 479 A 1 
ATOM 3670 C CG  . LEU A 0 479 . 21.954  16.088  -12.565 1.00 89.53 479 A 1 
ATOM 3671 C CD1 . LEU A 0 479 . 22.201  16.806  -11.235 1.00 89.53 479 A 1 
ATOM 3672 C CD2 . LEU A 0 479 . 21.245  17.080  -13.490 1.00 89.53 479 A 1 
ATOM 3673 N N   . GLU A 0 480 . 22.965  12.976  -10.746 1.00 93.28 480 A 1 
ATOM 3674 C CA  . GLU A 0 480 . 21.968  12.058  -10.179 1.00 93.28 480 A 1 
ATOM 3675 C C   . GLU A 0 480 . 20.954  12.814  -9.299  1.00 93.28 480 A 1 
ATOM 3676 C CB  . GLU A 0 480 . 22.655  10.925  -9.396  1.00 93.28 480 A 1 
ATOM 3677 O O   . GLU A 0 480 . 21.312  13.503  -8.335  1.00 93.28 480 A 1 
ATOM 3678 C CG  . GLU A 0 480 . 21.681  9.801   -8.969  1.00 93.28 480 A 1 
ATOM 3679 C CD  . GLU A 0 480 . 22.111  9.099   -7.672  1.00 93.28 480 A 1 
ATOM 3680 O OE1 . GLU A 0 480 . 21.974  7.866   -7.506  1.00 93.28 480 A 1 
ATOM 3681 O OE2 . GLU A 0 480 . 22.535  9.779   -6.703  1.00 93.28 480 A 1 
ATOM 3682 N N   . VAL A 0 481 . 19.660  12.631  -9.568  1.00 92.14 481 A 1 
ATOM 3683 C CA  . VAL A 0 481 . 18.550  13.100  -8.727  1.00 92.14 481 A 1 
ATOM 3684 C C   . VAL A 0 481 . 17.686  11.914  -8.311  1.00 92.14 481 A 1 
ATOM 3685 C CB  . VAL A 0 481 . 17.703  14.175  -9.435  1.00 92.14 481 A 1 
ATOM 3686 O O   . VAL A 0 481 . 17.087  11.253  -9.151  1.00 92.14 481 A 1 
ATOM 3687 C CG1 . VAL A 0 481 . 16.600  14.720  -8.510  1.00 92.14 481 A 1 
ATOM 3688 C CG2 . VAL A 0 481 . 18.552  15.371  -9.889  1.00 92.14 481 A 1 
ATOM 3689 N N   . ASP A 0 482 . 17.557  11.702  -7.004  1.00 93.79 482 A 1 
ATOM 3690 C CA  . ASP A 0 482 . 16.657  10.715  -6.396  1.00 93.79 482 A 1 
ATOM 3691 C C   . ASP A 0 482 . 15.618  11.464  -5.551  1.00 93.79 482 A 1 
ATOM 3692 C CB  . ASP A 0 482 . 17.498  9.708   -5.591  1.00 93.79 482 A 1 
ATOM 3693 O O   . ASP A 0 482 . 15.964  12.185  -4.608  1.00 93.79 482 A 1 
ATOM 3694 C CG  . ASP A 0 482 . 16.688  8.655   -4.823  1.00 93.79 482 A 1 
ATOM 3695 O OD1 . ASP A 0 482 . 15.487  8.478   -5.122  1.00 93.79 482 A 1 
ATOM 3696 O OD2 . ASP A 0 482 . 17.292  8.052   -3.902  1.00 93.79 482 A 1 
ATOM 3697 N N   . GLU A 0 483 . 14.345  11.374  -5.932  1.00 95.85 483 A 1 
ATOM 3698 C CA  . GLU A 0 483 . 13.249  12.135  -5.342  1.00 95.85 483 A 1 
ATOM 3699 C C   . GLU A 0 483 . 12.026  11.249  -5.099  1.00 95.85 483 A 1 
ATOM 3700 C CB  . GLU A 0 483 . 12.933  13.337  -6.244  1.00 95.85 483 A 1 
ATOM 3701 O O   . GLU A 0 483 . 11.453  10.684  -6.028  1.00 95.85 483 A 1 
ATOM 3702 C CG  . GLU A 0 483 . 11.886  14.280  -5.629  1.00 95.85 483 A 1 
ATOM 3703 C CD  . GLU A 0 483 . 11.785  15.625  -6.364  1.00 95.85 483 A 1 
ATOM 3704 O OE1 . GLU A 0 483 . 10.941  16.455  -5.958  1.00 95.85 483 A 1 
ATOM 3705 O OE2 . GLU A 0 483 . 12.567  15.891  -7.312  1.00 95.85 483 A 1 
ATOM 3706 N N   . SER A 0 484 . 11.588  11.173  -3.843  1.00 96.81 484 A 1 
ATOM 3707 C CA  . SER A 0 484 . 10.440  10.375  -3.418  1.00 96.81 484 A 1 
ATOM 3708 C C   . SER A 0 484 . 9.473   11.170  -2.544  1.00 96.81 484 A 1 
ATOM 3709 C CB  . SER A 0 484 . 10.884  9.086   -2.717  1.00 96.81 484 A 1 
ATOM 3710 O O   . SER A 0 484 . 9.865   12.016  -1.734  1.00 96.81 484 A 1 
ATOM 3711 O OG  . SER A 0 484 . 11.757  9.363   -1.640  1.00 96.81 484 A 1 
ATOM 3712 N N   . TYR A 0 485 . 8.188   10.874  -2.713  1.00 97.44 485 A 1 
ATOM 3713 C CA  . TYR A 0 485 . 7.092   11.365  -1.889  1.00 97.44 485 A 1 
ATOM 3714 C C   . TYR A 0 485 . 6.199   10.185  -1.503  1.00 97.44 485 A 1 
ATOM 3715 C CB  . TYR A 0 485 . 6.321   12.453  -2.646  1.00 97.44 485 A 1 
ATOM 3716 O O   . TYR A 0 485 . 5.823   9.385   -2.357  1.00 97.44 485 A 1 
ATOM 3717 C CG  . TYR A 0 485 . 5.043   12.918  -1.974  1.00 97.44 485 A 1 
ATOM 3718 C CD1 . TYR A 0 485 . 3.793   12.433  -2.411  1.00 97.44 485 A 1 
ATOM 3719 C CD2 . TYR A 0 485 . 5.104   13.835  -0.908  1.00 97.44 485 A 1 
ATOM 3720 C CE1 . TYR A 0 485 . 2.606   12.888  -1.804  1.00 97.44 485 A 1 
ATOM 3721 C CE2 . TYR A 0 485 . 3.920   14.288  -0.293  1.00 97.44 485 A 1 
ATOM 3722 O OH  . TYR A 0 485 . 1.523   14.270  -0.156  1.00 97.44 485 A 1 
ATOM 3723 C CZ  . TYR A 0 485 . 2.666   13.823  -0.747  1.00 97.44 485 A 1 
ATOM 3724 N N   . GLU A 0 486 . 5.864   10.080  -0.223  1.00 96.59 486 A 1 
ATOM 3725 C CA  . GLU A 0 486 . 4.968   9.060   0.318   1.00 96.59 486 A 1 
ATOM 3726 C C   . GLU A 0 486 . 3.948   9.735   1.236   1.00 96.59 486 A 1 
ATOM 3727 C CB  . GLU A 0 486 . 5.796   7.962   1.016   1.00 96.59 486 A 1 
ATOM 3728 O O   . GLU A 0 486 . 4.321   10.444  2.172   1.00 96.59 486 A 1 
ATOM 3729 C CG  . GLU A 0 486 . 4.951   6.818   1.610   1.00 96.59 486 A 1 
ATOM 3730 C CD  . GLU A 0 486 . 5.775   5.562   1.961   1.00 96.59 486 A 1 
ATOM 3731 O OE1 . GLU A 0 486 . 5.219   4.600   2.541   1.00 96.59 486 A 1 
ATOM 3732 O OE2 . GLU A 0 486 . 6.907   5.377   1.457   1.00 96.59 486 A 1 
ATOM 3733 N N   . ASN A 0 487 . 2.662   9.524   0.962   1.00 97.39 487 A 1 
ATOM 3734 C CA  . ASN A 0 487 . 1.557   9.985   1.794   1.00 97.39 487 A 1 
ATOM 3735 C C   . ASN A 0 487 . 0.714   8.779   2.200   1.00 97.39 487 A 1 
ATOM 3736 C CB  . ASN A 0 487 . 0.746   11.048  1.040   1.00 97.39 487 A 1 
ATOM 3737 O O   . ASN A 0 487 . 0.029   8.188   1.367   1.00 97.39 487 A 1 
ATOM 3738 C CG  . ASN A 0 487 . -0.275  11.755  1.918   1.00 97.39 487 A 1 
ATOM 3739 N ND2 . ASN A 0 487 . -0.708  12.923  1.508   1.00 97.39 487 A 1 
ATOM 3740 O OD1 . ASN A 0 487 . -0.657  11.313  2.991   1.00 97.39 487 A 1 
ATOM 3741 N N   . THR A 0 488 . 0.779   8.407   3.477   1.00 96.68 488 A 1 
ATOM 3742 C CA  . THR A 0 488 . -0.045  7.344   4.054   1.00 96.68 488 A 1 
ATOM 3743 C C   . THR A 0 488 . -1.114  7.944   4.952   1.00 96.68 488 A 1 
ATOM 3744 C CB  . THR A 0 488 . 0.799   6.319   4.822   1.00 96.68 488 A 1 
ATOM 3745 O O   . THR A 0 488 . -0.826  8.581   5.967   1.00 96.68 488 A 1 
ATOM 3746 C CG2 . THR A 0 488 . -0.054  5.297   5.582   1.00 96.68 488 A 1 
ATOM 3747 O OG1 . THR A 0 488 . 1.547   5.533   3.932   1.00 96.68 488 A 1 
ATOM 3748 N N   . TYR A 0 489 . -2.368  7.637   4.637   1.00 97.50 489 A 1 
ATOM 3749 C CA  . TYR A 0 489 . -3.525  7.954   5.454   1.00 97.50 489 A 1 
ATOM 3750 C C   . TYR A 0 489 . -4.211  6.678   5.940   1.00 97.50 489 A 1 
ATOM 3751 C CB  . TYR A 0 489 . -4.476  8.837   4.649   1.00 97.50 489 A 1 
ATOM 3752 O O   . TYR A 0 489 . -4.545  5.792   5.154   1.00 97.50 489 A 1 
ATOM 3753 C CG  . TYR A 0 489 . -5.571  9.446   5.494   1.00 97.50 489 A 1 
ATOM 3754 C CD1 . TYR A 0 489 . -6.910  9.046   5.333   1.00 97.50 489 A 1 
ATOM 3755 C CD2 . TYR A 0 489 . -5.236  10.450  6.418   1.00 97.50 489 A 1 
ATOM 3756 C CE1 . TYR A 0 489 . -7.924  9.700   6.056   1.00 97.50 489 A 1 
ATOM 3757 C CE2 . TYR A 0 489 . -6.241  11.103  7.148   1.00 97.50 489 A 1 
ATOM 3758 O OH  . TYR A 0 489 . -8.559  11.469  7.568   1.00 97.50 489 A 1 
ATOM 3759 C CZ  . TYR A 0 489 . -7.589  10.751  6.941   1.00 97.50 489 A 1 
ATOM 3760 N N   . ALA A 0 490 . -4.474  6.589   7.242   1.00 96.23 490 A 1 
ATOM 3761 C CA  . ALA A 0 490 . -5.184  5.464   7.834   1.00 96.23 490 A 1 
ATOM 3762 C C   . ALA A 0 490 . -6.297  5.927   8.776   1.00 96.23 490 A 1 
ATOM 3763 C CB  . ALA A 0 490 . -4.186  4.521   8.514   1.00 96.23 490 A 1 
ATOM 3764 O O   . ALA A 0 490 . -6.129  6.860   9.561   1.00 96.23 490 A 1 
ATOM 3765 N N   . LYS A 0 491 . -7.429  5.228   8.732   1.00 97.17 491 A 1 
ATOM 3766 C CA  . LYS A 0 491 . -8.555  5.356   9.662   1.00 97.17 491 A 1 
ATOM 3767 C C   . LYS A 0 491 . -8.899  3.995   10.240  1.00 97.17 491 A 1 
ATOM 3768 C CB  . LYS A 0 491 . -9.778  5.943   8.943   1.00 97.17 491 A 1 
ATOM 3769 O O   . LYS A 0 491 . -9.004  3.033   9.477   1.00 97.17 491 A 1 
ATOM 3770 C CG  . LYS A 0 491 . -9.655  7.459   8.822   1.00 97.17 491 A 1 
ATOM 3771 C CD  . LYS A 0 491 . -10.825 8.053   8.033   1.00 97.17 491 A 1 
ATOM 3772 C CE  . LYS A 0 491 . -10.798 9.560   8.283   1.00 97.17 491 A 1 
ATOM 3773 N NZ  . LYS A 0 491 . -11.296 10.341  7.127   1.00 97.17 491 A 1 
ATOM 3774 N N   . SER A 0 492 . -9.148  3.935   11.545  1.00 95.81 492 A 1 
ATOM 3775 C CA  . SER A 0 492 . -9.898  2.836   12.153  1.00 95.81 492 A 1 
ATOM 3776 C C   . SER A 0 492 . -11.115 3.372   12.894  1.00 95.81 492 A 1 
ATOM 3777 C CB  . SER A 0 492 . -9.039  1.913   13.033  1.00 95.81 492 A 1 
ATOM 3778 O O   . SER A 0 492 . -11.076 4.456   13.474  1.00 95.81 492 A 1 
ATOM 3779 O OG  . SER A 0 492 . -8.811  2.407   14.335  1.00 95.81 492 A 1 
ATOM 3780 N N   . TYR A 0 493 . -12.190 2.600   12.836  1.00 93.56 493 A 1 
ATOM 3781 C CA  . TYR A 0 493 . -13.334 2.686   13.725  1.00 93.56 493 A 1 
ATOM 3782 C C   . TYR A 0 493 . -13.473 1.318   14.360  1.00 93.56 493 A 1 
ATOM 3783 C CB  . TYR A 0 493 . -14.605 3.039   12.947  1.00 93.56 493 A 1 
ATOM 3784 O O   . TYR A 0 493 . -13.558 0.327   13.634  1.00 93.56 493 A 1 
ATOM 3785 C CG  . TYR A 0 493 . -14.553 4.405   12.307  1.00 93.56 493 A 1 
ATOM 3786 C CD1 . TYR A 0 493 . -14.841 5.535   13.090  1.00 93.56 493 A 1 
ATOM 3787 C CD2 . TYR A 0 493 . -14.164 4.549   10.961  1.00 93.56 493 A 1 
ATOM 3788 C CE1 . TYR A 0 493 . -14.730 6.820   12.534  1.00 93.56 493 A 1 
ATOM 3789 C CE2 . TYR A 0 493 . -14.059 5.835   10.396  1.00 93.56 493 A 1 
ATOM 3790 O OH  . TYR A 0 493 . -14.187 8.220   10.671  1.00 93.56 493 A 1 
ATOM 3791 C CZ  . TYR A 0 493 . -14.331 6.971   11.189  1.00 93.56 493 A 1 
ATOM 3792 N N   . ASP A 0 494 . -13.491 1.273   15.680  1.00 90.67 494 A 1 
ATOM 3793 C CA  . ASP A 0 494 . -13.619 0.042   16.444  1.00 90.67 494 A 1 
ATOM 3794 C C   . ASP A 0 494 . -14.747 0.277   17.467  1.00 90.67 494 A 1 
ATOM 3795 C CB  . ASP A 0 494 . -12.244 -0.334  17.043  1.00 90.67 494 A 1 
ATOM 3796 O O   . ASP A 0 494 . -14.771 1.304   18.148  1.00 90.67 494 A 1 
ATOM 3797 C CG  . ASP A 0 494 . -11.127 -0.532  15.982  1.00 90.67 494 A 1 
ATOM 3798 O OD1 . ASP A 0 494 . -11.066 -1.611  15.338  1.00 90.67 494 A 1 
ATOM 3799 O OD2 . ASP A 0 494 . -10.291 0.390   15.778  1.00 90.67 494 A 1 
ATOM 3800 N N   . ALA A 0 495 . -15.731 -0.619  17.510  1.00 84.97 495 A 1 
ATOM 3801 C CA  . ALA A 0 495 . -16.856 -0.583  18.440  1.00 84.97 495 A 1 
ATOM 3802 C C   . ALA A 0 495 . -16.974 -1.946  19.130  1.00 84.97 495 A 1 
ATOM 3803 C CB  . ALA A 0 495 . -18.135 -0.196  17.683  1.00 84.97 495 A 1 
ATOM 3804 O O   . ALA A 0 495 . -17.020 -2.974  18.452  1.00 84.97 495 A 1 
ATOM 3805 N N   . GLU A 0 496 . -17.010 -1.934  20.459  1.00 77.60 496 A 1 
ATOM 3806 C CA  . GLU A 0 496 . -17.112 -3.113  21.327  1.00 77.60 496 A 1 
ATOM 3807 C C   . GLU A 0 496 . -18.516 -3.183  21.946  1.00 77.60 496 A 1 
ATOM 3808 C CB  . GLU A 0 496 . -16.027 -3.067  22.426  1.00 77.60 496 A 1 
ATOM 3809 O O   . GLU A 0 496 . -19.079 -2.135  22.286  1.00 77.60 496 A 1 
ATOM 3810 C CG  . GLU A 0 496 . -14.589 -3.044  21.864  1.00 77.60 496 A 1 
ATOM 3811 C CD  . GLU A 0 496 . -13.474 -3.011  22.933  1.00 77.60 496 A 1 
ATOM 3812 O OE1 . GLU A 0 496 . -12.314 -3.320  22.565  1.00 77.60 496 A 1 
ATOM 3813 O OE2 . GLU A 0 496 . -13.736 -2.613  24.092  1.00 77.60 496 A 1 
ATOM 3814 N N   . SER A 0 497 . -19.052 -4.406  22.053  1.00 74.20 497 A 1 
ATOM 3815 C CA  . SER A 0 497 . -20.292 -4.807  22.744  1.00 74.20 497 A 1 
ATOM 3816 C C   . SER A 0 497 . -21.437 -3.786  22.695  1.00 74.20 497 A 1 
ATOM 3817 C CB  . SER A 0 497 . -20.044 -5.339  24.168  1.00 74.20 497 A 1 
ATOM 3818 O O   . SER A 0 497 . -21.555 -2.892  23.542  1.00 74.20 497 A 1 
ATOM 3819 O OG  . SER A 0 497 . -18.823 -4.902  24.731  1.00 74.20 497 A 1 
ATOM 3820 N N   . TYR A 0 498 . -22.331 -3.956  21.712  1.00 78.19 498 A 1 
ATOM 3821 C CA  . TYR A 0 498 . -23.645 -3.308  21.730  1.00 78.19 498 A 1 
ATOM 3822 C C   . TYR A 0 498 . -24.738 -4.285  22.150  1.00 78.19 498 A 1 
ATOM 3823 C CB  . TYR A 0 498 . -24.006 -2.651  20.388  1.00 78.19 498 A 1 
ATOM 3824 O O   . TYR A 0 498 . -25.139 -5.127  21.347  1.00 78.19 498 A 1 
ATOM 3825 C CG  . TYR A 0 498 . -25.354 -1.945  20.456  1.00 78.19 498 A 1 
ATOM 3826 C CD1 . TYR A 0 498 . -26.442 -2.311  19.635  1.00 78.19 498 A 1 
ATOM 3827 C CD2 . TYR A 0 498 . -25.534 -0.954  21.433  1.00 78.19 498 A 1 
ATOM 3828 C CE1 . TYR A 0 498 . -27.687 -1.653  19.765  1.00 78.19 498 A 1 
ATOM 3829 C CE2 . TYR A 0 498 . -26.778 -0.336  21.606  1.00 78.19 498 A 1 
ATOM 3830 O OH  . TYR A 0 498 . -28.999 0.041   20.934  1.00 78.19 498 A 1 
ATOM 3831 C CZ  . TYR A 0 498 . -27.846 -0.656  20.752  1.00 78.19 498 A 1 
ATOM 3832 N N   . ASP A 0 499 . -25.266 -4.090  23.358  1.00 83.07 499 A 1 
ATOM 3833 C CA  . ASP A 0 499 . -26.324 -4.927  23.919  1.00 83.07 499 A 1 
ATOM 3834 C C   . ASP A 0 499 . -27.637 -4.145  24.064  1.00 83.07 499 A 1 
ATOM 3835 C CB  . ASP A 0 499 . -25.900 -5.521  25.270  1.00 83.07 499 A 1 
ATOM 3836 O O   . ASP A 0 499 . -27.690 -3.089  24.706  1.00 83.07 499 A 1 
ATOM 3837 C CG  . ASP A 0 499 . -24.730 -6.508  25.207  1.00 83.07 499 A 1 
ATOM 3838 O OD1 . ASP A 0 499 . -24.419 -7.009  24.105  1.00 83.07 499 A 1 
ATOM 3839 O OD2 . ASP A 0 499 . -24.181 -6.757  26.304  1.00 83.07 499 A 1 
ATOM 3840 N N   . GLU A 0 500 . -28.720 -4.702  23.522  1.00 86.91 500 A 1 
ATOM 3841 C CA  . GLU A 0 500 . -30.101 -4.384  23.886  1.00 86.91 500 A 1 
ATOM 3842 C C   . GLU A 0 500 . -30.733 -5.602  24.557  1.00 86.91 500 A 1 
ATOM 3843 C CB  . GLU A 0 500 . -30.975 -3.999  22.679  1.00 86.91 500 A 1 
ATOM 3844 O O   . GLU A 0 500 . -30.637 -6.709  24.036  1.00 86.91 500 A 1 
ATOM 3845 C CG  . GLU A 0 500 . -30.396 -2.914  21.764  1.00 86.91 500 A 1 
ATOM 3846 C CD  . GLU A 0 500 . -31.449 -2.304  20.821  1.00 86.91 500 A 1 
ATOM 3847 O OE1 . GLU A 0 500 . -31.073 -1.657  19.817  1.00 86.91 500 A 1 
ATOM 3848 O OE2 . GLU A 0 500 . -32.636 -2.154  21.193  1.00 86.91 500 A 1 
ATOM 3849 N N   . TRP A 0 501 . -31.432 -5.417  25.672  1.00 88.84 501 A 1 
ATOM 3850 C CA  . TRP A 0 501 . -32.214 -6.496  26.278  1.00 88.84 501 A 1 
ATOM 3851 C C   . TRP A 0 501 . -33.477 -5.965  26.945  1.00 88.84 501 A 1 
ATOM 3852 C CB  . TRP A 0 501 . -31.350 -7.307  27.254  1.00 88.84 501 A 1 
ATOM 3853 O O   . TRP A 0 501 . -33.525 -4.810  27.383  1.00 88.84 501 A 1 
ATOM 3854 C CG  . TRP A 0 501 . -30.778 -6.536  28.405  1.00 88.84 501 A 1 
ATOM 3855 C CD1 . TRP A 0 501 . -29.570 -5.931  28.413  1.00 88.84 501 A 1 
ATOM 3856 C CD2 . TRP A 0 501 . -31.371 -6.266  29.713  1.00 88.84 501 A 1 
ATOM 3857 C CE2 . TRP A 0 501 . -30.455 -5.471  30.466  1.00 88.84 501 A 1 
ATOM 3858 C CE3 . TRP A 0 501 . -32.588 -6.611  30.339  1.00 88.84 501 A 1 
ATOM 3859 N NE1 . TRP A 0 501 . -29.371 -5.304  29.627  1.00 88.84 501 A 1 
ATOM 3860 C CH2 . TRP A 0 501 . -31.962 -5.392  32.362  1.00 88.84 501 A 1 
ATOM 3861 C CZ2 . TRP A 0 501 . -30.737 -5.033  31.770  1.00 88.84 501 A 1 
ATOM 3862 C CZ3 . TRP A 0 501 . -32.878 -6.184  31.648  1.00 88.84 501 A 1 
ATOM 3863 N N   . ASP A 0 502 . -34.488 -6.825  27.030  1.00 85.81 502 A 1 
ATOM 3864 C CA  . ASP A 0 502 . -35.731 -6.583  27.757  1.00 85.81 502 A 1 
ATOM 3865 C C   . ASP A 0 502 . -36.101 -7.809  28.603  1.00 85.81 502 A 1 
ATOM 3866 C CB  . ASP A 0 502 . -36.854 -6.180  26.784  1.00 85.81 502 A 1 
ATOM 3867 O O   . ASP A 0 502 . -35.791 -8.951  28.257  1.00 85.81 502 A 1 
ATOM 3868 C CG  . ASP A 0 502 . -38.068 -5.541  27.479  1.00 85.81 502 A 1 
ATOM 3869 O OD1 . ASP A 0 502 . -37.903 -5.021  28.610  1.00 85.81 502 A 1 
ATOM 3870 O OD2 . ASP A 0 502 . -39.146 -5.503  26.848  1.00 85.81 502 A 1 
ATOM 3871 N N   . ASN A 0 503 . -36.735 -7.553  29.742  1.00 82.19 503 A 1 
ATOM 3872 C CA  . ASN A 0 503 . -37.206 -8.560  30.683  1.00 82.19 503 A 1 
ATOM 3873 C C   . ASN A 0 503 . -38.562 -8.123  31.229  1.00 82.19 503 A 1 
ATOM 3874 C CB  . ASN A 0 503 . -36.169 -8.716  31.808  1.00 82.19 503 A 1 
ATOM 3875 O O   . ASN A 0 503 . -38.618 -7.231  32.084  1.00 82.19 503 A 1 
ATOM 3876 C CG  . ASN A 0 503 . -36.536 -9.821  32.782  1.00 82.19 503 A 1 
ATOM 3877 N ND2 . ASN A 0 503 . -37.364 -9.583  33.768  1.00 82.19 503 A 1 
ATOM 3878 O OD1 . ASN A 0 503 . -36.023 -10.914 32.683  1.00 82.19 503 A 1 
ATOM 3879 N N   . ALA A 0 504 . -39.624 -8.775  30.768  1.00 80.53 504 A 1 
ATOM 3880 C CA  . ALA A 0 504 . -40.978 -8.604  31.269  1.00 80.53 504 A 1 
ATOM 3881 C C   . ALA A 0 504 . -41.367 -9.819  32.121  1.00 80.53 504 A 1 
ATOM 3882 C CB  . ALA A 0 504 . -41.918 -8.379  30.081  1.00 80.53 504 A 1 
ATOM 3883 O O   . ALA A 0 504 . -41.441 -10.931 31.610  1.00 80.53 504 A 1 
ATOM 3884 N N   . ASP A 0 505 . -41.614 -9.561  33.402  1.00 77.91 505 A 1 
ATOM 3885 C CA  . ASP A 0 505 . -42.078 -10.515 34.414  1.00 77.91 505 A 1 
ATOM 3886 C C   . ASP A 0 505 . -43.563 -10.215 34.682  1.00 77.91 505 A 1 
ATOM 3887 C CB  . ASP A 0 505 . -41.155 -10.355 35.640  1.00 77.91 505 A 1 
ATOM 3888 O O   . ASP A 0 505 . -43.960 -9.048  34.821  1.00 77.91 505 A 1 
ATOM 3889 C CG  . ASP A 0 505 . -41.615 -10.958 36.976  1.00 77.91 505 A 1 
ATOM 3890 O OD1 . ASP A 0 505 . -42.770 -11.436 37.072  1.00 77.91 505 A 1 
ATOM 3891 O OD2 . ASP A 0 505 . -40.843 -10.740 37.944  1.00 77.91 505 A 1 
ATOM 3892 N N   . SER A 0 506 . -44.412 -11.245 34.660  1.00 75.63 506 A 1 
ATOM 3893 C CA  . SER A 0 506 . -45.865 -11.151 34.875  1.00 75.63 506 A 1 
ATOM 3894 C C   . SER A 0 506 . -46.415 -12.250 35.794  1.00 75.63 506 A 1 
ATOM 3895 C CB  . SER A 0 506 . -46.588 -11.061 33.529  1.00 75.63 506 A 1 
ATOM 3896 O O   . SER A 0 506 . -47.482 -12.834 35.534  1.00 75.63 506 A 1 
ATOM 3897 O OG  . SER A 0 506 . -46.346 -9.774  32.992  1.00 75.63 506 A 1 
ATOM 3898 N N   . ASP A 0 507 . -45.694 -12.480 36.892  1.00 76.11 507 A 1 
ATOM 3899 C CA  . ASP A 0 507 . -46.017 -13.401 37.982  1.00 76.11 507 A 1 
ATOM 3900 C C   . ASP A 0 507 . -47.457 -13.294 38.524  1.00 76.11 507 A 1 
ATOM 3901 C CB  . ASP A 0 507 . -45.019 -13.161 39.139  1.00 76.11 507 A 1 
ATOM 3902 O O   . ASP A 0 507 . -47.961 -12.227 38.896  1.00 76.11 507 A 1 
ATOM 3903 C CG  . ASP A 0 507 . -43.865 -14.165 39.220  1.00 76.11 507 A 1 
ATOM 3904 O OD1 . ASP A 0 507 . -43.854 -15.094 38.385  1.00 76.11 507 A 1 
ATOM 3905 O OD2 . ASP A 0 507 . -43.150 -14.105 40.250  1.00 76.11 507 A 1 
ATOM 3906 N N   . LYS A 0 508 . -48.128 -14.448 38.659  1.00 69.04 508 A 1 
ATOM 3907 C CA  . LYS A 0 508 . -49.456 -14.587 39.287  1.00 69.04 508 A 1 
ATOM 3908 C C   . LYS A 0 508 . -49.478 -15.775 40.244  1.00 69.04 508 A 1 
ATOM 3909 C CB  . LYS A 0 508 . -50.557 -14.737 38.221  1.00 69.04 508 A 1 
ATOM 3910 O O   . LYS A 0 508 . -49.787 -16.904 39.865  1.00 69.04 508 A 1 
ATOM 3911 C CG  . LYS A 0 508 . -50.602 -13.591 37.204  1.00 69.04 508 A 1 
ATOM 3912 C CD  . LYS A 0 508 . -51.647 -13.864 36.110  1.00 69.04 508 A 1 
ATOM 3913 C CE  . LYS A 0 508 . -51.309 -13.111 34.811  1.00 69.04 508 A 1 
ATOM 3914 N NZ  . LYS A 0 508 . -50.146 -13.721 34.107  1.00 69.04 508 A 1 
ATOM 3915 N N   . TRP A 0 509 . -49.225 -15.530 41.525  1.00 68.88 509 A 1 
ATOM 3916 C CA  . TRP A 0 509 . -49.163 -16.578 42.549  1.00 68.88 509 A 1 
ATOM 3917 C C   . TRP A 0 509 . -50.462 -16.711 43.362  1.00 68.88 509 A 1 
ATOM 3918 C CB  . TRP A 0 509 . -47.922 -16.368 43.422  1.00 68.88 509 A 1 
ATOM 3919 O O   . TRP A 0 509 . -51.073 -15.739 43.821  1.00 68.88 509 A 1 
ATOM 3920 C CG  . TRP A 0 509 . -47.701 -14.963 43.881  1.00 68.88 509 A 1 
ATOM 3921 C CD1 . TRP A 0 509 . -47.065 -14.012 43.162  1.00 68.88 509 A 1 
ATOM 3922 C CD2 . TRP A 0 509 . -48.068 -14.326 45.143  1.00 68.88 509 A 1 
ATOM 3923 C CE2 . TRP A 0 509 . -47.637 -12.967 45.105  1.00 68.88 509 A 1 
ATOM 3924 C CE3 . TRP A 0 509 . -48.698 -14.765 46.327  1.00 68.88 509 A 1 
ATOM 3925 N NE1 . TRP A 0 509 . -47.062 -12.829 43.863  1.00 68.88 509 A 1 
ATOM 3926 C CH2 . TRP A 0 509 . -48.431 -12.563 47.355  1.00 68.88 509 A 1 
ATOM 3927 C CZ2 . TRP A 0 509 . -47.817 -12.090 46.183  1.00 68.88 509 A 1 
ATOM 3928 C CZ3 . TRP A 0 509 . -48.870 -13.897 47.426  1.00 68.88 509 A 1 
ATOM 3929 N N   . GLY A 0 510 . -50.880 -17.961 43.589  1.00 60.24 510 A 1 
ATOM 3930 C CA  . GLY A 0 510 . -52.012 -18.307 44.448  1.00 60.24 510 A 1 
ATOM 3931 C C   . GLY A 0 510 . -51.579 -18.594 45.887  1.00 60.24 510 A 1 
ATOM 3932 O O   . GLY A 0 510 . -51.140 -19.702 46.189  1.00 60.24 510 A 1 
ATOM 3933 N N   . ALA A 0 511 . -51.769 -17.643 46.807  1.00 55.88 511 A 1 
ATOM 3934 C CA  . ALA A 0 511 . -51.484 -17.831 48.233  1.00 55.88 511 A 1 
ATOM 3935 C C   . ALA A 0 511 . -52.753 -18.085 49.065  1.00 55.88 511 A 1 
ATOM 3936 C CB  . ALA A 0 511 . -50.679 -16.648 48.772  1.00 55.88 511 A 1 
ATOM 3937 O O   . ALA A 0 511 . -53.785 -17.426 48.920  1.00 55.88 511 A 1 
ATOM 3938 N N   . GLN A 0 512 . -52.668 -19.023 50.011  1.00 54.23 512 A 1 
ATOM 3939 C CA  . GLN A 0 512 . -53.740 -19.296 50.971  1.00 54.23 512 A 1 
ATOM 3940 C C   . GLN A 0 512 . -53.513 -18.534 52.279  1.00 54.23 512 A 1 
ATOM 3941 C CB  . GLN A 0 512 . -53.886 -20.808 51.183  1.00 54.23 512 A 1 
ATOM 3942 O O   . GLN A 0 512 . -52.621 -18.851 53.067  1.00 54.23 512 A 1 
ATOM 3943 C CG  . GLN A 0 512 . -54.681 -21.434 50.023  1.00 54.23 512 A 1 
ATOM 3944 C CD  . GLN A 0 512 . -54.656 -22.958 50.034  1.00 54.23 512 A 1 
ATOM 3945 N NE2 . GLN A 0 512 . -55.660 -23.615 49.504  1.00 54.23 512 A 1 
ATOM 3946 O OE1 . GLN A 0 512 . -53.725 -23.595 50.483  1.00 54.23 512 A 1 
ATOM 3947 N N   . ALA A 0 513 . -54.369 -17.542 52.530  1.00 49.44 513 A 1 
ATOM 3948 C CA  . ALA A 0 513 . -54.415 -16.828 53.799  1.00 49.44 513 A 1 
ATOM 3949 C C   . ALA A 0 513 . -55.304 -17.579 54.806  1.00 49.44 513 A 1 
ATOM 3950 C CB  . ALA A 0 513 . -54.880 -15.389 53.550  1.00 49.44 513 A 1 
ATOM 3951 O O   . ALA A 0 513 . -56.474 -17.866 54.535  1.00 49.44 513 A 1 
ATOM 3952 N N   . TRP A 0 514 . -54.752 -17.871 55.985  1.00 49.55 514 A 1 
ATOM 3953 C CA  . TRP A 0 514 . -55.445 -18.582 57.062  1.00 49.55 514 A 1 
ATOM 3954 C C   . TRP A 0 514 . -56.278 -17.624 57.919  1.00 49.55 514 A 1 
ATOM 3955 C CB  . TRP A 0 514 . -54.428 -19.355 57.909  1.00 49.55 514 A 1 
ATOM 3956 O O   . TRP A 0 514 . -55.736 -16.737 58.581  1.00 49.55 514 A 1 
ATOM 3957 C CG  . TRP A 0 514 . -53.803 -20.520 57.208  1.00 49.55 514 A 1 
ATOM 3958 C CD1 . TRP A 0 514 . -52.736 -20.468 56.376  1.00 49.55 514 A 1 
ATOM 3959 C CD2 . TRP A 0 514 . -54.243 -21.915 57.204  1.00 49.55 514 A 1 
ATOM 3960 C CE2 . TRP A 0 514 . -53.380 -22.655 56.341  1.00 49.55 514 A 1 
ATOM 3961 C CE3 . TRP A 0 514 . -55.303 -22.623 57.816  1.00 49.55 514 A 1 
ATOM 3962 N NE1 . TRP A 0 514 . -52.480 -21.726 55.869  1.00 49.55 514 A 1 
ATOM 3963 C CH2 . TRP A 0 514 . -54.622 -24.692 56.711  1.00 49.55 514 A 1 
ATOM 3964 C CZ2 . TRP A 0 514 . -53.555 -24.022 56.095  1.00 49.55 514 A 1 
ATOM 3965 C CZ3 . TRP A 0 514 . -55.491 -23.998 57.572  1.00 49.55 514 A 1 
ATOM 3966 N N   . GLY A 0 515 . -57.597 -17.827 57.930  1.00 51.29 515 A 1 
ATOM 3967 C CA  . GLY A 0 515 . -58.531 -17.144 58.820  1.00 51.29 515 A 1 
ATOM 3968 C C   . GLY A 0 515 . -58.882 -17.988 60.047  1.00 51.29 515 A 1 
ATOM 3969 O O   . GLY A 0 515 . -58.866 -19.215 60.001  1.00 51.29 515 A 1 
ATOM 3970 N N   . LYS A 0 516 . -59.217 -17.312 61.148  1.00 48.89 516 A 1 
ATOM 3971 C CA  . LYS A 0 516 . -59.997 -17.880 62.254  1.00 48.89 516 A 1 
ATOM 3972 C C   . LYS A 0 516 . -61.091 -16.886 62.600  1.00 48.89 516 A 1 
ATOM 3973 C CB  . LYS A 0 516 . -59.133 -18.171 63.496  1.00 48.89 516 A 1 
ATOM 3974 O O   . LYS A 0 516 . -60.803 -15.875 63.249  1.00 48.89 516 A 1 
ATOM 3975 C CG  . LYS A 0 516 . -58.075 -19.243 63.233  1.00 48.89 516 A 1 
ATOM 3976 C CD  . LYS A 0 516 . -57.393 -19.706 64.525  1.00 48.89 516 A 1 
ATOM 3977 C CE  . LYS A 0 516 . -56.378 -20.774 64.111  1.00 48.89 516 A 1 
ATOM 3978 N NZ  . LYS A 0 516 . -55.920 -21.602 65.248  1.00 48.89 516 A 1 
ATOM 3979 N N   . ASP A 0 517 . -62.315 -17.130 62.159  1.00 45.36 517 A 1 
ATOM 3980 C CA  . ASP A 0 517 . -63.463 -16.468 62.754  1.00 45.36 517 A 1 
ATOM 3981 C C   . ASP A 0 517 . -63.640 -16.923 64.205  1.00 45.36 517 A 1 
ATOM 3982 C CB  . ASP A 0 517 . -64.798 -16.556 61.971  1.00 45.36 517 A 1 
ATOM 3983 O O   . ASP A 0 517 . -63.198 -17.980 64.653  1.00 45.36 517 A 1 
ATOM 3984 C CG  . ASP A 0 517 . -64.902 -17.455 60.739  1.00 45.36 517 A 1 
ATOM 3985 O OD1 . ASP A 0 517 . -64.031 -18.319 60.525  1.00 45.36 517 A 1 
ATOM 3986 O OD2 . ASP A 0 517 . -65.791 -17.139 59.918  1.00 45.36 517 A 1 
ATOM 3987 N N   . ARG A 0 518 . -64.269 -16.034 64.964  1.00 41.75 518 A 1 
ATOM 3988 C CA  . ARG A 0 518 . -64.922 -16.354 66.224  1.00 41.75 518 A 1 
ATOM 3989 C C   . ARG A 0 518 . -66.327 -15.819 66.081  1.00 41.75 518 A 1 
ATOM 3990 C CB  . ARG A 0 518 . -64.189 -15.718 67.403  1.00 41.75 518 A 1 
ATOM 3991 O O   . ARG A 0 518 . -66.556 -14.619 66.259  1.00 41.75 518 A 1 
ATOM 3992 C CG  . ARG A 0 518 . -62.877 -16.437 67.717  1.00 41.75 518 A 1 
ATOM 3993 C CD  . ARG A 0 518 . -62.226 -15.707 68.892  1.00 41.75 518 A 1 
ATOM 3994 N NE  . ARG A 0 518 . -61.065 -16.446 69.405  1.00 41.75 518 A 1 
ATOM 3995 N NH1 . ARG A 0 518 . -60.388 -14.872 70.925  1.00 41.75 518 A 1 
ATOM 3996 N NH2 . ARG A 0 518 . -59.292 -16.814 70.776  1.00 41.75 518 A 1 
ATOM 3997 C CZ  . ARG A 0 518 . -60.255 -16.042 70.362  1.00 41.75 518 A 1 
ATOM 3998 N N   . ASP A 0 519 . -67.234 -16.692 65.695  1.00 43.01 519 A 1 
ATOM 3999 C CA  . ASP A 0 519 . -68.650 -16.416 65.571  1.00 43.01 519 A 1 
ATOM 4000 C C   . ASP A 0 519 . -69.234 -16.118 66.968  1.00 43.01 519 A 1 
ATOM 4001 C CB  . ASP A 0 519 . -69.308 -17.600 64.842  1.00 43.01 519 A 1 
ATOM 4002 O O   . ASP A 0 519 . -69.654 -16.967 67.744  1.00 43.01 519 A 1 
ATOM 4003 C CG  . ASP A 0 519 . -69.289 -18.867 65.702  1.00 43.01 519 A 1 
ATOM 4004 O OD1 . ASP A 0 519 . -68.168 -19.227 66.144  1.00 43.01 519 A 1 
ATOM 4005 O OD2 . ASP A 0 519 . -70.407 -19.300 66.049  1.00 43.01 519 A 1 
ATOM 4006 N N   . MET A 0 520 . -69.274 -14.842 67.352  1.00 34.02 520 A 1 
ATOM 4007 C CA  . MET A 0 520 . -70.020 -14.440 68.551  1.00 34.02 520 A 1 
ATOM 4008 C C   . MET A 0 520 . -71.524 -14.365 68.249  1.00 34.02 520 A 1 
ATOM 4009 C CB  . MET A 0 520 . -69.450 -13.164 69.181  1.00 34.02 520 A 1 
ATOM 4010 O O   . MET A 0 520 . -72.152 -13.318 68.447  1.00 34.02 520 A 1 
ATOM 4011 C CG  . MET A 0 520 . -68.046 -13.385 69.745  1.00 34.02 520 A 1 
ATOM 4012 S SD  . MET A 0 520 . -67.482 -12.018 70.799  1.00 34.02 520 A 1 
ATOM 4013 C CE  . MET A 0 520 . -65.732 -12.458 70.908  1.00 34.02 520 A 1 
ATOM 4014 N N   . PHE A 0 521 . -72.115 -15.456 67.753  1.00 30.33 521 A 1 
ATOM 4015 C CA  . PHE A 0 521 . -73.550 -15.528 67.505  1.00 30.33 521 A 1 
ATOM 4016 C C   . PHE A 0 521 . -74.286 -15.988 68.769  1.00 30.33 521 A 1 
ATOM 4017 C CB  . PHE A 0 521 . -73.870 -16.349 66.249  1.00 30.33 521 A 1 
ATOM 4018 O O   . PHE A 0 521 . -74.024 -17.045 69.328  1.00 30.33 521 A 1 
ATOM 4019 C CG  . PHE A 0 521 . -75.036 -15.738 65.495  1.00 30.33 521 A 1 
ATOM 4020 C CD1 . PHE A 0 521 . -76.349 -16.191 65.714  1.00 30.33 521 A 1 
ATOM 4021 C CD2 . PHE A 0 521 . -74.807 -14.654 64.624  1.00 30.33 521 A 1 
ATOM 4022 C CE1 . PHE A 0 521 . -77.429 -15.564 65.063  1.00 30.33 521 A 1 
ATOM 4023 C CE2 . PHE A 0 521 . -75.885 -14.027 63.974  1.00 30.33 521 A 1 
ATOM 4024 C CZ  . PHE A 0 521 . -77.197 -14.482 64.194  1.00 30.33 521 A 1 
ATOM 4025 N N   . GLY A 0 522 . -75.190 -15.147 69.281  1.00 37.62 522 A 1 
ATOM 4026 C CA  . GLY A 0 522 . -75.860 -15.430 70.559  1.00 37.62 522 A 1 
ATOM 4027 C C   . GLY A 0 522 . -76.413 -14.228 71.321  1.00 37.62 522 A 1 
ATOM 4028 O O   . GLY A 0 522 . -77.174 -14.406 72.270  1.00 37.62 522 A 1 
ATOM 4029 N N   . ARG A 0 523 . -76.146 -12.980 70.900  1.00 28.57 523 A 1 
ATOM 4030 C CA  . ARG A 0 523 . -76.804 -11.791 71.487  1.00 28.57 523 A 1 
ATOM 4031 C C   . ARG A 0 523 . -78.257 -11.608 71.000  1.00 28.57 523 A 1 
ATOM 4032 C CB  . ARG A 0 523 . -75.919 -10.532 71.358  1.00 28.57 523 A 1 
ATOM 4033 O O   . ARG A 0 523 . -78.665 -10.495 70.678  1.00 28.57 523 A 1 
ATOM 4034 C CG  . ARG A 0 523 . -76.267 -9.507  72.457  1.00 28.57 523 A 1 
ATOM 4035 C CD  . ARG A 0 523 . -75.510 -8.186  72.286  1.00 28.57 523 A 1 
ATOM 4036 N NE  . ARG A 0 523 . -75.836 -7.245  73.380  1.00 28.57 523 A 1 
ATOM 4037 N NH1 . ARG A 0 523 . -75.159 -5.305  72.354  1.00 28.57 523 A 1 
ATOM 4038 N NH2 . ARG A 0 523 . -76.016 -5.220  74.410  1.00 28.57 523 A 1 
ATOM 4039 C CZ  . ARG A 0 523 . -75.669 -5.934  73.376  1.00 28.57 523 A 1 
ATOM 4040 N N   . SER A 0 524 . -79.043 -12.688 70.937  1.00 30.56 524 A 1 
ATOM 4041 C CA  . SER A 0 524 . -80.478 -12.645 70.613  1.00 30.56 524 A 1 
ATOM 4042 C C   . SER A 0 524 . -81.277 -13.865 71.116  1.00 30.56 524 A 1 
ATOM 4043 C CB  . SER A 0 524 . -80.701 -12.395 69.109  1.00 30.56 524 A 1 
ATOM 4044 O O   . SER A 0 524 . -81.766 -14.679 70.344  1.00 30.56 524 A 1 
ATOM 4045 O OG  . SER A 0 524 . -80.096 -13.365 68.283  1.00 30.56 524 A 1 
ATOM 4046 N N   . SER A 0 525 . -81.520 -13.945 72.428  1.00 32.74 525 A 1 
ATOM 4047 C CA  . SER A 0 525 . -82.574 -14.813 72.982  1.00 32.74 525 A 1 
ATOM 4048 C C   . SER A 0 525 . -83.421 -14.079 74.033  1.00 32.74 525 A 1 
ATOM 4049 C CB  . SER A 0 525 . -82.000 -16.147 73.478  1.00 32.74 525 A 1 
ATOM 4050 O O   . SER A 0 525 . -83.139 -14.106 75.227  1.00 32.74 525 A 1 
ATOM 4051 O OG  . SER A 0 525 . -81.100 -15.940 74.543  1.00 32.74 525 A 1 
ATOM 4052 N N   . TYR A 0 526 . -84.447 -13.377 73.539  1.00 27.55 526 A 1 
ATOM 4053 C CA  . TYR A 0 526 . -85.747 -13.112 74.180  1.00 27.55 526 A 1 
ATOM 4054 C C   . TYR A 0 526 . -85.840 -13.137 75.728  1.00 27.55 526 A 1 
ATOM 4055 C CB  . TYR A 0 526 . -86.764 -14.090 73.551  1.00 27.55 526 A 1 
ATOM 4056 O O   . TYR A 0 526 . -86.268 -14.136 76.294  1.00 27.55 526 A 1 
ATOM 4057 C CG  . TYR A 0 526 . -87.383 -13.592 72.262  1.00 27.55 526 A 1 
ATOM 4058 C CD1 . TYR A 0 526 . -88.658 -12.996 72.308  1.00 27.55 526 A 1 
ATOM 4059 C CD2 . TYR A 0 526 . -86.713 -13.729 71.029  1.00 27.55 526 A 1 
ATOM 4060 C CE1 . TYR A 0 526 . -89.265 -12.531 71.128  1.00 27.55 526 A 1 
ATOM 4061 C CE2 . TYR A 0 526 . -87.316 -13.257 69.846  1.00 27.55 526 A 1 
ATOM 4062 O OH  . TYR A 0 526 . -89.192 -12.208 68.762  1.00 27.55 526 A 1 
ATOM 4063 C CZ  . TYR A 0 526 . -88.595 -12.659 69.895  1.00 27.55 526 A 1 
ATOM 4064 N N   . ALA A 0 527 . -85.566 -11.998 76.388  1.00 31.24 527 A 1 
ATOM 4065 C CA  . ALA A 0 527 . -86.268 -11.528 77.613  1.00 31.24 527 A 1 
ATOM 4066 C C   . ALA A 0 527 . -85.816 -10.127 78.113  1.00 31.24 527 A 1 
ATOM 4067 C CB  . ALA A 0 527 . -86.202 -12.550 78.766  1.00 31.24 527 A 1 
ATOM 4068 O O   . ALA A 0 527 . -85.946 -9.795  79.292  1.00 31.24 527 A 1 
ATOM 4069 N N   . SER A 0 528 . -85.291 -9.257  77.248  1.00 27.92 528 A 1 
ATOM 4070 C CA  . SER A 0 528 . -85.217 -7.813  77.523  1.00 27.92 528 A 1 
ATOM 4071 C C   . SER A 0 528 . -85.362 -7.055  76.213  1.00 27.92 528 A 1 
ATOM 4072 C CB  . SER A 0 528 . -83.936 -7.432  78.269  1.00 27.92 528 A 1 
ATOM 4073 O O   . SER A 0 528 . -84.744 -7.422  75.216  1.00 27.92 528 A 1 
ATOM 4074 O OG  . SER A 0 528 . -84.137 -7.693  79.643  1.00 27.92 528 A 1 
ATOM 4075 N N   . ALA A 0 529 . -86.268 -6.077  76.200  1.00 26.52 529 A 1 
ATOM 4076 C CA  . ALA A 0 529 . -86.803 -5.502  74.973  1.00 26.52 529 A 1 
ATOM 4077 C C   . ALA A 0 529 . -85.728 -4.792  74.138  1.00 26.52 529 A 1 
ATOM 4078 C CB  . ALA A 0 529 . -87.956 -4.555  75.326  1.00 26.52 529 A 1 
ATOM 4079 O O   . ALA A 0 529 . -84.996 -3.937  74.636  1.00 26.52 529 A 1 
ATOM 4080 N N   . ALA A 0 530 . -85.688 -5.108  72.845  1.00 27.92 530 A 1 
ATOM 4081 C CA  . ALA A 0 530 . -84.891 -4.383  71.868  1.00 27.92 530 A 1 
ATOM 4082 C C   . ALA A 0 530 . -85.571 -3.044  71.524  1.00 27.92 530 A 1 
ATOM 4083 C CB  . ALA A 0 530 . -84.684 -5.290  70.647  1.00 27.92 530 A 1 
ATOM 4084 O O   . ALA A 0 530 . -86.345 -2.956  70.574  1.00 27.92 530 A 1 
ATOM 4085 N N   . SER A 0 531 . -85.293 -1.997  72.303  1.00 29.34 531 A 1 
ATOM 4086 C CA  . SER A 0 531 . -85.657 -0.613  71.968  1.00 29.34 531 A 1 
ATOM 4087 C C   . SER A 0 531 . -84.816 0.395   72.755  1.00 29.34 531 A 1 
ATOM 4088 C CB  . SER A 0 531 . -87.143 -0.348  72.249  1.00 29.34 531 A 1 
ATOM 4089 O O   . SER A 0 531 . -84.523 0.141   73.919  1.00 29.34 531 A 1 
ATOM 4090 O OG  . SER A 0 531 . -87.437 -0.508  73.623  1.00 29.34 531 A 1 
ATOM 4091 N N   . ALA A 0 532 . -84.548 1.555   72.142  1.00 27.64 532 A 1 
ATOM 4092 C CA  . ALA A 0 532 . -83.700 2.659   72.621  1.00 27.64 532 A 1 
ATOM 4093 C C   . ALA A 0 532 . -82.186 2.319   72.626  1.00 27.64 532 A 1 
ATOM 4094 C CB  . ALA A 0 532 . -84.230 3.224   73.947  1.00 27.64 532 A 1 
ATOM 4095 O O   . ALA A 0 532 . -81.709 1.608   73.502  1.00 27.64 532 A 1 
ATOM 4096 N N   . ALA A 0 533 . -81.404 2.624   71.585  1.00 29.75 533 A 1 
ATOM 4097 C CA  . ALA A 0 533 . -81.117 3.906   70.908  1.00 29.75 533 A 1 
ATOM 4098 C C   . ALA A 0 533 . -79.880 4.629   71.474  1.00 29.75 533 A 1 
ATOM 4099 C CB  . ALA A 0 533 . -82.303 4.867   70.728  1.00 29.75 533 A 1 
ATOM 4100 O O   . ALA A 0 533 . -79.590 4.566   72.662  1.00 29.75 533 A 1 
ATOM 4101 N N   . ASP A 0 534 . -79.187 5.307   70.558  1.00 31.70 534 A 1 
ATOM 4102 C CA  . ASP A 0 534 . -78.106 6.273   70.751  1.00 31.70 534 A 1 
ATOM 4103 C C   . ASP A 0 534 . -76.888 5.875   71.597  1.00 31.70 534 A 1 
ATOM 4104 C CB  . ASP A 0 534 . -78.683 7.642   71.146  1.00 31.70 534 A 1 
ATOM 4105 O O   . ASP A 0 534 . -76.800 6.123   72.795  1.00 31.70 534 A 1 
ATOM 4106 C CG  . ASP A 0 534 . -79.511 8.259   70.015  1.00 31.70 534 A 1 
ATOM 4107 O OD1 . ASP A 0 534 . -79.224 7.922   68.842  1.00 31.70 534 A 1 
ATOM 4108 O OD2 . ASP A 0 534 . -80.408 9.068   70.329  1.00 31.70 534 A 1 
ATOM 4109 N N   . TYR A 0 535 . -75.827 5.495   70.877  1.00 31.21 535 A 1 
ATOM 4110 C CA  . TYR A 0 535 . -74.570 6.240   71.004  1.00 31.21 535 A 1 
ATOM 4111 C C   . TYR A 0 535 . -73.932 6.496   69.631  1.00 31.21 535 A 1 
ATOM 4112 C CB  . TYR A 0 535 . -73.631 5.645   72.070  1.00 31.21 535 A 1 
ATOM 4113 O O   . TYR A 0 535 . -72.857 6.001   69.295  1.00 31.21 535 A 1 
ATOM 4114 C CG  . TYR A 0 535 . -73.341 6.651   73.170  1.00 31.21 535 A 1 
ATOM 4115 C CD1 . TYR A 0 535 . -72.359 7.647   72.991  1.00 31.21 535 A 1 
ATOM 4116 C CD2 . TYR A 0 535 . -74.119 6.638   74.343  1.00 31.21 535 A 1 
ATOM 4117 C CE1 . TYR A 0 535 . -72.147 8.617   73.993  1.00 31.21 535 A 1 
ATOM 4118 C CE2 . TYR A 0 535 . -73.914 7.604   75.343  1.00 31.21 535 A 1 
ATOM 4119 O OH  . TYR A 0 535 . -72.727 9.523   76.144  1.00 31.21 535 A 1 
ATOM 4120 C CZ  . TYR A 0 535 . -72.927 8.594   75.172  1.00 31.21 535 A 1 
ATOM 4121 N N   . GLY A 0 536 . -74.608 7.298   68.806  1.00 32.55 536 A 1 
ATOM 4122 C CA  . GLY A 0 536 . -73.970 7.886   67.634  1.00 32.55 536 A 1 
ATOM 4123 C C   . GLY A 0 536 . -72.993 8.990   68.050  1.00 32.55 536 A 1 
ATOM 4124 O O   . GLY A 0 536 . -73.432 9.997   68.596  1.00 32.55 536 A 1 
ATOM 4125 N N   . LYS A 0 537 . -71.695 8.819   67.762  1.00 33.99 537 A 1 
ATOM 4126 C CA  . LYS A 0 537 . -70.688 9.870   67.475  1.00 33.99 537 A 1 
ATOM 4127 C C   . LYS A 0 537 . -69.512 9.201   66.744  1.00 33.99 537 A 1 
ATOM 4128 C CB  . LYS A 0 537 . -70.188 10.591  68.749  1.00 33.99 537 A 1 
ATOM 4129 O O   . LYS A 0 537 . -68.890 8.309   67.297  1.00 33.99 537 A 1 
ATOM 4130 C CG  . LYS A 0 537 . -71.181 11.656  69.248  1.00 33.99 537 A 1 
ATOM 4131 C CD  . LYS A 0 537 . -70.541 12.957  69.734  1.00 33.99 537 A 1 
ATOM 4132 C CE  . LYS A 0 537 . -71.688 13.890  70.146  1.00 33.99 537 A 1 
ATOM 4133 N NZ  . LYS A 0 537 . -71.225 15.283  70.354  1.00 33.99 537 A 1 
ATOM 4134 N N   . ALA A 0 538 . -69.321 9.421   65.445  1.00 33.03 538 A 1 
ATOM 4135 C CA  . ALA A 0 538 . -68.823 10.637  64.787  1.00 33.03 538 A 1 
ATOM 4136 C C   . ALA A 0 538 . -67.285 10.675  64.675  1.00 33.03 538 A 1 
ATOM 4137 C CB  . ALA A 0 538 . -69.388 11.946  65.368  1.00 33.03 538 A 1 
ATOM 4138 O O   . ALA A 0 538 . -66.598 10.961  65.649  1.00 33.03 538 A 1 
ATOM 4139 N N   . GLY A 0 539 . -66.791 10.518  63.440  1.00 33.31 539 A 1 
ATOM 4140 C CA  . GLY A 0 539 . -65.588 11.215  62.978  1.00 33.31 539 A 1 
ATOM 4141 C C   . GLY A 0 539 . -64.256 10.461  62.987  1.00 33.31 539 A 1 
ATOM 4142 O O   . GLY A 0 539 . -63.354 10.864  63.707  1.00 33.31 539 A 1 
ATOM 4143 N N   . TYR A 0 540 . -64.080 9.503   62.074  1.00 31.55 540 A 1 
ATOM 4144 C CA  . TYR A 0 540 . -62.790 9.303   61.395  1.00 31.55 540 A 1 
ATOM 4145 C C   . TYR A 0 540 . -63.052 9.122   59.900  1.00 31.55 540 A 1 
ATOM 4146 C CB  . TYR A 0 540 . -61.981 8.142   61.996  1.00 31.55 540 A 1 
ATOM 4147 O O   . TYR A 0 540 . -63.527 8.079   59.465  1.00 31.55 540 A 1 
ATOM 4148 C CG  . TYR A 0 540 . -61.065 8.600   63.116  1.00 31.55 540 A 1 
ATOM 4149 C CD1 . TYR A 0 540 . -59.820 9.185   62.806  1.00 31.55 540 A 1 
ATOM 4150 C CD2 . TYR A 0 540 . -61.482 8.502   64.456  1.00 31.55 540 A 1 
ATOM 4151 C CE1 . TYR A 0 540 . -58.998 9.685   63.835  1.00 31.55 540 A 1 
ATOM 4152 C CE2 . TYR A 0 540 . -60.666 9.005   65.487  1.00 31.55 540 A 1 
ATOM 4153 O OH  . TYR A 0 540 . -58.647 10.094  66.176  1.00 31.55 540 A 1 
ATOM 4154 C CZ  . TYR A 0 540 . -59.427 9.601   65.178  1.00 31.55 540 A 1 
ATOM 4155 N N   . GLY A 0 541 . -62.814 10.181  59.127  1.00 29.91 541 A 1 
ATOM 4156 C CA  . GLY A 0 541 . -62.897 10.143  57.671  1.00 29.91 541 A 1 
ATOM 4157 C C   . GLY A 0 541 . -61.509 10.014  57.059  1.00 29.91 541 A 1 
ATOM 4158 O O   . GLY A 0 541 . -60.579 10.668  57.526  1.00 29.91 541 A 1 
ATOM 4159 N N   . TYR A 0 542 . -61.393 9.230   55.990  1.00 31.87 542 A 1 
ATOM 4160 C CA  . TYR A 0 542 . -60.270 9.295   55.059  1.00 31.87 542 A 1 
ATOM 4161 C C   . TYR A 0 542 . -60.760 9.029   53.629  1.00 31.87 542 A 1 
ATOM 4162 C CB  . TYR A 0 542 . -59.137 8.335   55.474  1.00 31.87 542 A 1 
ATOM 4163 O O   . TYR A 0 542 . -61.399 8.016   53.367  1.00 31.87 542 A 1 
ATOM 4164 C CG  . TYR A 0 542 . -57.856 9.066   55.838  1.00 31.87 542 A 1 
ATOM 4165 C CD1 . TYR A 0 542 . -56.908 9.369   54.841  1.00 31.87 542 A 1 
ATOM 4166 C CD2 . TYR A 0 542 . -57.634 9.482   57.165  1.00 31.87 542 A 1 
ATOM 4167 C CE1 . TYR A 0 542 . -55.742 10.090  55.168  1.00 31.87 542 A 1 
ATOM 4168 C CE2 . TYR A 0 542 . -56.471 10.204  57.496  1.00 31.87 542 A 1 
ATOM 4169 O OH  . TYR A 0 542 . -54.405 11.210  56.823  1.00 31.87 542 A 1 
ATOM 4170 C CZ  . TYR A 0 542 . -55.523 10.510  56.499  1.00 31.87 542 A 1 
ATOM 4171 N N   . GLY A 0 543 . -60.459 9.969   52.729  1.00 31.56 543 A 1 
ATOM 4172 C CA  . GLY A 0 543 . -60.319 9.767   51.282  1.00 31.56 543 A 1 
ATOM 4173 C C   . GLY A 0 543 . -61.418 9.028   50.510  1.00 31.56 543 A 1 
ATOM 4174 O O   . GLY A 0 543 . -61.181 7.920   50.042  1.00 31.56 543 A 1 
ATOM 4175 N N   . GLN A 0 544 . -62.543 9.688   50.209  1.00 31.31 544 A 1 
ATOM 4176 C CA  . GLN A 0 544 . -63.338 9.303   49.036  1.00 31.31 544 A 1 
ATOM 4177 C C   . GLN A 0 544 . -62.739 9.954   47.779  1.00 31.31 544 A 1 
ATOM 4178 C CB  . GLN A 0 544 . -64.826 9.644   49.228  1.00 31.31 544 A 1 
ATOM 4179 O O   . GLN A 0 544 . -63.019 11.115  47.481  1.00 31.31 544 A 1 
ATOM 4180 C CG  . GLN A 0 544 . -65.675 9.081   48.071  1.00 31.31 544 A 1 
ATOM 4181 C CD  . GLN A 0 544 . -67.174 9.306   48.246  1.00 31.31 544 A 1 
ATOM 4182 N NE2 . GLN A 0 544 . -68.001 8.614   47.493  1.00 31.31 544 A 1 
ATOM 4183 O OE1 . GLN A 0 544 . -67.640 10.097  49.048  1.00 31.31 544 A 1 
ATOM 4184 N N   . ALA A 0 545 . -61.934 9.203   47.028  1.00 32.75 545 A 1 
ATOM 4185 C CA  . ALA A 0 545 . -61.585 9.560   45.657  1.00 32.75 545 A 1 
ATOM 4186 C C   . ALA A 0 545 . -62.672 9.027   44.713  1.00 32.75 545 A 1 
ATOM 4187 C CB  . ALA A 0 545 . -60.189 9.022   45.322  1.00 32.75 545 A 1 
ATOM 4188 O O   . ALA A 0 545 . -62.778 7.825   44.485  1.00 32.75 545 A 1 
ATOM 4189 N N   . ALA A 0 546 . -63.490 9.923   44.163  1.00 33.90 546 A 1 
ATOM 4190 C CA  . ALA A 0 546 . -64.362 9.598   43.043  1.00 33.90 546 A 1 
ATOM 4191 C C   . ALA A 0 546 . -63.671 9.979   41.727  1.00 33.90 546 A 1 
ATOM 4192 C CB  . ALA A 0 546 . -65.710 10.309  43.219  1.00 33.90 546 A 1 
ATOM 4193 O O   . ALA A 0 546 . -63.335 11.142  41.518  1.00 33.90 546 A 1 
ATOM 4194 N N   . ALA A 0 547 . -63.551 9.020   40.809  1.00 35.80 547 A 1 
ATOM 4195 C CA  . ALA A 0 547 . -63.275 9.262   39.391  1.00 35.80 547 A 1 
ATOM 4196 C C   . ALA A 0 547 . -64.398 8.652   38.526  1.00 35.80 547 A 1 
ATOM 4197 C CB  . ALA A 0 547 . -61.855 8.797   39.047  1.00 35.80 547 A 1 
ATOM 4198 O O   . ALA A 0 547 . -64.164 7.895   37.594  1.00 35.80 547 A 1 
ATOM 4199 N N   . GLY A 0 548 . -65.647 8.982   38.873  1.00 34.01 548 A 1 
ATOM 4200 C CA  . GLY A 0 548 . -66.875 8.527   38.210  1.00 34.01 548 A 1 
ATOM 4201 C C   . GLY A 0 548 . -67.968 9.583   38.369  1.00 34.01 548 A 1 
ATOM 4202 O O   . GLY A 0 548 . -68.793 9.502   39.271  1.00 34.01 548 A 1 
ATOM 4203 N N   . LYS A 0 549 . -67.882 10.641  37.553  1.00 31.98 549 A 1 
ATOM 4204 C CA  . LYS A 0 549 . -68.573 11.937  37.704  1.00 31.98 549 A 1 
ATOM 4205 C C   . LYS A 0 549 . -70.069 11.867  38.070  1.00 31.98 549 A 1 
ATOM 4206 C CB  . LYS A 0 549 . -68.468 12.712  36.377  1.00 31.98 549 A 1 
ATOM 4207 O O   . LYS A 0 549 . -70.890 11.456  37.256  1.00 31.98 549 A 1 
ATOM 4208 C CG  . LYS A 0 549 . -67.057 13.200  36.023  1.00 31.98 549 A 1 
ATOM 4209 C CD  . LYS A 0 549 . -67.094 13.905  34.657  1.00 31.98 549 A 1 
ATOM 4210 C CE  . LYS A 0 549 . -65.728 14.512  34.319  1.00 31.98 549 A 1 
ATOM 4211 N NZ  . LYS A 0 549 . -65.735 15.163  32.983  1.00 31.98 549 A 1 
ATOM 4212 N N   . ALA A 0 550 . -70.418 12.507  39.186  1.00 30.50 550 A 1 
ATOM 4213 C CA  . ALA A 0 550 . -71.686 13.218  39.364  1.00 30.50 550 A 1 
ATOM 4214 C C   . ALA A 0 550 . -71.392 14.716  39.583  1.00 30.50 550 A 1 
ATOM 4215 C CB  . ALA A 0 550 . -72.482 12.588  40.511  1.00 30.50 550 A 1 
ATOM 4216 O O   . ALA A 0 550 . -70.330 15.069  40.097  1.00 30.50 550 A 1 
ATOM 4217 N N   . GLY A 0 551 . -72.292 15.595  39.135  1.00 29.58 551 A 1 
ATOM 4218 C CA  . GLY A 0 551 . -72.159 17.050  39.288  1.00 29.58 551 A 1 
ATOM 4219 C C   . GLY A 0 551 . -72.778 17.599  40.580  1.00 29.58 551 A 1 
ATOM 4220 O O   . GLY A 0 551 . -73.313 16.840  41.382  1.00 29.58 551 A 1 
ATOM 4221 N N   . TYR A 0 552 . -72.778 18.935  40.690  1.00 29.44 552 A 1 
ATOM 4222 C CA  . TYR A 0 552 . -73.252 19.759  41.821  1.00 29.44 552 A 1 
ATOM 4223 C C   . TYR A 0 552 . -72.367 19.676  43.090  1.00 29.44 552 A 1 
ATOM 4224 C CB  . TYR A 0 552 . -74.744 19.498  42.121  1.00 29.44 552 A 1 
ATOM 4225 O O   . TYR A 0 552 . -71.954 18.603  43.500  1.00 29.44 552 A 1 
ATOM 4226 C CG  . TYR A 0 552 . -75.662 19.555  40.909  1.00 29.44 552 A 1 
ATOM 4227 C CD1 . TYR A 0 552 . -76.161 20.795  40.464  1.00 29.44 552 A 1 
ATOM 4228 C CD2 . TYR A 0 552 . -76.016 18.374  40.223  1.00 29.44 552 A 1 
ATOM 4229 C CE1 . TYR A 0 552 . -76.997 20.859  39.331  1.00 29.44 552 A 1 
ATOM 4230 C CE2 . TYR A 0 552 . -76.839 18.435  39.082  1.00 29.44 552 A 1 
ATOM 4231 O OH  . TYR A 0 552 . -78.131 19.732  37.537  1.00 29.44 552 A 1 
ATOM 4232 C CZ  . TYR A 0 552 . -77.332 19.677  38.635  1.00 29.44 552 A 1 
ATOM 4233 N N   . GLY A 0 553 . -72.006 20.764  43.781  1.00 28.60 553 A 1 
ATOM 4234 C CA  . GLY A 0 553 . -72.324 22.187  43.590  1.00 28.60 553 A 1 
ATOM 4235 C C   . GLY A 0 553 . -72.959 22.805  44.845  1.00 28.60 553 A 1 
ATOM 4236 O O   . GLY A 0 553 . -74.013 22.343  45.256  1.00 28.60 553 A 1 
ATOM 4237 N N   . ALA A 0 554 . -72.350 23.881  45.374  1.00 32.83 554 A 1 
ATOM 4238 C CA  . ALA A 0 554 . -72.704 24.628  46.604  1.00 32.83 554 A 1 
ATOM 4239 C C   . ALA A 0 554 . -72.509 23.844  47.937  1.00 32.83 554 A 1 
ATOM 4240 C CB  . ALA A 0 554 . -74.100 25.252  46.451  1.00 32.83 554 A 1 
ATOM 4241 O O   . ALA A 0 554 . -72.930 22.703  48.039  1.00 32.83 554 A 1 
ATOM 4242 N N   . ALA A 0 555 . -71.797 24.293  48.986  1.00 31.15 555 A 1 
ATOM 4243 C CA  . ALA A 0 555 . -71.513 25.602  49.626  1.00 31.15 555 A 1 
ATOM 4244 C C   . ALA A 0 555 . -72.352 25.857  50.907  1.00 31.15 555 A 1 
ATOM 4245 C CB  . ALA A 0 555 . -71.507 26.810  48.677  1.00 31.15 555 A 1 
ATOM 4246 O O   . ALA A 0 555 . -73.527 25.516  50.949  1.00 31.15 555 A 1 
ATOM 4247 N N   . GLY A 0 556 . -71.744 26.485  51.935  1.00 33.33 556 A 1 
ATOM 4248 C CA  . GLY A 0 556 . -72.358 26.772  53.256  1.00 33.33 556 A 1 
ATOM 4249 C C   . GLY A 0 556 . -71.736 25.949  54.402  1.00 33.33 556 A 1 
ATOM 4250 O O   . GLY A 0 556 . -72.224 24.866  54.682  1.00 33.33 556 A 1 
ATOM 4251 N N   . TRP A 0 557 . -70.588 26.263  55.023  1.00 23.99 557 A 1 
ATOM 4252 C CA  . TRP A 0 557 . -70.087 27.506  55.656  1.00 23.99 557 A 1 
ATOM 4253 C C   . TRP A 0 557 . -70.795 27.932  56.965  1.00 23.99 557 A 1 
ATOM 4254 C CB  . TRP A 0 557 . -69.869 28.689  54.690  1.00 23.99 557 A 1 
ATOM 4255 O O   . TRP A 0 557 . -71.939 28.368  56.944  1.00 23.99 557 A 1 
ATOM 4256 C CG  . TRP A 0 557 . -68.455 28.925  54.264  1.00 23.99 557 A 1 
ATOM 4257 C CD1 . TRP A 0 557 . -67.764 28.140  53.407  1.00 23.99 557 A 1 
ATOM 4258 C CD2 . TRP A 0 557 . -67.551 30.019  54.624  1.00 23.99 557 A 1 
ATOM 4259 C CE2 . TRP A 0 557 . -66.321 29.830  53.924  1.00 23.99 557 A 1 
ATOM 4260 C CE3 . TRP A 0 557 . -67.642 31.155  55.460  1.00 23.99 557 A 1 
ATOM 4261 N NE1 . TRP A 0 557 . -66.507 28.671  53.203  1.00 23.99 557 A 1 
ATOM 4262 C CH2 . TRP A 0 557 . -65.366 31.838  54.878  1.00 23.99 557 A 1 
ATOM 4263 C CZ2 . TRP A 0 557 . -65.242 30.718  54.040  1.00 23.99 557 A 1 
ATOM 4264 C CZ3 . TRP A 0 557 . -66.562 32.053  55.587  1.00 23.99 557 A 1 
ATOM 4265 N N   . GLY A 0 558 . -70.031 27.931  58.073  1.00 30.67 558 A 1 
ATOM 4266 C CA  . GLY A 0 558 . -70.326 28.629  59.342  1.00 30.67 558 A 1 
ATOM 4267 C C   . GLY A 0 558 . -70.915 27.764  60.477  1.00 30.67 558 A 1 
ATOM 4268 O O   . GLY A 0 558 . -71.860 27.023  60.259  1.00 30.67 558 A 1 
ATOM 4269 N N   . GLY A 0 559 . -70.436 27.831  61.729  1.00 30.84 559 A 1 
ATOM 4270 C CA  . GLY A 0 559 . -69.267 28.550  62.257  1.00 30.84 559 A 1 
ATOM 4271 C C   . GLY A 0 559 . -69.219 28.603  63.800  1.00 30.84 559 A 1 
ATOM 4272 O O   . GLY A 0 559 . -70.226 28.367  64.451  1.00 30.84 559 A 1 
ATOM 4273 N N   . LYS A 0 560 . -68.048 28.987  64.344  1.00 31.79 560 A 1 
ATOM 4274 C CA  . LYS A 0 560 . -67.709 29.301  65.761  1.00 31.79 560 A 1 
ATOM 4275 C C   . LYS A 0 560 . -67.950 28.191  66.811  1.00 31.79 560 A 1 
ATOM 4276 C CB  . LYS A 0 560 . -68.350 30.631  66.193  1.00 31.79 560 A 1 
ATOM 4277 O O   . LYS A 0 560 . -69.070 27.784  67.067  1.00 31.79 560 A 1 
ATOM 4278 C CG  . LYS A 0 560 . -67.765 31.826  65.423  1.00 31.79 560 A 1 
ATOM 4279 C CD  . LYS A 0 560 . -68.274 33.153  65.999  1.00 31.79 560 A 1 
ATOM 4280 C CE  . LYS A 0 560 . -67.579 34.328  65.298  1.00 31.79 560 A 1 
ATOM 4281 N NZ  . LYS A 0 560 . -67.966 35.629  65.900  1.00 31.79 560 A 1 
ATOM 4282 N N   . ALA A 0 561 . -66.922 27.615  67.439  1.00 32.62 561 A 1 
ATOM 4283 C CA  . ALA A 0 561 . -65.898 28.212  68.321  1.00 32.62 561 A 1 
ATOM 4284 C C   . ALA A 0 561 . -66.434 28.646  69.703  1.00 32.62 561 A 1 
ATOM 4285 C CB  . ALA A 0 561 . -65.029 29.288  67.648  1.00 32.62 561 A 1 
ATOM 4286 O O   . ALA A 0 561 . -66.867 29.781  69.887  1.00 32.62 561 A 1 
ATOM 4287 N N   . GLY A 0 562 . -66.321 27.739  70.681  1.00 35.44 562 A 1 
ATOM 4288 C CA  . GLY A 0 562 . -66.451 28.013  72.113  1.00 35.44 562 A 1 
ATOM 4289 C C   . GLY A 0 562 . -65.174 27.589  72.840  1.00 35.44 562 A 1 
ATOM 4290 O O   . GLY A 0 562 . -64.897 26.398  72.956  1.00 35.44 562 A 1 
ATOM 4291 N N   . TYR A 0 563 . -64.378 28.562  73.286  1.00 26.82 563 A 1 
ATOM 4292 C CA  . TYR A 0 563 . -63.167 28.334  74.080  1.00 26.82 563 A 1 
ATOM 4293 C C   . TYR A 0 563 . -63.525 28.012  75.539  1.00 26.82 563 A 1 
ATOM 4294 C CB  . TYR A 0 563 . -62.262 29.580  74.029  1.00 26.82 563 A 1 
ATOM 4295 O O   . TYR A 0 563 . -64.406 28.647  76.114  1.00 26.82 563 A 1 
ATOM 4296 C CG  . TYR A 0 563 . -61.279 29.642  72.872  1.00 26.82 563 A 1 
ATOM 4297 C CD1 . TYR A 0 563 . -59.900 29.493  73.125  1.00 26.82 563 A 1 
ATOM 4298 C CD2 . TYR A 0 563 . -61.726 29.894  71.560  1.00 26.82 563 A 1 
ATOM 4299 C CE1 . TYR A 0 563 . -58.967 29.600  72.075  1.00 26.82 563 A 1 
ATOM 4300 C CE2 . TYR A 0 563 . -60.795 29.999  70.506  1.00 26.82 563 A 1 
ATOM 4301 O OH  . TYR A 0 563 . -58.526 29.975  69.742  1.00 26.82 563 A 1 
ATOM 4302 C CZ  . TYR A 0 563 . -59.415 29.857  70.762  1.00 26.82 563 A 1 
ATOM 4303 N N   . GLY A 0 564 . -62.790 27.085  76.157  1.00 33.58 564 A 1 
ATOM 4304 C CA  . GLY A 0 564 . -62.956 26.711  77.565  1.00 33.58 564 A 1 
ATOM 4305 C C   . GLY A 0 564 . -61.698 26.050  78.120  1.00 33.58 564 A 1 
ATOM 4306 O O   . GLY A 0 564 . -61.658 24.836  78.292  1.00 33.58 564 A 1 
ATOM 4307 N N   . ALA A 0 565 . -60.647 26.841  78.344  1.00 31.50 565 A 1 
ATOM 4308 C CA  . ALA A 0 565 . -59.351 26.352  78.807  1.00 31.50 565 A 1 
ATOM 4309 C C   . ALA A 0 565 . -59.230 26.382  80.342  1.00 31.50 565 A 1 
ATOM 4310 C CB  . ALA A 0 565 . -58.246 27.173  78.130  1.00 31.50 565 A 1 
ATOM 4311 O O   . ALA A 0 565 . -59.171 27.450  80.943  1.00 31.50 565 A 1 
ATOM 4312 N N   . ALA A 0 566 . -59.139 25.199  80.945  1.00 35.86 566 A 1 
ATOM 4313 C CA  . ALA A 0 566 . -58.525 24.890  82.240  1.00 35.86 566 A 1 
ATOM 4314 C C   . ALA A 0 566 . -58.452 23.351  82.311  1.00 35.86 566 A 1 
ATOM 4315 C CB  . ALA A 0 566 . -59.376 25.444  83.394  1.00 35.86 566 A 1 
ATOM 4316 O O   . ALA A 0 566 . -59.406 22.691  81.929  1.00 35.86 566 A 1 
ATOM 4317 N N   . GLY A 0 567 . -57.389 22.686  82.749  1.00 31.19 567 A 1 
ATOM 4318 C CA  . GLY A 0 567 . -56.239 23.178  83.499  1.00 31.19 567 A 1 
ATOM 4319 C C   . GLY A 0 567 . -55.951 22.201  84.636  1.00 31.19 567 A 1 
ATOM 4320 O O   . GLY A 0 567 . -56.054 22.577  85.798  1.00 31.19 567 A 1 
ATOM 4321 N N   . TYR A 0 568 . -55.672 20.933  84.309  1.00 31.57 568 A 1 
ATOM 4322 C CA  . TYR A 0 568 . -55.447 19.873  85.299  1.00 31.57 568 A 1 
ATOM 4323 C C   . TYR A 0 568 . -54.193 19.077  84.934  1.00 31.57 568 A 1 
ATOM 4324 C CB  . TYR A 0 568 . -56.684 18.963  85.481  1.00 31.57 568 A 1 
ATOM 4325 O O   . TYR A 0 568 . -54.215 18.193  84.080  1.00 31.57 568 A 1 
ATOM 4326 C CG  . TYR A 0 568 . -57.994 19.483  84.921  1.00 31.57 568 A 1 
ATOM 4327 C CD1 . TYR A 0 568 . -58.693 20.512  85.582  1.00 31.57 568 A 1 
ATOM 4328 C CD2 . TYR A 0 568 . -58.499 18.942  83.724  1.00 31.57 568 A 1 
ATOM 4329 C CE1 . TYR A 0 568 . -59.902 20.998  85.049  1.00 31.57 568 A 1 
ATOM 4330 C CE2 . TYR A 0 568 . -59.714 19.416  83.196  1.00 31.57 568 A 1 
ATOM 4331 O OH  . TYR A 0 568 . -61.595 20.884  83.344  1.00 31.57 568 A 1 
ATOM 4332 C CZ  . TYR A 0 568 . -60.419 20.440  83.858  1.00 31.57 568 A 1 
ATOM 4333 N N   . ALA A 0 569 . -53.090 19.405  85.600  1.00 30.60 569 A 1 
ATOM 4334 C CA  . ALA A 0 569 . -51.906 18.564  85.656  1.00 30.60 569 A 1 
ATOM 4335 C C   . ALA A 0 569 . -51.895 17.829  87.004  1.00 30.60 569 A 1 
ATOM 4336 C CB  . ALA A 0 569 . -50.663 19.442  85.461  1.00 30.60 569 A 1 
ATOM 4337 O O   . ALA A 0 569 . -52.110 18.458  88.038  1.00 30.60 569 A 1 
ATOM 4338 N N   . GLY A 0 570 . -51.589 16.528  86.996  1.00 29.72 570 A 1 
ATOM 4339 C CA  . GLY A 0 570 . -51.157 15.811  88.201  1.00 29.72 570 A 1 
ATOM 4340 C C   . GLY A 0 570 . -51.961 14.568  88.602  1.00 29.72 570 A 1 
ATOM 4341 O O   . GLY A 0 570 . -53.153 14.629  88.872  1.00 29.72 570 A 1 
ATOM 4342 N N   . ALA A 0 571 . -51.216 13.470  88.759  1.00 33.19 571 A 1 
ATOM 4343 C CA  . ALA A 0 571 . -51.465 12.364  89.690  1.00 33.19 571 A 1 
ATOM 4344 C C   . ALA A 0 571 . -52.723 11.480  89.503  1.00 33.19 571 A 1 
ATOM 4345 C CB  . ALA A 0 571 . -51.284 12.885  91.121  1.00 33.19 571 A 1 
ATOM 4346 O O   . ALA A 0 571 . -53.693 11.541  90.252  1.00 33.19 571 A 1 
ATOM 4347 N N   . GLN A 0 572 . -52.593 10.509  88.594  1.00 32.11 572 A 1 
ATOM 4348 C CA  . GLN A 0 572 . -52.546 9.083   88.972  1.00 32.11 572 A 1 
ATOM 4349 C C   . GLN A 0 572 . -53.462 8.645   90.141  1.00 32.11 572 A 1 
ATOM 4350 C CB  . GLN A 0 572 . -51.061 8.739   89.224  1.00 32.11 572 A 1 
ATOM 4351 O O   . GLN A 0 572 . -53.005 8.424   91.261  1.00 32.11 572 A 1 
ATOM 4352 C CG  . GLN A 0 572 . -50.741 7.242   89.383  1.00 32.11 572 A 1 
ATOM 4353 C CD  . GLN A 0 572 . -49.249 6.996   89.612  1.00 32.11 572 A 1 
ATOM 4354 N NE2 . GLN A 0 572 . -48.856 5.818   90.044  1.00 32.11 572 A 1 
ATOM 4355 O OE1 . GLN A 0 572 . -48.401 7.844   89.400  1.00 32.11 572 A 1 
ATOM 4356 N N   . ALA A 0 573 . -54.741 8.399   89.847  1.00 35.33 573 A 1 
ATOM 4357 C CA  . ALA A 0 573 . -55.634 7.626   90.711  1.00 35.33 573 A 1 
ATOM 4358 C C   . ALA A 0 573 . -56.040 6.330   89.995  1.00 35.33 573 A 1 
ATOM 4359 C CB  . ALA A 0 573 . -56.826 8.491   91.130  1.00 35.33 573 A 1 
ATOM 4360 O O   . ALA A 0 573 . -56.798 6.340   89.024  1.00 35.33 573 A 1 
ATOM 4361 N N   . THR A 0 574 . -55.512 5.205   90.470  1.00 32.85 574 A 1 
ATOM 4362 C CA  . THR A 0 574 . -55.732 3.867   89.912  1.00 32.85 574 A 1 
ATOM 4363 C C   . THR A 0 574 . -57.204 3.452   90.027  1.00 32.85 574 A 1 
ATOM 4364 C CB  . THR A 0 574 . -54.817 2.856   90.629  1.00 32.85 574 A 1 
ATOM 4365 O O   . THR A 0 574 . -57.618 2.918   91.054  1.00 32.85 574 A 1 
ATOM 4366 C CG2 . THR A 0 574 . -53.347 3.079   90.273  1.00 32.85 574 A 1 
ATOM 4367 O OG1 . THR A 0 574 . -54.918 3.011   92.026  1.00 32.85 574 A 1 
ATOM 4368 N N   . LYS A 0 575 . -57.991 3.668   88.960  1.00 36.03 575 A 1 
ATOM 4369 C CA  . LYS A 0 575 . -59.280 2.991   88.711  1.00 36.03 575 A 1 
ATOM 4370 C C   . LYS A 0 575 . -59.067 1.674   87.969  1.00 36.03 575 A 1 
ATOM 4371 C CB  . LYS A 0 575 . -60.304 3.887   88.004  1.00 36.03 575 A 1 
ATOM 4372 O O   . LYS A 0 575 . -59.604 1.408   86.899  1.00 36.03 575 A 1 
ATOM 4373 C CG  . LYS A 0 575 . -61.075 4.792   88.969  1.00 36.03 575 A 1 
ATOM 4374 C CD  . LYS A 0 575 . -62.264 5.386   88.203  1.00 36.03 575 A 1 
ATOM 4375 C CE  . LYS A 0 575 . -63.094 6.314   89.089  1.00 36.03 575 A 1 
ATOM 4376 N NZ  . LYS A 0 575 . -64.224 6.898   88.323  1.00 36.03 575 A 1 
ATOM 4377 N N   . THR A 0 576 . -58.313 0.821   88.628  1.00 30.49 576 A 1 
ATOM 4378 C CA  . THR A 0 576 . -58.642 -0.591  88.719  1.00 30.49 576 A 1 
ATOM 4379 C C   . THR A 0 576 . -60.194 -0.774  88.759  1.00 30.49 576 A 1 
ATOM 4380 C CB  . THR A 0 576 . -57.930 -1.048  90.024  1.00 30.49 576 A 1 
ATOM 4381 O O   . THR A 0 576 . -60.835 -0.148  89.594  1.00 30.49 576 A 1 
ATOM 4382 C CG2 . THR A 0 576 . -56.468 -1.364  89.878  1.00 30.49 576 A 1 
ATOM 4383 O OG1 . THR A 0 576 . -57.904 -0.064  91.032  1.00 30.49 576 A 1 
ATOM 4384 N N   . GLN A 0 577 . -60.807 -1.603  87.883  1.00 36.25 577 A 1 
ATOM 4385 C CA  . GLN A 0 577 . -62.208 -2.116  87.970  1.00 36.25 577 A 1 
ATOM 4386 C C   . GLN A 0 577 . -62.254 -3.642  88.259  1.00 36.25 577 A 1 
ATOM 4387 C CB  . GLN A 0 577 . -63.014 -1.799  86.701  1.00 36.25 577 A 1 
ATOM 4388 O O   . GLN A 0 577 . -61.541 -4.389  87.594  1.00 36.25 577 A 1 
ATOM 4389 C CG  . GLN A 0 577 . -63.382 -0.309  86.601  1.00 36.25 577 A 1 
ATOM 4390 C CD  . GLN A 0 577 . -64.516 -0.028  85.615  1.00 36.25 577 A 1 
ATOM 4391 N NE2 . GLN A 0 577 . -64.849 1.220   85.380  1.00 36.25 577 A 1 
ATOM 4392 O OE1 . GLN A 0 577 . -65.146 -0.899  85.046  1.00 36.25 577 A 1 
ATOM 4393 N N   . GLN A 0 578 . -62.996 -4.130  89.271  1.00 30.22 578 A 1 
ATOM 4394 C CA  . GLN A 0 578 . -63.112 -5.569  89.574  1.00 30.22 578 A 1 
ATOM 4395 C C   . GLN A 0 578 . -64.222 -6.042  88.671  1.00 30.22 578 A 1 
ATOM 4396 C CB  . GLN A 0 578 . -63.499 -5.992  91.029  1.00 30.22 578 A 1 
ATOM 4397 O O   . GLN A 0 578 . -65.379 -5.653  88.832  1.00 30.22 578 A 1 
ATOM 4398 C CG  . GLN A 0 578 . -62.383 -6.460  91.992  1.00 30.22 578 A 1 
ATOM 4399 C CD  . GLN A 0 578 . -62.686 -6.309  93.498  1.00 30.22 578 A 1 
ATOM 4400 N NE2 . GLN A 0 578 . -61.797 -6.736  94.365  1.00 30.22 578 A 1 
ATOM 4401 O OE1 . GLN A 0 578 . -63.673 -5.745  93.946  1.00 30.22 578 A 1 
ATOM 4402 N N   . THR A 0 579 . -63.879 -6.998  87.828  1.00 33.06 579 A 1 
ATOM 4403 C CA  . THR A 0 579 . -64.811 -8.040  87.434  1.00 33.06 579 A 1 
ATOM 4404 C C   . THR A 0 579 . -65.318 -8.724  88.705  1.00 33.06 579 A 1 
ATOM 4405 C CB  . THR A 0 579 . -64.086 -9.024  86.507  1.00 33.06 579 A 1 
ATOM 4406 O O   . THR A 0 579 . -64.700 -9.659  89.219  1.00 33.06 579 A 1 
ATOM 4407 C CG2 . THR A 0 579 . -63.809 -8.382  85.148  1.00 33.06 579 A 1 
ATOM 4408 O OG1 . THR A 0 579 . -62.841 -9.383  87.070  1.00 33.06 579 A 1 
ATOM 4409 N N   . ALA A 0 580 . -66.417 -8.210  89.262  1.00 32.60 580 A 1 
ATOM 4410 C CA  . ALA A 0 580 . -67.173 -8.900  90.290  1.00 32.60 580 A 1 
ATOM 4411 C C   . ALA A 0 580 . -67.624 -10.222 89.669  1.00 32.60 580 A 1 
ATOM 4412 C CB  . ALA A 0 580 . -68.344 -8.019  90.746  1.00 32.60 580 A 1 
ATOM 4413 O O   . ALA A 0 580 . -68.428 -10.222 88.736  1.00 32.60 580 A 1 
ATOM 4414 N N   . ALA A 0 581 . -67.035 -11.326 90.131  1.00 31.59 581 A 1 
ATOM 4415 C CA  . ALA A 0 581 . -67.337 -12.651 89.624  1.00 31.59 581 A 1 
ATOM 4416 C C   . ALA A 0 581 . -68.840 -12.904 89.792  1.00 31.59 581 A 1 
ATOM 4417 C CB  . ALA A 0 581 . -66.470 -13.676 90.365  1.00 31.59 581 A 1 
ATOM 4418 O O   . ALA A 0 581 . -69.330 -13.058 90.912  1.00 31.59 581 A 1 
ATOM 4419 N N   . PHE A 0 582 . -69.572 -12.894 88.676  1.00 35.73 582 A 1 
ATOM 4420 C CA  . PHE A 0 582 . -70.973 -13.280 88.663  1.00 35.73 582 A 1 
ATOM 4421 C C   . PHE A 0 582 . -71.037 -14.737 89.111  1.00 35.73 582 A 1 
ATOM 4422 C CB  . PHE A 0 582 . -71.589 -13.058 87.271  1.00 35.73 582 A 1 
ATOM 4423 O O   . PHE A 0 582 . -70.474 -15.616 88.459  1.00 35.73 582 A 1 
ATOM 4424 C CG  . PHE A 0 582 . -72.512 -11.856 87.206  1.00 35.73 582 A 1 
ATOM 4425 C CD1 . PHE A 0 582 . -73.905 -12.039 87.292  1.00 35.73 582 A 1 
ATOM 4426 C CD2 . PHE A 0 582 . -71.985 -10.556 87.073  1.00 35.73 582 A 1 
ATOM 4427 C CE1 . PHE A 0 582 . -74.770 -10.931 87.233  1.00 35.73 582 A 1 
ATOM 4428 C CE2 . PHE A 0 582 . -72.851 -9.449  87.011  1.00 35.73 582 A 1 
ATOM 4429 C CZ  . PHE A 0 582 . -74.243 -9.636  87.089  1.00 35.73 582 A 1 
ATOM 4430 N N   . ASN A 0 583 . -71.670 -14.974 90.262  1.00 31.35 583 A 1 
ATOM 4431 C CA  . ASN A 0 583 . -71.799 -16.313 90.820  1.00 31.35 583 A 1 
ATOM 4432 C C   . ASN A 0 583 . -72.488 -17.220 89.797  1.00 31.35 583 A 1 
ATOM 4433 C CB  . ASN A 0 583 . -72.573 -16.263 92.146  1.00 31.35 583 A 1 
ATOM 4434 O O   . ASN A 0 583 . -73.598 -16.921 89.351  1.00 31.35 583 A 1 
ATOM 4435 C CG  . ASN A 0 583 . -71.747 -15.678 93.272  1.00 31.35 583 A 1 
ATOM 4436 N ND2 . ASN A 0 583 . -72.240 -14.670 93.952  1.00 31.35 583 A 1 
ATOM 4437 O OD1 . ASN A 0 583 . -70.652 -16.116 93.569  1.00 31.35 583 A 1 
ATOM 4438 N N   . ALA A 0 584 . -71.810 -18.310 89.435  1.00 31.29 584 A 1 
ATOM 4439 C CA  . ALA A 0 584 . -72.310 -19.289 88.483  1.00 31.29 584 A 1 
ATOM 4440 C C   . ALA A 0 584 . -73.677 -19.833 88.927  1.00 31.29 584 A 1 
ATOM 4441 C CB  . ALA A 0 584 . -71.267 -20.402 88.328  1.00 31.29 584 A 1 
ATOM 4442 O O   . ALA A 0 584 . -73.907 -20.102 90.107  1.00 31.29 584 A 1 
ATOM 4443 N N   . SER A 0 585 . -74.584 -19.985 87.966  1.00 36.37 585 A 1 
ATOM 4444 C CA  . SER A 0 585 . -75.974 -20.366 88.192  1.00 36.37 585 A 1 
ATOM 4445 C C   . SER A 0 585 . -76.117 -21.807 88.694  1.00 36.37 585 A 1 
ATOM 4446 C CB  . SER A 0 585 . -76.780 -20.144 86.902  1.00 36.37 585 A 1 
ATOM 4447 O O   . SER A 0 585 . -76.105 -22.773 87.932  1.00 36.37 585 A 1 
ATOM 4448 O OG  . SER A 0 585 . -76.037 -20.536 85.759  1.00 36.37 585 A 1 
ATOM 4449 N N   . THR A 0 586 . -76.373 -21.959 89.992  1.00 33.56 586 A 1 
ATOM 4450 C CA  . THR A 0 586 . -77.009 -23.156 90.554  1.00 33.56 586 A 1 
ATOM 4451 C C   . THR A 0 586 . -78.438 -23.277 90.012  1.00 33.56 586 A 1 
ATOM 4452 C CB  . THR A 0 586 . -77.041 -23.089 92.097  1.00 33.56 586 A 1 
ATOM 4453 O O   . THR A 0 586 . -79.350 -22.653 90.553  1.00 33.56 586 A 1 
ATOM 4454 C CG2 . THR A 0 586 . -75.801 -23.724 92.714  1.00 33.56 586 A 1 
ATOM 4455 O OG1 . THR A 0 586 . -77.089 -21.759 92.580  1.00 33.56 586 A 1 
ATOM 4456 N N   . GLY A 0 587 . -78.662 -24.051 88.938  1.00 32.82 587 A 1 
ATOM 4457 C CA  . GLY A 0 587 . -80.014 -24.104 88.359  1.00 32.82 587 A 1 
ATOM 4458 C C   . GLY A 0 587 . -80.280 -24.876 87.061  1.00 32.82 587 A 1 
ATOM 4459 O O   . GLY A 0 587 . -81.139 -24.438 86.311  1.00 32.82 587 A 1 
ATOM 4460 N N   . ASN A 0 588 . -79.617 -26.007 86.799  1.00 38.35 588 A 1 
ATOM 4461 C CA  . ASN A 0 588 . -80.156 -27.162 86.040  1.00 38.35 588 A 1 
ATOM 4462 C C   . ASN A 0 588 . -80.813 -27.017 84.637  1.00 38.35 588 A 1 
ATOM 4463 C CB  . ASN A 0 588 . -81.028 -28.010 87.006  1.00 38.35 588 A 1 
ATOM 4464 O O   . ASN A 0 588 . -81.314 -28.021 84.137  1.00 38.35 588 A 1 
ATOM 4465 C CG  . ASN A 0 588 . -80.291 -29.180 87.635  1.00 38.35 588 A 1 
ATOM 4466 N ND2 . ASN A 0 588 . -80.919 -29.880 88.547  1.00 38.35 588 A 1 
ATOM 4467 O OD1 . ASN A 0 588 . -79.148 -29.479 87.350  1.00 38.35 588 A 1 
ATOM 4468 N N   . GLN A 0 589 . -80.807 -25.864 83.961  1.00 33.76 589 A 1 
ATOM 4469 C CA  . GLN A 0 589 . -81.302 -25.728 82.574  1.00 33.76 589 A 1 
ATOM 4470 C C   . GLN A 0 589 . -80.385 -24.857 81.700  1.00 33.76 589 A 1 
ATOM 4471 C CB  . GLN A 0 589 . -82.782 -25.288 82.540  1.00 33.76 589 A 1 
ATOM 4472 O O   . GLN A 0 589 . -80.822 -23.919 81.037  1.00 33.76 589 A 1 
ATOM 4473 C CG  . GLN A 0 589 . -83.719 -26.401 83.040  1.00 33.76 589 A 1 
ATOM 4474 C CD  . GLN A 0 589 . -85.192 -26.138 82.753  1.00 33.76 589 A 1 
ATOM 4475 N NE2 . GLN A 0 589 . -85.984 -27.171 82.566  1.00 33.76 589 A 1 
ATOM 4476 O OE1 . GLN A 0 589 . -85.675 -25.020 82.708  1.00 33.76 589 A 1 
ATOM 4477 N N   . ALA A 0 590 . -79.089 -25.175 81.686  1.00 33.37 590 A 1 
ATOM 4478 C CA  . ALA A 0 590 . -78.186 -24.655 80.665  1.00 33.37 590 A 1 
ATOM 4479 C C   . ALA A 0 590 . -78.494 -25.348 79.327  1.00 33.37 590 A 1 
ATOM 4480 C CB  . ALA A 0 590 . -76.734 -24.862 81.119  1.00 33.37 590 A 1 
ATOM 4481 O O   . ALA A 0 590 . -78.152 -26.516 79.145  1.00 33.37 590 A 1 
ATOM 4482 N N   . ALA A 0 591 . -79.155 -24.641 78.408  1.00 35.20 591 A 1 
ATOM 4483 C CA  . ALA A 0 591 . -79.313 -25.102 77.034  1.00 35.20 591 A 1 
ATOM 4484 C C   . ALA A 0 591 . -77.921 -25.236 76.396  1.00 35.20 591 A 1 
ATOM 4485 C CB  . ALA A 0 591 . -80.223 -24.130 76.273  1.00 35.20 591 A 1 
ATOM 4486 O O   . ALA A 0 591 . -77.203 -24.248 76.240  1.00 35.20 591 A 1 
ATOM 4487 N N   . GLN A 0 592 . -77.528 -26.471 76.089  1.00 38.00 592 A 1 
ATOM 4488 C CA  . GLN A 0 592 . -76.243 -26.790 75.476  1.00 38.00 592 A 1 
ATOM 4489 C C   . GLN A 0 592 . -76.301 -26.410 73.994  1.00 38.00 592 A 1 
ATOM 4490 C CB  . GLN A 0 592 . -75.939 -28.285 75.677  1.00 38.00 592 A 1 
ATOM 4491 O O   . GLN A 0 592 . -76.866 -27.141 73.187  1.00 38.00 592 A 1 
ATOM 4492 C CG  . GLN A 0 592 . -75.680 -28.642 77.151  1.00 38.00 592 A 1 
ATOM 4493 C CD  . GLN A 0 592 . -75.620 -30.150 77.381  1.00 38.00 592 A 1 
ATOM 4494 N NE2 . GLN A 0 592 . -74.626 -30.654 78.077  1.00 38.00 592 A 1 
ATOM 4495 O OE1 . GLN A 0 592 . -76.478 -30.909 76.972  1.00 38.00 592 A 1 
ATOM 4496 N N   . ILE A 0 593 . -75.742 -25.251 73.659  1.00 35.06 593 A 1 
ATOM 4497 C CA  . ILE A 0 593 . -75.533 -24.802 72.281  1.00 35.06 593 A 1 
ATOM 4498 C C   . ILE A 0 593 . -74.042 -24.996 71.991  1.00 35.06 593 A 1 
ATOM 4499 C CB  . ILE A 0 593 . -76.043 -23.353 72.092  1.00 35.06 593 A 1 
ATOM 4500 O O   . ILE A 0 593 . -73.201 -24.484 72.735  1.00 35.06 593 A 1 
ATOM 4501 C CG1 . ILE A 0 593 . -77.556 -23.271 72.430  1.00 35.06 593 A 1 
ATOM 4502 C CG2 . ILE A 0 593 . -75.782 -22.877 70.653  1.00 35.06 593 A 1 
ATOM 4503 C CD1 . ILE A 0 593 . -78.154 -21.859 72.375  1.00 35.06 593 A 1 
ATOM 4504 N N   . GLY A 0 594 . -73.730 -25.817 70.986  1.00 39.36 594 A 1 
ATOM 4505 C CA  . GLY A 0 594 . -72.363 -26.023 70.503  1.00 39.36 594 A 1 
ATOM 4506 C C   . GLY A 0 594 . -71.881 -24.829 69.679  1.00 39.36 594 A 1 
ATOM 4507 O O   . GLY A 0 594 . -72.705 -24.099 69.139  1.00 39.36 594 A 1 
ATOM 4508 N N   . TYR A 0 595 . -70.562 -24.647 69.614  1.00 37.74 595 A 1 
ATOM 4509 C CA  . TYR A 0 595 . -69.905 -23.635 68.785  1.00 37.74 595 A 1 
ATOM 4510 C C   . TYR A 0 595 . -69.063 -24.347 67.720  1.00 37.74 595 A 1 
ATOM 4511 C CB  . TYR A 0 595 . -68.999 -22.735 69.646  1.00 37.74 595 A 1 
ATOM 4512 O O   . TYR A 0 595 . -68.109 -25.049 68.072  1.00 37.74 595 A 1 
ATOM 4513 C CG  . TYR A 0 595 . -69.673 -21.956 70.763  1.00 37.74 595 A 1 
ATOM 4514 C CD1 . TYR A 0 595 . -70.213 -20.682 70.500  1.00 37.74 595 A 1 
ATOM 4515 C CD2 . TYR A 0 595 . -69.722 -22.486 72.068  1.00 37.74 595 A 1 
ATOM 4516 C CE1 . TYR A 0 595 . -70.798 -19.935 71.541  1.00 37.74 595 A 1 
ATOM 4517 C CE2 . TYR A 0 595 . -70.316 -21.747 73.110  1.00 37.74 595 A 1 
ATOM 4518 O OH  . TYR A 0 595 . -71.423 -19.760 73.859  1.00 37.74 595 A 1 
ATOM 4519 C CZ  . TYR A 0 595 . -70.853 -20.467 72.845  1.00 37.74 595 A 1 
ATOM 4520 N N   . ASP A 0 596 . -69.398 -24.149 66.453  1.00 44.98 596 A 1 
ATOM 4521 C CA  . ASP A 0 596 . -68.663 -24.578 65.265  1.00 44.98 596 A 1 
ATOM 4522 C C   . ASP A 0 596 . -67.518 -23.590 64.976  1.00 44.98 596 A 1 
ATOM 4523 C CB  . ASP A 0 596 . -69.624 -24.812 64.067  1.00 44.98 596 A 1 
ATOM 4524 O O   . ASP A 0 596 . -67.698 -22.503 64.438  1.00 44.98 596 A 1 
ATOM 4525 C CG  . ASP A 0 596 . -70.815 -23.844 63.857  1.00 44.98 596 A 1 
ATOM 4526 O OD1 . ASP A 0 596 . -71.114 -23.021 64.756  1.00 44.98 596 A 1 
ATOM 4527 O OD2 . ASP A 0 596 . -71.552 -24.032 62.862  1.00 44.98 596 A 1 
ATOM 4528 N N   . ASN A 0 597 . -66.295 -23.951 65.389  1.00 43.08 597 A 1 
ATOM 4529 C CA  . ASN A 0 597 . -65.103 -23.119 65.167  1.00 43.08 597 A 1 
ATOM 4530 C C   . ASN A 0 597 . -64.510 -23.391 63.772  1.00 43.08 597 A 1 
ATOM 4531 C CB  . ASN A 0 597 . -64.068 -23.299 66.299  1.00 43.08 597 A 1 
ATOM 4532 O O   . ASN A 0 597 . -63.372 -23.864 63.666  1.00 43.08 597 A 1 
ATOM 4533 C CG  . ASN A 0 597 . -64.471 -22.678 67.621  1.00 43.08 597 A 1 
ATOM 4534 N ND2 . ASN A 0 597 . -65.351 -23.309 68.359  1.00 43.08 597 A 1 
ATOM 4535 O OD1 . ASN A 0 597 . -63.954 -21.655 68.054  1.00 43.08 597 A 1 
ATOM 4536 N N   . ASP A 0 598 . -65.281 -23.097 62.726  1.00 50.17 598 A 1 
ATOM 4537 C CA  . ASP A 0 598 . -64.887 -23.299 61.331  1.00 50.17 598 A 1 
ATOM 4538 C C   . ASP A 0 598 . -63.555 -22.598 61.018  1.00 50.17 598 A 1 
ATOM 4539 C CB  . ASP A 0 598 . -65.985 -22.787 60.380  1.00 50.17 598 A 1 
ATOM 4540 O O   . ASP A 0 598 . -63.408 -21.383 61.134  1.00 50.17 598 A 1 
ATOM 4541 C CG  . ASP A 0 598 . -67.174 -23.737 60.211  1.00 50.17 598 A 1 
ATOM 4542 O OD1 . ASP A 0 598 . -67.184 -24.782 60.895  1.00 50.17 598 A 1 
ATOM 4543 O OD2 . ASP A 0 598 . -68.010 -23.414 59.336  1.00 50.17 598 A 1 
ATOM 4544 N N   . GLN A 0 599 . -62.552 -23.364 60.587  1.00 48.25 599 A 1 
ATOM 4545 C CA  . GLN A 0 599 . -61.277 -22.815 60.118  1.00 48.25 599 A 1 
ATOM 4546 C C   . GLN A 0 599 . -61.263 -22.784 58.590  1.00 48.25 599 A 1 
ATOM 4547 C CB  . GLN A 0 599 . -60.092 -23.594 60.716  1.00 48.25 599 A 1 
ATOM 4548 O O   . GLN A 0 599 . -60.725 -23.685 57.948  1.00 48.25 599 A 1 
ATOM 4549 C CG  . GLN A 0 599 . -59.904 -23.258 62.201  1.00 48.25 599 A 1 
ATOM 4550 C CD  . GLN A 0 599 . -58.706 -23.977 62.811  1.00 48.25 599 A 1 
ATOM 4551 N NE2 . GLN A 0 599 . -58.927 -24.937 63.678  1.00 48.25 599 A 1 
ATOM 4552 O OE1 . GLN A 0 599 . -57.547 -23.650 62.593  1.00 48.25 599 A 1 
ATOM 4553 N N   . TRP A 0 600 . -61.844 -21.746 57.980  1.00 56.42 600 A 1 
ATOM 4554 C CA  . TRP A 0 600 . -61.861 -21.630 56.521  1.00 56.42 600 A 1 
ATOM 4555 C C   . TRP A 0 600 . -60.639 -20.892 55.949  1.00 56.42 600 A 1 
ATOM 4556 C CB  . TRP A 0 600 . -63.206 -21.093 56.011  1.00 56.42 600 A 1 
ATOM 4557 O O   . TRP A 0 600 . -60.204 -19.841 56.421  1.00 56.42 600 A 1 
ATOM 4558 C CG  . TRP A 0 600 . -63.601 -19.721 56.450  1.00 56.42 600 A 1 
ATOM 4559 C CD1 . TRP A 0 600 . -64.418 -19.452 57.489  1.00 56.42 600 A 1 
ATOM 4560 C CD2 . TRP A 0 600 . -63.160 -18.418 55.954  1.00 56.42 600 A 1 
ATOM 4561 C CE2 . TRP A 0 600 . -63.750 -17.398 56.758  1.00 56.42 600 A 1 
ATOM 4562 C CE3 . TRP A 0 600 . -62.238 -17.997 54.973  1.00 56.42 600 A 1 
ATOM 4563 N NE1 . TRP A 0 600 . -64.543 -18.091 57.640  1.00 56.42 600 A 1 
ATOM 4564 C CH2 . TRP A 0 600 . -62.427 -15.669 55.702  1.00 56.42 600 A 1 
ATOM 4565 C CZ2 . TRP A 0 600 . -63.428 -16.038 56.616  1.00 56.42 600 A 1 
ATOM 4566 C CZ3 . TRP A 0 600 . -61.835 -16.651 54.889  1.00 56.42 600 A 1 
ATOM 4567 N N   . ALA A 0 601 . -60.116 -21.428 54.843  1.00 54.34 601 A 1 
ATOM 4568 C CA  . ALA A 0 601 . -59.116 -20.777 53.998  1.00 54.34 601 A 1 
ATOM 4569 C C   . ALA A 0 601 . -59.778 -20.153 52.755  1.00 54.34 601 A 1 
ATOM 4570 C CB  . ALA A 0 601 . -58.034 -21.800 53.630  1.00 54.34 601 A 1 
ATOM 4571 O O   . ALA A 0 601 . -60.551 -20.827 52.055  1.00 54.34 601 A 1 
ATOM 4572 N N   . LYS A 0 602 . -59.444 -18.886 52.465  1.00 56.97 602 A 1 
ATOM 4573 C CA  . LYS A 0 602 . -59.723 -18.223 51.177  1.00 56.97 602 A 1 
ATOM 4574 C C   . LYS A 0 602 . -58.493 -18.317 50.277  1.00 56.97 602 A 1 
ATOM 4575 C CB  . LYS A 0 602 . -60.154 -16.750 51.364  1.00 56.97 602 A 1 
ATOM 4576 O O   . LYS A 0 602 . -57.369 -18.131 50.738  1.00 56.97 602 A 1 
ATOM 4577 C CG  . LYS A 0 602 . -61.679 -16.627 51.511  1.00 56.97 602 A 1 
ATOM 4578 C CD  . LYS A 0 602 . -62.141 -15.220 51.936  1.00 56.97 602 A 1 
ATOM 4579 C CE  . LYS A 0 602 . -63.613 -15.305 52.373  1.00 56.97 602 A 1 
ATOM 4580 N NZ  . LYS A 0 602 . -63.981 -14.258 53.356  1.00 56.97 602 A 1 
ATOM 4581 N N   . GLN A 0 603 . -58.729 -18.573 48.994  1.00 60.70 603 A 1 
ATOM 4582 C CA  . GLN A 0 603 . -57.735 -18.351 47.947  1.00 60.70 603 A 1 
ATOM 4583 C C   . GLN A 0 603 . -57.580 -16.837 47.763  1.00 60.70 603 A 1 
ATOM 4584 C CB  . GLN A 0 603 . -58.205 -19.029 46.646  1.00 60.70 603 A 1 
ATOM 4585 O O   . GLN A 0 603 . -58.577 -16.137 47.573  1.00 60.70 603 A 1 
ATOM 4586 C CG  . GLN A 0 603 . -58.141 -20.570 46.709  1.00 60.70 603 A 1 
ATOM 4587 C CD  . GLN A 0 603 . -59.015 -21.260 45.659  1.00 60.70 603 A 1 
ATOM 4588 N NE2 . GLN A 0 603 . -58.705 -22.470 45.246  1.00 60.70 603 A 1 
ATOM 4589 O OE1 . GLN A 0 603 . -60.053 -20.768 45.255  1.00 60.70 603 A 1 
ATOM 4590 N N   . ALA A 0 604 . -56.350 -16.339 47.855  1.00 57.82 604 A 1 
ATOM 4591 C CA  . ALA A 0 604 . -55.981 -14.999 47.429  1.00 57.82 604 A 1 
ATOM 4592 C C   . ALA A 0 604 . -55.044 -15.130 46.224  1.00 57.82 604 A 1 
ATOM 4593 C CB  . ALA A 0 604 . -55.348 -14.242 48.603  1.00 57.82 604 A 1 
ATOM 4594 O O   . ALA A 0 604 . -54.129 -15.951 46.236  1.00 57.82 604 A 1 
ATOM 4595 N N   . TYR A 0 605 . -55.294 -14.330 45.194  1.00 68.01 605 A 1 
ATOM 4596 C CA  . TYR A 0 605 . -54.459 -14.261 44.001  1.00 68.01 605 A 1 
ATOM 4597 C C   . TYR A 0 605 . -53.690 -12.943 44.048  1.00 68.01 605 A 1 
ATOM 4598 C CB  . TYR A 0 605 . -55.338 -14.412 42.751  1.00 68.01 605 A 1 
ATOM 4599 O O   . TYR A 0 605 . -54.310 -11.880 44.157  1.00 68.01 605 A 1 
ATOM 4600 C CG  . TYR A 0 605 . -56.012 -15.772 42.653  1.00 68.01 605 A 1 
ATOM 4601 C CD1 . TYR A 0 605 . -55.305 -16.853 42.093  1.00 68.01 605 A 1 
ATOM 4602 C CD2 . TYR A 0 605 . -57.317 -15.971 43.151  1.00 68.01 605 A 1 
ATOM 4603 C CE1 . TYR A 0 605 . -55.895 -18.128 42.021  1.00 68.01 605 A 1 
ATOM 4604 C CE2 . TYR A 0 605 . -57.909 -17.249 43.092  1.00 68.01 605 A 1 
ATOM 4605 O OH  . TYR A 0 605 . -57.766 -19.561 42.463  1.00 68.01 605 A 1 
ATOM 4606 C CZ  . TYR A 0 605 . -57.199 -18.328 42.523  1.00 68.01 605 A 1 
ATOM 4607 N N   . GLY A 0 606 . -52.362 -13.035 44.047  1.00 70.71 606 A 1 
ATOM 4608 C CA  . GLY A 0 606 . -51.461 -11.908 43.826  1.00 70.71 606 A 1 
ATOM 4609 C C   . GLY A 0 606 . -51.140 -11.763 42.340  1.00 70.71 606 A 1 
ATOM 4610 O O   . GLY A 0 606 . -51.348 -12.695 41.564  1.00 70.71 606 A 1 
ATOM 4611 N N   . SER A 0 607 . -50.653 -10.588 41.956  1.00 76.27 607 A 1 
ATOM 4612 C CA  . SER A 0 607 . -50.032 -10.365 40.652  1.00 76.27 607 A 1 
ATOM 4613 C C   . SER A 0 607 . -48.950 -9.301  40.784  1.00 76.27 607 A 1 
ATOM 4614 C CB  . SER A 0 607 . -51.055 -9.941  39.589  1.00 76.27 607 A 1 
ATOM 4615 O O   . SER A 0 607 . -49.256 -8.185  41.230  1.00 76.27 607 A 1 
ATOM 4616 O OG  . SER A 0 607 . -51.678 -8.717  39.953  1.00 76.27 607 A 1 
ATOM 4617 N N   . ASP A 0 608 . -47.743 -9.635  40.359  1.00 77.72 608 A 1 
ATOM 4618 C CA  . ASP A 0 608 . -46.609 -8.734  40.191  1.00 77.72 608 A 1 
ATOM 4619 C C   . ASP A 0 608 . -46.467 -8.449  38.693  1.00 77.72 608 A 1 
ATOM 4620 C CB  . ASP A 0 608 . -45.290 -9.341  40.704  1.00 77.72 608 A 1 
ATOM 4621 O O   . ASP A 0 608 . -46.875 -9.250  37.856  1.00 77.72 608 A 1 
ATOM 4622 C CG  . ASP A 0 608 . -45.285 -9.875  42.133  1.00 77.72 608 A 1 
ATOM 4623 O OD1 . ASP A 0 608 . -46.202 -10.644 42.506  1.00 77.72 608 A 1 
ATOM 4624 O OD2 . ASP A 0 608 . -44.413 -9.436  42.917  1.00 77.72 608 A 1 
ATOM 4625 N N   . MET A 0 609 . -45.925 -7.285  38.352  1.00 80.46 609 A 1 
ATOM 4626 C CA  . MET A 0 609 . -45.525 -6.949  36.987  1.00 80.46 609 A 1 
ATOM 4627 C C   . MET A 0 609 . -44.310 -6.028  37.093  1.00 80.46 609 A 1 
ATOM 4628 C CB  . MET A 0 609 . -46.670 -6.251  36.221  1.00 80.46 609 A 1 
ATOM 4629 O O   . MET A 0 609 . -44.435 -4.915  37.618  1.00 80.46 609 A 1 
ATOM 4630 C CG  . MET A 0 609 . -47.756 -7.196  35.681  1.00 80.46 609 A 1 
ATOM 4631 S SD  . MET A 0 609 . -49.226 -6.368  34.998  1.00 80.46 609 A 1 
ATOM 4632 C CE  . MET A 0 609 . -50.132 -6.091  36.541  1.00 80.46 609 A 1 
ATOM 4633 N N   . ASP A 0 610 . -43.157 -6.473  36.603  1.00 79.31 610 A 1 
ATOM 4634 C CA  . ASP A 0 610 . -41.955 -5.648  36.440  1.00 79.31 610 A 1 
ATOM 4635 C C   . ASP A 0 610 . -41.483 -5.719  34.981  1.00 79.31 610 A 1 
ATOM 4636 C CB  . ASP A 0 610 . -40.863 -6.024  37.468  1.00 79.31 610 A 1 
ATOM 4637 O O   . ASP A 0 610 . -41.728 -6.683  34.256  1.00 79.31 610 A 1 
ATOM 4638 C CG  . ASP A 0 610 . -39.748 -4.970  37.628  1.00 79.31 610 A 1 
ATOM 4639 O OD1 . ASP A 0 610 . -39.786 -3.906  36.972  1.00 79.31 610 A 1 
ATOM 4640 O OD2 . ASP A 0 610 . -38.811 -5.195  38.434  1.00 79.31 610 A 1 
ATOM 4641 N N   . SER A 0 611 . -40.856 -4.652  34.503  1.00 83.67 611 A 1 
ATOM 4642 C CA  . SER A 0 611 . -40.367 -4.564  33.127  1.00 83.67 611 A 1 
ATOM 4643 C C   . SER A 0 611 . -39.084 -3.754  33.108  1.00 83.67 611 A 1 
ATOM 4644 C CB  . SER A 0 611 . -41.409 -3.962  32.181  1.00 83.67 611 A 1 
ATOM 4645 O O   . SER A 0 611 . -39.071 -2.566  33.453  1.00 83.67 611 A 1 
ATOM 4646 O OG  . SER A 0 611 . -42.639 -4.654  32.282  1.00 83.67 611 A 1 
ATOM 4647 N N   . ARG A 0 612 . -37.985 -4.406  32.730  1.00 83.46 612 A 1 
ATOM 4648 C CA  . ARG A 0 612 . -36.639 -3.831  32.770  1.00 83.46 612 A 1 
ATOM 4649 C C   . ARG A 0 612 . -35.997 -3.975  31.403  1.00 83.46 612 A 1 
ATOM 4650 C CB  . ARG A 0 612 . -35.796 -4.518  33.854  1.00 83.46 612 A 1 
ATOM 4651 O O   . ARG A 0 612 . -35.727 -5.087  30.973  1.00 83.46 612 A 1 
ATOM 4652 C CG  . ARG A 0 612 . -36.420 -4.412  35.253  1.00 83.46 612 A 1 
ATOM 4653 C CD  . ARG A 0 612 . -35.481 -5.053  36.277  1.00 83.46 612 A 1 
ATOM 4654 N NE  . ARG A 0 612 . -36.153 -5.231  37.573  1.00 83.46 612 A 1 
ATOM 4655 N NH1 . ARG A 0 612 . -34.678 -6.727  38.497  1.00 83.46 612 A 1 
ATOM 4656 N NH2 . ARG A 0 612 . -36.623 -6.302  39.503  1.00 83.46 612 A 1 
ATOM 4657 C CZ  . ARG A 0 612 . -35.807 -6.075  38.522  1.00 83.46 612 A 1 
ATOM 4658 N N   . TRP A 0 613 . -35.694 -2.836  30.790  1.00 89.65 613 A 1 
ATOM 4659 C CA  . TRP A 0 613 . -35.005 -2.758  29.508  1.00 89.65 613 A 1 
ATOM 4660 C C   . TRP A 0 613 . -33.653 -2.058  29.668  1.00 89.65 613 A 1 
ATOM 4661 C CB  . TRP A 0 613 . -35.904 -2.075  28.468  1.00 89.65 613 A 1 
ATOM 4662 O O   . TRP A 0 613 . -33.503 -1.151  30.497  1.00 89.65 613 A 1 
ATOM 4663 C CG  . TRP A 0 613 . -35.982 -0.577  28.553  1.00 89.65 613 A 1 
ATOM 4664 C CD1 . TRP A 0 613 . -36.641 0.131   29.497  1.00 89.65 613 A 1 
ATOM 4665 C CD2 . TRP A 0 613 . -35.370 0.411   27.669  1.00 89.65 613 A 1 
ATOM 4666 C CE2 . TRP A 0 613 . -35.689 1.714   28.156  1.00 89.65 613 A 1 
ATOM 4667 C CE3 . TRP A 0 613 . -34.583 0.337   26.500  1.00 89.65 613 A 1 
ATOM 4668 N NE1 . TRP A 0 613 . -36.459 1.483   29.277  1.00 89.65 613 A 1 
ATOM 4669 C CH2 . TRP A 0 613 . -34.473 2.777   26.351  1.00 89.65 613 A 1 
ATOM 4670 C CZ2 . TRP A 0 613 . -35.249 2.886   27.518  1.00 89.65 613 A 1 
ATOM 4671 C CZ3 . TRP A 0 613 . -34.150 1.505   25.845  1.00 89.65 613 A 1 
ATOM 4672 N N   . GLY A 0 614 . -32.672 -2.466  28.867  1.00 85.40 614 A 1 
ATOM 4673 C CA  . GLY A 0 614 . -31.314 -1.935  28.888  1.00 85.40 614 A 1 
ATOM 4674 C C   . GLY A 0 614 . -30.760 -1.689  27.488  1.00 85.40 614 A 1 
ATOM 4675 O O   . GLY A 0 614 . -31.088 -2.399  26.540  1.00 85.40 614 A 1 
ATOM 4676 N N   . LYS A 0 615 . -29.903 -0.668  27.374  1.00 87.29 615 A 1 
ATOM 4677 C CA  . LYS A 0 615 . -29.010 -0.449  26.230  1.00 87.29 615 A 1 
ATOM 4678 C C   . LYS A 0 615 . -27.625 -0.073  26.743  1.00 87.29 615 A 1 
ATOM 4679 C CB  . LYS A 0 615 . -29.544 0.636   25.278  1.00 87.29 615 A 1 
ATOM 4680 O O   . LYS A 0 615 . -27.514 0.912   27.477  1.00 87.29 615 A 1 
ATOM 4681 C CG  . LYS A 0 615 . -30.806 0.177   24.541  1.00 87.29 615 A 1 
ATOM 4682 C CD  . LYS A 0 615 . -31.208 1.147   23.420  1.00 87.29 615 A 1 
ATOM 4683 C CE  . LYS A 0 615 . -32.356 0.509   22.625  1.00 87.29 615 A 1 
ATOM 4684 N NZ  . LYS A 0 615 . -32.101 0.462   21.165  1.00 87.29 615 A 1 
ATOM 4685 N N   . SER A 0 616 . -26.596 -0.802  26.331  1.00 82.68 616 A 1 
ATOM 4686 C CA  . SER A 0 616 . -25.193 -0.528  26.671  1.00 82.68 616 A 1 
ATOM 4687 C C   . SER A 0 616 . -24.318 -0.482  25.423  1.00 82.68 616 A 1 
ATOM 4688 C CB  . SER A 0 616 . -24.627 -1.514  27.712  1.00 82.68 616 A 1 
ATOM 4689 O O   . SER A 0 616 . -24.563 -1.190  24.455  1.00 82.68 616 A 1 
ATOM 4690 O OG  . SER A 0 616 . -25.274 -2.769  27.703  1.00 82.68 616 A 1 
ATOM 4691 N N   . TYR A 0 617 . -23.314 0.391   25.472  1.00 79.92 617 A 1 
ATOM 4692 C CA  . TYR A 0 617 . -22.175 0.437   24.561  1.00 79.92 617 A 1 
ATOM 4693 C C   . TYR A 0 617 . -20.945 0.463   25.465  1.00 79.92 617 A 1 
ATOM 4694 C CB  . TYR A 0 617 . -22.181 1.725   23.717  1.00 79.92 617 A 1 
ATOM 4695 O O   . TYR A 0 617 . -20.854 1.380   26.291  1.00 79.92 617 A 1 
ATOM 4696 C CG  . TYR A 0 617 . -23.353 1.944   22.782  1.00 79.92 617 A 1 
ATOM 4697 C CD1 . TYR A 0 617 . -23.237 1.584   21.426  1.00 79.92 617 A 1 
ATOM 4698 C CD2 . TYR A 0 617 . -24.525 2.572   23.249  1.00 79.92 617 A 1 
ATOM 4699 C CE1 . TYR A 0 617 . -24.291 1.854   20.534  1.00 79.92 617 A 1 
ATOM 4700 C CE2 . TYR A 0 617 . -25.586 2.837   22.362  1.00 79.92 617 A 1 
ATOM 4701 O OH  . TYR A 0 617 . -26.497 2.716   20.146  1.00 79.92 617 A 1 
ATOM 4702 C CZ  . TYR A 0 617 . -25.467 2.476   21.000  1.00 79.92 617 A 1 
ATOM 4703 N N   . ASP A 0 618 . -20.030 -0.492  25.335  1.00 75.57 618 A 1 
ATOM 4704 C CA  . ASP A 0 618 . -18.864 -0.533  26.224  1.00 75.57 618 A 1 
ATOM 4705 C C   . ASP A 0 618 . -17.758 0.414   25.751  1.00 75.57 618 A 1 
ATOM 4706 C CB  . ASP A 0 618 . -18.372 -1.975  26.394  1.00 75.57 618 A 1 
ATOM 4707 O O   . ASP A 0 618 . -17.256 1.227   26.537  1.00 75.57 618 A 1 
ATOM 4708 C CG  . ASP A 0 618 . -19.283 -2.815  27.303  1.00 75.57 618 A 1 
ATOM 4709 O OD1 . ASP A 0 618 . -19.980 -2.224  28.165  1.00 75.57 618 A 1 
ATOM 4710 O OD2 . ASP A 0 618 . -19.218 -4.058  27.187  1.00 75.57 618 A 1 
ATOM 4711 N N   . PHE A 0 619 . -17.418 0.384   24.458  1.00 81.70 619 A 1 
ATOM 4712 C CA  . PHE A 0 619 . -16.387 1.258   23.901  1.00 81.70 619 A 1 
ATOM 4713 C C   . PHE A 0 619 . -16.604 1.578   22.416  1.00 81.70 619 A 1 
ATOM 4714 C CB  . PHE A 0 619 . -15.013 0.619   24.152  1.00 81.70 619 A 1 
ATOM 4715 O O   . PHE A 0 619 . -17.064 0.751   21.633  1.00 81.70 619 A 1 
ATOM 4716 C CG  . PHE A 0 619 . -13.818 1.508   23.871  1.00 81.70 619 A 1 
ATOM 4717 C CD1 . PHE A 0 619 . -12.802 1.052   23.014  1.00 81.70 619 A 1 
ATOM 4718 C CD2 . PHE A 0 619 . -13.693 2.765   24.497  1.00 81.70 619 A 1 
ATOM 4719 C CE1 . PHE A 0 619 . -11.673 1.852   22.773  1.00 81.70 619 A 1 
ATOM 4720 C CE2 . PHE A 0 619 . -12.576 3.579   24.231  1.00 81.70 619 A 1 
ATOM 4721 C CZ  . PHE A 0 619 . -11.568 3.123   23.363  1.00 81.70 619 A 1 
ATOM 4722 N N   . VAL A 0 620 . -16.249 2.806   22.026  1.00 85.79 620 A 1 
ATOM 4723 C CA  . VAL A 0 620 . -16.181 3.249   20.627  1.00 85.79 620 A 1 
ATOM 4724 C C   . VAL A 0 620 . -14.915 4.081   20.463  1.00 85.79 620 A 1 
ATOM 4725 C CB  . VAL A 0 620 . -17.421 4.067   20.201  1.00 85.79 620 A 1 
ATOM 4726 O O   . VAL A 0 620 . -14.775 5.121   21.113  1.00 85.79 620 A 1 
ATOM 4727 C CG1 . VAL A 0 620 . -17.311 4.538   18.742  1.00 85.79 620 A 1 
ATOM 4728 C CG2 . VAL A 0 620 . -18.723 3.263   20.321  1.00 85.79 620 A 1 
ATOM 4729 N N   . ASP A 0 621 . -14.027 3.652   19.570  1.00 89.88 621 A 1 
ATOM 4730 C CA  . ASP A 0 621 . -12.804 4.362   19.204  1.00 89.88 621 A 1 
ATOM 4731 C C   . ASP A 0 621 . -12.797 4.756   17.721  1.00 89.88 621 A 1 
ATOM 4732 C CB  . ASP A 0 621 . -11.556 3.548   19.586  1.00 89.88 621 A 1 
ATOM 4733 O O   . ASP A 0 621 . -13.440 4.146   16.863  1.00 89.88 621 A 1 
ATOM 4734 C CG  . ASP A 0 621 . -10.278 4.396   19.700  1.00 89.88 621 A 1 
ATOM 4735 O OD1 . ASP A 0 621 . -10.374 5.645   19.620  1.00 89.88 621 A 1 
ATOM 4736 O OD2 . ASP A 0 621 . -9.183  3.806   19.836  1.00 89.88 621 A 1 
ATOM 4737 N N   . SER A 0 622 . -12.062 5.821   17.420  1.00 88.81 622 A 1 
ATOM 4738 C CA  . SER A 0 622 . -11.918 6.383   16.082  1.00 88.81 622 A 1 
ATOM 4739 C C   . SER A 0 622 . -10.524 6.980   15.933  1.00 88.81 622 A 1 
ATOM 4740 C CB  . SER A 0 622 . -13.015 7.426   15.840  1.00 88.81 622 A 1 
ATOM 4741 O O   . SER A 0 622 . -10.313 8.171   16.186  1.00 88.81 622 A 1 
ATOM 4742 O OG  . SER A 0 622 . -12.715 8.242   14.719  1.00 88.81 622 A 1 
ATOM 4743 N N   . ASN A 0 623 . -9.579  6.179   15.448  1.00 93.62 623 A 1 
ATOM 4744 C CA  . ASN A 0 623 . -8.219  6.635   15.201  1.00 93.62 623 A 1 
ATOM 4745 C C   . ASN A 0 623 . -8.045  7.141   13.767  1.00 93.62 623 A 1 
ATOM 4746 C CB  . ASN A 0 623 . -7.218  5.544   15.588  1.00 93.62 623 A 1 
ATOM 4747 O O   . ASN A 0 623 . -8.631  6.634   12.809  1.00 93.62 623 A 1 
ATOM 4748 C CG  . ASN A 0 623 . -7.197  5.356   17.092  1.00 93.62 623 A 1 
ATOM 4749 N ND2 . ASN A 0 623 . -7.696  4.244   17.571  1.00 93.62 623 A 1 
ATOM 4750 O OD1 . ASN A 0 623 . -6.732  6.228   17.811  1.00 93.62 623 A 1 
ATOM 4751 N N   . THR A 0 624 . -7.212  8.165   13.602  1.00 94.98 624 A 1 
ATOM 4752 C CA  . THR A 0 624 . -6.780  8.664   12.294  1.00 94.98 624 A 1 
ATOM 4753 C C   . THR A 0 624 . -5.287  8.937   12.343  1.00 94.98 624 A 1 
ATOM 4754 C CB  . THR A 0 624 . -7.557  9.920   11.877  1.00 94.98 624 A 1 
ATOM 4755 O O   . THR A 0 624 . -4.812  9.649   13.226  1.00 94.98 624 A 1 
ATOM 4756 C CG2 . THR A 0 624 . -7.097  10.500  10.540  1.00 94.98 624 A 1 
ATOM 4757 O OG1 . THR A 0 624 . -8.920  9.597   11.708  1.00 94.98 624 A 1 
ATOM 4758 N N   . TYR A 0 625 . -4.566  8.387   11.375  1.00 93.15 625 A 1 
ATOM 4759 C CA  . TYR A 0 625 . -3.133  8.561   11.196  1.00 93.15 625 A 1 
ATOM 4760 C C   . TYR A 0 625 . -2.887  9.174   9.820   1.00 93.15 625 A 1 
ATOM 4761 C CB  . TYR A 0 625 . -2.409  7.217   11.364  1.00 93.15 625 A 1 
ATOM 4762 O O   . TYR A 0 625 . -3.527  8.789   8.842   1.00 93.15 625 A 1 
ATOM 4763 C CG  . TYR A 0 625 . -2.782  6.464   12.631  1.00 93.15 625 A 1 
ATOM 4764 C CD1 . TYR A 0 625 . -2.202  6.828   13.862  1.00 93.15 625 A 1 
ATOM 4765 C CD2 . TYR A 0 625 . -3.743  5.435   12.584  1.00 93.15 625 A 1 
ATOM 4766 C CE1 . TYR A 0 625 . -2.582  6.167   15.047  1.00 93.15 625 A 1 
ATOM 4767 C CE2 . TYR A 0 625 . -4.110  4.759   13.763  1.00 93.15 625 A 1 
ATOM 4768 O OH  . TYR A 0 625 . -3.929  4.487   16.127  1.00 93.15 625 A 1 
ATOM 4769 C CZ  . TYR A 0 625 . -3.535  5.126   14.996  1.00 93.15 625 A 1 
ATOM 4770 N N   . ALA A 0 626 . -1.969  10.128  9.764   1.00 94.55 626 A 1 
ATOM 4771 C CA  . ALA A 0 626 . -1.465  10.719  8.537   1.00 94.55 626 A 1 
ATOM 4772 C C   . ALA A 0 626 . 0.056   10.803  8.672   1.00 94.55 626 A 1 
ATOM 4773 C CB  . ALA A 0 626 . -2.108  12.096  8.331   1.00 94.55 626 A 1 
ATOM 4774 O O   . ALA A 0 626 . 0.546   11.263  9.707   1.00 94.55 626 A 1 
ATOM 4775 N N   . ASP A 0 627 . 0.772   10.343  7.655   1.00 93.40 627 A 1 
ATOM 4776 C CA  . ASP A 0 627 . 2.218   10.479  7.538   1.00 93.40 627 A 1 
ATOM 4777 C C   . ASP A 0 627 . 2.549   10.953  6.123   1.00 93.40 627 A 1 
ATOM 4778 C CB  . ASP A 0 627 . 2.915   9.154   7.885   1.00 93.40 627 A 1 
ATOM 4779 O O   . ASP A 0 627 . 2.142   10.327  5.147   1.00 93.40 627 A 1 
ATOM 4780 C CG  . ASP A 0 627 . 4.427   9.345   8.033   1.00 93.40 627 A 1 
ATOM 4781 O OD1 . ASP A 0 627 . 4.834   10.306  8.725   1.00 93.40 627 A 1 
ATOM 4782 O OD2 . ASP A 0 627 . 5.207   8.526   7.507   1.00 93.40 627 A 1 
ATOM 4783 N N   . GLU A 0 628 . 3.259   12.074  6.029   1.00 96.54 628 A 1 
ATOM 4784 C CA  . GLU A 0 628 . 3.695   12.674  4.769   1.00 96.54 628 A 1 
ATOM 4785 C C   . GLU A 0 628 . 5.217   12.792  4.801   1.00 96.54 628 A 1 
ATOM 4786 C CB  . GLU A 0 628 . 3.041   14.050  4.539   1.00 96.54 628 A 1 
ATOM 4787 O O   . GLU A 0 628 . 5.784   13.523  5.618   1.00 96.54 628 A 1 
ATOM 4788 C CG  . GLU A 0 628 . 1.559   13.941  4.146   1.00 96.54 628 A 1 
ATOM 4789 C CD  . GLU A 0 628 . 0.895   15.294  3.823   1.00 96.54 628 A 1 
ATOM 4790 O OE1 . GLU A 0 628 . -0.357  15.328  3.763   1.00 96.54 628 A 1 
ATOM 4791 O OE2 . GLU A 0 628 . 1.620   16.294  3.607   1.00 96.54 628 A 1 
ATOM 4792 N N   . GLN A 0 629 . 5.877   12.062  3.908   1.00 95.58 629 A 1 
ATOM 4793 C CA  . GLN A 0 629 . 7.326   12.010  3.789   1.00 95.58 629 A 1 
ATOM 4794 C C   . GLN A 0 629 . 7.740   12.524  2.413   1.00 95.58 629 A 1 
ATOM 4795 C CB  . GLN A 0 629 . 7.834   10.580  4.047   1.00 95.58 629 A 1 
ATOM 4796 O O   . GLN A 0 629 . 7.192   12.126  1.387   1.00 95.58 629 A 1 
ATOM 4797 C CG  . GLN A 0 629 . 7.468   10.041  5.443   1.00 95.58 629 A 1 
ATOM 4798 C CD  . GLN A 0 629 . 8.039   10.868  6.594   1.00 95.58 629 A 1 
ATOM 4799 N NE2 . GLN A 0 629 . 7.380   10.920  7.727   1.00 95.58 629 A 1 
ATOM 4800 O OE1 . GLN A 0 629 . 9.105   11.469  6.519   1.00 95.58 629 A 1 
ATOM 4801 N N   . TYR A 0 630 . 8.738   13.403  2.393   1.00 97.41 630 A 1 
ATOM 4802 C CA  . TYR A 0 630 . 9.381   13.877  1.173   1.00 97.41 630 A 1 
ATOM 4803 C C   . TYR A 0 630 . 10.891  13.788  1.347   1.00 97.41 630 A 1 
ATOM 4804 C CB  . TYR A 0 630 . 8.939   15.309  0.851   1.00 97.41 630 A 1 
ATOM 4805 O O   . TYR A 0 630 . 11.449  14.344  2.299   1.00 97.41 630 A 1 
ATOM 4806 C CG  . TYR A 0 630 . 9.644   15.904  -0.355  1.00 97.41 630 A 1 
ATOM 4807 C CD1 . TYR A 0 630 . 10.719  16.798  -0.178  1.00 97.41 630 A 1 
ATOM 4808 C CD2 . TYR A 0 630 . 9.245   15.539  -1.654  1.00 97.41 630 A 1 
ATOM 4809 C CE1 . TYR A 0 630 . 11.366  17.355  -1.299  1.00 97.41 630 A 1 
ATOM 4810 C CE2 . TYR A 0 630 . 9.890   16.090  -2.778  1.00 97.41 630 A 1 
ATOM 4811 O OH  . TYR A 0 630 . 11.554  17.581  -3.670  1.00 97.41 630 A 1 
ATOM 4812 C CZ  . TYR A 0 630 . 10.943  17.011  -2.600  1.00 97.41 630 A 1 
ATOM 4813 N N   . ALA A 0 631 . 11.553  13.112  0.417   1.00 95.38 631 A 1 
ATOM 4814 C CA  . ALA A 0 631 . 12.999  13.023  0.361   1.00 95.38 631 A 1 
ATOM 4815 C C   . ALA A 0 631 . 13.474  13.392  -1.042  1.00 95.38 631 A 1 
ATOM 4816 C CB  . ALA A 0 631 . 13.442  11.620  0.788   1.00 95.38 631 A 1 
ATOM 4817 O O   . ALA A 0 631 . 12.955  12.902  -2.040  1.00 95.38 631 A 1 
ATOM 4818 N N   . ARG A 0 632 . 14.494  14.246  -1.110  1.00 96.01 632 A 1 
ATOM 4819 C CA  . ARG A 0 632 . 15.184  14.578  -2.353  1.00 96.01 632 A 1 
ATOM 4820 C C   . ARG A 0 632 . 16.679  14.621  -2.107  1.00 96.01 632 A 1 
ATOM 4821 C CB  . ARG A 0 632 . 14.631  15.887  -2.930  1.00 96.01 632 A 1 
ATOM 4822 O O   . ARG A 0 632 . 17.149  15.349  -1.231  1.00 96.01 632 A 1 
ATOM 4823 C CG  . ARG A 0 632 . 15.271  16.216  -4.285  1.00 96.01 632 A 1 
ATOM 4824 C CD  . ARG A 0 632 . 14.583  17.428  -4.918  1.00 96.01 632 A 1 
ATOM 4825 N NE  . ARG A 0 632 . 15.183  17.760  -6.218  1.00 96.01 632 A 1 
ATOM 4826 N NH1 . ARG A 0 632 . 16.743  19.282  -5.498  1.00 96.01 632 A 1 
ATOM 4827 N NH2 . ARG A 0 632 . 16.679  18.693  -7.652  1.00 96.01 632 A 1 
ATOM 4828 C CZ  . ARG A 0 632 . 16.193  18.577  -6.450  1.00 96.01 632 A 1 
ATOM 4829 N N   . LYS A 0 633 . 17.415  13.863  -2.905  1.00 92.76 633 A 1 
ATOM 4830 C CA  . LYS A 0 633 . 18.870  13.830  -2.954  1.00 92.76 633 A 1 
ATOM 4831 C C   . LYS A 0 633 . 19.308  14.276  -4.344  1.00 92.76 633 A 1 
ATOM 4832 C CB  . LYS A 0 633 . 19.318  12.406  -2.616  1.00 92.76 633 A 1 
ATOM 4833 O O   . LYS A 0 633 . 18.668  13.954  -5.338  1.00 92.76 633 A 1 
ATOM 4834 C CG  . LYS A 0 633 . 20.836  12.278  -2.455  1.00 92.76 633 A 1 
ATOM 4835 C CD  . LYS A 0 633 . 21.176  10.797  -2.294  1.00 92.76 633 A 1 
ATOM 4836 C CE  . LYS A 0 633 . 22.689  10.596  -2.223  1.00 92.76 633 A 1 
ATOM 4837 N NZ  . LYS A 0 633 . 23.012  9.180   -2.509  1.00 92.76 633 A 1 
ATOM 4838 N N   . VAL A 0 634 . 20.390  15.042  -4.386  1.00 94.89 634 A 1 
ATOM 4839 C CA  . VAL A 0 634 . 21.073  15.423  -5.622  1.00 94.89 634 A 1 
ATOM 4840 C C   . VAL A 0 634 . 22.550  15.131  -5.419  1.00 94.89 634 A 1 
ATOM 4841 C CB  . VAL A 0 634 . 20.849  16.904  -5.981  1.00 94.89 634 A 1 
ATOM 4842 O O   . VAL A 0 634 . 23.096  15.475  -4.365  1.00 94.89 634 A 1 
ATOM 4843 C CG1 . VAL A 0 634 . 21.509  17.276  -7.314  1.00 94.89 634 A 1 
ATOM 4844 C CG2 . VAL A 0 634 . 19.357  17.241  -6.090  1.00 94.89 634 A 1 
ATOM 4845 N N   . ARG A 0 635 . 23.173  14.504  -6.409  1.00 86.36 635 A 1 
ATOM 4846 C CA  . ARG A 0 635 . 24.620  14.483  -6.614  1.00 86.36 635 A 1 
ATOM 4847 C C   . ARG A 0 635 . 24.888  15.107  -7.975  1.00 86.36 635 A 1 
ATOM 4848 C CB  . ARG A 0 635 . 25.164  13.054  -6.526  1.00 86.36 635 A 1 
ATOM 4849 O O   . ARG A 0 635 . 24.099  14.921  -8.891  1.00 86.36 635 A 1 
ATOM 4850 C CG  . ARG A 0 635 . 25.194  12.589  -5.066  1.00 86.36 635 A 1 
ATOM 4851 C CD  . ARG A 0 635 . 25.746  11.165  -4.954  1.00 86.36 635 A 1 
ATOM 4852 N NE  . ARG A 0 635 . 24.697  10.141  -5.140  1.00 86.36 635 A 1 
ATOM 4853 N NH1 . ARG A 0 635 . 26.046  8.311   -4.908  1.00 86.36 635 A 1 
ATOM 4854 N NH2 . ARG A 0 635 . 23.859  8.027   -5.233  1.00 86.36 635 A 1 
ATOM 4855 C CZ  . ARG A 0 635 . 24.875  8.834   -5.114  1.00 86.36 635 A 1 
ATOM 4856 N N   . ALA A 0 636 . 25.918  15.930  -8.034  1.00 88.10 636 A 1 
ATOM 4857 C CA  . ALA A 0 636 . 26.342  16.609  -9.240  1.00 88.10 636 A 1 
ATOM 4858 C C   . ALA A 0 636 . 27.846  16.791  -9.096  1.00 88.10 636 A 1 
ATOM 4859 C CB  . ALA A 0 636 . 25.601  17.944  -9.387  1.00 88.10 636 A 1 
ATOM 4860 O O   . ALA A 0 636 . 28.278  17.507  -8.185  1.00 88.10 636 A 1 
ATOM 4861 N N   . ASP A 0 637 . 28.592  16.106  -9.944  1.00 77.28 637 A 1 
ATOM 4862 C CA  . ASP A 0 637 . 30.047  16.083  -9.950  1.00 77.28 637 A 1 
ATOM 4863 C C   . ASP A 0 637 . 30.520  16.629  -11.329 1.00 77.28 637 A 1 
ATOM 4864 C CB  . ASP A 0 637 . 30.517  14.678  -9.486  1.00 77.28 637 A 1 
ATOM 4865 O O   . ASP A 0 637 . 29.739  16.715  -12.278 1.00 77.28 637 A 1 
ATOM 4866 C CG  . ASP A 0 637 . 30.108  14.364  -8.016  1.00 77.28 637 A 1 
ATOM 4867 O OD1 . ASP A 0 637 . 30.509  15.131  -7.103  1.00 77.28 637 A 1 
ATOM 4868 O OD2 . ASP A 0 637 . 29.367  13.386  -7.734  1.00 77.28 637 A 1 
ATOM 4869 N N   . ASP A 0 638 . 31.727  17.196  -11.400 1.00 81.29 638 A 1 
ATOM 4870 C CA  . ASP A 0 638 . 32.269  17.875  -12.599 1.00 81.29 638 A 1 
ATOM 4871 C C   . ASP A 0 638 . 33.792  17.731  -12.548 1.00 81.29 638 A 1 
ATOM 4872 C CB  . ASP A 0 638 . 31.812  19.355  -12.653 1.00 81.29 638 A 1 
ATOM 4873 O O   . ASP A 0 638 . 34.495  18.573  -11.971 1.00 81.29 638 A 1 
ATOM 4874 C CG  . ASP A 0 638 . 32.175  20.175  -13.917 1.00 81.29 638 A 1 
ATOM 4875 O OD1 . ASP A 0 638 . 32.931  19.763  -14.823 1.00 81.29 638 A 1 
ATOM 4876 O OD2 . ASP A 0 638 . 31.641  21.306  -14.045 1.00 81.29 638 A 1 
ATOM 4877 N N   . ASP A 0 639 . 34.281  16.600  -13.050 1.00 77.90 639 A 1 
ATOM 4878 C CA  . ASP A 0 639 . 35.693  16.239  -13.010 1.00 77.90 639 A 1 
ATOM 4879 C C   . ASP A 0 639 . 36.364  16.639  -14.330 1.00 77.90 639 A 1 
ATOM 4880 C CB  . ASP A 0 639 . 35.886  14.751  -12.631 1.00 77.90 639 A 1 
ATOM 4881 O O   . ASP A 0 639 . 36.000  16.200  -15.416 1.00 77.90 639 A 1 
ATOM 4882 C CG  . ASP A 0 639 . 35.991  14.487  -11.112 1.00 77.90 639 A 1 
ATOM 4883 O OD1 . ASP A 0 639 . 36.341  15.427  -10.354 1.00 77.90 639 A 1 
ATOM 4884 O OD2 . ASP A 0 639 . 35.875  13.314  -10.690 1.00 77.90 639 A 1 
ATOM 4885 N N   . MET A 0 640 . 37.381  17.500  -14.236 1.00 75.59 640 A 1 
ATOM 4886 C CA  . MET A 0 640 . 38.188  17.957  -15.371 1.00 75.59 640 A 1 
ATOM 4887 C C   . MET A 0 640 . 39.635  17.505  -15.197 1.00 75.59 640 A 1 
ATOM 4888 C CB  . MET A 0 640 . 38.148  19.486  -15.495 1.00 75.59 640 A 1 
ATOM 4889 O O   . MET A 0 640 . 40.259  17.789  -14.169 1.00 75.59 640 A 1 
ATOM 4890 C CG  . MET A 0 640 . 36.798  20.050  -15.945 1.00 75.59 640 A 1 
ATOM 4891 S SD  . MET A 0 640 . 36.746  21.874  -15.953 1.00 75.59 640 A 1 
ATOM 4892 C CE  . MET A 0 640 . 37.780  22.296  -17.380 1.00 75.59 640 A 1 
ATOM 4893 N N   . TRP A 0 641 . 40.204  16.884  -16.227 1.00 64.70 641 A 1 
ATOM 4894 C CA  . TRP A 0 641 . 41.585  16.406  -16.216 1.00 64.70 641 A 1 
ATOM 4895 C C   . TRP A 0 641 . 42.299  16.695  -17.538 1.00 64.70 641 A 1 
ATOM 4896 C CB  . TRP A 0 641 . 41.609  14.918  -15.848 1.00 64.70 641 A 1 
ATOM 4897 O O   . TRP A 0 641 . 41.675  16.860  -18.582 1.00 64.70 641 A 1 
ATOM 4898 C CG  . TRP A 0 641 . 40.924  13.994  -16.806 1.00 64.70 641 A 1 
ATOM 4899 C CD1 . TRP A 0 641 . 39.610  13.667  -16.790 1.00 64.70 641 A 1 
ATOM 4900 C CD2 . TRP A 0 641 . 41.501  13.270  -17.937 1.00 64.70 641 A 1 
ATOM 4901 C CE2 . TRP A 0 641 . 40.467  12.507  -18.559 1.00 64.70 641 A 1 
ATOM 4902 C CE3 . TRP A 0 641 . 42.792  13.189  -18.504 1.00 64.70 641 A 1 
ATOM 4903 N NE1 . TRP A 0 641 . 39.339  12.781  -17.814 1.00 64.70 641 A 1 
ATOM 4904 C CH2 . TRP A 0 641 . 41.995  11.658  -20.234 1.00 64.70 641 A 1 
ATOM 4905 C CZ2 . TRP A 0 641 . 40.700  11.711  -19.689 1.00 64.70 641 A 1 
ATOM 4906 C CZ3 . TRP A 0 641 . 43.037  12.392  -19.639 1.00 64.70 641 A 1 
ATOM 4907 N N   . ALA A 0 642 . 43.626  16.792  -17.471 1.00 73.90 642 A 1 
ATOM 4908 C CA  . ALA A 0 642 . 44.493  16.893  -18.635 1.00 73.90 642 A 1 
ATOM 4909 C C   . ALA A 0 642 . 45.826  16.188  -18.349 1.00 73.90 642 A 1 
ATOM 4910 C CB  . ALA A 0 642 . 44.707  18.368  -19.006 1.00 73.90 642 A 1 
ATOM 4911 O O   . ALA A 0 642 . 46.336  16.280  -17.227 1.00 73.90 642 A 1 
ATOM 4912 N N   . GLU A 0 643 . 46.389  15.517  -19.349 1.00 64.53 643 A 1 
ATOM 4913 C CA  . GLU A 0 643 . 47.708  14.877  -19.297 1.00 64.53 643 A 1 
ATOM 4914 C C   . GLU A 0 643 . 48.593  15.430  -20.423 1.00 64.53 643 A 1 
ATOM 4915 C CB  . GLU A 0 643 . 47.589  13.339  -19.400 1.00 64.53 643 A 1 
ATOM 4916 O O   . GLU A 0 643 . 48.187  15.378  -21.577 1.00 64.53 643 A 1 
ATOM 4917 C CG  . GLU A 0 643 . 46.857  12.694  -18.207 1.00 64.53 643 A 1 
ATOM 4918 C CD  . GLU A 0 643 . 47.056  11.166  -18.079 1.00 64.53 643 A 1 
ATOM 4919 O OE1 . GLU A 0 643 . 46.787  10.644  -16.968 1.00 64.53 643 A 1 
ATOM 4920 O OE2 . GLU A 0 643 . 47.571  10.516  -19.020 1.00 64.53 643 A 1 
ATOM 4921 N N   . ASP A 0 644 . 49.791  15.937  -20.093 1.00 68.68 644 A 1 
ATOM 4922 C CA  . ASP A 0 644 . 50.789  16.434  -21.053 1.00 68.68 644 A 1 
ATOM 4923 C C   . ASP A 0 644 . 52.008  15.491  -21.133 1.00 68.68 644 A 1 
ATOM 4924 C CB  . ASP A 0 644 . 51.172  17.902  -20.728 1.00 68.68 644 A 1 
ATOM 4925 O O   . ASP A 0 644 . 52.756  15.317  -20.161 1.00 68.68 644 A 1 
ATOM 4926 C CG  . ASP A 0 644 . 51.901  18.178  -19.391 1.00 68.68 644 A 1 
ATOM 4927 O OD1 . ASP A 0 644 . 51.576  17.547  -18.354 1.00 68.68 644 A 1 
ATOM 4928 O OD2 . ASP A 0 644 . 52.765  19.095  -19.364 1.00 68.68 644 A 1 
ATOM 4929 N N   . TYR A 0 645 . 52.242  14.841  -22.284 1.00 58.03 645 A 1 
ATOM 4930 C CA  . TYR A 0 645 . 53.299  13.823  -22.421 1.00 58.03 645 A 1 
ATOM 4931 C C   . TYR A 0 645 . 54.365  14.119  -23.492 1.00 58.03 645 A 1 
ATOM 4932 C CB  . TYR A 0 645 . 52.723  12.409  -22.486 1.00 58.03 645 A 1 
ATOM 4933 O O   . TYR A 0 645 . 54.431  13.571  -24.593 1.00 58.03 645 A 1 
ATOM 4934 C CG  . TYR A 0 645 . 53.835  11.382  -22.381 1.00 58.03 645 A 1 
ATOM 4935 C CD1 . TYR A 0 645 . 54.329  10.785  -23.551 1.00 58.03 645 A 1 
ATOM 4936 C CD2 . TYR A 0 645 . 54.461  11.135  -21.144 1.00 58.03 645 A 1 
ATOM 4937 C CE1 . TYR A 0 645 . 55.460  9.958   -23.501 1.00 58.03 645 A 1 
ATOM 4938 C CE2 . TYR A 0 645 . 55.590  10.297  -21.078 1.00 58.03 645 A 1 
ATOM 4939 O OH  . TYR A 0 645 . 57.189  8.913   -22.193 1.00 58.03 645 A 1 
ATOM 4940 C CZ  . TYR A 0 645 . 56.093  9.717   -22.262 1.00 58.03 645 A 1 
ATOM 4941 N N   . ASP A 0 646 . 55.338  14.909  -23.061 1.00 65.69 646 A 1 
ATOM 4942 C CA  . ASP A 0 646 . 56.447  15.429  -23.852 1.00 65.69 646 A 1 
ATOM 4943 C C   . ASP A 0 646 . 57.653  14.446  -23.944 1.00 65.69 646 A 1 
ATOM 4944 C CB  . ASP A 0 646 . 56.756  16.756  -23.141 1.00 65.69 646 A 1 
ATOM 4945 O O   . ASP A 0 646 . 58.512  14.381  -23.050 1.00 65.69 646 A 1 
ATOM 4946 C CG  . ASP A 0 646 . 57.692  17.701  -23.859 1.00 65.69 646 A 1 
ATOM 4947 O OD1 . ASP A 0 646 . 57.963  17.559  -25.065 1.00 65.69 646 A 1 
ATOM 4948 O OD2 . ASP A 0 646 . 58.332  18.523  -23.165 1.00 65.69 646 A 1 
ATOM 4949 N N   . ARG A 0 647 . 57.785  13.658  -25.033 1.00 51.30 647 A 1 
ATOM 4950 C CA  . ARG A 0 647 . 58.903  12.692  -25.215 1.00 51.30 647 A 1 
ATOM 4951 C C   . ARG A 0 647 . 59.965  13.157  -26.218 1.00 51.30 647 A 1 
ATOM 4952 C CB  . ARG A 0 647 . 58.384  11.276  -25.510 1.00 51.30 647 A 1 
ATOM 4953 O O   . ARG A 0 647 . 60.018  12.739  -27.375 1.00 51.30 647 A 1 
ATOM 4954 C CG  . ARG A 0 647 . 59.504  10.239  -25.283 1.00 51.30 647 A 1 
ATOM 4955 C CD  . ARG A 0 647 . 59.113  8.826   -25.729 1.00 51.30 647 A 1 
ATOM 4956 N NE  . ARG A 0 647 . 58.059  8.251   -24.877 1.00 51.30 647 A 1 
ATOM 4957 N NH1 . ARG A 0 647 . 57.516  6.433   -26.160 1.00 51.30 647 A 1 
ATOM 4958 N NH2 . ARG A 0 647 . 56.267  6.943   -24.385 1.00 51.30 647 A 1 
ATOM 4959 C CZ  . ARG A 0 647 . 57.292  7.210   -25.140 1.00 51.30 647 A 1 
ATOM 4960 N N   . ARG A 0 648 . 60.947  13.911  -25.723 1.00 52.31 648 A 1 
ATOM 4961 C CA  . ARG A 0 648 . 62.091  14.399  -26.523 1.00 52.31 648 A 1 
ATOM 4962 C C   . ARG A 0 648 . 63.262  13.406  -26.547 1.00 52.31 648 A 1 
ATOM 4963 C CB  . ARG A 0 648 . 62.515  15.790  -26.018 1.00 52.31 648 A 1 
ATOM 4964 O O   . ARG A 0 648 . 63.977  13.259  -25.553 1.00 52.31 648 A 1 
ATOM 4965 C CG  . ARG A 0 648 . 61.325  16.762  -25.899 1.00 52.31 648 A 1 
ATOM 4966 C CD  . ARG A 0 648 . 61.791  18.163  -25.489 1.00 52.31 648 A 1 
ATOM 4967 N NE  . ARG A 0 648 . 60.756  18.868  -24.712 1.00 52.31 648 A 1 
ATOM 4968 N NH1 . ARG A 0 648 . 61.395  21.030  -25.082 1.00 52.31 648 A 1 
ATOM 4969 N NH2 . ARG A 0 648 . 59.861  20.609  -23.547 1.00 52.31 648 A 1 
ATOM 4970 C CZ  . ARG A 0 648 . 60.679  20.154  -24.439 1.00 52.31 648 A 1 
ATOM 4971 N N   . GLN A 0 649 . 63.543  12.779  -27.694 1.00 51.39 649 A 1 
ATOM 4972 C CA  . GLN A 0 649 . 64.771  11.988  -27.888 1.00 51.39 649 A 1 
ATOM 4973 C C   . GLN A 0 649 . 65.857  12.810  -28.594 1.00 51.39 649 A 1 
ATOM 4974 C CB  . GLN A 0 649 . 64.505  10.640  -28.589 1.00 51.39 649 A 1 
ATOM 4975 O O   . GLN A 0 649 . 65.923  12.891  -29.820 1.00 51.39 649 A 1 
ATOM 4976 C CG  . GLN A 0 649 . 63.884  9.612   -27.625 1.00 51.39 649 A 1 
ATOM 4977 C CD  . GLN A 0 649 . 63.934  8.167   -28.127 1.00 51.39 649 A 1 
ATOM 4978 N NE2 . GLN A 0 649 . 63.572  7.214   -27.296 1.00 51.39 649 A 1 
ATOM 4979 O OE1 . GLN A 0 649 . 64.321  7.840   -29.236 1.00 51.39 649 A 1 
ATOM 4980 N N   . THR A 0 650 . 66.783  13.372  -27.810 1.00 49.46 650 A 1 
ATOM 4981 C CA  . THR A 0 650 . 68.037  13.918  -28.357 1.00 49.46 650 A 1 
ATOM 4982 C C   . THR A 0 650 . 68.930  12.760  -28.802 1.00 49.46 650 A 1 
ATOM 4983 C CB  . THR A 0 650 . 68.775  14.830  -27.360 1.00 49.46 650 A 1 
ATOM 4984 O O   . THR A 0 650 . 69.682  12.198  -28.007 1.00 49.46 650 A 1 
ATOM 4985 C CG2 . THR A 0 650 . 70.010  15.480  -27.990 1.00 49.46 650 A 1 
ATOM 4986 O OG1 . THR A 0 650 . 67.930  15.882  -26.939 1.00 49.46 650 A 1 
ATOM 4987 N N   . ARG A 0 651 . 68.828  12.360  -30.073 1.00 42.75 651 A 1 
ATOM 4988 C CA  . ARG A 0 651 . 69.665  11.295  -30.636 1.00 42.75 651 A 1 
ATOM 4989 C C   . ARG A 0 651 . 71.077  11.813  -30.911 1.00 42.75 651 A 1 
ATOM 4990 C CB  . ARG A 0 651 . 68.982  10.694  -31.875 1.00 42.75 651 A 1 
ATOM 4991 O O   . ARG A 0 651 . 71.356  12.294  -32.010 1.00 42.75 651 A 1 
ATOM 4992 C CG  . ARG A 0 651 . 69.678  9.387   -32.293 1.00 42.75 651 A 1 
ATOM 4993 C CD  . ARG A 0 651 . 69.065  8.810   -33.572 1.00 42.75 651 A 1 
ATOM 4994 N NE  . ARG A 0 651 . 69.457  9.596   -34.758 1.00 42.75 651 A 1 
ATOM 4995 N NH1 . ARG A 0 651 . 67.898  8.741   -36.208 1.00 42.75 651 A 1 
ATOM 4996 N NH2 . ARG A 0 651 . 69.288  10.343  -36.900 1.00 42.75 651 A 1 
ATOM 4997 C CZ  . ARG A 0 651 . 68.884  9.553   -35.946 1.00 42.75 651 A 1 
ATOM 4998 N N   . ASP A 0 652 . 71.964  11.669  -29.927 1.00 39.86 652 A 1 
ATOM 4999 C CA  . ASP A 0 652 . 73.391  11.983  -30.063 1.00 39.86 652 A 1 
ATOM 5000 C C   . ASP A 0 652 . 73.971  11.361  -31.343 1.00 39.86 652 A 1 
ATOM 5001 C CB  . ASP A 0 652 . 74.185  11.501  -28.836 1.00 39.86 652 A 1 
ATOM 5002 O O   . ASP A 0 652 . 73.972  10.141  -31.542 1.00 39.86 652 A 1 
ATOM 5003 C CG  . ASP A 0 652 . 74.080  12.434  -27.626 1.00 39.86 652 A 1 
ATOM 5004 O OD1 . ASP A 0 652 . 73.974  13.660  -27.850 1.00 39.86 652 A 1 
ATOM 5005 O OD2 . ASP A 0 652 . 74.183  11.908  -26.497 1.00 39.86 652 A 1 
ATOM 5006 N N   . LEU A 0 653 . 74.472  12.218  -32.236 1.00 40.21 653 A 1 
ATOM 5007 C CA  . LEU A 0 653 . 74.780  11.886  -33.632 1.00 40.21 653 A 1 
ATOM 5008 C C   . LEU A 0 653 . 76.097  11.087  -33.813 1.00 40.21 653 A 1 
ATOM 5009 C CB  . LEU A 0 653 . 74.723  13.187  -34.468 1.00 40.21 653 A 1 
ATOM 5010 O O   . LEU A 0 653 . 76.787  11.229  -34.821 1.00 40.21 653 A 1 
ATOM 5011 C CG  . LEU A 0 653 . 74.162  12.958  -35.887 1.00 40.21 653 A 1 
ATOM 5012 C CD1 . LEU A 0 653 . 72.687  13.366  -35.958 1.00 40.21 653 A 1 
ATOM 5013 C CD2 . LEU A 0 653 . 74.932  13.765  -36.930 1.00 40.21 653 A 1 
ATOM 5014 N N   . GLY A 0 654 . 76.477  10.277  -32.818 1.00 38.14 654 A 1 
ATOM 5015 C CA  . GLY A 0 654 . 77.797  9.644   -32.692 1.00 38.14 654 A 1 
ATOM 5016 C C   . GLY A 0 654 . 77.869  8.138   -32.977 1.00 38.14 654 A 1 
ATOM 5017 O O   . GLY A 0 654 . 78.970  7.599   -33.042 1.00 38.14 654 A 1 
ATOM 5018 N N   . ALA A 0 655 . 76.738  7.445   -33.154 1.00 32.73 655 A 1 
ATOM 5019 C CA  . ALA A 0 655 . 76.683  5.975   -33.228 1.00 32.73 655 A 1 
ATOM 5020 C C   . ALA A 0 655 . 76.203  5.417   -34.587 1.00 32.73 655 A 1 
ATOM 5021 C CB  . ALA A 0 655 . 75.892  5.449   -32.023 1.00 32.73 655 A 1 
ATOM 5022 O O   . ALA A 0 655 . 75.523  4.391   -34.647 1.00 32.73 655 A 1 
ATOM 5023 N N   . TYR A 0 656 . 76.566  6.059   -35.703 1.00 31.85 656 A 1 
ATOM 5024 C CA  . TYR A 0 656 . 76.281  5.528   -37.043 1.00 31.85 656 A 1 
ATOM 5025 C C   . TYR A 0 656 . 77.234  4.370   -37.394 1.00 31.85 656 A 1 
ATOM 5026 C CB  . TYR A 0 656 . 76.282  6.656   -38.089 1.00 31.85 656 A 1 
ATOM 5027 O O   . TYR A 0 656 . 78.200  4.547   -38.136 1.00 31.85 656 A 1 
ATOM 5028 C CG  . TYR A 0 656 . 75.538  6.292   -39.365 1.00 31.85 656 A 1 
ATOM 5029 C CD1 . TYR A 0 656 . 76.196  5.644   -40.431 1.00 31.85 656 A 1 
ATOM 5030 C CD2 . TYR A 0 656 . 74.167  6.596   -39.474 1.00 31.85 656 A 1 
ATOM 5031 C CE1 . TYR A 0 656 . 75.487  5.307   -41.603 1.00 31.85 656 A 1 
ATOM 5032 C CE2 . TYR A 0 656 . 73.456  6.266   -40.644 1.00 31.85 656 A 1 
ATOM 5033 O OH  . TYR A 0 656 . 73.426  5.312   -42.840 1.00 31.85 656 A 1 
ATOM 5034 C CZ  . TYR A 0 656 . 74.115  5.624   -41.711 1.00 31.85 656 A 1 
ATOM 5035 N N   . GLY A 0 657 . 76.991  3.175   -36.841 1.00 34.80 657 A 1 
ATOM 5036 C CA  . GLY A 0 657 . 77.808  2.011   -37.193 1.00 34.80 657 A 1 
ATOM 5037 C C   . GLY A 0 657 . 77.786  0.796   -36.269 1.00 34.80 657 A 1 
ATOM 5038 O O   . GLY A 0 657 . 78.866  0.333   -35.902 1.00 34.80 657 A 1 
ATOM 5039 N N   . GLN A 0 658 . 76.617  0.218   -35.965 1.00 33.14 658 A 1 
ATOM 5040 C CA  . GLN A 0 658 . 76.501  -1.236  -35.747 1.00 33.14 658 A 1 
ATOM 5041 C C   . GLN A 0 658 . 75.046  -1.739  -35.752 1.00 33.14 658 A 1 
ATOM 5042 C CB  . GLN A 0 658 . 77.238  -1.680  -34.460 1.00 33.14 658 A 1 
ATOM 5043 O O   . GLN A 0 658 . 74.143  -1.044  -35.311 1.00 33.14 658 A 1 
ATOM 5044 C CG  . GLN A 0 658 . 78.483  -2.523  -34.801 1.00 33.14 658 A 1 
ATOM 5045 C CD  . GLN A 0 658 . 79.585  -2.386  -33.759 1.00 33.14 658 A 1 
ATOM 5046 N NE2 . GLN A 0 658 . 80.592  -1.584  -34.014 1.00 33.14 658 A 1 
ATOM 5047 O OE1 . GLN A 0 658 . 79.561  -2.995  -32.707 1.00 33.14 658 A 1 
ATOM 5048 N N   . ALA A 0 659 . 74.873  -2.977  -36.232 1.00 31.78 659 A 1 
ATOM 5049 C CA  . ALA A 0 659 . 73.664  -3.809  -36.163 1.00 31.78 659 A 1 
ATOM 5050 C C   . ALA A 0 659 . 72.372  -3.287  -36.840 1.00 31.78 659 A 1 
ATOM 5051 C CB  . ALA A 0 659 . 73.458  -4.273  -34.717 1.00 31.78 659 A 1 
ATOM 5052 O O   . ALA A 0 659 . 71.484  -2.733  -36.210 1.00 31.78 659 A 1 
ATOM 5053 N N   . ALA A 0 660 . 72.274  -3.623  -38.132 1.00 29.60 660 A 1 
ATOM 5054 C CA  . ALA A 0 660 . 71.127  -4.260  -38.792 1.00 29.60 660 A 1 
ATOM 5055 C C   . ALA A 0 660 . 69.690  -3.737  -38.563 1.00 29.60 660 A 1 
ATOM 5056 C CB  . ALA A 0 660 . 71.202  -5.769  -38.518 1.00 29.60 660 A 1 
ATOM 5057 O O   . ALA A 0 660 . 69.141  -3.719  -37.469 1.00 29.60 660 A 1 
ATOM 5058 N N   . SER A 0 661 . 69.018  -3.504  -39.691 1.00 35.31 661 A 1 
ATOM 5059 C CA  . SER A 0 661 . 67.570  -3.350  -39.816 1.00 35.31 661 A 1 
ATOM 5060 C C   . SER A 0 661 . 66.786  -4.502  -39.169 1.00 35.31 661 A 1 
ATOM 5061 C CB  . SER A 0 661 . 67.246  -3.291  -41.319 1.00 35.31 661 A 1 
ATOM 5062 O O   . SER A 0 661 . 66.503  -5.509  -39.825 1.00 35.31 661 A 1 
ATOM 5063 O OG  . SER A 0 661 . 67.831  -4.398  -41.988 1.00 35.31 661 A 1 
ATOM 5064 N N   . THR A 0 662 . 66.340  -4.323  -37.925 1.00 30.97 662 A 1 
ATOM 5065 C CA  . THR A 0 662 . 65.187  -5.063  -37.400 1.00 30.97 662 A 1 
ATOM 5066 C C   . THR A 0 662 . 63.950  -4.489  -38.076 1.00 30.97 662 A 1 
ATOM 5067 C CB  . THR A 0 662 . 65.077  -5.008  -35.871 1.00 30.97 662 A 1 
ATOM 5068 O O   . THR A 0 662 . 63.333  -3.537  -37.601 1.00 30.97 662 A 1 
ATOM 5069 C CG2 . THR A 0 662 . 64.066  -6.030  -35.348 1.00 30.97 662 A 1 
ATOM 5070 O OG1 . THR A 0 662 . 66.315  -5.347  -35.299 1.00 30.97 662 A 1 
ATOM 5071 N N   . GLN A 0 663 . 63.655  -5.019  -39.260 1.00 32.45 663 A 1 
ATOM 5072 C CA  . GLN A 0 663 . 62.498  -4.658  -40.065 1.00 32.45 663 A 1 
ATOM 5073 C C   . GLN A 0 663 . 61.243  -4.847  -39.202 1.00 32.45 663 A 1 
ATOM 5074 C CB  . GLN A 0 663 . 62.545  -5.553  -41.317 1.00 32.45 663 A 1 
ATOM 5075 O O   . GLN A 0 663 . 60.927  -5.976  -38.829 1.00 32.45 663 A 1 
ATOM 5076 C CG  . GLN A 0 663 . 61.568  -5.171  -42.436 1.00 32.45 663 A 1 
ATOM 5077 C CD  . GLN A 0 663 . 61.819  -5.975  -43.716 1.00 32.45 663 A 1 
ATOM 5078 N NE2 . GLN A 0 663 . 61.152  -5.657  -44.801 1.00 32.45 663 A 1 
ATOM 5079 O OE1 . GLN A 0 663 . 62.627  -6.885  -43.787 1.00 32.45 663 A 1 
ATOM 5080 N N   . LYS A 0 664 . 60.570  -3.746  -38.829 1.00 39.13 664 A 1 
ATOM 5081 C CA  . LYS A 0 664 . 59.322  -3.795  -38.055 1.00 39.13 664 A 1 
ATOM 5082 C C   . LYS A 0 664 . 58.277  -4.539  -38.886 1.00 39.13 664 A 1 
ATOM 5083 C CB  . LYS A 0 664 . 58.811  -2.387  -37.678 1.00 39.13 664 A 1 
ATOM 5084 O O   . LYS A 0 664 . 57.674  -3.968  -39.791 1.00 39.13 664 A 1 
ATOM 5085 C CG  . LYS A 0 664 . 59.493  -1.738  -36.457 1.00 39.13 664 A 1 
ATOM 5086 C CD  . LYS A 0 664 . 58.724  -0.460  -36.060 1.00 39.13 664 A 1 
ATOM 5087 C CE  . LYS A 0 664 . 59.255  0.201   -34.777 1.00 39.13 664 A 1 
ATOM 5088 N NZ  . LYS A 0 664 . 58.407  1.360   -34.374 1.00 39.13 664 A 1 
ATOM 5089 N N   . VAL A 0 665 . 58.091  -5.821  -38.592 1.00 34.19 665 A 1 
ATOM 5090 C CA  . VAL A 0 665 . 56.964  -6.600  -39.102 1.00 34.19 665 A 1 
ATOM 5091 C C   . VAL A 0 665 . 55.718  -6.048  -38.419 1.00 34.19 665 A 1 
ATOM 5092 C CB  . VAL A 0 665 . 57.157  -8.105  -38.827 1.00 34.19 665 A 1 
ATOM 5093 O O   . VAL A 0 665 . 55.647  -6.063  -37.190 1.00 34.19 665 A 1 
ATOM 5094 C CG1 . VAL A 0 665 . 55.977  -8.933  -39.347 1.00 34.19 665 A 1 
ATOM 5095 C CG2 . VAL A 0 665 . 58.427  -8.633  -39.512 1.00 34.19 665 A 1 
ATOM 5096 N N   . GLN A 0 666 . 54.769  -5.532  -39.203 1.00 37.13 666 A 1 
ATOM 5097 C CA  . GLN A 0 666 . 53.462  -5.127  -38.683 1.00 37.13 666 A 1 
ATOM 5098 C C   . GLN A 0 666 . 52.821  -6.336  -37.975 1.00 37.13 666 A 1 
ATOM 5099 C CB  . GLN A 0 666 . 52.562  -4.621  -39.827 1.00 37.13 666 A 1 
ATOM 5100 O O   . GLN A 0 666 . 52.751  -7.411  -38.584 1.00 37.13 666 A 1 
ATOM 5101 C CG  . GLN A 0 666 . 52.893  -3.196  -40.313 1.00 37.13 666 A 1 
ATOM 5102 C CD  . GLN A 0 666 . 52.474  -2.099  -39.331 1.00 37.13 666 A 1 
ATOM 5103 N NE2 . GLN A 0 666 . 52.489  -0.846  -39.726 1.00 37.13 666 A 1 
ATOM 5104 O OE1 . GLN A 0 666 . 52.150  -2.341  -38.184 1.00 37.13 666 A 1 
ATOM 5105 N N   . PRO A 0 667 . 52.418  -6.220  -36.696 1.00 40.00 667 A 1 
ATOM 5106 C CA  . PRO A 0 667 . 51.872  -7.345  -35.954 1.00 40.00 667 A 1 
ATOM 5107 C C   . PRO A 0 667 . 50.526  -7.780  -36.542 1.00 40.00 667 A 1 
ATOM 5108 C CB  . PRO A 0 667 . 51.765  -6.875  -34.501 1.00 40.00 667 A 1 
ATOM 5109 O O   . PRO A 0 667 . 49.725  -6.966  -36.993 1.00 40.00 667 A 1 
ATOM 5110 C CG  . PRO A 0 667 . 51.592  -5.362  -34.635 1.00 40.00 667 A 1 
ATOM 5111 C CD  . PRO A 0 667 . 52.430  -5.023  -35.867 1.00 40.00 667 A 1 
ATOM 5112 N N   . GLN A 0 668 . 50.268  -9.086  -36.523 1.00 42.54 668 A 1 
ATOM 5113 C CA  . GLN A 0 668 . 49.023  -9.657  -37.026 1.00 42.54 668 A 1 
ATOM 5114 C C   . GLN A 0 668 . 47.842  -9.248  -36.130 1.00 42.54 668 A 1 
ATOM 5115 C CB  . GLN A 0 668 . 49.192  -11.180 -37.095 1.00 42.54 668 A 1 
ATOM 5116 O O   . GLN A 0 668 . 47.718  -9.737  -35.004 1.00 42.54 668 A 1 
ATOM 5117 C CG  . GLN A 0 668 . 47.975  -11.874 -37.715 1.00 42.54 668 A 1 
ATOM 5118 C CD  . GLN A 0 668 . 48.092  -13.386 -37.600 1.00 42.54 668 A 1 
ATOM 5119 N NE2 . GLN A 0 668 . 47.169  -14.045 -36.938 1.00 42.54 668 A 1 
ATOM 5120 O OE1 . GLN A 0 668 . 49.019  -14.008 -38.090 1.00 42.54 668 A 1 
ATOM 5121 N N   . ILE A 0 669 . 46.954  -8.391  -36.641 1.00 43.43 669 A 1 
ATOM 5122 C CA  . ILE A 0 669 . 45.771  -7.935  -35.905 1.00 43.43 669 A 1 
ATOM 5123 C C   . ILE A 0 669 . 44.682  -9.015  -35.950 1.00 43.43 669 A 1 
ATOM 5124 C CB  . ILE A 0 669 . 45.283  -6.548  -36.385 1.00 43.43 669 A 1 
ATOM 5125 O O   . ILE A 0 669 . 44.140  -9.369  -37.004 1.00 43.43 669 A 1 
ATOM 5126 C CG1 . ILE A 0 669 . 46.428  -5.512  -36.273 1.00 43.43 669 A 1 
ATOM 5127 C CG2 . ILE A 0 669 . 44.063  -6.111  -35.547 1.00 43.43 669 A 1 
ATOM 5128 C CD1 . ILE A 0 669 . 46.063  -4.098  -36.739 1.00 43.43 669 A 1 
ATOM 5129 N N   . ASN A 0 670 . 44.360  -9.534  -34.766 1.00 45.85 670 A 1 
ATOM 5130 C CA  . ASN A 0 670 . 43.372  -10.579 -34.537 1.00 45.85 670 A 1 
ATOM 5131 C C   . ASN A 0 670 . 42.161  -9.981  -33.808 1.00 45.85 670 A 1 
ATOM 5132 C CB  . ASN A 0 670 . 44.043  -11.683 -33.700 1.00 45.85 670 A 1 
ATOM 5133 O O   . ASN A 0 670 . 42.269  -9.649  -32.629 1.00 45.85 670 A 1 
ATOM 5134 C CG  . ASN A 0 670 . 45.069  -12.507 -34.456 1.00 45.85 670 A 1 
ATOM 5135 N ND2 . ASN A 0 670 . 46.062  -13.021 -33.770 1.00 45.85 670 A 1 
ATOM 5136 O OD1 . ASN A 0 670 . 44.984  -12.745 -35.650 1.00 45.85 670 A 1 
ATOM 5137 N N   . LYS A 0 671 . 40.998  -9.886  -34.469 1.00 44.94 671 A 1
[truncated: 36,111 more chars]
