# Supplementary material for: Self-assembling proteins compose the chemically resistant shell biomaterial of planktonic tintinnid ciliates
Source: Nat Commun. 2026 Jun 13;17:7507. doi: 10.1038/s41467-026-74402-4 (PMC13408134; doi:10.1038/s41467-026-74402-4)
Supplement: Supplementary file 6 — Supplementary Data 16 [file 41467_2026_74402_MOESM6_ESM.zip › AF2_structure_models/Tintinnidorin-2-alpha_NODE_1615_Ty13_rc.cif]

data_0
#
_entry.id   0
#
_struct_asym.id          A
_struct_asym.entity_id   0
#
_entity_poly.entity_id        0
_entity_poly.type             polypeptide(L)
_entity_poly.pdbx_strand_id   A
#
_entity.id     0
_entity.type   polymer
#
loop_
_entity_poly_seq.entity_id
_entity_poly_seq.num
_entity_poly_seq.mon_id
0 1   MET 
0 2   LYS 
0 3   SER 
0 4   ILE 
0 5   ALA 
0 6   PHE 
0 7   ALA 
0 8   SER 
0 9   ALA 
0 10  LEU 
0 11  VAL 
0 12  ALA 
0 13  CYS 
0 14  ALA 
0 15  ASN 
0 16  ALA 
0 17  TRP 
0 18  SER 
0 19  TYR 
0 20  GLN 
0 21  ALA 
0 22  PRO 
0 23  GLN 
0 24  THR 
0 25  ARG 
0 26  THR 
0 27  TYR 
0 28  GLY 
0 29  VAL 
0 30  GLN 
0 31  ALA 
0 32  ASN 
0 33  ALA 
0 34  ALA 
0 35  SER 
0 36  GLN 
0 37  ALA 
0 38  TYR 
0 39  ALA 
0 40  GLY 
0 41  SER 
0 42  ALA 
0 43  ASP 
0 44  LYS 
0 45  TYR 
0 46  GLY 
0 47  ALA 
0 48  SER 
0 49  ASP 
0 50  TRP 
0 51  ASP 
0 52  SER 
0 53  TRP 
0 54  GLY 
0 55  ARG 
0 56  ASP 
0 57  GLN 
0 58  ASP 
0 59  TYR 
0 60  SER 
0 61  SER 
0 62  SER 
0 63  GLU 
0 64  SER 
0 65  TYR 
0 66  GLY 
0 67  SER 
0 68  THR 
0 69  LYS 
0 70  ALA 
0 71  LYS 
0 72  SER 
0 73  TYR 
0 74  SER 
0 75  ALA 
0 76  GLU 
0 77  SER 
0 78  TYR 
0 79  ASP 
0 80  GLU 
0 81  TRP 
0 82  ASP 
0 83  ASN 
0 84  GLN 
0 85  ASP 
0 86  ALA 
0 87  ASP 
0 88  LYS 
0 89  TRP 
0 90  GLY 
0 91  ALA 
0 92  GLN 
0 93  ALA 
0 94  TRP 
0 95  GLY 
0 96  LYS 
0 97  ASP 
0 98  ARG 
0 99  ASP 
0 100 ALA 
0 101 TYR 
0 102 GLY 
0 103 ALA 
0 104 SER 
0 105 SER 
0 106 TYR 
0 107 GLY 
0 108 LYS 
0 109 ALA 
0 110 ALA 
0 111 SER 
0 112 ALA 
0 113 SER 
0 114 ASP 
0 115 SER 
0 116 TYR 
0 117 GLY 
0 118 ASN 
0 119 GLY 
0 120 GLY 
0 121 TYR 
0 122 TYR 
0 123 GLY 
0 124 ALA 
0 125 ALA 
0 126 GLY 
0 127 ALA 
0 128 SER 
0 129 ALA 
0 130 ALA 
0 131 SER 
0 132 GLY 
0 133 ALA 
0 134 ALA 
0 135 LYS 
0 136 GLY 
0 137 ALA 
0 138 TYR 
0 139 ASP 
0 140 ASN 
0 141 ASP 
0 142 VAL 
0 143 TRP 
0 144 ALA 
0 145 LYS 
0 146 GLN 
0 147 ALA 
0 148 TYR 
0 149 GLY 
0 150 GLN 
0 151 ASP 
0 152 TYR 
0 153 ASP 
0 154 SER 
0 155 ARG 
0 156 TRP 
0 157 GLY 
0 158 LYS 
0 159 SER 
0 160 TYR 
0 161 ASP 
0 162 ALA 
0 163 VAL 
0 164 SER 
0 165 ALA 
0 166 LYS 
0 167 SER 
0 168 TYR 
0 169 ASP 
0 170 ASN 
0 171 GLU 
0 172 ASN 
0 173 TYR 
0 174 ALA 
0 175 LYS 
0 176 SER 
0 177 VAL 
0 178 ARG 
0 179 ALA 
0 180 ASP 
0 181 ASP 
0 182 ASP 
0 183 GLN 
0 184 TRP 
0 185 ALA 
0 186 GLU 
0 187 ASP 
0 188 TYR 
0 189 ASP 
0 190 ARG 
0 191 TRP 
0 192 ASN 
0 193 SER 
0 194 ARG 
0 195 ASP 
0 196 ALA 
0 197 ASP 
0 198 GLY 
0 199 TYR 
0 200 GLY 
0 201 LYS 
0 202 ALA 
0 203 ALA 
0 204 SER 
0 205 ALA 
0 206 ASP 
0 207 LYS 
0 208 ALA 
0 209 TYR 
0 210 SER 
0 211 SER 
0 212 SER 
0 213 TYR 
0 214 GLY 
0 215 LYS 
0 216 GLY 
0 217 ALA 
0 218 SER 
0 219 GLY 
0 220 SER 
0 221 ALA 
0 222 ALA 
0 223 SER 
0 224 ALA 
0 225 ALA 
0 226 TYR 
0 227 GLY 
0 228 ALA 
0 229 GLN 
0 230 TYR 
0 231 GLY 
0 232 GLY 
0 233 ALA 
0 234 ASN 
0 235 GLY 
0 236 SER 
0 237 ASP 
0 238 TRP 
0 239 ASP 
0 240 ALA 
0 241 TRP 
0 242 GLY 
0 243 ARG 
0 244 ASP 
0 245 GLN 
0 246 ASP 
0 247 TYR 
0 248 SER 
0 249 GLU 
0 250 ASP 
0 251 VAL 
0 252 SER 
0 253 TYR 
0 254 ASP 
0 255 MET 
0 256 THR 
0 257 TRP 
0 258 ALA 
0 259 LYS 
0 260 SER 
0 261 TYR 
0 262 ASP 
0 263 ALA 
0 264 GLU 
0 265 SER 
0 266 TYR 
0 267 ASP 
0 268 GLU 
0 269 TRP 
0 270 ASP 
0 271 ASN 
0 272 GLN 
0 273 ASP 
0 274 ALA 
0 275 ASP 
0 276 LYS 
0 277 TYR 
0 278 GLY 
0 279 ALA 
0 280 GLN 
0 281 ALA 
0 282 TRP 
0 283 GLY 
0 284 LYS 
0 285 ASP 
0 286 ARG 
0 287 ASP 
0 288 VAL 
0 289 TYR 
0 290 GLY 
0 291 ALA 
0 292 SER 
0 293 SER 
0 294 TYR 
0 295 GLY 
0 296 ALA 
0 297 ALA 
0 298 ALA 
0 299 SER 
0 300 ASP 
0 301 GLY 
0 302 LYS 
0 303 TYR 
0 304 THR 
0 305 GLY 
0 306 GLY 
0 307 ALA 
0 308 TYR 
0 309 GLY 
0 310 LYS 
0 311 GLY 
0 312 TYR 
0 313 GLY 
0 314 ASP 
0 315 SER 
0 316 TYR 
0 317 GLY 
0 318 HIS 
0 319 GLY 
0 320 GLY 
0 321 TYR 
0 322 ALA 
0 323 LYS 
0 324 GLY 
0 325 TYR 
0 326 GLY 
0 327 GLY 
0 328 SER 
0 329 SER 
0 330 TRP 
0 331 GLU 
0 332 GLY 
0 333 ALA 
0 334 SER 
0 335 LYS 
0 336 GLU 
0 337 GLY 
0 338 ALA 
0 339 ALA 
0 340 SER 
0 341 GLN 
0 342 ALA 
0 343 GLY 
0 344 TYR 
0 345 ASP 
0 346 ASN 
0 347 ASP 
0 348 GLN 
0 349 TRP 
0 350 ALA 
0 351 LYS 
0 352 GLN 
0 353 SER 
0 354 TYR 
0 355 GLY 
0 356 SER 
0 357 ASP 
0 358 PHE 
0 359 ASP 
0 360 SER 
0 361 ARG 
0 362 TRP 
0 363 GLY 
0 364 LYS 
0 365 SER 
0 366 TYR 
0 367 ASP 
0 368 SER 
0 369 VAL 
0 370 SER 
0 371 ALA 
0 372 LYS 
0 373 SER 
0 374 TYR 
0 375 ASP 
0 376 ASN 
0 377 GLU 
0 378 ALA 
0 379 PHE 
0 380 ALA 
0 381 ARG 
0 382 LYS 
0 383 VAL 
0 384 ARG 
0 385 ALA 
0 386 ASP 
0 387 ASP 
0 388 ASP 
0 389 GLN 
0 390 TRP 
0 391 ALA 
0 392 GLU 
0 393 ASP 
0 394 TYR 
0 395 ASP 
0 396 ARG 
0 397 TYR 
0 398 ASP 
0 399 ASN 
0 400 ARG 
0 401 GLY 
0 402 ALA 
0 403 LYS 
0 404 GLY 
0 405 TYR 
0 406 GLY 
0 407 GLN 
0 408 ALA 
0 409 ALA 
0 410 SER 
0 411 ALA 
0 412 ASP 
0 413 TYR 
0 414 TRP 
0 415 SER 
0 416 ALA 
0 417 GLY 
0 418 TYR 
0 419 ASP 
0 420 ALA 
0 421 GLU 
0 422 ALA 
0 423 ALA 
0 424 SER 
0 425 ALA 
0 426 ALA 
0 427 LYS 
0 428 ALA 
0 429 GLY 
0 430 ARG 
0 431 GLN 
0 432 GLY 
0 433 GLY 
0 434 ARG 
0 435 MET 
0 436 GLY 
0 437 SER 
0 438 ASN 
0 439 TRP 
0 440 ASP 
0 441 ALA 
0 442 TRP 
0 443 GLY 
0 444 ARG 
0 445 ASP 
0 446 GLN 
0 447 ASP 
0 448 LEU 
0 449 ALA 
0 450 ILE 
0 451 ASP 
0 452 GLU 
0 453 SER 
0 454 TYR 
0 455 GLU 
0 456 MET 
0 457 THR 
0 458 ASN 
0 459 ALA 
0 460 LYS 
0 461 ALA 
0 462 TYR 
0 463 ASP 
0 464 ALA 
0 465 GLU 
0 466 SER 
0 467 TYR 
0 468 ASP 
0 469 GLU 
0 470 TRP 
0 471 ASP 
0 472 ASN 
0 473 LYS 
0 474 ASP 
0 475 ASP 
0 476 ASP 
0 477 ARG 
0 478 TYR 
0 479 GLY 
0 480 ALA 
0 481 GLN 
0 482 ALA 
0 483 TRP 
0 484 GLY 
0 485 VAL 
0 486 ASP 
0 487 ARG 
0 488 ASP 
0 489 ALA 
0 490 TYR 
0 491 GLY 
0 492 ALA 
0 493 SER 
0 494 SER 
0 495 TYR 
0 496 GLY 
0 497 LYS 
0 498 ALA 
0 499 ALA 
0 500 SER 
0 501 GLU 
0 502 ALA 
0 503 ASP 
0 504 ALA 
0 505 ASP 
0 506 TYR 
0 507 TYR 
0 508 GLY 
0 509 LYS 
0 510 SER 
0 511 TYR 
0 512 GLY 
0 513 LYS 
0 514 GLY 
0 515 TYR 
0 516 GLY 
0 517 SER 
0 518 GLY 
0 519 TYR 
0 520 GLY 
0 521 GLY 
0 522 TYR 
0 523 GLY 
0 524 LYS 
0 525 SER 
0 526 TYR 
0 527 GLY 
0 528 GLY 
0 529 ALA 
0 530 TYR 
0 531 GLY 
0 532 GLN 
0 533 GLN 
0 534 GLU 
0 535 GLN 
0 536 ALA 
0 537 ALA 
0 538 SER 
0 539 ARG 
0 540 TYR 
0 541 GLY 
0 542 GLU 
0 543 ALA 
0 544 GLN 
0 545 ALA 
0 546 GLY 
0 547 ALA 
0 548 TYR 
0 549 ASP 
0 550 ASN 
0 551 ASP 
0 552 ALA 
0 553 TRP 
0 554 ALA 
0 555 LYS 
0 556 GLN 
0 557 ALA 
0 558 TYR 
0 559 GLY 
0 560 GLN 
0 561 ASP 
0 562 THR 
0 563 ASP 
0 564 SER 
0 565 ARG 
0 566 TRP 
0 567 GLY 
0 568 LYS 
0 569 SER 
0 570 TYR 
0 571 ASP 
0 572 SER 
0 573 VAL 
0 574 ASP 
0 575 ALA 
0 576 LYS 
0 577 SER 
0 578 TYR 
0 579 ASP 
0 580 ASN 
0 581 GLU 
0 582 GLN 
0 583 TYR 
0 584 ALA 
0 585 ARG 
0 586 ASN 
0 587 VAL 
0 588 GLN 
0 589 ALA 
0 590 ASP 
0 591 ASP 
0 592 ASP 
0 593 GLN 
0 594 TRP 
0 595 ALA 
0 596 GLU 
0 597 ASP 
0 598 TYR 
0 599 ASP 
0 600 ARG 
0 601 TRP 
0 602 ASN 
0 603 SER 
0 604 ARG 
0 605 ASP 
0 606 TYR 
0 607 ALA 
0 608 GLY 
0 609 TYR 
0 610 GLY 
0 611 LYS 
0 612 ALA 
0 613 ALA 
0 614 SER 
0 615 ALA 
0 616 SER 
0 617 VAL 
0 618 GLU 
0 619 LYS 
0 620 GLU 
0 621 VAL 
0 622 GLU 
0 623 VAL 
0 624 LYS 
0 625 VAL 
0 626 ALA 
0 627 PRO 
0 628 LYS 
0 629 LYS 
0 630 SER 
0 631 TYR 
0 632 GLY 
0 633 TYR 
0 634 GLY 
0 635 ALA 
0 636 GLY 
0 637 TYR 
0 638 GLY 
0 639 ALA 
0 640 GLY 
0 641 TYR 
0 642 GLY 
0 643 ALA 
0 644 GLY 
0 645 TYR 
0 646 GLY 
0 647 SER 
0 648 TYR 
0 649 GLY 
0 650 ALA 
0 651 GLY 
0 652 TYR 
0 653 GLY 
0 654 SER 
0 655 GLY 
0 656 TYR 
0 657 GLY 
0 658 SER 
0 659 GLY 
0 660 TYR 
0 661 GLY 
0 662 SER 
0 663 GLY 
0 664 TYR 
0 665 GLY 
0 666 SER 
0 667 ASN 
0 668 TYR 
0 669 GLY 
0 670 GLY 
0 671 TYR 
0 672 ASN 
0 673 ALA 
0 674 GLY 
0 675 TYR 
0 676 GLY 
0 677 LYS 
0 678 ASN 
0 679 ALA 
0 680 TRP 
#
loop_
_chem_comp.id
_chem_comp.type
_chem_comp.name
ALA 'L-peptide linking' ALANINE         
ARG 'L-peptide linking' ARGININE        
ASN 'L-peptide linking' ASPARAGINE      
ASP 'L-peptide linking' 'ASPARTIC ACID' 
CYS 'L-peptide linking' CYSTEINE        
GLN 'L-peptide linking' GLUTAMINE       
GLU 'L-peptide linking' 'GLUTAMIC ACID' 
HIS 'L-peptide linking' HISTIDINE       
ILE 'L-peptide linking' ISOLEUCINE      
LEU 'L-peptide linking' LEUCINE         
LYS 'L-peptide linking' LYSINE          
MET 'L-peptide linking' METHIONINE      
PHE 'L-peptide linking' PHENYLALANINE   
PRO 'L-peptide linking' PROLINE         
SER 'L-peptide linking' SERINE          
THR 'L-peptide linking' THREONINE       
TRP 'L-peptide linking' TRYPTOPHAN      
TYR 'L-peptide linking' TYROSINE        
VAL 'L-peptide linking' VALINE          
GLY 'peptide linking'   GLYCINE         
#
loop_
_atom_site.group_PDB
_atom_site.id
_atom_site.type_symbol
_atom_site.label_atom_id
_atom_site.label_alt_id
_atom_site.label_comp_id
_atom_site.label_asym_id
_atom_site.label_entity_id
_atom_site.label_seq_id
_atom_site.pdbx_PDB_ins_code
_atom_site.Cartn_x
_atom_site.Cartn_y
_atom_site.Cartn_z
_atom_site.occupancy
_atom_site.B_iso_or_equiv
_atom_site.auth_seq_id
_atom_site.auth_asym_id
_atom_site.pdbx_PDB_model_num
ATOM 1    N N   . MET A 0 1   . -18.144  -4.179  -4.455  1.00 34.90 1   A 1 
ATOM 2    C CA  . MET A 0 1   . -18.283  -4.074  -5.923  1.00 34.90 1   A 1 
ATOM 3    C C   . MET A 0 1   . -17.746  -2.723  -6.386  1.00 34.90 1   A 1 
ATOM 4    C CB  . MET A 0 1   . -19.755  -4.226  -6.354  1.00 34.90 1   A 1 
ATOM 5    O O   . MET A 0 1   . -18.436  -1.724  -6.263  1.00 34.90 1   A 1 
ATOM 6    C CG  . MET A 0 1   . -20.359  -5.593  -6.021  1.00 34.90 1   A 1 
ATOM 7    S SD  . MET A 0 1   . -22.105  -5.694  -6.474  1.00 34.90 1   A 1 
ATOM 8    C CE  . MET A 0 1   . -22.582  -7.233  -5.640  1.00 34.90 1   A 1 
ATOM 9    N N   . LYS A 0 2   . -16.513  -2.668  -6.892  1.00 34.97 2   A 1 
ATOM 10   C CA  . LYS A 0 2   . -16.120  -1.661  -7.886  1.00 34.97 2   A 1 
ATOM 11   C C   . LYS A 0 2   . -15.699  -2.461  -9.104  1.00 34.97 2   A 1 
ATOM 12   C CB  . LYS A 0 2   . -15.050  -0.684  -7.370  1.00 34.97 2   A 1 
ATOM 13   O O   . LYS A 0 2   . -14.569  -2.912  -9.226  1.00 34.97 2   A 1 
ATOM 14   C CG  . LYS A 0 2   . -15.679  0.419   -6.499  1.00 34.97 2   A 1 
ATOM 15   C CD  . LYS A 0 2   . -14.624  1.440   -6.049  1.00 34.97 2   A 1 
ATOM 16   C CE  . LYS A 0 2   . -15.257  2.555   -5.204  1.00 34.97 2   A 1 
ATOM 17   N NZ  . LYS A 0 2   . -14.228  3.498   -4.690  1.00 34.97 2   A 1 
ATOM 18   N N   . SER A 0 3   . -16.715  -2.773  -9.894  1.00 36.68 3   A 1 
ATOM 19   C CA  . SER A 0 3   . -16.621  -3.348  -11.223 1.00 36.68 3   A 1 
ATOM 20   C C   . SER A 0 3   . -15.726  -2.456  -12.076 1.00 36.68 3   A 1 
ATOM 21   C CB  . SER A 0 3   . -18.042  -3.431  -11.801 1.00 36.68 3   A 1 
ATOM 22   O O   . SER A 0 3   . -16.123  -1.363  -12.473 1.00 36.68 3   A 1 
ATOM 23   O OG  . SER A 0 3   . -18.790  -2.280  -11.437 1.00 36.68 3   A 1 
ATOM 24   N N   . ILE A 0 4   . -14.508  -2.931  -12.316 1.00 33.90 4   A 1 
ATOM 25   C CA  . ILE A 0 4   . -13.595  -2.411  -13.327 1.00 33.90 4   A 1 
ATOM 26   C C   . ILE A 0 4   . -14.162  -2.867  -14.671 1.00 33.90 4   A 1 
ATOM 27   C CB  . ILE A 0 4   . -12.160  -2.930  -13.068 1.00 33.90 4   A 1 
ATOM 28   O O   . ILE A 0 4   . -13.994  -4.009  -15.085 1.00 33.90 4   A 1 
ATOM 29   C CG1 . ILE A 0 4   . -11.648  -2.466  -11.683 1.00 33.90 4   A 1 
ATOM 30   C CG2 . ILE A 0 4   . -11.209  -2.451  -14.181 1.00 33.90 4   A 1 
ATOM 31   C CD1 . ILE A 0 4   . -10.354  -3.158  -11.239 1.00 33.90 4   A 1 
ATOM 32   N N   . ALA A 0 5   . -14.935  -1.996  -15.304 1.00 37.76 5   A 1 
ATOM 33   C CA  . ALA A 0 5   . -15.466  -2.169  -16.647 1.00 37.76 5   A 1 
ATOM 34   C C   . ALA A 0 5   . -15.729  -0.739  -17.155 1.00 37.76 5   A 1 
ATOM 35   C CB  . ALA A 0 5   . -16.731  -3.044  -16.555 1.00 37.76 5   A 1 
ATOM 36   O O   . ALA A 0 5   . -16.330  0.052   -16.442 1.00 37.76 5   A 1 
ATOM 37   N N   . PHE A 0 6   . -15.269  -0.266  -18.303 1.00 30.44 6   A 1 
ATOM 38   C CA  . PHE A 0 6   . -14.900  -0.926  -19.539 1.00 30.44 6   A 1 
ATOM 39   C C   . PHE A 0 6   . -13.809  -0.095  -20.215 1.00 30.44 6   A 1 
ATOM 40   C CB  . PHE A 0 6   . -16.146  -0.952  -20.450 1.00 30.44 6   A 1 
ATOM 41   O O   . PHE A 0 6   . -13.875  1.137   -20.236 1.00 30.44 6   A 1 
ATOM 42   C CG  . PHE A 0 6   . -16.661  -2.334  -20.771 1.00 30.44 6   A 1 
ATOM 43   C CD1 . PHE A 0 6   . -16.307  -2.951  -21.983 1.00 30.44 6   A 1 
ATOM 44   C CD2 . PHE A 0 6   . -17.521  -2.992  -19.877 1.00 30.44 6   A 1 
ATOM 45   C CE1 . PHE A 0 6   . -16.788  -4.237  -22.282 1.00 30.44 6   A 1 
ATOM 46   C CE2 . PHE A 0 6   . -17.971  -4.295  -20.155 1.00 30.44 6   A 1 
ATOM 47   C CZ  . PHE A 0 6   . -17.605  -4.916  -21.361 1.00 30.44 6   A 1 
ATOM 48   N N   . ALA A 0 7   . -12.863  -0.796  -20.837 1.00 36.81 7   A 1 
ATOM 49   C CA  . ALA A 0 7   . -12.011  -0.272  -21.886 1.00 36.81 7   A 1 
ATOM 50   C C   . ALA A 0 7   . -12.877  0.428   -22.947 1.00 36.81 7   A 1 
ATOM 51   C CB  . ALA A 0 7   . -11.232  -1.458  -22.470 1.00 36.81 7   A 1 
ATOM 52   O O   . ALA A 0 7   . -13.531  -0.213  -23.769 1.00 36.81 7   A 1 
ATOM 53   N N   . SER A 0 8   . -12.900  1.757   -22.907 1.00 34.89 8   A 1 
ATOM 54   C CA  . SER A 0 8   . -13.470  2.573   -23.971 1.00 34.89 8   A 1 
ATOM 55   C C   . SER A 0 8   . -12.404  2.714   -25.045 1.00 34.89 8   A 1 
ATOM 56   C CB  . SER A 0 8   . -13.968  3.915   -23.436 1.00 34.89 8   A 1 
ATOM 57   O O   . SER A 0 8   . -11.657  3.687   -25.091 1.00 34.89 8   A 1 
ATOM 58   O OG  . SER A 0 8   . -14.961  3.680   -22.457 1.00 34.89 8   A 1 
ATOM 59   N N   . ALA A 0 9   . -12.317  1.688   -25.889 1.00 37.50 9   A 1 
ATOM 60   C CA  . ALA A 0 9   . -11.667  1.759   -27.183 1.00 37.50 9   A 1 
ATOM 61   C C   . ALA A 0 9   . -12.453  2.743   -28.064 1.00 37.50 9   A 1 
ATOM 62   C CB  . ALA A 0 9   . -11.607  0.339   -27.768 1.00 37.50 9   A 1 
ATOM 63   O O   . ALA A 0 9   . -13.312  2.342   -28.846 1.00 37.50 9   A 1 
ATOM 64   N N   . LEU A 0 10  . -12.193  4.045   -27.916 1.00 33.39 10  A 1 
ATOM 65   C CA  . LEU A 0 10  . -12.613  5.034   -28.899 1.00 33.39 10  A 1 
ATOM 66   C C   . LEU A 0 10  . -11.412  5.384   -29.770 1.00 33.39 10  A 1 
ATOM 67   C CB  . LEU A 0 10  . -13.318  6.243   -28.268 1.00 33.39 10  A 1 
ATOM 68   O O   . LEU A 0 10  . -10.599  6.254   -29.472 1.00 33.39 10  A 1 
ATOM 69   C CG  . LEU A 0 10  . -14.149  6.997   -29.330 1.00 33.39 10  A 1 
ATOM 70   C CD1 . LEU A 0 10  . -15.505  6.323   -29.581 1.00 33.39 10  A 1 
ATOM 71   C CD2 . LEU A 0 10  . -14.416  8.431   -28.884 1.00 33.39 10  A 1 
ATOM 72   N N   . VAL A 0 11  . -11.347  4.639   -30.867 1.00 40.17 11  A 1 
ATOM 73   C CA  . VAL A 0 11  . -10.665  4.972   -32.110 1.00 40.17 11  A 1 
ATOM 74   C C   . VAL A 0 11  . -10.979  6.426   -32.470 1.00 40.17 11  A 1 
ATOM 75   C CB  . VAL A 0 11  . -11.192  4.007   -33.197 1.00 40.17 11  A 1 
ATOM 76   O O   . VAL A 0 11  . -12.078  6.735   -32.926 1.00 40.17 11  A 1 
ATOM 77   C CG1 . VAL A 0 11  . -10.659  4.319   -34.600 1.00 40.17 11  A 1 
ATOM 78   C CG2 . VAL A 0 11  . -10.821  2.553   -32.863 1.00 40.17 11  A 1 
ATOM 79   N N   . ALA A 0 12  . -10.015  7.318   -32.275 1.00 35.93 12  A 1 
ATOM 80   C CA  . ALA A 0 12  . -10.050  8.662   -32.826 1.00 35.93 12  A 1 
ATOM 81   C C   . ALA A 0 12  . -8.704   8.952   -33.493 1.00 35.93 12  A 1 
ATOM 82   C CB  . ALA A 0 12  . -10.464  9.676   -31.757 1.00 35.93 12  A 1 
ATOM 83   O O   . ALA A 0 12  . -7.764   9.447   -32.885 1.00 35.93 12  A 1 
ATOM 84   N N   . CYS A 0 13  . -8.683   8.622   -34.782 1.00 33.07 13  A 1 
ATOM 85   C CA  . CYS A 0 13  . -7.976   9.364   -35.815 1.00 33.07 13  A 1 
ATOM 86   C C   . CYS A 0 13  . -6.451   9.402   -35.683 1.00 33.07 13  A 1 
ATOM 87   C CB  . CYS A 0 13  . -8.619   10.753  -35.928 1.00 33.07 13  A 1 
ATOM 88   O O   . CYS A 0 13  . -5.860   10.338  -35.150 1.00 33.07 13  A 1 
ATOM 89   S SG  . CYS A 0 13  . -10.434  10.598  -36.034 1.00 33.07 13  A 1 
ATOM 90   N N   . ALA A 0 14  . -5.835   8.412   -36.328 1.00 36.09 14  A 1 
ATOM 91   C CA  . ALA A 0 14  . -4.531   8.530   -36.955 1.00 36.09 14  A 1 
ATOM 92   C C   . ALA A 0 14  . -4.455   9.818   -37.799 1.00 36.09 14  A 1 
ATOM 93   C CB  . ALA A 0 14  . -4.339   7.276   -37.824 1.00 36.09 14  A 1 
ATOM 94   O O   . ALA A 0 14  . -4.753   9.819   -38.990 1.00 36.09 14  A 1 
ATOM 95   N N   . ASN A 0 15  . -4.047   10.925  -37.186 1.00 39.00 15  A 1 
ATOM 96   C CA  . ASN A 0 15  . -3.368   11.975  -37.918 1.00 39.00 15  A 1 
ATOM 97   C C   . ASN A 0 15  . -1.907   11.567  -37.926 1.00 39.00 15  A 1 
ATOM 98   C CB  . ASN A 0 15  . -3.653   13.351  -37.307 1.00 39.00 15  A 1 
ATOM 99   O O   . ASN A 0 15  . -1.174   11.809  -36.972 1.00 39.00 15  A 1 
ATOM 100  C CG  . ASN A 0 15  . -5.020   13.865  -37.719 1.00 39.00 15  A 1 
ATOM 101  N ND2 . ASN A 0 15  . -5.712   14.545  -36.837 1.00 39.00 15  A 1 
ATOM 102  O OD1 . ASN A 0 15  . -5.482   13.694  -38.835 1.00 39.00 15  A 1 
ATOM 103  N N   . ALA A 0 16  . -1.534   10.885  -39.006 1.00 38.36 16  A 1 
ATOM 104  C CA  . ALA A 0 16  . -0.160   10.725  -39.424 1.00 38.36 16  A 1 
ATOM 105  C C   . ALA A 0 16  . 0.471    12.120  -39.496 1.00 38.36 16  A 1 
ATOM 106  C CB  . ALA A 0 16  . -0.164   10.007  -40.781 1.00 38.36 16  A 1 
ATOM 107  O O   . ALA A 0 16  . 0.381    12.812  -40.508 1.00 38.36 16  A 1 
ATOM 108  N N   . TRP A 0 17  . 1.085    12.553  -38.400 1.00 33.90 17  A 1 
ATOM 109  C CA  . TRP A 0 17  . 2.160    13.516  -38.484 1.00 33.90 17  A 1 
ATOM 110  C C   . TRP A 0 17  . 3.287    12.731  -39.125 1.00 33.90 17  A 1 
ATOM 111  C CB  . TRP A 0 17  . 2.486    14.111  -37.112 1.00 33.90 17  A 1 
ATOM 112  O O   . TRP A 0 17  . 4.004    11.976  -38.476 1.00 33.90 17  A 1 
ATOM 113  C CG  . TRP A 0 17  . 1.545    15.198  -36.679 1.00 33.90 17  A 1 
ATOM 114  C CD1 . TRP A 0 17  . 0.196    15.172  -36.784 1.00 33.90 17  A 1 
ATOM 115  C CD2 . TRP A 0 17  . 1.868    16.485  -36.067 1.00 33.90 17  A 1 
ATOM 116  C CE2 . TRP A 0 17  . 0.651    17.196  -35.843 1.00 33.90 17  A 1 
ATOM 117  C CE3 . TRP A 0 17  . 3.064    17.118  -35.664 1.00 33.90 17  A 1 
ATOM 118  N NE1 . TRP A 0 17  . -0.334   16.353  -36.305 1.00 33.90 17  A 1 
ATOM 119  C CH2 . TRP A 0 17  . 1.825    19.066  -34.858 1.00 33.90 17  A 1 
ATOM 120  C CZ2 . TRP A 0 17  . 0.617    18.468  -35.252 1.00 33.90 17  A 1 
ATOM 121  C CZ3 . TRP A 0 17  . 3.042    18.392  -35.064 1.00 33.90 17  A 1 
ATOM 122  N N   . SER A 0 18  . 3.343    12.819  -40.452 1.00 37.42 18  A 1 
ATOM 123  C CA  . SER A 0 18  . 4.545    12.517  -41.200 1.00 37.42 18  A 1 
ATOM 124  C C   . SER A 0 18  . 5.677    13.224  -40.473 1.00 37.42 18  A 1 
ATOM 125  C CB  . SER A 0 18  . 4.405    13.047  -42.634 1.00 37.42 18  A 1 
ATOM 126  O O   . SER A 0 18  . 5.704    14.457  -40.450 1.00 37.42 18  A 1 
ATOM 127  O OG  . SER A 0 18  . 3.944    14.388  -42.629 1.00 37.42 18  A 1 
ATOM 128  N N   . TYR A 0 19  . 6.557    12.447  -39.845 1.00 36.82 19  A 1 
ATOM 129  C CA  . TYR A 0 19  . 7.867    12.917  -39.440 1.00 36.82 19  A 1 
ATOM 130  C C   . TYR A 0 19  . 8.489    13.463  -40.722 1.00 36.82 19  A 1 
ATOM 131  C CB  . TYR A 0 19  . 8.672    11.762  -38.813 1.00 36.82 19  A 1 
ATOM 132  O O   . TYR A 0 19  . 8.880    12.716  -41.622 1.00 36.82 19  A 1 
ATOM 133  C CG  . TYR A 0 19  . 9.347    12.118  -37.504 1.00 36.82 19  A 1 
ATOM 134  C CD1 . TYR A 0 19  . 10.719   12.440  -37.466 1.00 36.82 19  A 1 
ATOM 135  C CD2 . TYR A 0 19  . 8.600    12.081  -36.310 1.00 36.82 19  A 1 
ATOM 136  C CE1 . TYR A 0 19  . 11.350   12.704  -36.233 1.00 36.82 19  A 1 
ATOM 137  C CE2 . TYR A 0 19  . 9.227    12.354  -35.080 1.00 36.82 19  A 1 
ATOM 138  O OH  . TYR A 0 19  . 11.183   12.895  -33.833 1.00 36.82 19  A 1 
ATOM 139  C CZ  . TYR A 0 19  . 10.603   12.656  -35.035 1.00 36.82 19  A 1 
ATOM 140  N N   . GLN A 0 20  . 8.430    14.780  -40.888 1.00 36.89 20  A 1 
ATOM 141  C CA  . GLN A 0 20  . 9.164    15.444  -41.936 1.00 36.89 20  A 1 
ATOM 142  C C   . GLN A 0 20  . 10.605   15.297  -41.486 1.00 36.89 20  A 1 
ATOM 143  C CB  . GLN A 0 20  . 8.661    16.886  -42.096 1.00 36.89 20  A 1 
ATOM 144  O O   . GLN A 0 20  . 11.034   16.023  -40.591 1.00 36.89 20  A 1 
ATOM 145  C CG  . GLN A 0 20  . 9.355    17.615  -43.258 1.00 36.89 20  A 1 
ATOM 146  C CD  . GLN A 0 20  . 8.598    18.853  -43.740 1.00 36.89 20  A 1 
ATOM 147  N NE2 . GLN A 0 20  . 9.161    19.612  -44.654 1.00 36.89 20  A 1 
ATOM 148  O OE1 . GLN A 0 20  . 7.484    19.167  -43.353 1.00 36.89 20  A 1 
ATOM 149  N N   . ALA A 0 21  . 11.290   14.287  -42.040 1.00 37.81 21  A 1 
ATOM 150  C CA  . ALA A 0 21  . 12.720   14.090  -41.862 1.00 37.81 21  A 1 
ATOM 151  C C   . ALA A 0 21  . 13.372   15.474  -41.889 1.00 37.81 21  A 1 
ATOM 152  C CB  . ALA A 0 21  . 13.255   13.200  -42.991 1.00 37.81 21  A 1 
ATOM 153  O O   . ALA A 0 21  . 13.017   16.257  -42.789 1.00 37.81 21  A 1 
ATOM 154  N N   . PRO A 0 22  . 14.197   15.818  -40.882 1.00 36.67 22  A 1 
ATOM 155  C CA  . PRO A 0 22  . 14.723   17.160  -40.736 1.00 36.67 22  A 1 
ATOM 156  C C   . PRO A 0 22  . 15.264   17.585  -42.091 1.00 36.67 22  A 1 
ATOM 157  C CB  . PRO A 0 22  . 15.792   17.093  -39.637 1.00 36.67 22  A 1 
ATOM 158  O O   . PRO A 0 22  . 16.171   16.966  -42.646 1.00 36.67 22  A 1 
ATOM 159  C CG  . PRO A 0 22  . 16.110   15.603  -39.511 1.00 36.67 22  A 1 
ATOM 160  C CD  . PRO A 0 22  . 14.796   14.933  -39.899 1.00 36.67 22  A 1 
ATOM 161  N N   . GLN A 0 23  . 14.626   18.599  -42.681 1.00 33.82 23  A 1 
ATOM 162  C CA  . GLN A 0 23  . 15.189   19.232  -43.852 1.00 33.82 23  A 1 
ATOM 163  C C   . GLN A 0 23  . 16.479   19.842  -43.343 1.00 33.82 23  A 1 
ATOM 164  C CB  . GLN A 0 23  . 14.245   20.286  -44.454 1.00 33.82 23  A 1 
ATOM 165  O O   . GLN A 0 23  . 16.443   20.869  -42.663 1.00 33.82 23  A 1 
ATOM 166  C CG  . GLN A 0 23  . 13.054   19.639  -45.168 1.00 33.82 23  A 1 
ATOM 167  C CD  . GLN A 0 23  . 12.260   20.638  -46.007 1.00 33.82 23  A 1 
ATOM 168  N NE2 . GLN A 0 23  . 11.733   20.214  -47.135 1.00 33.82 23  A 1 
ATOM 169  O OE1 . GLN A 0 23  . 12.073   21.800  -45.676 1.00 33.82 23  A 1 
ATOM 170  N N   . THR A 0 24  . 17.596   19.182  -43.635 1.00 35.12 24  A 1 
ATOM 171  C CA  . THR A 0 24  . 18.929   19.749  -43.544 1.00 35.12 24  A 1 
ATOM 172  C C   . THR A 0 24  . 18.918   20.971  -44.442 1.00 35.12 24  A 1 
ATOM 173  C CB  . THR A 0 24  . 20.016   18.732  -43.938 1.00 35.12 24  A 1 
ATOM 174  O O   . THR A 0 24  . 19.208   20.945  -45.636 1.00 35.12 24  A 1 
ATOM 175  C CG2 . THR A 0 24  . 20.415   17.874  -42.741 1.00 35.12 24  A 1 
ATOM 176  O OG1 . THR A 0 24  . 19.556   17.846  -44.934 1.00 35.12 24  A 1 
ATOM 177  N N   . ARG A 0 25  . 18.495   22.091  -43.858 1.00 34.41 25  A 1 
ATOM 178  C CA  . ARG A 0 25  . 18.806   23.403  -44.374 1.00 34.41 25  A 1 
ATOM 179  C C   . ARG A 0 25  . 20.303   23.479  -44.218 1.00 34.41 25  A 1 
ATOM 180  C CB  . ARG A 0 25  . 18.082   24.497  -43.586 1.00 34.41 25  A 1 
ATOM 181  O O   . ARG A 0 25  . 20.801   23.752  -43.131 1.00 34.41 25  A 1 
ATOM 182  C CG  . ARG A 0 25  . 16.589   24.528  -43.914 1.00 34.41 25  A 1 
ATOM 183  C CD  . ARG A 0 25  . 15.939   25.706  -43.189 1.00 34.41 25  A 1 
ATOM 184  N NE  . ARG A 0 25  . 14.528   25.850  -43.585 1.00 34.41 25  A 1 
ATOM 185  N NH1 . ARG A 0 25  . 14.441   28.142  -43.546 1.00 34.41 25  A 1 
ATOM 186  N NH2 . ARG A 0 25  . 12.632   26.965  -44.146 1.00 34.41 25  A 1 
ATOM 187  C CZ  . ARG A 0 25  . 13.877   26.983  -43.760 1.00 34.41 25  A 1 
ATOM 188  N N   . THR A 0 26  . 21.003   23.194  -45.307 1.00 31.34 26  A 1 
ATOM 189  C CA  . THR A 0 26  . 22.390   23.584  -45.489 1.00 31.34 26  A 1 
ATOM 190  C C   . THR A 0 26  . 22.389   25.109  -45.452 1.00 31.34 26  A 1 
ATOM 191  C CB  . THR A 0 26  . 22.989   23.010  -46.794 1.00 31.34 26  A 1 
ATOM 192  O O   . THR A 0 26  . 22.360   25.800  -46.468 1.00 31.34 26  A 1 
ATOM 193  C CG2 . THR A 0 26  . 24.396   22.466  -46.565 1.00 31.34 26  A 1 
ATOM 194  O OG1 . THR A 0 26  . 22.211   21.951  -47.310 1.00 31.34 26  A 1 
ATOM 195  N N   . TYR A 0 27  . 22.318   25.666  -44.245 1.00 29.78 27  A 1 
ATOM 196  C CA  . TYR A 0 27  . 22.849   26.979  -43.992 1.00 29.78 27  A 1 
ATOM 197  C C   . TYR A 0 27  . 24.318   26.795  -44.310 1.00 29.78 27  A 1 
ATOM 198  C CB  . TYR A 0 27  . 22.580   27.404  -42.541 1.00 29.78 27  A 1 
ATOM 199  O O   . TYR A 0 27  . 25.030   26.120  -43.573 1.00 29.78 27  A 1 
ATOM 200  C CG  . TYR A 0 27  . 21.130   27.776  -42.294 1.00 29.78 27  A 1 
ATOM 201  C CD1 . TYR A 0 27  . 20.676   29.067  -42.628 1.00 29.78 27  A 1 
ATOM 202  C CD2 . TYR A 0 27  . 20.229   26.834  -41.759 1.00 29.78 27  A 1 
ATOM 203  C CE1 . TYR A 0 27  . 19.324   29.414  -42.443 1.00 29.78 27  A 1 
ATOM 204  C CE2 . TYR A 0 27  . 18.874   27.175  -41.577 1.00 29.78 27  A 1 
ATOM 205  O OH  . TYR A 0 27  . 17.104   28.796  -41.789 1.00 29.78 27  A 1 
ATOM 206  C CZ  . TYR A 0 27  . 18.417   28.461  -41.929 1.00 29.78 27  A 1 
ATOM 207  N N   . GLY A 0 28  . 24.737   27.300  -45.469 1.00 31.93 28  A 1 
ATOM 208  C CA  . GLY A 0 28  . 26.141   27.517  -45.766 1.00 31.93 28  A 1 
ATOM 209  C C   . GLY A 0 28  . 26.662   28.513  -44.742 1.00 31.93 28  A 1 
ATOM 210  O O   . GLY A 0 28  . 26.813   29.696  -45.034 1.00 31.93 28  A 1 
ATOM 211  N N   . VAL A 0 29  . 26.847   28.048  -43.510 1.00 33.94 29  A 1 
ATOM 212  C CA  . VAL A 0 29  . 27.670   28.692  -42.517 1.00 33.94 29  A 1 
ATOM 213  C C   . VAL A 0 29  . 29.041   28.565  -43.133 1.00 33.94 29  A 1 
ATOM 214  C CB  . VAL A 0 29  . 27.558   28.013  -41.139 1.00 33.94 29  A 1 
ATOM 215  O O   . VAL A 0 29  . 29.619   27.485  -43.195 1.00 33.94 29  A 1 
ATOM 216  C CG1 . VAL A 0 29  . 28.433   28.749  -40.117 1.00 33.94 29  A 1 
ATOM 217  C CG2 . VAL A 0 29  . 26.109   28.044  -40.632 1.00 33.94 29  A 1 
ATOM 218  N N   . GLN A 0 30  . 29.484   29.665  -43.735 1.00 32.87 30  A 1 
ATOM 219  C CA  . GLN A 0 30  . 30.862   29.852  -44.133 1.00 32.87 30  A 1 
ATOM 220  C C   . GLN A 0 30  . 31.688   29.543  -42.889 1.00 32.87 30  A 1 
ATOM 221  C CB  . GLN A 0 30  . 31.047   31.302  -44.611 1.00 32.87 30  A 1 
ATOM 222  O O   . GLN A 0 30  . 31.765   30.364  -41.973 1.00 32.87 30  A 1 
ATOM 223  C CG  . GLN A 0 30  . 30.397   31.528  -45.985 1.00 32.87 30  A 1 
ATOM 224  C CD  . GLN A 0 30  . 30.199   33.004  -46.316 1.00 32.87 30  A 1 
ATOM 225  N NE2 . GLN A 0 30  . 30.507   33.429  -47.522 1.00 32.87 30  A 1 
ATOM 226  O OE1 . GLN A 0 30  . 29.735   33.806  -45.523 1.00 32.87 30  A 1 
ATOM 227  N N   . ALA A 0 31  . 32.216   28.322  -42.834 1.00 35.63 31  A 1 
ATOM 228  C CA  . ALA A 0 31  . 33.153   27.874  -41.832 1.00 35.63 31  A 1 
ATOM 229  C C   . ALA A 0 31  . 34.427   28.696  -42.034 1.00 35.63 31  A 1 
ATOM 230  C CB  . ALA A 0 31  . 33.351   26.358  -41.973 1.00 35.63 31  A 1 
ATOM 231  O O   . ALA A 0 31  . 35.376   28.293  -42.695 1.00 35.63 31  A 1 
ATOM 232  N N   . ASN A 0 32  . 34.423   29.914  -41.499 1.00 34.98 32  A 1 
ATOM 233  C CA  . ASN A 0 32  . 35.631   30.671  -41.238 1.00 34.98 32  A 1 
ATOM 234  C C   . ASN A 0 32  . 36.290   30.045  -40.002 1.00 34.98 32  A 1 
ATOM 235  C CB  . ASN A 0 32  . 35.294   32.167  -41.074 1.00 34.98 32  A 1 
ATOM 236  O O   . ASN A 0 32  . 36.308   30.643  -38.930 1.00 34.98 32  A 1 
ATOM 237  C CG  . ASN A 0 32  . 35.189   32.933  -42.380 1.00 34.98 32  A 1 
ATOM 238  N ND2 . ASN A 0 32  . 34.656   34.131  -42.331 1.00 34.98 32  A 1 
ATOM 239  O OD1 . ASN A 0 32  . 35.614   32.525  -43.445 1.00 34.98 32  A 1 
ATOM 240  N N   . ALA A 0 33  . 36.805   28.826  -40.157 1.00 30.42 33  A 1 
ATOM 241  C CA  . ALA A 0 33  . 37.668   28.170  -39.191 1.00 30.42 33  A 1 
ATOM 242  C C   . ALA A 0 33  . 38.985   27.789  -39.885 1.00 30.42 33  A 1 
ATOM 243  C CB  . ALA A 0 33  . 36.933   27.003  -38.526 1.00 30.42 33  A 1 
ATOM 244  O O   . ALA A 0 33  . 39.107   26.799  -40.589 1.00 30.42 33  A 1 
ATOM 245  N N   . ALA A 0 34  . 39.957   28.682  -39.702 1.00 30.41 34  A 1 
ATOM 246  C CA  . ALA A 0 34  . 41.357   28.380  -39.414 1.00 30.41 34  A 1 
ATOM 247  C C   . ALA A 0 34  . 42.241   27.560  -40.379 1.00 30.41 34  A 1 
ATOM 248  C CB  . ALA A 0 34  . 41.446   27.905  -37.959 1.00 30.41 34  A 1 
ATOM 249  O O   . ALA A 0 34  . 43.347   27.214  -39.978 1.00 30.41 34  A 1 
ATOM 250  N N   . SER A 0 35  . 41.910   27.402  -41.659 1.00 37.66 35  A 1 
ATOM 251  C CA  . SER A 0 35  . 42.943   27.163  -42.683 1.00 37.66 35  A 1 
ATOM 252  C C   . SER A 0 35  . 43.090   28.393  -43.581 1.00 37.66 35  A 1 
ATOM 253  C CB  . SER A 0 35  . 42.745   25.822  -43.398 1.00 37.66 35  A 1 
ATOM 254  O O   . SER A 0 35  . 42.587   28.474  -44.699 1.00 37.66 35  A 1 
ATOM 255  O OG  . SER A 0 35  . 41.492   25.760  -44.035 1.00 37.66 35  A 1 
ATOM 256  N N   . GLN A 0 36  . 43.819   29.406  -43.090 1.00 29.96 36  A 1 
ATOM 257  C CA  . GLN A 0 36  . 44.422   30.415  -43.969 1.00 29.96 36  A 1 
ATOM 258  C C   . GLN A 0 36  . 45.503   29.731  -44.821 1.00 29.96 36  A 1 
ATOM 259  C CB  . GLN A 0 36  . 44.981   31.624  -43.190 1.00 29.96 36  A 1 
ATOM 260  O O   . GLN A 0 36  . 46.700   29.894  -44.596 1.00 29.96 36  A 1 
ATOM 261  C CG  . GLN A 0 36  . 43.910   32.653  -42.806 1.00 29.96 36  A 1 
ATOM 262  C CD  . GLN A 0 36  . 44.489   33.920  -42.173 1.00 29.96 36  A 1 
ATOM 263  N NE2 . GLN A 0 36  . 43.651   34.791  -41.653 1.00 29.96 36  A 1 
ATOM 264  O OE1 . GLN A 0 36  . 45.681   34.180  -42.135 1.00 29.96 36  A 1 
ATOM 265  N N   . ALA A 0 37  . 45.070   28.947  -45.807 1.00 33.79 37  A 1 
ATOM 266  C CA  . ALA A 0 37  . 45.902   28.509  -46.907 1.00 33.79 37  A 1 
ATOM 267  C C   . ALA A 0 37  . 46.279   29.763  -47.701 1.00 33.79 37  A 1 
ATOM 268  C CB  . ALA A 0 37  . 45.160   27.453  -47.731 1.00 33.79 37  A 1 
ATOM 269  O O   . ALA A 0 37  . 45.478   30.370  -48.415 1.00 33.79 37  A 1 
ATOM 270  N N   . TYR A 0 38  . 47.513   30.196  -47.467 1.00 29.82 38  A 1 
ATOM 271  C CA  . TYR A 0 38  . 48.189   31.280  -48.150 1.00 29.82 38  A 1 
ATOM 272  C C   . TYR A 0 38  . 47.976   31.146  -49.663 1.00 29.82 38  A 1 
ATOM 273  C CB  . TYR A 0 38  . 49.667   31.177  -47.750 1.00 29.82 38  A 1 
ATOM 274  O O   . TYR A 0 38  . 48.367   30.152  -50.272 1.00 29.82 38  A 1 
ATOM 275  C CG  . TYR A 0 38  . 50.506   32.406  -48.009 1.00 29.82 38  A 1 
ATOM 276  C CD1 . TYR A 0 38  . 51.314   32.483  -49.159 1.00 29.82 38  A 1 
ATOM 277  C CD2 . TYR A 0 38  . 50.536   33.437  -47.051 1.00 29.82 38  A 1 
ATOM 278  C CE1 . TYR A 0 38  . 52.170   33.586  -49.341 1.00 29.82 38  A 1 
ATOM 279  C CE2 . TYR A 0 38  . 51.388   34.542  -47.230 1.00 29.82 38  A 1 
ATOM 280  O OH  . TYR A 0 38  . 53.054   35.667  -48.535 1.00 29.82 38  A 1 
ATOM 281  C CZ  . TYR A 0 38  . 52.214   34.611  -48.373 1.00 29.82 38  A 1 
ATOM 282  N N   . ALA A 0 39  . 47.321   32.144  -50.255 1.00 31.49 39  A 1 
ATOM 283  C CA  . ALA A 0 39  . 47.018   32.209  -51.675 1.00 31.49 39  A 1 
ATOM 284  C C   . ALA A 0 39  . 48.293   32.041  -52.520 1.00 31.49 39  A 1 
ATOM 285  C CB  . ALA A 0 39  . 46.321   33.551  -51.940 1.00 31.49 39  A 1 
ATOM 286  O O   . ALA A 0 39  . 49.093   32.967  -52.662 1.00 31.49 39  A 1 
ATOM 287  N N   . GLY A 0 40  . 48.472   30.857  -53.099 1.00 31.60 40  A 1 
ATOM 288  C CA  . GLY A 0 40  . 49.581   30.556  -53.988 1.00 31.60 40  A 1 
ATOM 289  C C   . GLY A 0 40  . 49.336   29.270  -54.761 1.00 31.60 40  A 1 
ATOM 290  O O   . GLY A 0 40  . 49.483   28.188  -54.215 1.00 31.60 40  A 1 
ATOM 291  N N   . SER A 0 41  . 49.037   29.416  -56.054 1.00 35.16 41  A 1 
ATOM 292  C CA  . SER A 0 41  . 49.042   28.350  -57.064 1.00 35.16 41  A 1 
ATOM 293  C C   . SER A 0 41  . 47.947   27.288  -56.929 1.00 35.16 41  A 1 
ATOM 294  C CB  . SER A 0 41  . 50.437   27.725  -57.140 1.00 35.16 41  A 1 
ATOM 295  O O   . SER A 0 41  . 48.152   26.204  -56.390 1.00 35.16 41  A 1 
ATOM 296  O OG  . SER A 0 41  . 50.529   26.872  -58.254 1.00 35.16 41  A 1 
ATOM 297  N N   . ALA A 0 42  . 46.803   27.593  -57.539 1.00 35.61 42  A 1 
ATOM 298  C CA  . ALA A 0 42  . 45.836   26.605  -57.988 1.00 35.61 42  A 1 
ATOM 299  C C   . ALA A 0 42  . 46.494   25.518  -58.865 1.00 35.61 42  A 1 
ATOM 300  C CB  . ALA A 0 42  . 44.741   27.351  -58.766 1.00 35.61 42  A 1 
ATOM 301  O O   . ALA A 0 42  . 47.453   25.786  -59.590 1.00 35.61 42  A 1 
ATOM 302  N N   . ASP A 0 43  . 45.883   24.336  -58.816 1.00 39.39 43  A 1 
ATOM 303  C CA  . ASP A 0 43  . 46.044   23.176  -59.695 1.00 39.39 43  A 1 
ATOM 304  C C   . ASP A 0 43  . 47.114   22.138  -59.294 1.00 39.39 43  A 1 
ATOM 305  C CB  . ASP A 0 43  . 46.087   23.576  -61.186 1.00 39.39 43  A 1 
ATOM 306  O O   . ASP A 0 43  . 48.310   22.324  -59.512 1.00 39.39 43  A 1 
ATOM 307  C CG  . ASP A 0 43  . 44.932   24.499  -61.605 1.00 39.39 43  A 1 
ATOM 308  O OD1 . ASP A 0 43  . 43.839   24.375  -61.004 1.00 39.39 43  A 1 
ATOM 309  O OD2 . ASP A 0 43  . 45.126   25.274  -62.569 1.00 39.39 43  A 1 
ATOM 310  N N   . LYS A 0 44  . 46.598   20.964  -58.871 1.00 43.37 44  A 1 
ATOM 311  C CA  . LYS A 0 44  . 47.227   19.625  -58.733 1.00 43.37 44  A 1 
ATOM 312  C C   . LYS A 0 44  . 47.618   19.136  -57.328 1.00 43.37 44  A 1 
ATOM 313  C CB  . LYS A 0 44  . 48.357   19.363  -59.744 1.00 43.37 44  A 1 
ATOM 314  O O   . LYS A 0 44  . 48.635   18.477  -57.194 1.00 43.37 44  A 1 
ATOM 315  C CG  . LYS A 0 44  . 47.991   19.631  -61.204 1.00 43.37 44  A 1 
ATOM 316  C CD  . LYS A 0 44  . 49.191   19.251  -62.061 1.00 43.37 44  A 1 
ATOM 317  C CE  . LYS A 0 44  . 48.964   19.765  -63.476 1.00 43.37 44  A 1 
ATOM 318  N NZ  . LYS A 0 44  . 50.088   19.356  -64.342 1.00 43.37 44  A 1 
ATOM 319  N N   . TYR A 0 45  . 46.778   19.354  -56.319 1.00 45.81 45  A 1 
ATOM 320  C CA  . TYR A 0 45  . 46.826   18.551  -55.089 1.00 45.81 45  A 1 
ATOM 321  C C   . TYR A 0 45  . 45.440   17.952  -54.869 1.00 45.81 45  A 1 
ATOM 322  C CB  . TYR A 0 45  . 47.320   19.395  -53.907 1.00 45.81 45  A 1 
ATOM 323  O O   . TYR A 0 45  . 44.493   18.665  -54.551 1.00 45.81 45  A 1 
ATOM 324  C CG  . TYR A 0 45  . 48.651   20.072  -54.176 1.00 45.81 45  A 1 
ATOM 325  C CD1 . TYR A 0 45  . 49.836   19.312  -54.225 1.00 45.81 45  A 1 
ATOM 326  C CD2 . TYR A 0 45  . 48.691   21.454  -54.441 1.00 45.81 45  A 1 
ATOM 327  C CE1 . TYR A 0 45  . 51.062   19.933  -54.535 1.00 45.81 45  A 1 
ATOM 328  C CE2 . TYR A 0 45  . 49.911   22.079  -54.754 1.00 45.81 45  A 1 
ATOM 329  O OH  . TYR A 0 45  . 52.274   21.931  -55.103 1.00 45.81 45  A 1 
ATOM 330  C CZ  . TYR A 0 45  . 51.099   21.317  -54.801 1.00 45.81 45  A 1 
ATOM 331  N N   . GLY A 0 46  . 45.287   16.664  -55.166 1.00 53.41 46  A 1 
ATOM 332  C CA  . GLY A 0 46  . 44.035   15.935  -54.963 1.00 53.41 46  A 1 
ATOM 333  C C   . GLY A 0 46  . 44.025   15.227  -53.615 1.00 53.41 46  A 1 
ATOM 334  O O   . GLY A 0 46  . 43.875   14.010  -53.606 1.00 53.41 46  A 1 
ATOM 335  N N   . ALA A 0 47  . 44.264   15.962  -52.529 1.00 58.37 47  A 1 
ATOM 336  C CA  . ALA A 0 47  . 44.064   15.471  -51.171 1.00 58.37 47  A 1 
ATOM 337  C C   . ALA A 0 47  . 42.767   16.077  -50.627 1.00 58.37 47  A 1 
ATOM 338  C CB  . ALA A 0 47  . 45.292   15.777  -50.307 1.00 58.37 47  A 1 
ATOM 339  O O   . ALA A 0 47  . 42.540   17.280  -50.787 1.00 58.37 47  A 1 
ATOM 340  N N   . SER A 0 48  . 41.898   15.239  -50.071 1.00 67.43 48  A 1 
ATOM 341  C CA  . SER A 0 48  . 40.708   15.677  -49.342 1.00 67.43 48  A 1 
ATOM 342  C C   . SER A 0 48  . 40.759   15.053  -47.963 1.00 67.43 48  A 1 
ATOM 343  C CB  . SER A 0 48  . 39.397   15.298  -50.048 1.00 67.43 48  A 1 
ATOM 344  O O   . SER A 0 48  . 40.883   13.835  -47.896 1.00 67.43 48  A 1 
ATOM 345  O OG  . SER A 0 48  . 39.197   13.890  -50.125 1.00 67.43 48  A 1 
ATOM 346  N N   . ASP A 0 49  . 40.634   15.905  -46.964 1.00 70.93 49  A 1 
ATOM 347  C CA  . ASP A 0 49  . 40.565   15.617  -45.537 1.00 70.93 49  A 1 
ATOM 348  C C   . ASP A 0 49  . 39.175   16.122  -45.111 1.00 70.93 49  A 1 
ATOM 349  C CB  . ASP A 0 49  . 41.773   16.342  -44.910 1.00 70.93 49  A 1 
ATOM 350  O O   . ASP A 0 49  . 38.775   17.244  -45.483 1.00 70.93 49  A 1 
ATOM 351  C CG  . ASP A 0 49  . 41.757   16.538  -43.397 1.00 70.93 49  A 1 
ATOM 352  O OD1 . ASP A 0 49  . 40.692   16.287  -42.810 1.00 70.93 49  A 1 
ATOM 353  O OD2 . ASP A 0 49  . 42.713   17.222  -42.943 1.00 70.93 49  A 1 
ATOM 354  N N   . TRP A 0 50  . 38.376   15.233  -44.522 1.00 71.43 50  A 1 
ATOM 355  C CA  . TRP A 0 50  . 37.021   15.528  -44.076 1.00 71.43 50  A 1 
ATOM 356  C C   . TRP A 0 50  . 36.806   15.010  -42.661 1.00 71.43 50  A 1 
ATOM 357  C CB  . TRP A 0 50  . 35.966   14.961  -45.043 1.00 71.43 50  A 1 
ATOM 358  O O   . TRP A 0 50  . 36.535   13.832  -42.467 1.00 71.43 50  A 1 
ATOM 359  C CG  . TRP A 0 50  . 34.543   15.295  -44.676 1.00 71.43 50  A 1 
ATOM 360  C CD1 . TRP A 0 50  . 33.933   16.476  -44.923 1.00 71.43 50  A 1 
ATOM 361  C CD2 . TRP A 0 50  . 33.587   14.515  -43.884 1.00 71.43 50  A 1 
ATOM 362  C CE2 . TRP A 0 50  . 32.393   15.285  -43.733 1.00 71.43 50  A 1 
ATOM 363  C CE3 . TRP A 0 50  . 33.609   13.258  -43.243 1.00 71.43 50  A 1 
ATOM 364  N NE1 . TRP A 0 50  . 32.665   16.476  -44.370 1.00 71.43 50  A 1 
ATOM 365  C CH2 . TRP A 0 50  . 31.327   13.554  -42.422 1.00 71.43 50  A 1 
ATOM 366  C CZ2 . TRP A 0 50  . 31.271   14.823  -43.025 1.00 71.43 50  A 1 
ATOM 367  C CZ3 . TRP A 0 50  . 32.499   12.788  -42.519 1.00 71.43 50  A 1 
ATOM 368  N N   . ASP A 0 51  . 36.800   15.949  -41.721 1.00 80.73 51  A 1 
ATOM 369  C CA  . ASP A 0 51  . 36.411   15.715  -40.338 1.00 80.73 51  A 1 
ATOM 370  C C   . ASP A 0 51  . 34.931   16.035  -40.095 1.00 80.73 51  A 1 
ATOM 371  C CB  . ASP A 0 51  . 37.229   16.623  -39.419 1.00 80.73 51  A 1 
ATOM 372  O O   . ASP A 0 51  . 34.421   17.100  -40.485 1.00 80.73 51  A 1 
ATOM 373  C CG  . ASP A 0 51  . 38.729   16.360  -39.429 1.00 80.73 51  A 1 
ATOM 374  O OD1 . ASP A 0 51  . 39.086   15.186  -39.251 1.00 80.73 51  A 1 
ATOM 375  O OD2 . ASP A 0 51  . 39.452   17.388  -39.427 1.00 80.73 51  A 1 
ATOM 376  N N   . SER A 0 52  . 34.256   15.177  -39.333 1.00 68.00 52  A 1 
ATOM 377  C CA  . SER A 0 52  . 32.963   15.481  -38.728 1.00 68.00 52  A 1 
ATOM 378  C C   . SER A 0 52  . 32.897   14.981  -37.294 1.00 68.00 52  A 1 
ATOM 379  C CB  . SER A 0 52  . 31.838   14.897  -39.573 1.00 68.00 52  A 1 
ATOM 380  O O   . SER A 0 52  . 33.204   13.835  -36.999 1.00 68.00 52  A 1 
ATOM 381  O OG  . SER A 0 52  . 30.568   15.188  -39.008 1.00 68.00 52  A 1 
ATOM 382  N N   . TRP A 0 53  . 32.431   15.845  -36.397 1.00 85.00 53  A 1 
ATOM 383  C CA  . TRP A 0 53  . 32.221   15.523  -34.991 1.00 85.00 53  A 1 
ATOM 384  C C   . TRP A 0 53  . 30.875   16.065  -34.533 1.00 85.00 53  A 1 
ATOM 385  C CB  . TRP A 0 53  . 33.367   16.087  -34.145 1.00 85.00 53  A 1 
ATOM 386  O O   . TRP A 0 53  . 30.487   17.183  -34.897 1.00 85.00 53  A 1 
ATOM 387  C CG  . TRP A 0 53  . 33.167   15.936  -32.669 1.00 85.00 53  A 1 
ATOM 388  C CD1 . TRP A 0 53  . 33.379   14.803  -31.966 1.00 85.00 53  A 1 
ATOM 389  C CD2 . TRP A 0 53  . 32.596   16.886  -31.719 1.00 85.00 53  A 1 
ATOM 390  C CE2 . TRP A 0 53  . 32.523   16.258  -30.440 1.00 85.00 53  A 1 
ATOM 391  C CE3 . TRP A 0 53  . 32.088   18.200  -31.822 1.00 85.00 53  A 1 
ATOM 392  N NE1 . TRP A 0 53  . 33.007   14.987  -30.651 1.00 85.00 53  A 1 
ATOM 393  C CH2 . TRP A 0 53  . 31.521   18.224  -29.445 1.00 85.00 53  A 1 
ATOM 394  C CZ2 . TRP A 0 53  . 32.003   16.911  -29.313 1.00 85.00 53  A 1 
ATOM 395  C CZ3 . TRP A 0 53  . 31.559   18.864  -30.698 1.00 85.00 53  A 1 
ATOM 396  N N   . GLY A 0 54  . 30.180   15.280  -33.720 1.00 80.52 54  A 1 
ATOM 397  C CA  . GLY A 0 54  . 28.886   15.636  -33.176 1.00 80.52 54  A 1 
ATOM 398  C C   . GLY A 0 54  . 28.719   15.189  -31.736 1.00 80.52 54  A 1 
ATOM 399  O O   . GLY A 0 54  . 29.404   14.294  -31.238 1.00 80.52 54  A 1 
ATOM 400  N N   . ARG A 0 55  . 27.804   15.888  -31.070 1.00 89.48 55  A 1 
ATOM 401  C CA  . ARG A 0 55  . 27.301   15.524  -29.759 1.00 89.48 55  A 1 
ATOM 402  C C   . ARG A 0 55  . 25.857   15.963  -29.640 1.00 89.48 55  A 1 
ATOM 403  C CB  . ARG A 0 55  . 28.184   16.135  -28.671 1.00 89.48 55  A 1 
ATOM 404  O O   . ARG A 0 55  . 25.582   17.158  -29.815 1.00 89.48 55  A 1 
ATOM 405  C CG  . ARG A 0 55  . 27.656   15.763  -27.285 1.00 89.48 55  A 1 
ATOM 406  C CD  . ARG A 0 55  . 28.686   16.162  -26.241 1.00 89.48 55  A 1 
ATOM 407  N NE  . ARG A 0 55  . 28.267   15.672  -24.929 1.00 89.48 55  A 1 
ATOM 408  N NH1 . ARG A 0 55  . 27.584   17.633  -24.002 1.00 89.48 55  A 1 
ATOM 409  N NH2 . ARG A 0 55  . 27.845   15.791  -22.742 1.00 89.48 55  A 1 
ATOM 410  C CZ  . ARG A 0 55  . 27.918   16.376  -23.891 1.00 89.48 55  A 1 
ATOM 411  N N   . ASP A 0 56  . 24.974   15.045  -29.299 1.00 85.13 56  A 1 
ATOM 412  C CA  . ASP A 0 56  . 23.604   15.353  -28.926 1.00 85.13 56  A 1 
ATOM 413  C C   . ASP A 0 56  . 23.289   14.851  -27.526 1.00 85.13 56  A 1 
ATOM 414  C CB  . ASP A 0 56  . 22.587   14.977  -30.002 1.00 85.13 56  A 1 
ATOM 415  O O   . ASP A 0 56  . 23.893   13.924  -27.007 1.00 85.13 56  A 1 
ATOM 416  C CG  . ASP A 0 56  . 22.471   13.497  -30.341 1.00 85.13 56  A 1 
ATOM 417  O OD1 . ASP A 0 56  . 23.444   13.014  -30.946 1.00 85.13 56  A 1 
ATOM 418  O OD2 . ASP A 0 56  . 21.332   13.010  -30.245 1.00 85.13 56  A 1 
ATOM 419  N N   . GLN A 0 57  . 22.456   15.630  -26.846 1.00 91.46 57  A 1 
ATOM 420  C CA  . GLN A 0 57  . 22.128   15.411  -25.452 1.00 91.46 57  A 1 
ATOM 421  C C   . GLN A 0 57  . 20.651   15.653  -25.264 1.00 91.46 57  A 1 
ATOM 422  C CB  . GLN A 0 57  . 22.891   16.362  -24.531 1.00 91.46 57  A 1 
ATOM 423  O O   . GLN A 0 57  . 20.203   16.809  -25.298 1.00 91.46 57  A 1 
ATOM 424  C CG  . GLN A 0 57  . 24.379   16.063  -24.429 1.00 91.46 57  A 1 
ATOM 425  C CD  . GLN A 0 57  . 24.874   16.653  -23.125 1.00 91.46 57  A 1 
ATOM 426  N NE2 . GLN A 0 57  . 25.172   15.831  -22.150 1.00 91.46 57  A 1 
ATOM 427  O OE1 . GLN A 0 57  . 25.023   17.856  -22.930 1.00 91.46 57  A 1 
ATOM 428  N N   . ASP A 0 58  . 19.934   14.581  -24.985 1.00 89.70 58  A 1 
ATOM 429  C CA  . ASP A 0 58  . 18.526   14.632  -24.669 1.00 89.70 58  A 1 
ATOM 430  C C   . ASP A 0 58  . 18.318   14.367  -23.181 1.00 89.70 58  A 1 
ATOM 431  C CB  . ASP A 0 58  . 17.729   13.725  -25.616 1.00 89.70 58  A 1 
ATOM 432  O O   . ASP A 0 58  . 18.939   13.520  -22.548 1.00 89.70 58  A 1 
ATOM 433  C CG  . ASP A 0 58  . 17.528   14.359  -27.005 1.00 89.70 58  A 1 
ATOM 434  O OD1 . ASP A 0 58  . 17.427   15.613  -27.075 1.00 89.70 58  A 1 
ATOM 435  O OD2 . ASP A 0 58  . 17.264   13.618  -27.972 1.00 89.70 58  A 1 
ATOM 436  N N   . TYR A 0 59  . 17.452   15.175  -22.576 1.00 93.99 59  A 1 
ATOM 437  C CA  . TYR A 0 59  . 17.067   15.023  -21.182 1.00 93.99 59  A 1 
ATOM 438  C C   . TYR A 0 59  . 15.561   15.150  -21.080 1.00 93.99 59  A 1 
ATOM 439  C CB  . TYR A 0 59  . 17.785   16.045  -20.292 1.00 93.99 59  A 1 
ATOM 440  O O   . TYR A 0 59  . 14.975   16.178  -21.440 1.00 93.99 59  A 1 
ATOM 441  C CG  . TYR A 0 59  . 17.316   16.018  -18.846 1.00 93.99 59  A 1 
ATOM 442  C CD1 . TYR A 0 59  . 16.303   16.898  -18.415 1.00 93.99 59  A 1 
ATOM 443  C CD2 . TYR A 0 59  . 17.856   15.081  -17.946 1.00 93.99 59  A 1 
ATOM 444  C CE1 . TYR A 0 59  . 15.844   16.854  -17.085 1.00 93.99 59  A 1 
ATOM 445  C CE2 . TYR A 0 59  . 17.403   15.031  -16.613 1.00 93.99 59  A 1 
ATOM 446  O OH  . TYR A 0 59  . 15.956   15.900  -14.893 1.00 93.99 59  A 1 
ATOM 447  C CZ  . TYR A 0 59  . 16.399   15.921  -16.180 1.00 93.99 59  A 1 
ATOM 448  N N   . SER A 0 60  . 14.929   14.124  -20.526 1.00 96.02 60  A 1 
ATOM 449  C CA  . SER A 0 60  . 13.511   14.150  -20.216 1.00 96.02 60  A 1 
ATOM 450  C C   . SER A 0 60  . 13.261   13.725  -18.778 1.00 96.02 60  A 1 
ATOM 451  C CB  . SER A 0 60  . 12.702   13.358  -21.244 1.00 96.02 60  A 1 
ATOM 452  O O   . SER A 0 60  . 13.916   12.856  -18.206 1.00 96.02 60  A 1 
ATOM 453  O OG  . SER A 0 60  . 12.821   11.972  -21.052 1.00 96.02 60  A 1 
ATOM 454  N N   . SER A 0 61  . 12.299   14.399  -18.160 1.00 97.16 61  A 1 
ATOM 455  C CA  . SER A 0 61  . 11.856   14.089  -16.814 1.00 97.16 61  A 1 
ATOM 456  C C   . SER A 0 61  . 10.356   14.288  -16.739 1.00 97.16 61  A 1 
ATOM 457  C CB  . SER A 0 61  . 12.608   14.939  -15.795 1.00 97.16 61  A 1 
ATOM 458  O O   . SER A 0 61  . 9.816    15.289  -17.218 1.00 97.16 61  A 1 
ATOM 459  O OG  . SER A 0 61  . 12.131   14.706  -14.484 1.00 97.16 61  A 1 
ATOM 460  N N   . SER A 0 62  . 9.685    13.312  -16.149 1.00 97.82 62  A 1 
ATOM 461  C CA  . SER A 0 62  . 8.269    13.372  -15.840 1.00 97.82 62  A 1 
ATOM 462  C C   . SER A 0 62  . 8.072    13.011  -14.379 1.00 97.82 62  A 1 
ATOM 463  C CB  . SER A 0 62  . 7.456    12.487  -16.786 1.00 97.82 62  A 1 
ATOM 464  O O   . SER A 0 62  . 8.724    12.118  -13.844 1.00 97.82 62  A 1 
ATOM 465  O OG  . SER A 0 62  . 7.790    11.125  -16.645 1.00 97.82 62  A 1 
ATOM 466  N N   . GLU A 0 63  . 7.186    13.742  -13.720 1.00 98.00 63  A 1 
ATOM 467  C CA  . GLU A 0 63  . 6.906    13.577  -12.303 1.00 98.00 63  A 1 
ATOM 468  C C   . GLU A 0 63  . 5.412    13.775  -12.083 1.00 98.00 63  A 1 
ATOM 469  C CB  . GLU A 0 63  . 7.772    14.552  -11.495 1.00 98.00 63  A 1 
ATOM 470  O O   . GLU A 0 63  . 4.794    14.688  -12.639 1.00 98.00 63  A 1 
ATOM 471  C CG  . GLU A 0 63  . 7.676    14.330  -9.980  1.00 98.00 63  A 1 
ATOM 472  C CD  . GLU A 0 63  . 8.760    15.108  -9.212  1.00 98.00 63  A 1 
ATOM 473  O OE1 . GLU A 0 63  . 9.091    14.687  -8.080  1.00 98.00 63  A 1 
ATOM 474  O OE2 . GLU A 0 63  . 9.291    16.107  -9.742  1.00 98.00 63  A 1 
ATOM 475  N N   . SER A 0 64  . 4.816    12.884  -11.302 1.00 97.89 64  A 1 
ATOM 476  C CA  . SER A 0 64  . 3.392    12.897  -11.016 1.00 97.89 64  A 1 
ATOM 477  C C   . SER A 0 64  . 3.137    12.523  -9.566  1.00 97.89 64  A 1 
ATOM 478  C CB  . SER A 0 64  . 2.634    11.989  -11.987 1.00 97.89 64  A 1 
ATOM 479  O O   . SER A 0 64  . 3.811    11.670  -8.991  1.00 97.89 64  A 1 
ATOM 480  O OG  . SER A 0 64  . 2.983    10.634  -11.814 1.00 97.89 64  A 1 
ATOM 481  N N   . TYR A 0 65  . 2.144    13.188  -8.987  1.00 98.25 65  A 1 
ATOM 482  C CA  . TYR A 0 65  . 1.639    12.905  -7.656  1.00 98.25 65  A 1 
ATOM 483  C C   . TYR A 0 65  . 0.116    12.863  -7.714  1.00 98.25 65  A 1 
ATOM 484  C CB  . TYR A 0 65  . 2.148    13.950  -6.658  1.00 98.25 65  A 1 
ATOM 485  O O   . TYR A 0 65  . -0.526   13.768  -8.257  1.00 98.25 65  A 1 
ATOM 486  C CG  . TYR A 0 65  . 1.577    13.772  -5.264  1.00 98.25 65  A 1 
ATOM 487  C CD1 . TYR A 0 65  . 0.441    14.508  -4.871  1.00 98.25 65  A 1 
ATOM 488  C CD2 . TYR A 0 65  . 2.150    12.842  -4.374  1.00 98.25 65  A 1 
ATOM 489  C CE1 . TYR A 0 65  . -0.107   14.323  -3.586  1.00 98.25 65  A 1 
ATOM 490  C CE2 . TYR A 0 65  . 1.599    12.653  -3.088  1.00 98.25 65  A 1 
ATOM 491  O OH  . TYR A 0 65  . -0.102   13.232  -1.461  1.00 98.25 65  A 1 
ATOM 492  C CZ  . TYR A 0 65  . 0.467    13.394  -2.689  1.00 98.25 65  A 1 
ATOM 493  N N   . GLY A 0 66  . -0.460   11.807  -7.156  1.00 97.26 66  A 1 
ATOM 494  C CA  . GLY A 0 66  . -1.894   11.612  -7.045  1.00 97.26 66  A 1 
ATOM 495  C C   . GLY A 0 66  . -2.277   11.321  -5.604  1.00 97.26 66  A 1 
ATOM 496  O O   . GLY A 0 66  . -1.625   10.536  -4.930  1.00 97.26 66  A 1 
ATOM 497  N N   . SER A 0 67  . -3.371   11.921  -5.143  1.00 97.27 67  A 1 
ATOM 498  C CA  . SER A 0 67  . -3.987   11.586  -3.861  1.00 97.27 67  A 1 
ATOM 499  C C   . SER A 0 67  . -5.481   11.401  -4.074  1.00 97.27 67  A 1 
ATOM 500  C CB  . SER A 0 67  . -3.693   12.654  -2.807  1.00 97.27 67  A 1 
ATOM 501  O O   . SER A 0 67  . -6.154   12.256  -4.653  1.00 97.27 67  A 1 
ATOM 502  O OG  . SER A 0 67  . -4.252   12.288  -1.556  1.00 97.27 67  A 1 
ATOM 503  N N   . THR A 0 68  . -6.003   10.264  -3.632  1.00 96.83 68  A 1 
ATOM 504  C CA  . THR A 0 68  . -7.424   9.932   -3.694  1.00 96.83 68  A 1 
ATOM 505  C C   . THR A 0 68  . -7.921   9.647   -2.294  1.00 96.83 68  A 1 
ATOM 506  C CB  . THR A 0 68  . -7.679   8.731   -4.609  1.00 96.83 68  A 1 
ATOM 507  O O   . THR A 0 68  . -7.321   8.858   -1.576  1.00 96.83 68  A 1 
ATOM 508  C CG2 . THR A 0 68  . -9.164   8.373   -4.710  1.00 96.83 68  A 1 
ATOM 509  O OG1 . THR A 0 68  . -7.263   9.050   -5.914  1.00 96.83 68  A 1 
ATOM 510  N N   . LYS A 0 69  . -9.045   10.265  -1.927  1.00 96.58 69  A 1 
ATOM 511  C CA  . LYS A 0 69  . -9.757   10.003  -0.675  1.00 96.58 69  A 1 
ATOM 512  C C   . LYS A 0 69  . -11.202  9.690   -1.002  1.00 96.58 69  A 1 
ATOM 513  C CB  . LYS A 0 69  . -9.628   11.189  0.293   1.00 96.58 69  A 1 
ATOM 514  O O   . LYS A 0 69  . -11.905  10.522  -1.576  1.00 96.58 69  A 1 
ATOM 515  C CG  . LYS A 0 69  . -8.152   11.490  0.584   1.00 96.58 69  A 1 
ATOM 516  C CD  . LYS A 0 69  . -7.956   12.494  1.721   1.00 96.58 69  A 1 
ATOM 517  C CE  . LYS A 0 69  . -6.438   12.623  1.886   1.00 96.58 69  A 1 
ATOM 518  N NZ  . LYS A 0 69  . -6.036   13.540  2.973   1.00 96.58 69  A 1 
ATOM 519  N N   . ALA A 0 70  . -11.648  8.489   -0.670  1.00 95.93 70  A 1 
ATOM 520  C CA  . ALA A 0 70  . -12.986  8.013   -0.974  1.00 95.93 70  A 1 
ATOM 521  C C   . ALA A 0 70  . -13.654  7.473   0.286   1.00 95.93 70  A 1 
ATOM 522  C CB  . ALA A 0 70  . -12.909  6.966   -2.090  1.00 95.93 70  A 1 
ATOM 523  O O   . ALA A 0 70  . -13.074  6.674   1.013   1.00 95.93 70  A 1 
ATOM 524  N N   . LYS A 0 71  . -14.904  7.882   0.512   1.00 96.17 71  A 1 
ATOM 525  C CA  . LYS A 0 71  . -15.726  7.428   1.636   1.00 96.17 71  A 1 
ATOM 526  C C   . LYS A 0 71  . -17.050  6.886   1.119   1.00 96.17 71  A 1 
ATOM 527  C CB  . LYS A 0 71  . -15.941  8.565   2.645   1.00 96.17 71  A 1 
ATOM 528  O O   . LYS A 0 71  . -17.616  7.446   0.181   1.00 96.17 71  A 1 
ATOM 529  C CG  . LYS A 0 71  . -14.616  9.038   3.261   1.00 96.17 71  A 1 
ATOM 530  C CD  . LYS A 0 71  . -14.855  10.165  4.267   1.00 96.17 71  A 1 
ATOM 531  C CE  . LYS A 0 71  . -13.510  10.605  4.847   1.00 96.17 71  A 1 
ATOM 532  N NZ  . LYS A 0 71  . -13.689  11.685  5.847   1.00 96.17 71  A 1 
ATOM 533  N N   . SER A 0 72  . -17.544  5.821   1.734   1.00 95.31 72  A 1 
ATOM 534  C CA  . SER A 0 72  . -18.881  5.284   1.482   1.00 95.31 72  A 1 
ATOM 535  C C   . SER A 0 72  . -19.555  4.903   2.789   1.00 95.31 72  A 1 
ATOM 536  C CB  . SER A 0 72  . -18.839  4.075   0.543   1.00 95.31 72  A 1 
ATOM 537  O O   . SER A 0 72  . -18.902  4.342   3.667   1.00 95.31 72  A 1 
ATOM 538  O OG  . SER A 0 72  . -18.082  3.015   1.089   1.00 95.31 72  A 1 
ATOM 539  N N   . TYR A 0 73  . -20.855  5.166   2.864   1.00 92.74 73  A 1 
ATOM 540  C CA  . TYR A 0 73  . -21.714  4.840   3.995   1.00 92.74 73  A 1 
ATOM 541  C C   . TYR A 0 73  . -22.951  4.115   3.468   1.00 92.74 73  A 1 
ATOM 542  C CB  . TYR A 0 73  . -22.112  6.128   4.732   1.00 92.74 73  A 1 
ATOM 543  O O   . TYR A 0 73  . -23.501  4.521   2.441   1.00 92.74 73  A 1 
ATOM 544  C CG  . TYR A 0 73  . -20.935  6.961   5.207   1.00 92.74 73  A 1 
ATOM 545  C CD1 . TYR A 0 73  . -20.324  6.659   6.436   1.00 92.74 73  A 1 
ATOM 546  C CD2 . TYR A 0 73  . -20.443  8.019   4.416   1.00 92.74 73  A 1 
ATOM 547  C CE1 . TYR A 0 73  . -19.225  7.415   6.884   1.00 92.74 73  A 1 
ATOM 548  C CE2 . TYR A 0 73  . -19.337  8.774   4.853   1.00 92.74 73  A 1 
ATOM 549  O OH  . TYR A 0 73  . -17.667  9.199   6.532   1.00 92.74 73  A 1 
ATOM 550  C CZ  . TYR A 0 73  . -18.730  8.473   6.091   1.00 92.74 73  A 1 
ATOM 551  N N   . SER A 0 74  . -23.381  3.070   4.161   1.00 89.84 74  A 1 
ATOM 552  C CA  . SER A 0 74  . -24.666  2.409   3.945   1.00 89.84 74  A 1 
ATOM 553  C C   . SER A 0 74  . -25.324  2.110   5.286   1.00 89.84 74  A 1 
ATOM 554  C CB  . SER A 0 74  . -24.518  1.134   3.107   1.00 89.84 74  A 1 
ATOM 555  O O   . SER A 0 74  . -24.633  1.790   6.251   1.00 89.84 74  A 1 
ATOM 556  O OG  . SER A 0 74  . -23.623  0.211   3.687   1.00 89.84 74  A 1 
ATOM 557  N N   . ALA A 0 75  . -26.646  2.227   5.319   1.00 83.94 75  A 1 
ATOM 558  C CA  . ALA A 0 75  . -27.505  1.864   6.437   1.00 83.94 75  A 1 
ATOM 559  C C   . ALA A 0 75  . -28.782  1.259   5.841   1.00 83.94 75  A 1 
ATOM 560  C CB  . ALA A 0 75  . -27.799  3.118   7.270   1.00 83.94 75  A 1 
ATOM 561  O O   . ALA A 0 75  . -29.282  1.796   4.845   1.00 83.94 75  A 1 
ATOM 562  N N   . GLU A 0 76  . -29.247  0.137   6.382   1.00 77.40 76  A 1 
ATOM 563  C CA  . GLU A 0 76  . -30.308  -0.665  5.758   1.00 77.40 76  A 1 
ATOM 564  C C   . GLU A 0 76  . -31.718  -0.230  6.191   1.00 77.40 76  A 1 
ATOM 565  C CB  . GLU A 0 76  . -29.988  -2.161  5.930   1.00 77.40 76  A 1 
ATOM 566  O O   . GLU A 0 76  . -32.566  -0.044  5.316   1.00 77.40 76  A 1 
ATOM 567  C CG  . GLU A 0 76  . -28.793  -2.539  5.031   1.00 77.40 76  A 1 
ATOM 568  C CD  . GLU A 0 76  . -28.349  -4.009  5.106   1.00 77.40 76  A 1 
ATOM 569  O OE1 . GLU A 0 76  . -27.608  -4.407  4.170   1.00 77.40 76  A 1 
ATOM 570  O OE2 . GLU A 0 76  . -28.728  -4.719  6.058   1.00 77.40 76  A 1 
ATOM 571  N N   . SER A 0 77  . -31.945  0.095   7.468   1.00 79.27 77  A 1 
ATOM 572  C CA  . SER A 0 77  . -33.144  0.795   7.947   1.00 79.27 77  A 1 
ATOM 573  C C   . SER A 0 77  . -33.004  1.245   9.415   1.00 79.27 77  A 1 
ATOM 574  C CB  . SER A 0 77  . -34.400  -0.072  7.762   1.00 79.27 77  A 1 
ATOM 575  O O   . SER A 0 77  . -32.020  0.930   10.089  1.00 79.27 77  A 1 
ATOM 576  O OG  . SER A 0 77  . -34.560  -0.966  8.819   1.00 79.27 77  A 1 
ATOM 577  N N   . TYR A 0 78  . -33.966  2.046   9.877   1.00 77.41 78  A 1 
ATOM 578  C CA  . TYR A 0 78  . -34.158  2.434   11.273  1.00 77.41 78  A 1 
ATOM 579  C C   . TYR A 0 78  . -35.643  2.302   11.574  1.00 77.41 78  A 1 
ATOM 580  C CB  . TYR A 0 78  . -33.720  3.887   11.513  1.00 77.41 78  A 1 
ATOM 581  O O   . TYR A 0 78  . -36.442  3.028   10.969  1.00 77.41 78  A 1 
ATOM 582  C CG  . TYR A 0 78  . -34.106  4.423   12.884  1.00 77.41 78  A 1 
ATOM 583  C CD1 . TYR A 0 78  . -35.252  5.228   13.065  1.00 77.41 78  A 1 
ATOM 584  C CD2 . TYR A 0 78  . -33.330  4.058   13.996  1.00 77.41 78  A 1 
ATOM 585  C CE1 . TYR A 0 78  . -35.581  5.717   14.348  1.00 77.41 78  A 1 
ATOM 586  C CE2 . TYR A 0 78  . -33.650  4.548   15.272  1.00 77.41 78  A 1 
ATOM 587  O OH  . TYR A 0 78  . -34.987  5.885   16.690  1.00 77.41 78  A 1 
ATOM 588  C CZ  . TYR A 0 78  . -34.756  5.392   15.448  1.00 77.41 78  A 1 
ATOM 589  N N   . ASP A 0 79  . -35.983  1.429   12.514  1.00 80.79 79  A 1 
ATOM 590  C CA  . ASP A 0 79  . -37.364  1.133   12.857  1.00 80.79 79  A 1 
ATOM 591  C C   . ASP A 0 79  . -37.643  1.484   14.325  1.00 80.79 79  A 1 
ATOM 592  C CB  . ASP A 0 79  . -37.708  -0.321  12.489  1.00 80.79 79  A 1 
ATOM 593  O O   . ASP A 0 79  . -36.917  1.115   15.247  1.00 80.79 79  A 1 
ATOM 594  C CG  . ASP A 0 79  . -37.889  -0.571  10.979  1.00 80.79 79  A 1 
ATOM 595  O OD1 . ASP A 0 79  . -38.063  0.410   10.214  1.00 80.79 79  A 1 
ATOM 596  O OD2 . ASP A 0 79  . -37.995  -1.759  10.604  1.00 80.79 79  A 1 
ATOM 597  N N   . GLU A 0 80  . -38.731  2.228   14.529  1.00 83.18 80  A 1 
ATOM 598  C CA  . GLU A 0 80  . -39.336  2.499   15.832  1.00 83.18 80  A 1 
ATOM 599  C C   . GLU A 0 80  . -40.714  1.851   15.858  1.00 83.18 80  A 1 
ATOM 600  C CB  . GLU A 0 80  . -39.478  4.012   16.084  1.00 83.18 80  A 1 
ATOM 601  O O   . GLU A 0 80  . -41.552  2.127   14.992  1.00 83.18 80  A 1 
ATOM 602  C CG  . GLU A 0 80  . -38.220  4.633   16.695  1.00 83.18 80  A 1 
ATOM 603  C CD  . GLU A 0 80  . -38.326  6.147   16.955  1.00 83.18 80  A 1 
ATOM 604  O OE1 . GLU A 0 80  . -37.267  6.785   17.173  1.00 83.18 80  A 1 
ATOM 605  O OE2 . GLU A 0 80  . -39.443  6.696   17.037  1.00 83.18 80  A 1 
ATOM 606  N N   . TRP A 0 81  . -40.969  1.022   16.864  1.00 86.85 81  A 1 
ATOM 607  C CA  . TRP A 0 81  . -42.248  0.344   17.019  1.00 86.85 81  A 1 
ATOM 608  C C   . TRP A 0 81  . -42.761  0.445   18.456  1.00 86.85 81  A 1 
ATOM 609  C CB  . TRP A 0 81  . -42.134  -1.093  16.499  1.00 86.85 81  A 1 
ATOM 610  O O   . TRP A 0 81  . -41.997  0.491   19.416  1.00 86.85 81  A 1 
ATOM 611  C CG  . TRP A 0 81  . -41.098  -1.944  17.162  1.00 86.85 81  A 1 
ATOM 612  C CD1 . TRP A 0 81  . -39.822  -2.121  16.744  1.00 86.85 81  A 1 
ATOM 613  C CD2 . TRP A 0 81  . -41.230  -2.726  18.383  1.00 86.85 81  A 1 
ATOM 614  C CE2 . TRP A 0 81  . -39.985  -3.373  18.644  1.00 86.85 81  A 1 
ATOM 615  C CE3 . TRP A 0 81  . -42.280  -2.945  19.300  1.00 86.85 81  A 1 
ATOM 616  N NE1 . TRP A 0 81  . -39.164  -2.970  17.612  1.00 86.85 81  A 1 
ATOM 617  C CH2 . TRP A 0 81  . -40.855  -4.389  20.661  1.00 86.85 81  A 1 
ATOM 618  C CZ2 . TRP A 0 81  . -39.791  -4.196  19.762  1.00 86.85 81  A 1 
ATOM 619  C CZ3 . TRP A 0 81  . -42.095  -3.769  20.423  1.00 86.85 81  A 1 
ATOM 620  N N   . ASP A 0 82  . -44.083  0.509   18.580  1.00 80.79 82  A 1 
ATOM 621  C CA  . ASP A 0 82  . -44.826  0.596   19.837  1.00 80.79 82  A 1 
ATOM 622  C C   . ASP A 0 82  . -46.037  -0.335  19.724  1.00 80.79 82  A 1 
ATOM 623  C CB  . ASP A 0 82  . -45.259  2.056   20.080  1.00 80.79 82  A 1 
ATOM 624  O O   . ASP A 0 82  . -46.809  -0.237  18.763  1.00 80.79 82  A 1 
ATOM 625  C CG  . ASP A 0 82  . -45.952  2.300   21.431  1.00 80.79 82  A 1 
ATOM 626  O OD1 . ASP A 0 82  . -45.986  1.378   22.270  1.00 80.79 82  A 1 
ATOM 627  O OD2 . ASP A 0 82  . -46.456  3.434   21.619  1.00 80.79 82  A 1 
ATOM 628  N N   . ASN A 0 83  . -46.178  -1.260  20.668  1.00 78.80 83  A 1 
ATOM 629  C CA  . ASN A 0 83  . -47.301  -2.172  20.776  1.00 78.80 83  A 1 
ATOM 630  C C   . ASN A 0 83  . -47.895  -2.089  22.181  1.00 78.80 83  A 1 
ATOM 631  C CB  . ASN A 0 83  . -46.877  -3.601  20.409  1.00 78.80 83  A 1 
ATOM 632  O O   . ASN A 0 83  . -47.264  -2.467  23.166  1.00 78.80 83  A 1 
ATOM 633  C CG  . ASN A 0 83  . -48.094  -4.506  20.320  1.00 78.80 83  A 1 
ATOM 634  N ND2 . ASN A 0 83  . -48.070  -5.661  20.939  1.00 78.80 83  A 1 
ATOM 635  O OD1 . ASN A 0 83  . -49.088  -4.179  19.693  1.00 78.80 83  A 1 
ATOM 636  N N   . GLN A 0 84  . -49.137  -1.627  22.238  1.00 77.11 84  A 1 
ATOM 637  C CA  . GLN A 0 84  . -49.936  -1.572  23.453  1.00 77.11 84  A 1 
ATOM 638  C C   . GLN A 0 84  . -50.971  -2.687  23.369  1.00 77.11 84  A 1 
ATOM 639  C CB  . GLN A 0 84  . -50.584  -0.183  23.571  1.00 77.11 84  A 1 
ATOM 640  O O   . GLN A 0 84  . -51.880  -2.606  22.535  1.00 77.11 84  A 1 
ATOM 641  C CG  . GLN A 0 84  . -49.526  0.906   23.792  1.00 77.11 84  A 1 
ATOM 642  C CD  . GLN A 0 84  . -50.080  2.325   23.798  1.00 77.11 84  A 1 
ATOM 643  N NE2 . GLN A 0 84  . -49.247  3.281   24.137  1.00 77.11 84  A 1 
ATOM 644  O OE1 . GLN A 0 84  . -51.226  2.629   23.478  1.00 77.11 84  A 1 
ATOM 645  N N   . ASP A 0 85  . -50.824  -3.710  24.208  1.00 71.84 85  A 1 
ATOM 646  C CA  . ASP A 0 85  . -51.848  -4.733  24.398  1.00 71.84 85  A 1 
ATOM 647  C C   . ASP A 0 85  . -52.633  -4.427  25.673  1.00 71.84 85  A 1 
ATOM 648  C CB  . ASP A 0 85  . -51.272  -6.158  24.372  1.00 71.84 85  A 1 
ATOM 649  O O   . ASP A 0 85  . -52.078  -4.070  26.712  1.00 71.84 85  A 1 
ATOM 650  C CG  . ASP A 0 85  . -52.263  -7.193  23.813  1.00 71.84 85  A 1 
ATOM 651  O OD1 . ASP A 0 85  . -53.414  -6.801  23.479  1.00 71.84 85  A 1 
ATOM 652  O OD2 . ASP A 0 85  . -51.792  -8.316  23.521  1.00 71.84 85  A 1 
ATOM 653  N N   . ALA A 0 86  . -53.953  -4.450  25.547  1.00 73.36 86  A 1 
ATOM 654  C CA  . ALA A 0 86  . -54.872  -4.073  26.614  1.00 73.36 86  A 1 
ATOM 655  C C   . ALA A 0 86  . -56.105  -4.970  26.554  1.00 73.36 86  A 1 
ATOM 656  C CB  . ALA A 0 86  . -55.191  -2.571  26.535  1.00 73.36 86  A 1 
ATOM 657  O O   . ALA A 0 86  . -57.241  -4.501  26.355  1.00 73.36 86  A 1 
ATOM 658  N N   . ASP A 0 87  . -55.877  -6.273  26.630  1.00 77.58 87  A 1 
ATOM 659  C CA  . ASP A 0 87  . -56.925  -7.262  26.662  1.00 77.58 87  A 1 
ATOM 660  C C   . ASP A 0 87  . -57.568  -7.392  28.054  1.00 77.58 87  A 1 
ATOM 661  C CB  . ASP A 0 87  . -56.532  -8.561  25.925  1.00 77.58 87  A 1 
ATOM 662  O O   . ASP A 0 87  . -57.314  -6.669  29.023  1.00 77.58 87  A 1 
ATOM 663  C CG  . ASP A 0 87  . -55.180  -9.223  26.223  1.00 77.58 87  A 1 
ATOM 664  O OD1 . ASP A 0 87  . -54.215  -8.478  26.487  1.00 77.58 87  A 1 
ATOM 665  O OD2 . ASP A 0 87  . -55.169  -10.461 25.998  1.00 77.58 87  A 1 
ATOM 666  N N   . LYS A 0 88  . -58.660  -8.153  28.082  1.00 74.91 88  A 1 
ATOM 667  C CA  . LYS A 0 88  . -59.466  -8.380  29.281  1.00 74.91 88  A 1 
ATOM 668  C C   . LYS A 0 88  . -59.959  -9.799  29.223  1.00 74.91 88  A 1 
ATOM 669  C CB  . LYS A 0 88  . -60.651  -7.405  29.392  1.00 74.91 88  A 1 
ATOM 670  O O   . LYS A 0 88  . -60.707  -10.157 28.308  1.00 74.91 88  A 1 
ATOM 671  C CG  . LYS A 0 88  . -60.186  -5.956  29.527  1.00 74.91 88  A 1 
ATOM 672  C CD  . LYS A 0 88  . -61.327  -4.986  29.816  1.00 74.91 88  A 1 
ATOM 673  C CE  . LYS A 0 88  . -60.654  -3.617  29.891  1.00 74.91 88  A 1 
ATOM 674  N NZ  . LYS A 0 88  . -61.624  -2.522  30.085  1.00 74.91 88  A 1 
ATOM 675  N N   . TRP A 0 89  . -59.634  -10.578 30.242  1.00 77.04 89  A 1 
ATOM 676  C CA  . TRP A 0 89  . -60.055  -11.967 30.324  1.00 77.04 89  A 1 
ATOM 677  C C   . TRP A 0 89  . -60.865  -12.235 31.596  1.00 77.04 89  A 1 
ATOM 678  C CB  . TRP A 0 89  . -58.838  -12.873 30.125  1.00 77.04 89  A 1 
ATOM 679  O O   . TRP A 0 89  . -60.728  -11.581 32.631  1.00 77.04 89  A 1 
ATOM 680  C CG  . TRP A 0 89  . -57.770  -12.738 31.155  1.00 77.04 89  A 1 
ATOM 681  C CD1 . TRP A 0 89  . -56.650  -11.982 31.051  1.00 77.04 89  A 1 
ATOM 682  C CD2 . TRP A 0 89  . -57.685  -13.410 32.445  1.00 77.04 89  A 1 
ATOM 683  C CE2 . TRP A 0 89  . -56.470  -13.015 33.078  1.00 77.04 89  A 1 
ATOM 684  C CE3 . TRP A 0 89  . -58.512  -14.335 33.128  1.00 77.04 89  A 1 
ATOM 685  N NE1 . TRP A 0 89  . -55.883  -12.140 32.187  1.00 77.04 89  A 1 
ATOM 686  C CH2 . TRP A 0 89  . -56.940  -14.427 34.992  1.00 77.04 89  A 1 
ATOM 687  C CZ2 . TRP A 0 89  . -56.098  -13.512 34.334  1.00 77.04 89  A 1 
ATOM 688  C CZ3 . TRP A 0 89  . -58.145  -14.839 34.391  1.00 77.04 89  A 1 
ATOM 689  N N   . GLY A 0 90  . -61.787  -13.195 31.502  1.00 70.48 90  A 1 
ATOM 690  C CA  . GLY A 0 90  . -62.670  -13.573 32.600  1.00 70.48 90  A 1 
ATOM 691  C C   . GLY A 0 90  . -63.020  -15.054 32.551  1.00 70.48 90  A 1 
ATOM 692  O O   . GLY A 0 90  . -63.422  -15.569 31.508  1.00 70.48 90  A 1 
ATOM 693  N N   . ALA A 0 91  . -62.892  -15.736 33.688  1.00 70.18 91  A 1 
ATOM 694  C CA  . ALA A 0 91  . -63.207  -17.151 33.843  1.00 70.18 91  A 1 
ATOM 695  C C   . ALA A 0 91  . -64.231  -17.354 34.967  1.00 70.18 91  A 1 
ATOM 696  C CB  . ALA A 0 91  . -61.914  -17.939 34.072  1.00 70.18 91  A 1 
ATOM 697  O O   . ALA A 0 91  . -64.084  -16.842 36.079  1.00 70.18 91  A 1 
ATOM 698  N N   . GLN A 0 92  . -65.277  -18.130 34.678  1.00 72.20 92  A 1 
ATOM 699  C CA  . GLN A 0 92  . -66.378  -18.384 35.604  1.00 72.20 92  A 1 
ATOM 700  C C   . GLN A 0 92  . -66.634  -19.888 35.735  1.00 72.20 92  A 1 
ATOM 701  C CB  . GLN A 0 92  . -67.606  -17.601 35.120  1.00 72.20 92  A 1 
ATOM 702  O O   . GLN A 0 92  . -66.974  -20.554 34.759  1.00 72.20 92  A 1 
ATOM 703  C CG  . GLN A 0 92  . -68.763  -17.652 36.123  1.00 72.20 92  A 1 
ATOM 704  C CD  . GLN A 0 92  . -69.869  -16.665 35.761  1.00 72.20 92  A 1 
ATOM 705  N NE2 . GLN A 0 92  . -70.624  -16.186 36.714  1.00 72.20 92  A 1 
ATOM 706  O OE1 . GLN A 0 92  . -70.094  -16.287 34.628  1.00 72.20 92  A 1 
ATOM 707  N N   . ALA A 0 93  . -66.490  -20.416 36.954  1.00 65.46 93  A 1 
ATOM 708  C CA  . ALA A 0 93  . -66.699  -21.827 37.275  1.00 65.46 93  A 1 
ATOM 709  C C   . ALA A 0 93  . -67.713  -22.002 38.418  1.00 65.46 93  A 1 
ATOM 710  C CB  . ALA A 0 93  . -65.349  -22.481 37.591  1.00 65.46 93  A 1 
ATOM 711  O O   . ALA A 0 93  . -67.711  -21.251 39.397  1.00 65.46 93  A 1 
ATOM 712  N N   . TRP A 0 94  . -68.562  -23.026 38.297  1.00 66.00 94  A 1 
ATOM 713  C CA  . TRP A 0 94  . -69.663  -23.328 39.219  1.00 66.00 94  A 1 
ATOM 714  C C   . TRP A 0 94  . -69.582  -24.788 39.683  1.00 66.00 94  A 1 
ATOM 715  C CB  . TRP A 0 94  . -71.007  -23.092 38.512  1.00 66.00 94  A 1 
ATOM 716  O O   . TRP A 0 94  . -69.321  -25.665 38.858  1.00 66.00 94  A 1 
ATOM 717  C CG  . TRP A 0 94  . -71.153  -21.838 37.703  1.00 66.00 94  A 1 
ATOM 718  C CD1 . TRP A 0 94  . -70.829  -21.704 36.395  1.00 66.00 94  A 1 
ATOM 719  C CD2 . TRP A 0 94  . -71.702  -20.550 38.112  1.00 66.00 94  A 1 
ATOM 720  C CE2 . TRP A 0 94  . -71.773  -19.714 36.960  1.00 66.00 94  A 1 
ATOM 721  C CE3 . TRP A 0 94  . -72.180  -20.015 39.328  1.00 66.00 94  A 1 
ATOM 722  N NE1 . TRP A 0 94  . -71.179  -20.445 35.955  1.00 66.00 94  A 1 
ATOM 723  C CH2 . TRP A 0 94  . -72.815  -17.932 38.223  1.00 66.00 94  A 1 
ATOM 724  C CZ2 . TRP A 0 94  . -72.369  -18.451 36.996  1.00 66.00 94  A 1 
ATOM 725  C CZ3 . TRP A 0 94  . -72.710  -18.710 39.389  1.00 66.00 94  A 1 
ATOM 726  N N   . GLY A 0 95  . -69.857  -25.066 40.962  1.00 65.16 95  A 1 
ATOM 727  C CA  . GLY A 0 95  . -69.851  -26.425 41.517  1.00 65.16 95  A 1 
ATOM 728  C C   . GLY A 0 95  . -70.954  -26.681 42.549  1.00 65.16 95  A 1 
ATOM 729  O O   . GLY A 0 95  . -71.492  -25.749 43.146  1.00 65.16 95  A 1 
ATOM 730  N N   . LYS A 0 96  . -71.309  -27.965 42.703  1.00 61.24 96  A 1 
ATOM 731  C CA  . LYS A 0 96  . -72.179  -28.505 43.759  1.00 61.24 96  A 1 
ATOM 732  C C   . LYS A 0 96  . -71.554  -29.791 44.293  1.00 61.24 96  A 1 
ATOM 733  C CB  . LYS A 0 96  . -73.592  -28.825 43.242  1.00 61.24 96  A 1 
ATOM 734  O O   . LYS A 0 96  . -71.529  -30.792 43.572  1.00 61.24 96  A 1 
ATOM 735  C CG  . LYS A 0 96  . -74.379  -27.600 42.775  1.00 61.24 96  A 1 
ATOM 736  C CD  . LYS A 0 96  . -75.806  -28.015 42.403  1.00 61.24 96  A 1 
ATOM 737  C CE  . LYS A 0 96  . -76.573  -26.786 41.921  1.00 61.24 96  A 1 
ATOM 738  N NZ  . LYS A 0 96  . -77.973  -27.128 41.581  1.00 61.24 96  A 1 
ATOM 739  N N   . ASP A 0 97  . -71.051  -29.760 45.509  1.00 51.99 97  A 1 
ATOM 740  C CA  . ASP A 0 97  . -70.736  -30.926 46.322  1.00 51.99 97  A 1 
ATOM 741  C C   . ASP A 0 97  . -72.017  -31.467 46.975  1.00 51.99 97  A 1 
ATOM 742  C CB  . ASP A 0 97  . -69.568  -30.675 47.303  1.00 51.99 97  A 1 
ATOM 743  O O   . ASP A 0 97  . -73.005  -30.760 47.170  1.00 51.99 97  A 1 
ATOM 744  C CG  . ASP A 0 97  . -69.393  -29.272 47.919  1.00 51.99 97  A 1 
ATOM 745  O OD1 . ASP A 0 97  . -69.989  -28.294 47.401  1.00 51.99 97  A 1 
ATOM 746  O OD2 . ASP A 0 97  . -68.459  -29.148 48.731  1.00 51.99 97  A 1 
ATOM 747  N N   . ARG A 0 98  . -72.064  -32.786 47.149  1.00 46.70 98  A 1 
ATOM 748  C CA  . ARG A 0 98  . -73.178  -33.516 47.764  1.00 46.70 98  A 1 
ATOM 749  C C   . ARG A 0 98  . -72.541  -34.555 48.659  1.00 46.70 98  A 1 
ATOM 750  C CB  . ARG A 0 98  . -74.089  -34.188 46.716  1.00 46.70 98  A 1 
ATOM 751  O O   . ARG A 0 98  . -72.138  -35.610 48.152  1.00 46.70 98  A 1 
ATOM 752  C CG  . ARG A 0 98  . -75.160  -33.245 46.161  1.00 46.70 98  A 1 
ATOM 753  C CD  . ARG A 0 98  . -76.139  -33.982 45.232  1.00 46.70 98  A 1 
ATOM 754  N NE  . ARG A 0 98  . -75.575  -34.191 43.882  1.00 46.70 98  A 1 
ATOM 755  N NH1 . ARG A 0 98  . -77.432  -35.127 42.919  1.00 46.70 98  A 1 
ATOM 756  N NH2 . ARG A 0 98  . -75.631  -34.698 41.661  1.00 46.70 98  A 1 
ATOM 757  C CZ  . ARG A 0 98  . -76.211  -34.671 42.829  1.00 46.70 98  A 1 
ATOM 758  N N   . ASP A 0 99  . -72.474  -34.285 49.950  1.00 49.50 99  A 1 
ATOM 759  C CA  . ASP A 0 99  . -71.789  -35.172 50.867  1.00 49.50 99  A 1 
ATOM 760  C C   . ASP A 0 99  . -72.812  -36.177 51.396  1.00 49.50 99  A 1 
ATOM 761  C CB  . ASP A 0 99  . -71.007  -34.382 51.922  1.00 49.50 99  A 1 
ATOM 762  O O   . ASP A 0 99  . -73.739  -35.896 52.153  1.00 49.50 99  A 1 
ATOM 763  C CG  . ASP A 0 99  . -69.885  -33.521 51.318  1.00 49.50 99  A 1 
ATOM 764  O OD1 . ASP A 0 99  . -69.641  -33.637 50.087  1.00 49.50 99  A 1 
ATOM 765  O OD2 . ASP A 0 99  . -69.169  -32.891 52.122  1.00 49.50 99  A 1 
ATOM 766  N N   . ALA A 0 100 . -72.710  -37.414 50.911  1.00 43.43 100 A 1 
ATOM 767  C CA  . ALA A 0 100 . -73.584  -38.492 51.351  1.00 43.43 100 A 1 
ATOM 768  C C   . ALA A 0 100 . -73.167  -38.960 52.757  1.00 43.43 100 A 1 
ATOM 769  C CB  . ALA A 0 100 . -73.583  -39.606 50.295  1.00 43.43 100 A 1 
ATOM 770  O O   . ALA A 0 100 . -72.464  -39.962 52.906  1.00 43.43 100 A 1 
ATOM 771  N N   . TYR A 0 101 . -73.603  -38.254 53.802  1.00 36.33 101 A 1 
ATOM 772  C CA  . TYR A 0 101 . -73.383  -38.680 55.182  1.00 36.33 101 A 1 
ATOM 773  C C   . TYR A 0 101 . -74.161  -39.978 55.473  1.00 36.33 101 A 1 
ATOM 774  C CB  . TYR A 0 101 . -73.737  -37.542 56.153  1.00 36.33 101 A 1 
ATOM 775  O O   . TYR A 0 101 . -75.387  -40.033 55.369  1.00 36.33 101 A 1 
ATOM 776  C CG  . TYR A 0 101 . -73.123  -37.710 57.532  1.00 36.33 101 A 1 
ATOM 777  C CD1 . TYR A 0 101 . -73.855  -38.302 58.580  1.00 36.33 101 A 1 
ATOM 778  C CD2 . TYR A 0 101 . -71.810  -37.254 57.765  1.00 36.33 101 A 1 
ATOM 779  C CE1 . TYR A 0 101 . -73.276  -38.436 59.858  1.00 36.33 101 A 1 
ATOM 780  C CE2 . TYR A 0 101 . -71.229  -37.382 59.041  1.00 36.33 101 A 1 
ATOM 781  O OH  . TYR A 0 101 . -71.413  -38.086 61.328  1.00 36.33 101 A 1 
ATOM 782  C CZ  . TYR A 0 101 . -71.964  -37.970 60.091  1.00 36.33 101 A 1 
ATOM 783  N N   . GLY A 0 102 . -73.450  -41.053 55.835  1.00 39.79 102 A 1 
ATOM 784  C CA  . GLY A 0 102 . -74.062  -42.276 56.373  1.00 39.79 102 A 1 
ATOM 785  C C   . GLY A 0 102 . -74.331  -43.426 55.395  1.00 39.79 102 A 1 
ATOM 786  O O   . GLY A 0 102 . -75.051  -44.359 55.758  1.00 39.79 102 A 1 
ATOM 787  N N   . ALA A 0 103 . -73.718  -43.451 54.206  1.00 32.50 103 A 1 
ATOM 788  C CA  . ALA A 0 103 . -73.513  -44.722 53.507  1.00 32.50 103 A 1 
ATOM 789  C C   . ALA A 0 103 . -72.495  -45.552 54.308  1.00 32.50 103 A 1 
ATOM 790  C CB  . ALA A 0 103 . -73.093  -44.472 52.053  1.00 32.50 103 A 1 
ATOM 791  O O   . ALA A 0 103 . -71.288  -45.480 54.079  1.00 32.50 103 A 1 
ATOM 792  N N   . SER A 0 104 . -72.988  -46.294 55.304  1.00 37.13 104 A 1 
ATOM 793  C CA  . SER A 0 104 . -72.178  -47.252 56.045  1.00 37.13 104 A 1 
ATOM 794  C C   . SER A 0 104 . -71.502  -48.194 55.053  1.00 37.13 104 A 1 
ATOM 795  C CB  . SER A 0 104 . -72.993  -48.001 57.106  1.00 37.13 104 A 1 
ATOM 796  O O   . SER A 0 104 . -72.095  -48.684 54.088  1.00 37.13 104 A 1 
ATOM 797  O OG  . SER A 0 104 . -73.983  -48.828 56.531  1.00 37.13 104 A 1 
ATOM 798  N N   . SER A 0 105 . -70.206  -48.373 55.255  1.00 37.52 105 A 1 
ATOM 799  C CA  . SER A 0 105 . -69.321  -49.174 54.433  1.00 37.52 105 A 1 
ATOM 800  C C   . SER A 0 105 . -69.787  -50.630 54.370  1.00 37.52 105 A 1 
ATOM 801  C CB  . SER A 0 105 . -67.902  -49.056 55.008  1.00 37.52 105 A 1 
ATOM 802  O O   . SER A 0 105 . -69.379  -51.473 55.158  1.00 37.52 105 A 1 
ATOM 803  O OG  . SER A 0 105 . -67.922  -49.121 56.427  1.00 37.52 105 A 1 
ATOM 804  N N   . TYR A 0 106 . -70.589  -50.957 53.363  1.00 33.37 106 A 1 
ATOM 805  C CA  . TYR A 0 106 . -70.576  -52.280 52.753  1.00 33.37 106 A 1 
ATOM 806  C C   . TYR A 0 106 . -70.447  -52.120 51.233  1.00 33.37 106 A 1 
ATOM 807  C CB  . TYR A 0 106 . -71.748  -53.158 53.235  1.00 33.37 106 A 1 
ATOM 808  O O   . TYR A 0 106 . -71.419  -51.992 50.498  1.00 33.37 106 A 1 
ATOM 809  C CG  . TYR A 0 106 . -71.306  -54.260 54.191  1.00 33.37 106 A 1 
ATOM 810  C CD1 . TYR A 0 106 . -70.904  -55.515 53.688  1.00 33.37 106 A 1 
ATOM 811  C CD2 . TYR A 0 106 . -71.252  -54.019 55.578  1.00 33.37 106 A 1 
ATOM 812  C CE1 . TYR A 0 106 . -70.458  -56.523 54.566  1.00 33.37 106 A 1 
ATOM 813  C CE2 . TYR A 0 106 . -70.809  -55.025 56.461  1.00 33.37 106 A 1 
ATOM 814  O OH  . TYR A 0 106 . -69.977  -57.254 56.798  1.00 33.37 106 A 1 
ATOM 815  C CZ  . TYR A 0 106 . -70.411  -56.281 55.955  1.00 33.37 106 A 1 
ATOM 816  N N   . GLY A 0 107 . -69.195  -52.123 50.765  1.00 37.22 107 A 1 
ATOM 817  C CA  . GLY A 0 107 . -68.863  -52.718 49.469  1.00 37.22 107 A 1 
ATOM 818  C C   . GLY A 0 107 . -68.831  -51.845 48.211  1.00 37.22 107 A 1 
ATOM 819  O O   . GLY A 0 107 . -68.883  -52.418 47.128  1.00 37.22 107 A 1 
ATOM 820  N N   . LYS A 0 108 . -68.688  -50.514 48.277  1.00 36.72 108 A 1 
ATOM 821  C CA  . LYS A 0 108 . -68.310  -49.732 47.080  1.00 36.72 108 A 1 
ATOM 822  C C   . LYS A 0 108 . -66.829  -49.381 47.101  1.00 36.72 108 A 1 
ATOM 823  C CB  . LYS A 0 108 . -69.231  -48.528 46.841  1.00 36.72 108 A 1 
ATOM 824  O O   . LYS A 0 108 . -66.440  -48.288 47.493  1.00 36.72 108 A 1 
ATOM 825  C CG  . LYS A 0 108 . -70.579  -48.967 46.237  1.00 36.72 108 A 1 
ATOM 826  C CD  . LYS A 0 108 . -71.110  -47.901 45.272  1.00 36.72 108 A 1 
ATOM 827  C CE  . LYS A 0 108 . -72.440  -48.342 44.657  1.00 36.72 108 A 1 
ATOM 828  N NZ  . LYS A 0 108 . -72.890  -47.380 43.620  1.00 36.72 108 A 1 
ATOM 829  N N   . ALA A 0 109 . -66.008  -50.334 46.666  1.00 35.04 109 A 1 
ATOM 830  C CA  . ALA A 0 109 . -64.653  -50.037 46.233  1.00 35.04 109 A 1 
ATOM 831  C C   . ALA A 0 109 . -64.730  -49.016 45.087  1.00 35.04 109 A 1 
ATOM 832  C CB  . ALA A 0 109 . -63.955  -51.339 45.821  1.00 35.04 109 A 1 
ATOM 833  O O   . ALA A 0 109 . -65.251  -49.302 44.008  1.00 35.04 109 A 1 
ATOM 834  N N   . ALA A 0 110 . -64.263  -47.803 45.368  1.00 33.96 110 A 1 
ATOM 835  C CA  . ALA A 0 110 . -63.996  -46.771 44.387  1.00 33.96 110 A 1 
ATOM 836  C C   . ALA A 0 110 . -62.758  -47.181 43.581  1.00 33.96 110 A 1 
ATOM 837  C CB  . ALA A 0 110 . -63.825  -45.435 45.123  1.00 33.96 110 A 1 
ATOM 838  O O   . ALA A 0 110 . -61.639  -46.769 43.859  1.00 33.96 110 A 1 
ATOM 839  N N   . SER A 0 111 . -62.958  -48.035 42.588  1.00 38.62 111 A 1 
ATOM 840  C CA  . SER A 0 111 . -62.029  -48.172 41.477  1.00 38.62 111 A 1 
ATOM 841  C C   . SER A 0 111 . -62.856  -48.311 40.211  1.00 38.62 111 A 1 
ATOM 842  C CB  . SER A 0 111 . -61.003  -49.295 41.690  1.00 38.62 111 A 1 
ATOM 843  O O   . SER A 0 111 . -63.202  -49.401 39.762  1.00 38.62 111 A 1 
ATOM 844  O OG  . SER A 0 111 . -61.602  -50.516 42.074  1.00 38.62 111 A 1 
ATOM 845  N N   . ALA A 0 112 . -63.189  -47.159 39.627  1.00 37.40 112 A 1 
ATOM 846  C CA  . ALA A 0 112 . -63.495  -47.069 38.208  1.00 37.40 112 A 1 
ATOM 847  C C   . ALA A 0 112 . -62.201  -47.382 37.436  1.00 37.40 112 A 1 
ATOM 848  C CB  . ALA A 0 112 . -64.084  -45.682 37.910  1.00 37.40 112 A 1 
ATOM 849  O O   . ALA A 0 112 . -61.530  -46.500 36.916  1.00 37.40 112 A 1 
ATOM 850  N N   . SER A 0 113 . -61.804  -48.654 37.467  1.00 37.50 113 A 1 
ATOM 851  C CA  . SER A 0 113 . -60.850  -49.224 36.536  1.00 37.50 113 A 1 
ATOM 852  C C   . SER A 0 113 . -61.641  -49.586 35.295  1.00 37.50 113 A 1 
ATOM 853  C CB  . SER A 0 113 . -60.160  -50.452 37.127  1.00 37.50 113 A 1 
ATOM 854  O O   . SER A 0 113 . -62.446  -50.516 35.305  1.00 37.50 113 A 1 
ATOM 855  O OG  . SER A 0 113 . -59.290  -51.045 36.183  1.00 37.50 113 A 1 
ATOM 856  N N   . ASP A 0 114 . -61.396  -48.808 34.254  1.00 34.79 114 A 1 
ATOM 857  C CA  . ASP A 0 114 . -61.627  -49.121 32.853  1.00 34.79 114 A 1 
ATOM 858  C C   . ASP A 0 114 . -61.536  -50.634 32.569  1.00 34.79 114 A 1 
ATOM 859  C CB  . ASP A 0 114 . -60.532  -48.365 32.058  1.00 34.79 114 A 1 
ATOM 860  O O   . ASP A 0 114 . -60.485  -51.257 32.746  1.00 34.79 114 A 1 
ATOM 861  C CG  . ASP A 0 114 . -61.062  -47.350 31.050  1.00 34.79 114 A 1 
ATOM 862  O OD1 . ASP A 0 114 . -62.242  -47.480 30.649  1.00 34.79 114 A 1 
ATOM 863  O OD2 . ASP A 0 114 . -60.261  -46.474 30.668  1.00 34.79 114 A 1 
ATOM 864  N N   . SER A 0 115 . -62.637  -51.250 32.136  1.00 35.70 115 A 1 
ATOM 865  C CA  . SER A 0 115 . -62.579  -52.498 31.369  1.00 35.70 115 A 1 
ATOM 866  C C   . SER A 0 115 . -63.906  -52.826 30.696  1.00 35.70 115 A 1 
ATOM 867  C CB  . SER A 0 115 . -62.097  -53.699 32.194  1.00 35.70 115 A 1 
ATOM 868  O O   . SER A 0 115 . -64.875  -53.275 31.308  1.00 35.70 115 A 1 
ATOM 869  O OG  . SER A 0 115 . -60.793  -54.022 31.758  1.00 35.70 115 A 1 
ATOM 870  N N   . TYR A 0 116 . -63.894  -52.625 29.382  1.00 34.67 116 A 1 
ATOM 871  C CA  . TYR A 0 116 . -64.744  -53.281 28.399  1.00 34.67 116 A 1 
ATOM 872  C C   . TYR A 0 116 . -64.765  -54.805 28.617  1.00 34.67 116 A 1 
ATOM 873  C CB  . TYR A 0 116 . -64.119  -52.992 27.021  1.00 34.67 116 A 1 
ATOM 874  O O   . TYR A 0 116 . -63.710  -55.431 28.656  1.00 34.67 116 A 1 
ATOM 875  C CG  . TYR A 0 116 . -64.497  -51.668 26.387  1.00 34.67 116 A 1 
ATOM 876  C CD1 . TYR A 0 116 . -65.370  -51.676 25.282  1.00 34.67 116 A 1 
ATOM 877  C CD2 . TYR A 0 116 . -63.973  -50.445 26.858  1.00 34.67 116 A 1 
ATOM 878  C CE1 . TYR A 0 116 . -65.728  -50.471 24.653  1.00 34.67 116 A 1 
ATOM 879  C CE2 . TYR A 0 116 . -64.333  -49.235 26.231  1.00 34.67 116 A 1 
ATOM 880  O OH  . TYR A 0 116 . -65.569  -48.093 24.510  1.00 34.67 116 A 1 
ATOM 881  C CZ  . TYR A 0 116 . -65.212  -49.249 25.126  1.00 34.67 116 A 1 
ATOM 882  N N   . GLY A 0 117 . -65.947  -55.432 28.690  1.00 38.63 117 A 1 
ATOM 883  C CA  . GLY A 0 117 . -66.011  -56.895 28.810  1.00 38.63 117 A 1 
ATOM 884  C C   . GLY A 0 117 . -67.398  -57.503 29.022  1.00 38.63 117 A 1 
ATOM 885  O O   . GLY A 0 117 . -67.739  -57.908 30.121  1.00 38.63 117 A 1 
ATOM 886  N N   . ASN A 0 118 . -68.181  -57.553 27.944  1.00 38.21 118 A 1 
ATOM 887  C CA  . ASN A 0 118 . -69.126  -58.610 27.544  1.00 38.21 118 A 1 
ATOM 888  C C   . ASN A 0 118 . -69.576  -59.687 28.577  1.00 38.21 118 A 1 
ATOM 889  C CB  . ASN A 0 118 . -68.443  -59.278 26.331  1.00 38.21 118 A 1 
ATOM 890  O O   . ASN A 0 118 . -68.810  -60.580 28.920  1.00 38.21 118 A 1 
ATOM 891  C CG  . ASN A 0 118 . -69.345  -60.179 25.511  1.00 38.21 118 A 1 
ATOM 892  N ND2 . ASN A 0 118 . -68.803  -60.797 24.489  1.00 38.21 118 A 1 
ATOM 893  O OD1 . ASN A 0 118 . -70.538  -60.301 25.730  1.00 38.21 118 A 1 
ATOM 894  N N   . GLY A 0 119 . -70.885  -59.696 28.879  1.00 35.25 119 A 1 
ATOM 895  C CA  . GLY A 0 119 . -71.717  -60.913 28.949  1.00 35.25 119 A 1 
ATOM 896  C C   . GLY A 0 119 . -71.676  -61.760 30.230  1.00 35.25 119 A 1 
ATOM 897  O O   . GLY A 0 119 . -70.748  -62.528 30.448  1.00 35.25 119 A 1 
ATOM 898  N N   . GLY A 0 120 . -72.757  -61.744 31.024  1.00 35.20 120 A 1 
ATOM 899  C CA  . GLY A 0 120 . -72.914  -62.709 32.122  1.00 35.20 120 A 1 
ATOM 900  C C   . GLY A 0 120 . -74.036  -62.403 33.110  1.00 35.20 120 A 1 
ATOM 901  O O   . GLY A 0 120 . -73.813  -61.856 34.181  1.00 35.20 120 A 1 
ATOM 902  N N   . TYR A 0 121 . -75.250  -62.785 32.740  1.00 34.67 121 A 1 
ATOM 903  C CA  . TYR A 0 121 . -76.491  -62.715 33.506  1.00 34.67 121 A 1 
ATOM 904  C C   . TYR A 0 121 . -76.418  -63.569 34.786  1.00 34.67 121 A 1 
ATOM 905  C CB  . TYR A 0 121 . -77.633  -63.212 32.583  1.00 34.67 121 A 1 
ATOM 906  O O   . TYR A 0 121 . -76.492  -64.791 34.708  1.00 34.67 121 A 1 
ATOM 907  C CG  . TYR A 0 121 . -77.487  -62.815 31.122  1.00 34.67 121 A 1 
ATOM 908  C CD1 . TYR A 0 121 . -78.144  -61.674 30.628  1.00 34.67 121 A 1 
ATOM 909  C CD2 . TYR A 0 121 . -76.635  -63.558 30.274  1.00 34.67 121 A 1 
ATOM 910  C CE1 . TYR A 0 121 . -77.926  -61.253 29.302  1.00 34.67 121 A 1 
ATOM 911  C CE2 . TYR A 0 121 . -76.382  -63.116 28.964  1.00 34.67 121 A 1 
ATOM 912  O OH  . TYR A 0 121 . -76.782  -61.545 27.208  1.00 34.67 121 A 1 
ATOM 913  C CZ  . TYR A 0 121 . -77.028  -61.964 28.475  1.00 34.67 121 A 1 
ATOM 914  N N   . TYR A 0 122 . -76.359  -62.940 35.962  1.00 38.88 122 A 1 
ATOM 915  C CA  . TYR A 0 122 . -76.766  -63.558 37.227  1.00 38.88 122 A 1 
ATOM 916  C C   . TYR A 0 122 . -77.591  -62.553 38.029  1.00 38.88 122 A 1 
ATOM 917  C CB  . TYR A 0 122 . -75.571  -64.109 38.017  1.00 38.88 122 A 1 
ATOM 918  O O   . TYR A 0 122 . -77.118  -61.485 38.411  1.00 38.88 122 A 1 
ATOM 919  C CG  . TYR A 0 122 . -74.964  -65.347 37.383  1.00 38.88 122 A 1 
ATOM 920  C CD1 . TYR A 0 122 . -75.594  -66.600 37.531  1.00 38.88 122 A 1 
ATOM 921  C CD2 . TYR A 0 122 . -73.805  -65.232 36.592  1.00 38.88 122 A 1 
ATOM 922  C CE1 . TYR A 0 122 . -75.068  -67.735 36.882  1.00 38.88 122 A 1 
ATOM 923  C CE2 . TYR A 0 122 . -73.275  -66.364 35.945  1.00 38.88 122 A 1 
ATOM 924  O OH  . TYR A 0 122 . -73.408  -68.711 35.456  1.00 38.88 122 A 1 
ATOM 925  C CZ  . TYR A 0 122 . -73.911  -67.616 36.085  1.00 38.88 122 A 1 
ATOM 926  N N   . GLY A 0 123 . -78.867  -62.889 38.220  1.00 32.53 123 A 1 
ATOM 927  C CA  . GLY A 0 123 . -79.828  -62.083 38.955  1.00 32.53 123 A 1 
ATOM 928  C C   . GLY A 0 123 . -79.505  -62.034 40.445  1.00 32.53 123 A 1 
ATOM 929  O O   . GLY A 0 123 . -79.524  -63.058 41.123  1.00 32.53 123 A 1 
ATOM 930  N N   . ALA A 0 124 . -79.282  -60.829 40.960  1.00 37.68 124 A 1 
ATOM 931  C CA  . ALA A 0 124 . -79.458  -60.529 42.372  1.00 37.68 124 A 1 
ATOM 932  C C   . ALA A 0 124 . -80.881  -59.986 42.548  1.00 37.68 124 A 1 
ATOM 933  C CB  . ALA A 0 124 . -78.361  -59.570 42.836  1.00 37.68 124 A 1 
ATOM 934  O O   . ALA A 0 124 . -81.236  -58.933 42.018  1.00 37.68 124 A 1 
ATOM 935  N N   . ALA A 0 125 . -81.713  -60.778 43.221  1.00 37.55 125 A 1 
ATOM 936  C CA  . ALA A 0 125 . -83.113  -60.496 43.486  1.00 37.55 125 A 1 
ATOM 937  C C   . ALA A 0 125 . -83.292  -59.134 44.176  1.00 37.55 125 A 1 
ATOM 938  C CB  . ALA A 0 125 . -83.664  -61.646 44.336  1.00 37.55 125 A 1 
ATOM 939  O O   . ALA A 0 125 . -82.629  -58.826 45.166  1.00 37.55 125 A 1 
ATOM 940  N N   . GLY A 0 126 . -84.215  -58.336 43.634  1.00 33.19 126 A 1 
ATOM 941  C CA  . GLY A 0 126 . -84.594  -57.033 44.158  1.00 33.19 126 A 1 
ATOM 942  C C   . GLY A 0 126 . -85.162  -57.135 45.569  1.00 33.19 126 A 1 
ATOM 943  O O   . GLY A 0 126 . -86.295  -57.567 45.769  1.00 33.19 126 A 1 
ATOM 944  N N   . ALA A 0 127 . -84.385  -56.678 46.547  1.00 31.83 127 A 1 
ATOM 945  C CA  . ALA A 0 127 . -84.884  -56.331 47.867  1.00 31.83 127 A 1 
ATOM 946  C C   . ALA A 0 127 . -85.435  -54.898 47.814  1.00 31.83 127 A 1 
ATOM 947  C CB  . ALA A 0 127 . -83.774  -56.552 48.901  1.00 31.83 127 A 1 
ATOM 948  O O   . ALA A 0 127 . -84.802  -53.942 48.251  1.00 31.83 127 A 1 
ATOM 949  N N   . SER A 0 128 . -86.620  -54.738 47.228  1.00 37.80 128 A 1 
ATOM 950  C CA  . SER A 0 128 . -87.364  -53.478 47.255  1.00 37.80 128 A 1 
ATOM 951  C C   . SER A 0 128 . -88.827  -53.757 47.578  1.00 37.80 128 A 1 
ATOM 952  C CB  . SER A 0 128 . -87.197  -52.696 45.939  1.00 37.80 128 A 1 
ATOM 953  O O   . SER A 0 128 . -89.608  -53.975 46.660  1.00 37.80 128 A 1 
ATOM 954  O OG  . SER A 0 128 . -87.658  -53.432 44.823  1.00 37.80 128 A 1 
ATOM 955  N N   . ALA A 0 129 . -89.175  -53.787 48.872  1.00 33.71 129 A 1 
ATOM 956  C CA  . ALA A 0 129 . -90.504  -53.441 49.410  1.00 33.71 129 A 1 
ATOM 957  C C   . ALA A 0 129 . -90.637  -53.816 50.903  1.00 33.71 129 A 1 
ATOM 958  C CB  . ALA A 0 129 . -91.654  -54.102 48.621  1.00 33.71 129 A 1 
ATOM 959  O O   . ALA A 0 129 . -91.248  -54.827 51.225  1.00 33.71 129 A 1 
ATOM 960  N N   . ALA A 0 130 . -90.098  -53.002 51.818  1.00 35.13 130 A 1 
ATOM 961  C CA  . ALA A 0 130 . -90.704  -52.752 53.137  1.00 35.13 130 A 1 
ATOM 962  C C   . ALA A 0 130 . -89.877  -51.724 53.929  1.00 35.13 130 A 1 
ATOM 963  C CB  . ALA A 0 130 . -90.869  -54.030 53.980  1.00 35.13 130 A 1 
ATOM 964  O O   . ALA A 0 130 . -88.822  -52.036 54.463  1.00 35.13 130 A 1 
ATOM 965  N N   . SER A 0 131 . -90.410  -50.503 54.025  1.00 35.66 131 A 1 
ATOM 966  C CA  . SER A 0 131 . -90.284  -49.607 55.183  1.00 35.66 131 A 1 
ATOM 967  C C   . SER A 0 131 . -88.876  -49.301 55.723  1.00 35.66 131 A 1 
ATOM 968  C CB  . SER A 0 131 . -91.206  -50.134 56.287  1.00 35.66 131 A 1 
ATOM 969  O O   . SER A 0 131 . -88.507  -49.727 56.813  1.00 35.66 131 A 1 
ATOM 970  O OG  . SER A 0 131 . -91.343  -49.155 57.288  1.00 35.66 131 A 1 
ATOM 971  N N   . GLY A 0 132 . -88.132  -48.455 55.010  1.00 35.31 132 A 1 
ATOM 972  C CA  . GLY A 0 132 . -86.890  -47.865 55.519  1.00 35.31 132 A 1 
ATOM 973  C C   . GLY A 0 132 . -86.392  -46.697 54.674  1.00 35.31 132 A 1 
ATOM 974  O O   . GLY A 0 132 . -85.197  -46.576 54.442  1.00 35.31 132 A 1 
ATOM 975  N N   . ALA A 0 133 . -87.295  -45.865 54.146  1.00 31.32 133 A 1 
ATOM 976  C CA  . ALA A 0 133 . -86.907  -44.653 53.429  1.00 31.32 133 A 1 
ATOM 977  C C   . ALA A 0 133 . -86.479  -43.583 54.447  1.00 31.32 133 A 1 
ATOM 978  C CB  . ALA A 0 133 . -88.055  -44.214 52.509  1.00 31.32 133 A 1 
ATOM 979  O O   . ALA A 0 133 . -87.251  -42.683 54.778  1.00 31.32 133 A 1 
ATOM 980  N N   . ALA A 0 134 . -85.263  -43.710 54.985  1.00 39.51 134 A 1 
ATOM 981  C CA  . ALA A 0 134 . -84.600  -42.605 55.662  1.00 39.51 134 A 1 
ATOM 982  C C   . ALA A 0 134 . -84.485  -41.462 54.643  1.00 39.51 134 A 1 
ATOM 983  C CB  . ALA A 0 134 . -83.241  -43.077 56.197  1.00 39.51 134 A 1 
ATOM 984  O O   . ALA A 0 134 . -83.769  -41.572 53.648  1.00 39.51 134 A 1 
ATOM 985  N N   . LYS A 0 135 . -85.277  -40.401 54.832  1.00 36.70 135 A 1 
ATOM 986  C CA  . LYS A 0 135 . -85.180  -39.165 54.052  1.00 36.70 135 A 1 
ATOM 987  C C   . LYS A 0 135 . -83.771  -38.608 54.255  1.00 36.70 135 A 1 
ATOM 988  C CB  . LYS A 0 135 . -86.224  -38.142 54.539  1.00 36.70 135 A 1 
ATOM 989  O O   . LYS A 0 135 . -83.499  -38.051 55.313  1.00 36.70 135 A 1 
ATOM 990  C CG  . LYS A 0 135 . -87.592  -38.240 53.853  1.00 36.70 135 A 1 
ATOM 991  C CD  . LYS A 0 135 . -88.511  -37.151 54.430  1.00 36.70 135 A 1 
ATOM 992  C CE  . LYS A 0 135 . -89.822  -37.030 53.649  1.00 36.70 135 A 1 
ATOM 993  N NZ  . LYS A 0 135 . -90.677  -35.960 54.223  1.00 36.70 135 A 1 
ATOM 994  N N   . GLY A 0 136 . -82.893  -38.790 53.271  1.00 37.71 136 A 1 
ATOM 995  C CA  . GLY A 0 136 . -81.565  -38.185 53.271  1.00 37.71 136 A 1 
ATOM 996  C C   . GLY A 0 136 . -81.702  -36.666 53.330  1.00 37.71 136 A 1 
ATOM 997  O O   . GLY A 0 136 . -82.274  -36.065 52.422  1.00 37.71 136 A 1 
ATOM 998  N N   . ALA A 0 137 . -81.243  -36.064 54.424  1.00 39.46 137 A 1 
ATOM 999  C CA  . ALA A 0 137 . -80.936  -34.646 54.455  1.00 39.46 137 A 1 
ATOM 1000 C C   . ALA A 0 137 . -79.596  -34.494 53.730  1.00 39.46 137 A 1 
ATOM 1001 C CB  . ALA A 0 137 . -80.904  -34.162 55.910  1.00 39.46 137 A 1 
ATOM 1002 O O   . ALA A 0 137 . -78.616  -35.118 54.121  1.00 39.46 137 A 1 
ATOM 1003 N N   . TYR A 0 138 . -79.606  -33.767 52.619  1.00 38.61 138 A 1 
ATOM 1004 C CA  . TYR A 0 138 . -78.404  -33.431 51.867  1.00 38.61 138 A 1 
ATOM 1005 C C   . TYR A 0 138 . -77.939  -32.063 52.359  1.00 38.61 138 A 1 
ATOM 1006 C CB  . TYR A 0 138 . -78.726  -33.395 50.361  1.00 38.61 138 A 1 
ATOM 1007 O O   . TYR A 0 138 . -78.742  -31.123 52.317  1.00 38.61 138 A 1 
ATOM 1008 C CG  . TYR A 0 138 . -79.337  -34.665 49.791  1.00 38.61 138 A 1 
ATOM 1009 C CD1 . TYR A 0 138 . -78.501  -35.729 49.407  1.00 38.61 138 A 1 
ATOM 1010 C CD2 . TYR A 0 138 . -80.735  -34.789 49.657  1.00 38.61 138 A 1 
ATOM 1011 C CE1 . TYR A 0 138 . -79.055  -36.919 48.898  1.00 38.61 138 A 1 
ATOM 1012 C CE2 . TYR A 0 138 . -81.297  -35.976 49.146  1.00 38.61 138 A 1 
ATOM 1013 O OH  . TYR A 0 138 . -80.994  -38.199 48.296  1.00 38.61 138 A 1 
ATOM 1014 C CZ  . TYR A 0 138 . -80.457  -37.044 48.771  1.00 38.61 138 A 1 
ATOM 1015 N N   . ASP A 0 139 . -76.680  -31.942 52.767  1.00 45.47 139 A 1 
ATOM 1016 C CA  . ASP A 0 139 . -75.980  -30.674 52.594  1.00 45.47 139 A 1 
ATOM 1017 C C   . ASP A 0 139 . -75.919  -30.399 51.078  1.00 45.47 139 A 1 
ATOM 1018 C CB  . ASP A 0 139 . -74.605  -30.683 53.291  1.00 45.47 139 A 1 
ATOM 1019 O O   . ASP A 0 139 . -75.763  -31.292 50.242  1.00 45.47 139 A 1 
ATOM 1020 C CG  . ASP A 0 139 . -73.790  -31.967 53.087  1.00 45.47 139 A 1 
ATOM 1021 O OD1 . ASP A 0 139 . -73.946  -32.604 52.015  1.00 45.47 139 A 1 
ATOM 1022 O OD2 . ASP A 0 139 . -73.146  -32.390 54.070  1.00 45.47 139 A 1 
ATOM 1023 N N   . ASN A 0 140 . -76.251  -29.176 50.677  1.00 48.50 140 A 1 
ATOM 1024 C CA  . ASN A 0 140 . -76.160  -28.764 49.277  1.00 48.50 140 A 1 
ATOM 1025 C C   . ASN A 0 140 . -75.345  -27.490 49.252  1.00 48.50 140 A 1 
ATOM 1026 C CB  . ASN A 0 140 . -77.538  -28.567 48.622  1.00 48.50 140 A 1 
ATOM 1027 O O   . ASN A 0 140 . -75.904  -26.395 49.115  1.00 48.50 140 A 1 
ATOM 1028 C CG  . ASN A 0 140 . -78.228  -29.847 48.211  1.00 48.50 140 A 1 
ATOM 1029 N ND2 . ASN A 0 140 . -79.348  -30.143 48.817  1.00 48.50 140 A 1 
ATOM 1030 O OD1 . ASN A 0 140 . -77.877  -30.546 47.273  1.00 48.50 140 A 1 
ATOM 1031 N N   . ASP A 0 141 . -74.041  -27.658 49.379  1.00 56.43 141 A 1 
ATOM 1032 C CA  . ASP A 0 141 . -73.115  -26.561 49.218  1.00 56.43 141 A 1 
ATOM 1033 C C   . ASP A 0 141 . -73.094  -26.155 47.740  1.00 56.43 141 A 1 
ATOM 1034 C CB  . ASP A 0 141 . -71.759  -26.935 49.822  1.00 56.43 141 A 1 
ATOM 1035 O O   . ASP A 0 141 . -73.073  -26.962 46.801  1.00 56.43 141 A 1 
ATOM 1036 C CG  . ASP A 0 141 . -71.859  -27.140 51.339  1.00 56.43 141 A 1 
ATOM 1037 O OD1 . ASP A 0 141 . -72.718  -26.467 51.960  1.00 56.43 141 A 1 
ATOM 1038 O OD2 . ASP A 0 141 . -71.101  -27.979 51.857  1.00 56.43 141 A 1 
ATOM 1039 N N   . VAL A 0 142 . -73.245  -24.852 47.518  1.00 55.34 142 A 1 
ATOM 1040 C CA  . VAL A 0 142 . -73.207  -24.247 46.188  1.00 55.34 142 A 1 
ATOM 1041 C C   . VAL A 0 142 . -72.142  -23.174 46.226  1.00 55.34 142 A 1 
ATOM 1042 C CB  . VAL A 0 142 . -74.570  -23.677 45.750  1.00 55.34 142 A 1 
ATOM 1043 O O   . VAL A 0 142 . -72.251  -22.211 46.988  1.00 55.34 142 A 1 
ATOM 1044 C CG1 . VAL A 0 142 . -74.492  -23.131 44.314  1.00 55.34 142 A 1 
ATOM 1045 C CG2 . VAL A 0 142 . -75.685  -24.733 45.777  1.00 55.34 142 A 1 
ATOM 1046 N N   . TRP A 0 143 . -71.135  -23.319 45.370  1.00 69.39 143 A 1 
ATOM 1047 C CA  . TRP A 0 143 . -70.041  -22.364 45.270  1.00 69.39 143 A 1 
ATOM 1048 C C   . TRP A 0 143 . -69.858  -21.862 43.836  1.00 69.39 143 A 1 
ATOM 1049 C CB  . TRP A 0 143 . -68.769  -22.967 45.876  1.00 69.39 143 A 1 
ATOM 1050 O O   . TRP A 0 143 . -70.118  -22.564 42.851  1.00 69.39 143 A 1 
ATOM 1051 C CG  . TRP A 0 143 . -68.224  -24.178 45.183  1.00 69.39 143 A 1 
ATOM 1052 C CD1 . TRP A 0 143 . -68.447  -25.464 45.541  1.00 69.39 143 A 1 
ATOM 1053 C CD2 . TRP A 0 143 . -67.348  -24.234 44.018  1.00 69.39 143 A 1 
ATOM 1054 C CE2 . TRP A 0 143 . -67.058  -25.602 43.734  1.00 69.39 143 A 1 
ATOM 1055 C CE3 . TRP A 0 143 . -66.775  -23.262 43.168  1.00 69.39 143 A 1 
ATOM 1056 N NE1 . TRP A 0 143 . -67.755  -26.306 44.696  1.00 69.39 143 A 1 
ATOM 1057 C CH2 . TRP A 0 143 . -65.695  -24.988 41.823  1.00 69.39 143 A 1 
ATOM 1058 C CZ2 . TRP A 0 143 . -66.230  -25.980 42.664  1.00 69.39 143 A 1 
ATOM 1059 C CZ3 . TRP A 0 143 . -65.976  -23.633 42.070  1.00 69.39 143 A 1 
ATOM 1060 N N   . ALA A 0 144 . -69.393  -20.619 43.724  1.00 60.88 144 A 1 
ATOM 1061 C CA  . ALA A 0 144 . -69.006  -19.988 42.469  1.00 60.88 144 A 1 
ATOM 1062 C C   . ALA A 0 144 . -67.603  -19.384 42.606  1.00 60.88 144 A 1 
ATOM 1063 C CB  . ALA A 0 144 . -70.053  -18.935 42.086  1.00 60.88 144 A 1 
ATOM 1064 O O   . ALA A 0 144 . -67.310  -18.706 43.593  1.00 60.88 144 A 1 
ATOM 1065 N N   . LYS A 0 145 . -66.747  -19.624 41.608  1.00 67.68 145 A 1 
ATOM 1066 C CA  . LYS A 0 145 . -65.440  -18.970 41.455  1.00 67.68 145 A 1 
ATOM 1067 C C   . LYS A 0 145 . -65.488  -18.081 40.220  1.00 67.68 145 A 1 
ATOM 1068 C CB  . LYS A 0 145 . -64.307  -20.003 41.349  1.00 67.68 145 A 1 
ATOM 1069 O O   . LYS A 0 145 . -65.825  -18.550 39.133  1.00 67.68 145 A 1 
ATOM 1070 C CG  . LYS A 0 145 . -64.038  -20.723 42.678  1.00 67.68 145 A 1 
ATOM 1071 C CD  . LYS A 0 145 . -62.980  -21.823 42.502  1.00 67.68 145 A 1 
ATOM 1072 C CE  . LYS A 0 145 . -62.880  -22.669 43.776  1.00 67.68 145 A 1 
ATOM 1073 N NZ  . LYS A 0 145 . -61.937  -23.803 43.605  1.00 67.68 145 A 1 
ATOM 1074 N N   . GLN A 0 146 . -65.173  -16.810 40.406  1.00 70.25 146 A 1 
ATOM 1075 C CA  . GLN A 0 146 . -65.063  -15.813 39.352  1.00 70.25 146 A 1 
ATOM 1076 C C   . GLN A 0 146 . -63.650  -15.239 39.405  1.00 70.25 146 A 1 
ATOM 1077 C CB  . GLN A 0 146 . -66.129  -14.725 39.551  1.00 70.25 146 A 1 
ATOM 1078 O O   . GLN A 0 146 . -63.193  -14.835 40.473  1.00 70.25 146 A 1 
ATOM 1079 C CG  . GLN A 0 146 . -67.553  -15.277 39.372  1.00 70.25 146 A 1 
ATOM 1080 C CD  . GLN A 0 146 . -68.649  -14.268 39.696  1.00 70.25 146 A 1 
ATOM 1081 N NE2 . GLN A 0 146 . -69.868  -14.721 39.906  1.00 70.25 146 A 1 
ATOM 1082 O OE1 . GLN A 0 146 . -68.464  -13.071 39.788  1.00 70.25 146 A 1 
ATOM 1083 N N   . ALA A 0 147 . -62.958  -15.239 38.274  1.00 68.17 147 A 1 
ATOM 1084 C CA  . ALA A 0 147 . -61.667  -14.586 38.117  1.00 68.17 147 A 1 
ATOM 1085 C C   . ALA A 0 147 . -61.751  -13.627 36.932  1.00 68.17 147 A 1 
ATOM 1086 C CB  . ALA A 0 147 . -60.568  -15.640 37.951  1.00 68.17 147 A 1 
ATOM 1087 O O   . ALA A 0 147 . -62.308  -13.984 35.892  1.00 68.17 147 A 1 
ATOM 1088 N N   . TYR A 0 148 . -61.220  -12.424 37.110  1.00 71.43 148 A 1 
ATOM 1089 C CA  . TYR A 0 148 . -61.125  -11.399 36.079  1.00 71.43 148 A 1 
ATOM 1090 C C   . TYR A 0 148 . -59.722  -10.804 36.114  1.00 71.43 148 A 1 
ATOM 1091 C CB  . TYR A 0 148 . -62.193  -10.318 36.300  1.00 71.43 148 A 1 
ATOM 1092 O O   . TYR A 0 148 . -59.218  -10.501 37.198  1.00 71.43 148 A 1 
ATOM 1093 C CG  . TYR A 0 148 . -63.620  -10.811 36.144  1.00 71.43 148 A 1 
ATOM 1094 C CD1 . TYR A 0 148 . -64.172  -10.944 34.856  1.00 71.43 148 A 1 
ATOM 1095 C CD2 . TYR A 0 148 . -64.388  -11.147 37.277  1.00 71.43 148 A 1 
ATOM 1096 C CE1 . TYR A 0 148 . -65.486  -11.421 34.695  1.00 71.43 148 A 1 
ATOM 1097 C CE2 . TYR A 0 148 . -65.709  -11.613 37.122  1.00 71.43 148 A 1 
ATOM 1098 O OH  . TYR A 0 148 . -67.518  -12.239 35.674  1.00 71.43 148 A 1 
ATOM 1099 C CZ  . TYR A 0 148 . -66.254  -11.762 35.830  1.00 71.43 148 A 1 
ATOM 1100 N N   . GLY A 0 149 . -59.124  -10.638 34.941  1.00 74.94 149 A 1 
ATOM 1101 C CA  . GLY A 0 149 . -57.822  -10.012 34.756  1.00 74.94 149 A 1 
ATOM 1102 C C   . GLY A 0 149 . -57.882  -8.919  33.695  1.00 74.94 149 A 1 
ATOM 1103 O O   . GLY A 0 149 . -58.767  -8.923  32.831  1.00 74.94 149 A 1 
ATOM 1104 N N   . GLN A 0 150 . -56.988  -7.949  33.820  1.00 75.74 150 A 1 
ATOM 1105 C CA  . GLN A 0 150 . -56.689  -6.954  32.798  1.00 75.74 150 A 1 
ATOM 1106 C C   . GLN A 0 150 . -55.180  -6.952  32.632  1.00 75.74 150 A 1 
ATOM 1107 C CB  . GLN A 0 150 . -57.180  -5.556  33.209  1.00 75.74 150 A 1 
ATOM 1108 O O   . GLN A 0 150 . -54.481  -6.664  33.606  1.00 75.74 150 A 1 
ATOM 1109 C CG  . GLN A 0 150 . -58.688  -5.518  33.465  1.00 75.74 150 A 1 
ATOM 1110 C CD  . GLN A 0 150 . -59.213  -4.158  33.905  1.00 75.74 150 A 1 
ATOM 1111 N NE2 . GLN A 0 150 . -60.459  -4.102  34.324  1.00 75.74 150 A 1 
ATOM 1112 O OE1 . GLN A 0 150 . -58.581  -3.114  33.904  1.00 75.74 150 A 1 
ATOM 1113 N N   . ASP A 0 151 . -54.745  -7.290  31.433  1.00 73.00 151 A 1 
ATOM 1114 C CA  . ASP A 0 151 . -53.378  -7.187  30.961  1.00 73.00 151 A 1 
ATOM 1115 C C   . ASP A 0 151 . -53.147  -5.792  30.392  1.00 73.00 151 A 1 
ATOM 1116 C CB  . ASP A 0 151 . -52.981  -8.314  29.972  1.00 73.00 151 A 1 
ATOM 1117 O O   . ASP A 0 151 . -54.002  -5.218  29.710  1.00 73.00 151 A 1 
ATOM 1118 C CG  . ASP A 0 151 . -54.125  -9.073  29.280  1.00 73.00 151 A 1 
ATOM 1119 O OD1 . ASP A 0 151 . -55.256  -8.536  29.165  1.00 73.00 151 A 1 
ATOM 1120 O OD2 . ASP A 0 151 . -53.977  -10.297 29.068  1.00 73.00 151 A 1 
ATOM 1121 N N   . TYR A 0 152 . -52.018  -5.197  30.761  1.00 75.76 152 A 1 
ATOM 1122 C CA  . TYR A 0 152 . -51.600  -3.888  30.264  1.00 75.76 152 A 1 
ATOM 1123 C C   . TYR A 0 152 . -50.132  -3.961  29.865  1.00 75.76 152 A 1 
ATOM 1124 C CB  . TYR A 0 152 . -51.871  -2.771  31.287  1.00 75.76 152 A 1 
ATOM 1125 O O   . TYR A 0 152 . -49.272  -3.370  30.519  1.00 75.76 152 A 1 
ATOM 1126 C CG  . TYR A 0 152 . -53.328  -2.419  31.519  1.00 75.76 152 A 1 
ATOM 1127 C CD1 . TYR A 0 152 . -54.027  -1.627  30.587  1.00 75.76 152 A 1 
ATOM 1128 C CD2 . TYR A 0 152 . -53.978  -2.884  32.677  1.00 75.76 152 A 1 
ATOM 1129 C CE1 . TYR A 0 152 . -55.379  -1.295  30.811  1.00 75.76 152 A 1 
ATOM 1130 C CE2 . TYR A 0 152 . -55.328  -2.560  32.905  1.00 75.76 152 A 1 
ATOM 1131 O OH  . TYR A 0 152 . -57.350  -1.497  32.177  1.00 75.76 152 A 1 
ATOM 1132 C CZ  . TYR A 0 152 . -56.032  -1.774  31.966  1.00 75.76 152 A 1 
ATOM 1133 N N   . ASP A 0 153 . -49.876  -4.657  28.764  1.00 77.48 153 A 1 
ATOM 1134 C CA  . ASP A 0 153 . -48.544  -4.793  28.196  1.00 77.48 153 A 1 
ATOM 1135 C C   . ASP A 0 153 . -48.233  -3.596  27.299  1.00 77.48 153 A 1 
ATOM 1136 C CB  . ASP A 0 153 . -48.424  -6.108  27.414  1.00 77.48 153 A 1 
ATOM 1137 O O   . ASP A 0 153 . -48.914  -3.322  26.307  1.00 77.48 153 A 1 
ATOM 1138 C CG  . ASP A 0 153 . -48.087  -7.326  28.272  1.00 77.48 153 A 1 
ATOM 1139 O OD1 . ASP A 0 153 . -47.998  -7.172  29.501  1.00 77.48 153 A 1 
ATOM 1140 O OD2 . ASP A 0 153 . -47.754  -8.361  27.637  1.00 77.48 153 A 1 
ATOM 1141 N N   . SER A 0 154 . -47.163  -2.875  27.620  1.00 79.40 154 A 1 
ATOM 1142 C CA  . SER A 0 154 . -46.580  -1.868  26.732  1.00 79.40 154 A 1 
ATOM 1143 C C   . SER A 0 154 . -45.200  -2.330  26.298  1.00 79.40 154 A 1 
ATOM 1144 C CB  . SER A 0 154 . -46.543  -0.498  27.405  1.00 79.40 154 A 1 
ATOM 1145 O O   . SER A 0 154 . -44.278  -2.416  27.109  1.00 79.40 154 A 1 
ATOM 1146 O OG  . SER A 0 154 . -47.869  -0.111  27.711  1.00 79.40 154 A 1 
ATOM 1147 N N   . ARG A 0 155 . -45.068  -2.632  25.005  1.00 81.14 155 A 1 
ATOM 1148 C CA  . ARG A 0 155 . -43.817  -3.061  24.380  1.00 81.14 155 A 1 
ATOM 1149 C C   . ARG A 0 155 . -43.387  -2.032  23.366  1.00 81.14 155 A 1 
ATOM 1150 C CB  . ARG A 0 155 . -43.968  -4.438  23.734  1.00 81.14 155 A 1 
ATOM 1151 O O   . ARG A 0 155 . -44.095  -1.785  22.396  1.00 81.14 155 A 1 
ATOM 1152 C CG  . ARG A 0 155 . -44.163  -5.494  24.812  1.00 81.14 155 A 1 
ATOM 1153 C CD  . ARG A 0 155 . -44.373  -6.880  24.213  1.00 81.14 155 A 1 
ATOM 1154 N NE  . ARG A 0 155 . -44.899  -7.798  25.232  1.00 81.14 155 A 1 
ATOM 1155 N NH1 . ARG A 0 155 . -45.197  -9.618  23.887  1.00 81.14 155 A 1 
ATOM 1156 N NH2 . ARG A 0 155 . -46.038  -9.628  25.959  1.00 81.14 155 A 1 
ATOM 1157 C CZ  . ARG A 0 155 . -45.372  -9.009  25.031  1.00 81.14 155 A 1 
ATOM 1158 N N   . TRP A 0 156 . -42.210  -1.475  23.564  1.00 87.37 156 A 1 
ATOM 1159 C CA  . TRP A 0 156 . -41.638  -0.503  22.651  1.00 87.37 156 A 1 
ATOM 1160 C C   . TRP A 0 156 . -40.216  -0.906  22.295  1.00 87.37 156 A 1 
ATOM 1161 C CB  . TRP A 0 156 . -41.722  0.882   23.290  1.00 87.37 156 A 1 
ATOM 1162 O O   . TRP A 0 156 . -39.495  -1.445  23.136  1.00 87.37 156 A 1 
ATOM 1163 C CG  . TRP A 0 156 . -41.018  1.944   22.520  1.00 87.37 156 A 1 
ATOM 1164 C CD1 . TRP A 0 156 . -41.539  2.666   21.507  1.00 87.37 156 A 1 
ATOM 1165 C CD2 . TRP A 0 156 . -39.627  2.345   22.630  1.00 87.37 156 A 1 
ATOM 1166 C CE2 . TRP A 0 156 . -39.389  3.374   21.678  1.00 87.37 156 A 1 
ATOM 1167 C CE3 . TRP A 0 156 . -38.542  1.928   23.428  1.00 87.37 156 A 1 
ATOM 1168 N NE1 . TRP A 0 156 . -40.575  3.506   20.990  1.00 87.37 156 A 1 
ATOM 1169 C CH2 . TRP A 0 156 . -37.093  3.593   22.406  1.00 87.37 156 A 1 
ATOM 1170 C CZ2 . TRP A 0 156 . -38.155  4.021   21.582  1.00 87.37 156 A 1 
ATOM 1171 C CZ3 . TRP A 0 156 . -37.283  2.537   23.308  1.00 87.37 156 A 1 
ATOM 1172 N N   . GLY A 0 157 . -39.799  -0.618  21.066  1.00 84.43 157 A 1 
ATOM 1173 C CA  . GLY A 0 157 . -38.429  -0.863  20.658  1.00 84.43 157 A 1 
ATOM 1174 C C   . GLY A 0 157 . -37.927  0.025   19.530  1.00 84.43 157 A 1 
ATOM 1175 O O   . GLY A 0 157 . -38.689  0.601   18.748  1.00 84.43 157 A 1 
ATOM 1176 N N   . LYS A 0 158 . -36.601  0.121   19.480  1.00 85.46 158 A 1 
ATOM 1177 C CA  . LYS A 0 158 . -35.796  0.732   18.425  1.00 85.46 158 A 1 
ATOM 1178 C C   . LYS A 0 158 . -34.835  -0.308  17.889  1.00 85.46 158 A 1 
ATOM 1179 C CB  . LYS A 0 158 . -34.981  1.899   18.989  1.00 85.46 158 A 1 
ATOM 1180 O O   . LYS A 0 158 . -34.076  -0.864  18.677  1.00 85.46 158 A 1 
ATOM 1181 C CG  . LYS A 0 158 . -35.820  3.164   19.050  1.00 85.46 158 A 1 
ATOM 1182 C CD  . LYS A 0 158 . -35.029  4.291   19.713  1.00 85.46 158 A 1 
ATOM 1183 C CE  . LYS A 0 158 . -35.875  5.564   19.687  1.00 85.46 158 A 1 
ATOM 1184 N NZ  . LYS A 0 158 . -35.806  6.317   20.955  1.00 85.46 158 A 1 
ATOM 1185 N N   . SER A 0 159 . -34.814  -0.484  16.578  1.00 84.65 159 A 1 
ATOM 1186 C CA  . SER A 0 159 . -33.820  -1.308  15.901  1.00 84.65 159 A 1 
ATOM 1187 C C   . SER A 0 159 . -33.101  -0.500  14.823  1.00 84.65 159 A 1 
ATOM 1188 C CB  . SER A 0 159 . -34.432  -2.608  15.377  1.00 84.65 159 A 1 
ATOM 1189 O O   . SER A 0 159 . -33.710  0.277   14.079  1.00 84.65 159 A 1 
ATOM 1190 O OG  . SER A 0 159 . -35.526  -2.358  14.519  1.00 84.65 159 A 1 
ATOM 1191 N N   . TYR A 0 160 . -31.782  -0.647  14.756  1.00 80.99 160 A 1 
ATOM 1192 C CA  . TYR A 0 160 . -30.983  -0.220  13.611  1.00 80.99 160 A 1 
ATOM 1193 C C   . TYR A 0 160 . -30.555  -1.481  12.885  1.00 80.99 160 A 1 
ATOM 1194 C CB  . TYR A 0 160 . -29.737  0.593   14.009  1.00 80.99 160 A 1 
ATOM 1195 O O   . TYR A 0 160 . -29.936  -2.348  13.500  1.00 80.99 160 A 1 
ATOM 1196 C CG  . TYR A 0 160 . -29.990  1.885   14.760  1.00 80.99 160 A 1 
ATOM 1197 C CD1 . TYR A 0 160 . -29.826  3.142   14.150  1.00 80.99 160 A 1 
ATOM 1198 C CD2 . TYR A 0 160 . -30.378  1.814   16.099  1.00 80.99 160 A 1 
ATOM 1199 C CE1 . TYR A 0 160 . -30.042  4.317   14.900  1.00 80.99 160 A 1 
ATOM 1200 C CE2 . TYR A 0 160 . -30.575  2.970   16.870  1.00 80.99 160 A 1 
ATOM 1201 O OH  . TYR A 0 160 . -30.625  5.357   16.992  1.00 80.99 160 A 1 
ATOM 1202 C CZ  . TYR A 0 160 . -30.405  4.231   16.263  1.00 80.99 160 A 1 
ATOM 1203 N N   . ASP A 0 161 . -30.829  -1.554  11.588  1.00 81.21 161 A 1 
ATOM 1204 C CA  . ASP A 0 161 . -30.236  -2.599  10.760  1.00 81.21 161 A 1 
ATOM 1205 C C   . ASP A 0 161 . -28.739  -2.322  10.538  1.00 81.21 161 A 1 
ATOM 1206 C CB  . ASP A 0 161 . -30.949  -2.693  9.409   1.00 81.21 161 A 1 
ATOM 1207 O O   . ASP A 0 161 . -28.192  -1.294  10.958  1.00 81.21 161 A 1 
ATOM 1208 C CG  . ASP A 0 161 . -32.396  -3.164  9.443   1.00 81.21 161 A 1 
ATOM 1209 O OD1 . ASP A 0 161 . -32.825  -3.761  10.447  1.00 81.21 161 A 1 
ATOM 1210 O OD2 . ASP A 0 161 . -33.055  -2.940  8.400   1.00 81.21 161 A 1 
ATOM 1211 N N   . ALA A 0 162 . -28.076  -3.224  9.814   1.00 83.75 162 A 1 
ATOM 1212 C CA  . ALA A 0 162 . -26.647  -3.157  9.574   1.00 83.75 162 A 1 
ATOM 1213 C C   . ALA A 0 162 . -26.200  -1.797  9.005   1.00 83.75 162 A 1 
ATOM 1214 C CB  . ALA A 0 162 . -26.228  -4.324  8.675   1.00 83.75 162 A 1 
ATOM 1215 O O   . ALA A 0 162 . -26.743  -1.264  8.024   1.00 83.75 162 A 1 
ATOM 1216 N N   . VAL A 0 163 . -25.141  -1.253  9.603   1.00 87.57 163 A 1 
ATOM 1217 C CA  . VAL A 0 163 . -24.453  -0.051  9.128   1.00 87.57 163 A 1 
ATOM 1218 C C   . VAL A 0 163 . -23.039  -0.405  8.688   1.00 87.57 163 A 1 
ATOM 1219 C CB  . VAL A 0 163 . -24.489  1.110   10.141  1.00 87.57 163 A 1 
ATOM 1220 O O   . VAL A 0 163 . -22.311  -1.120  9.372   1.00 87.57 163 A 1 
ATOM 1221 C CG1 . VAL A 0 163 . -25.921  1.598   10.378  1.00 87.57 163 A 1 
ATOM 1222 C CG2 . VAL A 0 163 . -23.864  0.776   11.495  1.00 87.57 163 A 1 
ATOM 1223 N N   . SER A 0 164 . -22.626  0.121   7.534   1.00 91.86 164 A 1 
ATOM 1224 C CA  . SER A 0 164 . -21.278  -0.078  6.997   1.00 91.86 164 A 1 
ATOM 1225 C C   . SER A 0 164 . -20.667  1.248   6.573   1.00 91.86 164 A 1 
ATOM 1226 C CB  . SER A 0 164 . -21.274  -1.079  5.840   1.00 91.86 164 A 1 
ATOM 1227 O O   . SER A 0 164 . -21.274  2.047   5.853   1.00 91.86 164 A 1 
ATOM 1228 O OG  . SER A 0 164 . -19.955  -1.342  5.388   1.00 91.86 164 A 1 
ATOM 1229 N N   . ALA A 0 165 . -19.430  1.482   6.996   1.00 92.75 165 A 1 
ATOM 1230 C CA  . ALA A 0 165 . -18.632  2.630   6.607   1.00 92.75 165 A 1 
ATOM 1231 C C   . ALA A 0 165 . -17.283  2.161   6.070   1.00 92.75 165 A 1 
ATOM 1232 C CB  . ALA A 0 165 . -18.488  3.586   7.794   1.00 92.75 165 A 1 
ATOM 1233 O O   . ALA A 0 165 . -16.576  1.391   6.715   1.00 92.75 165 A 1 
ATOM 1234 N N   . LYS A 0 166 . -16.892  2.657   4.892   1.00 96.39 166 A 1 
ATOM 1235 C CA  . LYS A 0 166 . -15.600  2.335   4.268   1.00 96.39 166 A 1 
ATOM 1236 C C   . LYS A 0 166 . -14.881  3.609   3.863   1.00 96.39 166 A 1 
ATOM 1237 C CB  . LYS A 0 166 . -15.743  1.331   3.107   1.00 96.39 166 A 1 
ATOM 1238 O O   . LYS A 0 166 . -15.494  4.520   3.304   1.00 96.39 166 A 1 
ATOM 1239 C CG  . LYS A 0 166 . -16.488  0.068   3.562   1.00 96.39 166 A 1 
ATOM 1240 C CD  . LYS A 0 166 . -16.737  -0.984  2.477   1.00 96.39 166 A 1 
ATOM 1241 C CE  . LYS A 0 166 . -17.527  -2.076  3.211   1.00 96.39 166 A 1 
ATOM 1242 N NZ  . LYS A 0 166 . -18.076  -3.140  2.347   1.00 96.39 166 A 1 
ATOM 1243 N N   . SER A 0 167 . -13.584  3.661   4.135   1.00 96.91 167 A 1 
ATOM 1244 C CA  . SER A 0 167 . -12.687  4.739   3.728   1.00 96.91 167 A 1 
ATOM 1245 C C   . SER A 0 167 . -11.509  4.143   2.977   1.00 96.91 167 A 1 
ATOM 1246 C CB  . SER A 0 167 . -12.203  5.542   4.937   1.00 96.91 167 A 1 
ATOM 1247 O O   . SER A 0 167 . -10.923  3.170   3.441   1.00 96.91 167 A 1 
ATOM 1248 O OG  . SER A 0 167 . -11.665  6.793   4.542   1.00 96.91 167 A 1 
ATOM 1249 N N   . TYR A 0 168 . -11.175  4.734   1.838   1.00 96.16 168 A 1 
ATOM 1250 C CA  . TYR A 0 168 . -10.031  4.369   1.015   1.00 96.16 168 A 1 
ATOM 1251 C C   . TYR A 0 168 . -9.246   5.637   0.721   1.00 96.16 168 A 1 
ATOM 1252 C CB  . TYR A 0 168 . -10.490  3.703   -0.287  1.00 96.16 168 A 1 
ATOM 1253 O O   . TYR A 0 168 . -9.749   6.519   0.021   1.00 96.16 168 A 1 
ATOM 1254 C CG  . TYR A 0 168 . -11.344  2.469   -0.094  1.00 96.16 168 A 1 
ATOM 1255 C CD1 . TYR A 0 168 . -10.727  1.220   0.092   1.00 96.16 168 A 1 
ATOM 1256 C CD2 . TYR A 0 168 . -12.749  2.577   -0.078  1.00 96.16 168 A 1 
ATOM 1257 C CE1 . TYR A 0 168 . -11.511  0.070   0.290   1.00 96.16 168 A 1 
ATOM 1258 C CE2 . TYR A 0 168 . -13.540  1.427   0.106   1.00 96.16 168 A 1 
ATOM 1259 O OH  . TYR A 0 168 . -13.676  -0.940  0.482   1.00 96.16 168 A 1 
ATOM 1260 C CZ  . TYR A 0 168 . -12.919  0.173   0.294   1.00 96.16 168 A 1 
ATOM 1261 N N   . ASP A 0 169 . -8.040   5.710   1.256   1.00 96.97 169 A 1 
ATOM 1262 C CA  . ASP A 0 169 . -7.080   6.758   0.962   1.00 96.97 169 A 1 
ATOM 1263 C C   . ASP A 0 169 . -5.922   6.128   0.189   1.00 96.97 169 A 1 
ATOM 1264 C CB  . ASP A 0 169 . -6.643   7.476   2.246   1.00 96.97 169 A 1 
ATOM 1265 O O   . ASP A 0 169 . -5.503   5.010   0.481   1.00 96.97 169 A 1 
ATOM 1266 C CG  . ASP A 0 169 . -7.807   8.159   2.984   1.00 96.97 169 A 1 
ATOM 1267 O OD1 . ASP A 0 169 . -8.702   8.739   2.324   1.00 96.97 169 A 1 
ATOM 1268 O OD2 . ASP A 0 169 . -7.810   8.153   4.237   1.00 96.97 169 A 1 
ATOM 1269 N N   . ASN A 0 170 . -5.453   6.808   -0.847  1.00 96.56 170 A 1 
ATOM 1270 C CA  . ASN A 0 170 . -4.407   6.294   -1.714  1.00 96.56 170 A 1 
ATOM 1271 C C   . ASN A 0 170 . -3.541   7.447   -2.216  1.00 96.56 170 A 1 
ATOM 1272 C CB  . ASN A 0 170 . -5.082   5.501   -2.839  1.00 96.56 170 A 1 
ATOM 1273 O O   . ASN A 0 170 . -4.073   8.389   -2.811  1.00 96.56 170 A 1 
ATOM 1274 C CG  . ASN A 0 170 . -4.056   4.832   -3.714  1.00 96.56 170 A 1 
ATOM 1275 N ND2 . ASN A 0 170 . -3.869   5.345   -4.899  1.00 96.56 170 A 1 
ATOM 1276 O OD1 . ASN A 0 170 . -3.449   3.849   -3.334  1.00 96.56 170 A 1 
ATOM 1277 N N   . GLU A 0 171 . -2.239   7.373   -1.974  1.00 97.45 171 A 1 
ATOM 1278 C CA  . GLU A 0 171 . -1.242   8.350   -2.399  1.00 97.45 171 A 1 
ATOM 1279 C C   . GLU A 0 171 . -0.201   7.677   -3.281  1.00 97.45 171 A 1 
ATOM 1280 C CB  . GLU A 0 171 . -0.568   9.025   -1.197  1.00 97.45 171 A 1 
ATOM 1281 O O   . GLU A 0 171 . 0.406    6.692   -2.877  1.00 97.45 171 A 1 
ATOM 1282 C CG  . GLU A 0 171 . -1.579   9.860   -0.399  1.00 97.45 171 A 1 
ATOM 1283 C CD  . GLU A 0 171 . -0.943   10.782  0.649   1.00 97.45 171 A 1 
ATOM 1284 O OE1 . GLU A 0 171 . -1.710   11.212  1.547   1.00 97.45 171 A 1 
ATOM 1285 O OE2 . GLU A 0 171 . 0.221    11.205  0.457   1.00 97.45 171 A 1 
ATOM 1286 N N   . ASN A 0 172 . -0.003   8.219   -4.481  1.00 97.31 172 A 1 
ATOM 1287 C CA  . ASN A 0 172 . 0.889    7.647   -5.477  1.00 97.31 172 A 1 
ATOM 1288 C C   . ASN A 0 172 . 1.834    8.728   -5.975  1.00 97.31 172 A 1 
ATOM 1289 C CB  . ASN A 0 172 . 0.111    7.026   -6.649  1.00 97.31 172 A 1 
ATOM 1290 O O   . ASN A 0 172 . 1.411    9.839   -6.306  1.00 97.31 172 A 1 
ATOM 1291 C CG  . ASN A 0 172 . -0.775   5.862   -6.254  1.00 97.31 172 A 1 
ATOM 1292 N ND2 . ASN A 0 172 . -1.088   4.980   -7.165  1.00 97.31 172 A 1 
ATOM 1293 O OD1 . ASN A 0 172 . -1.280   5.743   -5.159  1.00 97.31 172 A 1 
ATOM 1294 N N   . TYR A 0 173 . 3.101    8.376   -6.079  1.00 98.52 173 A 1 
ATOM 1295 C CA  . TYR A 0 173 . 4.155    9.182   -6.657  1.00 98.52 173 A 1 
ATOM 1296 C C   . TYR A 0 173 . 4.852    8.361   -7.731  1.00 98.52 173 A 1 
ATOM 1297 C CB  . TYR A 0 173 . 5.118    9.610   -5.553  1.00 98.52 173 A 1 
ATOM 1298 O O   . TYR A 0 173 . 5.199    7.204   -7.506  1.00 98.52 173 A 1 
ATOM 1299 C CG  . TYR A 0 173 . 6.361    10.300  -6.063  1.00 98.52 173 A 1 
ATOM 1300 C CD1 . TYR A 0 173 . 7.554    9.576   -6.268  1.00 98.52 173 A 1 
ATOM 1301 C CD2 . TYR A 0 173 . 6.307    11.672  -6.352  1.00 98.52 173 A 1 
ATOM 1302 C CE1 . TYR A 0 173 . 8.707    10.240  -6.732  1.00 98.52 173 A 1 
ATOM 1303 C CE2 . TYR A 0 173 . 7.457    12.336  -6.804  1.00 98.52 173 A 1 
ATOM 1304 O OH  . TYR A 0 173 . 9.777    12.289  -7.393  1.00 98.52 173 A 1 
ATOM 1305 C CZ  . TYR A 0 173 . 8.663    11.627  -6.985  1.00 98.52 173 A 1 
ATOM 1306 N N   . ALA A 0 174 . 5.073    8.965   -8.891  1.00 98.13 174 A 1 
ATOM 1307 C CA  . ALA A 0 174 . 5.874    8.365   -9.942  1.00 98.13 174 A 1 
ATOM 1308 C C   . ALA A 0 174 . 6.758    9.427   -10.583 1.00 98.13 174 A 1 
ATOM 1309 C CB  . ALA A 0 174 . 4.969    7.658   -10.958 1.00 98.13 174 A 1 
ATOM 1310 O O   . ALA A 0 174 . 6.270    10.490  -10.981 1.00 98.13 174 A 1 
ATOM 1311 N N   . LYS A 0 175 . 8.045    9.116   -10.707 1.00 98.50 175 A 1 
ATOM 1312 C CA  . LYS A 0 175 . 9.042    9.930   -11.392 1.00 98.50 175 A 1 
ATOM 1313 C C   . LYS A 0 175 . 9.811    9.058   -12.369 1.00 98.50 175 A 1 
ATOM 1314 C CB  . LYS A 0 175 . 9.946    10.600  -10.356 1.00 98.50 175 A 1 
ATOM 1315 O O   . LYS A 0 175 . 10.253   7.975   -12.006 1.00 98.50 175 A 1 
ATOM 1316 C CG  . LYS A 0 175 . 11.056   11.440  -11.000 1.00 98.50 175 A 1 
ATOM 1317 C CD  . LYS A 0 175 . 11.934   12.069  -9.919  1.00 98.50 175 A 1 
ATOM 1318 C CE  . LYS A 0 175 . 13.140   12.736  -10.576 1.00 98.50 175 A 1 
ATOM 1319 N NZ  . LYS A 0 175 . 14.137   13.128  -9.557  1.00 98.50 175 A 1 
ATOM 1320 N N   . SER A 0 176 . 9.983    9.554   -13.584 1.00 98.06 176 A 1 
ATOM 1321 C CA  . SER A 0 176 . 10.790   8.918   -14.618 1.00 98.06 176 A 1 
ATOM 1322 C C   . SER A 0 176 . 11.755   9.943   -15.191 1.00 98.06 176 A 1 
ATOM 1323 C CB  . SER A 0 176 . 9.892    8.327   -15.702 1.00 98.06 176 A 1 
ATOM 1324 O O   . SER A 0 176 . 11.345   11.055  -15.530 1.00 98.06 176 A 1 
ATOM 1325 O OG  . SER A 0 176 . 10.662   7.621   -16.644 1.00 98.06 176 A 1 
ATOM 1326 N N   . VAL A 0 177 . 13.030   9.579   -15.257 1.00 98.23 177 A 1 
ATOM 1327 C CA  . VAL A 0 177 . 14.115   10.366  -15.846 1.00 98.23 177 A 1 
ATOM 1328 C C   . VAL A 0 177 . 14.758   9.540   -16.950 1.00 98.23 177 A 1 
ATOM 1329 C CB  . VAL A 0 177 . 15.150   10.785  -14.783 1.00 98.23 177 A 1 
ATOM 1330 O O   . VAL A 0 177 . 14.991   8.341   -16.766 1.00 98.23 177 A 1 
ATOM 1331 C CG1 . VAL A 0 177 . 16.310   11.587  -15.387 1.00 98.23 177 A 1 
ATOM 1332 C CG2 . VAL A 0 177 . 14.498   11.660  -13.701 1.00 98.23 177 A 1 
ATOM 1333 N N   . ARG A 0 178 . 15.033   10.189  -18.081 1.00 94.41 178 A 1 
ATOM 1334 C CA  . ARG A 0 178 . 15.848   9.676   -19.184 1.00 94.41 178 A 1 
ATOM 1335 C C   . ARG A 0 178 . 16.873   10.735  -19.568 1.00 94.41 178 A 1 
ATOM 1336 C CB  . ARG A 0 178 . 14.990   9.282   -20.397 1.00 94.41 178 A 1 
ATOM 1337 O O   . ARG A 0 178 . 16.524   11.920  -19.614 1.00 94.41 178 A 1 
ATOM 1338 C CG  . ARG A 0 178 . 13.904   8.231   -20.108 1.00 94.41 178 A 1 
ATOM 1339 C CD  . ARG A 0 178 . 14.545   6.889   -19.745 1.00 94.41 178 A 1 
ATOM 1340 N NE  . ARG A 0 178 . 13.551   5.823   -19.483 1.00 94.41 178 A 1 
ATOM 1341 N NH1 . ARG A 0 178 . 13.588   5.836   -17.179 1.00 94.41 178 A 1 
ATOM 1342 N NH2 . ARG A 0 178 . 12.400   4.303   -18.224 1.00 94.41 178 A 1 
ATOM 1343 C CZ  . ARG A 0 178 . 13.193   5.331   -18.306 1.00 94.41 178 A 1 
ATOM 1344 N N   . ALA A 0 179 . 18.114   10.326  -19.756 1.00 93.19 179 A 1 
ATOM 1345 C CA  . ALA A 0 179 . 19.191   11.191  -20.189 1.00 93.19 179 A 1 
ATOM 1346 C C   . ALA A 0 179 . 20.081   10.399  -21.138 1.00 93.19 179 A 1 
ATOM 1347 C CB  . ALA A 0 179 . 19.957   11.713  -18.967 1.00 93.19 179 A 1 
ATOM 1348 O O   . ALA A 0 179 . 20.689   9.429   -20.696 1.00 93.19 179 A 1 
ATOM 1349 N N   . ASP A 0 180 . 20.149   10.860  -22.377 1.00 88.70 180 A 1 
ATOM 1350 C CA  . ASP A 0 180 . 20.781   10.164  -23.493 1.00 88.70 180 A 1 
ATOM 1351 C C   . ASP A 0 180 . 21.879   11.124  -24.022 1.00 88.70 180 A 1 
ATOM 1352 C CB  . ASP A 0 180 . 19.683   9.773   -24.519 1.00 88.70 180 A 1 
ATOM 1353 O O   . ASP A 0 180 . 21.606   12.314  -24.247 1.00 88.70 180 A 1 
ATOM 1354 C CG  . ASP A 0 180 . 18.380   9.159   -23.922 1.00 88.70 180 A 1 
ATOM 1355 O OD1 . ASP A 0 180 . 18.389   8.514   -22.842 1.00 88.70 180 A 1 
ATOM 1356 O OD2 . ASP A 0 180 . 17.273   9.498   -24.423 1.00 88.70 180 A 1 
ATOM 1357 N N   . ASP A 0 181 . 23.145   10.689  -24.073 1.00 89.47 181 A 1 
ATOM 1358 C CA  . ASP A 0 181 . 24.315   11.502  -24.481 1.00 89.47 181 A 1 
ATOM 1359 C C   . ASP A 0 181 . 25.152   10.779  -25.538 1.00 89.47 181 A 1 
ATOM 1360 C CB  . ASP A 0 181 . 25.160   11.934  -23.258 1.00 89.47 181 A 1 
ATOM 1361 O O   . ASP A 0 181 . 26.095   10.049  -25.225 1.00 89.47 181 A 1 
ATOM 1362 C CG  . ASP A 0 181 . 26.387   12.848  -23.515 1.00 89.47 181 A 1 
ATOM 1363 O OD1 . ASP A 0 181 . 26.578   13.498  -24.568 1.00 89.47 181 A 1 
ATOM 1364 O OD2 . ASP A 0 181 . 27.100   13.196  -22.537 1.00 89.47 181 A 1 
ATOM 1365 N N   . ASP A 0 182 . 24.831   11.079  -26.789 1.00 86.32 182 A 1 
ATOM 1366 C CA  . ASP A 0 182 . 25.469   10.553  -27.983 1.00 86.32 182 A 1 
ATOM 1367 C C   . ASP A 0 182 . 26.679   11.401  -28.384 1.00 86.32 182 A 1 
ATOM 1368 C CB  . ASP A 0 182 . 24.441   10.566  -29.115 1.00 86.32 182 A 1 
ATOM 1369 O O   . ASP A 0 182 . 26.612   12.629  -28.526 1.00 86.32 182 A 1 
ATOM 1370 C CG  . ASP A 0 182 . 23.396   9.464   -28.995 1.00 86.32 182 A 1 
ATOM 1371 O OD1 . ASP A 0 182 . 23.852   8.311   -28.893 1.00 86.32 182 A 1 
ATOM 1372 O OD2 . ASP A 0 182 . 22.190   9.776   -29.124 1.00 86.32 182 A 1 
ATOM 1373 N N   . GLN A 0 183 . 27.813   10.748  -28.624 1.00 85.72 183 A 1 
ATOM 1374 C CA  . GLN A 0 183 . 29.029   11.356  -29.156 1.00 85.72 183 A 1 
ATOM 1375 C C   . GLN A 0 183 . 29.563   10.533  -30.319 1.00 85.72 183 A 1 
ATOM 1376 C CB  . GLN A 0 183 . 30.105   11.472  -28.068 1.00 85.72 183 A 1 
ATOM 1377 O O   . GLN A 0 183 . 29.705   9.320   -30.216 1.00 85.72 183 A 1 
ATOM 1378 C CG  . GLN A 0 183 . 29.668   12.406  -26.937 1.00 85.72 183 A 1 
ATOM 1379 C CD  . GLN A 0 183 . 30.728   12.614  -25.865 1.00 85.72 183 A 1 
ATOM 1380 N NE2 . GLN A 0 183 . 30.483   13.510  -24.939 1.00 85.72 183 A 1 
ATOM 1381 O OE1 . GLN A 0 183 . 31.794   12.020  -25.797 1.00 85.72 183 A 1 
ATOM 1382 N N   . TRP A 0 184 . 29.937   11.199  -31.410 1.00 77.93 184 A 1 
ATOM 1383 C CA  . TRP A 0 184 . 30.554   10.525  -32.550 1.00 77.93 184 A 1 
ATOM 1384 C C   . TRP A 0 184 . 31.577   11.404  -33.261 1.00 77.93 184 A 1 
ATOM 1385 C CB  . TRP A 0 184 . 29.485   10.016  -33.526 1.00 77.93 184 A 1 
ATOM 1386 O O   . TRP A 0 184 . 31.496   12.638  -33.254 1.00 77.93 184 A 1 
ATOM 1387 C CG  . TRP A 0 184 . 28.779   11.078  -34.309 1.00 77.93 184 A 1 
ATOM 1388 C CD1 . TRP A 0 184 . 29.026   11.409  -35.595 1.00 77.93 184 A 1 
ATOM 1389 C CD2 . TRP A 0 184 . 27.714   11.965  -33.867 1.00 77.93 184 A 1 
ATOM 1390 C CE2 . TRP A 0 184 . 27.332   12.802  -34.958 1.00 77.93 184 A 1 
ATOM 1391 C CE3 . TRP A 0 184 . 27.032   12.144  -32.652 1.00 77.93 184 A 1 
ATOM 1392 N NE1 . TRP A 0 184 . 28.172   12.424  -35.985 1.00 77.93 184 A 1 
ATOM 1393 C CH2 . TRP A 0 184 . 25.648   13.910  -33.621 1.00 77.93 184 A 1 
ATOM 1394 C CZ2 . TRP A 0 184 . 26.295   13.748  -34.859 1.00 77.93 184 A 1 
ATOM 1395 C CZ3 . TRP A 0 184 . 26.050   13.131  -32.524 1.00 77.93 184 A 1 
ATOM 1396 N N   . ALA A 0 185 . 32.542   10.749  -33.896 1.00 78.67 185 A 1 
ATOM 1397 C CA  . ALA A 0 185 . 33.531   11.339  -34.779 1.00 78.67 185 A 1 
ATOM 1398 C C   . ALA A 0 185 . 33.727   10.442  -36.004 1.00 78.67 185 A 1 
ATOM 1399 C CB  . ALA A 0 185 . 34.848   11.531  -34.020 1.00 78.67 185 A 1 
ATOM 1400 O O   . ALA A 0 185 . 33.764   9.220   -35.879 1.00 78.67 185 A 1 
ATOM 1401 N N   . GLU A 0 186 . 33.873   11.063  -37.166 1.00 72.52 186 A 1 
ATOM 1402 C CA  . GLU A 0 186 . 34.258   10.419  -38.418 1.00 72.52 186 A 1 
ATOM 1403 C C   . GLU A 0 186 . 35.388   11.238  -39.046 1.00 72.52 186 A 1 
ATOM 1404 C CB  . GLU A 0 186 . 33.068   10.341  -39.390 1.00 72.52 186 A 1 
ATOM 1405 O O   . GLU A 0 186 . 35.277   12.465  -39.147 1.00 72.52 186 A 1 
ATOM 1406 C CG  . GLU A 0 186 . 31.906   9.447   -38.921 1.00 72.52 186 A 1 
ATOM 1407 C CD  . GLU A 0 186 . 30.727   9.416   -39.917 1.00 72.52 186 A 1 
ATOM 1408 O OE1 . GLU A 0 186 . 29.759   8.661   -39.668 1.00 72.52 186 A 1 
ATOM 1409 O OE2 . GLU A 0 186 . 30.744   10.158  -40.932 1.00 72.52 186 A 1 
ATOM 1410 N N   . ASP A 0 187 . 36.436   10.550  -39.478 1.00 74.15 187 A 1 
ATOM 1411 C CA  . ASP A 0 187 . 37.561   11.088  -40.237 1.00 74.15 187 A 1 
ATOM 1412 C C   . ASP A 0 187 . 37.714   10.288  -41.539 1.00 74.15 187 A 1 
ATOM 1413 C CB  . ASP A 0 187 . 38.826   11.093  -39.367 1.00 74.15 187 A 1 
ATOM 1414 O O   . ASP A 0 187 . 37.450   9.082   -41.610 1.00 74.15 187 A 1 
ATOM 1415 C CG  . ASP A 0 187 . 40.074   11.605  -40.096 1.00 74.15 187 A 1 
ATOM 1416 O OD1 . ASP A 0 187 . 39.900   12.305  -41.121 1.00 74.15 187 A 1 
ATOM 1417 O OD2 . ASP A 0 187 . 41.178   11.279  -39.611 1.00 74.15 187 A 1 
ATOM 1418 N N   . TYR A 0 188 . 38.050   10.985  -42.618 1.00 74.11 188 A 1 
ATOM 1419 C CA  . TYR A 0 188 . 38.195   10.394  -43.936 1.00 74.11 188 A 1 
ATOM 1420 C C   . TYR A 0 188 . 39.247   11.123  -44.762 1.00 74.11 188 A 1 
ATOM 1421 C CB  . TYR A 0 188 . 36.836   10.408  -44.658 1.00 74.11 188 A 1 
ATOM 1422 O O   . TYR A 0 188 . 38.930   12.104  -45.457 1.00 74.11 188 A 1 
ATOM 1423 C CG  . TYR A 0 188 . 36.869   9.686   -45.994 1.00 74.11 188 A 1 
ATOM 1424 C CD1 . TYR A 0 188 . 36.692   10.379  -47.206 1.00 74.11 188 A 1 
ATOM 1425 C CD2 . TYR A 0 188 . 37.157   8.315   -46.015 1.00 74.11 188 A 1 
ATOM 1426 C CE1 . TYR A 0 188 . 36.780   9.685   -48.431 1.00 74.11 188 A 1 
ATOM 1427 C CE2 . TYR A 0 188 . 37.287   7.622   -47.225 1.00 74.11 188 A 1 
ATOM 1428 O OH  . TYR A 0 188 . 37.257   7.619   -49.602 1.00 74.11 188 A 1 
ATOM 1429 C CZ  . TYR A 0 188 . 37.100   8.308   -48.438 1.00 74.11 188 A 1 
ATOM 1430 N N   . ASP A 0 189 . 40.452   10.559  -44.830 1.00 74.06 189 A 1 
ATOM 1431 C CA  . ASP A 0 189 . 41.471   11.051  -45.735 1.00 74.06 189 A 1 
ATOM 1432 C C   . ASP A 0 189 . 41.475   10.300  -47.065 1.00 74.06 189 A 1 
ATOM 1433 C CB  . ASP A 0 189 . 42.877   11.158  -45.126 1.00 74.06 189 A 1 
ATOM 1434 O O   . ASP A 0 189 . 41.263   9.095   -47.229 1.00 74.06 189 A 1 
ATOM 1435 C CG  . ASP A 0 189 . 42.975   12.126  -43.957 1.00 74.06 189 A 1 
ATOM 1436 O OD1 . ASP A 0 189 . 42.477   13.247  -44.214 1.00 74.06 189 A 1 
ATOM 1437 O OD2 . ASP A 0 189 . 43.854   11.913  -43.096 1.00 74.06 189 A 1 
ATOM 1438 N N   . ARG A 0 190 . 41.758   11.066  -48.116 1.00 68.04 190 A 1 
ATOM 1439 C CA  . ARG A 0 190 . 42.146   10.526  -49.416 1.00 68.04 190 A 1 
ATOM 1440 C C   . ARG A 0 190 . 43.405   11.196  -49.884 1.00 68.04 190 A 1 
ATOM 1441 C CB  . ARG A 0 190 . 41.038   10.707  -50.448 1.00 68.04 190 A 1 
ATOM 1442 O O   . ARG A 0 190 . 43.398   12.390  -50.185 1.00 68.04 190 A 1 
ATOM 1443 C CG  . ARG A 0 190 . 39.920   9.688   -50.247 1.00 68.04 190 A 1 
ATOM 1444 C CD  . ARG A 0 190 . 38.941   9.768   -51.416 1.00 68.04 190 A 1 
ATOM 1445 N NE  . ARG A 0 190 . 38.177   11.024  -51.369 1.00 68.04 190 A 1 
ATOM 1446 N NH1 . ARG A 0 190 . 36.318   10.296  -52.480 1.00 68.04 190 A 1 
ATOM 1447 N NH2 . ARG A 0 190 . 36.339   12.321  -51.509 1.00 68.04 190 A 1 
ATOM 1448 C CZ  . ARG A 0 190 . 36.952   11.213  -51.801 1.00 68.04 190 A 1 
ATOM 1449 N N   . TRP A 0 191 . 44.442   10.399  -50.105 1.00 65.51 191 A 1 
ATOM 1450 C CA  . TRP A 0 191 . 45.680   10.861  -50.716 1.00 65.51 191 A 1 
ATOM 1451 C C   . TRP A 0 191 . 45.903   10.235  -52.089 1.00 65.51 191 A 1 
ATOM 1452 C CB  . TRP A 0 191 . 46.869   10.649  -49.781 1.00 65.51 191 A 1 
ATOM 1453 O O   . TRP A 0 191 . 45.798   9.025   -52.318 1.00 65.51 191 A 1 
ATOM 1454 C CG  . TRP A 0 191 . 47.068   9.243   -49.327 1.00 65.51 191 A 1 
ATOM 1455 C CD1 . TRP A 0 191 . 47.862   8.307   -49.894 1.00 65.51 191 A 1 
ATOM 1456 C CD2 . TRP A 0 191 . 46.427   8.595   -48.195 1.00 65.51 191 A 1 
ATOM 1457 C CE2 . TRP A 0 191 . 46.901   7.252   -48.110 1.00 65.51 191 A 1 
ATOM 1458 C CE3 . TRP A 0 191 . 45.490   9.013   -47.238 1.00 65.51 191 A 1 
ATOM 1459 N NE1 . TRP A 0 191 . 47.773   7.133   -49.171 1.00 65.51 191 A 1 
ATOM 1460 C CH2 . TRP A 0 191 . 45.552   6.815   -46.163 1.00 65.51 191 A 1 
ATOM 1461 C CZ2 . TRP A 0 191 . 46.485   6.363   -47.109 1.00 65.51 191 A 1 
ATOM 1462 C CZ3 . TRP A 0 191 . 45.057   8.124   -46.251 1.00 65.51 191 A 1 
ATOM 1463 N N   . ASN A 0 192 . 46.280   11.096  -53.032 1.00 60.75 192 A 1 
ATOM 1464 C CA  . ASN A 0 192 . 46.804   10.689  -54.322 1.00 60.75 192 A 1 
ATOM 1465 C C   . ASN A 0 192 . 48.309   10.918  -54.328 1.00 60.75 192 A 1 
ATOM 1466 C CB  . ASN A 0 192 . 46.074   11.444  -55.431 1.00 60.75 192 A 1 
ATOM 1467 O O   . ASN A 0 192 . 48.801   12.039  -54.233 1.00 60.75 192 A 1 
ATOM 1468 C CG  . ASN A 0 192 . 46.334   10.881  -56.817 1.00 60.75 192 A 1 
ATOM 1469 N ND2 . ASN A 0 192 . 45.367   11.023  -57.692 1.00 60.75 192 A 1 
ATOM 1470 O OD1 . ASN A 0 192 . 47.367   10.333  -57.174 1.00 60.75 192 A 1 
ATOM 1471 N N   . SER A 0 193 . 49.065   9.847   -54.482 1.00 54.24 193 A 1 
ATOM 1472 C CA  . SER A 0 193 . 50.513   9.899   -54.397 1.00 54.24 193 A 1 
ATOM 1473 C C   . SER A 0 193 . 51.189   10.356  -55.687 1.00 54.24 193 A 1 
ATOM 1474 C CB  . SER A 0 193 . 50.975   8.527   -54.015 1.00 54.24 193 A 1 
ATOM 1475 O O   . SER A 0 193 . 52.399   10.182  -55.847 1.00 54.24 193 A 1 
ATOM 1476 O OG  . SER A 0 193 . 50.853   7.746   -55.192 1.00 54.24 193 A 1 
ATOM 1477 N N   . ARG A 0 194 . 50.432   10.901  -56.646 1.00 52.61 194 A 1 
ATOM 1478 C CA  . ARG A 0 194 . 51.036   11.598  -57.785 1.00 52.61 194 A 1 
ATOM 1479 C C   . ARG A 0 194 . 51.819   12.851  -57.363 1.00 52.61 194 A 1 
ATOM 1480 C CB  . ARG A 0 194 . 49.983   11.886  -58.864 1.00 52.61 194 A 1 
ATOM 1481 O O   . ARG A 0 194 . 52.551   13.366  -58.201 1.00 52.61 194 A 1 
ATOM 1482 C CG  . ARG A 0 194 . 49.650   10.602  -59.636 1.00 52.61 194 A 1 
ATOM 1483 C CD  . ARG A 0 194 . 48.709   10.905  -60.803 1.00 52.61 194 A 1 
ATOM 1484 N NE  . ARG A 0 194 . 48.369   9.674   -61.544 1.00 52.61 194 A 1 
ATOM 1485 N NH1 . ARG A 0 194 . 47.843   10.654  -63.549 1.00 52.61 194 A 1 
ATOM 1486 N NH2 . ARG A 0 194 . 47.655   8.437   -63.318 1.00 52.61 194 A 1 
ATOM 1487 C CZ  . ARG A 0 194 . 47.961   9.594   -62.797 1.00 52.61 194 A 1 
ATOM 1488 N N   . ASP A 0 195 . 51.754   13.250  -56.087 1.00 44.78 195 A 1 
ATOM 1489 C CA  . ASP A 0 195 . 52.241   14.549  -55.610 1.00 44.78 195 A 1 
ATOM 1490 C C   . ASP A 0 195 . 53.251   14.496  -54.429 1.00 44.78 195 A 1 
ATOM 1491 C CB  . ASP A 0 195 . 51.009   15.435  -55.327 1.00 44.78 195 A 1 
ATOM 1492 O O   . ASP A 0 195 . 53.616   15.539  -53.888 1.00 44.78 195 A 1 
ATOM 1493 C CG  . ASP A 0 195 . 50.086   15.580  -56.555 1.00 44.78 195 A 1 
ATOM 1494 O OD1 . ASP A 0 195 . 50.619   15.770  -57.676 1.00 44.78 195 A 1 
ATOM 1495 O OD2 . ASP A 0 195 . 48.852   15.419  -56.395 1.00 44.78 195 A 1 
ATOM 1496 N N   . ALA A 0 196 . 53.792   13.326  -54.045 1.00 44.54 196 A 1 
ATOM 1497 C CA  . ALA A 0 196 . 54.788   13.234  -52.953 1.00 44.54 196 A 1 
ATOM 1498 C C   . ALA A 0 196 . 56.188   13.801  -53.304 1.00 44.54 196 A 1 
ATOM 1499 C CB  . ALA A 0 196 . 54.866   11.787  -52.450 1.00 44.54 196 A 1 
ATOM 1500 O O   . ALA A 0 196 . 57.032   13.977  -52.423 1.00 44.54 196 A 1 
ATOM 1501 N N   . ASP A 0 197 . 56.443   14.156  -54.568 1.00 47.53 197 A 1 
ATOM 1502 C CA  . ASP A 0 197 . 57.727   14.729  -55.006 1.00 47.53 197 A 1 
ATOM 1503 C C   . ASP A 0 197 . 57.923   16.206  -54.586 1.00 47.53 197 A 1 
ATOM 1504 C CB  . ASP A 0 197 . 57.881   14.548  -56.529 1.00 47.53 197 A 1 
ATOM 1505 O O   . ASP A 0 197 . 59.010   16.768  -54.756 1.00 47.53 197 A 1 
ATOM 1506 C CG  . ASP A 0 197 . 58.187   13.107  -56.966 1.00 47.53 197 A 1 
ATOM 1507 O OD1 . ASP A 0 197 . 58.803   12.358  -56.175 1.00 47.53 197 A 1 
ATOM 1508 O OD2 . ASP A 0 197 . 57.874   12.785  -58.135 1.00 47.53 197 A 1 
ATOM 1509 N N   . GLY A 0 198 . 56.900   16.861  -54.021 1.00 41.01 198 A 1 
ATOM 1510 C CA  . GLY A 0 198 . 56.957   18.283  -53.664 1.00 41.01 198 A 1 
ATOM 1511 C C   . GLY A 0 198 . 57.688   18.614  -52.355 1.00 41.01 198 A 1 
ATOM 1512 O O   . GLY A 0 198 . 58.272   19.693  -52.240 1.00 41.01 198 A 1 
ATOM 1513 N N   . TYR A 0 199 . 57.703   17.710  -51.368 1.00 39.93 199 A 1 
ATOM 1514 C CA  . TYR A 0 199 . 58.103   18.072  -49.995 1.00 39.93 199 A 1 
ATOM 1515 C C   . TYR A 0 199 . 59.623   18.035  -49.733 1.00 39.93 199 A 1 
ATOM 1516 C CB  . TYR A 0 199 . 57.294   17.251  -48.978 1.00 39.93 199 A 1 
ATOM 1517 O O   . TYR A 0 199 . 60.106   18.515  -48.711 1.00 39.93 199 A 1 
ATOM 1518 C CG  . TYR A 0 199 . 56.874   18.069  -47.770 1.00 39.93 199 A 1 
ATOM 1519 C CD1 . TYR A 0 199 . 57.623   18.024  -46.577 1.00 39.93 199 A 1 
ATOM 1520 C CD2 . TYR A 0 199 . 55.735   18.894  -47.852 1.00 39.93 199 A 1 
ATOM 1521 C CE1 . TYR A 0 199 . 57.227   18.793  -45.465 1.00 39.93 199 A 1 
ATOM 1522 C CE2 . TYR A 0 199 . 55.345   19.675  -46.748 1.00 39.93 199 A 1 
ATOM 1523 O OH  . TYR A 0 199 . 55.700   20.372  -44.486 1.00 39.93 199 A 1 
ATOM 1524 C CZ  . TYR A 0 199 . 56.086   19.622  -45.550 1.00 39.93 199 A 1 
ATOM 1525 N N   . GLY A 0 200 . 60.423   17.527  -50.675 1.00 32.70 200 A 1 
ATOM 1526 C CA  . GLY A 0 200 . 61.871   17.358  -50.495 1.00 32.70 200 A 1 
ATOM 1527 C C   . GLY A 0 200 . 62.753   18.590  -50.754 1.00 32.70 200 A 1 
ATOM 1528 O O   . GLY A 0 200 . 63.975   18.450  -50.732 1.00 32.70 200 A 1 
ATOM 1529 N N   . LYS A 0 201 . 62.207   19.781  -51.055 1.00 38.76 201 A 1 
ATOM 1530 C CA  . LYS A 0 201 . 63.025   20.920  -51.543 1.00 38.76 201 A 1 
ATOM 1531 C C   . LYS A 0 201 . 63.063   22.197  -50.705 1.00 38.76 201 A 1 
ATOM 1532 C CB  . LYS A 0 201 . 62.749   21.188  -53.035 1.00 38.76 201 A 1 
ATOM 1533 O O   . LYS A 0 201 . 63.698   23.156  -51.143 1.00 38.76 201 A 1 
ATOM 1534 C CG  . LYS A 0 201 . 63.608   20.262  -53.908 1.00 38.76 201 A 1 
ATOM 1535 C CD  . LYS A 0 201 . 63.679   20.783  -55.344 1.00 38.76 201 A 1 
ATOM 1536 C CE  . LYS A 0 201 . 64.563   19.850  -56.171 1.00 38.76 201 A 1 
ATOM 1537 N NZ  . LYS A 0 201 . 64.655   20.310  -57.576 1.00 38.76 201 A 1 
ATOM 1538 N N   . ALA A 0 202 . 62.504   22.233  -49.500 1.00 32.60 202 A 1 
ATOM 1539 C CA  . ALA A 0 202 . 62.513   23.467  -48.712 1.00 32.60 202 A 1 
ATOM 1540 C C   . ALA A 0 202 . 62.836   23.254  -47.229 1.00 32.60 202 A 1 
ATOM 1541 C CB  . ALA A 0 202 . 61.190   24.207  -48.955 1.00 32.60 202 A 1 
ATOM 1542 O O   . ALA A 0 202 . 61.964   23.418  -46.392 1.00 32.60 202 A 1 
ATOM 1543 N N   . ALA A 0 203 . 64.094   22.932  -46.905 1.00 28.55 203 A 1 
ATOM 1544 C CA  . ALA A 0 203 . 64.790   23.426  -45.705 1.00 28.55 203 A 1 
ATOM 1545 C C   . ALA A 0 203 . 66.153   22.739  -45.552 1.00 28.55 203 A 1 
ATOM 1546 C CB  . ALA A 0 203 . 63.991   23.191  -44.407 1.00 28.55 203 A 1 
ATOM 1547 O O   . ALA A 0 203 . 66.197   21.555  -45.242 1.00 28.55 203 A 1 
ATOM 1548 N N   . SER A 0 204 . 67.238   23.502  -45.745 1.00 36.41 204 A 1 
ATOM 1549 C CA  . SER A 0 204 . 68.561   23.411  -45.079 1.00 36.41 204 A 1 
ATOM 1550 C C   . SER A 0 204 . 69.736   23.715  -46.022 1.00 36.41 204 A 1 
ATOM 1551 C CB  . SER A 0 204 . 68.818   22.166  -44.201 1.00 36.41 204 A 1 
ATOM 1552 O O   . SER A 0 204 . 70.583   22.884  -46.322 1.00 36.41 204 A 1 
ATOM 1553 O OG  . SER A 0 204 . 68.656   20.946  -44.879 1.00 36.41 204 A 1 
ATOM 1554 N N   . ALA A 0 205 . 69.840   24.975  -46.444 1.00 33.49 205 A 1 
ATOM 1555 C CA  . ALA A 0 205 . 71.151   25.587  -46.654 1.00 33.49 205 A 1 
ATOM 1556 C C   . ALA A 0 205 . 71.256   26.743  -45.658 1.00 33.49 205 A 1 
ATOM 1557 C CB  . ALA A 0 205 . 71.354   25.960  -48.123 1.00 33.49 205 A 1 
ATOM 1558 O O   . ALA A 0 205 . 71.032   27.910  -45.979 1.00 33.49 205 A 1 
ATOM 1559 N N   . ASP A 0 206 . 71.476   26.351  -44.406 1.00 35.81 206 A 1 
ATOM 1560 C CA  . ASP A 0 206 . 71.654   27.229  -43.262 1.00 35.81 206 A 1 
ATOM 1561 C C   . ASP A 0 206 . 72.883   28.129  -43.483 1.00 35.81 206 A 1 
ATOM 1562 C CB  . ASP A 0 206 . 71.765   26.342  -42.009 1.00 35.81 206 A 1 
ATOM 1563 O O   . ASP A 0 206 . 73.994   27.662  -43.752 1.00 35.81 206 A 1 
ATOM 1564 C CG  . ASP A 0 206 . 71.696   27.138  -40.707 1.00 35.81 206 A 1 
ATOM 1565 O OD1 . ASP A 0 206 . 71.084   28.231  -40.746 1.00 35.81 206 A 1 
ATOM 1566 O OD2 . ASP A 0 206 . 72.279   26.661  -39.713 1.00 35.81 206 A 1 
ATOM 1567 N N   . LYS A 0 207 . 72.668   29.447  -43.424 1.00 36.50 207 A 1 
ATOM 1568 C CA  . LYS A 0 207 . 73.718   30.471  -43.493 1.00 36.50 207 A 1 
ATOM 1569 C C   . LYS A 0 207 . 74.461   30.493  -42.154 1.00 36.50 207 A 1 
ATOM 1570 C CB  . LYS A 0 207 . 73.121   31.858  -43.810 1.00 36.50 207 A 1 
ATOM 1571 O O   . LYS A 0 207 . 74.264   31.395  -41.342 1.00 36.50 207 A 1 
ATOM 1572 C CG  . LYS A 0 207 . 72.972   32.213  -45.293 1.00 36.50 207 A 1 
ATOM 1573 C CD  . LYS A 0 207 . 72.527   33.683  -45.377 1.00 36.50 207 A 1 
ATOM 1574 C CE  . LYS A 0 207 . 72.381   34.156  -46.823 1.00 36.50 207 A 1 
ATOM 1575 N NZ  . LYS A 0 207 . 71.928   35.569  -46.873 1.00 36.50 207 A 1 
ATOM 1576 N N   . ALA A 0 208 . 75.353   29.535  -41.932 1.00 34.65 208 A 1 
ATOM 1577 C CA  . ALA A 0 208 . 76.234   29.551  -40.770 1.00 34.65 208 A 1 
ATOM 1578 C C   . ALA A 0 208 . 77.345   30.608  -40.945 1.00 34.65 208 A 1 
ATOM 1579 C CB  . ALA A 0 208 . 76.748   28.138  -40.495 1.00 34.65 208 A 1 
ATOM 1580 O O   . ALA A 0 208 . 78.390   30.393  -41.559 1.00 34.65 208 A 1 
ATOM 1581 N N   . TYR A 0 209 . 77.075   31.789  -40.400 1.00 35.59 209 A 1 
ATOM 1582 C CA  . TYR A 0 209 . 78.012   32.871  -40.124 1.00 35.59 209 A 1 
ATOM 1583 C C   . TYR A 0 209 . 78.997   32.432  -39.026 1.00 35.59 209 A 1 
ATOM 1584 C CB  . TYR A 0 209 . 77.129   34.052  -39.669 1.00 35.59 209 A 1 
ATOM 1585 O O   . TYR A 0 209 . 78.609   32.381  -37.865 1.00 35.59 209 A 1 
ATOM 1586 C CG  . TYR A 0 209 . 77.817   35.354  -39.306 1.00 35.59 209 A 1 
ATOM 1587 C CD1 . TYR A 0 209 . 78.168   35.628  -37.968 1.00 35.59 209 A 1 
ATOM 1588 C CD2 . TYR A 0 209 . 78.008   36.336  -40.296 1.00 35.59 209 A 1 
ATOM 1589 C CE1 . TYR A 0 209 . 78.705   36.883  -37.619 1.00 35.59 209 A 1 
ATOM 1590 C CE2 . TYR A 0 209 . 78.546   37.591  -39.952 1.00 35.59 209 A 1 
ATOM 1591 O OH  . TYR A 0 209 . 79.393   39.088  -38.288 1.00 35.59 209 A 1 
ATOM 1592 C CZ  . TYR A 0 209 . 78.889   37.869  -38.614 1.00 35.59 209 A 1 
ATOM 1593 N N   . SER A 0 210 . 80.258   32.112  -39.350 1.00 36.13 210 A 1 
ATOM 1594 C CA  . SER A 0 210 . 81.338   32.049  -38.344 1.00 36.13 210 A 1 
ATOM 1595 C C   . SER A 0 210 . 82.750   31.974  -38.953 1.00 36.13 210 A 1 
ATOM 1596 C CB  . SER A 0 210 . 81.157   30.860  -37.393 1.00 36.13 210 A 1 
ATOM 1597 O O   . SER A 0 210 . 83.176   30.955  -39.483 1.00 36.13 210 A 1 
ATOM 1598 O OG  . SER A 0 210 . 82.134   30.923  -36.374 1.00 36.13 210 A 1 
ATOM 1599 N N   . SER A 0 211 . 83.445   33.110  -38.861 1.00 33.79 211 A 1 
ATOM 1600 C CA  . SER A 0 211 . 84.858   33.321  -38.498 1.00 33.79 211 A 1 
ATOM 1601 C C   . SER A 0 211 . 85.987   32.394  -39.007 1.00 33.79 211 A 1 
ATOM 1602 C CB  . SER A 0 211 . 84.941   33.435  -36.973 1.00 33.79 211 A 1 
ATOM 1603 O O   . SER A 0 211 . 86.175   31.277  -38.548 1.00 33.79 211 A 1 
ATOM 1604 O OG  . SER A 0 211 . 85.990   34.315  -36.619 1.00 33.79 211 A 1 
ATOM 1605 N N   . SER A 0 212 . 86.841   33.003  -39.841 1.00 34.45 212 A 1 
ATOM 1606 C CA  . SER A 0 212 . 88.313   33.082  -39.741 1.00 34.45 212 A 1 
ATOM 1607 C C   . SER A 0 212 . 89.172   31.814  -39.542 1.00 34.45 212 A 1 
ATOM 1608 C CB  . SER A 0 212 . 88.688   34.123  -38.678 1.00 34.45 212 A 1 
ATOM 1609 O O   . SER A 0 212 . 89.197   31.199  -38.484 1.00 34.45 212 A 1 
ATOM 1610 O OG  . SER A 0 212 . 89.981   34.638  -38.937 1.00 34.45 212 A 1 
ATOM 1611 N N   . TYR A 0 213 . 90.050   31.599  -40.534 1.00 33.29 213 A 1 
ATOM 1612 C CA  . TYR A 0 213 . 91.341   30.894  -40.466 1.00 33.29 213 A 1 
ATOM 1613 C C   . TYR A 0 213 . 91.322   29.391  -40.136 1.00 33.29 213 A 1 
ATOM 1614 C CB  . TYR A 0 213 . 92.340   31.694  -39.603 1.00 33.29 213 A 1 
ATOM 1615 O O   . TYR A 0 213 . 91.516   28.962  -39.006 1.00 33.29 213 A 1 
ATOM 1616 C CG  . TYR A 0 213 . 93.324   32.512  -40.415 1.00 33.29 213 A 1 
ATOM 1617 C CD1 . TYR A 0 213 . 94.613   32.003  -40.668 1.00 33.29 213 A 1 
ATOM 1618 C CD2 . TYR A 0 213 . 92.955   33.775  -40.915 1.00 33.29 213 A 1 
ATOM 1619 C CE1 . TYR A 0 213 . 95.541   32.761  -41.407 1.00 33.29 213 A 1 
ATOM 1620 C CE2 . TYR A 0 213 . 93.877   34.533  -41.662 1.00 33.29 213 A 1 
ATOM 1621 O OH  . TYR A 0 213 . 96.067   34.771  -42.607 1.00 33.29 213 A 1 
ATOM 1622 C CZ  . TYR A 0 213 . 95.173   34.030  -41.902 1.00 33.29 213 A 1 
ATOM 1623 N N   . GLY A 0 214 . 91.245   28.562  -41.181 1.00 34.96 214 A 1 
ATOM 1624 C CA  . GLY A 0 214 . 91.467   27.120  -41.049 1.00 34.96 214 A 1 
ATOM 1625 C C   . GLY A 0 214 . 91.449   26.400  -42.388 1.00 34.96 214 A 1 
ATOM 1626 O O   . GLY A 0 214 . 90.475   25.758  -42.758 1.00 34.96 214 A 1 
ATOM 1627 N N   . LYS A 0 215 . 92.527   26.546  -43.154 1.00 32.05 215 A 1 
ATOM 1628 C CA  . LYS A 0 215 . 92.749   25.877  -44.438 1.00 32.05 215 A 1 
ATOM 1629 C C   . LYS A 0 215 . 92.873   24.361  -44.208 1.00 32.05 215 A 1 
ATOM 1630 C CB  . LYS A 0 215 . 94.023   26.515  -45.027 1.00 32.05 215 A 1 
ATOM 1631 O O   . LYS A 0 215 . 93.920   23.912  -43.758 1.00 32.05 215 A 1 
ATOM 1632 C CG  . LYS A 0 215 . 94.298   26.243  -46.511 1.00 32.05 215 A 1 
ATOM 1633 C CD  . LYS A 0 215 . 95.594   26.974  -46.909 1.00 32.05 215 A 1 
ATOM 1634 C CE  . LYS A 0 215 . 95.832   26.927  -48.421 1.00 32.05 215 A 1 
ATOM 1635 N NZ  . LYS A 0 215 . 97.095   27.615  -48.793 1.00 32.05 215 A 1 
ATOM 1636 N N   . GLY A 0 216 . 91.836   23.594  -44.551 1.00 31.64 216 A 1 
ATOM 1637 C CA  . GLY A 0 216 . 91.930   22.140  -44.727 1.00 31.64 216 A 1 
ATOM 1638 C C   . GLY A 0 216 . 90.981   21.305  -43.868 1.00 31.64 216 A 1 
ATOM 1639 O O   . GLY A 0 216 . 91.421   20.635  -42.945 1.00 31.64 216 A 1 
ATOM 1640 N N   . ALA A 0 217 . 89.701   21.263  -44.229 1.00 30.89 217 A 1 
ATOM 1641 C CA  . ALA A 0 217 . 88.853   20.113  -43.934 1.00 30.89 217 A 1 
ATOM 1642 C C   . ALA A 0 217 . 87.973   19.854  -45.159 1.00 30.89 217 A 1 
ATOM 1643 C CB  . ALA A 0 217 . 88.063   20.337  -42.641 1.00 30.89 217 A 1 
ATOM 1644 O O   . ALA A 0 217 . 87.029   20.585  -45.449 1.00 30.89 217 A 1 
ATOM 1645 N N   . SER A 0 218 . 88.356   18.838  -45.924 1.00 32.48 218 A 1 
ATOM 1646 C CA  . SER A 0 218 . 87.600   18.246  -47.021 1.00 32.48 218 A 1 
ATOM 1647 C C   . SER A 0 218 . 86.341   17.578  -46.466 1.00 32.48 218 A 1 
ATOM 1648 C CB  . SER A 0 218 . 88.509   17.238  -47.736 1.00 32.48 218 A 1 
ATOM 1649 O O   . SER A 0 218 . 86.278   16.360  -46.322 1.00 32.48 218 A 1 
ATOM 1650 O OG  . SER A 0 218 . 89.131   16.396  -46.780 1.00 32.48 218 A 1 
ATOM 1651 N N   . GLY A 0 219 . 85.345   18.386  -46.117 1.00 30.06 219 A 1 
ATOM 1652 C CA  . GLY A 0 219 . 83.972   17.945  -45.939 1.00 30.06 219 A 1 
ATOM 1653 C C   . GLY A 0 219 . 83.338   17.788  -47.312 1.00 30.06 219 A 1 
ATOM 1654 O O   . GLY A 0 219 . 82.577   18.649  -47.744 1.00 30.06 219 A 1 
ATOM 1655 N N   . SER A 0 220 . 83.697   16.723  -48.032 1.00 34.96 220 A 1 
ATOM 1656 C CA  . SER A 0 220 . 82.881   16.249  -49.145 1.00 34.96 220 A 1 
ATOM 1657 C C   . SER A 0 220 . 81.488   16.009  -48.580 1.00 34.96 220 A 1 
ATOM 1658 C CB  . SER A 0 220 . 83.443   14.951  -49.732 1.00 34.96 220 A 1 
ATOM 1659 O O   . SER A 0 220 . 81.306   15.106  -47.765 1.00 34.96 220 A 1 
ATOM 1660 O OG  . SER A 0 220 . 84.707   15.192  -50.321 1.00 34.96 220 A 1 
ATOM 1661 N N   . ALA A 0 221 . 80.541   16.866  -48.955 1.00 28.84 221 A 1 
ATOM 1662 C CA  . ALA A 0 221 . 79.128   16.718  -48.663 1.00 28.84 221 A 1 
ATOM 1663 C C   . ALA A 0 221 . 78.666   15.364  -49.221 1.00 28.84 221 A 1 
ATOM 1664 C CB  . ALA A 0 221 . 78.390   17.916  -49.277 1.00 28.84 221 A 1 
ATOM 1665 O O   . ALA A 0 221 . 78.302   15.238  -50.386 1.00 28.84 221 A 1 
ATOM 1666 N N   . ALA A 0 222 . 78.744   14.329  -48.387 1.00 26.95 222 A 1 
ATOM 1667 C CA  . ALA A 0 222 . 78.318   12.970  -48.685 1.00 26.95 222 A 1 
ATOM 1668 C C   . ALA A 0 222 . 76.797   12.814  -48.530 1.00 26.95 222 A 1 
ATOM 1669 C CB  . ALA A 0 222 . 79.138   11.990  -47.837 1.00 26.95 222 A 1 
ATOM 1670 O O   . ALA A 0 222 . 76.306   11.742  -48.199 1.00 26.95 222 A 1 
ATOM 1671 N N   . SER A 0 223 . 76.038   13.870  -48.819 1.00 32.89 223 A 1 
ATOM 1672 C CA  . SER A 0 223 . 74.597   13.804  -49.062 1.00 32.89 223 A 1 
ATOM 1673 C C   . SER A 0 223 . 74.365   13.467  -50.539 1.00 32.89 223 A 1 
ATOM 1674 C CB  . SER A 0 223 . 73.907   15.112  -48.654 1.00 32.89 223 A 1 
ATOM 1675 O O   . SER A 0 223 . 73.638   14.155  -51.251 1.00 32.89 223 A 1 
ATOM 1676 O OG  . SER A 0 223 . 74.427   15.611  -47.437 1.00 32.89 223 A 1 
ATOM 1677 N N   . ALA A 0 224 . 75.056   12.437  -51.036 1.00 29.50 224 A 1 
ATOM 1678 C CA  . ALA A 0 224 . 74.734   11.834  -52.317 1.00 29.50 224 A 1 
ATOM 1679 C C   . ALA A 0 224 . 73.380   11.142  -52.140 1.00 29.50 224 A 1 
ATOM 1680 C CB  . ALA A 0 224 . 75.858   10.882  -52.742 1.00 29.50 224 A 1 
ATOM 1681 O O   . ALA A 0 224 . 73.282   10.113  -51.476 1.00 29.50 224 A 1 
ATOM 1682 N N   . ALA A 0 225 . 72.349   11.788  -52.679 1.00 32.21 225 A 1 
ATOM 1683 C CA  . ALA A 0 225 . 70.956   11.378  -52.697 1.00 32.21 225 A 1 
ATOM 1684 C C   . ALA A 0 225 . 70.790   9.875   -52.993 1.00 32.21 225 A 1 
ATOM 1685 C CB  . ALA A 0 225 . 70.274   12.251  -53.760 1.00 32.21 225 A 1 
ATOM 1686 O O   . ALA A 0 225 . 70.835   9.443   -54.143 1.00 32.21 225 A 1 
ATOM 1687 N N   . TYR A 0 226 . 70.579   9.088   -51.942 1.00 29.13 226 A 1 
ATOM 1688 C CA  . TYR A 0 226 . 70.163   7.694   -52.010 1.00 29.13 226 A 1 
ATOM 1689 C C   . TYR A 0 226 . 68.868   7.563   -51.210 1.00 29.13 226 A 1 
ATOM 1690 C CB  . TYR A 0 226 . 71.266   6.762   -51.471 1.00 29.13 226 A 1 
ATOM 1691 O O   . TYR A 0 226 . 68.884   7.698   -49.992 1.00 29.13 226 A 1 
ATOM 1692 C CG  . TYR A 0 226 . 72.089   6.085   -52.551 1.00 29.13 226 A 1 
ATOM 1693 C CD1 . TYR A 0 226 . 71.633   4.881   -53.125 1.00 29.13 226 A 1 
ATOM 1694 C CD2 . TYR A 0 226 . 73.306   6.650   -52.977 1.00 29.13 226 A 1 
ATOM 1695 C CE1 . TYR A 0 226 . 72.391   4.242   -54.125 1.00 29.13 226 A 1 
ATOM 1696 C CE2 . TYR A 0 226 . 74.070   6.012   -53.974 1.00 29.13 226 A 1 
ATOM 1697 O OH  . TYR A 0 226 . 74.341   4.186   -55.514 1.00 29.13 226 A 1 
ATOM 1698 C CZ  . TYR A 0 226 . 73.611   4.806   -54.550 1.00 29.13 226 A 1 
ATOM 1699 N N   . GLY A 0 227 . 67.759   7.285   -51.901 1.00 29.25 227 A 1 
ATOM 1700 C CA  . GLY A 0 227 . 66.557   6.742   -51.262 1.00 29.25 227 A 1 
ATOM 1701 C C   . GLY A 0 227 . 65.297   7.608   -51.276 1.00 29.25 227 A 1 
ATOM 1702 O O   . GLY A 0 227 . 64.625   7.684   -50.261 1.00 29.25 227 A 1 
ATOM 1703 N N   . ALA A 0 228 . 64.922   8.205   -52.408 1.00 33.33 228 A 1 
ATOM 1704 C CA  . ALA A 0 228 . 63.545   8.669   -52.627 1.00 33.33 228 A 1 
ATOM 1705 C C   . ALA A 0 228 . 63.033   8.105   -53.962 1.00 33.33 228 A 1 
ATOM 1706 C CB  . ALA A 0 228 . 63.471   10.195  -52.504 1.00 33.33 228 A 1 
ATOM 1707 O O   . ALA A 0 228 . 62.946   8.795   -54.971 1.00 33.33 228 A 1 
ATOM 1708 N N   . GLN A 0 229 . 62.812   6.789   -53.994 1.00 33.62 229 A 1 
ATOM 1709 C CA  . GLN A 0 229 . 62.124   6.085   -55.082 1.00 33.62 229 A 1 
ATOM 1710 C C   . GLN A 0 229 . 61.135   5.081   -54.476 1.00 33.62 229 A 1 
ATOM 1711 C CB  . GLN A 0 229 . 63.103   5.390   -56.054 1.00 33.62 229 A 1 
ATOM 1712 O O   . GLN A 0 229 . 61.209   3.887   -54.754 1.00 33.62 229 A 1 
ATOM 1713 C CG  . GLN A 0 229 . 63.878   6.337   -56.976 1.00 33.62 229 A 1 
ATOM 1714 C CD  . GLN A 0 229 . 64.748   5.595   -57.992 1.00 33.62 229 A 1 
ATOM 1715 N NE2 . GLN A 0 229 . 65.534   6.310   -58.766 1.00 33.62 229 A 1 
ATOM 1716 O OE1 . GLN A 0 229 . 64.759   4.380   -58.126 1.00 33.62 229 A 1 
ATOM 1717 N N   . TYR A 0 230 . 60.227   5.541   -53.615 1.00 40.08 230 A 1 
ATOM 1718 C CA  . TYR A 0 230 . 59.035   4.760   -53.288 1.00 40.08 230 A 1 
ATOM 1719 C C   . TYR A 0 230 . 57.868   5.349   -54.064 1.00 40.08 230 A 1 
ATOM 1720 C CB  . TYR A 0 230 . 58.837   4.603   -51.779 1.00 40.08 230 A 1 
ATOM 1721 O O   . TYR A 0 230 . 57.364   6.425   -53.764 1.00 40.08 230 A 1 
ATOM 1722 C CG  . TYR A 0 230 . 59.621   3.408   -51.262 1.00 40.08 230 A 1 
ATOM 1723 C CD1 . TYR A 0 230 . 59.093   2.110   -51.420 1.00 40.08 230 A 1 
ATOM 1724 C CD2 . TYR A 0 230 . 60.896   3.580   -50.688 1.00 40.08 230 A 1 
ATOM 1725 C CE1 . TYR A 0 230 . 59.836   0.987   -51.008 1.00 40.08 230 A 1 
ATOM 1726 C CE2 . TYR A 0 230 . 61.638   2.460   -50.264 1.00 40.08 230 A 1 
ATOM 1727 O OH  . TYR A 0 230 . 61.817   0.077   -50.016 1.00 40.08 230 A 1 
ATOM 1728 C CZ  . TYR A 0 230 . 61.107   1.161   -50.426 1.00 40.08 230 A 1 
ATOM 1729 N N   . GLY A 0 231 . 57.545   4.649   -55.155 1.00 42.59 231 A 1 
ATOM 1730 C CA  . GLY A 0 231 . 56.421   4.944   -56.026 1.00 42.59 231 A 1 
ATOM 1731 C C   . GLY A 0 231 . 55.147   4.951   -55.206 1.00 42.59 231 A 1 
ATOM 1732 O O   . GLY A 0 231 . 54.843   3.984   -54.514 1.00 42.59 231 A 1 
ATOM 1733 N N   . GLY A 0 232 . 54.464   6.079   -55.262 1.00 51.74 232 A 1 
ATOM 1734 C CA  . GLY A 0 232 . 53.383   6.357   -54.359 1.00 51.74 232 A 1 
ATOM 1735 C C   . GLY A 0 232 . 52.182   5.419   -54.540 1.00 51.74 232 A 1 
ATOM 1736 O O   . GLY A 0 232 . 51.790   5.088   -55.666 1.00 51.74 232 A 1 
ATOM 1737 N N   . ALA A 0 233 . 51.622   5.003   -53.409 1.00 55.40 233 A 1 
ATOM 1738 C CA  . ALA A 0 233 . 50.346   4.317   -53.319 1.00 55.40 233 A 1 
ATOM 1739 C C   . ALA A 0 233 . 49.232   5.355   -53.147 1.00 55.40 233 A 1 
ATOM 1740 C CB  . ALA A 0 233 . 50.403   3.346   -52.134 1.00 55.40 233 A 1 
ATOM 1741 O O   . ALA A 0 233 . 49.355   6.255   -52.319 1.00 55.40 233 A 1 
ATOM 1742 N N   . ASN A 0 234 . 48.144   5.211   -53.903 1.00 64.36 234 A 1 
ATOM 1743 C CA  . ASN A 0 234 . 46.918   5.945   -53.608 1.00 64.36 234 A 1 
ATOM 1744 C C   . ASN A 0 234 . 46.182   5.194   -52.509 1.00 64.36 234 A 1 
ATOM 1745 C CB  . ASN A 0 234 . 46.053   6.059   -54.866 1.00 64.36 234 A 1 
ATOM 1746 O O   . ASN A 0 234 . 46.074   3.966   -52.590 1.00 64.36 234 A 1 
ATOM 1747 C CG  . ASN A 0 234 . 46.706   6.882   -55.952 1.00 64.36 234 A 1 
ATOM 1748 N ND2 . ASN A 0 234 . 46.342   6.659   -57.192 1.00 64.36 234 A 1 
ATOM 1749 O OD1 . ASN A 0 234 . 47.535   7.745   -55.740 1.00 64.36 234 A 1 
ATOM 1750 N N   . GLY A 0 235 . 45.667   5.918   -51.527 1.00 68.68 235 A 1 
ATOM 1751 C CA  . GLY A 0 235 . 44.936   5.316   -50.430 1.00 68.68 235 A 1 
ATOM 1752 C C   . GLY A 0 235 . 43.804   6.191   -49.928 1.00 68.68 235 A 1 
ATOM 1753 O O   . GLY A 0 235 . 43.674   7.355   -50.318 1.00 68.68 235 A 1 
ATOM 1754 N N   . SER A 0 236 . 42.960   5.559   -49.132 1.00 73.65 236 A 1 
ATOM 1755 C CA  . SER A 0 236 . 42.009   6.214   -48.252 1.00 73.65 236 A 1 
ATOM 1756 C C   . SER A 0 236 . 42.020   5.473   -46.930 1.00 73.65 236 A 1 
ATOM 1757 C CB  . SER A 0 236 . 40.591   6.197   -48.835 1.00 73.65 236 A 1 
ATOM 1758 O O   . SER A 0 236 . 41.929   4.243   -46.973 1.00 73.65 236 A 1 
ATOM 1759 O OG  . SER A 0 236 . 40.099   4.870   -49.000 1.00 73.65 236 A 1 
ATOM 1760 N N   . ASP A 0 237 . 42.084   6.192   -45.832 1.00 73.88 237 A 1 
ATOM 1761 C CA  . ASP A 0 237 . 41.710   5.718   -44.505 1.00 73.88 237 A 1 
ATOM 1762 C C   . ASP A 0 237 . 40.284   6.201   -44.207 1.00 73.88 237 A 1 
ATOM 1763 C CB  . ASP A 0 237 . 42.738   6.171   -43.450 1.00 73.88 237 A 1 
ATOM 1764 O O   . ASP A 0 237 . 39.716   7.043   -44.913 1.00 73.88 237 A 1 
ATOM 1765 C CG  . ASP A 0 237 . 43.051   7.663   -43.502 1.00 73.88 237 A 1 
ATOM 1766 O OD1 . ASP A 0 237 . 42.214   8.378   -44.099 1.00 73.88 237 A 1 
ATOM 1767 O OD2 . ASP A 0 237 . 44.218   8.018   -43.212 1.00 73.88 237 A 1 
ATOM 1768 N N   . TRP A 0 238 . 39.641   5.547   -43.256 1.00 73.84 238 A 1 
ATOM 1769 C CA  . TRP A 0 238 . 38.374   5.988   -42.702 1.00 73.84 238 A 1 
ATOM 1770 C C   . TRP A 0 238 . 38.357   5.538   -41.258 1.00 73.84 238 A 1 
ATOM 1771 C CB  . TRP A 0 238 . 37.184   5.398   -43.469 1.00 73.84 238 A 1 
ATOM 1772 O O   . TRP A 0 238 . 38.348   4.333   -41.008 1.00 73.84 238 A 1 
ATOM 1773 C CG  . TRP A 0 238 . 35.843   5.814   -42.939 1.00 73.84 238 A 1 
ATOM 1774 C CD1 . TRP A 0 238 . 35.273   7.030   -43.099 1.00 73.84 238 A 1 
ATOM 1775 C CD2 . TRP A 0 238 . 34.974   5.103   -42.005 1.00 73.84 238 A 1 
ATOM 1776 C CE2 . TRP A 0 238 . 33.836   5.922   -41.730 1.00 73.84 238 A 1 
ATOM 1777 C CE3 . TRP A 0 238 . 35.058   3.874   -41.319 1.00 73.84 238 A 1 
ATOM 1778 N NE1 . TRP A 0 238 . 34.081   7.095   -42.405 1.00 73.84 238 A 1 
ATOM 1779 C CH2 . TRP A 0 238 . 32.894   4.263   -40.249 1.00 73.84 238 A 1 
ATOM 1780 C CZ2 . TRP A 0 238 . 32.798   5.515   -40.881 1.00 73.84 238 A 1 
ATOM 1781 C CZ3 . TRP A 0 238 . 34.029   3.459   -40.454 1.00 73.84 238 A 1 
ATOM 1782 N N   . ASP A 0 239 . 38.334   6.505   -40.356 1.00 80.52 239 A 1 
ATOM 1783 C CA  . ASP A 0 239 . 38.266   6.272   -38.925 1.00 80.52 239 A 1 
ATOM 1784 C C   . ASP A 0 239 . 36.904   6.732   -38.414 1.00 80.52 239 A 1 
ATOM 1785 C CB  . ASP A 0 239 . 39.411   6.998   -38.207 1.00 80.52 239 A 1 
ATOM 1786 O O   . ASP A 0 239 . 36.413   7.812   -38.756 1.00 80.52 239 A 1 
ATOM 1787 C CG  . ASP A 0 239 . 40.783   6.370   -38.460 1.00 80.52 239 A 1 
ATOM 1788 O OD1 . ASP A 0 239 . 40.883   5.144   -38.254 1.00 80.52 239 A 1 
ATOM 1789 O OD2 . ASP A 0 239 . 41.740   7.129   -38.726 1.00 80.52 239 A 1 
ATOM 1790 N N   . ALA A 0 240 . 36.286   5.923   -37.563 1.00 75.55 240 A 1 
ATOM 1791 C CA  . ALA A 0 240 . 35.086   6.297   -36.840 1.00 75.55 240 A 1 
ATOM 1792 C C   . ALA A 0 240 . 35.199   5.917   -35.373 1.00 75.55 240 A 1 
ATOM 1793 C CB  . ALA A 0 240 . 33.854   5.683   -37.498 1.00 75.55 240 A 1 
ATOM 1794 O O   . ALA A 0 240 . 35.722   4.866   -35.010 1.00 75.55 240 A 1 
ATOM 1795 N N   . TRP A 0 241 . 34.664   6.778   -34.520 1.00 84.83 241 A 1 
ATOM 1796 C CA  . TRP A 0 241 . 34.559   6.533   -33.093 1.00 84.83 241 A 1 
ATOM 1797 C C   . TRP A 0 241 . 33.209   7.018   -32.592 1.00 84.83 241 A 1 
ATOM 1798 C CB  . TRP A 0 241 . 35.715   7.216   -32.359 1.00 84.83 241 A 1 
ATOM 1799 O O   . TRP A 0 241 . 32.735   8.079   -33.005 1.00 84.83 241 A 1 
ATOM 1800 C CG  . TRP A 0 241 . 35.611   7.141   -30.869 1.00 84.83 241 A 1 
ATOM 1801 C CD1 . TRP A 0 241 . 35.917   6.063   -30.116 1.00 84.83 241 A 1 
ATOM 1802 C CD2 . TRP A 0 241 . 35.011   8.105   -29.954 1.00 84.83 241 A 1 
ATOM 1803 C CE2 . TRP A 0 241 . 35.030   7.550   -28.639 1.00 84.83 241 A 1 
ATOM 1804 C CE3 . TRP A 0 241 . 34.394   9.363   -30.115 1.00 84.83 241 A 1 
ATOM 1805 N NE1 . TRP A 0 241 . 35.580   6.297   -28.799 1.00 84.83 241 A 1 
ATOM 1806 C CH2 . TRP A 0 241 . 33.902   9.485   -27.724 1.00 84.83 241 A 1 
ATOM 1807 C CZ2 . TRP A 0 241 . 34.503   8.228   -27.531 1.00 84.83 241 A 1 
ATOM 1808 C CZ3 . TRP A 0 241 . 33.843   10.044  -29.013 1.00 84.83 241 A 1 
ATOM 1809 N N   . GLY A 0 242 . 32.616   6.261   -31.678 1.00 83.64 242 A 1 
ATOM 1810 C CA  . GLY A 0 242 . 31.368   6.631   -31.042 1.00 83.64 242 A 1 
ATOM 1811 C C   . GLY A 0 242 . 31.320   6.246   -29.577 1.00 83.64 242 A 1 
ATOM 1812 O O   . GLY A 0 242 . 32.029   5.346   -29.111 1.00 83.64 242 A 1 
ATOM 1813 N N   . ARG A 0 243 . 30.484   6.983   -28.857 1.00 87.74 243 A 1 
ATOM 1814 C CA  . ARG A 0 243 . 30.108   6.701   -27.488 1.00 87.74 243 A 1 
ATOM 1815 C C   . ARG A 0 243 . 28.651   7.077   -27.269 1.00 87.74 243 A 1 
ATOM 1816 C CB  . ARG A 0 243 . 31.054   7.433   -26.546 1.00 87.74 243 A 1 
ATOM 1817 O O   . ARG A 0 243 . 28.309   8.238   -27.473 1.00 87.74 243 A 1 
ATOM 1818 C CG  . ARG A 0 243 . 30.696   7.147   -25.091 1.00 87.74 243 A 1 
ATOM 1819 C CD  . ARG A 0 243 . 31.811   7.708   -24.225 1.00 87.74 243 A 1 
ATOM 1820 N NE  . ARG A 0 243 . 31.606   7.298   -22.832 1.00 87.74 243 A 1 
ATOM 1821 N NH1 . ARG A 0 243 . 31.027   9.351   -22.029 1.00 87.74 243 A 1 
ATOM 1822 N NH2 . ARG A 0 243 . 31.184   7.584   -20.652 1.00 87.74 243 A 1 
ATOM 1823 C CZ  . ARG A 0 243 . 31.287   8.086   -21.840 1.00 87.74 243 A 1 
ATOM 1824 N N   . ASP A 0 244 . 27.859   6.115   -26.832 1.00 86.70 244 A 1 
ATOM 1825 C CA  . ASP A 0 244 . 26.449   6.272   -26.486 1.00 86.70 244 A 1 
ATOM 1826 C C   . ASP A 0 244 . 26.314   6.063   -24.974 1.00 86.70 244 A 1 
ATOM 1827 C CB  . ASP A 0 244 . 25.614   5.305   -27.340 1.00 86.70 244 A 1 
ATOM 1828 O O   . ASP A 0 244 . 26.922   5.159   -24.400 1.00 86.70 244 A 1 
ATOM 1829 C CG  . ASP A 0 244 . 24.105   5.367   -27.080 1.00 86.70 244 A 1 
ATOM 1830 O OD1 . ASP A 0 244 . 23.709   6.155   -26.189 1.00 86.70 244 A 1 
ATOM 1831 O OD2 . ASP A 0 244 . 23.392   4.620   -27.793 1.00 86.70 244 A 1 
ATOM 1832 N N   . GLN A 0 245 . 25.624   6.982   -24.307 1.00 92.15 245 A 1 
ATOM 1833 C CA  . GLN A 0 245 . 25.408   6.925   -22.872 1.00 92.15 245 A 1 
ATOM 1834 C C   . GLN A 0 245 . 23.943   7.139   -22.539 1.00 92.15 245 A 1 
ATOM 1835 C CB  . GLN A 0 245 . 26.225   7.982   -22.132 1.00 92.15 245 A 1 
ATOM 1836 O O   . GLN A 0 245 . 23.484   8.283   -22.442 1.00 92.15 245 A 1 
ATOM 1837 C CG  . GLN A 0 245 . 27.735   7.814   -22.188 1.00 92.15 245 A 1 
ATOM 1838 C CD  . GLN A 0 245 . 28.299   8.506   -20.963 1.00 92.15 245 A 1 
ATOM 1839 N NE2 . GLN A 0 245 . 28.503   7.779   -19.889 1.00 92.15 245 A 1 
ATOM 1840 O OE1 . GLN A 0 245 . 28.603   9.692   -20.899 1.00 92.15 245 A 1 
ATOM 1841 N N   . ASP A 0 246 . 23.272   6.050   -22.197 1.00 91.20 246 A 1 
ATOM 1842 C CA  . ASP A 0 246 . 21.891   6.081   -21.754 1.00 91.20 246 A 1 
ATOM 1843 C C   . ASP A 0 246 . 21.802   5.979   -20.232 1.00 91.20 246 A 1 
ATOM 1844 C CB  . ASP A 0 246 . 21.087   4.966   -22.425 1.00 91.20 246 A 1 
ATOM 1845 O O   . ASP A 0 246 . 22.346   5.084   -19.580 1.00 91.20 246 A 1 
ATOM 1846 C CG  . ASP A 0 246 . 20.739   5.221   -23.891 1.00 91.20 246 A 1 
ATOM 1847 O OD1 . ASP A 0 246 . 20.619   6.412   -24.250 1.00 91.20 246 A 1 
ATOM 1848 O OD2 . ASP A 0 246 . 20.330   4.223   -24.528 1.00 91.20 246 A 1 
ATOM 1849 N N   . TYR A 0 247 . 21.041   6.885   -19.625 1.00 96.50 247 A 1 
ATOM 1850 C CA  . TYR A 0 247 . 20.657   6.814   -18.223 1.00 96.50 247 A 1 
ATOM 1851 C C   . TYR A 0 247 . 19.146   6.847   -18.077 1.00 96.50 247 A 1 
ATOM 1852 C CB  . TYR A 0 247 . 21.315   7.921   -17.398 1.00 96.50 247 A 1 
ATOM 1853 O O   . TYR A 0 247 . 18.451   7.754   -18.534 1.00 96.50 247 A 1 
ATOM 1854 C CG  . TYR A 0 247 . 20.851   7.946   -15.949 1.00 96.50 247 A 1 
ATOM 1855 C CD1 . TYR A 0 247 . 19.766   8.758   -15.552 1.00 96.50 247 A 1 
ATOM 1856 C CD2 . TYR A 0 247 . 21.476   7.112   -15.006 1.00 96.50 247 A 1 
ATOM 1857 C CE1 . TYR A 0 247 . 19.324   8.755   -14.210 1.00 96.50 247 A 1 
ATOM 1858 C CE2 . TYR A 0 247 . 21.052   7.118   -13.664 1.00 96.50 247 A 1 
ATOM 1859 O OH  . TYR A 0 247 . 19.617   7.932   -11.941 1.00 96.50 247 A 1 
ATOM 1860 C CZ  . TYR A 0 247 . 19.981   7.942   -13.257 1.00 96.50 247 A 1 
ATOM 1861 N N   . SER A 0 248 . 18.630   5.893   -17.314 1.00 97.39 248 A 1 
ATOM 1862 C CA  . SER A 0 248 . 17.213   5.761   -17.038 1.00 97.39 248 A 1 
ATOM 1863 C C   . SER A 0 248 . 16.987   5.523   -15.547 1.00 97.39 248 A 1 
ATOM 1864 C CB  . SER A 0 248 . 16.648   4.672   -17.963 1.00 97.39 248 A 1 
ATOM 1865 O O   . SER A 0 248 . 17.599   4.638   -14.946 1.00 97.39 248 A 1 
ATOM 1866 O OG  . SER A 0 248 . 16.371   3.466   -17.295 1.00 97.39 248 A 1 
ATOM 1867 N N   . GLU A 0 249 . 16.091   6.295   -14.936 1.00 98.36 249 A 1 
ATOM 1868 C CA  . GLU A 0 249 . 15.646   6.059   -13.564 1.00 98.36 249 A 1 
ATOM 1869 C C   . GLU A 0 249 . 14.133   6.195   -13.452 1.00 98.36 249 A 1 
ATOM 1870 C CB  . GLU A 0 249 . 16.382   6.976   -12.580 1.00 98.36 249 A 1 
ATOM 1871 O O   . GLU A 0 249 . 13.569   7.242   -13.765 1.00 98.36 249 A 1 
ATOM 1872 C CG  . GLU A 0 249 . 15.941   6.753   -11.122 1.00 98.36 249 A 1 
ATOM 1873 C CD  . GLU A 0 249 . 16.799   7.520   -10.104 1.00 98.36 249 A 1 
ATOM 1874 O OE1 . GLU A 0 249 . 16.900   7.029   -8.950  1.00 98.36 249 A 1 
ATOM 1875 O OE2 . GLU A 0 249 . 17.318   8.608   -10.458 1.00 98.36 249 A 1 
ATOM 1876 N N   . ASP A 0 250 . 13.491   5.141   -12.958 1.00 98.42 250 A 1 
ATOM 1877 C CA  . ASP A 0 250 . 12.072   5.120   -12.629 1.00 98.42 250 A 1 
ATOM 1878 C C   . ASP A 0 250 . 11.910   4.903   -11.125 1.00 98.42 250 A 1 
ATOM 1879 C CB  . ASP A 0 250 . 11.339   4.048   -13.448 1.00 98.42 250 A 1 
ATOM 1880 O O   . ASP A 0 250 . 12.417   3.931   -10.564 1.00 98.42 250 A 1 
ATOM 1881 C CG  . ASP A 0 250 . 11.430   4.288   -14.958 1.00 98.42 250 A 1 
ATOM 1882 O OD1 . ASP A 0 250 . 11.338   5.453   -15.405 1.00 98.42 250 A 1 
ATOM 1883 O OD2 . ASP A 0 250 . 11.592   3.311   -15.720 1.00 98.42 250 A 1 
ATOM 1884 N N   . VAL A 0 251 . 11.188   5.808   -10.470 1.00 98.32 251 A 1 
ATOM 1885 C CA  . VAL A 0 251 . 10.849   5.749   -9.047  1.00 98.32 251 A 1 
ATOM 1886 C C   . VAL A 0 251 . 9.337    5.748   -8.921  1.00 98.32 251 A 1 
ATOM 1887 C CB  . VAL A 0 251 . 11.436   6.937   -8.259  1.00 98.32 251 A 1 
ATOM 1888 O O   . VAL A 0 251 . 8.673    6.639   -9.451  1.00 98.32 251 A 1 
ATOM 1889 C CG1 . VAL A 0 251 . 11.184   6.771   -6.754  1.00 98.32 251 A 1 
ATOM 1890 C CG2 . VAL A 0 251 . 12.946   7.095   -8.457  1.00 98.32 251 A 1 
ATOM 1891 N N   . SER A 0 252 . 8.792    4.791   -8.182  1.00 98.11 252 A 1 
ATOM 1892 C CA  . SER A 0 252 . 7.385    4.769   -7.803  1.00 98.11 252 A 1 
ATOM 1893 C C   . SER A 0 252 . 7.229    4.554   -6.308  1.00 98.11 252 A 1 
ATOM 1894 C CB  . SER A 0 252 . 6.592    3.734   -8.604  1.00 98.11 252 A 1 
ATOM 1895 O O   . SER A 0 252 . 7.965    3.782   -5.692  1.00 98.11 252 A 1 
ATOM 1896 O OG  . SER A 0 252 . 7.079    2.427   -8.389  1.00 98.11 252 A 1 
ATOM 1897 N N   . TYR A 0 253 . 6.248    5.231   -5.733  1.00 98.40 253 A 1 
ATOM 1898 C CA  . TYR A 0 253 . 5.841    5.060   -4.351  1.00 98.40 253 A 1 
ATOM 1899 C C   . TYR A 0 253 . 4.320    5.063   -4.288  1.00 98.40 253 A 1 
ATOM 1900 C CB  . TYR A 0 253 . 6.460    6.167   -3.499  1.00 98.40 253 A 1 
ATOM 1901 O O   . TYR A 0 253 . 3.693    5.998   -4.781  1.00 98.40 253 A 1 
ATOM 1902 C CG  . TYR A 0 253 . 5.995    6.163   -2.063  1.00 98.40 253 A 1 
ATOM 1903 C CD1 . TYR A 0 253 . 4.828    6.860   -1.689  1.00 98.40 253 A 1 
ATOM 1904 C CD2 . TYR A 0 253 . 6.731    5.447   -1.104  1.00 98.40 253 A 1 
ATOM 1905 C CE1 . TYR A 0 253 . 4.418    6.865   -0.343  1.00 98.40 253 A 1 
ATOM 1906 C CE2 . TYR A 0 253 . 6.322    5.451   0.239   1.00 98.40 253 A 1 
ATOM 1907 O OH  . TYR A 0 253 . 4.794    6.224   1.923   1.00 98.40 253 A 1 
ATOM 1908 C CZ  . TYR A 0 253 . 5.170    6.169   0.623   1.00 98.40 253 A 1 
ATOM 1909 N N   . ASP A 0 254 . 3.746    4.037   -3.677  1.00 97.38 254 A 1 
ATOM 1910 C CA  . ASP A 0 254 . 2.310    3.869   -3.516  1.00 97.38 254 A 1 
ATOM 1911 C C   . ASP A 0 254 . 2.000    3.586   -2.048  1.00 97.38 254 A 1 
ATOM 1912 C CB  . ASP A 0 254 . 1.796    2.732   -4.411  1.00 97.38 254 A 1 
ATOM 1913 O O   . ASP A 0 254 . 2.547    2.663   -1.443  1.00 97.38 254 A 1 
ATOM 1914 C CG  . ASP A 0 254 . 1.915    3.024   -5.912  1.00 97.38 254 A 1 
ATOM 1915 O OD1 . ASP A 0 254 . 1.453    4.100   -6.356  1.00 97.38 254 A 1 
ATOM 1916 O OD2 . ASP A 0 254 . 2.381    2.132   -6.652  1.00 97.38 254 A 1 
ATOM 1917 N N   . MET A 0 255 . 1.086    4.363   -1.479  1.00 97.56 255 A 1 
ATOM 1918 C CA  . MET A 0 255 . 0.612    4.186   -0.118  1.00 97.56 255 A 1 
ATOM 1919 C C   . MET A 0 255 . -0.908   4.124   -0.101  1.00 97.56 255 A 1 
ATOM 1920 C CB  . MET A 0 255 . 1.173    5.286   0.780   1.00 97.56 255 A 1 
ATOM 1921 O O   . MET A 0 255 . -1.594   5.088   -0.440  1.00 97.56 255 A 1 
ATOM 1922 C CG  . MET A 0 255 . 0.966    4.927   2.248   1.00 97.56 255 A 1 
ATOM 1923 S SD  . MET A 0 255 . 1.852    6.038   3.360   1.00 97.56 255 A 1 
ATOM 1924 C CE  . MET A 0 255 . 1.905    4.962   4.814   1.00 97.56 255 A 1 
ATOM 1925 N N   . THR A 0 256 . -1.447   2.982   0.309   1.00 97.21 256 A 1 
ATOM 1926 C CA  . THR A 0 256 . -2.884   2.741   0.386   1.00 97.21 256 A 1 
ATOM 1927 C C   . THR A 0 256 . -3.288   2.504   1.830   1.00 97.21 256 A 1 
ATOM 1928 C CB  . THR A 0 256 . -3.309   1.542   -0.472  1.00 97.21 256 A 1 
ATOM 1929 O O   . THR A 0 256 . -2.759   1.618   2.493   1.00 97.21 256 A 1 
ATOM 1930 C CG2 . THR A 0 256 . -4.832   1.414   -0.554  1.00 97.21 256 A 1 
ATOM 1931 O OG1 . THR A 0 256 . -2.843   1.619   -1.800  1.00 97.21 256 A 1 
ATOM 1932 N N   . TRP A 0 257 . -4.303   3.231   2.288   1.00 96.86 257 A 1 
ATOM 1933 C CA  . TRP A 0 257 . -4.994   2.961   3.541   1.00 96.86 257 A 1 
ATOM 1934 C C   . TRP A 0 257 . -6.454   2.632   3.269   1.00 96.86 257 A 1 
ATOM 1935 C CB  . TRP A 0 257 . -4.890   4.151   4.486   1.00 96.86 257 A 1 
ATOM 1936 O O   . TRP A 0 257 . -7.184   3.406   2.649   1.00 96.86 257 A 1 
ATOM 1937 C CG  . TRP A 0 257 . -3.506   4.534   4.879   1.00 96.86 257 A 1 
ATOM 1938 C CD1 . TRP A 0 257 . -2.761   3.923   5.823   1.00 96.86 257 A 1 
ATOM 1939 C CD2 . TRP A 0 257 . -2.692   5.627   4.367   1.00 96.86 257 A 1 
ATOM 1940 C CE2 . TRP A 0 257 . -1.514   5.704   5.162   1.00 96.86 257 A 1 
ATOM 1941 C CE3 . TRP A 0 257 . -2.850   6.585   3.342   1.00 96.86 257 A 1 
ATOM 1942 N NE1 . TRP A 0 257 . -1.558   4.581   5.962   1.00 96.86 257 A 1 
ATOM 1943 C CH2 . TRP A 0 257 . -0.785   7.698   4.004   1.00 96.86 257 A 1 
ATOM 1944 C CZ2 . TRP A 0 257 . -0.610   6.763   5.038   1.00 96.86 257 A 1 
ATOM 1945 C CZ3 . TRP A 0 257 . -1.891   7.595   3.145   1.00 96.86 257 A 1 
ATOM 1946 N N   . ALA A 0 258 . -6.916   1.507   3.794   1.00 97.19 258 A 1 
ATOM 1947 C CA  . ALA A 0 258 . -8.318   1.138   3.790   1.00 97.19 258 A 1 
ATOM 1948 C C   . ALA A 0 258 . -8.804   0.927   5.221   1.00 97.19 258 A 1 
ATOM 1949 C CB  . ALA A 0 258 . -8.531   -0.084  2.896   1.00 97.19 258 A 1 
ATOM 1950 O O   . ALA A 0 258 . -8.151   0.265   6.022   1.00 97.19 258 A 1 
ATOM 1951 N N   . LYS A 0 259 . -9.975   1.473   5.542   1.00 97.38 259 A 1 
ATOM 1952 C CA  . LYS A 0 259 . -10.675  1.222   6.805   1.00 97.38 259 A 1 
ATOM 1953 C C   . LYS A 0 259 . -12.099  0.802   6.510   1.00 97.38 259 A 1 
ATOM 1954 C CB  . LYS A 0 259 . -10.632  2.451   7.724   1.00 97.38 259 A 1 
ATOM 1955 O O   . LYS A 0 259 . -12.755  1.433   5.680   1.00 97.38 259 A 1 
ATOM 1956 C CG  . LYS A 0 259 . -9.203   2.747   8.195   1.00 97.38 259 A 1 
ATOM 1957 C CD  . LYS A 0 259 . -9.152   3.984   9.094   1.00 97.38 259 A 1 
ATOM 1958 C CE  . LYS A 0 259 . -7.692   4.213   9.498   1.00 97.38 259 A 1 
ATOM 1959 N NZ  . LYS A 0 259 . -7.519   5.472   10.259  1.00 97.38 259 A 1 
ATOM 1960 N N   . SER A 0 260 . -12.582  -0.216  7.203   1.00 96.17 260 A 1 
ATOM 1961 C CA  . SER A 0 260 . -13.991  -0.588  7.212   1.00 96.17 260 A 1 
ATOM 1962 C C   . SER A 0 260 . -14.492  -0.739  8.636   1.00 96.17 260 A 1 
ATOM 1963 C CB  . SER A 0 260 . -14.270  -1.845  6.385   1.00 96.17 260 A 1 
ATOM 1964 O O   . SER A 0 260 . -13.789  -1.277  9.489   1.00 96.17 260 A 1 
ATOM 1965 O OG  . SER A 0 260 . -13.574  -2.970  6.870   1.00 96.17 260 A 1 
ATOM 1966 N N   . TYR A 0 261 . -15.710  -0.269  8.853   1.00 94.04 261 A 1 
ATOM 1967 C CA  . TYR A 0 261 . -16.496  -0.492  10.052  1.00 94.04 261 A 1 
ATOM 1968 C C   . TYR A 0 261 . -17.812  -1.093  9.607   1.00 94.04 261 A 1 
ATOM 1969 C CB  . TYR A 0 261 . -16.733  0.824   10.795  1.00 94.04 261 A 1 
ATOM 1970 O O   . TYR A 0 261 . -18.494  -0.495  8.776   1.00 94.04 261 A 1 
ATOM 1971 C CG  . TYR A 0 261 . -15.457  1.472   11.277  1.00 94.04 261 A 1 
ATOM 1972 C CD1 . TYR A 0 261 . -14.922  1.099   12.522  1.00 94.04 261 A 1 
ATOM 1973 C CD2 . TYR A 0 261 . -14.789  2.410   10.467  1.00 94.04 261 A 1 
ATOM 1974 C CE1 . TYR A 0 261 . -13.717  1.668   12.969  1.00 94.04 261 A 1 
ATOM 1975 C CE2 . TYR A 0 261 . -13.580  2.982   10.908  1.00 94.04 261 A 1 
ATOM 1976 O OH  . TYR A 0 261 . -11.874  3.153   12.586  1.00 94.04 261 A 1 
ATOM 1977 C CZ  . TYR A 0 261 . -13.045  2.609   12.159  1.00 94.04 261 A 1 
ATOM 1978 N N   . ASP A 0 262 . -18.135  -2.249  10.148  1.00 91.68 262 A 1 
ATOM 1979 C CA  . ASP A 0 262 . -19.410  -2.913  9.966   1.00 91.68 262 A 1 
ATOM 1980 C C   . ASP A 0 262 . -19.987  -3.126  11.370  1.00 91.68 262 A 1 
ATOM 1981 C CB  . ASP A 0 262 . -19.206  -4.209  9.158   1.00 91.68 262 A 1 
ATOM 1982 O O   . ASP A 0 262 . -19.274  -3.565  12.273  1.00 91.68 262 A 1 
ATOM 1983 C CG  . ASP A 0 262 . -18.632  -3.963  7.747   1.00 91.68 262 A 1 
ATOM 1984 O OD1 . ASP A 0 262 . -19.196  -3.143  6.982   1.00 91.68 262 A 1 
ATOM 1985 O OD2 . ASP A 0 262 . -17.605  -4.578  7.367   1.00 91.68 262 A 1 
ATOM 1986 N N   . ALA A 0 263 . -21.240  -2.743  11.575  1.00 86.93 263 A 1 
ATOM 1987 C CA  . ALA A 0 263 . -21.986  -3.071  12.780  1.00 86.93 263 A 1 
ATOM 1988 C C   . ALA A 0 263 . -23.297  -3.722  12.351  1.00 86.93 263 A 1 
ATOM 1989 C CB  . ALA A 0 263 . -22.187  -1.820  13.642  1.00 86.93 263 A 1 
ATOM 1990 O O   . ALA A 0 263 . -23.987  -3.192  11.476  1.00 86.93 263 A 1 
ATOM 1991 N N   . GLU A 0 264 . -23.579  -4.883  12.925  1.00 81.19 264 A 1 
ATOM 1992 C CA  . GLU A 0 264 . -24.853  -5.585  12.794  1.00 81.19 264 A 1 
ATOM 1993 C C   . GLU A 0 264 . -25.890  -4.973  13.748  1.00 81.19 264 A 1 
ATOM 1994 C CB  . GLU A 0 264 . -24.621  -7.092  13.000  1.00 81.19 264 A 1 
ATOM 1995 O O   . GLU A 0 264 . -25.637  -3.918  14.342  1.00 81.19 264 A 1 
ATOM 1996 C CG  . GLU A 0 264 . -23.805  -7.687  11.838  1.00 81.19 264 A 1 
ATOM 1997 C CD  . GLU A 0 264 . -23.527  -9.193  11.973  1.00 81.19 264 A 1 
ATOM 1998 O OE1 . GLU A 0 264 . -23.083  -9.790  10.963  1.00 81.19 264 A 1 
ATOM 1999 O OE2 . GLU A 0 264 . -23.653  -9.732  13.095  1.00 81.19 264 A 1 
ATOM 2000 N N   . SER A 0 265 . -27.075  -5.582  13.822  1.00 77.90 265 A 1 
ATOM 2001 C CA  . SER A 0 265 . -28.262  -5.005  14.452  1.00 77.90 265 A 1 
ATOM 2002 C C   . SER A 0 265 . -27.974  -4.438  15.839  1.00 77.90 265 A 1 
ATOM 2003 C CB  . SER A 0 265 . -29.435  -5.998  14.559  1.00 77.90 265 A 1 
ATOM 2004 O O   . SER A 0 265 . -27.289  -5.056  16.659  1.00 77.90 265 A 1 
ATOM 2005 O OG  . SER A 0 265 . -29.202  -7.188  13.840  1.00 77.90 265 A 1 
ATOM 2006 N N   . TYR A 0 266 . -28.520  -3.252  16.094  1.00 79.00 266 A 1 
ATOM 2007 C CA  . TYR A 0 266 . -28.665  -2.720  17.443  1.00 79.00 266 A 1 
ATOM 2008 C C   . TYR A 0 266 . -30.138  -2.712  17.781  1.00 79.00 266 A 1 
ATOM 2009 C CB  . TYR A 0 266 . -28.104  -1.299  17.552  1.00 79.00 266 A 1 
ATOM 2010 O O   . TYR A 0 266 . -30.889  -2.008  17.105  1.00 79.00 266 A 1 
ATOM 2011 C CG  . TYR A 0 266 . -28.439  -0.598  18.865  1.00 79.00 266 A 1 
ATOM 2012 C CD1 . TYR A 0 266 . -29.618  0.158   19.018  1.00 79.00 266 A 1 
ATOM 2013 C CD2 . TYR A 0 266 . -27.615  -0.775  19.985  1.00 79.00 266 A 1 
ATOM 2014 C CE1 . TYR A 0 266 . -29.899  0.861   20.199  1.00 79.00 266 A 1 
ATOM 2015 C CE2 . TYR A 0 266 . -27.904  -0.101  21.190  1.00 79.00 266 A 1 
ATOM 2016 O OH  . TYR A 0 266 . -29.281  1.428   22.437  1.00 79.00 266 A 1 
ATOM 2017 C CZ  . TYR A 0 266 . -29.018  0.753   21.286  1.00 79.00 266 A 1 
ATOM 2018 N N   . ASP A 0 267 . -30.501  -3.385  18.865  1.00 81.60 267 A 1 
ATOM 2019 C CA  . ASP A 0 267 . -31.866  -3.402  19.364  1.00 81.60 267 A 1 
ATOM 2020 C C   . ASP A 0 267 . -31.913  -2.846  20.786  1.00 81.60 267 A 1 
ATOM 2021 C CB  . ASP A 0 267 . -32.465  -4.811  19.273  1.00 81.60 267 A 1 
ATOM 2022 O O   . ASP A 0 267 . -31.150  -3.241  21.668  1.00 81.60 267 A 1 
ATOM 2023 C CG  . ASP A 0 267 . -32.671  -5.308  17.836  1.00 81.60 267 A 1 
ATOM 2024 O OD1 . ASP A 0 267 . -32.765  -4.464  16.919  1.00 81.60 267 A 1 
ATOM 2025 O OD2 . ASP A 0 267 . -32.816  -6.539  17.679  1.00 81.60 267 A 1 
ATOM 2026 N N   . GLU A 0 268 . -32.837  -1.920  21.016  1.00 84.19 268 A 1 
ATOM 2027 C CA  . GLU A 0 268 . -33.219  -1.443  22.339  1.00 84.19 268 A 1 
ATOM 2028 C C   . GLU A 0 268 . -34.713  -1.672  22.512  1.00 84.19 268 A 1 
ATOM 2029 C CB  . GLU A 0 268 . -32.818  0.031   22.506  1.00 84.19 268 A 1 
ATOM 2030 O O   . GLU A 0 268 . -35.508  -1.195  21.704  1.00 84.19 268 A 1 
ATOM 2031 C CG  . GLU A 0 268 . -33.153  0.616   23.890  1.00 84.19 268 A 1 
ATOM 2032 C CD  . GLU A 0 268 . -32.477  1.977   24.152  1.00 84.19 268 A 1 
ATOM 2033 O OE1 . GLU A 0 268 . -32.485  2.433   25.324  1.00 84.19 268 A 1 
ATOM 2034 O OE2 . GLU A 0 268 . -31.837  2.555   23.238  1.00 84.19 268 A 1 
ATOM 2035 N N   . TRP A 0 269 . -35.101  -2.393  23.557  1.00 86.62 269 A 1 
ATOM 2036 C CA  . TRP A 0 269 . -36.492  -2.747  23.809  1.00 86.62 269 A 1 
ATOM 2037 C C   . TRP A 0 269 . -36.853  -2.562  25.281  1.00 86.62 269 A 1 
ATOM 2038 C CB  . TRP A 0 269 . -36.767  -4.168  23.301  1.00 86.62 269 A 1 
ATOM 2039 O O   . TRP A 0 269 . -36.018  -2.722  26.172  1.00 86.62 269 A 1 
ATOM 2040 C CG  . TRP A 0 269 . -35.899  -5.241  23.887  1.00 86.62 269 A 1 
ATOM 2041 C CD1 . TRP A 0 269 . -34.735  -5.689  23.364  1.00 86.62 269 A 1 
ATOM 2042 C CD2 . TRP A 0 269 . -36.092  -5.984  25.127  1.00 86.62 269 A 1 
ATOM 2043 C CE2 . TRP A 0 269 . -34.993  -6.880  25.292  1.00 86.62 269 A 1 
ATOM 2044 C CE3 . TRP A 0 269 . -37.080  -5.980  26.135  1.00 86.62 269 A 1 
ATOM 2045 N NE1 . TRP A 0 269 . -34.198  -6.661  24.185  1.00 86.62 269 A 1 
ATOM 2046 C CH2 . TRP A 0 269 . -35.878  -7.693  27.395  1.00 86.62 269 A 1 
ATOM 2047 C CZ2 . TRP A 0 269 . -34.879  -7.726  26.406  1.00 86.62 269 A 1 
ATOM 2048 C CZ3 . TRP A 0 269 . -36.976  -6.825  27.254  1.00 86.62 269 A 1 
ATOM 2049 N N   . ASP A 0 270 . -38.113  -2.215  25.522  1.00 82.00 270 A 1 
ATOM 2050 C CA  . ASP A 0 270 . -38.727  -2.093  26.842  1.00 82.00 270 A 1 
ATOM 2051 C C   . ASP A 0 270 . -40.052  -2.863  26.841  1.00 82.00 270 A 1 
ATOM 2052 C CB  . ASP A 0 270 . -38.934  -0.606  27.198  1.00 82.00 270 A 1 
ATOM 2053 O O   . ASP A 0 270 . -40.843  -2.750  25.901  1.00 82.00 270 A 1 
ATOM 2054 C CG  . ASP A 0 270 . -39.308  -0.376  28.673  1.00 82.00 270 A 1 
ATOM 2055 O OD1 . ASP A 0 270 . -38.757  -1.093  29.531  1.00 82.00 270 A 1 
ATOM 2056 O OD2 . ASP A 0 270 . -40.091  0.563   28.964  1.00 82.00 270 A 1 
ATOM 2057 N N   . ASN A 0 271 . -40.282  -3.657  27.883  1.00 80.55 271 A 1 
ATOM 2058 C CA  . ASN A 0 271 . -41.536  -4.345  28.155  1.00 80.55 271 A 1 
ATOM 2059 C C   . ASN A 0 271 . -41.979  -3.994  29.570  1.00 80.55 271 A 1 
ATOM 2060 C CB  . ASN A 0 271 . -41.383  -5.863  27.969  1.00 80.55 271 A 1 
ATOM 2061 O O   . ASN A 0 271 . -41.339  -4.389  30.547  1.00 80.55 271 A 1 
ATOM 2062 C CG  . ASN A 0 271 . -42.689  -6.594  28.262  1.00 80.55 271 A 1 
ATOM 2063 N ND2 . ASN A 0 271 . -42.733  -7.470  29.232  1.00 80.55 271 A 1 
ATOM 2064 O OD1 . ASN A 0 271 . -43.694  -6.400  27.608  1.00 80.55 271 A 1 
ATOM 2065 N N   . GLN A 0 272 . -43.088  -3.274  29.653  1.00 78.16 272 A 1 
ATOM 2066 C CA  . GLN A 0 272 . -43.782  -2.994  30.898  1.00 78.16 272 A 1 
ATOM 2067 C C   . GLN A 0 272 . -45.031  -3.855  30.923  1.00 78.16 272 A 1 
ATOM 2068 C CB  . GLN A 0 272 . -44.108  -1.501  30.995  1.00 78.16 272 A 1 
ATOM 2069 O O   . GLN A 0 272 . -45.938  -3.638  30.121  1.00 78.16 272 A 1 
ATOM 2070 C CG  . GLN A 0 272 . -42.817  -0.682  31.098  1.00 78.16 272 A 1 
ATOM 2071 C CD  . GLN A 0 272 . -43.035  0.823   31.101  1.00 78.16 272 A 1 
ATOM 2072 N NE2 . GLN A 0 272 . -41.969  1.577   30.990  1.00 78.16 272 A 1 
ATOM 2073 O OE1 . GLN A 0 272 . -44.126  1.371   31.192  1.00 78.16 272 A 1 
ATOM 2074 N N   . ASP A 0 273 . -45.035  -4.816  31.830  1.00 73.13 273 A 1 
ATOM 2075 C CA  . ASP A 0 273 . -46.177  -5.654  32.152  1.00 73.13 273 A 1 
ATOM 2076 C C   . ASP A 0 273 . -46.773  -5.108  33.460  1.00 73.13 273 A 1 
ATOM 2077 C CB  . ASP A 0 273 . -45.689  -7.106  32.186  1.00 73.13 273 A 1 
ATOM 2078 O O   . ASP A 0 273 . -46.079  -4.912  34.465  1.00 73.13 273 A 1 
ATOM 2079 C CG  . ASP A 0 273 . -46.727  -8.128  32.645  1.00 73.13 273 A 1 
ATOM 2080 O OD1 . ASP A 0 273 . -47.800  -7.687  33.109  1.00 73.13 273 A 1 
ATOM 2081 O OD2 . ASP A 0 273 . -46.353  -9.327  32.607  1.00 73.13 273 A 1 
ATOM 2082 N N   . ALA A 0 274 . -48.042  -4.716  33.387  1.00 73.89 274 A 1 
ATOM 2083 C CA  . ALA A 0 274 . -48.779  -4.068  34.467  1.00 73.89 274 A 1 
ATOM 2084 C C   . ALA A 0 274 . -50.118  -4.772  34.713  1.00 73.89 274 A 1 
ATOM 2085 C CB  . ALA A 0 274 . -48.891  -2.566  34.172  1.00 73.89 274 A 1 
ATOM 2086 O O   . ALA A 0 274 . -51.177  -4.129  34.842  1.00 73.89 274 A 1 
ATOM 2087 N N   . ASP A 0 275 . -50.048  -6.094  34.762  1.00 75.93 275 A 1 
ATOM 2088 C CA  . ASP A 0 275 . -51.164  -6.991  34.964  1.00 75.93 275 A 1 
ATOM 2089 C C   . ASP A 0 275 . -51.883  -6.766  36.308  1.00 75.93 275 A 1 
ATOM 2090 C CB  . ASP A 0 275 . -50.666  -8.432  34.762  1.00 75.93 275 A 1 
ATOM 2091 O O   . ASP A 0 275 . -51.350  -6.389  37.363  1.00 75.93 275 A 1 
ATOM 2092 C CG  . ASP A 0 275 . -50.553  -8.875  33.305  1.00 75.93 275 A 1 
ATOM 2093 O OD1 . ASP A 0 275 . -50.765  -8.005  32.429  1.00 75.93 275 A 1 
ATOM 2094 O OD2 . ASP A 0 275 . -50.515  -10.112 33.100  1.00 75.93 275 A 1 
ATOM 2095 N N   . LYS A 0 276 . -53.210  -6.906  36.258  1.00 72.15 276 A 1 
ATOM 2096 C CA  . LYS A 0 276 . -54.082  -6.811  37.434  1.00 72.15 276 A 1 
ATOM 2097 C C   . LYS A 0 276 . -55.092  -7.926  37.405  1.00 72.15 276 A 1 
ATOM 2098 C CB  . LYS A 0 276 . -54.786  -5.453  37.495  1.00 72.15 276 A 1 
ATOM 2099 O O   . LYS A 0 276 . -55.952  -7.969  36.524  1.00 72.15 276 A 1 
ATOM 2100 C CG  . LYS A 0 276 . -53.786  -4.342  37.805  1.00 72.15 276 A 1 
ATOM 2101 C CD  . LYS A 0 276 . -54.469  -2.981  37.817  1.00 72.15 276 A 1 
ATOM 2102 C CE  . LYS A 0 276 . -53.344  -1.964  37.976  1.00 72.15 276 A 1 
ATOM 2103 N NZ  . LYS A 0 276 . -53.776  -0.617  37.560  1.00 72.15 276 A 1 
ATOM 2104 N N   . TYR A 0 277 . -55.086  -8.751  38.444  1.00 73.69 277 A 1 
ATOM 2105 C CA  . TYR A 0 277 . -56.020  -9.860  38.572  1.00 73.69 277 A 1 
ATOM 2106 C C   . TYR A 0 277 . -56.783  -9.832  39.898  1.00 73.69 277 A 1 
ATOM 2107 C CB  . TYR A 0 277 . -55.302  -11.184 38.295  1.00 73.69 277 A 1 
ATOM 2108 O O   . TYR A 0 277 . -56.281  -9.486  40.971  1.00 73.69 277 A 1 
ATOM 2109 C CG  . TYR A 0 277 . -54.156  -11.478 39.237  1.00 73.69 277 A 1 
ATOM 2110 C CD1 . TYR A 0 277 . -52.852  -11.049 38.917  1.00 73.69 277 A 1 
ATOM 2111 C CD2 . TYR A 0 277 . -54.396  -12.172 40.439  1.00 73.69 277 A 1 
ATOM 2112 C CE1 . TYR A 0 277 . -51.786  -11.314 39.792  1.00 73.69 277 A 1 
ATOM 2113 C CE2 . TYR A 0 277 . -53.328  -12.439 41.318  1.00 73.69 277 A 1 
ATOM 2114 O OH  . TYR A 0 277 . -51.006  -12.274 41.853  1.00 73.69 277 A 1 
ATOM 2115 C CZ  . TYR A 0 277 . -52.022  -12.014 40.992  1.00 73.69 277 A 1 
ATOM 2116 N N   . GLY A 0 278 . -58.057  -10.208 39.811  1.00 65.79 278 A 1 
ATOM 2117 C CA  . GLY A 0 278 . -58.965  -10.344 40.940  1.00 65.79 278 A 1 
ATOM 2118 C C   . GLY A 0 278 . -59.663  -11.695 40.900  1.00 65.79 278 A 1 
ATOM 2119 O O   . GLY A 0 278 . -60.306  -12.047 39.909  1.00 65.79 278 A 1 
ATOM 2120 N N   . ALA A 0 279 . -59.570  -12.445 41.995  1.00 63.38 279 A 1 
ATOM 2121 C CA  . ALA A 0 279 . -60.290  -13.696 42.182  1.00 63.38 279 A 1 
ATOM 2122 C C   . ALA A 0 279 . -61.307  -13.540 43.315  1.00 63.38 279 A 1 
ATOM 2123 C CB  . ALA A 0 279 . -59.295  -14.837 42.413  1.00 63.38 279 A 1 
ATOM 2124 O O   . ALA A 0 279 . -60.965  -13.233 44.460  1.00 63.38 279 A 1 
ATOM 2125 N N   . GLN A 0 280 . -62.572  -13.783 42.988  1.00 63.01 280 A 1 
ATOM 2126 C CA  . GLN A 0 280 . -63.689  -13.746 43.915  1.00 63.01 280 A 1 
ATOM 2127 C C   . GLN A 0 280 . -64.341  -15.129 43.988  1.00 63.01 280 A 1 
ATOM 2128 C CB  . GLN A 0 280 . -64.656  -12.628 43.502  1.00 63.01 280 A 1 
ATOM 2129 O O   . GLN A 0 280 . -64.863  -15.654 43.002  1.00 63.01 280 A 1 
ATOM 2130 C CG  . GLN A 0 280 . -65.781  -12.459 44.533  1.00 63.01 280 A 1 
ATOM 2131 C CD  . GLN A 0 280 . -66.689  -11.267 44.248  1.00 63.01 280 A 1 
ATOM 2132 N NE2 . GLN A 0 280 . -67.858  -11.218 44.848  1.00 63.01 280 A 1 
ATOM 2133 O OE1 . GLN A 0 280 . -66.384  -10.342 43.522  1.00 63.01 280 A 1 
ATOM 2134 N N   . ALA A 0 281 . -64.332  -15.720 45.181  1.00 56.71 281 A 1 
ATOM 2135 C CA  . ALA A 0 281 . -65.027  -16.968 45.470  1.00 56.71 281 A 1 
ATOM 2136 C C   . ALA A 0 281 . -66.123  -16.728 46.512  1.00 56.71 281 A 1 
ATOM 2137 C CB  . ALA A 0 281 . -64.016  -18.036 45.899  1.00 56.71 281 A 1 
ATOM 2138 O O   . ALA A 0 281 . -65.882  -16.089 47.537  1.00 56.71 281 A 1 
ATOM 2139 N N   . TRP A 0 282 . -67.320  -17.251 46.250  1.00 59.18 282 A 1 
ATOM 2140 C CA  . TRP A 0 282 . -68.478  -17.147 47.138  1.00 59.18 282 A 1 
ATOM 2141 C C   . TRP A 0 282 . -69.103  -18.522 47.369  1.00 59.18 282 A 1 
ATOM 2142 C CB  . TRP A 0 282 . -69.488  -16.168 46.537  1.00 59.18 282 A 1 
ATOM 2143 O O   . TRP A 0 282 . -69.279  -19.285 46.413  1.00 59.18 282 A 1 
ATOM 2144 C CG  . TRP A 0 282 . -70.733  -15.961 47.339  1.00 59.18 282 A 1 
ATOM 2145 C CD1 . TRP A 0 282 . -70.813  -15.288 48.509  1.00 59.18 282 A 1 
ATOM 2146 C CD2 . TRP A 0 282 . -72.084  -16.433 47.058  1.00 59.18 282 A 1 
ATOM 2147 C CE2 . TRP A 0 282 . -72.959  -15.874 48.033  1.00 59.18 282 A 1 
ATOM 2148 C CE3 . TRP A 0 282 . -72.665  -17.250 46.064  1.00 59.18 282 A 1 
ATOM 2149 N NE1 . TRP A 0 282 . -72.126  -15.236 48.927  1.00 59.18 282 A 1 
ATOM 2150 C CH2 . TRP A 0 282 . -74.901  -16.813 46.934  1.00 59.18 282 A 1 
ATOM 2151 C CZ2 . TRP A 0 282 . -74.349  -16.000 47.942  1.00 59.18 282 A 1 
ATOM 2152 C CZ3 . TRP A 0 282 . -74.056  -17.461 46.018  1.00 59.18 282 A 1 
ATOM 2153 N N   . GLY A 0 283 . -69.438  -18.813 48.627  1.00 57.93 283 A 1 
ATOM 2154 C CA  . GLY A 0 283 . -70.101  -20.040 49.058  1.00 57.93 283 A 1 
ATOM 2155 C C   . GLY A 0 283 . -71.209  -19.744 50.067  1.00 57.93 283 A 1 
ATOM 2156 O O   . GLY A 0 283 . -71.130  -18.782 50.832  1.00 57.93 283 A 1 
ATOM 2157 N N   . LYS A 0 284 . -72.260  -20.562 50.029  1.00 52.77 284 A 1 
ATOM 2158 C CA  . LYS A 0 284 . -73.304  -20.624 51.053  1.00 52.77 284 A 1 
ATOM 2159 C C   . LYS A 0 284 . -73.343  -22.042 51.582  1.00 52.77 284 A 1 
ATOM 2160 C CB  . LYS A 0 284 . -74.675  -20.273 50.463  1.00 52.77 284 A 1 
ATOM 2161 O O   . LYS A 0 284 . -73.665  -22.939 50.802  1.00 52.77 284 A 1 
ATOM 2162 C CG  . LYS A 0 284 . -74.841  -18.770 50.279  1.00 52.77 284 A 1 
ATOM 2163 C CD  . LYS A 0 284 . -76.228  -18.452 49.715  1.00 52.77 284 A 1 
ATOM 2164 C CE  . LYS A 0 284 . -76.545  -17.000 50.061  1.00 52.77 284 A 1 
ATOM 2165 N NZ  . LYS A 0 284 . -77.567  -16.409 49.169  1.00 52.77 284 A 1 
ATOM 2166 N N   . ASP A 0 285 . -73.059  -22.209 52.860  1.00 50.86 285 A 1 
ATOM 2167 C CA  . ASP A 0 285 . -73.478  -23.396 53.577  1.00 50.86 285 A 1 
ATOM 2168 C C   . ASP A 0 285 . -74.983  -23.293 53.862  1.00 50.86 285 A 1 
ATOM 2169 C CB  . ASP A 0 285 . -72.618  -23.605 54.828  1.00 50.86 285 A 1 
ATOM 2170 O O   . ASP A 0 285 . -75.567  -22.221 54.048  1.00 50.86 285 A 1 
ATOM 2171 C CG  . ASP A 0 285 . -72.687  -22.475 55.856  1.00 50.86 285 A 1 
ATOM 2172 O OD1 . ASP A 0 285 . -73.152  -21.365 55.499  1.00 50.86 285 A 1 
ATOM 2173 O OD2 . ASP A 0 285 . -72.217  -22.748 56.973  1.00 50.86 285 A 1 
ATOM 2174 N N   . ARG A 0 286 . -75.671  -24.422 53.745  1.00 44.95 286 A 1 
ATOM 2175 C CA  . ARG A 0 286 . -77.071  -24.540 54.152  1.00 44.95 286 A 1 
ATOM 2176 C C   . ARG A 0 286 . -77.180  -25.806 54.957  1.00 44.95 286 A 1 
ATOM 2177 C CB  . ARG A 0 286 . -78.027  -24.547 52.954  1.00 44.95 286 A 1 
ATOM 2178 O O   . ARG A 0 286 . -77.482  -26.868 54.407  1.00 44.95 286 A 1 
ATOM 2179 C CG  . ARG A 0 286 . -78.137  -23.177 52.276  1.00 44.95 286 A 1 
ATOM 2180 C CD  . ARG A 0 286 . -79.192  -23.219 51.165  1.00 44.95 286 A 1 
ATOM 2181 N NE  . ARG A 0 286 . -80.551  -23.386 51.722  1.00 44.95 286 A 1 
ATOM 2182 N NH1 . ARG A 0 286 . -81.459  -24.631 50.025  1.00 44.95 286 A 1 
ATOM 2183 N NH2 . ARG A 0 286 . -82.685  -24.156 51.838  1.00 44.95 286 A 1 
ATOM 2184 C CZ  . ARG A 0 286 . -81.557  -24.052 51.191  1.00 44.95 286 A 1 
ATOM 2185 N N   . ASP A 0 287 . -76.944  -25.687 56.246  1.00 47.26 287 A 1 
ATOM 2186 C CA  . ASP A 0 287 . -77.288  -26.744 57.163  1.00 47.26 287 A 1 
ATOM 2187 C C   . ASP A 0 287 . -78.833  -26.864 57.219  1.00 47.26 287 A 1 
ATOM 2188 C CB  . ASP A 0 287 . -76.583  -26.484 58.499  1.00 47.26 287 A 1 
ATOM 2189 O O   . ASP A 0 287 . -79.607  -25.910 57.090  1.00 47.26 287 A 1 
ATOM 2190 C CG  . ASP A 0 287 . -77.345  -25.458 59.326  1.00 47.26 287 A 1 
ATOM 2191 O OD1 . ASP A 0 287 . -77.751  -24.439 58.721  1.00 47.26 287 A 1 
ATOM 2192 O OD2 . ASP A 0 287 . -77.735  -25.888 60.434  1.00 47.26 287 A 1 
ATOM 2193 N N   . VAL A 0 288 . -79.338  -28.095 57.271  1.00 41.97 288 A 1 
ATOM 2194 C CA  . VAL A 0 288 . -80.775  -28.349 57.436  1.00 41.97 288 A 1 
ATOM 2195 C C   . VAL A 0 288 . -80.969  -28.889 58.842  1.00 41.97 288 A 1 
ATOM 2196 C CB  . VAL A 0 288 . -81.354  -29.237 56.314  1.00 41.97 288 A 1 
ATOM 2197 O O   . VAL A 0 288 . -81.025  -30.101 59.058  1.00 41.97 288 A 1 
ATOM 2198 C CG1 . VAL A 0 288 . -82.854  -29.515 56.523  1.00 41.97 288 A 1 
ATOM 2199 C CG2 . VAL A 0 288 . -81.225  -28.557 54.941  1.00 41.97 288 A 1 
ATOM 2200 N N   . TYR A 0 289 . -81.084  -27.988 59.816  1.00 36.39 289 A 1 
ATOM 2201 C CA  . TYR A 0 289 . -81.452  -28.346 61.181  1.00 36.39 289 A 1 
ATOM 2202 C C   . TYR A 0 289 . -82.908  -28.848 61.227  1.00 36.39 289 A 1 
ATOM 2203 C CB  . TYR A 0 289 . -81.208  -27.148 62.108  1.00 36.39 289 A 1 
ATOM 2204 O O   . TYR A 0 289 . -83.858  -28.096 61.001  1.00 36.39 289 A 1 
ATOM 2205 C CG  . TYR A 0 289 . -81.261  -27.520 63.576  1.00 36.39 289 A 1 
ATOM 2206 C CD1 . TYR A 0 289 . -82.451  -27.363 64.313  1.00 36.39 289 A 1 
ATOM 2207 C CD2 . TYR A 0 289 . -80.105  -28.021 64.202  1.00 36.39 289 A 1 
ATOM 2208 C CE1 . TYR A 0 289 . -82.482  -27.704 65.680  1.00 36.39 289 A 1 
ATOM 2209 C CE2 . TYR A 0 289 . -80.129  -28.362 65.567  1.00 36.39 289 A 1 
ATOM 2210 O OH  . TYR A 0 289 . -81.339  -28.507 67.632  1.00 36.39 289 A 1 
ATOM 2211 C CZ  . TYR A 0 289 . -81.318  -28.197 66.309  1.00 36.39 289 A 1 
ATOM 2212 N N   . GLY A 0 290 . -83.116  -30.147 61.484  1.00 35.14 290 A 1 
ATOM 2213 C CA  . GLY A 0 290 . -84.475  -30.709 61.581  1.00 35.14 290 A 1 
ATOM 2214 C C   . GLY A 0 290 . -84.650  -32.227 61.472  1.00 35.14 290 A 1 
ATOM 2215 O O   . GLY A 0 290 . -85.784  -32.704 61.520  1.00 35.14 290 A 1 
ATOM 2216 N N   . ALA A 0 291 . -83.586  -33.026 61.362  1.00 32.65 291 A 1 
ATOM 2217 C CA  . ALA A 0 291 . -83.690  -34.488 61.414  1.00 32.65 291 A 1 
ATOM 2218 C C   . ALA A 0 291 . -83.666  -35.019 62.865  1.00 32.65 291 A 1 
ATOM 2219 C CB  . ALA A 0 291 . -82.632  -35.105 60.487  1.00 32.65 291 A 1 
ATOM 2220 O O   . ALA A 0 291 . -82.808  -35.817 63.232  1.00 32.65 291 A 1 
ATOM 2221 N N   . SER A 0 292 . -84.617  -34.607 63.717  1.00 33.78 292 A 1 
ATOM 2222 C CA  . SER A 0 292 . -84.830  -35.292 65.000  1.00 33.78 292 A 1 
ATOM 2223 C C   . SER A 0 292 . -85.532  -36.631 64.740  1.00 33.78 292 A 1 
ATOM 2224 C CB  . SER A 0 292 . -85.579  -34.420 66.027  1.00 33.78 292 A 1 
ATOM 2225 O O   . SER A 0 292 . -86.761  -36.694 64.657  1.00 33.78 292 A 1 
ATOM 2226 O OG  . SER A 0 292 . -86.959  -34.282 65.744  1.00 33.78 292 A 1 
ATOM 2227 N N   . SER A 0 293 . -84.789  -37.727 64.585  1.00 37.33 293 A 1 
ATOM 2228 C CA  . SER A 0 293 . -85.381  -39.068 64.574  1.00 37.33 293 A 1 
ATOM 2229 C C   . SER A 0 293 . -85.794  -39.465 65.999  1.00 37.33 293 A 1 
ATOM 2230 C CB  . SER A 0 293 . -84.443  -40.088 63.915  1.00 37.33 293 A 1 
ATOM 2231 O O   . SER A 0 293 . -85.104  -40.226 66.676  1.00 37.33 293 A 1 
ATOM 2232 O OG  . SER A 0 293 . -83.229  -40.185 64.624  1.00 37.33 293 A 1 
ATOM 2233 N N   . TYR A 0 294 . -86.921  -38.935 66.481  1.00 29.17 294 A 1 
ATOM 2234 C CA  . TYR A 0 294 . -87.600  -39.480 67.656  1.00 29.17 294 A 1 
ATOM 2235 C C   . TYR A 0 294 . -88.214  -40.828 67.246  1.00 29.17 294 A 1 
ATOM 2236 C CB  . TYR A 0 294 . -88.639  -38.479 68.213  1.00 29.17 294 A 1 
ATOM 2237 O O   . TYR A 0 294 . -89.212  -40.872 66.532  1.00 29.17 294 A 1 
ATOM 2238 C CG  . TYR A 0 294 . -88.493  -38.183 69.698  1.00 29.17 294 A 1 
ATOM 2239 C CD1 . TYR A 0 294 . -89.148  -38.980 70.660  1.00 29.17 294 A 1 
ATOM 2240 C CD2 . TYR A 0 294 . -87.706  -37.092 70.117  1.00 29.17 294 A 1 
ATOM 2241 C CE1 . TYR A 0 294 . -89.016  -38.684 72.032  1.00 29.17 294 A 1 
ATOM 2242 C CE2 . TYR A 0 294 . -87.571  -36.793 71.487  1.00 29.17 294 A 1 
ATOM 2243 O OH  . TYR A 0 294 . -88.107  -37.308 73.772  1.00 29.17 294 A 1 
ATOM 2244 C CZ  . TYR A 0 294 . -88.228  -37.589 72.448  1.00 29.17 294 A 1 
ATOM 2245 N N   . GLY A 0 295 . -87.595  -41.933 67.670  1.00 31.84 295 A 1 
ATOM 2246 C CA  . GLY A 0 295 . -88.184  -43.273 67.586  1.00 31.84 295 A 1 
ATOM 2247 C C   . GLY A 0 295 . -87.616  -44.200 66.507  1.00 31.84 295 A 1 
ATOM 2248 O O   . GLY A 0 295 . -88.321  -44.575 65.576  1.00 31.84 295 A 1 
ATOM 2249 N N   . ALA A 0 296 . -86.385  -44.675 66.700  1.00 29.33 296 A 1 
ATOM 2250 C CA  . ALA A 0 296 . -85.948  -45.984 66.212  1.00 29.33 296 A 1 
ATOM 2251 C C   . ALA A 0 296 . -85.641  -46.851 67.455  1.00 29.33 296 A 1 
ATOM 2252 C CB  . ALA A 0 296 . -84.765  -45.798 65.251  1.00 29.33 296 A 1 
ATOM 2253 O O   . ALA A 0 296 . -84.749  -46.500 68.218  1.00 29.33 296 A 1 
ATOM 2254 N N   . ALA A 0 297 . -86.430  -47.919 67.675  1.00 29.15 297 A 1 
ATOM 2255 C CA  . ALA A 0 297 . -86.583  -48.723 68.912  1.00 29.15 297 A 1 
ATOM 2256 C C   . ALA A 0 297 . -87.285  -47.970 70.074  1.00 29.15 297 A 1 
ATOM 2257 C CB  . ALA A 0 297 . -85.234  -49.349 69.314  1.00 29.15 297 A 1 
ATOM 2258 O O   . ALA A 0 297 . -86.643  -47.355 70.911  1.00 29.15 297 A 1 
ATOM 2259 N N   . ALA A 0 298 . -88.615  -47.908 70.221  1.00 27.09 298 A 1 
ATOM 2260 C CA  . ALA A 0 298 . -89.706  -48.814 69.839  1.00 27.09 298 A 1 
ATOM 2261 C C   . ALA A 0 298 . -89.590  -50.240 70.421  1.00 27.09 298 A 1 
ATOM 2262 C CB  . ALA A 0 298 . -90.063  -48.709 68.352  1.00 27.09 298 A 1 
ATOM 2263 O O   . ALA A 0 298 . -89.575  -51.224 69.693  1.00 27.09 298 A 1 
ATOM 2264 N N   . SER A 0 299 . -89.528  -50.300 71.756  1.00 34.18 299 A 1 
ATOM 2265 C CA  . SER A 0 299 . -90.167  -51.303 72.628  1.00 34.18 299 A 1 
ATOM 2266 C C   . SER A 0 299 . -90.045  -52.784 72.251  1.00 34.18 299 A 1 
ATOM 2267 C CB  . SER A 0 299 . -91.641  -50.935 72.857  1.00 34.18 299 A 1 
ATOM 2268 O O   . SER A 0 299 . -90.871  -53.334 71.520  1.00 34.18 299 A 1 
ATOM 2269 O OG  . SER A 0 299 . -92.325  -50.805 71.624  1.00 34.18 299 A 1 
ATOM 2270 N N   . ASP A 0 300 . -89.110  -53.443 72.931  1.00 31.68 300 A 1 
ATOM 2271 C CA  . ASP A 0 300 . -89.308  -54.796 73.441  1.00 31.68 300 A 1 
ATOM 2272 C C   . ASP A 0 300 . -90.641  -54.859 74.229  1.00 31.68 300 A 1 
ATOM 2273 C CB  . ASP A 0 300 . -88.085  -55.125 74.326  1.00 31.68 300 A 1 
ATOM 2274 O O   . ASP A 0 300 . -90.913  -54.009 75.080  1.00 31.68 300 A 1 
ATOM 2275 C CG  . ASP A 0 300 . -87.928  -56.609 74.660  1.00 31.68 300 A 1 
ATOM 2276 O OD1 . ASP A 0 300 . -88.536  -57.429 73.934  1.00 31.68 300 A 1 
ATOM 2277 O OD2 . ASP A 0 300 . -87.197  -56.903 75.630  1.00 31.68 300 A 1 
ATOM 2278 N N   . GLY A 0 301 . -91.506  -55.824 73.909  1.00 30.15 301 A 1 
ATOM 2279 C CA  . GLY A 0 301 . -92.638  -56.211 74.760  1.00 30.15 301 A 1 
ATOM 2280 C C   . GLY A 0 301 . -93.944  -55.395 74.696  1.00 30.15 301 A 1 
ATOM 2281 O O   . GLY A 0 301 . -94.394  -54.854 75.704  1.00 30.15 301 A 1 
ATOM 2282 N N   . LYS A 0 302 . -94.668  -55.449 73.569  1.00 26.71 302 A 1 
ATOM 2283 C CA  . LYS A 0 302 . -96.149  -55.467 73.573  1.00 26.71 302 A 1 
ATOM 2284 C C   . LYS A 0 302 . -96.666  -56.617 72.711  1.00 26.71 302 A 1 
ATOM 2285 C CB  . LYS A 0 302 . -96.771  -54.136 73.096  1.00 26.71 302 A 1 
ATOM 2286 O O   . LYS A 0 302 . -96.684  -56.506 71.493  1.00 26.71 302 A 1 
ATOM 2287 C CG  . LYS A 0 302 . -97.011  -53.120 74.224  1.00 26.71 302 A 1 
ATOM 2288 C CD  . LYS A 0 302 . -97.897  -51.967 73.726  1.00 26.71 302 A 1 
ATOM 2289 C CE  . LYS A 0 302 . -98.089  -50.924 74.832  1.00 26.71 302 A 1 
ATOM 2290 N NZ  . LYS A 0 302 . -98.986  -49.824 74.398  1.00 26.71 302 A 1 
ATOM 2291 N N   . TYR A 0 303 . -97.169  -57.666 73.360  1.00 30.14 303 A 1 
ATOM 2292 C CA  . TYR A 0 303 . -98.205  -58.541 72.809  1.00 30.14 303 A 1 
ATOM 2293 C C   . TYR A 0 303 . -99.198  -58.910 73.917  1.00 30.14 303 A 1 
ATOM 2294 C CB  . TYR A 0 303 . -97.618  -59.781 72.110  1.00 30.14 303 A 1 
ATOM 2295 O O   . TYR A 0 303 . -98.971  -59.800 74.730  1.00 30.14 303 A 1 
ATOM 2296 C CG  . TYR A 0 303 . -97.367  -59.572 70.627  1.00 30.14 303 A 1 
ATOM 2297 C CD1 . TYR A 0 303 . -98.437  -59.665 69.712  1.00 30.14 303 A 1 
ATOM 2298 C CD2 . TYR A 0 303 . -96.075  -59.259 70.161  1.00 30.14 303 A 1 
ATOM 2299 C CE1 . TYR A 0 303 . -98.216  -59.440 68.339  1.00 30.14 303 A 1 
ATOM 2300 C CE2 . TYR A 0 303 . -95.851  -59.027 68.790  1.00 30.14 303 A 1 
ATOM 2301 O OH  . TYR A 0 303 . -96.715  -58.889 66.554  1.00 30.14 303 A 1 
ATOM 2302 C CZ  . TYR A 0 303 . -96.923  -59.116 67.877  1.00 30.14 303 A 1 
ATOM 2303 N N   . THR A 0 304 . -100.324 -58.201 73.933  1.00 30.86 304 A 1 
ATOM 2304 C CA  . THR A 0 304 . -101.628 -58.766 74.279  1.00 30.86 304 A 1 
ATOM 2305 C C   . THR A 0 304 . -102.220 -59.360 72.999  1.00 30.86 304 A 1 
ATOM 2306 C CB  . THR A 0 304 . -102.580 -57.679 74.817  1.00 30.86 304 A 1 
ATOM 2307 O O   . THR A 0 304 . -102.173 -58.714 71.955  1.00 30.86 304 A 1 
ATOM 2308 C CG2 . THR A 0 304 . -102.288 -57.324 76.272  1.00 30.86 304 A 1 
ATOM 2309 O OG1 . THR A 0 304 . -102.462 -56.478 74.082  1.00 30.86 304 A 1 
ATOM 2310 N N   . GLY A 0 305 . -102.802 -60.561 73.056  1.00 27.49 305 A 1 
ATOM 2311 C CA  . GLY A 0 305 . -103.632 -61.061 71.953  1.00 27.49 305 A 1 
ATOM 2312 C C   . GLY A 0 305 . -103.688 -62.578 71.801  1.00 27.49 305 A 1 
ATOM 2313 O O   . GLY A 0 305 . -102.869 -63.160 71.108  1.00 27.49 305 A 1 
ATOM 2314 N N   . GLY A 0 306 . -104.700 -63.174 72.436  1.00 30.55 306 A 1 
ATOM 2315 C CA  . GLY A 0 306 . -105.405 -64.406 72.064  1.00 30.55 306 A 1 
ATOM 2316 C C   . GLY A 0 306 . -104.720 -65.430 71.155  1.00 30.55 306 A 1 
ATOM 2317 O O   . GLY A 0 306 . -104.753 -65.307 69.935  1.00 30.55 306 A 1 
ATOM 2318 N N   . ALA A 0 307 . -104.311 -66.550 71.750  1.00 34.70 307 A 1 
ATOM 2319 C CA  . ALA A 0 307 . -104.264 -67.832 71.063  1.00 34.70 307 A 1 
ATOM 2320 C C   . ALA A 0 307 . -105.002 -68.879 71.910  1.00 34.70 307 A 1 
ATOM 2321 C CB  . ALA A 0 307 . -102.820 -68.211 70.733  1.00 34.70 307 A 1 
ATOM 2322 O O   . ALA A 0 307 . -104.623 -69.196 73.035  1.00 34.70 307 A 1 
ATOM 2323 N N   . TYR A 0 308 . -106.108 -69.355 71.344  1.00 31.51 308 A 1 
ATOM 2324 C CA  . TYR A 0 308 . -106.858 -70.551 71.712  1.00 31.51 308 A 1 
ATOM 2325 C C   . TYR A 0 308 . -105.937 -71.709 72.144  1.00 31.51 308 A 1 
ATOM 2326 C CB  . TYR A 0 308 . -107.615 -70.975 70.436  1.00 31.51 308 A 1 
ATOM 2327 O O   . TYR A 0 308 . -105.108 -72.160 71.358  1.00 31.51 308 A 1 
ATOM 2328 C CG  . TYR A 0 308 . -109.093 -70.658 70.378  1.00 31.51 308 A 1 
ATOM 2329 C CD1 . TYR A 0 308 . -110.001 -71.731 70.294  1.00 31.51 308 A 1 
ATOM 2330 C CD2 . TYR A 0 308 . -109.565 -69.330 70.340  1.00 31.51 308 A 1 
ATOM 2331 C CE1 . TYR A 0 308 . -111.378 -71.485 70.176  1.00 31.51 308 A 1 
ATOM 2332 C CE2 . TYR A 0 308 . -110.949 -69.080 70.221  1.00 31.51 308 A 1 
ATOM 2333 O OH  . TYR A 0 308 . -113.190 -69.945 70.016  1.00 31.51 308 A 1 
ATOM 2334 C CZ  . TYR A 0 308 . -111.855 -70.161 70.138  1.00 31.51 308 A 1 
ATOM 2335 N N   . GLY A 0 309 . -106.142 -72.260 73.342  1.00 37.30 309 A 1 
ATOM 2336 C CA  . GLY A 0 309 . -105.439 -73.463 73.792  1.00 37.30 309 A 1 
ATOM 2337 C C   . GLY A 0 309 . -106.115 -74.091 75.005  1.00 37.30 309 A 1 
ATOM 2338 O O   . GLY A 0 309 . -106.033 -73.573 76.109  1.00 37.30 309 A 1 
ATOM 2339 N N   . LYS A 0 310 . -106.837 -75.186 74.767  1.00 31.15 310 A 1 
ATOM 2340 C CA  . LYS A 0 310 . -107.615 -75.972 75.733  1.00 31.15 310 A 1 
ATOM 2341 C C   . LYS A 0 310 . -106.793 -76.495 76.922  1.00 31.15 310 A 1 
ATOM 2342 C CB  . LYS A 0 310 . -108.136 -77.223 75.004  1.00 31.15 310 A 1 
ATOM 2343 O O   . LYS A 0 310 . -105.736 -77.073 76.710  1.00 31.15 310 A 1 
ATOM 2344 C CG  . LYS A 0 310 . -109.275 -77.016 74.000  1.00 31.15 310 A 1 
ATOM 2345 C CD  . LYS A 0 310 . -109.684 -78.403 73.475  1.00 31.15 310 A 1 
ATOM 2346 C CE  . LYS A 0 310 . -110.967 -78.347 72.643  1.00 31.15 310 A 1 
ATOM 2347 N NZ  . LYS A 0 310 . -111.375 -79.704 72.197  1.00 31.15 310 A 1 
ATOM 2348 N N   . GLY A 0 311 . -107.455 -76.573 78.080  1.00 33.25 311 A 1 
ATOM 2349 C CA  . GLY A 0 311 . -107.577 -77.849 78.797  1.00 33.25 311 A 1 
ATOM 2350 C C   . GLY A 0 311 . -107.067 -77.892 80.238  1.00 33.25 311 A 1 
ATOM 2351 O O   . GLY A 0 311 . -105.880 -77.720 80.462  1.00 33.25 311 A 1 
ATOM 2352 N N   . TYR A 0 312 . -107.987 -78.289 81.133  1.00 32.97 312 A 1 
ATOM 2353 C CA  . TYR A 0 312 . -107.801 -78.799 82.504  1.00 32.97 312 A 1 
ATOM 2354 C C   . TYR A 0 312 . -107.264 -77.768 83.514  1.00 32.97 312 A 1 
ATOM 2355 C CB  . TYR A 0 312 . -106.990 -80.105 82.452  1.00 32.97 312 A 1 
ATOM 2356 O O   . TYR A 0 312 . -106.225 -77.168 83.313  1.00 32.97 312 A 1 
ATOM 2357 C CG  . TYR A 0 312 . -107.646 -81.197 81.617  1.00 32.97 312 A 1 
ATOM 2358 C CD1 . TYR A 0 312 . -108.575 -82.065 82.221  1.00 32.97 312 A 1 
ATOM 2359 C CD2 . TYR A 0 312 . -107.341 -81.343 80.248  1.00 32.97 312 A 1 
ATOM 2360 C CE1 . TYR A 0 312 . -109.202 -83.072 81.463  1.00 32.97 312 A 1 
ATOM 2361 C CE2 . TYR A 0 312 . -107.969 -82.348 79.483  1.00 32.97 312 A 1 
ATOM 2362 O OH  . TYR A 0 312 . -109.497 -84.201 79.372  1.00 32.97 312 A 1 
ATOM 2363 C CZ  . TYR A 0 312 . -108.900 -83.217 80.094  1.00 32.97 312 A 1 
ATOM 2364 N N   . GLY A 0 313 . -107.932 -77.455 84.618  1.00 30.74 313 A 1 
ATOM 2365 C CA  . GLY A 0 313 . -108.801 -78.275 85.452  1.00 30.74 313 A 1 
ATOM 2366 C C   . GLY A 0 313 . -108.256 -78.164 86.878  1.00 30.74 313 A 1 
ATOM 2367 O O   . GLY A 0 313 . -107.056 -78.324 87.066  1.00 30.74 313 A 1 
ATOM 2368 N N   . ASP A 0 314 . -109.151 -77.890 87.826  1.00 33.63 314 A 1 
ATOM 2369 C CA  . ASP A 0 314 . -108.948 -77.822 89.280  1.00 33.63 314 A 1 
ATOM 2370 C C   . ASP A 0 314 . -108.064 -76.698 89.846  1.00 33.63 314 A 1 
ATOM 2371 C CB  . ASP A 0 314 . -108.492 -79.193 89.827  1.00 33.63 314 A 1 
ATOM 2372 O O   . ASP A 0 314 . -107.090 -76.273 89.247  1.00 33.63 314 A 1 
ATOM 2373 C CG  . ASP A 0 314 . -109.594 -80.249 89.793  1.00 33.63 314 A 1 
ATOM 2374 O OD1 . ASP A 0 314 . -110.764 -79.858 90.014  1.00 33.63 314 A 1 
ATOM 2375 O OD2 . ASP A 0 314 . -109.266 -81.435 89.578  1.00 33.63 314 A 1 
ATOM 2376 N N   . SER A 0 315 . -108.243 -76.204 91.067  1.00 29.70 315 A 1 
ATOM 2377 C CA  . SER A 0 315 . -109.332 -76.088 92.050  1.00 29.70 315 A 1 
ATOM 2378 C C   . SER A 0 315 . -108.629 -75.604 93.332  1.00 29.70 315 A 1 
ATOM 2379 C CB  . SER A 0 315 . -110.054 -77.400 92.392  1.00 29.70 315 A 1 
ATOM 2380 O O   . SER A 0 315 . -107.479 -75.973 93.557  1.00 29.70 315 A 1 
ATOM 2381 O OG  . SER A 0 315 . -111.163 -77.102 93.216  1.00 29.70 315 A 1 
ATOM 2382 N N   . TYR A 0 316 . -109.335 -74.855 94.188  1.00 31.72 316 A 1 
ATOM 2383 C CA  . TYR A 0 316 . -108.923 -74.392 95.532  1.00 31.72 316 A 1 
ATOM 2384 C C   . TYR A 0 316 . -107.770 -73.362 95.561  1.00 31.72 316 A 1 
ATOM 2385 C CB  . TYR A 0 316 . -108.654 -75.604 96.444  1.00 31.72 316 A 1 
ATOM 2386 O O   . TYR A 0 316 . -106.743 -73.520 94.929  1.00 31.72 316 A 1 
ATOM 2387 C CG  . TYR A 0 316 . -109.844 -76.534 96.607  1.00 31.72 316 A 1 
ATOM 2388 C CD1 . TYR A 0 316 . -110.841 -76.218 97.548  1.00 31.72 316 A 1 
ATOM 2389 C CD2 . TYR A 0 316 . -109.966 -77.701 95.829  1.00 31.72 316 A 1 
ATOM 2390 C CE1 . TYR A 0 316 . -111.975 -77.039 97.683  1.00 31.72 316 A 1 
ATOM 2391 C CE2 . TYR A 0 316 . -111.109 -78.518 95.945  1.00 31.72 316 A 1 
ATOM 2392 O OH  . TYR A 0 316 . -113.226 -78.962 96.982  1.00 31.72 316 A 1 
ATOM 2393 C CZ  . TYR A 0 316 . -112.120 -78.182 96.868  1.00 31.72 316 A 1 
ATOM 2394 N N   . GLY A 0 317 . -107.823 -72.241 96.280  1.00 30.54 317 A 1 
ATOM 2395 C CA  . GLY A 0 317 . -108.612 -71.881 97.451  1.00 30.54 317 A 1 
ATOM 2396 C C   . GLY A 0 317 . -107.665 -71.297 98.513  1.00 30.54 317 A 1 
ATOM 2397 O O   . GLY A 0 317 . -106.660 -71.913 98.834  1.00 30.54 317 A 1 
ATOM 2398 N N   . HIS A 0 318 . -108.045 -70.142 99.071  1.00 29.58 318 A 1 
ATOM 2399 C CA  . HIS A 0 318 . -107.531 -69.491 100.292 1.00 29.58 318 A 1 
ATOM 2400 C C   . HIS A 0 318 . -106.234 -68.651 100.252 1.00 29.58 318 A 1 
ATOM 2401 C CB  . HIS A 0 318 . -107.579 -70.450 101.491 1.00 29.58 318 A 1 
ATOM 2402 O O   . HIS A 0 318 . -105.124 -69.139 100.397 1.00 29.58 318 A 1 
ATOM 2403 C CG  . HIS A 0 318 . -108.995 -70.808 101.847 1.00 29.58 318 A 1 
ATOM 2404 C CD2 . HIS A 0 318 . -109.673 -71.945 101.501 1.00 29.58 318 A 1 
ATOM 2405 N ND1 . HIS A 0 318 . -109.875 -69.996 102.525 1.00 29.58 318 A 1 
ATOM 2406 C CE1 . HIS A 0 318 . -111.057 -70.628 102.588 1.00 29.58 318 A 1 
ATOM 2407 N NE2 . HIS A 0 318 . -110.985 -71.814 101.968 1.00 29.58 318 A 1 
ATOM 2408 N N   . GLY A 0 319 . -106.440 -67.326 100.249 1.00 29.30 319 A 1 
ATOM 2409 C CA  . GLY A 0 319 . -106.277 -66.515 101.466 1.00 29.30 319 A 1 
ATOM 2410 C C   . GLY A 0 319 . -104.853 -66.194 101.926 1.00 29.30 319 A 1 
ATOM 2411 O O   . GLY A 0 319 . -104.298 -66.899 102.758 1.00 29.30 319 A 1 
ATOM 2412 N N   . GLY A 0 320 . -104.339 -65.035 101.509 1.00 33.98 320 A 1 
ATOM 2413 C CA  . GLY A 0 320 . -103.143 -64.413 102.077 1.00 33.98 320 A 1 
ATOM 2414 C C   . GLY A 0 320 . -103.175 -62.899 101.886 1.00 33.98 320 A 1 
ATOM 2415 O O   . GLY A 0 320 . -102.919 -62.386 100.804 1.00 33.98 320 A 1 
ATOM 2416 N N   . TYR A 0 321 . -103.546 -62.191 102.945 1.00 29.56 321 A 1 
ATOM 2417 C CA  . TYR A 0 321 . -103.529 -60.739 103.085 1.00 29.56 321 A 1 
ATOM 2418 C C   . TYR A 0 321 . -102.074 -60.253 103.196 1.00 29.56 321 A 1 
ATOM 2419 C CB  . TYR A 0 321 . -104.352 -60.385 104.347 1.00 29.56 321 A 1 
ATOM 2420 O O   . TYR A 0 321 . -101.365 -60.616 104.129 1.00 29.56 321 A 1 
ATOM 2421 C CG  . TYR A 0 321 . -104.087 -61.315 105.530 1.00 29.56 321 A 1 
ATOM 2422 C CD1 . TYR A 0 321 . -104.776 -62.543 105.623 1.00 29.56 321 A 1 
ATOM 2423 C CD2 . TYR A 0 321 . -103.058 -61.026 106.448 1.00 29.56 321 A 1 
ATOM 2424 C CE1 . TYR A 0 321 . -104.387 -63.503 106.575 1.00 29.56 321 A 1 
ATOM 2425 C CE2 . TYR A 0 321 . -102.670 -61.981 107.407 1.00 29.56 321 A 1 
ATOM 2426 O OH  . TYR A 0 321 . -102.936 -64.172 108.356 1.00 29.56 321 A 1 
ATOM 2427 C CZ  . TYR A 0 321 . -103.324 -63.230 107.459 1.00 29.56 321 A 1 
ATOM 2428 N N   . ALA A 0 322 . -101.623 -59.395 102.283 1.00 38.80 322 A 1 
ATOM 2429 C CA  . ALA A 0 322 . -100.390 -58.632 102.465 1.00 38.80 322 A 1 
ATOM 2430 C C   . ALA A 0 322 . -100.561 -57.236 101.858 1.00 38.80 322 A 1 
ATOM 2431 C CB  . ALA A 0 322 . -99.193  -59.398 101.897 1.00 38.80 322 A 1 
ATOM 2432 O O   . ALA A 0 322 . -100.790 -57.064 100.665 1.00 38.80 322 A 1 
ATOM 2433 N N   . LYS A 0 323 . -100.516 -56.244 102.746 1.00 30.69 323 A 1 
ATOM 2434 C CA  . LYS A 0 323 . -100.696 -54.813 102.512 1.00 30.69 323 A 1 
ATOM 2435 C C   . LYS A 0 323 . -99.297  -54.201 102.368 1.00 30.69 323 A 1 
ATOM 2436 C CB  . LYS A 0 323 . -101.475 -54.282 103.739 1.00 30.69 323 A 1 
ATOM 2437 O O   . LYS A 0 323 . -98.503  -54.327 103.295 1.00 30.69 323 A 1 
ATOM 2438 C CG  . LYS A 0 323 . -102.308 -53.012 103.527 1.00 30.69 323 A 1 
ATOM 2439 C CD  . LYS A 0 323 . -102.957 -52.606 104.865 1.00 30.69 323 A 1 
ATOM 2440 C CE  . LYS A 0 323 . -103.984 -51.483 104.681 1.00 30.69 323 A 1 
ATOM 2441 N NZ  . LYS A 0 323 . -104.558 -51.045 105.980 1.00 30.69 323 A 1 
ATOM 2442 N N   . GLY A 0 324 . -99.002  -53.543 101.246 1.00 34.71 324 A 1 
ATOM 2443 C CA  . GLY A 0 324 . -97.726  -52.859 101.002 1.00 34.71 324 A 1 
ATOM 2444 C C   . GLY A 0 324 . -97.820  -51.892 99.818  1.00 34.71 324 A 1 
ATOM 2445 O O   . GLY A 0 324 . -98.268  -52.271 98.746  1.00 34.71 324 A 1 
ATOM 2446 N N   . TYR A 0 325 . -97.467  -50.634 100.074 1.00 29.34 325 A 1 
ATOM 2447 C CA  . TYR A 0 325 . -97.658  -49.422 99.270  1.00 29.34 325 A 1 
ATOM 2448 C C   . TYR A 0 325 . -96.630  -49.229 98.135  1.00 29.34 325 A 1 
ATOM 2449 C CB  . TYR A 0 325 . -97.482  -48.241 100.248 1.00 29.34 325 A 1 
ATOM 2450 O O   . TYR A 0 325 . -95.472  -49.595 98.305  1.00 29.34 325 A 1 
ATOM 2451 C CG  . TYR A 0 325 . -98.703  -47.806 101.035 1.00 29.34 325 A 1 
ATOM 2452 C CD1 . TYR A 0 325 . -99.316  -46.584 100.698 1.00 29.34 325 A 1 
ATOM 2453 C CD2 . TYR A 0 325 . -99.185  -48.555 102.129 1.00 29.34 325 A 1 
ATOM 2454 C CE1 . TYR A 0 325 . -100.411 -46.107 101.438 1.00 29.34 325 A 1 
ATOM 2455 C CE2 . TYR A 0 325 . -100.288 -48.082 102.870 1.00 29.34 325 A 1 
ATOM 2456 O OH  . TYR A 0 325 . -101.962 -46.404 103.242 1.00 29.34 325 A 1 
ATOM 2457 C CZ  . TYR A 0 325 . -100.901 -46.858 102.526 1.00 29.34 325 A 1 
ATOM 2458 N N   . GLY A 0 326 . -97.018  -48.482 97.084  1.00 28.56 326 A 1 
ATOM 2459 C CA  . GLY A 0 326 . -96.106  -47.596 96.331  1.00 28.56 326 A 1 
ATOM 2460 C C   . GLY A 0 326 . -96.234  -47.625 94.800  1.00 28.56 326 A 1 
ATOM 2461 O O   . GLY A 0 326 . -95.732  -48.543 94.166  1.00 28.56 326 A 1 
ATOM 2462 N N   . GLY A 0 327 . -96.840  -46.592 94.198  1.00 34.10 327 A 1 
ATOM 2463 C CA  . GLY A 0 327 . -96.874  -46.399 92.738  1.00 34.10 327 A 1 
ATOM 2464 C C   . GLY A 0 327 . -97.714  -45.189 92.314  1.00 34.10 327 A 1 
ATOM 2465 O O   . GLY A 0 327 . -98.893  -45.325 92.004  1.00 34.10 327 A 1 
ATOM 2466 N N   . SER A 0 328 . -97.108  -44.003 92.377  1.00 34.49 328 A 1 
ATOM 2467 C CA  . SER A 0 328 . -97.685  -42.677 92.130  1.00 34.49 328 A 1 
ATOM 2468 C C   . SER A 0 328 . -97.851  -42.299 90.652  1.00 34.49 328 A 1 
ATOM 2469 C CB  . SER A 0 328 . -96.761  -41.629 92.763  1.00 34.49 328 A 1 
ATOM 2470 O O   . SER A 0 328 . -96.887  -42.306 89.896  1.00 34.49 328 A 1 
ATOM 2471 O OG  . SER A 0 328 . -95.439  -41.824 92.297  1.00 34.49 328 A 1 
ATOM 2472 N N   . SER A 0 329 . -99.072  -41.855 90.346  1.00 32.62 329 A 1 
ATOM 2473 C CA  . SER A 0 329 . -99.463  -40.587 89.704  1.00 32.62 329 A 1 
ATOM 2474 C C   . SER A 0 329 . -98.913  -40.198 88.324  1.00 32.62 329 A 1 
ATOM 2475 C CB  . SER A 0 329 . -99.305  -39.427 90.686  1.00 32.62 329 A 1 
ATOM 2476 O O   . SER A 0 329 . -97.731  -39.936 88.124  1.00 32.62 329 A 1 
ATOM 2477 O OG  . SER A 0 329 . -100.305 -38.478 90.396  1.00 32.62 329 A 1 
ATOM 2478 N N   . TRP A 0 330 . -99.868  -40.072 87.404  1.00 25.47 330 A 1 
ATOM 2479 C CA  . TRP A 0 330 . -99.770  -39.723 85.995  1.00 25.47 330 A 1 
ATOM 2480 C C   . TRP A 0 330 . -100.545 -38.406 85.821  1.00 25.47 330 A 1 
ATOM 2481 C CB  . TRP A 0 330 . -100.404 -40.906 85.222  1.00 25.47 330 A 1 
ATOM 2482 O O   . TRP A 0 330 . -101.769 -38.407 85.931  1.00 25.47 330 A 1 
ATOM 2483 C CG  . TRP A 0 330 . -99.967  -41.176 83.816  1.00 25.47 330 A 1 
ATOM 2484 C CD1 . TRP A 0 330 . -98.715  -41.538 83.461  1.00 25.47 330 A 1 
ATOM 2485 C CD2 . TRP A 0 330 . -100.766 -41.248 82.590  1.00 25.47 330 A 1 
ATOM 2486 C CE2 . TRP A 0 330 . -99.915  -41.677 81.526  1.00 25.47 330 A 1 
ATOM 2487 C CE3 . TRP A 0 330 . -102.121 -41.010 82.266  1.00 25.47 330 A 1 
ATOM 2488 N NE1 . TRP A 0 330 . -98.675  -41.820 82.111  1.00 25.47 330 A 1 
ATOM 2489 C CH2 . TRP A 0 330 . -101.730 -41.614 79.928  1.00 25.47 330 A 1 
ATOM 2490 C CZ2 . TRP A 0 330 . -100.377 -41.862 80.215  1.00 25.47 330 A 1 
ATOM 2491 C CZ3 . TRP A 0 330 . -102.596 -41.188 80.951  1.00 25.47 330 A 1 
ATOM 2492 N N   . GLU A 0 331 . -99.857  -37.285 85.595  1.00 34.00 331 A 1 
ATOM 2493 C CA  . GLU A 0 331 . -100.470 -35.975 85.313  1.00 34.00 331 A 1 
ATOM 2494 C C   . GLU A 0 331 . -99.813  -35.379 84.060  1.00 34.00 331 A 1 
ATOM 2495 C CB  . GLU A 0 331 . -100.409 -35.042 86.541  1.00 34.00 331 A 1 
ATOM 2496 O O   . GLU A 0 331 . -98.756  -34.753 84.104  1.00 34.00 331 A 1 
ATOM 2497 C CG  . GLU A 0 331 . -101.570 -35.343 87.509  1.00 34.00 331 A 1 
ATOM 2498 C CD  . GLU A 0 331 . -101.509 -34.581 88.843  1.00 34.00 331 A 1 
ATOM 2499 O OE1 . GLU A 0 331 . -102.584 -34.439 89.470  1.00 34.00 331 A 1 
ATOM 2500 O OE2 . GLU A 0 331 . -100.394 -34.201 89.264  1.00 34.00 331 A 1 
ATOM 2501 N N   . GLY A 0 332 . -100.430 -35.647 82.905  1.00 35.24 332 A 1 
ATOM 2502 C CA  . GLY A 0 332 . -100.035 -35.104 81.609  1.00 35.24 332 A 1 
ATOM 2503 C C   . GLY A 0 332 . -100.543 -33.675 81.433  1.00 35.24 332 A 1 
ATOM 2504 O O   . GLY A 0 332 . -101.728 -33.456 81.193  1.00 35.24 332 A 1 
ATOM 2505 N N   . ALA A 0 333 . -99.634  -32.708 81.530  1.00 28.51 333 A 1 
ATOM 2506 C CA  . ALA A 0 333 . -99.877  -31.308 81.210  1.00 28.51 333 A 1 
ATOM 2507 C C   . ALA A 0 333 . -99.526  -31.031 79.738  1.00 28.51 333 A 1 
ATOM 2508 C CB  . ALA A 0 333 . -99.081  -30.438 82.192  1.00 28.51 333 A 1 
ATOM 2509 O O   . ALA A 0 333 . -98.386  -30.729 79.399  1.00 28.51 333 A 1 
ATOM 2510 N N   . SER A 0 334 . -100.517 -31.116 78.852  1.00 36.72 334 A 1 
ATOM 2511 C CA  . SER A 0 334 . -100.459 -30.532 77.509  1.00 36.72 334 A 1 
ATOM 2512 C C   . SER A 0 334 . -101.116 -29.150 77.548  1.00 36.72 334 A 1 
ATOM 2513 C CB  . SER A 0 334 . -101.129 -31.467 76.493  1.00 36.72 334 A 1 
ATOM 2514 O O   . SER A 0 334 . -102.342 -29.046 77.483  1.00 36.72 334 A 1 
ATOM 2515 O OG  . SER A 0 334 . -102.429 -31.819 76.924  1.00 36.72 334 A 1 
ATOM 2516 N N   . LYS A 0 335 . -100.313 -28.090 77.686  1.00 31.79 335 A 1 
ATOM 2517 C CA  . LYS A 0 335 . -100.747 -26.701 77.485  1.00 31.79 335 A 1 
ATOM 2518 C C   . LYS A 0 335 . -99.776  -25.998 76.533  1.00 31.79 335 A 1 
ATOM 2519 C CB  . LYS A 0 335 . -100.922 -25.964 78.828  1.00 31.79 335 A 1 
ATOM 2520 O O   . LYS A 0 335 . -98.566  -26.147 76.659  1.00 31.79 335 A 1 
ATOM 2521 C CG  . LYS A 0 335 . -102.191 -25.095 78.814  1.00 31.79 335 A 1 
ATOM 2522 C CD  . LYS A 0 335 . -102.323 -24.264 80.095  1.00 31.79 335 A 1 
ATOM 2523 C CE  . LYS A 0 335 . -103.661 -23.515 80.091  1.00 31.79 335 A 1 
ATOM 2524 N NZ  . LYS A 0 335 . -103.757 -22.572 81.231  1.00 31.79 335 A 1 
ATOM 2525 N N   . GLU A 0 336 . -100.360 -25.303 75.563  1.00 32.56 336 A 1 
ATOM 2526 C CA  . GLU A 0 336 . -99.754  -24.572 74.447  1.00 32.56 336 A 1 
ATOM 2527 C C   . GLU A 0 336 . -98.600  -23.640 74.856  1.00 32.56 336 A 1 
ATOM 2528 C CB  . GLU A 0 336 . -100.862 -23.706 73.821  1.00 32.56 336 A 1 
ATOM 2529 O O   . GLU A 0 336 . -98.710  -22.911 75.841  1.00 32.56 336 A 1 
ATOM 2530 C CG  . GLU A 0 336 . -101.966 -24.512 73.120  1.00 32.56 336 A 1 
ATOM 2531 C CD  . GLU A 0 336 . -103.253 -23.694 72.931  1.00 32.56 336 A 1 
ATOM 2532 O OE1 . GLU A 0 336 . -103.775 -23.683 71.796  1.00 32.56 336 A 1 
ATOM 2533 O OE2 . GLU A 0 336 . -103.731 -23.139 73.949  1.00 32.56 336 A 1 
ATOM 2534 N N   . GLY A 0 337 . -97.525  -23.619 74.055  1.00 33.00 337 A 1 
ATOM 2535 C CA  . GLY A 0 337 . -96.423  -22.660 74.220  1.00 33.00 337 A 1 
ATOM 2536 C C   . GLY A 0 337 . -95.138  -22.895 73.409  1.00 33.00 337 A 1 
ATOM 2537 O O   . GLY A 0 337 . -94.167  -22.188 73.648  1.00 33.00 337 A 1 
ATOM 2538 N N   . ALA A 0 338 . -95.080  -23.844 72.467  1.00 36.41 338 A 1 
ATOM 2539 C CA  . ALA A 0 338 . -93.853  -24.163 71.722  1.00 36.41 338 A 1 
ATOM 2540 C C   . ALA A 0 338 . -93.952  -23.792 70.229  1.00 36.41 338 A 1 
ATOM 2541 C CB  . ALA A 0 338 . -93.482  -25.630 71.977  1.00 36.41 338 A 1 
ATOM 2542 O O   . ALA A 0 338 . -93.960  -24.659 69.360  1.00 36.41 338 A 1 
ATOM 2543 N N   . ALA A 0 339 . -94.032  -22.496 69.923  1.00 31.37 339 A 1 
ATOM 2544 C CA  . ALA A 0 339 . -93.696  -21.986 68.593  1.00 31.37 339 A 1 
ATOM 2545 C C   . ALA A 0 339 . -92.202  -21.615 68.594  1.00 31.37 339 A 1 
ATOM 2546 C CB  . ALA A 0 339 . -94.634  -20.827 68.229  1.00 31.37 339 A 1 
ATOM 2547 O O   . ALA A 0 339 . -91.834  -20.481 68.886  1.00 31.37 339 A 1 
ATOM 2548 N N   . SER A 0 340 . -91.341  -22.609 68.359  1.00 37.93 340 A 1 
ATOM 2549 C CA  . SER A 0 340 . -89.892  -22.428 68.210  1.00 37.93 340 A 1 
ATOM 2550 C C   . SER A 0 340 . -89.617  -21.601 66.946  1.00 37.93 340 A 1 
ATOM 2551 C CB  . SER A 0 340 . -89.228  -23.811 68.155  1.00 37.93 340 A 1 
ATOM 2552 O O   . SER A 0 340 . -89.994  -21.998 65.844  1.00 37.93 340 A 1 
ATOM 2553 O OG  . SER A 0 340 . -87.841  -23.746 67.911  1.00 37.93 340 A 1 
ATOM 2554 N N   . GLN A 0 341 . -89.030  -20.413 67.114  1.00 31.81 341 A 1 
ATOM 2555 C CA  . GLN A 0 341 . -88.534  -19.592 66.010  1.00 31.81 341 A 1 
ATOM 2556 C C   . GLN A 0 341 . -87.347  -20.309 65.354  1.00 31.81 341 A 1 
ATOM 2557 C CB  . GLN A 0 341 . -88.119  -18.200 66.526  1.00 31.81 341 A 1 
ATOM 2558 O O   . GLN A 0 341 . -86.360  -20.606 66.020  1.00 31.81 341 A 1 
ATOM 2559 C CG  . GLN A 0 341 . -89.314  -17.265 66.772  1.00 31.81 341 A 1 
ATOM 2560 C CD  . GLN A 0 341 . -88.883  -15.898 67.304  1.00 31.81 341 A 1 
ATOM 2561 N NE2 . GLN A 0 341 . -89.475  -14.815 66.847  1.00 31.81 341 A 1 
ATOM 2562 O OE1 . GLN A 0 341 . -88.026  -15.763 68.156  1.00 31.81 341 A 1 
ATOM 2563 N N   . ALA A 0 342 . -87.459  -20.586 64.054  1.00 38.47 342 A 1 
ATOM 2564 C CA  . ALA A 0 342 . -86.402  -21.159 63.228  1.00 38.47 342 A 1 
ATOM 2565 C C   . ALA A 0 342 . -85.239  -20.160 63.085  1.00 38.47 342 A 1 
ATOM 2566 C CB  . ALA A 0 342 . -87.020  -21.530 61.870  1.00 38.47 342 A 1 
ATOM 2567 O O   . ALA A 0 342 . -85.331  -19.213 62.303  1.00 38.47 342 A 1 
ATOM 2568 N N   . GLY A 0 343 . -84.172  -20.346 63.862  1.00 31.77 343 A 1 
ATOM 2569 C CA  . GLY A 0 343 . -82.877  -19.724 63.600  1.00 31.77 343 A 1 
ATOM 2570 C C   . GLY A 0 343 . -82.135  -20.570 62.570  1.00 31.77 343 A 1 
ATOM 2571 O O   . GLY A 0 343 . -81.913  -21.747 62.822  1.00 31.77 343 A 1 
ATOM 2572 N N   . TYR A 0 344 . -81.832  -19.994 61.411  1.00 34.98 344 A 1 
ATOM 2573 C CA  . TYR A 0 344 . -80.908  -20.562 60.428  1.00 34.98 344 A 1 
ATOM 2574 C C   . TYR A 0 344 . -79.548  -19.892 60.650  1.00 34.98 344 A 1 
ATOM 2575 C CB  . TYR A 0 344 . -81.405  -20.253 59.001  1.00 34.98 344 A 1 
ATOM 2576 O O   . TYR A 0 344 . -79.490  -18.660 60.574  1.00 34.98 344 A 1 
ATOM 2577 C CG  . TYR A 0 344 . -82.767  -20.792 58.596  1.00 34.98 344 A 1 
ATOM 2578 C CD1 . TYR A 0 344 . -82.861  -22.048 57.970  1.00 34.98 344 A 1 
ATOM 2579 C CD2 . TYR A 0 344 . -83.931  -20.021 58.799  1.00 34.98 344 A 1 
ATOM 2580 C CE1 . TYR A 0 344 . -84.112  -22.536 57.544  1.00 34.98 344 A 1 
ATOM 2581 C CE2 . TYR A 0 344 . -85.186  -20.506 58.383  1.00 34.98 344 A 1 
ATOM 2582 O OH  . TYR A 0 344 . -86.488  -22.235 57.351  1.00 34.98 344 A 1 
ATOM 2583 C CZ  . TYR A 0 344 . -85.275  -21.767 57.752  1.00 34.98 344 A 1 
ATOM 2584 N N   . ASP A 0 345 . -78.481  -20.643 60.887  1.00 42.05 345 A 1 
ATOM 2585 C CA  . ASP A 0 345 . -77.101  -20.189 60.712  1.00 42.05 345 A 1 
ATOM 2586 C C   . ASP A 0 345 . -76.763  -20.254 59.215  1.00 42.05 345 A 1 
ATOM 2587 C CB  . ASP A 0 345 . -76.106  -20.948 61.623  1.00 42.05 345 A 1 
ATOM 2588 O O   . ASP A 0 345 . -76.487  -21.296 58.644  1.00 42.05 345 A 1 
ATOM 2589 C CG  . ASP A 0 345 . -76.205  -22.482 61.657  1.00 42.05 345 A 1 
ATOM 2590 O OD1 . ASP A 0 345 . -77.324  -22.975 61.407  1.00 42.05 345 A 1 
ATOM 2591 O OD2 . ASP A 0 345 . -75.251  -23.115 62.164  1.00 42.05 345 A 1 
ATOM 2592 N N   . ASN A 0 346 . -76.899  -19.117 58.523  1.00 43.82 346 A 1 
ATOM 2593 C CA  . ASN A 0 346 . -76.434  -18.989 57.139  1.00 43.82 346 A 1 
ATOM 2594 C C   . ASN A 0 346 . -75.052  -18.328 57.159  1.00 43.82 346 A 1 
ATOM 2595 C CB  . ASN A 0 346 . -77.415  -18.154 56.286  1.00 43.82 346 A 1 
ATOM 2596 O O   . ASN A 0 346 . -74.984  -17.093 57.068  1.00 43.82 346 A 1 
ATOM 2597 C CG  . ASN A 0 346 . -78.775  -18.772 56.044  1.00 43.82 346 A 1 
ATOM 2598 N ND2 . ASN A 0 346 . -79.772  -18.337 56.770  1.00 43.82 346 A 1 
ATOM 2599 O OD1 . ASN A 0 346 . -79.020  -19.532 55.123  1.00 43.82 346 A 1 
ATOM 2600 N N   . ASP A 0 347 . -73.974  -19.103 57.226  1.00 52.73 347 A 1 
ATOM 2601 C CA  . ASP A 0 347 . -72.617  -18.563 57.175  1.00 52.73 347 A 1 
ATOM 2602 C C   . ASP A 0 347 . -72.229  -18.256 55.719  1.00 52.73 347 A 1 
ATOM 2603 C CB  . ASP A 0 347 . -71.616  -19.439 57.944  1.00 52.73 347 A 1 
ATOM 2604 O O   . ASP A 0 347 . -71.583  -18.996 54.977  1.00 52.73 347 A 1 
ATOM 2605 C CG  . ASP A 0 347 . -71.847  -19.443 59.465  1.00 52.73 347 A 1 
ATOM 2606 O OD1 . ASP A 0 347 . -72.436  -18.450 59.964  1.00 52.73 347 A 1 
ATOM 2607 O OD2 . ASP A 0 347 . -71.323  -20.356 60.138  1.00 52.73 347 A 1 
ATOM 2608 N N   . GLN A 0 348 . -72.640  -17.073 55.265  1.00 50.12 348 A 1 
ATOM 2609 C CA  . GLN A 0 348 . -72.231  -16.557 53.962  1.00 50.12 348 A 1 
ATOM 2610 C C   . GLN A 0 348 . -70.788  -16.065 54.035  1.00 50.12 348 A 1 
ATOM 2611 C CB  . GLN A 0 348 . -73.166  -15.439 53.484  1.00 50.12 348 A 1 
ATOM 2612 O O   . GLN A 0 348 . -70.512  -15.040 54.659  1.00 50.12 348 A 1 
ATOM 2613 C CG  . GLN A 0 348 . -74.616  -15.922 53.411  1.00 50.12 348 A 1 
ATOM 2614 C CD  . GLN A 0 348 . -75.566  -14.922 52.769  1.00 50.12 348 A 1 
ATOM 2615 N NE2 . GLN A 0 348 . -76.852  -15.087 52.982  1.00 50.12 348 A 1 
ATOM 2616 O OE1 . GLN A 0 348 . -75.224  -14.023 52.018  1.00 50.12 348 A 1 
ATOM 2617 N N   . TRP A 0 349 . -69.880  -16.732 53.325  1.00 62.16 349 A 1 
ATOM 2618 C CA  . TRP A 0 349 . -68.491  -16.297 53.226  1.00 62.16 349 A 1 
ATOM 2619 C C   . TRP A 0 349 . -68.113  -15.914 51.792  1.00 62.16 349 A 1 
ATOM 2620 C CB  . TRP A 0 349 . -67.560  -17.332 53.864  1.00 62.16 349 A 1 
ATOM 2621 O O   . TRP A 0 349 . -68.574  -16.481 50.796  1.00 62.16 349 A 1 
ATOM 2622 C CG  . TRP A 0 349 . -67.531  -18.666 53.195  1.00 62.16 349 A 1 
ATOM 2623 C CD1 . TRP A 0 349 . -68.310  -19.724 53.516  1.00 62.16 349 A 1 
ATOM 2624 C CD2 . TRP A 0 349 . -66.703  -19.099 52.076  1.00 62.16 349 A 1 
ATOM 2625 C CE2 . TRP A 0 349 . -67.022  -20.458 51.781  1.00 62.16 349 A 1 
ATOM 2626 C CE3 . TRP A 0 349 . -65.729  -18.470 51.269  1.00 62.16 349 A 1 
ATOM 2627 N NE1 . TRP A 0 349 . -68.005  -20.788 52.692  1.00 62.16 349 A 1 
ATOM 2628 C CH2 . TRP A 0 349 . -65.431  -20.504 49.952  1.00 62.16 349 A 1 
ATOM 2629 C CZ2 . TRP A 0 349 . -66.389  -21.161 50.745  1.00 62.16 349 A 1 
ATOM 2630 C CZ3 . TRP A 0 349 . -65.109  -19.158 50.207  1.00 62.16 349 A 1 
ATOM 2631 N N   . ALA A 0 350 . -67.245  -14.911 51.691  1.00 57.28 350 A 1 
ATOM 2632 C CA  . ALA A 0 350 . -66.644  -14.459 50.447  1.00 57.28 350 A 1 
ATOM 2633 C C   . ALA A 0 350 . -65.128  -14.370 50.639  1.00 57.28 350 A 1 
ATOM 2634 C CB  . ALA A 0 350 . -67.267  -13.118 50.034  1.00 57.28 350 A 1 
ATOM 2635 O O   . ALA A 0 350 . -64.652  -13.780 51.609  1.00 57.28 350 A 1 
ATOM 2636 N N   . LYS A 0 351 . -64.365  -14.960 49.717  1.00 63.57 351 A 1 
ATOM 2637 C CA  . LYS A 0 351 . -62.912  -14.777 49.627  1.00 63.57 351 A 1 
ATOM 2638 C C   . LYS A 0 351 . -62.626  -13.843 48.465  1.00 63.57 351 A 1 
ATOM 2639 C CB  . LYS A 0 351 . -62.183  -16.121 49.475  1.00 63.57 351 A 1 
ATOM 2640 O O   . LYS A 0 351 . -63.054  -14.118 47.343  1.00 63.57 351 A 1 
ATOM 2641 C CG  . LYS A 0 351 . -62.219  -16.924 50.781  1.00 63.57 351 A 1 
ATOM 2642 C CD  . LYS A 0 351 . -61.588  -18.315 50.629  1.00 63.57 351 A 1 
ATOM 2643 C CE  . LYS A 0 351 . -61.876  -19.131 51.897  1.00 63.57 351 A 1 
ATOM 2644 N NZ  . LYS A 0 351 . -61.382  -20.526 51.801  1.00 63.57 351 A 1 
ATOM 2645 N N   . GLN A 0 352 . -61.926  -12.753 48.752  1.00 66.66 352 A 1 
ATOM 2646 C CA  . GLN A 0 352 . -61.442  -11.816 47.751  1.00 66.66 352 A 1 
ATOM 2647 C C   . GLN A 0 352 . -59.914  -11.810 47.804  1.00 66.66 352 A 1 
ATOM 2648 C CB  . GLN A 0 352 . -62.048  -10.426 47.997  1.00 66.66 352 A 1 
ATOM 2649 O O   . GLN A 0 352 . -59.323  -11.561 48.854  1.00 66.66 352 A 1 
ATOM 2650 C CG  . GLN A 0 352 . -63.574  -10.411 47.793  1.00 66.66 352 A 1 
ATOM 2651 C CD  . GLN A 0 352 . -64.209  -9.045  48.040  1.00 66.66 352 A 1 
ATOM 2652 N NE2 . GLN A 0 352 . -65.493  -8.901  47.793  1.00 66.66 352 A 1 
ATOM 2653 O OE1 . GLN A 0 352 . -63.590  -8.075  48.440  1.00 66.66 352 A 1 
ATOM 2654 N N   . SER A 0 353 . -59.291  -12.114 46.670  1.00 66.03 353 A 1 
ATOM 2655 C CA  . SER A 0 353 . -57.862  -11.905 46.441  1.00 66.03 353 A 1 
ATOM 2656 C C   . SER A 0 353 . -57.709  -10.920 45.299  1.00 66.03 353 A 1 
ATOM 2657 C CB  . SER A 0 353 . -57.135  -13.208 46.090  1.00 66.03 353 A 1 
ATOM 2658 O O   . SER A 0 353 . -58.312  -11.107 44.242  1.00 66.03 353 A 1 
ATOM 2659 O OG  . SER A 0 353 . -56.350  -13.639 47.176  1.00 66.03 353 A 1 
ATOM 2660 N N   . TYR A 0 354 . -56.896  -9.896  45.526  1.00 71.53 354 A 1 
ATOM 2661 C CA  . TYR A 0 354 . -56.471  -8.941  44.514  1.00 71.53 354 A 1 
ATOM 2662 C C   . TYR A 0 354 . -54.947  -8.949  44.493  1.00 71.53 354 A 1 
ATOM 2663 C CB  . TYR A 0 354 . -57.033  -7.546  44.816  1.00 71.53 354 A 1 
ATOM 2664 O O   . TYR A 0 354 . -54.320  -8.900  45.557  1.00 71.53 354 A 1 
ATOM 2665 C CG  . TYR A 0 354 . -58.548  -7.459  44.750  1.00 71.53 354 A 1 
ATOM 2666 C CD1 . TYR A 0 354 . -59.185  -7.294  43.504  1.00 71.53 354 A 1 
ATOM 2667 C CD2 . TYR A 0 354 . -59.317  -7.547  45.927  1.00 71.53 354 A 1 
ATOM 2668 C CE1 . TYR A 0 354 . -60.590  -7.216  43.434  1.00 71.53 354 A 1 
ATOM 2669 C CE2 . TYR A 0 354 . -60.721  -7.460  45.863  1.00 71.53 354 A 1 
ATOM 2670 O OH  . TYR A 0 354 . -62.714  -7.220  44.560  1.00 71.53 354 A 1 
ATOM 2671 C CZ  . TYR A 0 354 . -61.358  -7.300  44.614  1.00 71.53 354 A 1 
ATOM 2672 N N   . GLY A 0 355 . -54.380  -9.044  43.299  1.00 73.99 355 A 1 
ATOM 2673 C CA  . GLY A 0 355 . -52.950  -8.946  43.055  1.00 73.99 355 A 1 
ATOM 2674 C C   . GLY A 0 355 . -52.675  -7.999  41.894  1.00 73.99 355 A 1 
ATOM 2675 O O   . GLY A 0 355 . -53.562  -7.725  41.079  1.00 73.99 355 A 1 
ATOM 2676 N N   . SER A 0 356 . -51.467  -7.460  41.880  1.00 73.31 356 A 1 
ATOM 2677 C CA  . SER A 0 356 . -50.921  -6.679  40.778  1.00 73.31 356 A 1 
ATOM 2678 C C   . SER A 0 356 . -49.459  -7.056  40.619  1.00 73.31 356 A 1 
ATOM 2679 C CB  . SER A 0 356 . -51.048  -5.176  41.035  1.00 73.31 356 A 1 
ATOM 2680 O O   . SER A 0 356 . -48.694  -6.908  41.573  1.00 73.31 356 A 1 
ATOM 2681 O OG  . SER A 0 356 . -50.410  -4.806  42.251  1.00 73.31 356 A 1 
ATOM 2682 N N   . ASP A 0 357 . -49.116  -7.534  39.444  1.00 73.81 357 A 1 
ATOM 2683 C CA  . ASP A 0 357 . -47.779  -7.774  38.937  1.00 73.81 357 A 1 
ATOM 2684 C C   . ASP A 0 357 . -47.316  -6.524  38.188  1.00 73.81 357 A 1 
ATOM 2685 C CB  . ASP A 0 357 . -47.687  -9.067  38.093  1.00 73.81 357 A 1 
ATOM 2686 O O   . ASP A 0 357 . -48.071  -5.879  37.460  1.00 73.81 357 A 1 
ATOM 2687 C CG  . ASP A 0 357 . -48.940  -9.594  37.366  1.00 73.81 357 A 1 
ATOM 2688 O OD1 . ASP A 0 357 . -50.064  -9.067  37.574  1.00 73.81 357 A 1 
ATOM 2689 O OD2 . ASP A 0 357 . -48.830  -10.703 36.806  1.00 73.81 357 A 1 
ATOM 2690 N N   . PHE A 0 358 . -46.088  -6.111  38.480  1.00 77.68 358 A 1 
ATOM 2691 C CA  . PHE A 0 358 . -45.449  -4.980  37.829  1.00 77.68 358 A 1 
ATOM 2692 C C   . PHE A 0 358 . -44.041  -5.411  37.456  1.00 77.68 358 A 1 
ATOM 2693 C CB  . PHE A 0 358 . -45.458  -3.737  38.730  1.00 77.68 358 A 1 
ATOM 2694 O O   . PHE A 0 358 . -43.105  -5.251  38.242  1.00 77.68 358 A 1 
ATOM 2695 C CG  . PHE A 0 358 . -46.805  -3.057  38.866  1.00 77.68 358 A 1 
ATOM 2696 C CD1 . PHE A 0 358 . -47.313  -2.283  37.806  1.00 77.68 358 A 1 
ATOM 2697 C CD2 . PHE A 0 358 . -47.549  -3.193  40.051  1.00 77.68 358 A 1 
ATOM 2698 C CE1 . PHE A 0 358 . -48.553  -1.633  37.936  1.00 77.68 358 A 1 
ATOM 2699 C CE2 . PHE A 0 358 . -48.786  -2.538  40.186  1.00 77.68 358 A 1 
ATOM 2700 C CZ  . PHE A 0 358 . -49.289  -1.758  39.128  1.00 77.68 358 A 1 
ATOM 2701 N N   . ASP A 0 359 . -43.918  -5.935  36.245  1.00 78.68 359 A 1 
ATOM 2702 C CA  . ASP A 0 359 . -42.654  -6.358  35.672  1.00 78.68 359 A 1 
ATOM 2703 C C   . ASP A 0 359 . -42.184  -5.292  34.686  1.00 78.68 359 A 1 
ATOM 2704 C CB  . ASP A 0 359 . -42.797  -7.734  35.002  1.00 78.68 359 A 1 
ATOM 2705 O O   . ASP A 0 359 . -42.891  -4.905  33.754  1.00 78.68 359 A 1 
ATOM 2706 C CG  . ASP A 0 359 . -42.618  -8.923  35.941  1.00 78.68 359 A 1 
ATOM 2707 O OD1 . ASP A 0 359 . -42.636  -8.717  37.168  1.00 78.68 359 A 1 
ATOM 2708 O OD2 . ASP A 0 359 . -42.332  -10.019 35.386  1.00 78.68 359 A 1 
ATOM 2709 N N   . SER A 0 360 . -40.956  -4.815  34.866  1.00 80.84 360 A 1 
ATOM 2710 C CA  . SER A 0 360 . -40.288  -3.995  33.854  1.00 80.84 360 A 1 
ATOM 2711 C C   . SER A 0 360 . -39.026  -4.698  33.390  1.00 80.84 360 A 1 
ATOM 2712 C CB  . SER A 0 360 . -40.065  -2.552  34.310  1.00 80.84 360 A 1 
ATOM 2713 O O   . SER A 0 360 . -38.148  -5.039  34.187  1.00 80.84 360 A 1 
ATOM 2714 O OG  . SER A 0 360 . -39.440  -2.488  35.573  1.00 80.84 360 A 1 
ATOM 2715 N N   . ARG A 0 361 . -38.966  -4.952  32.083  1.00 81.40 361 A 1 
ATOM 2716 C CA  . ARG A 0 361 . -37.853  -5.621  31.418  1.00 81.40 361 A 1 
ATOM 2717 C C   . ARG A 0 361 . -37.350  -4.734  30.312  1.00 81.40 361 A 1 
ATOM 2718 C CB  . ARG A 0 361 . -38.274  -6.983  30.867  1.00 81.40 361 A 1 
ATOM 2719 O O   . ARG A 0 361 . -38.091  -4.421  29.389  1.00 81.40 361 A 1 
ATOM 2720 C CG  . ARG A 0 361 . -38.568  -7.938  32.015  1.00 81.40 361 A 1 
ATOM 2721 C CD  . ARG A 0 361 . -39.042  -9.295  31.507  1.00 81.40 361 A 1 
ATOM 2722 N NE  . ARG A 0 361 . -39.630  -10.065 32.612  1.00 81.40 361 A 1 
ATOM 2723 N NH1 . ARG A 0 361 . -40.384  -11.829 31.378  1.00 81.40 361 A 1 
ATOM 2724 N NH2 . ARG A 0 361 . -41.065  -11.590 33.500  1.00 81.40 361 A 1 
ATOM 2725 C CZ  . ARG A 0 361 . -40.349  -11.161 32.502  1.00 81.40 361 A 1 
ATOM 2726 N N   . TRP A 0 362 . -36.081  -4.393  30.393  1.00 88.51 362 A 1 
ATOM 2727 C CA  . TRP A 0 362 . -35.430  -3.565  29.400  1.00 88.51 362 A 1 
ATOM 2728 C C   . TRP A 0 362 . -34.142  -4.228  28.944  1.00 88.51 362 A 1 
ATOM 2729 C CB  . TRP A 0 362 . -35.207  -2.180  29.990  1.00 88.51 362 A 1 
ATOM 2730 O O   . TRP A 0 362 . -33.428  -4.831  29.750  1.00 88.51 362 A 1 
ATOM 2731 C CG  . TRP A 0 362 . -34.408  -1.276  29.121  1.00 88.51 362 A 1 
ATOM 2732 C CD1 . TRP A 0 362 . -34.897  -0.466  28.157  1.00 88.51 362 A 1 
ATOM 2733 C CD2 . TRP A 0 362 . -32.965  -1.111  29.107  1.00 88.51 362 A 1 
ATOM 2734 C CE2 . TRP A 0 362 . -32.668  -0.057  28.206  1.00 88.51 362 A 1 
ATOM 2735 C CE3 . TRP A 0 362 . -31.883  -1.711  29.788  1.00 88.51 362 A 1 
ATOM 2736 N NE1 . TRP A 0 362 . -33.862  0.256   27.599  1.00 88.51 362 A 1 
ATOM 2737 C CH2 . TRP A 0 362 . -30.319  -0.128  28.793  1.00 88.51 362 A 1 
ATOM 2738 C CZ2 . TRP A 0 362 . -31.389  0.485   28.113  1.00 88.51 362 A 1 
ATOM 2739 C CZ3 . TRP A 0 362 . -30.566  -1.250  29.602  1.00 88.51 362 A 1 
ATOM 2740 N N   . GLY A 0 363 . -33.836  -4.102  27.657  1.00 85.91 363 A 1 
ATOM 2741 C CA  . GLY A 0 363 . -32.642  -4.689  27.075  1.00 85.91 363 A 1 
ATOM 2742 C C   . GLY A 0 363 . -32.043  -3.844  25.964  1.00 85.91 363 A 1 
ATOM 2743 O O   . GLY A 0 363 . -32.750  -3.182  25.203  1.00 85.91 363 A 1 
ATOM 2744 N N   . LYS A 0 364 . -30.716  -3.911  25.874  1.00 86.28 364 A 1 
ATOM 2745 C CA  . LYS A 0 364 . -29.911  -3.489  24.733  1.00 86.28 364 A 1 
ATOM 2746 C C   . LYS A 0 364 . -29.079  -4.661  24.260  1.00 86.28 364 A 1 
ATOM 2747 C CB  . LYS A 0 364 . -28.982  -2.338  25.115  1.00 86.28 364 A 1 
ATOM 2748 O O   . LYS A 0 364 . -28.352  -5.232  25.071  1.00 86.28 364 A 1 
ATOM 2749 C CG  . LYS A 0 364 . -29.774  -1.048  25.249  1.00 86.28 364 A 1 
ATOM 2750 C CD  . LYS A 0 364 . -28.845  0.093   25.658  1.00 86.28 364 A 1 
ATOM 2751 C CE  . LYS A 0 364 . -29.710  1.340   25.577  1.00 86.28 364 A 1 
ATOM 2752 N NZ  . LYS A 0 364 . -29.282  2.426   26.472  1.00 86.28 364 A 1 
ATOM 2753 N N   . SER A 0 365 . -29.133  -4.950  22.971  1.00 84.73 365 A 1 
ATOM 2754 C CA  . SER A 0 365 . -28.273  -5.940  22.330  1.00 84.73 365 A 1 
ATOM 2755 C C   . SER A 0 365 . -27.587  -5.334  21.114  1.00 84.73 365 A 1 
ATOM 2756 C CB  . SER A 0 365 . -29.040  -7.220  21.991  1.00 84.73 365 A 1 
ATOM 2757 O O   . SER A 0 365 . -28.161  -4.528  20.379  1.00 84.73 365 A 1 
ATOM 2758 O OG  . SER A 0 365 . -30.221  -6.944  21.266  1.00 84.73 365 A 1 
ATOM 2759 N N   . TYR A 0 366 . -26.327  -5.703  20.933  1.00 82.25 366 A 1 
ATOM 2760 C CA  . TYR A 0 366 . -25.544  -5.436  19.733  1.00 82.25 366 A 1 
ATOM 2761 C C   . TYR A 0 366 . -25.109  -6.795  19.214  1.00 82.25 366 A 1 
ATOM 2762 C CB  . TYR A 0 366 . -24.297  -4.595  20.052  1.00 82.25 366 A 1 
ATOM 2763 O O   . TYR A 0 366 . -24.435  -7.500  19.959  1.00 82.25 366 A 1 
ATOM 2764 C CG  . TYR A 0 366 . -24.521  -3.207  20.621  1.00 82.25 366 A 1 
ATOM 2765 C CD1 . TYR A 0 366 . -24.218  -2.067  19.854  1.00 82.25 366 A 1 
ATOM 2766 C CD2 . TYR A 0 366 . -24.980  -3.059  21.940  1.00 82.25 366 A 1 
ATOM 2767 C CE1 . TYR A 0 366 . -24.342  -0.783  20.422  1.00 82.25 366 A 1 
ATOM 2768 C CE2 . TYR A 0 366 . -25.088  -1.785  22.524  1.00 82.25 366 A 1 
ATOM 2769 O OH  . TYR A 0 366 . -24.897  0.592   22.315  1.00 82.25 366 A 1 
ATOM 2770 C CZ  . TYR A 0 366 . -24.762  -0.644  21.761  1.00 82.25 366 A 1 
ATOM 2771 N N   . ASP A 0 367 . -25.454  -7.156  17.982  1.00 79.56 367 A 1 
ATOM 2772 C CA  . ASP A 0 367 . -25.140  -8.494  17.463  1.00 79.56 367 A 1 
ATOM 2773 C C   . ASP A 0 367 . -23.637  -8.672  17.230  1.00 79.56 367 A 1 
ATOM 2774 C CB  . ASP A 0 367 . -25.912  -8.744  16.162  1.00 79.56 367 A 1 
ATOM 2775 O O   . ASP A 0 367 . -22.989  -9.538  17.820  1.00 79.56 367 A 1 
ATOM 2776 C CG  . ASP A 0 367 . -27.400  -9.017  16.367  1.00 79.56 367 A 1 
ATOM 2777 O OD1 . ASP A 0 367 . -27.807  -9.365  17.495  1.00 79.56 367 A 1 
ATOM 2778 O OD2 . ASP A 0 367 . -28.125  -8.908  15.355  1.00 79.56 367 A 1 
ATOM 2779 N N   . SER A 0 368 . -23.047  -7.820  16.392  1.00 85.60 368 A 1 
ATOM 2780 C CA  . SER A 0 368 . -21.603  -7.804  16.200  1.00 85.60 368 A 1 
ATOM 2781 C C   . SER A 0 368 . -21.102  -6.467  15.679  1.00 85.60 368 A 1 
ATOM 2782 C CB  . SER A 0 368 . -21.149  -8.950  15.288  1.00 85.60 368 A 1 
ATOM 2783 O O   . SER A 0 368 . -21.803  -5.710  15.003  1.00 85.60 368 A 1 
ATOM 2784 O OG  . SER A 0 368 . -21.426  -8.687  13.935  1.00 85.60 368 A 1 
ATOM 2785 N N   . VAL A 0 369 . -19.846  -6.167  15.993  1.00 88.58 369 A 1 
ATOM 2786 C CA  . VAL A 0 369 . -19.115  -5.056  15.387  1.00 88.58 369 A 1 
ATOM 2787 C C   . VAL A 0 369 . -17.775  -5.556  14.868  1.00 88.58 369 A 1 
ATOM 2788 C CB  . VAL A 0 369 . -18.980  -3.841  16.327  1.00 88.58 369 A 1 
ATOM 2789 O O   . VAL A 0 369 . -17.040  -6.254  15.565  1.00 88.58 369 A 1 
ATOM 2790 C CG1 . VAL A 0 369 . -20.345  -3.233  16.668  1.00 88.58 369 A 1 
ATOM 2791 C CG2 . VAL A 0 369 . -18.280  -4.146  17.652  1.00 88.58 369 A 1 
ATOM 2792 N N   . SER A 0 370 . -17.440  -5.177  13.639  1.00 92.02 370 A 1 
ATOM 2793 C CA  . SER A 0 370 . -16.176  -5.505  12.989  1.00 92.02 370 A 1 
ATOM 2794 C C   . SER A 0 370 . -15.502  -4.236  12.486  1.00 92.02 370 A 1 
ATOM 2795 C CB  . SER A 0 370 . -16.385  -6.506  11.854  1.00 92.02 370 A 1 
ATOM 2796 O O   . SER A 0 370 . -16.084  -3.428  11.760  1.00 92.02 370 A 1 
ATOM 2797 O OG  . SER A 0 370 . -15.131  -6.945  11.350  1.00 92.02 370 A 1 
ATOM 2798 N N   . ALA A 0 371 . -14.240  -4.055  12.857  1.00 93.22 371 A 1 
ATOM 2799 C CA  . ALA A 0 371 . -13.400  -2.976  12.371  1.00 93.22 371 A 1 
ATOM 2800 C C   . ALA A 0 371 . -12.138  -3.557  11.744  1.00 93.22 371 A 1 
ATOM 2801 C CB  . ALA A 0 371 . -13.101  -1.997  13.509  1.00 93.22 371 A 1 
ATOM 2802 O O   . ALA A 0 371 . -11.370  -4.256  12.402  1.00 93.22 371 A 1 
ATOM 2803 N N   . LYS A 0 372 . -11.891  -3.233  10.474  1.00 96.18 372 A 1 
ATOM 2804 C CA  . LYS A 0 372 . -10.702  -3.686  9.743   1.00 96.18 372 A 1 
ATOM 2805 C C   . LYS A 0 372 . -9.942   -2.488  9.212   1.00 96.18 372 A 1 
ATOM 2806 C CB  . LYS A 0 372 . -11.056  -4.702  8.642   1.00 96.18 372 A 1 
ATOM 2807 O O   . LYS A 0 372 . -10.535  -1.559  8.662   1.00 96.18 372 A 1 
ATOM 2808 C CG  . LYS A 0 372 . -11.823  -5.902  9.216   1.00 96.18 372 A 1 
ATOM 2809 C CD  . LYS A 0 372 . -12.310  -6.893  8.155   1.00 96.18 372 A 1 
ATOM 2810 C CE  . LYS A 0 372 . -13.131  -7.938  8.919   1.00 96.18 372 A 1 
ATOM 2811 N NZ  . LYS A 0 372 . -13.970  -8.790  8.051   1.00 96.18 372 A 1 
ATOM 2812 N N   . SER A 0 373 . -8.626   -2.508  9.359   1.00 96.69 373 A 1 
ATOM 2813 C CA  . SER A 0 373 . -7.733   -1.544  8.732   1.00 96.69 373 A 1 
ATOM 2814 C C   . SER A 0 373 . -6.637   -2.266  7.978   1.00 96.69 373 A 1 
ATOM 2815 C CB  . SER A 0 373 . -7.145   -0.551  9.734   1.00 96.69 373 A 1 
ATOM 2816 O O   . SER A 0 373 . -6.026   -3.184  8.517   1.00 96.69 373 A 1 
ATOM 2817 O OG  . SER A 0 373 . -6.293   -1.173  10.671  1.00 96.69 373 A 1 
ATOM 2818 N N   . TYR A 0 374 . -6.384   -1.812  6.762   1.00 96.30 374 A 1 
ATOM 2819 C CA  . TYR A 0 374 . -5.308   -2.280  5.911   1.00 96.30 374 A 1 
ATOM 2820 C C   . TYR A 0 374 . -4.462   -1.081  5.530   1.00 96.30 374 A 1 
ATOM 2821 C CB  . TYR A 0 374 . -5.874   -2.962  4.662   1.00 96.30 374 A 1 
ATOM 2822 O O   . TYR A 0 374 . -5.000   -0.057  5.101   1.00 96.30 374 A 1 
ATOM 2823 C CG  . TYR A 0 374 . -6.842   -4.086  4.963   1.00 96.30 374 A 1 
ATOM 2824 C CD1 . TYR A 0 374 . -6.344   -5.385  5.160   1.00 96.30 374 A 1 
ATOM 2825 C CD2 . TYR A 0 374 . -8.223   -3.829  5.088   1.00 96.30 374 A 1 
ATOM 2826 C CE1 . TYR A 0 374 . -7.222   -6.436  5.479   1.00 96.30 374 A 1 
ATOM 2827 C CE2 . TYR A 0 374 . -9.107   -4.878  5.404   1.00 96.30 374 A 1 
ATOM 2828 O OH  . TYR A 0 374 . -9.451   -7.199  5.910   1.00 96.30 374 A 1 
ATOM 2829 C CZ  . TYR A 0 374 . -8.605   -6.181  5.601   1.00 96.30 374 A 1 
ATOM 2830 N N   . ASP A 0 375 . -3.162   -1.220  5.667   1.00 95.31 375 A 1 
ATOM 2831 C CA  . ASP A 0 375 . -2.187   -0.274  5.174   1.00 95.31 375 A 1 
ATOM 2832 C C   . ASP A 0 375 . -1.159   -1.015  4.334   1.00 95.31 375 A 1 
ATOM 2833 C CB  . ASP A 0 375 . -1.607   0.579   6.305   1.00 95.31 375 A 1 
ATOM 2834 O O   . ASP A 0 375 . -0.714   -2.108  4.677   1.00 95.31 375 A 1 
ATOM 2835 C CG  . ASP A 0 375 . -0.985   -0.179  7.472   1.00 95.31 375 A 1 
ATOM 2836 O OD1 . ASP A 0 375 . -1.754   -0.863  8.188   1.00 95.31 375 A 1 
ATOM 2837 O OD2 . ASP A 0 375 . 0.201    0.082   7.762   1.00 95.31 375 A 1 
ATOM 2838 N N   . ASN A 0 376 . -0.858   -0.443  3.178   1.00 96.13 376 A 1 
ATOM 2839 C CA  . ASN A 0 376 . 0.151    -0.958  2.280   1.00 96.13 376 A 1 
ATOM 2840 C C   . ASN A 0 376 . 1.017    0.195   1.804   1.00 96.13 376 A 1 
ATOM 2841 C CB  . ASN A 0 376 . -0.510   -1.703  1.117   1.00 96.13 376 A 1 
ATOM 2842 O O   . ASN A 0 376 . 0.491    1.178   1.288   1.00 96.13 376 A 1 
ATOM 2843 C CG  . ASN A 0 376 . 0.550    -2.388  0.282   1.00 96.13 376 A 1 
ATOM 2844 N ND2 . ASN A 0 376 . 0.975    -1.798  -0.810  1.00 96.13 376 A 1 
ATOM 2845 O OD1 . ASN A 0 376 . 1.013    -3.459  0.627   1.00 96.13 376 A 1 
ATOM 2846 N N   . GLU A 0 377 . 2.321    0.042   1.942   1.00 97.35 377 A 1 
ATOM 2847 C CA  . GLU A 0 377 . 3.328    0.980   1.479   1.00 97.35 377 A 1 
ATOM 2848 C C   . GLU A 0 377 . 4.286    0.222   0.563   1.00 97.35 377 A 1 
ATOM 2849 C CB  . GLU A 0 377 . 4.003    1.615   2.699   1.00 97.35 377 A 1 
ATOM 2850 O O   . GLU A 0 377 . 4.902    -0.763  0.968   1.00 97.35 377 A 1 
ATOM 2851 C CG  . GLU A 0 377 . 4.967    2.744   2.315   1.00 97.35 377 A 1 
ATOM 2852 C CD  . GLU A 0 377 . 5.448    3.568   3.525   1.00 97.35 377 A 1 
ATOM 2853 O OE1 . GLU A 0 377 . 6.189    4.552   3.288   1.00 97.35 377 A 1 
ATOM 2854 O OE2 . GLU A 0 377 . 5.053    3.280   4.675   1.00 97.35 377 A 1 
ATOM 2855 N N   . ALA A 0 378 . 4.363    0.646   -0.693  1.00 98.02 378 A 1 
ATOM 2856 C CA  . ALA A 0 378 . 5.194    0.032   -1.711  1.00 98.02 378 A 1 
ATOM 2857 C C   . ALA A 0 378 . 6.096    1.092   -2.338  1.00 98.02 378 A 1 
ATOM 2858 C CB  . ALA A 0 378 . 4.311    -0.675  -2.743  1.00 98.02 378 A 1 
ATOM 2859 O O   . ALA A 0 378 . 5.640    2.139   -2.787  1.00 98.02 378 A 1 
ATOM 2860 N N   . PHE A 0 379 . 7.386    0.801   -2.393  1.00 98.41 379 A 1 
ATOM 2861 C CA  . PHE A 0 379 . 8.387    1.598   -3.076  1.00 98.41 379 A 1 
ATOM 2862 C C   . PHE A 0 379 . 9.077    0.723   -4.112  1.00 98.41 379 A 1 
ATOM 2863 C CB  . PHE A 0 379 . 9.376    2.161   -2.053  1.00 98.41 379 A 1 
ATOM 2864 O O   . PHE A 0 379 . 9.465    -0.406  -3.814  1.00 98.41 379 A 1 
ATOM 2865 C CG  . PHE A 0 379 . 10.584   2.834   -2.670  1.00 98.41 379 A 1 
ATOM 2866 C CD1 . PHE A 0 379 . 11.790   2.123   -2.829  1.00 98.41 379 A 1 
ATOM 2867 C CD2 . PHE A 0 379 . 10.496   4.168   -3.106  1.00 98.41 379 A 1 
ATOM 2868 C CE1 . PHE A 0 379 . 12.911   2.753   -3.398  1.00 98.41 379 A 1 
ATOM 2869 C CE2 . PHE A 0 379 . 11.619   4.801   -3.664  1.00 98.41 379 A 1 
ATOM 2870 C CZ  . PHE A 0 379 . 12.827   4.097   -3.802  1.00 98.41 379 A 1 
ATOM 2871 N N   . ALA A 0 380 . 9.277    1.254   -5.313  1.00 98.16 380 A 1 
ATOM 2872 C CA  . ALA A 0 380 . 10.107   0.622   -6.320  1.00 98.16 380 A 1 
ATOM 2873 C C   . ALA A 0 380 . 11.001   1.657   -6.997  1.00 98.16 380 A 1 
ATOM 2874 C CB  . ALA A 0 380 . 9.244    -0.164  -7.312  1.00 98.16 380 A 1 
ATOM 2875 O O   . ALA A 0 380 . 10.580   2.772   -7.306  1.00 98.16 380 A 1 
ATOM 2876 N N   . ARG A 0 381 . 12.247   1.264   -7.244  1.00 98.51 381 A 1 
ATOM 2877 C CA  . ARG A 0 381 . 13.231   2.057   -7.965  1.00 98.51 381 A 1 
ATOM 2878 C C   . ARG A 0 381 . 13.964   1.174   -8.955  1.00 98.51 381 A 1 
ATOM 2879 C CB  . ARG A 0 381 . 14.170   2.734   -6.968  1.00 98.51 381 A 1 
ATOM 2880 O O   . ARG A 0 381 . 14.529   0.147   -8.579  1.00 98.51 381 A 1 
ATOM 2881 C CG  . ARG A 0 381 . 15.166   3.674   -7.660  1.00 98.51 381 A 1 
ATOM 2882 C CD  . ARG A 0 381 . 16.045   4.375   -6.616  1.00 98.51 381 A 1 
ATOM 2883 N NE  . ARG A 0 381 . 17.004   3.422   -6.022  1.00 98.51 381 A 1 
ATOM 2884 N NH1 . ARG A 0 381 . 18.561   3.565   -7.696  1.00 98.51 381 A 1 
ATOM 2885 N NH2 . ARG A 0 381 . 18.761   2.013   -6.100  1.00 98.51 381 A 1 
ATOM 2886 C CZ  . ARG A 0 381 . 18.107   3.011   -6.607  1.00 98.51 381 A 1 
ATOM 2887 N N   . LYS A 0 382 . 13.976   1.598   -10.211 1.00 98.43 382 A 1 
ATOM 2888 C CA  . LYS A 0 382 . 14.734   0.962   -11.282 1.00 98.43 382 A 1 
ATOM 2889 C C   . LYS A 0 382 . 15.715   1.960   -11.852 1.00 98.43 382 A 1 
ATOM 2890 C CB  . LYS A 0 382 . 13.808   0.421   -12.369 1.00 98.43 382 A 1 
ATOM 2891 O O   . LYS A 0 382 . 15.320   3.069   -12.187 1.00 98.43 382 A 1 
ATOM 2892 C CG  . LYS A 0 382 . 12.874   -0.647  -11.797 1.00 98.43 382 A 1 
ATOM 2893 C CD  . LYS A 0 382 . 12.133   -1.331  -12.940 1.00 98.43 382 A 1 
ATOM 2894 C CE  . LYS A 0 382 . 11.246   -2.424  -12.356 1.00 98.43 382 A 1 
ATOM 2895 N NZ  . LYS A 0 382 . 10.423   -3.034  -13.420 1.00 98.43 382 A 1 
ATOM 2896 N N   . VAL A 0 383 . 16.973   1.556   -11.950 1.00 98.36 383 A 1 
ATOM 2897 C CA  . VAL A 0 383 . 18.013   2.314   -12.647 1.00 98.36 383 A 1 
ATOM 2898 C C   . VAL A 0 383 . 18.590   1.443   -13.745 1.00 98.36 383 A 1 
ATOM 2899 C CB  . VAL A 0 383 . 19.090   2.849   -11.688 1.00 98.36 383 A 1 
ATOM 2900 O O   . VAL A 0 383 . 18.825   0.250   -13.525 1.00 98.36 383 A 1 
ATOM 2901 C CG1 . VAL A 0 383 . 20.278   3.498   -12.407 1.00 98.36 383 A 1 
ATOM 2902 C CG2 . VAL A 0 383 . 18.475   3.917   -10.782 1.00 98.36 383 A 1 
ATOM 2903 N N   . ARG A 0 384 . 18.792   2.048   -14.912 1.00 95.66 384 A 1 
ATOM 2904 C CA  . ARG A 0 384 . 19.609   1.521   -16.001 1.00 95.66 384 A 1 
ATOM 2905 C C   . ARG A 0 384 . 20.622   2.590   -16.377 1.00 95.66 384 A 1 
ATOM 2906 C CB  . ARG A 0 384 . 18.767   1.082   -17.212 1.00 95.66 384 A 1 
ATOM 2907 O O   . ARG A 0 384 . 20.248   3.757   -16.465 1.00 95.66 384 A 1 
ATOM 2908 C CG  . ARG A 0 384 . 17.697   0.023   -16.889 1.00 95.66 384 A 1 
ATOM 2909 C CD  . ARG A 0 384 . 18.360   -1.293  -16.462 1.00 95.66 384 A 1 
ATOM 2910 N NE  . ARG A 0 384 . 17.397   -2.377  -16.167 1.00 95.66 384 A 1 
ATOM 2911 N NH1 . ARG A 0 384 . 17.184   -2.106  -13.881 1.00 95.66 384 A 1 
ATOM 2912 N NH2 . ARG A 0 384 . 16.230   -3.836  -14.852 1.00 95.66 384 A 1 
ATOM 2913 C CZ  . ARG A 0 384 . 16.947   -2.757  -14.980 1.00 95.66 384 A 1 
ATOM 2914 N N   . ALA A 0 385 . 21.874   2.196   -16.504 1.00 93.85 385 A 1 
ATOM 2915 C CA  . ALA A 0 385 . 22.912   3.013   -17.094 1.00 93.85 385 A 1 
ATOM 2916 C C   . ALA A 0 385 . 23.673   2.123   -18.069 1.00 93.85 385 A 1 
ATOM 2917 C CB  . ALA A 0 385 . 23.805   3.612   -16.002 1.00 93.85 385 A 1 
ATOM 2918 O O   . ALA A 0 385 . 24.092   1.042   -17.662 1.00 93.85 385 A 1 
ATOM 2919 N N   . ASP A 0 386 . 23.788   2.582   -19.299 1.00 89.54 386 A 1 
ATOM 2920 C CA  . ASP A 0 386 . 24.424   1.907   -20.422 1.00 89.54 386 A 1 
ATOM 2921 C C   . ASP A 0 386 . 25.481   2.882   -20.975 1.00 89.54 386 A 1 
ATOM 2922 C CB  . ASP A 0 386 . 23.307   1.532   -21.403 1.00 89.54 386 A 1 
ATOM 2923 O O   . ASP A 0 386 . 25.272   4.102   -20.972 1.00 89.54 386 A 1 
ATOM 2924 C CG  . ASP A 0 386 . 23.757   0.644   -22.556 1.00 89.54 386 A 1 
ATOM 2925 O OD1 . ASP A 0 386 . 23.045   -0.360  -22.781 1.00 89.54 386 A 1 
ATOM 2926 O OD2 . ASP A 0 386 . 24.753   1.042   -23.189 1.00 89.54 386 A 1 
ATOM 2927 N N   . ASP A 0 387 . 26.675   2.380   -21.275 1.00 90.73 387 A 1 
ATOM 2928 C CA  . ASP A 0 387 . 27.794   3.168   -21.804 1.00 90.73 387 A 1 
ATOM 2929 C C   . ASP A 0 387 . 28.525   2.325   -22.842 1.00 90.73 387 A 1 
ATOM 2930 C CB  . ASP A 0 387 . 28.706   3.679   -20.668 1.00 90.73 387 A 1 
ATOM 2931 O O   . ASP A 0 387 . 29.471   1.589   -22.533 1.00 90.73 387 A 1 
ATOM 2932 C CG  . ASP A 0 387 . 29.911   4.565   -21.062 1.00 90.73 387 A 1 
ATOM 2933 O OD1 . ASP A 0 387 . 30.069   5.087   -22.187 1.00 90.73 387 A 1 
ATOM 2934 O OD2 . ASP A 0 387 . 30.691   4.947   -20.150 1.00 90.73 387 A 1 
ATOM 2935 N N   . ASP A 0 388 . 28.058   2.472   -24.072 1.00 87.60 388 A 1 
ATOM 2936 C CA  . ASP A 0 388 . 28.600   1.853   -25.262 1.00 87.60 388 A 1 
ATOM 2937 C C   . ASP A 0 388 . 29.725   2.709   -25.834 1.00 87.60 388 A 1 
ATOM 2938 C CB  . ASP A 0 388 . 27.485   1.683   -26.302 1.00 87.60 388 A 1 
ATOM 2939 O O   . ASP A 0 388 . 29.591   3.911   -26.063 1.00 87.60 388 A 1 
ATOM 2940 C CG  . ASP A 0 388 . 26.674   0.397   -26.161 1.00 87.60 388 A 1 
ATOM 2941 O OD1 . ASP A 0 388 . 27.297   -0.606  -25.740 1.00 87.60 388 A 1 
ATOM 2942 O OD2 . ASP A 0 388 . 25.566   0.364   -26.742 1.00 87.60 388 A 1 
ATOM 2943 N N   . GLN A 0 389 . 30.860   2.083   -26.120 1.00 83.28 389 A 1 
ATOM 2944 C CA  . GLN A 0 389 . 31.982   2.690   -26.826 1.00 83.28 389 A 1 
ATOM 2945 C C   . GLN A 0 389 . 32.403   1.797   -27.978 1.00 83.28 389 A 1 
ATOM 2946 C CB  . GLN A 0 389 . 33.167   2.916   -25.877 1.00 83.28 389 A 1 
ATOM 2947 O O   . GLN A 0 389 . 32.591   0.594   -27.797 1.00 83.28 389 A 1 
ATOM 2948 C CG  . GLN A 0 389 . 32.849   3.970   -24.816 1.00 83.28 389 A 1 
ATOM 2949 C CD  . GLN A 0 389 . 34.025   4.288   -23.900 1.00 83.28 389 A 1 
ATOM 2950 N NE2 . GLN A 0 389 . 34.002   5.432   -23.257 1.00 83.28 389 A 1 
ATOM 2951 O OE1 . GLN A 0 389 . 34.994   3.559   -23.714 1.00 83.28 389 A 1 
ATOM 2952 N N   . TRP A 0 390 . 32.647   2.387   -29.145 1.00 75.38 390 A 1 
ATOM 2953 C CA  . TRP A 0 390 . 33.183   1.657   -30.289 1.00 75.38 390 A 1 
ATOM 2954 C C   . TRP A 0 390 . 34.129   2.514   -31.126 1.00 75.38 390 A 1 
ATOM 2955 C CB  . TRP A 0 390 . 32.038   1.085   -31.135 1.00 75.38 390 A 1 
ATOM 2956 O O   . TRP A 0 390 . 34.051   3.745   -31.130 1.00 75.38 390 A 1 
ATOM 2957 C CG  . TRP A 0 390 . 31.252   2.093   -31.913 1.00 75.38 390 A 1 
ATOM 2958 C CD1 . TRP A 0 390 . 31.446   2.396   -33.217 1.00 75.38 390 A 1 
ATOM 2959 C CD2 . TRP A 0 390 . 30.158   2.950   -31.459 1.00 75.38 390 A 1 
ATOM 2960 C CE2 . TRP A 0 390 . 29.728   3.748   -32.563 1.00 75.38 390 A 1 
ATOM 2961 C CE3 . TRP A 0 390 . 29.476   3.129   -30.235 1.00 75.38 390 A 1 
ATOM 2962 N NE1 . TRP A 0 390 . 30.557   3.379   -33.601 1.00 75.38 390 A 1 
ATOM 2963 C CH2 . TRP A 0 390 . 28.025   4.830   -31.226 1.00 75.38 390 A 1 
ATOM 2964 C CZ2 . TRP A 0 390 . 28.676   4.672   -32.463 1.00 75.38 390 A 1 
ATOM 2965 C CZ3 . TRP A 0 390 . 28.426   4.060   -30.120 1.00 75.38 390 A 1 
ATOM 2966 N N   . ALA A 0 391 . 35.029   1.856   -31.853 1.00 79.05 391 A 1 
ATOM 2967 C CA  . ALA A 0 391 . 35.771   2.474   -32.943 1.00 79.05 391 A 1 
ATOM 2968 C C   . ALA A 0 391 . 35.976   1.493   -34.096 1.00 79.05 391 A 1 
ATOM 2969 C CB  . ALA A 0 391 . 37.115   3.026   -32.456 1.00 79.05 391 A 1 
ATOM 2970 O O   . ALA A 0 391 . 36.101   0.286   -33.881 1.00 79.05 391 A 1 
ATOM 2971 N N   . GLU A 0 392 . 36.063   2.040   -35.300 1.00 73.07 392 A 1 
ATOM 2972 C CA  . GLU A 0 392 . 36.351   1.329   -36.538 1.00 73.07 392 A 1 
ATOM 2973 C C   . GLU A 0 392 . 37.445   2.083   -37.299 1.00 73.07 392 A 1 
ATOM 2974 C CB  . GLU A 0 392 . 35.084   1.215   -37.404 1.00 73.07 392 A 1 
ATOM 2975 O O   . GLU A 0 392 . 37.364   3.300   -37.439 1.00 73.07 392 A 1 
ATOM 2976 C CG  . GLU A 0 392 . 33.934   0.433   -36.742 1.00 73.07 392 A 1 
ATOM 2977 C CD  . GLU A 0 392 . 32.716   0.229   -37.666 1.00 73.07 392 A 1 
ATOM 2978 O OE1 . GLU A 0 392 . 31.727   -0.383  -37.202 1.00 73.07 392 A 1 
ATOM 2979 O OE2 . GLU A 0 392 . 32.766   0.611   -38.861 1.00 73.07 392 A 1 
ATOM 2980 N N   . ASP A 0 393 . 38.435   1.354   -37.803 1.00 70.97 393 A 1 
ATOM 2981 C CA  . ASP A 0 393 . 39.480   1.838   -38.707 1.00 70.97 393 A 1 
ATOM 2982 C C   . ASP A 0 393 . 39.419   1.012   -39.996 1.00 70.97 393 A 1 
ATOM 2983 C CB  . ASP A 0 393 . 40.857   1.758   -38.026 1.00 70.97 393 A 1 
ATOM 2984 O O   . ASP A 0 393 . 39.325   -0.224  -39.982 1.00 70.97 393 A 1 
ATOM 2985 C CG  . ASP A 0 393 . 42.040   2.000   -38.983 1.00 70.97 393 A 1 
ATOM 2986 O OD1 . ASP A 0 393 . 41.855   2.632   -40.046 1.00 70.97 393 A 1 
ATOM 2987 O OD2 . ASP A 0 393 . 43.120   1.427   -38.701 1.00 70.97 393 A 1 
ATOM 2988 N N   . TYR A 0 394 . 39.421   1.696   -41.138 1.00 73.72 394 A 1 
ATOM 2989 C CA  . TYR A 0 394 . 39.368   1.068   -42.443 1.00 73.72 394 A 1 
ATOM 2990 C C   . TYR A 0 394 . 40.320   1.681   -43.469 1.00 73.72 394 A 1 
ATOM 2991 C CB  . TYR A 0 394 . 37.931   1.062   -42.950 1.00 73.72 394 A 1 
ATOM 2992 O O   . TYR A 0 394 . 39.984   2.581   -44.248 1.00 73.72 394 A 1 
ATOM 2993 C CG  . TYR A 0 394 . 37.791   0.301   -44.252 1.00 73.72 394 A 1 
ATOM 2994 C CD1 . TYR A 0 394 . 37.406   0.994   -45.405 1.00 73.72 394 A 1 
ATOM 2995 C CD2 . TYR A 0 394 . 38.092   -1.072  -44.327 1.00 73.72 394 A 1 
ATOM 2996 C CE1 . TYR A 0 394 . 37.262   0.302   -46.612 1.00 73.72 394 A 1 
ATOM 2997 C CE2 . TYR A 0 394 . 37.979   -1.771  -45.542 1.00 73.72 394 A 1 
ATOM 2998 O OH  . TYR A 0 394 . 37.387   -1.709  -47.885 1.00 73.72 394 A 1 
ATOM 2999 C CZ  . TYR A 0 394 . 37.557   -1.077  -46.690 1.00 73.72 394 A 1 
ATOM 3000 N N   . ASP A 0 395 . 41.459   1.022   -43.618 1.00 74.55 395 A 1 
ATOM 3001 C CA  . ASP A 0 395 . 42.453   1.335   -44.628 1.00 74.55 395 A 1 
ATOM 3002 C C   . ASP A 0 395 . 42.163   0.683   -45.983 1.00 74.55 395 A 1 
ATOM 3003 C CB  . ASP A 0 395 . 43.814   0.842   -44.157 1.00 74.55 395 A 1 
ATOM 3004 O O   . ASP A 0 395 . 41.971   -0.532  -46.121 1.00 74.55 395 A 1 
ATOM 3005 C CG  . ASP A 0 395 . 44.491   1.738   -43.135 1.00 74.55 395 A 1 
ATOM 3006 O OD1 . ASP A 0 395 . 44.423   2.958   -43.382 1.00 74.55 395 A 1 
ATOM 3007 O OD2 . ASP A 0 395 . 45.338   1.164   -42.414 1.00 74.55 395 A 1 
ATOM 3008 N N   . ARG A 0 396 . 42.293   1.462   -47.062 1.00 67.40 396 A 1 
ATOM 3009 C CA  . ARG A 0 396 . 42.408   0.953   -48.437 1.00 67.40 396 A 1 
ATOM 3010 C C   . ARG A 0 396 . 43.609   1.532   -49.155 1.00 67.40 396 A 1 
ATOM 3011 C CB  . ARG A 0 396 . 41.129   1.237   -49.235 1.00 67.40 396 A 1 
ATOM 3012 O O   . ARG A 0 396 . 43.696   2.733   -49.364 1.00 67.40 396 A 1 
ATOM 3013 C CG  . ARG A 0 396 . 40.073   0.171   -48.948 1.00 67.40 396 A 1 
ATOM 3014 C CD  . ARG A 0 396 . 38.973   0.148   -50.016 1.00 67.40 396 A 1 
ATOM 3015 N NE  . ARG A 0 396 . 37.910   1.133   -49.750 1.00 67.40 396 A 1 
ATOM 3016 N NH1 . ARG A 0 396 . 36.196   0.034   -50.801 1.00 67.40 396 A 1 
ATOM 3017 N NH2 . ARG A 0 396 . 35.751   1.841   -49.565 1.00 67.40 396 A 1 
ATOM 3018 C CZ  . ARG A 0 396 . 36.630   1.013   -50.052 1.00 67.40 396 A 1 
ATOM 3019 N N   . TYR A 0 397 . 44.450   0.658   -49.705 1.00 68.11 397 A 1 
ATOM 3020 C CA  . TYR A 0 397 . 45.590   1.050   -50.537 1.00 68.11 397 A 1 
ATOM 3021 C C   . TYR A 0 397 . 45.558   0.378   -51.920 1.00 68.11 397 A 1 
ATOM 3022 C CB  . TYR A 0 397 . 46.902   0.820   -49.771 1.00 68.11 397 A 1 
ATOM 3023 O O   . TYR A 0 397 . 45.425   -0.843  -52.066 1.00 68.11 397 A 1 
ATOM 3024 C CG  . TYR A 0 397 . 47.010   -0.537  -49.103 1.00 68.11 397 A 1 
ATOM 3025 C CD1 . TYR A 0 397 . 46.555   -0.694  -47.779 1.00 68.11 397 A 1 
ATOM 3026 C CD2 . TYR A 0 397 . 47.506   -1.644  -49.819 1.00 68.11 397 A 1 
ATOM 3027 C CE1 . TYR A 0 397 . 46.561   -1.961  -47.173 1.00 68.11 397 A 1 
ATOM 3028 C CE2 . TYR A 0 397 . 47.523   -2.914  -49.211 1.00 68.11 397 A 1 
ATOM 3029 O OH  . TYR A 0 397 . 46.970   -4.309  -47.355 1.00 68.11 397 A 1 
ATOM 3030 C CZ  . TYR A 0 397 . 47.033   -3.071  -47.895 1.00 68.11 397 A 1 
ATOM 3031 N N   . ASP A 0 398 . 45.722   1.184   -52.974 1.00 62.03 398 A 1 
ATOM 3032 C CA  . ASP A 0 398 . 45.857   0.741   -54.364 1.00 62.03 398 A 1 
ATOM 3033 C C   . ASP A 0 398 . 47.251   1.100   -54.906 1.00 62.03 398 A 1 
ATOM 3034 C CB  . ASP A 0 398 . 44.709   1.287   -55.247 1.00 62.03 398 A 1 
ATOM 3035 O O   . ASP A 0 398 . 47.559   2.252   -55.219 1.00 62.03 398 A 1 
ATOM 3036 C CG  . ASP A 0 398 . 44.607   0.589   -56.620 1.00 62.03 398 A 1 
ATOM 3037 O OD1 . ASP A 0 398 . 45.544   -0.133  -57.032 1.00 62.03 398 A 1 
ATOM 3038 O OD2 . ASP A 0 398 . 43.576   0.710   -57.329 1.00 62.03 398 A 1 
ATOM 3039 N N   . ASN A 0 399 . 48.097   0.081   -55.095 1.00 56.03 399 A 1 
ATOM 3040 C CA  . ASN A 0 399 . 49.403   0.226   -55.747 1.00 56.03 399 A 1 
ATOM 3041 C C   . ASN A 0 399 . 49.324   0.277   -57.294 1.00 56.03 399 A 1 
ATOM 3042 C CB  . ASN A 0 399 . 50.374   -0.847  -55.214 1.00 56.03 399 A 1 
ATOM 3043 O O   . ASN A 0 399 . 50.291   -0.066  -57.984 1.00 56.03 399 A 1 
ATOM 3044 C CG  . ASN A 0 399 . 50.968   -0.468  -53.872 1.00 56.03 399 A 1 
ATOM 3045 N ND2 . ASN A 0 399 . 50.900   -1.328  -52.887 1.00 56.03 399 A 1 
ATOM 3046 O OD1 . ASN A 0 399 . 51.551   0.583   -53.718 1.00 56.03 399 A 1 
ATOM 3047 N N   . ARG A 0 400 . 48.201   0.693   -57.901 1.00 48.46 400 A 1 
ATOM 3048 C CA  . ARG A 0 400 . 48.107   0.959   -59.355 1.00 48.46 400 A 1 
ATOM 3049 C C   . ARG A 0 400 . 48.728   2.305   -59.737 1.00 48.46 400 A 1 
ATOM 3050 C CB  . ARG A 0 400 . 46.663   0.828   -59.871 1.00 48.46 400 A 1 
ATOM 3051 O O   . ARG A 0 400 . 48.052   3.218   -60.202 1.00 48.46 400 A 1 
ATOM 3052 C CG  . ARG A 0 400 . 46.343   -0.606  -60.299 1.00 48.46 400 A 1 
ATOM 3053 C CD  . ARG A 0 400 . 44.953   -0.673  -60.937 1.00 48.46 400 A 1 
ATOM 3054 N NE  . ARG A 0 400 . 43.912   -0.523  -59.918 1.00 48.46 400 A 1 
ATOM 3055 N NH1 . ARG A 0 400 . 42.047   -0.983  -61.172 1.00 48.46 400 A 1 
ATOM 3056 N NH2 . ARG A 0 400 . 41.917   -0.799  -58.940 1.00 48.46 400 A 1 
ATOM 3057 C CZ  . ARG A 0 400 . 42.628   -0.774  -60.022 1.00 48.46 400 A 1 
ATOM 3058 N N   . GLY A 0 401 . 50.046   2.414   -59.616 1.00 42.93 401 A 1 
ATOM 3059 C CA  . GLY A 0 401 . 50.763   3.621   -60.047 1.00 42.93 401 A 1 
ATOM 3060 C C   . GLY A 0 401 . 52.201   3.416   -60.511 1.00 42.93 401 A 1 
ATOM 3061 O O   . GLY A 0 401 . 52.764   4.293   -61.167 1.00 42.93 401 A 1 
ATOM 3062 N N   . ALA A 0 402 . 52.810   2.262   -60.233 1.00 42.19 402 A 1 
ATOM 3063 C CA  . ALA A 0 402 . 54.213   2.055   -60.550 1.00 42.19 402 A 1 
ATOM 3064 C C   . ALA A 0 402 . 54.438   1.909   -62.071 1.00 42.19 402 A 1 
ATOM 3065 C CB  . ALA A 0 402 . 54.735   0.867   -59.733 1.00 42.19 402 A 1 
ATOM 3066 O O   . ALA A 0 402 . 54.110   0.885   -62.664 1.00 42.19 402 A 1 
ATOM 3067 N N   . LYS A 0 403 . 55.121   2.904   -62.659 1.00 39.89 403 A 1 
ATOM 3068 C CA  . LYS A 0 403 . 55.789   2.909   -63.985 1.00 39.89 403 A 1 
ATOM 3069 C C   . LYS A 0 403 . 54.988   3.419   -65.183 1.00 39.89 403 A 1 
ATOM 3070 C CB  . LYS A 0 403 . 56.513   1.586   -64.298 1.00 39.89 403 A 1 
ATOM 3071 O O   . LYS A 0 403 . 54.975   2.802   -66.245 1.00 39.89 403 A 1 
ATOM 3072 C CG  . LYS A 0 403 . 57.421   1.130   -63.154 1.00 39.89 403 A 1 
ATOM 3073 C CD  . LYS A 0 403 . 58.327   -0.007  -63.613 1.00 39.89 403 A 1 
ATOM 3074 C CE  . LYS A 0 403 . 59.166   -0.432  -62.409 1.00 39.89 403 A 1 
ATOM 3075 N NZ  . LYS A 0 403 . 60.178   -1.447  -62.778 1.00 39.89 403 A 1 
ATOM 3076 N N   . GLY A 0 404 . 54.403   4.603   -65.040 1.00 37.23 404 A 1 
ATOM 3077 C CA  . GLY A 0 404 . 53.732   5.288   -66.139 1.00 37.23 404 A 1 
ATOM 3078 C C   . GLY A 0 404 . 54.378   6.564   -66.673 1.00 37.23 404 A 1 
ATOM 3079 O O   . GLY A 0 404 . 53.725   7.172   -67.501 1.00 37.23 404 A 1 
ATOM 3080 N N   . TYR A 0 405 . 55.560   7.034   -66.247 1.00 36.37 405 A 1 
ATOM 3081 C CA  . TYR A 0 405 . 56.073   8.320   -66.757 1.00 36.37 405 A 1 
ATOM 3082 C C   . TYR A 0 405 . 57.611   8.412   -66.797 1.00 36.37 405 A 1 
ATOM 3083 C CB  . TYR A 0 405 . 55.433   9.493   -65.971 1.00 36.37 405 A 1 
ATOM 3084 O O   . TYR A 0 405 . 58.275   8.388   -65.768 1.00 36.37 405 A 1 
ATOM 3085 C CG  . TYR A 0 405 . 54.437   10.315  -66.783 1.00 36.37 405 A 1 
ATOM 3086 C CD1 . TYR A 0 405 . 54.873   11.466  -67.468 1.00 36.37 405 A 1 
ATOM 3087 C CD2 . TYR A 0 405 . 53.082   9.933   -66.871 1.00 36.37 405 A 1 
ATOM 3088 C CE1 . TYR A 0 405 . 53.973   12.210  -68.258 1.00 36.37 405 A 1 
ATOM 3089 C CE2 . TYR A 0 405 . 52.185   10.653  -67.683 1.00 36.37 405 A 1 
ATOM 3090 O OH  . TYR A 0 405 . 51.758   12.496  -69.149 1.00 36.37 405 A 1 
ATOM 3091 C CZ  . TYR A 0 405 . 52.629   11.794  -68.377 1.00 36.37 405 A 1 
ATOM 3092 N N   . GLY A 0 406 . 58.164   8.574   -68.007 1.00 33.32 406 A 1 
ATOM 3093 C CA  . GLY A 0 406 . 59.274   9.507   -68.227 1.00 33.32 406 A 1 
ATOM 3094 C C   . GLY A 0 406 . 60.730   9.019   -68.182 1.00 33.32 406 A 1 
ATOM 3095 O O   . GLY A 0 406 . 61.559   9.741   -67.647 1.00 33.32 406 A 1 
ATOM 3096 N N   . GLN A 0 407 . 61.112   7.902   -68.814 1.00 34.12 407 A 1 
ATOM 3097 C CA  . GLN A 0 407 . 62.502   7.760   -69.303 1.00 34.12 407 A 1 
ATOM 3098 C C   . GLN A 0 407 . 62.610   8.269   -70.748 1.00 34.12 407 A 1 
ATOM 3099 C CB  . GLN A 0 407 . 63.086   6.350   -69.092 1.00 34.12 407 A 1 
ATOM 3100 O O   . GLN A 0 407 . 62.831   7.517   -71.689 1.00 34.12 407 A 1 
ATOM 3101 C CG  . GLN A 0 407 . 63.780   6.214   -67.726 1.00 34.12 407 A 1 
ATOM 3102 C CD  . GLN A 0 407 . 64.561   4.908   -67.581 1.00 34.12 407 A 1 
ATOM 3103 N NE2 . GLN A 0 407 . 65.383   4.779   -66.563 1.00 34.12 407 A 1 
ATOM 3104 O OE1 . GLN A 0 407 . 64.452   3.976   -68.360 1.00 34.12 407 A 1 
ATOM 3105 N N   . ALA A 0 408 . 62.443   9.578   -70.915 1.00 32.61 408 A 1 
ATOM 3106 C CA  . ALA A 0 408 . 63.059   10.317  -72.011 1.00 32.61 408 A 1 
ATOM 3107 C C   . ALA A 0 408 . 64.069   11.268  -71.360 1.00 32.61 408 A 1 
ATOM 3108 C CB  . ALA A 0 408 . 61.986   10.998  -72.870 1.00 32.61 408 A 1 
ATOM 3109 O O   . ALA A 0 408 . 63.839   12.468  -71.246 1.00 32.61 408 A 1 
ATOM 3110 N N   . ALA A 0 409 . 65.139   10.692  -70.804 1.00 31.93 409 A 1 
ATOM 3111 C CA  . ALA A 0 409 . 66.249   11.461  -70.267 1.00 31.93 409 A 1 
ATOM 3112 C C   . ALA A 0 409 . 66.922   12.191  -71.435 1.00 31.93 409 A 1 
ATOM 3113 C CB  . ALA A 0 409 . 67.200   10.532  -69.500 1.00 31.93 409 A 1 
ATOM 3114 O O   . ALA A 0 409 . 67.590   11.570  -72.258 1.00 31.93 409 A 1 
ATOM 3115 N N   . SER A 0 410 . 66.610   13.486  -71.515 1.00 37.43 410 A 1 
ATOM 3116 C CA  . SER A 0 410 . 67.338   14.577  -72.164 1.00 37.43 410 A 1 
ATOM 3117 C C   . SER A 0 410 . 68.377   14.161  -73.206 1.00 37.43 410 A 1 
ATOM 3118 C CB  . SER A 0 410 . 67.985   15.455  -71.087 1.00 37.43 410 A 1 
ATOM 3119 O O   . SER A 0 410 . 69.522   13.830  -72.888 1.00 37.43 410 A 1 
ATOM 3120 O OG  . SER A 0 410 . 68.851   14.678  -70.285 1.00 37.43 410 A 1 
ATOM 3121 N N   . ALA A 0 411 . 67.965   14.297  -74.464 1.00 31.54 411 A 1 
ATOM 3122 C CA  . ALA A 0 411 . 68.853   14.746  -75.520 1.00 31.54 411 A 1 
ATOM 3123 C C   . ALA A 0 411 . 69.589   16.036  -75.093 1.00 31.54 411 A 1 
ATOM 3124 C CB  . ALA A 0 411 . 67.995   14.980  -76.772 1.00 31.54 411 A 1 
ATOM 3125 O O   . ALA A 0 411 . 69.073   16.812  -74.289 1.00 31.54 411 A 1 
ATOM 3126 N N   . ASP A 0 412 . 70.760   16.240  -75.693 1.00 31.96 412 A 1 
ATOM 3127 C CA  . ASP A 0 412 . 71.592   17.450  -75.668 1.00 31.96 412 A 1 
ATOM 3128 C C   . ASP A 0 412 . 72.586   17.584  -74.494 1.00 31.96 412 A 1 
ATOM 3129 C CB  . ASP A 0 412 . 70.757   18.726  -75.907 1.00 31.96 412 A 1 
ATOM 3130 O O   . ASP A 0 412 . 72.284   18.132  -73.441 1.00 31.96 412 A 1 
ATOM 3131 C CG  . ASP A 0 412 . 69.859   18.685  -77.142 1.00 31.96 412 A 1 
ATOM 3132 O OD1 . ASP A 0 412 . 70.178   17.898  -78.065 1.00 31.96 412 A 1 
ATOM 3133 O OD2 . ASP A 0 412 . 68.911   19.500  -77.192 1.00 31.96 412 A 1 
ATOM 3134 N N   . TYR A 0 413 . 73.846   17.175  -74.694 1.00 28.89 413 A 1 
ATOM 3135 C CA  . TYR A 0 413 . 74.874   18.072  -75.253 1.00 28.89 413 A 1 
ATOM 3136 C C   . TYR A 0 413 . 76.247   17.377  -75.391 1.00 28.89 413 A 1 
ATOM 3137 C CB  . TYR A 0 413 . 75.048   19.388  -74.450 1.00 28.89 413 A 1 
ATOM 3138 O O   . TYR A 0 413 . 76.697   16.646  -74.516 1.00 28.89 413 A 1 
ATOM 3139 C CG  . TYR A 0 413 . 74.729   20.638  -75.259 1.00 28.89 413 A 1 
ATOM 3140 C CD1 . TYR A 0 413 . 75.751   21.347  -75.921 1.00 28.89 413 A 1 
ATOM 3141 C CD2 . TYR A 0 413 . 73.403   21.093  -75.355 1.00 28.89 413 A 1 
ATOM 3142 C CE1 . TYR A 0 413 . 75.440   22.481  -76.700 1.00 28.89 413 A 1 
ATOM 3143 C CE2 . TYR A 0 413 . 73.076   22.196  -76.168 1.00 28.89 413 A 1 
ATOM 3144 O OH  . TYR A 0 413 . 73.793   23.983  -77.602 1.00 28.89 413 A 1 
ATOM 3145 C CZ  . TYR A 0 413 . 74.096   22.897  -76.841 1.00 28.89 413 A 1 
ATOM 3146 N N   . TRP A 0 414 . 76.935   17.744  -76.477 1.00 28.96 414 A 1 
ATOM 3147 C CA  . TRP A 0 414 . 78.357   17.550  -76.805 1.00 28.96 414 A 1 
ATOM 3148 C C   . TRP A 0 414 . 78.818   16.270  -77.541 1.00 28.96 414 A 1 
ATOM 3149 C CB  . TRP A 0 414 . 79.294   18.032  -75.688 1.00 28.96 414 A 1 
ATOM 3150 O O   . TRP A 0 414 . 79.497   15.396  -77.016 1.00 28.96 414 A 1 
ATOM 3151 C CG  . TRP A 0 414 . 80.430   18.869  -76.194 1.00 28.96 414 A 1 
ATOM 3152 C CD1 . TRP A 0 414 . 81.191   18.598  -77.279 1.00 28.96 414 A 1 
ATOM 3153 C CD2 . TRP A 0 414 . 80.952   20.119  -75.652 1.00 28.96 414 A 1 
ATOM 3154 C CE2 . TRP A 0 414 . 82.018   20.565  -76.491 1.00 28.96 414 A 1 
ATOM 3155 C CE3 . TRP A 0 414 . 80.646   20.910  -74.525 1.00 28.96 414 A 1 
ATOM 3156 N NE1 . TRP A 0 414 . 82.110   19.607  -77.476 1.00 28.96 414 A 1 
ATOM 3157 C CH2 . TRP A 0 414 . 82.416   22.497  -75.095 1.00 28.96 414 A 1 
ATOM 3158 C CZ2 . TRP A 0 414 . 82.743   21.735  -76.229 1.00 28.96 414 A 1 
ATOM 3159 C CZ3 . TRP A 0 414 . 81.372   22.084  -74.247 1.00 28.96 414 A 1 
ATOM 3160 N N   . SER A 0 415 . 78.534   16.276  -78.847 1.00 32.01 415 A 1 
ATOM 3161 C CA  . SER A 0 415 . 79.376   15.848  -79.983 1.00 32.01 415 A 1 
ATOM 3162 C C   . SER A 0 415 . 80.804   15.324  -79.699 1.00 32.01 415 A 1 
ATOM 3163 C CB  . SER A 0 415 . 79.486   17.082  -80.906 1.00 32.01 415 A 1 
ATOM 3164 O O   . SER A 0 415 . 81.732   16.114  -79.528 1.00 32.01 415 A 1 
ATOM 3165 O OG  . SER A 0 415 . 80.478   16.944  -81.903 1.00 32.01 415 A 1 
ATOM 3166 N N   . ALA A 0 416 . 81.016   14.022  -79.898 1.00 34.93 416 A 1 
ATOM 3167 C CA  . ALA A 0 416 . 82.126   13.469  -80.688 1.00 34.93 416 A 1 
ATOM 3168 C C   . ALA A 0 416 . 81.732   12.039  -81.096 1.00 34.93 416 A 1 
ATOM 3169 C CB  . ALA A 0 416 . 83.444   13.488  -79.907 1.00 34.93 416 A 1 
ATOM 3170 O O   . ALA A 0 416 . 81.511   11.189  -80.241 1.00 34.93 416 A 1 
ATOM 3171 N N   . GLY A 0 417 . 81.524   11.833  -82.397 1.00 29.89 417 A 1 
ATOM 3172 C CA  . GLY A 0 417 . 80.668   10.782  -82.942 1.00 29.89 417 A 1 
ATOM 3173 C C   . GLY A 0 417 . 81.090   9.339   -82.685 1.00 29.89 417 A 1 
ATOM 3174 O O   . GLY A 0 417 . 82.274   9.042   -82.630 1.00 29.89 417 A 1 
ATOM 3175 N N   . TYR A 0 418 . 80.082   8.471   -82.613 1.00 33.76 418 A 1 
ATOM 3176 C CA  . TYR A 0 418 . 79.995   7.190   -83.316 1.00 33.76 418 A 1 
ATOM 3177 C C   . TYR A 0 418 . 78.506   6.836   -83.427 1.00 33.76 418 A 1 
ATOM 3178 C CB  . TYR A 0 418 . 80.781   6.064   -82.619 1.00 33.76 418 A 1 
ATOM 3179 O O   . TYR A 0 418 . 77.811   6.746   -82.416 1.00 33.76 418 A 1 
ATOM 3180 C CG  . TYR A 0 418 . 82.218   5.945   -83.097 1.00 33.76 418 A 1 
ATOM 3181 C CD1 . TYR A 0 418 . 82.498   5.360   -84.348 1.00 33.76 418 A 1 
ATOM 3182 C CD2 . TYR A 0 418 . 83.271   6.463   -82.320 1.00 33.76 418 A 1 
ATOM 3183 C CE1 . TYR A 0 418 . 83.820   5.333   -84.836 1.00 33.76 418 A 1 
ATOM 3184 C CE2 . TYR A 0 418 . 84.587   6.472   -82.816 1.00 33.76 418 A 1 
ATOM 3185 O OH  . TYR A 0 418 . 86.132   5.920   -84.561 1.00 33.76 418 A 1 
ATOM 3186 C CZ  . TYR A 0 418 . 84.861   5.909   -84.079 1.00 33.76 418 A 1 
ATOM 3187 N N   . ASP A 0 419 . 78.028   6.670   -84.658 1.00 30.90 419 A 1 
ATOM 3188 C CA  . ASP A 0 419 . 76.708   6.129   -84.967 1.00 30.90 419 A 1 
ATOM 3189 C C   . ASP A 0 419 . 76.598   4.702   -84.417 1.00 30.90 419 A 1 
ATOM 3190 C CB  . ASP A 0 419 . 76.499   6.113   -86.491 1.00 30.90 419 A 1 
ATOM 3191 O O   . ASP A 0 419 . 77.349   3.808   -84.813 1.00 30.90 419 A 1 
ATOM 3192 C CG  . ASP A 0 419 . 76.490   7.514   -87.100 1.00 30.90 419 A 1 
ATOM 3193 O OD1 . ASP A 0 419 . 75.672   8.338   -86.639 1.00 30.90 419 A 1 
ATOM 3194 O OD2 . ASP A 0 419 . 77.339   7.761   -87.988 1.00 30.90 419 A 1 
ATOM 3195 N N   . ALA A 0 420 . 75.650   4.477   -83.513 1.00 32.31 420 A 1 
ATOM 3196 C CA  . ALA A 0 420 . 75.197   3.141   -83.161 1.00 32.31 420 A 1 
ATOM 3197 C C   . ALA A 0 420 . 73.694   3.180   -82.880 1.00 32.31 420 A 1 
ATOM 3198 C CB  . ALA A 0 420 . 76.034   2.570   -82.010 1.00 32.31 420 A 1 
ATOM 3199 O O   . ALA A 0 420 . 73.241   3.289   -81.742 1.00 32.31 420 A 1 
ATOM 3200 N N   . GLU A 0 421 . 72.928   3.084   -83.964 1.00 28.93 421 A 1 
ATOM 3201 C CA  . GLU A 0 421 . 71.586   2.514   -83.992 1.00 28.93 421 A 1 
ATOM 3202 C C   . GLU A 0 421 . 71.550   1.245   -83.112 1.00 28.93 421 A 1 
ATOM 3203 C CB  . GLU A 0 421 . 71.255   2.147   -85.464 1.00 28.93 421 A 1 
ATOM 3204 O O   . GLU A 0 421 . 72.030   0.182   -83.507 1.00 28.93 421 A 1 
ATOM 3205 C CG  . GLU A 0 421 . 69.886   2.636   -85.957 1.00 28.93 421 A 1 
ATOM 3206 C CD  . GLU A 0 421 . 69.896   4.016   -86.632 1.00 28.93 421 A 1 
ATOM 3207 O OE1 . GLU A 0 421 . 68.776   4.528   -86.855 1.00 28.93 421 A 1 
ATOM 3208 O OE2 . GLU A 0 421 . 70.993   4.526   -86.945 1.00 28.93 421 A 1 
ATOM 3209 N N   . ALA A 0 422 . 71.013   1.330   -81.894 1.00 29.66 422 A 1 
ATOM 3210 C CA  . ALA A 0 422 . 70.729   0.145   -81.091 1.00 29.66 422 A 1 
ATOM 3211 C C   . ALA A 0 422 . 69.606   0.394   -80.078 1.00 29.66 422 A 1 
ATOM 3212 C CB  . ALA A 0 422 . 72.004   -0.388  -80.426 1.00 29.66 422 A 1 
ATOM 3213 O O   . ALA A 0 422 . 69.812   0.827   -78.949 1.00 29.66 422 A 1 
ATOM 3214 N N   . ALA A 0 423 . 68.422   -0.031  -80.512 1.00 29.30 423 A 1 
ATOM 3215 C CA  . ALA A 0 423 . 67.447   -0.751  -79.704 1.00 29.30 423 A 1 
ATOM 3216 C C   . ALA A 0 423 . 66.696   0.040   -78.620 1.00 29.30 423 A 1 
ATOM 3217 C CB  . ALA A 0 423 . 68.084   -2.057  -79.212 1.00 29.30 423 A 1 
ATOM 3218 O O   . ALA A 0 423 . 66.837   -0.175  -77.418 1.00 29.30 423 A 1 
ATOM 3219 N N   . SER A 0 424 . 65.705   0.787   -79.100 1.00 32.24 424 A 1 
ATOM 3220 C CA  . SER A 0 424 . 64.398   1.033   -78.479 1.00 32.24 424 A 1 
ATOM 3221 C C   . SER A 0 424 . 63.616   -0.272  -78.198 1.00 32.24 424 A 1 
ATOM 3222 C CB  . SER A 0 424 . 63.625   1.995   -79.399 1.00 32.24 424 A 1 
ATOM 3223 O O   . SER A 0 424 . 62.477   -0.462  -78.624 1.00 32.24 424 A 1 
ATOM 3224 O OG  . SER A 0 424 . 63.868   1.696   -80.769 1.00 32.24 424 A 1 
ATOM 3225 N N   . ALA A 0 425 . 64.217   -1.205  -77.455 1.00 30.72 425 A 1 
ATOM 3226 C CA  . ALA A 0 425 . 63.558   -2.413  -76.977 1.00 30.72 425 A 1 
ATOM 3227 C C   . ALA A 0 425 . 62.752   -2.095  -75.708 1.00 30.72 425 A 1 
ATOM 3228 C CB  . ALA A 0 425 . 64.593   -3.530  -76.800 1.00 30.72 425 A 1 
ATOM 3229 O O   . ALA A 0 425 . 63.179   -2.358  -74.584 1.00 30.72 425 A 1 
ATOM 3230 N N   . ALA A 0 426 . 61.559   -1.533  -75.908 1.00 30.95 426 A 1 
ATOM 3231 C CA  . ALA A 0 426 . 60.519   -1.383  -74.897 1.00 30.95 426 A 1 
ATOM 3232 C C   . ALA A 0 426 . 60.045   -2.767  -74.403 1.00 30.95 426 A 1 
ATOM 3233 C CB  . ALA A 0 426 . 59.387   -0.541  -75.506 1.00 30.95 426 A 1 
ATOM 3234 O O   . ALA A 0 426 . 59.013   -3.292  -74.825 1.00 30.95 426 A 1 
ATOM 3235 N N   . LYS A 0 427 . 60.816   -3.404  -73.513 1.00 30.94 427 A 1 
ATOM 3236 C CA  . LYS A 0 427 . 60.368   -4.593  -72.781 1.00 30.94 427 A 1 
ATOM 3237 C C   . LYS A 0 427 . 59.329   -4.154  -71.750 1.00 30.94 427 A 1 
ATOM 3238 C CB  . LYS A 0 427 . 61.545   -5.371  -72.157 1.00 30.94 427 A 1 
ATOM 3239 O O   . LYS A 0 427 . 59.665   -3.677  -70.671 1.00 30.94 427 A 1 
ATOM 3240 C CG  . LYS A 0 427 . 61.747   -6.738  -72.836 1.00 30.94 427 A 1 
ATOM 3241 C CD  . LYS A 0 427 . 62.598   -7.662  -71.954 1.00 30.94 427 A 1 
ATOM 3242 C CE  . LYS A 0 427 . 62.818   -9.016  -72.636 1.00 30.94 427 A 1 
ATOM 3243 N NZ  . LYS A 0 427 . 63.511   -9.972  -71.736 1.00 30.94 427 A 1 
ATOM 3244 N N   . ALA A 0 428 . 58.066   -4.327  -72.128 1.00 33.57 428 A 1 
ATOM 3245 C CA  . ALA A 0 428 . 56.883   -4.196  -71.291 1.00 33.57 428 A 1 
ATOM 3246 C C   . ALA A 0 428 . 57.084   -4.873  -69.921 1.00 33.57 428 A 1 
ATOM 3247 C CB  . ALA A 0 428 . 55.716   -4.821  -72.071 1.00 33.57 428 A 1 
ATOM 3248 O O   . ALA A 0 428 . 57.111   -6.102  -69.812 1.00 33.57 428 A 1 
ATOM 3249 N N   . GLY A 0 429 . 57.241   -4.056  -68.878 1.00 35.31 429 A 1 
ATOM 3250 C CA  . GLY A 0 429 . 57.265   -4.495  -67.489 1.00 35.31 429 A 1 
ATOM 3251 C C   . GLY A 0 429 . 55.882   -4.984  -67.073 1.00 35.31 429 A 1 
ATOM 3252 O O   . GLY A 0 429 . 55.001   -4.188  -66.774 1.00 35.31 429 A 1 
ATOM 3253 N N   . ARG A 0 430 . 55.707   -6.304  -67.077 1.00 32.06 430 A 1 
ATOM 3254 C CA  . ARG A 0 430 . 54.635   -7.015  -66.374 1.00 32.06 430 A 1 
ATOM 3255 C C   . ARG A 0 430 . 55.009   -7.107  -64.890 1.00 32.06 430 A 1 
ATOM 3256 C CB  . ARG A 0 430 . 54.520   -8.446  -66.939 1.00 32.06 430 A 1 
ATOM 3257 O O   . ARG A 0 430 . 56.089   -7.625  -64.621 1.00 32.06 430 A 1 
ATOM 3258 C CG  . ARG A 0 430 . 54.138   -8.555  -68.423 1.00 32.06 430 A 1 
ATOM 3259 C CD  . ARG A 0 430 . 54.216   -10.032 -68.837 1.00 32.06 430 A 1 
ATOM 3260 N NE  . ARG A 0 430 . 53.912   -10.238 -70.267 1.00 32.06 430 A 1 
ATOM 3261 N NH1 . ARG A 0 430 . 51.708   -10.824 -70.034 1.00 32.06 430 A 1 
ATOM 3262 N NH2 . ARG A 0 430 . 52.675   -10.946 -72.046 1.00 32.06 430 A 1 
ATOM 3263 C CZ  . ARG A 0 430 . 52.770   -10.665 -70.775 1.00 32.06 430 A 1 
ATOM 3264 N N   . GLN A 0 431 . 54.144   -6.657  -63.976 1.00 38.00 431 A 1 
ATOM 3265 C CA  . GLN A 0 431 . 53.843   -7.273  -62.663 1.00 38.00 431 A 1 
ATOM 3266 C C   . GLN A 0 431 . 52.891   -6.368  -61.855 1.00 38.00 431 A 1 
ATOM 3267 C CB  . GLN A 0 431 . 55.101   -7.619  -61.835 1.00 38.00 431 A 1 
ATOM 3268 O O   . GLN A 0 431 . 53.201   -5.202  -61.622 1.00 38.00 431 A 1 
ATOM 3269 C CG  . GLN A 0 431 . 55.430   -9.118  -62.000 1.00 38.00 431 A 1 
ATOM 3270 C CD  . GLN A 0 431 . 56.809   -9.520  -61.489 1.00 38.00 431 A 1 
ATOM 3271 N NE2 . GLN A 0 431 . 57.246   -10.730 -61.768 1.00 38.00 431 A 1 
ATOM 3272 O OE1 . GLN A 0 431 . 57.522   -8.787  -60.828 1.00 38.00 431 A 1 
ATOM 3273 N N   . GLY A 0 432 . 51.724   -6.922  -61.502 1.00 38.13 432 A 1 
ATOM 3274 C CA  . GLY A 0 432 . 50.543   -6.241  -60.975 1.00 38.13 432 A 1 
ATOM 3275 C C   . GLY A 0 432 . 50.675   -5.550  -59.616 1.00 38.13 432 A 1 
ATOM 3276 O O   . GLY A 0 432 . 51.416   -5.972  -58.726 1.00 38.13 432 A 1 
ATOM 3277 N N   . GLY A 0 433 . 49.908   -4.467  -59.471 1.00 47.93 433 A 1 
ATOM 3278 C CA  . GLY A 0 433 . 49.742   -3.739  -58.216 1.00 47.93 433 A 1 
ATOM 3279 C C   . GLY A 0 433 . 48.958   -4.572  -57.203 1.00 47.93 433 A 1 
ATOM 3280 O O   . GLY A 0 433 . 47.912   -5.135  -57.527 1.00 47.93 433 A 1 
ATOM 3281 N N   . ARG A 0 434 . 49.477   -4.656  -55.976 1.00 53.24 434 A 1 
ATOM 3282 C CA  . ARG A 0 434 . 48.775   -5.256  -54.836 1.00 53.24 434 A 1 
ATOM 3283 C C   . ARG A 0 434 . 47.704   -4.276  -54.360 1.00 53.24 434 A 1 
ATOM 3284 C CB  . ARG A 0 434 . 49.763   -5.594  -53.705 1.00 53.24 434 A 1 
ATOM 3285 O O   . ARG A 0 434 . 48.032   -3.124  -54.082 1.00 53.24 434 A 1 
ATOM 3286 C CG  . ARG A 0 434 . 50.847   -6.591  -54.143 1.00 53.24 434 A 1 
ATOM 3287 C CD  . ARG A 0 434 . 51.777   -6.924  -52.971 1.00 53.24 434 A 1 
ATOM 3288 N NE  . ARG A 0 434 . 52.929   -7.736  -53.413 1.00 53.24 434 A 1 
ATOM 3289 N NH1 . ARG A 0 434 . 53.490   -8.591  -51.353 1.00 53.24 434 A 1 
ATOM 3290 N NH2 . ARG A 0 434 . 54.720   -9.114  -53.140 1.00 53.24 434 A 1 
ATOM 3291 C CZ  . ARG A 0 434 . 53.702   -8.473  -52.634 1.00 53.24 434 A 1 
ATOM 3292 N N   . MET A 0 435 . 46.461   -4.739  -54.295 1.00 55.85 435 A 1 
ATOM 3293 C CA  . MET A 0 435 . 45.362   -4.040  -53.628 1.00 55.85 435 A 1 
ATOM 3294 C C   . MET A 0 435 . 45.069   -4.791  -52.339 1.00 55.85 435 A 1 
ATOM 3295 C CB  . MET A 0 435 . 44.106   -4.005  -54.508 1.00 55.85 435 A 1 
ATOM 3296 O O   . MET A 0 435 . 44.937   -6.021  -52.373 1.00 55.85 435 A 1 
ATOM 3297 C CG  . MET A 0 435 . 44.325   -3.206  -55.789 1.00 55.85 435 A 1 
ATOM 3298 S SD  . MET A 0 435 . 43.025   -3.441  -57.032 1.00 55.85 435 A 1 
ATOM 3299 C CE  . MET A 0 435 . 44.111   -3.188  -58.441 1.00 55.85 435 A 1 
ATOM 3300 N N   . GLY A 0 436 . 44.977   -4.066  -51.236 1.00 66.11 436 A 1 
ATOM 3301 C CA  . GLY A 0 436 . 44.573   -4.616  -49.954 1.00 66.11 436 A 1 
ATOM 3302 C C   . GLY A 0 436 . 43.686   -3.636  -49.203 1.00 66.11 436 A 1 
ATOM 3303 O O   . GLY A 0 436 . 43.633   -2.450  -49.542 1.00 66.11 436 A 1 
ATOM 3304 N N   . SER A 0 437 . 42.950   -4.178  -48.246 1.00 69.81 437 A 1 
ATOM 3305 C CA  . SER A 0 437 . 42.212   -3.419  -47.247 1.00 69.81 437 A 1 
ATOM 3306 C C   . SER A 0 437 . 42.448   -4.049  -45.882 1.00 69.81 437 A 1 
ATOM 3307 C CB  . SER A 0 437 . 40.714   -3.369  -47.572 1.00 69.81 437 A 1 
ATOM 3308 O O   . SER A 0 437 . 42.409   -5.283  -45.809 1.00 69.81 437 A 1 
ATOM 3309 O OG  . SER A 0 437 . 40.154   -4.673  -47.654 1.00 69.81 437 A 1 
ATOM 3310 N N   . ASN A 0 438 . 42.673   -3.224  -44.868 1.00 69.18 438 A 1 
ATOM 3311 C CA  . ASN A 0 438 . 42.680   -3.621  -43.462 1.00 69.18 438 A 1 
ATOM 3312 C C   . ASN A 0 438 . 41.411   -3.058  -42.806 1.00 69.18 438 A 1 
ATOM 3313 C CB  . ASN A 0 438 . 43.970   -3.127  -42.777 1.00 69.18 438 A 1 
ATOM 3314 O O   . ASN A 0 438 . 40.963   -1.985  -43.206 1.00 69.18 438 A 1 
ATOM 3315 C CG  . ASN A 0 438 . 44.025   -3.582  -41.330 1.00 69.18 438 A 1 
ATOM 3316 N ND2 . ASN A 0 438 . 44.714   -2.873  -40.473 1.00 69.18 438 A 1 
ATOM 3317 O OD1 . ASN A 0 438 . 43.422   -4.583  -40.996 1.00 69.18 438 A 1 
ATOM 3318 N N   . TRP A 0 439 . 40.794   -3.813  -41.904 1.00 68.69 439 A 1 
ATOM 3319 C CA  . TRP A 0 439 . 39.651   -3.367  -41.116 1.00 68.69 439 A 1 
ATOM 3320 C C   . TRP A 0 439 . 39.860   -3.816  -39.679 1.00 68.69 439 A 1 
ATOM 3321 C CB  . TRP A 0 439 . 38.334   -3.922  -41.675 1.00 68.69 439 A 1 
ATOM 3322 O O   . TRP A 0 439 . 39.908   -5.022  -39.429 1.00 68.69 439 A 1 
ATOM 3323 C CG  . TRP A 0 439 . 37.098   -3.398  -41.001 1.00 68.69 439 A 1 
ATOM 3324 C CD1 . TRP A 0 439 . 36.564   -2.168  -41.178 1.00 68.69 439 A 1 
ATOM 3325 C CD2 . TRP A 0 439 . 36.300   -4.006  -39.936 1.00 68.69 439 A 1 
ATOM 3326 C CE2 . TRP A 0 439 . 35.247   -3.106  -39.585 1.00 68.69 439 A 1 
ATOM 3327 C CE3 . TRP A 0 439 . 36.384   -5.209  -39.201 1.00 68.69 439 A 1 
ATOM 3328 N NE1 . TRP A 0 439 . 35.465   -1.993  -40.360 1.00 68.69 439 A 1 
ATOM 3329 C CH2 . TRP A 0 439 . 34.382   -4.624  -37.921 1.00 68.69 439 A 1 
ATOM 3330 C CZ2 . TRP A 0 439 . 34.293   -3.401  -38.604 1.00 68.69 439 A 1 
ATOM 3331 C CZ3 . TRP A 0 439 . 35.429   -5.517  -38.211 1.00 68.69 439 A 1 
ATOM 3332 N N   . ASP A 0 440 . 39.959   -2.853  -38.776 1.00 76.00 440 A 1 
ATOM 3333 C CA  . ASP A 0 440 . 40.115   -3.073  -37.346 1.00 76.00 440 A 1 
ATOM 3334 C C   . ASP A 0 440 . 38.922   -2.440  -36.623 1.00 76.00 440 A 1 
ATOM 3335 C CB  . ASP A 0 440 . 41.466   -2.504  -36.873 1.00 76.00 440 A 1 
ATOM 3336 O O   . ASP A 0 440 . 38.519   -1.319  -36.925 1.00 76.00 440 A 1 
ATOM 3337 C CG  . ASP A 0 440 . 42.667   -3.325  -37.368 1.00 76.00 440 A 1 
ATOM 3338 O OD1 . ASP A 0 440 . 42.649   -4.556  -37.149 1.00 76.00 440 A 1 
ATOM 3339 O OD2 . ASP A 0 440 . 43.645   -2.741  -37.895 1.00 76.00 440 A 1 
ATOM 3340 N N   . ALA A 0 441 . 38.334   -3.155  -35.668 1.00 70.52 441 A 1 
ATOM 3341 C CA  . ALA A 0 441 . 37.241   -2.647  -34.848 1.00 70.52 441 A 1 
ATOM 3342 C C   . ALA A 0 441 . 37.404   -3.074  -33.395 1.00 70.52 441 A 1 
ATOM 3343 C CB  . ALA A 0 441 . 35.899   -3.097  -35.425 1.00 70.52 441 A 1 
ATOM 3344 O O   . ALA A 0 441 . 37.884   -4.170  -33.097 1.00 70.52 441 A 1 
ATOM 3345 N N   . TRP A 0 442 . 36.980   -2.221  -32.473 1.00 81.28 442 A 1 
ATOM 3346 C CA  . TRP A 0 442 . 36.906   -2.568  -31.060 1.00 81.28 442 A 1 
ATOM 3347 C C   . TRP A 0 442 . 35.700   -1.913  -30.408 1.00 81.28 442 A 1 
ATOM 3348 C CB  . TRP A 0 442 . 38.211   -2.203  -30.337 1.00 81.28 442 A 1 
ATOM 3349 O O   . TRP A 0 442 . 35.234   -0.865  -30.857 1.00 81.28 442 A 1 
ATOM 3350 C CG  . TRP A 0 442 . 38.381   -0.753  -30.002 1.00 81.28 442 A 1 
ATOM 3351 C CD1 . TRP A 0 442 . 38.766   0.215   -30.861 1.00 81.28 442 A 1 
ATOM 3352 C CD2 . TRP A 0 442 . 38.080   -0.073  -28.744 1.00 81.28 442 A 1 
ATOM 3353 C CE2 . TRP A 0 442 . 38.315   1.324   -28.917 1.00 81.28 442 A 1 
ATOM 3354 C CE3 . TRP A 0 442 . 37.591   -0.491  -27.486 1.00 81.28 442 A 1 
ATOM 3355 N NE1 . TRP A 0 442 . 38.754   1.437   -30.217 1.00 81.28 442 A 1 
ATOM 3356 C CH2 . TRP A 0 442 . 37.583   1.812   -26.663 1.00 81.28 442 A 1 
ATOM 3357 C CZ2 . TRP A 0 442 . 38.077   2.261   -27.901 1.00 81.28 442 A 1 
ATOM 3358 C CZ3 . TRP A 0 442 . 37.347   0.440   -26.458 1.00 81.28 442 A 1 
ATOM 3359 N N   . GLY A 0 443 . 35.230   -2.517  -29.322 1.00 77.83 443 A 1 
ATOM 3360 C CA  . GLY A 0 443 . 34.166   -1.943  -28.523 1.00 77.83 443 A 1 
ATOM 3361 C C   . GLY A 0 443 . 34.204   -2.367  -27.066 1.00 77.83 443 A 1 
ATOM 3362 O O   . GLY A 0 443 . 34.866   -3.340  -26.680 1.00 77.83 443 A 1 
ATOM 3363 N N   . ARG A 0 444 . 33.501   -1.585  -26.256 1.00 79.56 444 A 1 
ATOM 3364 C CA  . ARG A 0 444 . 33.285   -1.803  -24.836 1.00 79.56 444 A 1 
ATOM 3365 C C   . ARG A 0 444 . 31.852   -1.424  -24.492 1.00 79.56 444 A 1 
ATOM 3366 C CB  . ARG A 0 444 . 34.298   -0.980  -24.045 1.00 79.56 444 A 1 
ATOM 3367 O O   . ARG A 0 444 . 31.453   -0.313  -24.806 1.00 79.56 444 A 1 
ATOM 3368 C CG  . ARG A 0 444 . 34.126   -1.194  -22.542 1.00 79.56 444 A 1 
ATOM 3369 C CD  . ARG A 0 444 . 35.223   -0.414  -21.835 1.00 79.56 444 A 1 
ATOM 3370 N NE  . ARG A 0 444 . 35.208   -0.713  -20.398 1.00 79.56 444 A 1 
ATOM 3371 N NH1 . ARG A 0 444 . 35.140   1.461   -19.657 1.00 79.56 444 A 1 
ATOM 3372 N NH2 . ARG A 0 444 . 35.142   -0.243  -18.207 1.00 79.56 444 A 1 
ATOM 3373 C CZ  . ARG A 0 444 . 35.185   0.175   -19.433 1.00 79.56 444 A 1 
ATOM 3374 N N   . ASP A 0 445 . 31.156   -2.328  -23.830 1.00 84.64 445 A 1 
ATOM 3375 C CA  . ASP A 0 445 . 29.761   -2.197  -23.410 1.00 84.64 445 A 1 
ATOM 3376 C C   . ASP A 0 445 . 29.737   -2.301  -21.880 1.00 84.64 445 A 1 
ATOM 3377 C CB  . ASP A 0 445 . 28.964   -3.295  -24.133 1.00 84.64 445 A 1 
ATOM 3378 O O   . ASP A 0 445 . 30.253   -3.271  -21.307 1.00 84.64 445 A 1 
ATOM 3379 C CG  . ASP A 0 445 . 27.526   -3.507  -23.650 1.00 84.64 445 A 1 
ATOM 3380 O OD1 . ASP A 0 445 . 27.144   -2.856  -22.654 1.00 84.64 445 A 1 
ATOM 3381 O OD2 . ASP A 0 445 . 26.912   -4.451  -24.209 1.00 84.64 445 A 1 
ATOM 3382 N N   . GLN A 0 446 . 29.253   -1.249  -21.216 1.00 88.67 446 A 1 
ATOM 3383 C CA  . GLN A 0 446 . 29.146   -1.193  -19.763 1.00 88.67 446 A 1 
ATOM 3384 C C   . GLN A 0 446 . 27.703   -1.027  -19.296 1.00 88.67 446 A 1 
ATOM 3385 C CB  . GLN A 0 446 . 29.998   -0.069  -19.175 1.00 88.67 446 A 1 
ATOM 3386 O O   . GLN A 0 446 . 27.202   0.085   -19.124 1.00 88.67 446 A 1 
ATOM 3387 C CG  . GLN A 0 446 . 31.496   -0.154  -19.456 1.00 88.67 446 A 1 
ATOM 3388 C CD  . GLN A 0 446 . 32.226   0.597   -18.358 1.00 88.67 446 A 1 
ATOM 3389 N NE2 . GLN A 0 446 . 32.497   -0.051  -17.250 1.00 88.67 446 A 1 
ATOM 3390 O OE1 . GLN A 0 446 . 32.630   1.750   -18.417 1.00 88.67 446 A 1 
ATOM 3391 N N   . ASP A 0 447 . 27.117   -2.147  -18.906 1.00 87.85 447 A 1 
ATOM 3392 C CA  . ASP A 0 447 . 25.766   -2.218  -18.383 1.00 87.85 447 A 1 
ATOM 3393 C C   . ASP A 0 447 . 25.713   -2.109  -16.855 1.00 87.85 447 A 1 
ATOM 3394 C CB  . ASP A 0 447 . 25.162   -3.555  -18.817 1.00 87.85 447 A 1 
ATOM 3395 O O   . ASP A 0 447 . 26.420   -2.805  -16.118 1.00 87.85 447 A 1 
ATOM 3396 C CG  . ASP A 0 447 . 24.446   -3.512  -20.158 1.00 87.85 447 A 1 
ATOM 3397 O OD1 . ASP A 0 447 . 23.743   -2.496  -20.327 1.00 87.85 447 A 1 
ATOM 3398 O OD2 . ASP A 0 447 . 24.300   -4.612  -20.739 1.00 87.85 447 A 1 
ATOM 3399 N N   . LEU A 0 448 . 24.784   -1.304  -16.337 1.00 94.23 448 A 1 
ATOM 3400 C CA  . LEU A 0 448 . 24.367   -1.312  -14.937 1.00 94.23 448 A 1 
ATOM 3401 C C   . LEU A 0 448 . 22.844   -1.331  -14.826 1.00 94.23 448 A 1 
ATOM 3402 C CB  . LEU A 0 448 . 24.974   -0.112  -14.191 1.00 94.23 448 A 1 
ATOM 3403 O O   . LEU A 0 448 . 22.157   -0.356  -15.124 1.00 94.23 448 A 1 
ATOM 3404 C CG  . LEU A 0 448 . 24.527   0.011   -12.720 1.00 94.23 448 A 1 
ATOM 3405 C CD1 . LEU A 0 448 . 25.051   -1.129  -11.842 1.00 94.23 448 A 1 
ATOM 3406 C CD2 . LEU A 0 448 . 25.026   1.326   -12.119 1.00 94.23 448 A 1 
ATOM 3407 N N   . ALA A 0 449 . 22.317   -2.396  -14.231 1.00 96.89 449 A 1 
ATOM 3408 C CA  . ALA A 0 449 . 20.909   -2.534  -13.903 1.00 96.89 449 A 1 
ATOM 3409 C C   . ALA A 0 449 . 20.700   -2.720  -12.398 1.00 96.89 449 A 1 
ATOM 3410 C CB  . ALA A 0 449 . 20.323   -3.667  -14.747 1.00 96.89 449 A 1 
ATOM 3411 O O   . ALA A 0 449 . 21.218   -3.646  -11.773 1.00 96.89 449 A 1 
ATOM 3412 N N   . ILE A 0 450 . 19.897   -1.840  -11.797 1.00 97.86 450 A 1 
ATOM 3413 C CA  . ILE A 0 450 . 19.484   -1.939  -10.395 1.00 97.86 450 A 1 
ATOM 3414 C C   . ILE A 0 450 . 17.966   -1.995  -10.336 1.00 97.86 450 A 1 
ATOM 3415 C CB  . ILE A 0 450 . 20.047   -0.781  -9.542  1.00 97.86 450 A 1 
ATOM 3416 O O   . ILE A 0 450 . 17.302   -1.075  -10.805 1.00 97.86 450 A 1 
ATOM 3417 C CG1 . ILE A 0 450 . 21.588   -0.709  -9.648  1.00 97.86 450 A 1 
ATOM 3418 C CG2 . ILE A 0 450 . 19.596   -0.951  -8.073  1.00 97.86 450 A 1 
ATOM 3419 C CD1 . ILE A 0 450 . 22.215   0.510   -8.962  1.00 97.86 450 A 1 
ATOM 3420 N N   . ASP A 0 451 . 17.435   -3.036  -9.703  1.00 97.71 451 A 1 
ATOM 3421 C CA  . ASP A 0 451 . 16.019   -3.154  -9.366  1.00 97.71 451 A 1 
ATOM 3422 C C   . ASP A 0 451 . 15.889   -3.258  -7.846  1.00 97.71 451 A 1 
ATOM 3423 C CB  . ASP A 0 451 . 15.386   -4.355  -10.084 1.00 97.71 451 A 1 
ATOM 3424 O O   . ASP A 0 451 . 16.398   -4.190  -7.222  1.00 97.71 451 A 1 
ATOM 3425 C CG  . ASP A 0 451 . 15.408   -4.222  -11.610 1.00 97.71 451 A 1 
ATOM 3426 O OD1 . ASP A 0 451 . 15.097   -3.135  -12.145 1.00 97.71 451 A 1 
ATOM 3427 O OD2 . ASP A 0 451 . 15.706   -5.215  -12.304 1.00 97.71 451 A 1 
ATOM 3428 N N   . GLU A 0 452 . 15.236   -2.277  -7.236  1.00 97.98 452 A 1 
ATOM 3429 C CA  . GLU A 0 452 . 15.053   -2.177  -5.793  1.00 97.98 452 A 1 
ATOM 3430 C C   . GLU A 0 452 . 13.571   -2.016  -5.473  1.00 97.98 452 A 1 
ATOM 3431 C CB  . GLU A 0 452 . 15.910   -1.023  -5.262  1.00 97.98 452 A 1 
ATOM 3432 O O   . GLU A 0 452 . 12.870   -1.229  -6.105  1.00 97.98 452 A 1 
ATOM 3433 C CG  . GLU A 0 452 . 15.845   -0.864  -3.737  1.00 97.98 452 A 1 
ATOM 3434 C CD  . GLU A 0 452 . 16.936   0.087   -3.224  1.00 97.98 452 A 1 
ATOM 3435 O OE1 . GLU A 0 452 . 17.426   -0.156  -2.097  1.00 97.98 452 A 1 
ATOM 3436 O OE2 . GLU A 0 452 . 17.358   1.000   -3.982  1.00 97.98 452 A 1 
ATOM 3437 N N   . SER A 0 453 . 13.089   -2.776  -4.496  1.00 97.70 453 A 1 
ATOM 3438 C CA  . SER A 0 453 . 11.702   -2.721  -4.051  1.00 97.70 453 A 1 
ATOM 3439 C C   . SER A 0 453 . 11.602   -2.928  -2.548  1.00 97.70 453 A 1 
ATOM 3440 C CB  . SER A 0 453 . 10.827   -3.724  -4.808  1.00 97.70 453 A 1 
ATOM 3441 O O   . SER A 0 453 . 12.368   -3.691  -1.951  1.00 97.70 453 A 1 
ATOM 3442 O OG  . SER A 0 453 . 11.368   -5.024  -4.691  1.00 97.70 453 A 1 
ATOM 3443 N N   . TYR A 0 454 . 10.652   -2.227  -1.950  1.00 98.19 454 A 1 
ATOM 3444 C CA  . TYR A 0 454 . 10.261   -2.361  -0.560  1.00 98.19 454 A 1 
ATOM 3445 C C   . TYR A 0 454 . 8.743    -2.424  -0.503  1.00 98.19 454 A 1 
ATOM 3446 C CB  . TYR A 0 454 . 10.809   -1.183  0.250   1.00 98.19 454 A 1 
ATOM 3447 O O   . TYR A 0 454 . 8.073    -1.581  -1.092  1.00 98.19 454 A 1 
ATOM 3448 C CG  . TYR A 0 454 . 10.306   -1.141  1.677   1.00 98.19 454 A 1 
ATOM 3449 C CD1 . TYR A 0 454 . 9.209    -0.326  2.021   1.00 98.19 454 A 1 
ATOM 3450 C CD2 . TYR A 0 454 . 10.919   -1.947  2.654   1.00 98.19 454 A 1 
ATOM 3451 C CE1 . TYR A 0 454 . 8.751    -0.289  3.351   1.00 98.19 454 A 1 
ATOM 3452 C CE2 . TYR A 0 454 . 10.455   -1.922  3.983   1.00 98.19 454 A 1 
ATOM 3453 O OH  . TYR A 0 454 . 8.945    -1.032  5.622   1.00 98.19 454 A 1 
ATOM 3454 C CZ  . TYR A 0 454 . 9.378    -1.081  4.336   1.00 98.19 454 A 1 
ATOM 3455 N N   . GLU A 0 455 . 8.212    -3.413  0.201   1.00 97.01 455 A 1 
ATOM 3456 C CA  . GLU A 0 455 . 6.780    -3.560  0.425   1.00 97.01 455 A 1 
ATOM 3457 C C   . GLU A 0 455 . 6.531    -3.825  1.904   1.00 97.01 455 A 1 
ATOM 3458 C CB  . GLU A 0 455 . 6.189    -4.682  -0.442  1.00 97.01 455 A 1 
ATOM 3459 O O   . GLU A 0 455 . 7.113    -4.738  2.496   1.00 97.01 455 A 1 
ATOM 3460 C CG  . GLU A 0 455 . 6.181    -4.334  -1.941  1.00 97.01 455 A 1 
ATOM 3461 C CD  . GLU A 0 455 . 5.554    -5.432  -2.821  1.00 97.01 455 A 1 
ATOM 3462 O OE1 . GLU A 0 455 . 5.576    -5.257  -4.061  1.00 97.01 455 A 1 
ATOM 3463 O OE2 . GLU A 0 455 . 5.060    -6.448  -2.276  1.00 97.01 455 A 1 
ATOM 3464 N N   . MET A 0 456 . 5.643    -3.034  2.490   1.00 97.32 456 A 1 
ATOM 3465 C CA  . MET A 0 456 . 5.143    -3.207  3.840   1.00 97.32 456 A 1 
ATOM 3466 C C   . MET A 0 456 . 3.626    -3.268  3.790   1.00 97.32 456 A 1 
ATOM 3467 C CB  . MET A 0 456 . 5.652    -2.071  4.731   1.00 97.32 456 A 1 
ATOM 3468 O O   . MET A 0 456 . 2.972    -2.345  3.310   1.00 97.32 456 A 1 
ATOM 3469 C CG  . MET A 0 456 . 5.123    -2.183  6.162   1.00 97.32 456 A 1 
ATOM 3470 S SD  . MET A 0 456 . 5.815    -0.946  7.287   1.00 97.32 456 A 1 
ATOM 3471 C CE  . MET A 0 456 . 5.077    -1.527  8.831   1.00 97.32 456 A 1 
ATOM 3472 N N   . THR A 0 457 . 3.061    -4.346  4.317   1.00 96.72 457 A 1 
ATOM 3473 C CA  . THR A 0 457 . 1.619    -4.498  4.488   1.00 96.72 457 A 1 
ATOM 3474 C C   . THR A 0 457 . 1.327    -4.754  5.954   1.00 96.72 457 A 1 
ATOM 3475 C CB  . THR A 0 457 . 1.045    -5.643  3.643   1.00 96.72 457 A 1 
ATOM 3476 O O   . THR A 0 457 . 1.872    -5.690  6.542   1.00 96.72 457 A 1 
ATOM 3477 C CG2 . THR A 0 457 . -0.484   -5.616  3.611   1.00 96.72 457 A 1 
ATOM 3478 O OG1 . THR A 0 457 . 1.490    -5.635  2.306   1.00 96.72 457 A 1 
ATOM 3479 N N   . ASN A 0 458 . 0.424    -3.969  6.527   1.00 96.62 458 A 1 
ATOM 3480 C CA  . ASN A 0 458 . -0.141   -4.225  7.840   1.00 96.62 458 A 1 
ATOM 3481 C C   . ASN A 0 458 . -1.665   -4.345  7.731   1.00 96.62 458 A 1 
ATOM 3482 C CB  . ASN A 0 458 . 0.416    -3.198  8.833   1.00 96.62 458 A 1 
ATOM 3483 O O   . ASN A 0 458 . -2.338   -3.674  6.943   1.00 96.62 458 A 1 
ATOM 3484 C CG  . ASN A 0 458 . -0.059   -3.311  10.272  1.00 96.62 458 A 1 
ATOM 3485 N ND2 . ASN A 0 458 . 0.685    -2.715  11.169  1.00 96.62 458 A 1 
ATOM 3486 O OD1 . ASN A 0 458 . -1.006   -3.980  10.655  1.00 96.62 458 A 1 
ATOM 3487 N N   . ALA A 0 459 . -2.211   -5.302  8.471   1.00 96.06 459 A 1 
ATOM 3488 C CA  . ALA A 0 459 . -3.636   -5.522  8.584   1.00 96.06 459 A 1 
ATOM 3489 C C   . ALA A 0 459 . -4.016   -5.727  10.047  1.00 96.06 459 A 1 
ATOM 3490 C CB  . ALA A 0 459 . -4.043   -6.706  7.703   1.00 96.06 459 A 1 
ATOM 3491 O O   . ALA A 0 459 . -3.490   -6.613  10.721  1.00 96.06 459 A 1 
ATOM 3492 N N   . LYS A 0 460 . -5.001   -4.957  10.512  1.00 97.17 460 A 1 
ATOM 3493 C CA  . LYS A 0 460 . -5.598   -5.100  11.844  1.00 97.17 460 A 1 
ATOM 3494 C C   . LYS A 0 460 . -7.081   -5.369  11.714  1.00 97.17 460 A 1 
ATOM 3495 C CB  . LYS A 0 460 . -5.319   -3.882  12.734  1.00 97.17 460 A 1 
ATOM 3496 O O   . LYS A 0 460 . -7.760   -4.727  10.913  1.00 97.17 460 A 1 
ATOM 3497 C CG  . LYS A 0 460 . -3.812   -3.694  12.912  1.00 97.17 460 A 1 
ATOM 3498 C CD  . LYS A 0 460 . -3.459   -2.445  13.714  1.00 97.17 460 A 1 
ATOM 3499 C CE  . LYS A 0 460 . -1.930   -2.410  13.721  1.00 97.17 460 A 1 
ATOM 3500 N NZ  . LYS A 0 460 . -1.395   -1.113  14.180  1.00 97.17 460 A 1 
ATOM 3501 N N   . ALA A 0 461 . -7.573   -6.301  12.514  1.00 94.00 461 A 1 
ATOM 3502 C CA  . ALA A 0 461 . -8.987   -6.604  12.630  1.00 94.00 461 A 1 
ATOM 3503 C C   . ALA A 0 461 . -9.375   -6.664  14.107  1.00 94.00 461 A 1 
ATOM 3504 C CB  . ALA A 0 461 . -9.300   -7.905  11.885  1.00 94.00 461 A 1 
ATOM 3505 O O   . ALA A 0 461 . -8.666   -7.274  14.909  1.00 94.00 461 A 1 
ATOM 3506 N N   . TYR A 0 462 . -10.490  -6.022  14.433  1.00 92.81 462 A 1 
ATOM 3507 C CA  . TYR A 0 462 . -11.168  -6.106  15.715  1.00 92.81 462 A 1 
ATOM 3508 C C   . TYR A 0 462 . -12.569  -6.616  15.448  1.00 92.81 462 A 1 
ATOM 3509 C CB  . TYR A 0 462 . -11.234  -4.733  16.389  1.00 92.81 462 A 1 
ATOM 3510 O O   . TYR A 0 462 . -13.316  -5.966  14.719  1.00 92.81 462 A 1 
ATOM 3511 C CG  . TYR A 0 462 . -9.881   -4.140  16.695  1.00 92.81 462 A 1 
ATOM 3512 C CD1 . TYR A 0 462 . -9.224   -4.497  17.885  1.00 92.81 462 A 1 
ATOM 3513 C CD2 . TYR A 0 462 . -9.269   -3.266  15.776  1.00 92.81 462 A 1 
ATOM 3514 C CE1 . TYR A 0 462 . -7.951   -3.973  18.168  1.00 92.81 462 A 1 
ATOM 3515 C CE2 . TYR A 0 462 . -7.995   -2.737  16.055  1.00 92.81 462 A 1 
ATOM 3516 O OH  . TYR A 0 462 . -6.102   -2.591  17.523  1.00 92.81 462 A 1 
ATOM 3517 C CZ  . TYR A 0 462 . -7.337   -3.092  17.251  1.00 92.81 462 A 1 
ATOM 3518 N N   . ASP A 0 463 . -12.902  -7.748  16.043  1.00 89.80 463 A 1 
ATOM 3519 C CA  . ASP A 0 463 . -14.236  -8.320  15.985  1.00 89.80 463 A 1 
ATOM 3520 C C   . ASP A 0 463 . -14.741  -8.428  17.429  1.00 89.80 463 A 1 
ATOM 3521 C CB  . ASP A 0 463 . -14.198  -9.662  15.229  1.00 89.80 463 A 1 
ATOM 3522 O O   . ASP A 0 463 . -14.028  -8.918  18.309  1.00 89.80 463 A 1 
ATOM 3523 C CG  . ASP A 0 463 . -13.724  -9.543  13.765  1.00 89.80 463 A 1 
ATOM 3524 O OD1 . ASP A 0 463 . -14.201  -8.641  13.032  1.00 89.80 463 A 1 
ATOM 3525 O OD2 . ASP A 0 463 . -12.874  -10.360 13.330  1.00 89.80 463 A 1 
ATOM 3526 N N   . ALA A 0 464 . -15.943  -7.923  17.688  1.00 83.46 464 A 1 
ATOM 3527 C CA  . ALA A 0 464 . -16.652  -8.162  18.936  1.00 83.46 464 A 1 
ATOM 3528 C C   . ALA A 0 464 . -17.998  -8.807  18.610  1.00 83.46 464 A 1 
ATOM 3529 C CB  . ALA A 0 464 . -16.771  -6.870  19.749  1.00 83.46 464 A 1 
ATOM 3530 O O   . ALA A 0 464 . -18.764  -8.281  17.800  1.00 83.46 464 A 1 
ATOM 3531 N N   . GLU A 0 465 . -18.224  -9.963  19.219  1.00 76.74 465 A 1 
ATOM 3532 C CA  . GLU A 0 465 . -19.491  -10.691 19.197  1.00 76.74 465 A 1 
ATOM 3533 C C   . GLU A 0 465 . -20.414  -10.147 20.296  1.00 76.74 465 A 1 
ATOM 3534 C CB  . GLU A 0 465 . -19.214  -12.200 19.345  1.00 76.74 465 A 1 
ATOM 3535 O O   . GLU A 0 465 . -20.008  -9.266  21.066  1.00 76.74 465 A 1 
ATOM 3536 C CG  . GLU A 0 465 . -18.412  -12.766 18.154  1.00 76.74 465 A 1 
ATOM 3537 C CD  . GLU A 0 465 . -18.035  -14.255 18.287  1.00 76.74 465 A 1 
ATOM 3538 O OE1 . GLU A 0 465 . -17.384  -14.775 17.348  1.00 76.74 465 A 1 
ATOM 3539 O OE2 . GLU A 0 465 . -18.300  -14.871 19.344  1.00 76.74 465 A 1 
ATOM 3540 N N   . SER A 0 466 . -21.643  -10.660 20.341  1.00 75.24 466 A 1 
ATOM 3541 C CA  . SER A 0 466 . -22.797  -10.030 20.980  1.00 75.24 466 A 1 
ATOM 3542 C C   . SER A 0 466 . -22.515  -9.370  22.327  1.00 75.24 466 A 1 
ATOM 3543 C CB  . SER A 0 466 . -24.014  -10.971 21.068  1.00 75.24 466 A 1 
ATOM 3544 O O   . SER A 0 466 . -21.885  -9.952  23.221  1.00 75.24 466 A 1 
ATOM 3545 O OG  . SER A 0 466 . -23.678  -12.326 20.831  1.00 75.24 466 A 1 
ATOM 3546 N N   . TYR A 0 467 . -22.993  -8.131  22.464  1.00 76.71 467 A 1 
ATOM 3547 C CA  . TYR A 0 467 . -23.020  -7.403  23.728  1.00 76.71 467 A 1 
ATOM 3548 C C   . TYR A 0 467 . -24.460  -7.185  24.157  1.00 76.71 467 A 1 
ATOM 3549 C CB  . TYR A 0 467 . -22.272  -6.066  23.642  1.00 76.71 467 A 1 
ATOM 3550 O O   . TYR A 0 467 . -25.181  -6.417  23.521  1.00 76.71 467 A 1 
ATOM 3551 C CG  . TYR A 0 467 . -22.422  -5.214  24.898  1.00 76.71 467 A 1 
ATOM 3552 C CD1 . TYR A 0 467 . -23.331  -4.142  24.930  1.00 76.71 467 A 1 
ATOM 3553 C CD2 . TYR A 0 467 . -21.724  -5.545  26.071  1.00 76.71 467 A 1 
ATOM 3554 C CE1 . TYR A 0 467 . -23.522  -3.378  26.096  1.00 76.71 467 A 1 
ATOM 3555 C CE2 . TYR A 0 467 . -21.877  -4.763  27.235  1.00 76.71 467 A 1 
ATOM 3556 O OH  . TYR A 0 467 . -22.938  -2.924  28.373  1.00 76.71 467 A 1 
ATOM 3557 C CZ  . TYR A 0 467 . -22.774  -3.675  27.249  1.00 76.71 467 A 1 
ATOM 3558 N N   . ASP A 0 468 . -24.812  -7.790  25.289  1.00 80.42 468 A 1 
ATOM 3559 C CA  . ASP A 0 468 . -26.145  -7.695  25.866  1.00 80.42 468 A 1 
ATOM 3560 C C   . ASP A 0 468 . -26.089  -7.030  27.240  1.00 80.42 468 A 1 
ATOM 3561 C CB  . ASP A 0 468 . -26.810  -9.074  25.946  1.00 80.42 468 A 1 
ATOM 3562 O O   . ASP A 0 468 . -25.314  -7.414  28.126  1.00 80.42 468 A 1 
ATOM 3563 C CG  . ASP A 0 468 . -27.093  -9.712  24.583  1.00 80.42 468 A 1 
ATOM 3564 O OD1 . ASP A 0 468 . -27.181  -8.969  23.582  1.00 80.42 468 A 1 
ATOM 3565 O OD2 . ASP A 0 468 . -27.255  -10.951 24.589  1.00 80.42 468 A 1 
ATOM 3566 N N   . GLU A 0 469 . -26.953  -6.038  27.429  1.00 84.43 469 A 1 
ATOM 3567 C CA  . GLU A 0 469 . -27.203  -5.377  28.702  1.00 84.43 469 A 1 
ATOM 3568 C C   . GLU A 0 469 . -28.705  -5.412  28.968  1.00 84.43 469 A 1 
ATOM 3569 C CB  . GLU A 0 469 . -26.614  -3.955  28.668  1.00 84.43 469 A 1 
ATOM 3570 O O   . GLU A 0 469 . -29.486  -4.845  28.208  1.00 84.43 469 A 1 
ATOM 3571 C CG  . GLU A 0 469 . -26.498  -3.295  30.054  1.00 84.43 469 A 1 
ATOM 3572 C CD  . GLU A 0 469 . -25.712  -1.965  30.039  1.00 84.43 469 A 1 
ATOM 3573 O OE1 . GLU A 0 469 . -25.408  -1.428  31.137  1.00 84.43 469 A 1 
ATOM 3574 O OE2 . GLU A 0 469 . -25.271  -1.495  28.967  1.00 84.43 469 A 1 
ATOM 3575 N N   . TRP A 0 470 . -29.118  -6.089  30.035  1.00 87.45 470 A 1 
ATOM 3576 C CA  . TRP A 0 470 . -30.531  -6.262  30.362  1.00 87.45 470 A 1 
ATOM 3577 C C   . TRP A 0 470 . -30.791  -6.023  31.844  1.00 87.45 470 A 1 
ATOM 3578 C CB  . TRP A 0 470 . -31.020  -7.641  29.904  1.00 87.45 470 A 1 
ATOM 3579 O O   . TRP A 0 470 . -29.930  -6.267  32.695  1.00 87.45 470 A 1 
ATOM 3580 C CG  . TRP A 0 470 . -30.309  -8.805  30.524  1.00 87.45 470 A 1 
ATOM 3581 C CD1 . TRP A 0 470 . -29.235  -9.434  29.999  1.00 87.45 470 A 1 
ATOM 3582 C CD2 . TRP A 0 470 . -30.585  -9.473  31.793  1.00 87.45 470 A 1 
ATOM 3583 C CE2 . TRP A 0 470 . -29.619  -10.508 31.974  1.00 87.45 470 A 1 
ATOM 3584 C CE3 . TRP A 0 470 . -31.549  -9.306  32.812  1.00 87.45 470 A 1 
ATOM 3585 N NE1 . TRP A 0 470 . -28.826  -10.444 30.845  1.00 87.45 470 A 1 
ATOM 3586 C CH2 . TRP A 0 470 . -30.582  -11.139 34.106  1.00 87.45 470 A 1 
ATOM 3587 C CZ2 . TRP A 0 470 . -29.609  -11.334 33.110  1.00 87.45 470 A 1 
ATOM 3588 C CZ3 . TRP A 0 470 . -31.549  -10.129 33.953  1.00 87.45 470 A 1 
ATOM 3589 N N   . ASP A 0 471 . -31.996  -5.548  32.135  1.00 82.89 471 A 1 
ATOM 3590 C CA  . ASP A 0 471 . -32.516  -5.343  33.480  1.00 82.89 471 A 1 
ATOM 3591 C C   . ASP A 0 471 . -33.908  -5.973  33.584  1.00 82.89 471 A 1 
ATOM 3592 C CB  . ASP A 0 471 . -32.538  -3.839  33.809  1.00 82.89 471 A 1 
ATOM 3593 O O   . ASP A 0 471 . -34.736  -5.819  32.684  1.00 82.89 471 A 1 
ATOM 3594 C CG  . ASP A 0 471 . -32.722  -3.542  35.304  1.00 82.89 471 A 1 
ATOM 3595 O OD1 . ASP A 0 471 . -32.371  -4.417  36.131  1.00 82.89 471 A 1 
ATOM 3596 O OD2 . ASP A 0 471 . -33.118  -2.399  35.625  1.00 82.89 471 A 1 
ATOM 3597 N N   . ASN A 0 472 . -34.147  -6.706  34.668  1.00 79.07 472 A 1 
ATOM 3598 C CA  . ASN A 0 472 . -35.461  -7.215  35.037  1.00 79.07 472 A 1 
ATOM 3599 C C   . ASN A 0 472 . -35.762  -6.767  36.459  1.00 79.07 472 A 1 
ATOM 3600 C CB  . ASN A 0 472 . -35.518  -8.747  34.921  1.00 79.07 472 A 1 
ATOM 3601 O O   . ASN A 0 472 . -35.043  -7.139  37.393  1.00 79.07 472 A 1 
ATOM 3602 C CG  . ASN A 0 472 . -36.898  -9.279  35.298  1.00 79.07 472 A 1 
ATOM 3603 N ND2 . ASN A 0 472 . -37.000  -10.290 36.123  1.00 79.07 472 A 1 
ATOM 3604 O OD1 . ASN A 0 472 . -37.920  -8.803  34.850  1.00 79.07 472 A 1 
ATOM 3605 N N   . LYS A 0 473 . -36.838  -6.006  36.604  1.00 77.77 473 A 1 
ATOM 3606 C CA  . LYS A 0 473 . -37.358  -5.572  37.887  1.00 77.77 473 A 1 
ATOM 3607 C C   . LYS A 0 473 . -38.760  -6.132  38.062  1.00 77.77 473 A 1 
ATOM 3608 C CB  . LYS A 0 473 . -37.305  -4.051  37.930  1.00 77.77 473 A 1 
ATOM 3609 O O   . LYS A 0 473 . -39.655  -5.762  37.306  1.00 77.77 473 A 1 
ATOM 3610 C CG  . LYS A 0 473 . -37.712  -3.542  39.307  1.00 77.77 473 A 1 
ATOM 3611 C CD  . LYS A 0 473 . -37.749  -2.021  39.283  1.00 77.77 473 A 1 
ATOM 3612 C CE  . LYS A 0 473 . -37.951  -1.561  40.720  1.00 77.77 473 A 1 
ATOM 3613 N NZ  . LYS A 0 473 . -38.953  -0.492  40.770  1.00 77.77 473 A 1 
ATOM 3614 N N   . ASP A 0 474 . -38.884  -6.988  39.063  1.00 73.16 474 A 1 
ATOM 3615 C CA  . ASP A 0 474 . -40.118  -7.632  39.497  1.00 73.16 474 A 1 
ATOM 3616 C C   . ASP A 0 474 . -40.581  -6.917  40.777  1.00 73.16 474 A 1 
ATOM 3617 C CB  . ASP A 0 474 . -39.798  -9.124  39.696  1.00 73.16 474 A 1 
ATOM 3618 O O   . ASP A 0 474 . -39.858  -6.906  41.780  1.00 73.16 474 A 1 
ATOM 3619 C CG  . ASP A 0 474 . -41.010  -10.010 39.990  1.00 73.16 474 A 1 
ATOM 3620 O OD1 . ASP A 0 474 . -42.085  -9.449  40.291  1.00 73.16 474 A 1 
ATOM 3621 O OD2 . ASP A 0 474 . -40.799  -11.251 39.942  1.00 73.16 474 A 1 
ATOM 3622 N N   . ASP A 0 475 . -41.712  -6.210  40.702  1.00 73.56 475 A 1 
ATOM 3623 C CA  . ASP A 0 475 . -42.340  -5.484  41.815  1.00 73.56 475 A 1 
ATOM 3624 C C   . ASP A 0 475 . -43.737  -6.072  42.122  1.00 73.56 475 A 1 
ATOM 3625 C CB  . ASP A 0 475 . -42.415  -3.961  41.541  1.00 73.56 475 A 1 
ATOM 3626 O O   . ASP A 0 475 . -44.746  -5.346  42.166  1.00 73.56 475 A 1 
ATOM 3627 C CG  . ASP A 0 475 . -41.132  -3.129  41.655  1.00 73.56 475 A 1 
ATOM 3628 O OD1 . ASP A 0 475 . -40.280  -3.349  42.543  1.00 73.56 475 A 1 
ATOM 3629 O OD2 . ASP A 0 475 . -41.069  -2.048  41.013  1.00 73.56 475 A 1 
ATOM 3630 N N   . ASP A 0 476 . -43.817  -7.385  42.340  1.00 74.84 476 A 1 
ATOM 3631 C CA  . ASP A 0 476 . -45.074  -8.067  42.615  1.00 74.84 476 A 1 
ATOM 3632 C C   . ASP A 0 476 . -45.780  -7.581  43.901  1.00 74.84 476 A 1 
ATOM 3633 C CB  . ASP A 0 476 . -44.909  -9.600  42.495  1.00 74.84 476 A 1 
ATOM 3634 O O   . ASP A 0 476 . -45.199  -7.125  44.900  1.00 74.84 476 A 1 
ATOM 3635 C CG  . ASP A 0 476 . -44.826  -10.416 43.795  1.00 74.84 476 A 1 
ATOM 3636 O OD1 . ASP A 0 476 . -44.551  -9.860  44.889  1.00 74.84 476 A 1 
ATOM 3637 O OD2 . ASP A 0 476 . -45.318  -11.570 43.768  1.00 74.84 476 A 1 
ATOM 3638 N N   . ARG A 0 477 . -47.116  -7.633  43.881  1.00 70.17 477 A 1 
ATOM 3639 C CA  . ARG A 0 477 . -47.943  -7.465  45.080  1.00 70.17 477 A 1 
ATOM 3640 C C   . ARG A 0 477 . -49.101  -8.434  45.054  1.00 70.17 477 A 1 
ATOM 3641 C CB  . ARG A 0 477 . -48.457  -6.028  45.221  1.00 70.17 477 A 1 
ATOM 3642 O O   . ARG A 0 477 . -49.971  -8.364  44.186  1.00 70.17 477 A 1 
ATOM 3643 C CG  . ARG A 0 477 . -47.317  -5.022  45.373  1.00 70.17 477 A 1 
ATOM 3644 C CD  . ARG A 0 477 . -47.877  -3.635  45.649  1.00 70.17 477 A 1 
ATOM 3645 N NE  . ARG A 0 477 . -46.781  -2.662  45.662  1.00 70.17 477 A 1 
ATOM 3646 N NH1 . ARG A 0 477 . -48.003  -0.832  46.273  1.00 70.17 477 A 1 
ATOM 3647 N NH2 . ARG A 0 477 . -45.811  -0.626  45.834  1.00 70.17 477 A 1 
ATOM 3648 C CZ  . ARG A 0 477 . -46.868  -1.379  45.927  1.00 70.17 477 A 1 
ATOM 3649 N N   . TYR A 0 478 . -49.201  -9.252  46.095  1.00 71.49 478 A 1 
ATOM 3650 C CA  . TYR A 0 478 . -50.310  -10.182 46.271  1.00 71.49 478 A 1 
ATOM 3651 C C   . TYR A 0 478 . -51.013  -9.987  47.619  1.00 71.49 478 A 1 
ATOM 3652 C CB  . TYR A 0 478 . -49.834  -11.619 46.030  1.00 71.49 478 A 1 
ATOM 3653 O O   . TYR A 0 478 . -50.401  -9.836  48.681  1.00 71.49 478 A 1 
ATOM 3654 C CG  . TYR A 0 478 . -48.711  -12.070 46.941  1.00 71.49 478 A 1 
ATOM 3655 C CD1 . TYR A 0 478 . -47.374  -11.862 46.552  1.00 71.49 478 A 1 
ATOM 3656 C CD2 . TYR A 0 478 . -48.999  -12.682 48.177  1.00 71.49 478 A 1 
ATOM 3657 C CE1 . TYR A 0 478 . -46.323  -12.260 47.391  1.00 71.49 478 A 1 
ATOM 3658 C CE2 . TYR A 0 478 . -47.946  -13.086 49.022  1.00 71.49 478 A 1 
ATOM 3659 O OH  . TYR A 0 478 . -45.587  -13.261 49.434  1.00 71.49 478 A 1 
ATOM 3660 C CZ  . TYR A 0 478 . -46.607  -12.876 48.625  1.00 71.49 478 A 1 
ATOM 3661 N N   . GLY A 0 479 . -52.347  -10.006 47.579  1.00 61.16 479 A 1 
ATOM 3662 C CA  . GLY A 0 479 . -53.207  -10.055 48.758  1.00 61.16 479 A 1 
ATOM 3663 C C   . GLY A 0 479 . -53.941  -11.390 48.838  1.00 61.16 479 A 1 
ATOM 3664 O O   . GLY A 0 479 . -54.681  -11.742 47.916  1.00 61.16 479 A 1 
ATOM 3665 N N   . ALA A 0 480 . -53.792  -12.115 49.950  1.00 57.08 480 A 1 
ATOM 3666 C CA  . ALA A 0 480 . -54.536  -13.346 50.225  1.00 57.08 480 A 1 
ATOM 3667 C C   . ALA A 0 480 . -55.314  -13.237 51.545  1.00 57.08 480 A 1 
ATOM 3668 C CB  . ALA A 0 480 . -53.587  -14.551 50.188  1.00 57.08 480 A 1 
ATOM 3669 O O   . ALA A 0 480 . -54.754  -12.947 52.604  1.00 57.08 480 A 1 
ATOM 3670 N N   . GLN A 0 481 . -56.624  -13.495 51.488  1.00 53.26 481 A 1 
ATOM 3671 C CA  . GLN A 0 481 . -57.488  -13.603 52.667  1.00 53.26 481 A 1 
ATOM 3672 C C   . GLN A 0 481 . -57.690  -15.075 53.048  1.00 53.26 481 A 1 
ATOM 3673 C CB  . GLN A 0 481 . -58.830  -12.901 52.411  1.00 53.26 481 A 1 
ATOM 3674 O O   . GLN A 0 481 . -58.331  -15.838 52.318  1.00 53.26 481 A 1 
ATOM 3675 C CG  . GLN A 0 481 . -58.739  -11.385 52.630  1.00 53.26 481 A 1 
ATOM 3676 C CD  . GLN A 0 481 . -60.070  -10.685 52.368  1.00 53.26 481 A 1 
ATOM 3677 N NE2 . GLN A 0 481 . -60.351  -9.591  53.041  1.00 53.26 481 A 1 
ATOM 3678 O OE1 . GLN A 0 481 . -60.894  -11.103 51.571  1.00 53.26 481 A 1 
ATOM 3679 N N   . ALA A 0 482 . -57.174  -15.467 54.215  1.00 48.88 482 A 1 
ATOM 3680 C CA  . ALA A 0 482 . -57.376  -16.793 54.793  1.00 48.88 482 A 1 
ATOM 3681 C C   . ALA A 0 482 . -58.353  -16.730 55.978  1.00 48.88 482 A 1 
ATOM 3682 C CB  . ALA A 0 482 . -56.019  -17.401 55.165  1.00 48.88 482 A 1 
ATOM 3683 O O   . ALA A 0 482 . -58.245  -15.861 56.845  1.00 48.88 482 A 1 
ATOM 3684 N N   . TRP A 0 483 . -59.293  -17.677 56.002  1.00 51.15 483 A 1 
ATOM 3685 C CA  . TRP A 0 483 . -60.304  -17.851 57.048  1.00 51.15 483 A 1 
ATOM 3686 C C   . TRP A 0 483 . -59.958  -19.087 57.888  1.00 51.15 483 A 1 
ATOM 3687 C CB  . TRP A 0 483 . -61.690  -18.002 56.399  1.00 51.15 483 A 1 
ATOM 3688 O O   . TRP A 0 483 . -59.582  -20.115 57.318  1.00 51.15 483 A 1 
ATOM 3689 C CG  . TRP A 0 483 . -62.209  -16.808 55.651  1.00 51.15 483 A 1 
ATOM 3690 C CD1 . TRP A 0 483 . -61.866  -16.428 54.397  1.00 51.15 483 A 1 
ATOM 3691 C CD2 . TRP A 0 483 . -63.143  -15.789 56.127  1.00 51.15 483 A 1 
ATOM 3692 C CE2 . TRP A 0 483 . -63.352  -14.842 55.080  1.00 51.15 483 A 1 
ATOM 3693 C CE3 . TRP A 0 483 . -63.812  -15.552 57.346  1.00 51.15 483 A 1 
ATOM 3694 N NE1 . TRP A 0 483 . -62.569  -15.291 54.042  1.00 51.15 483 A 1 
ATOM 3695 C CH2 . TRP A 0 483 . -64.839  -13.521 56.449  1.00 51.15 483 A 1 
ATOM 3696 C CZ2 . TRP A 0 483 . -64.186  -13.726 55.222  1.00 51.15 483 A 1 
ATOM 3697 C CZ3 . TRP A 0 483 . -64.649  -14.431 57.506  1.00 51.15 483 A 1 
ATOM 3698 N N   . GLY A 0 484 . -60.092  -18.995 59.212  1.00 48.30 484 A 1 
ATOM 3699 C CA  . GLY A 0 484 . -59.966  -20.115 60.149  1.00 48.30 484 A 1 
ATOM 3700 C C   . GLY A 0 484 . -61.144  -20.133 61.124  1.00 48.30 484 A 1 
ATOM 3701 O O   . GLY A 0 484 . -61.658  -19.074 61.463  1.00 48.30 484 A 1 
ATOM 3702 N N   . VAL A 0 485 . -61.567  -21.332 61.533  1.00 45.87 485 A 1 
ATOM 3703 C CA  . VAL A 0 485 . -62.586  -21.564 62.571  1.00 45.87 485 A 1 
ATOM 3704 C C   . VAL A 0 485 . -61.880  -22.263 63.730  1.00 45.87 485 A 1 
ATOM 3705 C CB  . VAL A 0 485 . -63.754  -22.430 62.032  1.00 45.87 485 A 1 
ATOM 3706 O O   . VAL A 0 485 . -61.448  -23.411 63.571  1.00 45.87 485 A 1 
ATOM 3707 C CG1 . VAL A 0 485 . -64.836  -22.662 63.094  1.00 45.87 485 A 1 
ATOM 3708 C CG2 . VAL A 0 485 . -64.423  -21.801 60.802  1.00 45.87 485 A 1 
ATOM 3709 N N   . ASP A 0 486 . -61.693  -21.594 64.864  1.00 39.40 486 A 1 
ATOM 3710 C CA  . ASP A 0 486 . -61.373  -22.268 66.119  1.00 39.40 486 A 1 
ATOM 3711 C C   . ASP A 0 486 . -62.648  -22.847 66.748  1.00 39.40 486 A 1 
ATOM 3712 C CB  . ASP A 0 486 . -60.500  -21.426 67.075  1.00 39.40 486 A 1 
ATOM 3713 O O   . ASP A 0 486 . -63.737  -22.307 66.622  1.00 39.40 486 A 1 
ATOM 3714 C CG  . ASP A 0 486 . -60.877  -19.958 67.316  1.00 39.40 486 A 1 
ATOM 3715 O OD1 . ASP A 0 486 . -61.611  -19.388 66.485  1.00 39.40 486 A 1 
ATOM 3716 O OD2 . ASP A 0 486 . -60.221  -19.371 68.206  1.00 39.40 486 A 1 
ATOM 3717 N N   . ARG A 0 487 . -62.519  -24.047 67.328  1.00 39.58 487 A 1 
ATOM 3718 C CA  . ARG A 0 487 . -63.588  -24.750 68.049  1.00 39.58 487 A 1 
ATOM 3719 C C   . ARG A 0 487 . -63.246  -24.717 69.526  1.00 39.58 487 A 1 
ATOM 3720 C CB  . ARG A 0 487 . -63.747  -26.199 67.550  1.00 39.58 487 A 1 
ATOM 3721 O O   . ARG A 0 487 . -62.535  -25.599 70.013  1.00 39.58 487 A 1 
ATOM 3722 C CG  . ARG A 0 487 . -64.648  -26.313 66.318  1.00 39.58 487 A 1 
ATOM 3723 C CD  . ARG A 0 487 . -64.785  -27.774 65.865  1.00 39.58 487 A 1 
ATOM 3724 N NE  . ARG A 0 487 . -63.617  -28.214 65.076  1.00 39.58 487 A 1 
ATOM 3725 N NH1 . ARG A 0 487 . -64.311  -30.361 64.666  1.00 39.58 487 A 1 
ATOM 3726 N NH2 . ARG A 0 487 . -62.467  -29.584 63.669  1.00 39.58 487 A 1 
ATOM 3727 C CZ  . ARG A 0 487 . -63.467  -29.383 64.481  1.00 39.58 487 A 1 
ATOM 3728 N N   . ASP A 0 488 . -63.727  -23.722 70.239  1.00 40.09 488 A 1 
ATOM 3729 C CA  . ASP A 0 488 . -63.667  -23.667 71.686  1.00 40.09 488 A 1 
ATOM 3730 C C   . ASP A 0 488 . -64.784  -24.525 72.300  1.00 40.09 488 A 1 
ATOM 3731 C CB  . ASP A 0 488 . -63.556  -22.229 72.221  1.00 40.09 488 A 1 
ATOM 3732 O O   . ASP A 0 488 . -65.984  -24.356 72.098  1.00 40.09 488 A 1 
ATOM 3733 C CG  . ASP A 0 488 . -64.405  -21.140 71.550  1.00 40.09 488 A 1 
ATOM 3734 O OD1 . ASP A 0 488 . -64.737  -21.299 70.356  1.00 40.09 488 A 1 
ATOM 3735 O OD2 . ASP A 0 488 . -64.597  -20.137 72.266  1.00 40.09 488 A 1 
ATOM 3736 N N   . ALA A 0 489 . -64.368  -25.556 73.037  1.00 35.34 489 A 1 
ATOM 3737 C CA  . ALA A 0 489 . -65.281  -26.440 73.743  1.00 35.34 489 A 1 
ATOM 3738 C C   . ALA A 0 489 . -65.784  -25.749 75.022  1.00 35.34 489 A 1 
ATOM 3739 C CB  . ALA A 0 489 . -64.576  -27.778 74.007  1.00 35.34 489 A 1 
ATOM 3740 O O   . ALA A 0 489 . -65.091  -25.718 76.045  1.00 35.34 489 A 1 
ATOM 3741 N N   . TYR A 0 490 . -67.012  -25.230 74.979  1.00 32.82 490 A 1 
ATOM 3742 C CA  . TYR A 0 490 . -67.722  -24.702 76.144  1.00 32.82 490 A 1 
ATOM 3743 C C   . TYR A 0 490 . -67.882  -25.801 77.216  1.00 32.82 490 A 1 
ATOM 3744 C CB  . TYR A 0 490 . -69.067  -24.121 75.683  1.00 32.82 490 A 1 
ATOM 3745 O O   . TYR A 0 490 . -68.599  -26.784 77.033  1.00 32.82 490 A 1 
ATOM 3746 C CG  . TYR A 0 490 . -69.688  -23.156 76.673  1.00 32.82 490 A 1 
ATOM 3747 C CD1 . TYR A 0 490 . -70.592  -23.612 77.653  1.00 32.82 490 A 1 
ATOM 3748 C CD2 . TYR A 0 490 . -69.377  -21.786 76.585  1.00 32.82 490 A 1 
ATOM 3749 C CE1 . TYR A 0 490 . -71.187  -22.694 78.544  1.00 32.82 490 A 1 
ATOM 3750 C CE2 . TYR A 0 490 . -69.968  -20.867 77.470  1.00 32.82 490 A 1 
ATOM 3751 O OH  . TYR A 0 490 . -71.466  -20.424 79.284  1.00 32.82 490 A 1 
ATOM 3752 C CZ  . TYR A 0 490 . -70.879  -21.320 78.447  1.00 32.82 490 A 1 
ATOM 3753 N N   . GLY A 0 491 . -67.152  -25.673 78.329  1.00 36.92 491 A 1 
ATOM 3754 C CA  . GLY A 0 491 . -67.074  -26.687 79.393  1.00 36.92 491 A 1 
ATOM 3755 C C   . GLY A 0 491 . -65.772  -26.667 80.201  1.00 36.92 491 A 1 
ATOM 3756 O O   . GLY A 0 491 . -65.718  -27.210 81.303  1.00 36.92 491 A 1 
ATOM 3757 N N   . ALA A 0 492 . -64.739  -25.965 79.728  1.00 29.21 492 A 1 
ATOM 3758 C CA  . ALA A 0 492 . -63.582  -25.597 80.546  1.00 29.21 492 A 1 
ATOM 3759 C C   . ALA A 0 492 . -63.903  -24.394 81.462  1.00 29.21 492 A 1 
ATOM 3760 C CB  . ALA A 0 492 . -62.368  -25.389 79.633  1.00 29.21 492 A 1 
ATOM 3761 O O   . ALA A 0 492 . -63.223  -23.369 81.446  1.00 29.21 492 A 1 
ATOM 3762 N N   . SER A 0 493 . -64.963  -24.489 82.271  1.00 32.24 493 A 1 
ATOM 3763 C CA  . SER A 0 493 . -65.285  -23.459 83.259  1.00 32.24 493 A 1 
ATOM 3764 C C   . SER A 0 493 . -64.411  -23.613 84.513  1.00 32.24 493 A 1 
ATOM 3765 C CB  . SER A 0 493 . -66.781  -23.436 83.593  1.00 32.24 493 A 1 
ATOM 3766 O O   . SER A 0 493 . -64.590  -24.529 85.313  1.00 32.24 493 A 1 
ATOM 3767 O OG  . SER A 0 493 . -67.173  -24.629 84.236  1.00 32.24 493 A 1 
ATOM 3768 N N   . SER A 0 494 . -63.498  -22.653 84.685  1.00 35.31 494 A 1 
ATOM 3769 C CA  . SER A 0 494 . -63.005  -22.101 85.958  1.00 35.31 494 A 1 
ATOM 3770 C C   . SER A 0 494 . -62.319  -23.032 86.979  1.00 35.31 494 A 1 
ATOM 3771 C CB  . SER A 0 494 . -64.138  -21.305 86.635  1.00 35.31 494 A 1 
ATOM 3772 O O   . SER A 0 494 . -62.968  -23.524 87.895  1.00 35.31 494 A 1 
ATOM 3773 O OG  . SER A 0 494 . -65.201  -22.140 87.050  1.00 35.31 494 A 1 
ATOM 3774 N N   . TYR A 0 495 . -60.980  -23.112 86.944  1.00 30.68 495 A 1 
ATOM 3775 C CA  . TYR A 0 495 . -60.126  -22.755 88.101  1.00 30.68 495 A 1 
ATOM 3776 C C   . TYR A 0 495 . -58.633  -22.663 87.691  1.00 30.68 495 A 1 
ATOM 3777 C CB  . TYR A 0 495 . -60.307  -23.691 89.331  1.00 30.68 495 A 1 
ATOM 3778 O O   . TYR A 0 495 . -57.917  -23.657 87.626  1.00 30.68 495 A 1 
ATOM 3779 C CG  . TYR A 0 495 . -60.448  -22.950 90.658  1.00 30.68 495 A 1 
ATOM 3780 C CD1 . TYR A 0 495 . -59.340  -22.827 91.520  1.00 30.68 495 A 1 
ATOM 3781 C CD2 . TYR A 0 495 . -61.689  -22.401 91.042  1.00 30.68 495 A 1 
ATOM 3782 C CE1 . TYR A 0 495 . -59.468  -22.168 92.760  1.00 30.68 495 A 1 
ATOM 3783 C CE2 . TYR A 0 495 . -61.822  -21.735 92.279  1.00 30.68 495 A 1 
ATOM 3784 O OH  . TYR A 0 495 . -60.842  -20.988 94.340  1.00 30.68 495 A 1 
ATOM 3785 C CZ  . TYR A 0 495 . -60.713  -21.620 93.142  1.00 30.68 495 A 1 
ATOM 3786 N N   . GLY A 0 496 . -58.134  -21.448 87.439  1.00 37.33 496 A 1 
ATOM 3787 C CA  . GLY A 0 496 . -56.760  -21.073 87.812  1.00 37.33 496 A 1 
ATOM 3788 C C   . GLY A 0 496 . -55.539  -21.574 87.017  1.00 37.33 496 A 1 
ATOM 3789 O O   . GLY A 0 496 . -54.469  -21.657 87.618  1.00 37.33 496 A 1 
ATOM 3790 N N   . LYS A 0 497 . -55.602  -21.825 85.702  1.00 30.04 497 A 1 
ATOM 3791 C CA  . LYS A 0 497 . -54.380  -21.846 84.868  1.00 30.04 497 A 1 
ATOM 3792 C C   . LYS A 0 497 . -54.585  -21.075 83.571  1.00 30.04 497 A 1 
ATOM 3793 C CB  . LYS A 0 497 . -53.877  -23.277 84.600  1.00 30.04 497 A 1 
ATOM 3794 O O   . LYS A 0 497 . -55.441  -21.424 82.770  1.00 30.04 497 A 1 
ATOM 3795 C CG  . LYS A 0 497 . -52.737  -23.670 85.556  1.00 30.04 497 A 1 
ATOM 3796 C CD  . LYS A 0 497 . -52.079  -24.973 85.093  1.00 30.04 497 A 1 
ATOM 3797 C CE  . LYS A 0 497 . -50.902  -25.343 86.001  1.00 30.04 497 A 1 
ATOM 3798 N NZ  . LYS A 0 497 . -50.193  -26.535 85.473  1.00 30.04 497 A 1 
ATOM 3799 N N   . ALA A 0 498 . -53.787  -20.025 83.403  1.00 30.99 498 A 1 
ATOM 3800 C CA  . ALA A 0 498 . -53.661  -19.264 82.174  1.00 30.99 498 A 1 
ATOM 3801 C C   . ALA A 0 498 . -53.403  -20.211 80.992  1.00 30.99 498 A 1 
ATOM 3802 C CB  . ALA A 0 498 . -52.504  -18.273 82.374  1.00 30.99 498 A 1 
ATOM 3803 O O   . ALA A 0 498 . -52.348  -20.836 80.922  1.00 30.99 498 A 1 
ATOM 3804 N N   . ALA A 0 499 . -54.372  -20.299 80.083  1.00 32.59 499 A 1 
ATOM 3805 C CA  . ALA A 0 499 . -54.218  -20.876 78.752  1.00 32.59 499 A 1 
ATOM 3806 C C   . ALA A 0 499 . -53.780  -19.798 77.742  1.00 32.59 499 A 1 
ATOM 3807 C CB  . ALA A 0 499 . -55.507  -21.611 78.363  1.00 32.59 499 A 1 
ATOM 3808 O O   . ALA A 0 499 . -54.150  -19.836 76.577  1.00 32.59 499 A 1 
ATOM 3809 N N   . SER A 0 500 . -52.974  -18.824 78.185  1.00 40.50 500 A 1 
ATOM 3810 C CA  . SER A 0 500 . -52.029  -18.174 77.283  1.00 40.50 500 A 1 
ATOM 3811 C C   . SER A 0 500 . -50.863  -19.145 77.144  1.00 40.50 500 A 1 
ATOM 3812 C CB  . SER A 0 500 . -51.606  -16.790 77.793  1.00 40.50 500 A 1 
ATOM 3813 O O   . SER A 0 500 . -49.863  -19.050 77.864  1.00 40.50 500 A 1 
ATOM 3814 O OG  . SER A 0 500 . -50.938  -16.895 79.037  1.00 40.50 500 A 1 
ATOM 3815 N N   . GLU A 0 501 . -51.042  -20.152 76.294  1.00 35.61 501 A 1 
ATOM 3816 C CA  . GLU A 0 501 . -49.927  -20.904 75.739  1.00 35.61 501 A 1 
ATOM 3817 C C   . GLU A 0 501 . -49.123  -19.881 74.937  1.00 35.61 501 A 1 
ATOM 3818 C CB  . GLU A 0 501 . -50.460  -22.112 74.951  1.00 35.61 501 A 1 
ATOM 3819 O O   . GLU A 0 501 . -49.423  -19.555 73.792  1.00 35.61 501 A 1 
ATOM 3820 C CG  . GLU A 0 501 . -49.388  -23.178 74.671  1.00 35.61 501 A 1 
ATOM 3821 C CD  . GLU A 0 501 . -49.997  -24.558 74.357  1.00 35.61 501 A 1 
ATOM 3822 O OE1 . GLU A 0 501 . -49.309  -25.567 74.642  1.00 35.61 501 A 1 
ATOM 3823 O OE2 . GLU A 0 501 . -51.158  -24.614 73.896  1.00 35.61 501 A 1 
ATOM 3824 N N   . ALA A 0 502 . -48.204  -19.231 75.651  1.00 37.40 502 A 1 
ATOM 3825 C CA  . ALA A 0 502 . -47.226  -18.334 75.097  1.00 37.40 502 A 1 
ATOM 3826 C C   . ALA A 0 502 . -46.520  -19.117 73.999  1.00 37.40 502 A 1 
ATOM 3827 C CB  . ALA A 0 502 . -46.276  -17.894 76.220  1.00 37.40 502 A 1 
ATOM 3828 O O   . ALA A 0 502 . -45.816  -20.086 74.284  1.00 37.40 502 A 1 
ATOM 3829 N N   . ASP A 0 503 . -46.804  -18.752 72.753  1.00 34.84 503 A 1 
ATOM 3830 C CA  . ASP A 0 503 . -45.846  -17.972 71.976  1.00 34.84 503 A 1 
ATOM 3831 C C   . ASP A 0 503 . -44.402  -18.333 72.337  1.00 34.84 503 A 1 
ATOM 3832 C CB  . ASP A 0 503 . -46.181  -16.479 72.122  1.00 34.84 503 A 1 
ATOM 3833 O O   . ASP A 0 503 . -43.609  -17.545 72.852  1.00 34.84 503 A 1 
ATOM 3834 C CG  . ASP A 0 503 . -45.651  -15.637 70.962  1.00 34.84 503 A 1 
ATOM 3835 O OD1 . ASP A 0 503 . -45.726  -16.151 69.823  1.00 34.84 503 A 1 
ATOM 3836 O OD2 . ASP A 0 503 . -45.319  -14.465 71.238  1.00 34.84 503 A 1 
ATOM 3837 N N   . ALA A 0 504 . -44.084  -19.612 72.158  1.00 35.28 504 A 1 
ATOM 3838 C CA  . ALA A 0 504 . -42.718  -20.059 72.090  1.00 35.28 504 A 1 
ATOM 3839 C C   . ALA A 0 504 . -42.243  -19.645 70.702  1.00 35.28 504 A 1 
ATOM 3840 C CB  . ALA A 0 504 . -42.634  -21.559 72.394  1.00 35.28 504 A 1 
ATOM 3841 O O   . ALA A 0 504 . -42.207  -20.461 69.781  1.00 35.28 504 A 1 
ATOM 3842 N N   . ASP A 0 505 . -41.924  -18.355 70.584  1.00 38.61 505 A 1 
ATOM 3843 C CA  . ASP A 0 505 . -41.109  -17.748 69.543  1.00 38.61 505 A 1 
ATOM 3844 C C   . ASP A 0 505 . -39.875  -18.630 69.300  1.00 38.61 505 A 1 
ATOM 3845 C CB  . ASP A 0 505 . -40.669  -16.342 70.000  1.00 38.61 505 A 1 
ATOM 3846 O O   . ASP A 0 505 . -38.807  -18.474 69.899  1.00 38.61 505 A 1 
ATOM 3847 C CG  . ASP A 0 505 . -41.656  -15.219 69.689  1.00 38.61 505 A 1 
ATOM 3848 O OD1 . ASP A 0 505 . -42.287  -15.319 68.615  1.00 38.61 505 A 1 
ATOM 3849 O OD2 . ASP A 0 505 . -41.600  -14.220 70.441  1.00 38.61 505 A 1 
ATOM 3850 N N   . TYR A 0 506 . -40.017  -19.617 68.416  1.00 36.48 506 A 1 
ATOM 3851 C CA  . TYR A 0 506 . -38.936  -20.513 68.019  1.00 36.48 506 A 1 
ATOM 3852 C C   . TYR A 0 506 . -38.067  -19.894 66.912  1.00 36.48 506 A 1 
ATOM 3853 C CB  . TYR A 0 506 . -39.479  -21.916 67.697  1.00 36.48 506 A 1 
ATOM 3854 O O   . TYR A 0 506 . -37.267  -20.582 66.283  1.00 36.48 506 A 1 
ATOM 3855 C CG  . TYR A 0 506 . -38.386  -22.962 67.538  1.00 36.48 506 A 1 
ATOM 3856 C CD1 . TYR A 0 506 . -37.990  -23.383 66.253  1.00 36.48 506 A 1 
ATOM 3857 C CD2 . TYR A 0 506 . -37.713  -23.457 68.673  1.00 36.48 506 A 1 
ATOM 3858 C CE1 . TYR A 0 506 . -36.904  -24.263 66.094  1.00 36.48 506 A 1 
ATOM 3859 C CE2 . TYR A 0 506 . -36.647  -24.365 68.523  1.00 36.48 506 A 1 
ATOM 3860 O OH  . TYR A 0 506 . -35.199  -25.628 67.089  1.00 36.48 506 A 1 
ATOM 3861 C CZ  . TYR A 0 506 . -36.235  -24.758 67.230  1.00 36.48 506 A 1 
ATOM 3862 N N   . TYR A 0 507 . -38.151  -18.582 66.676  1.00 34.23 507 A 1 
ATOM 3863 C CA  . TYR A 0 507 . -37.370  -17.934 65.623  1.00 34.23 507 A 1 
ATOM 3864 C C   . TYR A 0 507 . -36.750  -16.604 66.062  1.00 34.23 507 A 1 
ATOM 3865 C CB  . TYR A 0 507 . -38.177  -17.896 64.318  1.00 34.23 507 A 1 
ATOM 3866 O O   . TYR A 0 507 . -36.988  -15.549 65.491  1.00 34.23 507 A 1 
ATOM 3867 C CG  . TYR A 0 507 . -37.311  -18.257 63.130  1.00 34.23 507 A 1 
ATOM 3868 C CD1 . TYR A 0 507 . -36.718  -17.246 62.353  1.00 34.23 507 A 1 
ATOM 3869 C CD2 . TYR A 0 507 . -37.068  -19.613 62.834  1.00 34.23 507 A 1 
ATOM 3870 C CE1 . TYR A 0 507 . -35.907  -17.589 61.253  1.00 34.23 507 A 1 
ATOM 3871 C CE2 . TYR A 0 507 . -36.253  -19.960 61.740  1.00 34.23 507 A 1 
ATOM 3872 O OH  . TYR A 0 507 . -34.906  -19.289 59.880  1.00 34.23 507 A 1 
ATOM 3873 C CZ  . TYR A 0 507 . -35.680  -18.948 60.943  1.00 34.23 507 A 1 
ATOM 3874 N N   . GLY A 0 508 . -35.907  -16.664 67.097  1.00 37.02 508 A 1 
ATOM 3875 C CA  . GLY A 0 508 . -35.182  -15.490 67.588  1.00 37.02 508 A 1 
ATOM 3876 C C   . GLY A 0 508 . -33.943  -15.805 68.426  1.00 37.02 508 A 1 
ATOM 3877 O O   . GLY A 0 508 . -33.714  -15.163 69.446  1.00 37.02 508 A 1 
ATOM 3878 N N   . LYS A 0 509 . -33.123  -16.800 68.051  1.00 34.12 509 A 1 
ATOM 3879 C CA  . LYS A 0 509 . -31.802  -17.003 68.682  1.00 34.12 509 A 1 
ATOM 3880 C C   . LYS A 0 509 . -30.843  -15.875 68.283  1.00 34.12 509 A 1 
ATOM 3881 C CB  . LYS A 0 509 . -31.211  -18.387 68.358  1.00 34.12 509 A 1 
ATOM 3882 O O   . LYS A 0 509 . -30.044  -16.028 67.365  1.00 34.12 509 A 1 
ATOM 3883 C CG  . LYS A 0 509 . -31.792  -19.501 69.236  1.00 34.12 509 A 1 
ATOM 3884 C CD  . LYS A 0 509 . -31.103  -20.832 68.910  1.00 34.12 509 A 1 
ATOM 3885 C CE  . LYS A 0 509 . -31.684  -21.957 69.771  1.00 34.12 509 A 1 
ATOM 3886 N NZ  . LYS A 0 509 . -31.148  -23.276 69.356  1.00 34.12 509 A 1 
ATOM 3887 N N   . SER A 0 510 . -30.895  -14.777 69.031  1.00 35.09 510 A 1 
ATOM 3888 C CA  . SER A 0 510 . -29.854  -13.751 69.092  1.00 35.09 510 A 1 
ATOM 3889 C C   . SER A 0 510 . -29.075  -13.866 70.413  1.00 35.09 510 A 1 
ATOM 3890 C CB  . SER A 0 510 . -30.465  -12.362 68.902  1.00 35.09 510 A 1 
ATOM 3891 O O   . SER A 0 510 . -29.638  -13.809 71.502  1.00 35.09 510 A 1 
ATOM 3892 O OG  . SER A 0 510 . -29.444  -11.387 68.929  1.00 35.09 510 A 1 
ATOM 3893 N N   . TYR A 0 511 . -27.774  -14.129 70.273  1.00 39.29 511 A 1 
ATOM 3894 C CA  . TYR A 0 511 . -26.633  -13.827 71.149  1.00 39.29 511 A 1 
ATOM 3895 C C   . TYR A 0 511 . -26.823  -13.701 72.686  1.00 39.29 511 A 1 
ATOM 3896 C CB  . TYR A 0 511 . -25.925  -12.606 70.540  1.00 39.29 511 A 1 
ATOM 3897 O O   . TYR A 0 511 . -27.060  -12.637 73.236  1.00 39.29 511 A 1 
ATOM 3898 C CG  . TYR A 0 511 . -25.366  -12.885 69.150  1.00 39.29 511 A 1 
ATOM 3899 C CD1 . TYR A 0 511 . -24.070  -13.423 69.014  1.00 39.29 511 A 1 
ATOM 3900 C CD2 . TYR A 0 511 . -26.146  -12.648 68.000  1.00 39.29 511 A 1 
ATOM 3901 C CE1 . TYR A 0 511 . -23.552  -13.718 67.737  1.00 39.29 511 A 1 
ATOM 3902 C CE2 . TYR A 0 511 . -25.638  -12.955 66.723  1.00 39.29 511 A 1 
ATOM 3903 O OH  . TYR A 0 511 . -23.847  -13.759 65.351  1.00 39.29 511 A 1 
ATOM 3904 C CZ  . TYR A 0 511 . -24.338  -13.483 66.587  1.00 39.29 511 A 1 
ATOM 3905 N N   . GLY A 0 512 . -26.513  -14.795 73.396  1.00 35.87 512 A 1 
ATOM 3906 C CA  . GLY A 0 512 . -25.325  -14.871 74.270  1.00 35.87 512 A 1 
ATOM 3907 C C   . GLY A 0 512 . -25.199  -14.016 75.552  1.00 35.87 512 A 1 
ATOM 3908 O O   . GLY A 0 512 . -24.577  -12.967 75.527  1.00 35.87 512 A 1 
ATOM 3909 N N   . LYS A 0 513 . -25.551  -14.644 76.691  1.00 32.95 513 A 1 
ATOM 3910 C CA  . LYS A 0 513 . -24.844  -14.694 78.008  1.00 32.95 513 A 1 
ATOM 3911 C C   . LYS A 0 513 . -24.554  -13.416 78.840  1.00 32.95 513 A 1 
ATOM 3912 C CB  . LYS A 0 513 . -23.508  -15.455 77.848  1.00 32.95 513 A 1 
ATOM 3913 O O   . LYS A 0 513 . -23.683  -12.628 78.501  1.00 32.95 513 A 1 
ATOM 3914 C CG  . LYS A 0 513 . -23.632  -16.983 77.792  1.00 32.95 513 A 1 
ATOM 3915 C CD  . LYS A 0 513 . -22.232  -17.609 77.899  1.00 32.95 513 A 1 
ATOM 3916 C CE  . LYS A 0 513 . -22.307  -19.138 77.971  1.00 32.95 513 A 1 
ATOM 3917 N NZ  . LYS A 0 513 . -20.956  -19.737 78.122  1.00 32.95 513 A 1 
ATOM 3918 N N   . GLY A 0 514 . -25.046  -13.437 80.095  1.00 34.00 514 A 1 
ATOM 3919 C CA  . GLY A 0 514 . -24.392  -12.831 81.282  1.00 34.00 514 A 1 
ATOM 3920 C C   . GLY A 0 514 . -25.361  -12.323 82.372  1.00 34.00 514 A 1 
ATOM 3921 O O   . GLY A 0 514 . -25.725  -11.161 82.346  1.00 34.00 514 A 1 
ATOM 3922 N N   . TYR A 0 515 . -26.005  -13.185 83.174  1.00 30.79 515 A 1 
ATOM 3923 C CA  . TYR A 0 515 . -25.700  -13.550 84.586  1.00 30.79 515 A 1 
ATOM 3924 C C   . TYR A 0 515 . -25.671  -12.431 85.663  1.00 30.79 515 A 1 
ATOM 3925 C CB  . TYR A 0 515 . -24.463  -14.458 84.713  1.00 30.79 515 A 1 
ATOM 3926 O O   . TYR A 0 515 . -24.747  -11.628 85.699  1.00 30.79 515 A 1 
ATOM 3927 C CG  . TYR A 0 515 . -24.748  -15.927 84.462  1.00 30.79 515 A 1 
ATOM 3928 C CD1 . TYR A 0 515 . -25.265  -16.731 85.498  1.00 30.79 515 A 1 
ATOM 3929 C CD2 . TYR A 0 515 . -24.510  -16.485 83.192  1.00 30.79 515 A 1 
ATOM 3930 C CE1 . TYR A 0 515 . -25.548  -18.090 85.263  1.00 30.79 515 A 1 
ATOM 3931 C CE2 . TYR A 0 515 . -24.795  -17.843 82.952  1.00 30.79 515 A 1 
ATOM 3932 O OH  . TYR A 0 515 . -25.601  -19.956 83.767  1.00 30.79 515 A 1 
ATOM 3933 C CZ  . TYR A 0 515 . -25.317  -18.647 83.990  1.00 30.79 515 A 1 
ATOM 3934 N N   . GLY A 0 516 . -26.597  -12.528 86.641  1.00 35.17 516 A 1 
ATOM 3935 C CA  . GLY A 0 516 . -26.548  -11.903 87.985  1.00 35.17 516 A 1 
ATOM 3936 C C   . GLY A 0 516 . -27.861  -11.195 88.369  1.00 35.17 516 A 1 
ATOM 3937 O O   . GLY A 0 516 . -28.033  -10.034 88.037  1.00 35.17 516 A 1 
ATOM 3938 N N   . SER A 0 517 . -28.922  -11.855 88.853  1.00 30.74 517 A 1 
ATOM 3939 C CA  . SER A 0 517 . -29.154  -12.528 90.154  1.00 30.74 517 A 1 
ATOM 3940 C C   . SER A 0 517 . -29.184  -11.586 91.371  1.00 30.74 517 A 1 
ATOM 3941 C CB  . SER A 0 517 . -28.272  -13.752 90.405  1.00 30.74 517 A 1 
ATOM 3942 O O   . SER A 0 517 . -28.144  -11.109 91.817  1.00 30.74 517 A 1 
ATOM 3943 O OG  . SER A 0 517 . -28.965  -14.636 91.267  1.00 30.74 517 A 1 
ATOM 3944 N N   . GLY A 0 518 . -30.385  -11.361 91.925  1.00 35.32 518 A 1 
ATOM 3945 C CA  . GLY A 0 518 . -30.605  -10.562 93.137  1.00 35.32 518 A 1 
ATOM 3946 C C   . GLY A 0 518 . -32.079  -10.318 93.494  1.00 35.32 518 A 1 
ATOM 3947 O O   . GLY A 0 518 . -32.470  -9.176  93.700  1.00 35.32 518 A 1 
ATOM 3948 N N   . TYR A 0 519 . -32.899  -11.375 93.550  1.00 28.42 519 A 1 
ATOM 3949 C CA  . TYR A 0 519 . -34.259  -11.371 94.119  1.00 28.42 519 A 1 
ATOM 3950 C C   . TYR A 0 519 . -34.251  -12.012 95.515  1.00 28.42 519 A 1 
ATOM 3951 C CB  . TYR A 0 519 . -35.227  -12.171 93.225  1.00 28.42 519 A 1 
ATOM 3952 O O   . TYR A 0 519 . -33.603  -13.040 95.708  1.00 28.42 519 A 1 
ATOM 3953 C CG  . TYR A 0 519 . -35.897  -11.391 92.113  1.00 28.42 519 A 1 
ATOM 3954 C CD1 . TYR A 0 519 . -37.138  -10.763 92.347  1.00 28.42 519 A 1 
ATOM 3955 C CD2 . TYR A 0 519 . -35.308  -11.328 90.837  1.00 28.42 519 A 1 
ATOM 3956 C CE1 . TYR A 0 519 . -37.788  -10.067 91.309  1.00 28.42 519 A 1 
ATOM 3957 C CE2 . TYR A 0 519 . -35.955  -10.632 89.797  1.00 28.42 519 A 1 
ATOM 3958 O OH  . TYR A 0 519 . -37.803  -9.332  89.019  1.00 28.42 519 A 1 
ATOM 3959 C CZ  . TYR A 0 519 . -37.193  -10.000 90.031  1.00 28.42 519 A 1 
ATOM 3960 N N   . GLY A 0 520 . -35.045  -11.483 96.454  1.00 33.26 520 A 1 
ATOM 3961 C CA  . GLY A 0 520 . -35.401  -12.209 97.679  1.00 33.26 520 A 1 
ATOM 3962 C C   . GLY A 0 520 . -35.996  -11.340 98.788  1.00 33.26 520 A 1 
ATOM 3963 O O   . GLY A 0 520 . -35.265  -10.837 99.632  1.00 33.26 520 A 1 
ATOM 3964 N N   . GLY A 0 521 . -37.326  -11.205 98.826  1.00 32.04 521 A 1 
ATOM 3965 C CA  . GLY A 0 521 . -38.023  -10.520 99.919  1.00 32.04 521 A 1 
ATOM 3966 C C   . GLY A 0 521 . -39.546  -10.605 99.823  1.00 32.04 521 A 1 
ATOM 3967 O O   . GLY A 0 521 . -40.189  -9.617  99.498  1.00 32.04 521 A 1 
ATOM 3968 N N   . TYR A 0 522 . -40.122  -11.774 100.121 1.00 30.90 522 A 1 
ATOM 3969 C CA  . TYR A 0 522 . -41.567  -11.951 100.320 1.00 30.90 522 A 1 
ATOM 3970 C C   . TYR A 0 522 . -41.832  -12.654 101.649 1.00 30.90 522 A 1 
ATOM 3971 C CB  . TYR A 0 522 . -42.220  -12.702 99.153  1.00 30.90 522 A 1 
ATOM 3972 O O   . TYR A 0 522 . -41.291  -13.723 101.929 1.00 30.90 522 A 1 
ATOM 3973 C CG  . TYR A 0 522 . -42.437  -11.825 97.938  1.00 30.90 522 A 1 
ATOM 3974 C CD1 . TYR A 0 522 . -43.583  -11.009 97.857  1.00 30.90 522 A 1 
ATOM 3975 C CD2 . TYR A 0 522 . -41.479  -11.801 96.906  1.00 30.90 522 A 1 
ATOM 3976 C CE1 . TYR A 0 522 . -43.766  -10.163 96.748  1.00 30.90 522 A 1 
ATOM 3977 C CE2 . TYR A 0 522 . -41.660  -10.955 95.795  1.00 30.90 522 A 1 
ATOM 3978 O OH  . TYR A 0 522 . -42.993  -9.316  94.649  1.00 30.90 522 A 1 
ATOM 3979 C CZ  . TYR A 0 522 . -42.805  -10.132 95.717  1.00 30.90 522 A 1 
ATOM 3980 N N   . GLY A 0 523 . -42.664  -12.022 102.475 1.00 34.16 523 A 1 
ATOM 3981 C CA  . GLY A 0 523 . -43.036  -12.484 103.800 1.00 34.16 523 A 1 
ATOM 3982 C C   . GLY A 0 523 . -44.549  -12.520 103.998 1.00 34.16 523 A 1 
ATOM 3983 O O   . GLY A 0 523 . -45.224  -11.524 103.780 1.00 34.16 523 A 1 
ATOM 3984 N N   . LYS A 0 524 . -44.987  -13.669 104.530 1.00 32.54 524 A 1 
ATOM 3985 C CA  . LYS A 0 524 . -45.974  -13.861 105.610 1.00 32.54 524 A 1 
ATOM 3986 C C   . LYS A 0 524 . -47.435  -13.451 105.365 1.00 32.54 524 A 1 
ATOM 3987 C CB  . LYS A 0 524 . -45.456  -13.173 106.892 1.00 32.54 524 A 1 
ATOM 3988 O O   . LYS A 0 524 . -47.767  -12.278 105.440 1.00 32.54 524 A 1 
ATOM 3989 C CG  . LYS A 0 524 . -44.147  -13.768 107.432 1.00 32.54 524 A 1 
ATOM 3990 C CD  . LYS A 0 524 . -43.668  -12.981 108.659 1.00 32.54 524 A 1 
ATOM 3991 C CE  . LYS A 0 524 . -42.377  -13.590 109.220 1.00 32.54 524 A 1 
ATOM 3992 N NZ  . LYS A 0 524 . -41.859  -12.795 110.362 1.00 32.54 524 A 1 
ATOM 3993 N N   . SER A 0 525 . -48.326  -14.449 105.405 1.00 32.92 525 A 1 
ATOM 3994 C CA  . SER A 0 525 . -49.196  -14.656 106.581 1.00 32.92 525 A 1 
ATOM 3995 C C   . SER A 0 525 . -49.961  -15.995 106.543 1.00 32.92 525 A 1 
ATOM 3996 C CB  . SER A 0 525 . -50.213  -13.525 106.777 1.00 32.92 525 A 1 
ATOM 3997 O O   . SER A 0 525 . -50.510  -16.380 105.519 1.00 32.92 525 A 1 
ATOM 3998 O OG  . SER A 0 525 . -50.886  -13.731 108.005 1.00 32.92 525 A 1 
ATOM 3999 N N   . TYR A 0 526 . -49.946  -16.653 107.708 1.00 31.11 526 A 1 
ATOM 4000 C CA  . TYR A 0 526 . -50.828  -17.663 108.323 1.00 31.11 526 A 1 
ATOM 4001 C C   . TYR A 0 526 . -52.266  -17.756 107.768 1.00 31.11 526 A 1 
ATOM 4002 C CB  . TYR A 0 526 . -50.920  -17.206 109.793 1.00 31.11 526 A 1 
ATOM 4003 O O   . TYR A 0 526 . -52.839  -16.733 107.424 1.00 31.11 526 A 1 
ATOM 4004 C CG  . TYR A 0 526 . -49.601  -17.191 110.558 1.00 31.11 526 A 1 
ATOM 4005 C CD1 . TYR A 0 526 . -49.283  -18.295 111.368 1.00 31.11 526 A 1 
ATOM 4006 C CD2 . TYR A 0 526 . -48.711  -16.094 110.492 1.00 31.11 526 A 1 
ATOM 4007 C CE1 . TYR A 0 526 . -48.080  -18.322 112.094 1.00 31.11 526 A 1 
ATOM 4008 C CE2 . TYR A 0 526 . -47.494  -16.124 111.206 1.00 31.11 526 A 1 
ATOM 4009 O OH  . TYR A 0 526 . -46.035  -17.275 112.741 1.00 31.11 526 A 1 
ATOM 4010 C CZ  . TYR A 0 526 . -47.182  -17.242 112.014 1.00 31.11 526 A 1 
ATOM 4011 N N   . GLY A 0 527 . -52.969  -18.894 107.729 1.00 30.21 527 A 1 
ATOM 4012 C CA  . GLY A 0 527 . -52.854  -20.174 108.440 1.00 30.21 527 A 1 
ATOM 4013 C C   . GLY A 0 527 . -54.265  -20.619 108.881 1.00 30.21 527 A 1 
ATOM 4014 O O   . GLY A 0 527 . -55.054  -19.771 109.279 1.00 30.21 527 A 1 
ATOM 4015 N N   . GLY A 0 528 . -54.575  -21.924 108.842 1.00 32.21 528 A 1 
ATOM 4016 C CA  . GLY A 0 528 . -55.687  -22.496 109.629 1.00 32.21 528 A 1 
ATOM 4017 C C   . GLY A 0 528 . -56.794  -23.236 108.869 1.00 32.21 528 A 1 
ATOM 4018 O O   . GLY A 0 528 . -57.867  -22.701 108.632 1.00 32.21 528 A 1 
ATOM 4019 N N   . ALA A 0 529 . -56.500  -24.500 108.571 1.00 31.42 529 A 1 
ATOM 4020 C CA  . ALA A 0 529 . -57.373  -25.654 108.348 1.00 31.42 529 A 1 
ATOM 4021 C C   . ALA A 0 529 . -58.845  -25.602 108.827 1.00 31.42 529 A 1 
ATOM 4022 C CB  . ALA A 0 529 . -56.674  -26.786 109.120 1.00 31.42 529 A 1 
ATOM 4023 O O   . ALA A 0 529 . -59.102  -25.421 110.013 1.00 31.42 529 A 1 
ATOM 4024 N N   . TYR A 0 530 . -59.763  -25.997 107.933 1.00 31.19 530 A 1 
ATOM 4025 C CA  . TYR A 0 530 . -60.916  -26.859 108.232 1.00 31.19 530 A 1 
ATOM 4026 C C   . TYR A 0 530 . -61.169  -27.782 107.030 1.00 31.19 530 A 1 
ATOM 4027 C CB  . TYR A 0 530 . -62.179  -26.055 108.583 1.00 31.19 530 A 1 
ATOM 4028 O O   . TYR A 0 530 . -61.480  -27.319 105.936 1.00 31.19 530 A 1 
ATOM 4029 C CG  . TYR A 0 530 . -62.317  -25.775 110.068 1.00 31.19 530 A 1 
ATOM 4030 C CD1 . TYR A 0 530 . -62.836  -26.766 110.926 1.00 31.19 530 A 1 
ATOM 4031 C CD2 . TYR A 0 530 . -61.890  -24.543 110.596 1.00 31.19 530 A 1 
ATOM 4032 C CE1 . TYR A 0 530 . -62.914  -26.527 112.312 1.00 31.19 530 A 1 
ATOM 4033 C CE2 . TYR A 0 530 . -61.961  -24.301 111.980 1.00 31.19 530 A 1 
ATOM 4034 O OH  . TYR A 0 530 . -62.533  -25.070 114.179 1.00 31.19 530 A 1 
ATOM 4035 C CZ  . TYR A 0 530 . -62.471  -25.297 112.840 1.00 31.19 530 A 1 
ATOM 4036 N N   . GLY A 0 531 . -60.987  -29.089 107.230 1.00 29.25 531 A 1 
ATOM 4037 C CA  . GLY A 0 531 . -61.368  -30.130 106.279 1.00 29.25 531 A 1 
ATOM 4038 C C   . GLY A 0 531 . -62.793  -30.619 106.543 1.00 29.25 531 A 1 
ATOM 4039 O O   . GLY A 0 531 . -63.138  -30.891 107.688 1.00 29.25 531 A 1 
ATOM 4040 N N   . GLN A 0 532 . -63.582  -30.738 105.476 1.00 30.50 532 A 1 
ATOM 4041 C CA  . GLN A 0 532 . -64.815  -31.531 105.353 1.00 30.50 532 A 1 
ATOM 4042 C C   . GLN A 0 532 . -64.868  -31.965 103.873 1.00 30.50 532 A 1 
ATOM 4043 C CB  . GLN A 0 532 . -66.055  -30.685 105.715 1.00 30.50 532 A 1 
ATOM 4044 O O   . GLN A 0 532 . -65.026  -31.126 102.993 1.00 30.50 532 A 1 
ATOM 4045 C CG  . GLN A 0 532 . -66.272  -30.347 107.202 1.00 30.50 532 A 1 
ATOM 4046 C CD  . GLN A 0 532 . -66.726  -31.522 108.068 1.00 30.50 532 A 1 
ATOM 4047 N NE2 . GLN A 0 532 . -67.303  -31.260 109.221 1.00 30.50 532 A 1 
ATOM 4048 O OE1 . GLN A 0 532 . -66.609  -32.688 107.738 1.00 30.50 532 A 1 
ATOM 4049 N N   . GLN A 0 533 . -64.359  -33.152 103.537 1.00 27.24 533 A 1 
ATOM 4050 C CA  . GLN A 0 533 . -65.164  -34.336 103.193 1.00 27.24 533 A 1 
ATOM 4051 C C   . GLN A 0 533 . -66.236  -34.097 102.112 1.00 27.24 533 A 1 
ATOM 4052 C CB  . GLN A 0 533 . -65.671  -35.085 104.442 1.00 27.24 533 A 1 
ATOM 4053 O O   . GLN A 0 533 . -67.407  -33.877 102.395 1.00 27.24 533 A 1 
ATOM 4054 C CG  . GLN A 0 533 . -64.645  -36.152 104.859 1.00 27.24 533 A 1 
ATOM 4055 C CD  . GLN A 0 533 . -65.018  -36.921 106.123 1.00 27.24 533 A 1 
ATOM 4056 N NE2 . GLN A 0 533 . -64.434  -38.079 106.339 1.00 27.24 533 A 1 
ATOM 4057 O OE1 . GLN A 0 533 . -65.805  -36.510 106.955 1.00 27.24 533 A 1 
ATOM 4058 N N   . GLU A 0 534 . -65.780  -34.156 100.858 1.00 32.33 534 A 1 
ATOM 4059 C CA  . GLU A 0 534 . -66.255  -35.079 99.814  1.00 32.33 534 A 1 
ATOM 4060 C C   . GLU A 0 534 . -67.698  -35.593 99.988  1.00 32.33 534 A 1 
ATOM 4061 C CB  . GLU A 0 534 . -65.207  -36.209 99.714  1.00 32.33 534 A 1 
ATOM 4062 O O   . GLU A 0 534 . -67.943  -36.687 100.495 1.00 32.33 534 A 1 
ATOM 4063 C CG  . GLU A 0 534 . -65.067  -36.835 98.320  1.00 32.33 534 A 1 
ATOM 4064 C CD  . GLU A 0 534 . -63.813  -37.726 98.234  1.00 32.33 534 A 1 
ATOM 4065 O OE1 . GLU A 0 534 . -63.201  -37.760 97.144  1.00 32.33 534 A 1 
ATOM 4066 O OE2 . GLU A 0 534 . -63.461  -38.349 99.263  1.00 32.33 534 A 1 
ATOM 4067 N N   . GLN A 0 535 . -68.671  -34.797 99.539  1.00 29.79 535 A 1 
ATOM 4068 C CA  . GLN A 0 535 . -70.066  -35.217 99.459  1.00 29.79 535 A 1 
ATOM 4069 C C   . GLN A 0 535 . -70.405  -35.573 98.009  1.00 29.79 535 A 1 
ATOM 4070 C CB  . GLN A 0 535 . -70.972  -34.178 100.144 1.00 29.79 535 A 1 
ATOM 4071 O O   . GLN A 0 535 . -70.863  -34.754 97.217  1.00 29.79 535 A 1 
ATOM 4072 C CG  . GLN A 0 535 . -72.158  -34.848 100.859 1.00 29.79 535 A 1 
ATOM 4073 C CD  . GLN A 0 535 . -72.810  -33.949 101.908 1.00 29.79 535 A 1 
ATOM 4074 N NE2 . GLN A 0 535 . -73.676  -34.487 102.740 1.00 29.79 535 A 1 
ATOM 4075 O OE1 . GLN A 0 535 . -72.570  -32.762 102.026 1.00 29.79 535 A 1 
ATOM 4076 N N   . ALA A 0 536 . -70.140  -36.832 97.664  1.00 32.29 536 A 1 
ATOM 4077 C CA  . ALA A 0 536 . -70.660  -37.478 96.470  1.00 32.29 536 A 1 
ATOM 4078 C C   . ALA A 0 536 . -72.154  -37.803 96.666  1.00 32.29 536 A 1 
ATOM 4079 C CB  . ALA A 0 536 . -69.821  -38.738 96.204  1.00 32.29 536 A 1 
ATOM 4080 O O   . ALA A 0 536 . -72.501  -38.743 97.377  1.00 32.29 536 A 1 
ATOM 4081 N N   . ALA A 0 537 . -73.036  -37.035 96.028  1.00 27.73 537 A 1 
ATOM 4082 C CA  . ALA A 0 537 . -74.434  -37.379 95.749  1.00 27.73 537 A 1 
ATOM 4083 C C   . ALA A 0 537 . -74.958  -36.371 94.706  1.00 27.73 537 A 1 
ATOM 4084 C CB  . ALA A 0 537 . -75.266  -37.289 97.041  1.00 27.73 537 A 1 
ATOM 4085 O O   . ALA A 0 537 . -74.826  -35.176 94.911  1.00 27.73 537 A 1 
ATOM 4086 N N   . SER A 0 538 . -75.557  -36.720 93.573  1.00 33.12 538 A 1 
ATOM 4087 C CA  . SER A 0 538 . -75.991  -38.014 93.064  1.00 33.12 538 A 1 
ATOM 4088 C C   . SER A 0 538 . -76.499  -37.816 91.629  1.00 33.12 538 A 1 
ATOM 4089 C CB  . SER A 0 538 . -77.159  -38.549 93.908  1.00 33.12 538 A 1 
ATOM 4090 O O   . SER A 0 538 . -77.380  -36.998 91.404  1.00 33.12 538 A 1 
ATOM 4091 O OG  . SER A 0 538 . -78.108  -37.537 94.176  1.00 33.12 538 A 1 
ATOM 4092 N N   . ARG A 0 539 . -75.961  -38.613 90.701  1.00 30.53 539 A 1 
ATOM 4093 C CA  . ARG A 0 539 . -76.650  -39.302 89.593  1.00 30.53 539 A 1 
ATOM 4094 C C   . ARG A 0 539 . -77.821  -38.596 88.865  1.00 30.53 539 A 1 
ATOM 4095 C CB  . ARG A 0 539 . -77.107  -40.684 90.116  1.00 30.53 539 A 1 
ATOM 4096 O O   . ARG A 0 539 . -78.945  -38.616 89.342  1.00 30.53 539 A 1 
ATOM 4097 C CG  . ARG A 0 539 . -75.925  -41.656 90.283  1.00 30.53 539 A 1 
ATOM 4098 C CD  . ARG A 0 539 . -76.383  -43.078 90.638  1.00 30.53 539 A 1 
ATOM 4099 N NE  . ARG A 0 539 . -76.877  -43.841 89.471  1.00 30.53 539 A 1 
ATOM 4100 N NH1 . ARG A 0 539 . -78.118  -45.389 90.634  1.00 30.53 539 A 1 
ATOM 4101 N NH2 . ARG A 0 539 . -77.935  -45.563 88.418  1.00 30.53 539 A 1 
ATOM 4102 C CZ  . ARG A 0 539 . -77.639  -44.922 89.513  1.00 30.53 539 A 1 
ATOM 4103 N N   . TYR A 0 540 . -77.529  -38.289 87.595  1.00 34.20 540 A 1 
ATOM 4104 C CA  . TYR A 0 540 . -78.348  -38.494 86.385  1.00 34.20 540 A 1 
ATOM 4105 C C   . TYR A 0 540 . -79.645  -37.690 86.214  1.00 34.20 540 A 1 
ATOM 4106 C CB  . TYR A 0 540 . -78.595  -39.997 86.148  1.00 34.20 540 A 1 
ATOM 4107 O O   . TYR A 0 540 . -80.684  -38.024 86.776  1.00 34.20 540 A 1 
ATOM 4108 C CG  . TYR A 0 540 . -77.379  -40.761 85.658  1.00 34.20 540 A 1 
ATOM 4109 C CD1 . TYR A 0 540 . -77.118  -40.850 84.279  1.00 34.20 540 A 1 
ATOM 4110 C CD2 . TYR A 0 540 . -76.498  -41.368 86.571  1.00 34.20 540 A 1 
ATOM 4111 C CE1 . TYR A 0 540 . -75.978  -41.537 83.822  1.00 34.20 540 A 1 
ATOM 4112 C CE2 . TYR A 0 540 . -75.342  -42.037 86.125  1.00 34.20 540 A 1 
ATOM 4113 O OH  . TYR A 0 540 . -73.979  -42.768 84.287  1.00 34.20 540 A 1 
ATOM 4114 C CZ  . TYR A 0 540 . -75.083  -42.122 84.740  1.00 34.20 540 A 1 
ATOM 4115 N N   . GLY A 0 541 . -79.595  -36.743 85.271  1.00 34.65 541 A 1 
ATOM 4116 C CA  . GLY A 0 541 . -80.784  -36.161 84.648  1.00 34.65 541 A 1 
ATOM 4117 C C   . GLY A 0 541 . -80.561  -34.969 83.710  1.00 34.65 541 A 1 
ATOM 4118 O O   . GLY A 0 541 . -81.545  -34.354 83.326  1.00 34.65 541 A 1 
ATOM 4119 N N   . GLU A 0 542 . -79.321  -34.629 83.342  1.00 31.47 542 A 1 
ATOM 4120 C CA  . GLU A 0 542 . -79.001  -33.543 82.407  1.00 31.47 542 A 1 
ATOM 4121 C C   . GLU A 0 542 . -78.333  -34.101 81.144  1.00 31.47 542 A 1 
ATOM 4122 C CB  . GLU A 0 542 . -78.077  -32.504 83.067  1.00 31.47 542 A 1 
ATOM 4123 O O   . GLU A 0 542 . -77.306  -34.772 81.210  1.00 31.47 542 A 1 
ATOM 4124 C CG  . GLU A 0 542 . -78.810  -31.643 84.107  1.00 31.47 542 A 1 
ATOM 4125 C CD  . GLU A 0 542 . -77.894  -30.628 84.812  1.00 31.47 542 A 1 
ATOM 4126 O OE1 . GLU A 0 542 . -78.460  -29.695 85.424  1.00 31.47 542 A 1 
ATOM 4127 O OE2 . GLU A 0 542 . -76.660  -30.826 84.780  1.00 31.47 542 A 1 
ATOM 4128 N N   . ALA A 0 543 . -78.911  -33.781 79.991  1.00 32.73 543 A 1 
ATOM 4129 C CA  . ALA A 0 543 . -78.178  -33.571 78.749  1.00 32.73 543 A 1 
ATOM 4130 C C   . ALA A 0 543 . -78.630  -32.197 78.238  1.00 32.73 543 A 1 
ATOM 4131 C CB  . ALA A 0 543 . -78.425  -34.729 77.772  1.00 32.73 543 A 1 
ATOM 4132 O O   . ALA A 0 543 . -79.505  -32.090 77.381  1.00 32.73 543 A 1 
ATOM 4133 N N   . GLN A 0 544 . -78.133  -31.138 78.880  1.00 35.05 544 A 1 
ATOM 4134 C CA  . GLN A 0 544 . -78.292  -29.777 78.377  1.00 35.05 544 A 1 
ATOM 4135 C C   . GLN A 0 544 . -77.456  -29.657 77.099  1.00 35.05 544 A 1 
ATOM 4136 C CB  . GLN A 0 544 . -77.878  -28.753 79.447  1.00 35.05 544 A 1 
ATOM 4137 O O   . GLN A 0 544 . -76.265  -29.965 77.100  1.00 35.05 544 A 1 
ATOM 4138 C CG  . GLN A 0 544 . -78.947  -28.595 80.543  1.00 35.05 544 A 1 
ATOM 4139 C CD  . GLN A 0 544 . -78.559  -27.573 81.611  1.00 35.05 544 A 1 
ATOM 4140 N NE2 . GLN A 0 544 . -79.499  -27.070 82.380  1.00 35.05 544 A 1 
ATOM 4141 O OE1 . GLN A 0 544 . -77.415  -27.207 81.789  1.00 35.05 544 A 1 
ATOM 4142 N N   . ALA A 0 545 . -78.111  -29.292 75.997  1.00 37.40 545 A 1 
ATOM 4143 C CA  . ALA A 0 545 . -77.486  -29.094 74.699  1.00 37.40 545 A 1 
ATOM 4144 C C   . ALA A 0 545 . -76.435  -27.979 74.802  1.00 37.40 545 A 1 
ATOM 4145 C CB  . ALA A 0 545 . -78.595  -28.762 73.689  1.00 37.40 545 A 1 
ATOM 4146 O O   . ALA A 0 545 . -76.782  -26.831 75.075  1.00 37.40 545 A 1 
ATOM 4147 N N   . GLY A 0 546 . -75.162  -28.333 74.618  1.00 37.74 546 A 1 
ATOM 4148 C CA  . GLY A 0 546 . -74.080  -27.363 74.490  1.00 37.74 546 A 1 
ATOM 4149 C C   . GLY A 0 546 . -74.304  -26.530 73.233  1.00 37.74 546 A 1 
ATOM 4150 O O   . GLY A 0 546 . -74.276  -27.068 72.128  1.00 37.74 546 A 1 
ATOM 4151 N N   . ALA A 0 547 . -74.590  -25.245 73.415  1.00 35.82 547 A 1 
ATOM 4152 C CA  . ALA A 0 547 . -74.555  -24.260 72.347  1.00 35.82 547 A 1 
ATOM 4153 C C   . ALA A 0 547 . -73.096  -23.813 72.189  1.00 35.82 547 A 1 
ATOM 4154 C CB  . ALA A 0 547 . -75.506  -23.110 72.701  1.00 35.82 547 A 1 
ATOM 4155 O O   . ALA A 0 547 . -72.489  -23.372 73.163  1.00 35.82 547 A 1 
ATOM 4156 N N   . TYR A 0 548 . -72.543  -24.005 70.996  1.00 37.35 548 A 1 
ATOM 4157 C CA  . TYR A 0 548 . -71.223  -23.523 70.598  1.00 37.35 548 A 1 
ATOM 4158 C C   . TYR A 0 548 . -71.371  -22.085 70.077  1.00 37.35 548 A 1 
ATOM 4159 C CB  . TYR A 0 548 . -70.661  -24.464 69.512  1.00 37.35 548 A 1 
ATOM 4160 O O   . TYR A 0 548 . -72.312  -21.820 69.326  1.00 37.35 548 A 1 
ATOM 4161 C CG  . TYR A 0 548 . -70.549  -25.931 69.912  1.00 37.35 548 A 1 
ATOM 4162 C CD1 . TYR A 0 548 . -69.379  -26.391 70.546  1.00 37.35 548 A 1 
ATOM 4163 C CD2 . TYR A 0 548 . -71.602  -26.834 69.651  1.00 37.35 548 A 1 
ATOM 4164 C CE1 . TYR A 0 548 . -69.262  -27.742 70.927  1.00 37.35 548 A 1 
ATOM 4165 C CE2 . TYR A 0 548 . -71.493  -28.186 70.035  1.00 37.35 548 A 1 
ATOM 4166 O OH  . TYR A 0 548 . -70.206  -29.943 71.054  1.00 37.35 548 A 1 
ATOM 4167 C CZ  . TYR A 0 548 . -70.322  -28.641 70.675  1.00 37.35 548 A 1 
ATOM 4168 N N   . ASP A 0 549 . -70.490  -21.167 70.466  1.00 40.92 549 A 1 
ATOM 4169 C CA  . ASP A 0 549 . -70.315  -19.858 69.838  1.00 40.92 549 A 1 
ATOM 4170 C C   . ASP A 0 549 . -69.127  -19.907 68.863  1.00 40.92 549 A 1 
ATOM 4171 C CB  . ASP A 0 549 . -70.229  -18.718 70.882  1.00 40.92 549 A 1 
ATOM 4172 O O   . ASP A 0 549 . -68.010  -20.218 69.243  1.00 40.92 549 A 1 
ATOM 4173 C CG  . ASP A 0 549 . -69.353  -18.922 72.137  1.00 40.92 549 A 1 
ATOM 4174 O OD1 . ASP A 0 549 . -68.899  -20.060 72.399  1.00 40.92 549 A 1 
ATOM 4175 O OD2 . ASP A 0 549 . -69.334  -17.970 72.957  1.00 40.92 549 A 1 
ATOM 4176 N N   . ASN A 0 550 . -69.386  -19.660 67.572  1.00 40.32 550 A 1 
ATOM 4177 C CA  . ASN A 0 550 . -68.362  -19.624 66.522  1.00 40.32 550 A 1 
ATOM 4178 C C   . ASN A 0 550 . -67.867  -18.179 66.342  1.00 40.32 550 A 1 
ATOM 4179 C CB  . ASN A 0 550 . -68.952  -20.157 65.195  1.00 40.32 550 A 1 
ATOM 4180 O O   . ASN A 0 550 . -68.481  -17.406 65.600  1.00 40.32 550 A 1 
ATOM 4181 C CG  . ASN A 0 550 . -69.159  -21.658 65.093  1.00 40.32 550 A 1 
ATOM 4182 N ND2 . ASN A 0 550 . -69.990  -22.080 64.166  1.00 40.32 550 A 1 
ATOM 4183 O OD1 . ASN A 0 550 . -68.569  -22.477 65.780  1.00 40.32 550 A 1 
ATOM 4184 N N   . ASP A 0 551 . -66.757  -17.800 66.973  1.00 46.75 551 A 1 
ATOM 4185 C CA  . ASP A 0 551 . -66.131  -16.499 66.719  1.00 46.75 551 A 1 
ATOM 4186 C C   . ASP A 0 551 . -65.290  -16.539 65.427  1.00 46.75 551 A 1 
ATOM 4187 C CB  . ASP A 0 551 . -65.339  -16.012 67.947  1.00 46.75 551 A 1 
ATOM 4188 O O   . ASP A 0 551 . -64.171  -17.043 65.372  1.00 46.75 551 A 1 
ATOM 4189 C CG  . ASP A 0 551 . -66.195  -15.306 69.016  1.00 46.75 551 A 1 
ATOM 4190 O OD1 . ASP A 0 551 . -67.284  -14.785 68.670  1.00 46.75 551 A 1 
ATOM 4191 O OD2 . ASP A 0 551 . -65.682  -15.137 70.145  1.00 46.75 551 A 1 
ATOM 4192 N N   . ALA A 0 552 . -65.833  -15.979 64.343  1.00 47.42 552 A 1 
ATOM 4193 C CA  . ALA A 0 552 . -65.134  -15.859 63.066  1.00 47.42 552 A 1 
ATOM 4194 C C   . ALA A 0 552 . -64.180  -14.650 63.059  1.00 47.42 552 A 1 
ATOM 4195 C CB  . ALA A 0 552 . -66.175  -15.776 61.940  1.00 47.42 552 A 1 
ATOM 4196 O O   . ALA A 0 552 . -64.615  -13.503 63.182  1.00 47.42 552 A 1 
ATOM 4197 N N   . TRP A 0 553 . -62.883  -14.871 62.823  1.00 56.83 553 A 1 
ATOM 4198 C CA  . TRP A 0 553 . -61.920  -13.787 62.595  1.00 56.83 553 A 1 
ATOM 4199 C C   . TRP A 0 553 . -61.174  -13.937 61.260  1.00 56.83 553 A 1 
ATOM 4200 C CB  . TRP A 0 553 . -61.003  -13.609 63.815  1.00 56.83 553 A 1 
ATOM 4201 O O   . TRP A 0 553 . -60.894  -15.036 60.780  1.00 56.83 553 A 1 
ATOM 4202 C CG  . TRP A 0 553 . -60.127  -14.771 64.164  1.00 56.83 553 A 1 
ATOM 4203 C CD1 . TRP A 0 553 . -60.440  -15.765 65.024  1.00 56.83 553 A 1 
ATOM 4204 C CD2 . TRP A 0 553 . -58.841  -15.140 63.593  1.00 56.83 553 A 1 
ATOM 4205 C CE2 . TRP A 0 553 . -58.415  -16.372 64.177  1.00 56.83 553 A 1 
ATOM 4206 C CE3 . TRP A 0 553 . -58.064  -14.617 62.541  1.00 56.83 553 A 1 
ATOM 4207 N NE1 . TRP A 0 553 . -59.421  -16.693 65.066  1.00 56.83 553 A 1 
ATOM 4208 C CH2 . TRP A 0 553 . -56.574  -16.559 62.629  1.00 56.83 553 A 1 
ATOM 4209 C CZ2 . TRP A 0 553 . -57.254  -17.040 63.757  1.00 56.83 553 A 1 
ATOM 4210 C CZ3 . TRP A 0 553 . -57.010  -15.375 62.012  1.00 56.83 553 A 1 
ATOM 4211 N N   . ALA A 0 554 . -60.846  -12.798 60.641  1.00 53.21 554 A 1 
ATOM 4212 C CA  . ALA A 0 554 . -60.178  -12.717 59.342  1.00 53.21 554 A 1 
ATOM 4213 C C   . ALA A 0 554 . -58.755  -12.157 59.494  1.00 53.21 554 A 1 
ATOM 4214 C CB  . ALA A 0 554 . -61.040  -11.862 58.400  1.00 53.21 554 A 1 
ATOM 4215 O O   . ALA A 0 554 . -58.571  -11.060 60.024  1.00 53.21 554 A 1 
ATOM 4216 N N   . LYS A 0 555 . -57.741  -12.879 58.994  1.00 56.73 555 A 1 
ATOM 4217 C CA  . LYS A 0 555 . -56.374  -12.349 58.832  1.00 56.73 555 A 1 
ATOM 4218 C C   . LYS A 0 555 . -56.181  -11.884 57.392  1.00 56.73 555 A 1 
ATOM 4219 C CB  . LYS A 0 555 . -55.303  -13.374 59.257  1.00 56.73 555 A 1 
ATOM 4220 O O   . LYS A 0 555 . -56.381  -12.645 56.448  1.00 56.73 555 A 1 
ATOM 4221 C CG  . LYS A 0 555 . -54.925  -13.224 60.744  1.00 56.73 555 A 1 
ATOM 4222 C CD  . LYS A 0 555 . -54.077  -14.405 61.265  1.00 56.73 555 A 1 
ATOM 4223 C CE  . LYS A 0 555 . -54.083  -14.424 62.805  1.00 56.73 555 A 1 
ATOM 4224 N NZ  . LYS A 0 555 . -53.639  -15.724 63.369  1.00 56.73 555 A 1 
ATOM 4225 N N   . GLN A 0 556 . -55.786  -10.625 57.241  1.00 60.54 556 A 1 
ATOM 4226 C CA  . GLN A 0 556 . -55.365  -10.045 55.970  1.00 60.54 556 A 1 
ATOM 4227 C C   . GLN A 0 556 . -53.842  -10.157 55.893  1.00 60.54 556 A 1 
ATOM 4228 C CB  . GLN A 0 556 . -55.835  -8.584  55.889  1.00 60.54 556 A 1 
ATOM 4229 O O   . GLN A 0 556 . -53.150  -9.605  56.749  1.00 60.54 556 A 1 
ATOM 4230 C CG  . GLN A 0 556 . -57.369  -8.456  55.884  1.00 60.54 556 A 1 
ATOM 4231 C CD  . GLN A 0 556 . -57.855  -7.019  56.050  1.00 60.54 556 A 1 
ATOM 4232 N NE2 . GLN A 0 556 . -59.152  -6.798  56.082  1.00 60.54 556 A 1 
ATOM 4233 O OE1 . GLN A 0 556 . -57.102  -6.066  56.153  1.00 60.54 556 A 1 
ATOM 4234 N N   . ALA A 0 557 . -53.330  -10.891 54.907  1.00 58.95 557 A 1 
ATOM 4235 C CA  . ALA A 0 557 . -51.906  -10.938 54.604  1.00 58.95 557 A 1 
ATOM 4236 C C   . ALA A 0 557 . -51.656  -10.178 53.295  1.00 58.95 557 A 1 
ATOM 4237 C CB  . ALA A 0 557 . -51.445  -12.399 54.555  1.00 58.95 557 A 1 
ATOM 4238 O O   . ALA A 0 557 . -52.265  -10.492 52.270  1.00 58.95 557 A 1 
ATOM 4239 N N   . TYR A 0 558 . -50.779  -9.177  53.362  1.00 67.84 558 A 1 
ATOM 4240 C CA  . TYR A 0 558 . -50.260  -8.440  52.213  1.00 67.84 558 A 1 
ATOM 4241 C C   . TYR A 0 558 . -48.773  -8.768  52.089  1.00 67.84 558 A 1 
ATOM 4242 C CB  . TYR A 0 558 . -50.492  -6.930  52.395  1.00 67.84 558 A 1 
ATOM 4243 O O   . TYR A 0 558 . -48.032  -8.586  53.059  1.00 67.84 558 A 1 
ATOM 4244 C CG  . TYR A 0 558 . -51.954  -6.521  52.463  1.00 67.84 558 A 1 
ATOM 4245 C CD1 . TYR A 0 558 . -52.688  -6.343  51.274  1.00 67.84 558 A 1 
ATOM 4246 C CD2 . TYR A 0 558 . -52.580  -6.329  53.711  1.00 67.84 558 A 1 
ATOM 4247 C CE1 . TYR A 0 558 . -54.047  -5.977  51.332  1.00 67.84 558 A 1 
ATOM 4248 C CE2 . TYR A 0 558 . -53.938  -5.961  53.773  1.00 67.84 558 A 1 
ATOM 4249 O OH  . TYR A 0 558 . -55.987  -5.446  52.653  1.00 67.84 558 A 1 
ATOM 4250 C CZ  . TYR A 0 558 . -54.674  -5.787  52.582  1.00 67.84 558 A 1 
ATOM 4251 N N   . GLY A 0 559 . -48.367  -9.286  50.932  1.00 69.12 559 A 1 
ATOM 4252 C CA  . GLY A 0 559 . -46.972  -9.521  50.572  1.00 69.12 559 A 1 
ATOM 4253 C C   . GLY A 0 559 . -46.544  -8.565  49.463  1.00 69.12 559 A 1 
ATOM 4254 O O   . GLY A 0 559 . -47.353  -8.198  48.612  1.00 69.12 559 A 1 
ATOM 4255 N N   . GLN A 0 560 . -45.288  -8.139  49.524  1.00 72.50 560 A 1 
ATOM 4256 C CA  . GLN A 0 560 . -44.579  -7.466  48.445  1.00 72.50 560 A 1 
ATOM 4257 C C   . GLN A 0 560 . -43.273  -8.235  48.302  1.00 72.50 560 A 1 
ATOM 4258 C CB  . GLN A 0 560 . -44.345  -5.986  48.815  1.00 72.50 560 A 1 
ATOM 4259 O O   . GLN A 0 560 . -42.507  -8.282  49.275  1.00 72.50 560 A 1 
ATOM 4260 C CG  . GLN A 0 560 . -43.520  -5.251  47.747  1.00 72.50 560 A 1 
ATOM 4261 C CD  . GLN A 0 560 . -43.214  -3.790  48.070  1.00 72.50 560 A 1 
ATOM 4262 N NE2 . GLN A 0 560 . -42.642  -3.078  47.125  1.00 72.50 560 A 1 
ATOM 4263 O OE1 . GLN A 0 560 . -43.468  -3.250  49.142  1.00 72.50 560 A 1 
ATOM 4264 N N   . ASP A 0 561 . -43.046  -8.862  47.157  1.00 73.02 561 A 1 
ATOM 4265 C CA  . ASP A 0 561 . -41.702  -9.229  46.762  1.00 73.02 561 A 1 
ATOM 4266 C C   . ASP A 0 561 . -41.141  -8.169  45.804  1.00 73.02 561 A 1 
ATOM 4267 C CB  . ASP A 0 561 . -41.585  -10.718 46.402  1.00 73.02 561 A 1 
ATOM 4268 O O   . ASP A 0 561 . -41.832  -7.285  45.294  1.00 73.02 561 A 1 
ATOM 4269 C CG  . ASP A 0 561 . -41.974  -11.143 44.991  1.00 73.02 561 A 1 
ATOM 4270 O OD1 . ASP A 0 561 . -41.765  -10.317 44.087  1.00 73.02 561 A 1 
ATOM 4271 O OD2 . ASP A 0 561 . -42.261  -12.360 44.879  1.00 73.02 561 A 1 
ATOM 4272 N N   . THR A 0 562 . -39.822  -8.054  45.817  1.00 77.32 562 A 1 
ATOM 4273 C CA  . THR A 0 562 . -39.118  -7.073  45.002  1.00 77.32 562 A 1 
ATOM 4274 C C   . THR A 0 562 . -37.763  -7.663  44.710  1.00 77.32 562 A 1 
ATOM 4275 C CB  . THR A 0 562 . -38.985  -5.700  45.682  1.00 77.32 562 A 1 
ATOM 4276 O O   . THR A 0 562 . -36.931  -7.793  45.619  1.00 77.32 562 A 1 
ATOM 4277 C CG2 . THR A 0 562 . -38.291  -4.691  44.766  1.00 77.32 562 A 1 
ATOM 4278 O OG1 . THR A 0 562 . -40.253  -5.185  46.039  1.00 77.32 562 A 1 
ATOM 4279 N N   . ASP A 0 563 . -37.544  -8.042  43.459  1.00 77.02 563 A 1 
ATOM 4280 C CA  . ASP A 0 563 . -36.247  -8.493  42.993  1.00 77.02 563 A 1 
ATOM 4281 C C   . ASP A 0 563 . -35.797  -7.688  41.767  1.00 77.02 563 A 1 
ATOM 4282 C CB  . ASP A 0 563 . -36.155  -10.038 42.984  1.00 77.02 563 A 1 
ATOM 4283 O O   . ASP A 0 563 . -36.581  -7.112  41.015  1.00 77.02 563 A 1 
ATOM 4284 C CG  . ASP A 0 563 . -36.290  -10.818 41.672  1.00 77.02 563 A 1 
ATOM 4285 O OD1 . ASP A 0 563 . -36.107  -10.234 40.589  1.00 77.02 563 A 1 
ATOM 4286 O OD2 . ASP A 0 563 . -36.183  -12.069 41.757  1.00 77.02 563 A 1 
ATOM 4287 N N   . SER A 0 564 . -34.487  -7.481  41.664  1.00 80.69 564 A 1 
ATOM 4288 C CA  . SER A 0 564 . -33.891  -6.750  40.550  1.00 80.69 564 A 1 
ATOM 4289 C C   . SER A 0 564 . -32.646  -7.495  40.126  1.00 80.69 564 A 1 
ATOM 4290 C CB  . SER A 0 564 . -33.583  -5.291  40.895  1.00 80.69 564 A 1 
ATOM 4291 O O   . SER A 0 564 . -31.744  -7.746  40.937  1.00 80.69 564 A 1 
ATOM 4292 O OG  . SER A 0 564 . -34.735  -4.656  41.417  1.00 80.69 564 A 1 
ATOM 4293 N N   . ARG A 0 565 . -32.619  -7.898  38.861  1.00 80.26 565 A 1 
ATOM 4294 C CA  . ARG A 0 565 . -31.535  -8.674  38.272  1.00 80.26 565 A 1 
ATOM 4295 C C   . ARG A 0 565 . -31.073  -7.946  37.029  1.00 80.26 565 A 1 
ATOM 4296 C CB  . ARG A 0 565 . -31.996  -10.099 37.951  1.00 80.26 565 A 1 
ATOM 4297 O O   . ARG A 0 565 . -31.852  -7.714  36.117  1.00 80.26 565 A 1 
ATOM 4298 C CG  . ARG A 0 565 . -32.509  -10.831 39.199  1.00 80.26 565 A 1 
ATOM 4299 C CD  . ARG A 0 565 . -32.924  -12.253 38.831  1.00 80.26 565 A 1 
ATOM 4300 N NE  . ARG A 0 565 . -33.775  -12.838 39.878  1.00 80.26 565 A 1 
ATOM 4301 N NH1 . ARG A 0 565 . -34.157  -14.849 38.846  1.00 80.26 565 A 1 
ATOM 4302 N NH2 . ARG A 0 565 . -35.170  -14.365 40.778  1.00 80.26 565 A 1 
ATOM 4303 C CZ  . ARG A 0 565 . -34.350  -14.019 39.836  1.00 80.26 565 A 1 
ATOM 4304 N N   . TRP A 0 566 . -29.786  -7.639  37.016  1.00 88.45 566 A 1 
ATOM 4305 C CA  . TRP A 0 566 . -29.139  -6.925  35.934  1.00 88.45 566 A 1 
ATOM 4306 C C   . TRP A 0 566 . -27.905  -7.692  35.477  1.00 88.45 566 A 1 
ATOM 4307 C CB  . TRP A 0 566 . -28.800  -5.518  36.412  1.00 88.45 566 A 1 
ATOM 4308 O O   . TRP A 0 566 . -27.164  -8.240  36.304  1.00 88.45 566 A 1 
ATOM 4309 C CG  . TRP A 0 566 . -27.977  -4.736  35.452  1.00 88.45 566 A 1 
ATOM 4310 C CD1 . TRP A 0 566 . -28.455  -4.031  34.405  1.00 88.45 566 A 1 
ATOM 4311 C CD2 . TRP A 0 566 . -26.530  -4.593  35.415  1.00 88.45 566 A 1 
ATOM 4312 C CE2 . TRP A 0 566 . -26.216  -3.661  34.390  1.00 88.45 566 A 1 
ATOM 4313 C CE3 . TRP A 0 566 . -25.456  -5.123  36.164  1.00 88.45 566 A 1 
ATOM 4314 N NE1 . TRP A 0 566 . -27.412  -3.404  33.758  1.00 88.45 566 A 1 
ATOM 4315 C CH2 . TRP A 0 566 . -23.871  -3.691  34.990  1.00 88.45 566 A 1 
ATOM 4316 C CZ2 . TRP A 0 566 . -24.925  -3.162  34.223  1.00 88.45 566 A 1 
ATOM 4317 C CZ3 . TRP A 0 566 . -24.133  -4.697  35.936  1.00 88.45 566 A 1 
ATOM 4318 N N   . GLY A 0 567 . -27.686  -7.728  34.166  1.00 84.04 567 A 1 
ATOM 4319 C CA  . GLY A 0 567 . -26.605  -8.480  33.547  1.00 84.04 567 A 1 
ATOM 4320 C C   . GLY A 0 567 . -25.909  -7.710  32.432  1.00 84.04 567 A 1 
ATOM 4321 O O   . GLY A 0 567 . -26.537  -6.964  31.688  1.00 84.04 567 A 1 
ATOM 4322 N N   . LYS A 0 568 . -24.596  -7.941  32.327  1.00 85.62 568 A 1 
ATOM 4323 C CA  . LYS A 0 568 . -23.755  -7.592  31.177  1.00 85.62 568 A 1 
ATOM 4324 C C   . LYS A 0 568 . -23.028  -8.834  30.702  1.00 85.62 568 A 1 
ATOM 4325 C CB  . LYS A 0 568 . -22.711  -6.532  31.549  1.00 85.62 568 A 1 
ATOM 4326 O O   . LYS A 0 568 . -22.330  -9.455  31.509  1.00 85.62 568 A 1 
ATOM 4327 C CG  . LYS A 0 568 . -23.359  -5.165  31.606  1.00 85.62 568 A 1 
ATOM 4328 C CD  . LYS A 0 568 . -22.336  -4.070  31.928  1.00 85.62 568 A 1 
ATOM 4329 C CE  . LYS A 0 568 . -23.149  -2.838  31.603  1.00 85.62 568 A 1 
ATOM 4330 N NZ  . LYS A 0 568 . -22.744  -1.550  32.186  1.00 85.62 568 A 1 
ATOM 4331 N N   . SER A 0 569 . -23.125  -9.149  29.421  1.00 80.96 569 A 1 
ATOM 4332 C CA  . SER A 0 569 . -22.337  -10.212 28.795  1.00 80.96 569 A 1 
ATOM 4333 C C   . SER A 0 569 . -21.668  -9.725  27.518  1.00 80.96 569 A 1 
ATOM 4334 C CB  . SER A 0 569 . -23.158  -11.487 28.559  1.00 80.96 569 A 1 
ATOM 4335 O O   . SER A 0 569 . -22.209  -8.904  26.787  1.00 80.96 569 A 1 
ATOM 4336 O OG  . SER A 0 569 . -24.467  -11.218 28.111  1.00 80.96 569 A 1 
ATOM 4337 N N   . TYR A 0 570 . -20.460  -10.238 27.302  1.00 78.11 570 A 1 
ATOM 4338 C CA  . TYR A 0 570 . -19.715  -10.158 26.054  1.00 78.11 570 A 1 
ATOM 4339 C C   . TYR A 0 570 . -19.420  -11.599 25.661  1.00 78.11 570 A 1 
ATOM 4340 C CB  . TYR A 0 570 . -18.386  -9.413  26.262  1.00 78.11 570 A 1 
ATOM 4341 O O   . TYR A 0 570 . -18.829  -12.319 26.474  1.00 78.11 570 A 1 
ATOM 4342 C CG  . TYR A 0 570 . -18.498  -7.948  26.622  1.00 78.11 570 A 1 
ATOM 4343 C CD1 . TYR A 0 570 . -18.479  -6.981  25.601  1.00 78.11 570 A 1 
ATOM 4344 C CD2 . TYR A 0 570 . -18.602  -7.553  27.971  1.00 78.11 570 A 1 
ATOM 4345 C CE1 . TYR A 0 570 . -18.569  -5.615  25.923  1.00 78.11 570 A 1 
ATOM 4346 C CE2 . TYR A 0 570 . -18.689  -6.186  28.300  1.00 78.11 570 A 1 
ATOM 4347 O OH  . TYR A 0 570 . -18.829  -3.903  27.583  1.00 78.11 570 A 1 
ATOM 4348 C CZ  . TYR A 0 570 . -18.681  -5.218  27.274  1.00 78.11 570 A 1 
ATOM 4349 N N   . ASP A 0 571 . -19.808  -12.018 24.463  1.00 75.31 571 A 1 
ATOM 4350 C CA  . ASP A 0 571 . -19.577  -13.403 24.048  1.00 75.31 571 A 1 
ATOM 4351 C C   . ASP A 0 571 . -18.117  -13.636 23.645  1.00 75.31 571 A 1 
ATOM 4352 C CB  . ASP A 0 571 . -20.575  -13.790 22.950  1.00 75.31 571 A 1 
ATOM 4353 O O   . ASP A 0 571 . -17.476  -14.580 24.117  1.00 75.31 571 A 1 
ATOM 4354 C CG  . ASP A 0 571 . -21.988  -14.007 23.508  1.00 75.31 571 A 1 
ATOM 4355 O OD1 . ASP A 0 571 . -22.117  -14.309 24.719  1.00 75.31 571 A 1 
ATOM 4356 O OD2 . ASP A 0 571 . -22.939  -13.927 22.706  1.00 75.31 571 A 1 
ATOM 4357 N N   . SER A 0 572 . -17.545  -12.730 22.847  1.00 83.01 572 A 1 
ATOM 4358 C CA  . SER A 0 572 . -16.151  -12.817 22.414  1.00 83.01 572 A 1 
ATOM 4359 C C   . SER A 0 572 . -15.622  -11.472 21.924  1.00 83.01 572 A 1 
ATOM 4360 C CB  . SER A 0 572 . -16.041  -13.839 21.284  1.00 83.01 572 A 1 
ATOM 4361 O O   . SER A 0 572 . -16.338  -10.682 21.313  1.00 83.01 572 A 1 
ATOM 4362 O OG  . SER A 0 572 . -14.689  -14.114 20.966  1.00 83.01 572 A 1 
ATOM 4363 N N   . VAL A 0 573 . -14.337  -11.222 22.171  1.00 85.86 573 A 1 
ATOM 4364 C CA  . VAL A 0 573 . -13.587  -10.117 21.568  1.00 85.86 573 A 1 
ATOM 4365 C C   . VAL A 0 573 . -12.306  -10.701 21.002  1.00 85.86 573 A 1 
ATOM 4366 C CB  . VAL A 0 573 . -13.288  -8.988  22.574  1.00 85.86 573 A 1 
ATOM 4367 O O   . VAL A 0 573 . -11.514  -11.291 21.740  1.00 85.86 573 A 1 
ATOM 4368 C CG1 . VAL A 0 573 . -12.450  -7.871  21.934  1.00 85.86 573 A 1 
ATOM 4369 C CG2 . VAL A 0 573 . -14.578  -8.354  23.110  1.00 85.86 573 A 1 
ATOM 4370 N N   . ASP A 0 574 . -12.093  -10.515 19.706  1.00 89.48 574 A 1 
ATOM 4371 C CA  . ASP A 0 574 . -10.901  -10.973 19.009  1.00 89.48 574 A 1 
ATOM 4372 C C   . ASP A 0 574 . -10.168  -9.802  18.354  1.00 89.48 574 A 1 
ATOM 4373 C CB  . ASP A 0 574 . -11.250  -12.085 18.014  1.00 89.48 574 A 1 
ATOM 4374 O O   . ASP A 0 574 . -10.761  -8.858  17.826  1.00 89.48 574 A 1 
ATOM 4375 C CG  . ASP A 0 574 . -9.995   -12.724 17.413  1.00 89.48 574 A 1 
ATOM 4376 O OD1 . ASP A 0 574 . -8.989   -12.898 18.135  1.00 89.48 574 A 1 
ATOM 4377 O OD2 . ASP A 0 574 . -10.018  -13.043 16.203  1.00 89.48 574 A 1 
ATOM 4378 N N   . ALA A 0 575 . -8.843   -9.868  18.409  1.00 90.21 575 A 1 
ATOM 4379 C CA  . ALA A 0 575 . -7.968   -8.866  17.834  1.00 90.21 575 A 1 
ATOM 4380 C C   . ALA A 0 575 . -6.831   -9.563  17.095  1.00 90.21 575 A 1 
ATOM 4381 C CB  . ALA A 0 575 . -7.472   -7.915  18.928  1.00 90.21 575 A 1 
ATOM 4382 O O   . ALA A 0 575 . -6.013   -10.269 17.689  1.00 90.21 575 A 1 
ATOM 4383 N N   . LYS A 0 576 . -6.761   -9.329  15.786  1.00 94.15 576 A 1 
ATOM 4384 C CA  . LYS A 0 576 . -5.748   -9.908  14.903  1.00 94.15 576 A 1 
ATOM 4385 C C   . LYS A 0 576 . -4.903   -8.797  14.295  1.00 94.15 576 A 1 
ATOM 4386 C CB  . LYS A 0 576 . -6.427   -10.773 13.834  1.00 94.15 576 A 1 
ATOM 4387 O O   . LYS A 0 576 . -5.436   -7.777  13.863  1.00 94.15 576 A 1 
ATOM 4388 C CG  . LYS A 0 576 . -7.125   -12.017 14.412  1.00 94.15 576 A 1 
ATOM 4389 C CD  . LYS A 0 576 . -7.970   -12.688 13.321  1.00 94.15 576 A 1 
ATOM 4390 C CE  . LYS A 0 576 . -8.559   -14.025 13.787  1.00 94.15 576 A 1 
ATOM 4391 N NZ  . LYS A 0 576 . -10.038  -14.003 13.769  1.00 94.15 576 A 1 
ATOM 4392 N N   . SER A 0 577 . -3.593   -9.016  14.245  1.00 95.19 577 A 1 
ATOM 4393 C CA  . SER A 0 577 . -2.627   -8.142  13.577  1.00 95.19 577 A 1 
ATOM 4394 C C   . SER A 0 577 . -1.734   -8.996  12.692  1.00 95.19 577 A 1 
ATOM 4395 C CB  . SER A 0 577 . -1.785   -7.363  14.593  1.00 95.19 577 A 1 
ATOM 4396 O O   . SER A 0 577 . -1.244   -10.037 13.135  1.00 95.19 577 A 1 
ATOM 4397 O OG  . SER A 0 577 . -1.145   -6.242  14.008  1.00 95.19 577 A 1 
ATOM 4398 N N   . TYR A 0 578 . -1.533   -8.558  11.458  1.00 94.68 578 A 1 
ATOM 4399 C CA  . TYR A 0 578 . -0.659   -9.199  10.489  1.00 94.68 578 A 1 
ATOM 4400 C C   . TYR A 0 578 . 0.274    -8.146  9.925   1.00 94.68 578 A 1 
ATOM 4401 C CB  . TYR A 0 578 . -1.478   -9.840  9.362   1.00 94.68 578 A 1 
ATOM 4402 O O   . TYR A 0 578 . -0.199   -7.163  9.365   1.00 94.68 578 A 1 
ATOM 4403 C CG  . TYR A 0 578 . -2.490   -10.859 9.835   1.00 94.68 578 A 1 
ATOM 4404 C CD1 . TYR A 0 578 . -2.084   -12.184 10.072  1.00 94.68 578 A 1 
ATOM 4405 C CD2 . TYR A 0 578 . -3.827   -10.474 10.057  1.00 94.68 578 A 1 
ATOM 4406 C CE1 . TYR A 0 578 . -3.015   -13.134 10.528  1.00 94.68 578 A 1 
ATOM 4407 C CE2 . TYR A 0 578 . -4.765   -11.424 10.502  1.00 94.68 578 A 1 
ATOM 4408 O OH  . TYR A 0 578 . -5.253   -13.674 11.181  1.00 94.68 578 A 1 
ATOM 4409 C CZ  . TYR A 0 578 . -4.357   -12.753 10.741  1.00 94.68 578 A 1 
ATOM 4410 N N   . ASP A 0 579 . 1.571    -8.387  10.050  1.00 94.48 579 A 1 
ATOM 4411 C CA  . ASP A 0 579 . 2.608    -7.529  9.497   1.00 94.48 579 A 1 
ATOM 4412 C C   . ASP A 0 579 . 3.430    -8.358  8.506   1.00 94.48 579 A 1 
ATOM 4413 C CB  . ASP A 0 579 . 3.474    -6.940  10.624  1.00 94.48 579 A 1 
ATOM 4414 O O   . ASP A 0 579 . 3.813    -9.498  8.792   1.00 94.48 579 A 1 
ATOM 4415 C CG  . ASP A 0 579 . 2.677    -6.152  11.679  1.00 94.48 579 A 1 
ATOM 4416 O OD1 . ASP A 0 579 . 1.859    -5.280  11.312  1.00 94.48 579 A 1 
ATOM 4417 O OD2 . ASP A 0 579 . 2.878    -6.412  12.887  1.00 94.48 579 A 1 
ATOM 4418 N N   . ASN A 0 580 . 3.683    -7.799  7.328   1.00 93.94 580 A 1 
ATOM 4419 C CA  . ASN A 0 580 . 4.579    -8.367  6.334   1.00 93.94 580 A 1 
ATOM 4420 C C   . ASN A 0 580 . 5.460    -7.257  5.770   1.00 93.94 580 A 1 
ATOM 4421 C CB  . ASN A 0 580 . 3.764    -9.065  5.238   1.00 93.94 580 A 1 
ATOM 4422 O O   . ASN A 0 580 . 4.950    -6.268  5.255   1.00 93.94 580 A 1 
ATOM 4423 C CG  . ASN A 0 580 . 4.664    -9.624  4.149   1.00 93.94 580 A 1 
ATOM 4424 N ND2 . ASN A 0 580 . 4.471    -9.210  2.919   1.00 93.94 580 A 1 
ATOM 4425 O OD1 . ASN A 0 580 . 5.560    -10.422 4.390   1.00 93.94 580 A 1 
ATOM 4426 N N   . GLU A 0 581 . 6.770    -7.457  5.836   1.00 96.88 581 A 1 
ATOM 4427 C CA  . GLU A 0 581 . 7.770    -6.534  5.309   1.00 96.88 581 A 1 
ATOM 4428 C C   . GLU A 0 581 . 8.720    -7.309  4.401   1.00 96.88 581 A 1 
ATOM 4429 C CB  . GLU A 0 581 . 8.543    -5.861  6.450   1.00 96.88 581 A 1 
ATOM 4430 O O   . GLU A 0 581 . 9.269    -8.343  4.794   1.00 96.88 581 A 1 
ATOM 4431 C CG  . GLU A 0 581 . 7.697    -4.824  7.206   1.00 96.88 581 A 1 
ATOM 4432 C CD  . GLU A 0 581 . 8.463    -4.170  8.368   1.00 96.88 581 A 1 
ATOM 4433 O OE1 . GLU A 0 581 . 7.796    -3.689  9.311   1.00 96.88 581 A 1 
ATOM 4434 O OE2 . GLU A 0 581 . 9.717    -4.157  8.327   1.00 96.88 581 A 1 
ATOM 4435 N N   . GLN A 0 582 . 8.899    -6.824  3.177   1.00 96.24 582 A 1 
ATOM 4436 C CA  . GLN A 0 582 . 9.761    -7.425  2.171   1.00 96.24 582 A 1 
ATOM 4437 C C   . GLN A 0 582 . 10.668   -6.354  1.576   1.00 96.24 582 A 1 
ATOM 4438 C CB  . GLN A 0 582 . 8.926    -8.119  1.081   1.00 96.24 582 A 1 
ATOM 4439 O O   . GLN A 0 582 . 10.232   -5.260  1.227   1.00 96.24 582 A 1 
ATOM 4440 C CG  . GLN A 0 582 . 8.022    -9.243  1.617   1.00 96.24 582 A 1 
ATOM 4441 C CD  . GLN A 0 582 . 8.783    -10.392 2.276   1.00 96.24 582 A 1 
ATOM 4442 N NE2 . GLN A 0 582 . 8.217    -11.023 3.282   1.00 96.24 582 A 1 
ATOM 4443 O OE1 . GLN A 0 582 . 9.876    -10.776 1.884   1.00 96.24 582 A 1 
ATOM 4444 N N   . TYR A 0 583 . 11.946   -6.692  1.442   1.00 97.89 583 A 1 
ATOM 4445 C CA  . TYR A 0 583 . 12.927   -5.875  0.745   1.00 97.89 583 A 1 
ATOM 4446 C C   . TYR A 0 583 . 13.666   -6.753  -0.253  1.00 97.89 583 A 1 
ATOM 4447 C CB  . TYR A 0 583 . 13.890   -5.224  1.741   1.00 97.89 583 A 1 
ATOM 4448 O O   . TYR A 0 583 . 14.201   -7.804  0.108   1.00 97.89 583 A 1 
ATOM 4449 C CG  . TYR A 0 583 . 15.011   -4.451  1.071   1.00 97.89 583 A 1 
ATOM 4450 C CD1 . TYR A 0 583 . 16.283   -5.038  0.919   1.00 97.89 583 A 1 
ATOM 4451 C CD2 . TYR A 0 583 . 14.770   -3.157  0.570   1.00 97.89 583 A 1 
ATOM 4452 C CE1 . TYR A 0 583 . 17.323   -4.313  0.303   1.00 97.89 583 A 1 
ATOM 4453 C CE2 . TYR A 0 583 . 15.806   -2.433  -0.051  1.00 97.89 583 A 1 
ATOM 4454 O OH  . TYR A 0 583 . 18.104   -2.304  -0.738  1.00 97.89 583 A 1 
ATOM 4455 C CZ  . TYR A 0 583 . 17.088   -3.005  -0.171  1.00 97.89 583 A 1 
ATOM 4456 N N   . ALA A 0 584 . 13.714   -6.308  -1.502  1.00 97.35 584 A 1 
ATOM 4457 C CA  . ALA A 0 584 . 14.451   -6.983  -2.552  1.00 97.35 584 A 1 
ATOM 4458 C C   . ALA A 0 584 . 15.289   -5.970  -3.324  1.00 97.35 584 A 1 
ATOM 4459 C CB  . ALA A 0 584 . 13.482   -7.763  -3.445  1.00 97.35 584 A 1 
ATOM 4460 O O   . ALA A 0 584 . 14.795   -4.932  -3.763  1.00 97.35 584 A 1 
ATOM 4461 N N   . ARG A 0 585 . 16.566   -6.305  -3.510  1.00 97.85 585 A 1 
ATOM 4462 C CA  . ARG A 0 585 . 17.500   -5.536  -4.324  1.00 97.85 585 A 1 
ATOM 4463 C C   . ARG A 0 585 . 18.288   -6.480  -5.211  1.00 97.85 585 A 1 
ATOM 4464 C CB  . ARG A 0 585 . 18.388   -4.675  -3.419  1.00 97.85 585 A 1 
ATOM 4465 O O   . ARG A 0 585 . 18.976   -7.368  -4.710  1.00 97.85 585 A 1 
ATOM 4466 C CG  . ARG A 0 585 . 19.330   -3.772  -4.229  1.00 97.85 585 A 1 
ATOM 4467 C CD  . ARG A 0 585 . 20.049   -2.797  -3.292  1.00 97.85 585 A 1 
ATOM 4468 N NE  . ARG A 0 585 . 20.918   -1.862  -4.026  1.00 97.85 585 A 1 
ATOM 4469 N NH1 . ARG A 0 585 . 22.959   -2.820  -3.583  1.00 97.85 585 A 1 
ATOM 4470 N NH2 . ARG A 0 585 . 22.849   -0.961  -4.813  1.00 97.85 585 A 1 
ATOM 4471 C CZ  . ARG A 0 585 . 22.233   -1.886  -4.132  1.00 97.85 585 A 1 
ATOM 4472 N N   . ASN A 0 586 . 18.197   -6.257  -6.512  1.00 97.79 586 A 1 
ATOM 4473 C CA  . ASN A 0 586 . 18.992   -6.930  -7.522  1.00 97.79 586 A 1 
ATOM 4474 C C   . ASN A 0 586 . 19.923   -5.913  -8.184  1.00 97.79 586 A 1 
ATOM 4475 C CB  . ASN A 0 586 . 18.060   -7.615  -8.528  1.00 97.79 586 A 1 
ATOM 4476 O O   . ASN A 0 586 . 19.512   -4.788  -8.470  1.00 97.79 586 A 1 
ATOM 4477 C CG  . ASN A 0 586 . 18.844   -8.477  -9.497  1.00 97.79 586 A 1 
ATOM 4478 N ND2 . ASN A 0 586 . 18.510   -8.450  -10.765 1.00 97.79 586 A 1 
ATOM 4479 O OD1 . ASN A 0 586 . 19.768   -9.174  -9.112  1.00 97.79 586 A 1 
ATOM 4480 N N   . VAL A 0 587 . 21.174   -6.308  -8.396  1.00 97.54 587 A 1 
ATOM 4481 C CA  . VAL A 0 587 . 22.181   -5.500  -9.086  1.00 97.54 587 A 1 
ATOM 4482 C C   . VAL A 0 587 . 22.854   -6.396  -10.107 1.00 97.54 587 A 1 
ATOM 4483 C CB  . VAL A 0 587 . 23.223   -4.895  -8.126  1.00 97.54 587 A 1 
ATOM 4484 O O   . VAL A 0 587 . 23.384   -7.446  -9.747  1.00 97.54 587 A 1 
ATOM 4485 C CG1 . VAL A 0 587 . 24.242   -4.029  -8.881  1.00 97.54 587 A 1 
ATOM 4486 C CG2 . VAL A 0 587 . 22.564   -4.019  -7.050  1.00 97.54 587 A 1 
ATOM 4487 N N   . GLN A 0 588 . 22.820   -5.968  -11.357 1.00 92.81 588 A 1 
ATOM 4488 C CA  . GLN A 0 588 . 23.531   -6.573  -12.470 1.00 92.81 588 A 1 
ATOM 4489 C C   . GLN A 0 588 . 24.463   -5.507  -13.023 1.00 92.81 588 A 1 
ATOM 4490 C CB  . GLN A 0 588 . 22.538   -7.080  -13.517 1.00 92.81 588 A 1 
ATOM 4491 O O   . GLN A 0 588 . 24.066   -4.349  -13.148 1.00 92.81 588 A 1 
ATOM 4492 C CG  . GLN A 0 588 . 21.668   -8.207  -12.948 1.00 92.81 588 A 1 
ATOM 4493 C CD  . GLN A 0 588 . 20.571   -8.636  -13.908 1.00 92.81 588 A 1 
ATOM 4494 N NE2 . GLN A 0 588 . 20.410   -9.917  -14.142 1.00 92.81 588 A 1 
ATOM 4495 O OE1 . GLN A 0 588 . 19.772   -7.863  -14.401 1.00 92.81 588 A 1 
ATOM 4496 N N   . ALA A 0 589 . 25.712   -5.887  -13.233 1.00 92.30 589 A 1 
ATOM 4497 C CA  . ALA A 0 589 . 26.722   -5.013  -13.785 1.00 92.30 589 A 1 
ATOM 4498 C C   . ALA A 0 589 . 27.626   -5.872  -14.657 1.00 92.30 589 A 1 
ATOM 4499 C CB  . ALA A 0 589 . 27.489   -4.311  -12.659 1.00 92.30 589 A 1 
ATOM 4500 O O   . ALA A 0 589 . 28.241   -6.806  -14.133 1.00 92.30 589 A 1 
ATOM 4501 N N   . ASP A 0 590 . 27.675   -5.547  -15.938 1.00 84.72 590 A 1 
ATOM 4502 C CA  . ASP A 0 590 . 28.415   -6.281  -16.952 1.00 84.72 590 A 1 
ATOM 4503 C C   . ASP A 0 590 . 29.382   -5.299  -17.656 1.00 84.72 590 A 1 
ATOM 4504 C CB  . ASP A 0 590 . 27.423   -7.058  -17.850 1.00 84.72 590 A 1 
ATOM 4505 O O   . ASP A 0 590 . 29.168   -4.087  -17.664 1.00 84.72 590 A 1 
ATOM 4506 C CG  . ASP A 0 590 . 26.605   -8.119  -17.067 1.00 84.72 590 A 1 
ATOM 4507 O OD1 . ASP A 0 590 . 27.216   -8.905  -16.297 1.00 84.72 590 A 1 
ATOM 4508 O OD2 . ASP A 0 590 . 25.356   -8.177  -17.176 1.00 84.72 590 A 1 
ATOM 4509 N N   . ASP A 0 591 . 30.540   -5.794  -18.096 1.00 87.16 591 A 1 
ATOM 4510 C CA  . ASP A 0 591 . 31.578   -5.007  -18.790 1.00 87.16 591 A 1 
ATOM 4511 C C   . ASP A 0 591 . 32.177   -5.919  -19.854 1.00 87.16 591 A 1 
ATOM 4512 C CB  . ASP A 0 591 . 32.645   -4.462  -17.809 1.00 87.16 591 A 1 
ATOM 4513 O O   . ASP A 0 591 . 33.068   -6.732  -19.569 1.00 87.16 591 A 1 
ATOM 4514 C CG  . ASP A 0 591 . 33.711   -3.489  -18.384 1.00 87.16 591 A 1 
ATOM 4515 O OD1 . ASP A 0 591 . 33.834   -3.216  -19.596 1.00 87.16 591 A 1 
ATOM 4516 O OD2 . ASP A 0 591 . 34.468   -2.902  -17.566 1.00 87.16 591 A 1 
ATOM 4517 N N   . ASP A 0 592 . 31.620   -5.833  -21.054 1.00 84.88 592 A 1 
ATOM 4518 C CA  . ASP A 0 592 . 32.027   -6.638  -22.189 1.00 84.88 592 A 1 
ATOM 4519 C C   . ASP A 0 592 . 33.013   -5.850  -23.051 1.00 84.88 592 A 1 
ATOM 4520 C CB  . ASP A 0 592 . 30.801   -7.157  -22.959 1.00 84.88 592 A 1 
ATOM 4521 O O   . ASP A 0 592 . 32.827   -4.679  -23.363 1.00 84.88 592 A 1 
ATOM 4522 C CG  . ASP A 0 592 . 30.105   -8.339  -22.260 1.00 84.88 592 A 1 
ATOM 4523 O OD1 . ASP A 0 592 . 30.819   -9.153  -21.619 1.00 84.88 592 A 1 
ATOM 4524 O OD2 . ASP A 0 592 . 28.897   -8.550  -22.487 1.00 84.88 592 A 1 
ATOM 4525 N N   . GLN A 0 593 . 34.108   -6.505  -23.437 1.00 79.62 593 A 1 
ATOM 4526 C CA  . GLN A 0 593 . 35.132   -5.933  -24.308 1.00 79.62 593 A 1 
ATOM 4527 C C   . GLN A 0 593 . 35.378   -6.863  -25.484 1.00 79.62 593 A 1 
ATOM 4528 C CB  . GLN A 0 593 . 36.439   -5.684  -23.543 1.00 79.62 593 A 1 
ATOM 4529 O O   . GLN A 0 593 . 35.589   -8.068  -25.304 1.00 79.62 593 A 1 
ATOM 4530 C CG  . GLN A 0 593 . 36.289   -4.560  -22.515 1.00 79.62 593 A 1 
ATOM 4531 C CD  . GLN A 0 593 . 37.610   -4.164  -21.863 1.00 79.62 593 A 1 
ATOM 4532 N NE2 . GLN A 0 593 . 37.710   -2.937  -21.402 1.00 79.62 593 A 1 
ATOM 4533 O OE1 . GLN A 0 593 . 38.575   -4.912  -21.745 1.00 79.62 593 A 1 
ATOM 4534 N N   . TRP A 0 594 . 35.411   -6.299  -26.687 1.00 72.49 594 A 1 
ATOM 4535 C CA  . TRP A 0 594 . 35.638   -7.060  -27.907 1.00 72.49 594 A 1 
ATOM 4536 C C   . TRP A 0 594 . 36.519   -6.299  -28.899 1.00 72.49 594 A 1 
ATOM 4537 C CB  . TRP A 0 594 . 34.287   -7.481  -28.497 1.00 72.49 594 A 1 
ATOM 4538 O O   . TRP A 0 594 . 36.636   -5.076  -28.858 1.00 72.49 594 A 1 
ATOM 4539 C CG  . TRP A 0 594 . 33.408   -6.362  -28.955 1.00 72.49 594 A 1 
ATOM 4540 C CD1 . TRP A 0 594 . 32.469   -5.726  -28.216 1.00 72.49 594 A 1 
ATOM 4541 C CD2 . TRP A 0 594 . 33.394   -5.717  -30.263 1.00 72.49 594 A 1 
ATOM 4542 C CE2 . TRP A 0 594 . 32.406   -4.688  -30.247 1.00 72.49 594 A 1 
ATOM 4543 C CE3 . TRP A 0 594 . 34.127   -5.897  -31.457 1.00 72.49 594 A 1 
ATOM 4544 N NE1 . TRP A 0 594 . 31.869   -4.742  -28.978 1.00 72.49 594 A 1 
ATOM 4545 C CH2 . TRP A 0 594 . 32.914   -4.071  -32.532 1.00 72.49 594 A 1 
ATOM 4546 C CZ2 . TRP A 0 594 . 32.162   -3.873  -31.361 1.00 72.49 594 A 1 
ATOM 4547 C CZ3 . TRP A 0 594 . 33.891   -5.082  -32.580 1.00 72.49 594 A 1 
ATOM 4548 N N   . ALA A 0 595 . 37.185   -7.057  -29.770 1.00 78.82 595 A 1 
ATOM 4549 C CA  . ALA A 0 595 . 37.990   -6.533  -30.864 1.00 78.82 595 A 1 
ATOM 4550 C C   . ALA A 0 595 . 37.972   -7.511  -32.045 1.00 78.82 595 A 1 
ATOM 4551 C CB  . ALA A 0 595 . 39.419   -6.258  -30.378 1.00 78.82 595 A 1 
ATOM 4552 O O   . ALA A 0 595 . 38.031   -8.731  -31.849 1.00 78.82 595 A 1 
ATOM 4553 N N   . GLU A 0 596 . 37.915   -6.972  -33.256 1.00 68.21 596 A 1 
ATOM 4554 C CA  . GLU A 0 596 . 37.947   -7.695  -34.523 1.00 68.21 596 A 1 
ATOM 4555 C C   . GLU A 0 596 . 39.030   -7.099  -35.434 1.00 68.21 596 A 1 
ATOM 4556 C CB  . GLU A 0 596 . 36.564   -7.674  -35.205 1.00 68.21 596 A 1 
ATOM 4557 O O   . GLU A 0 596 . 39.153   -5.886  -35.544 1.00 68.21 596 A 1 
ATOM 4558 C CG  . GLU A 0 596 . 35.478   -8.412  -34.397 1.00 68.21 596 A 1 
ATOM 4559 C CD  . GLU A 0 596 . 34.175   -8.682  -35.179 1.00 68.21 596 A 1 
ATOM 4560 O OE1 . GLU A 0 596 . 33.360   -9.489  -34.668 1.00 68.21 596 A 1 
ATOM 4561 O OE2 . GLU A 0 596 . 34.032   -8.212  -36.331 1.00 68.21 596 A 1 
ATOM 4562 N N   . ASP A 0 597 . 39.810   -7.967  -36.080 1.00 70.91 597 A 1 
ATOM 4563 C CA  . ASP A 0 597 . 40.865   -7.630  -37.051 1.00 70.91 597 A 1 
ATOM 4564 C C   . ASP A 0 597 . 40.589   -8.459  -38.317 1.00 70.91 597 A 1 
ATOM 4565 C CB  . ASP A 0 597 . 42.247   -7.905  -36.415 1.00 70.91 597 A 1 
ATOM 4566 O O   . ASP A 0 597 . 40.425   -9.692  -38.255 1.00 70.91 597 A 1 
ATOM 4567 C CG  . ASP A 0 597 . 43.474   -7.946  -37.353 1.00 70.91 597 A 1 
ATOM 4568 O OD1 . ASP A 0 597 . 43.311   -7.993  -38.595 1.00 70.91 597 A 1 
ATOM 4569 O OD2 . ASP A 0 597 . 44.581   -8.203  -36.809 1.00 70.91 597 A 1 
ATOM 4570 N N   . TYR A 0 598 . 40.466   -7.783  -39.463 1.00 68.24 598 A 1 
ATOM 4571 C CA  . TYR A 0 598 . 40.174   -8.401  -40.750 1.00 68.24 598 A 1 
ATOM 4572 C C   . TYR A 0 598 . 40.985   -7.823  -41.920 1.00 68.24 598 A 1 
ATOM 4573 C CB  . TYR A 0 598 . 38.666   -8.366  -41.023 1.00 68.24 598 A 1 
ATOM 4574 O O   . TYR A 0 598 . 40.615   -6.869  -42.608 1.00 68.24 598 A 1 
ATOM 4575 C CG  . TYR A 0 598 . 38.290   -9.043  -42.331 1.00 68.24 598 A 1 
ATOM 4576 C CD1 . TYR A 0 598 . 38.042   -8.262  -43.474 1.00 68.24 598 A 1 
ATOM 4577 C CD2 . TYR A 0 598 . 38.249   -10.446 -42.418 1.00 68.24 598 A 1 
ATOM 4578 C CE1 . TYR A 0 598 . 37.752   -8.872  -44.707 1.00 68.24 598 A 1 
ATOM 4579 C CE2 . TYR A 0 598 . 37.956   -11.071 -43.647 1.00 68.24 598 A 1 
ATOM 4580 O OH  . TYR A 0 598 . 37.419   -10.876 -45.985 1.00 68.24 598 A 1 
ATOM 4581 C CZ  . TYR A 0 598 . 37.709   -10.278 -44.793 1.00 68.24 598 A 1 
ATOM 4582 N N   . ASP A 0 599 . 42.016   -8.574  -42.288 1.00 73.27 599 A 1 
ATOM 4583 C CA  . ASP A 0 599 . 42.854   -8.329  -43.458 1.00 73.27 599 A 1 
ATOM 4584 C C   . ASP A 0 599 . 42.323   -8.962  -44.764 1.00 73.27 599 A 1 
ATOM 4585 C CB  . ASP A 0 599 . 44.232   -8.919  -43.150 1.00 73.27 599 A 1 
ATOM 4586 O O   . ASP A 0 599 . 42.181   -10.188 -44.892 1.00 73.27 599 A 1 
ATOM 4587 C CG  . ASP A 0 599 . 45.246   -7.947  -42.569 1.00 73.27 599 A 1 
ATOM 4588 O OD1 . ASP A 0 599 . 45.190   -6.779  -43.006 1.00 73.27 599 A 1 
ATOM 4589 O OD2 . ASP A 0 599 . 46.284   -8.487  -42.122 1.00 73.27 599 A 1 
ATOM 4590 N N   . ARG A 0 600 . 42.157   -8.165  -45.834 1.00 64.47 600 A 1 
ATOM 4591 C CA  . ARG A 0 600 . 41.847   -8.674  -47.188 1.00 64.47 600 A 1 
ATOM 4592 C C   . ARG A 0 600 . 42.885   -8.260  -48.226 1.00 64.47 600 A 1 
ATOM 4593 C CB  . ARG A 0 600 . 40.426   -8.273  -47.597 1.00 64.47 600 A 1 
ATOM 4594 O O   . ARG A 0 600 . 42.943   -7.122  -48.680 1.00 64.47 600 A 1 
ATOM 4595 C CG  . ARG A 0 600 . 40.002   -8.953  -48.912 1.00 64.47 600 A 1 
ATOM 4596 C CD  . ARG A 0 600 . 38.652   -8.429  -49.404 1.00 64.47 600 A 1 
ATOM 4597 N NE  . ARG A 0 600 . 37.554   -8.825  -48.506 1.00 64.47 600 A 1 
ATOM 4598 N NH1 . ARG A 0 600 . 35.870   -7.674  -49.553 1.00 64.47 600 A 1 
ATOM 4599 N NH2 . ARG A 0 600 . 35.460   -8.781  -47.650 1.00 64.47 600 A 1 
ATOM 4600 C CZ  . ARG A 0 600 . 36.299   -8.430  -48.579 1.00 64.47 600 A 1 
ATOM 4601 N N   . TRP A 0 601 . 43.588   -9.256  -48.761 1.00 61.96 601 A 1 
ATOM 4602 C CA  . TRP A 0 601 . 44.611   -9.080  -49.795 1.00 61.96 601 A 1 
ATOM 4603 C C   . TRP A 0 601 . 44.149   -9.633  -51.152 1.00 61.96 601 A 1 
ATOM 4604 C CB  . TRP A 0 601 . 45.900   -9.754  -49.308 1.00 61.96 601 A 1 
ATOM 4605 O O   . TRP A 0 601 . 43.860   -10.824 -51.278 1.00 61.96 601 A 1 
ATOM 4606 C CG  . TRP A 0 601 . 46.431   -9.215  -48.013 1.00 61.96 601 A 1 
ATOM 4607 C CD1 . TRP A 0 601 . 46.041   -9.586  -46.766 1.00 61.96 601 A 1 
ATOM 4608 C CD2 . TRP A 0 601 . 47.405   -8.143  -47.813 1.00 61.96 601 A 1 
ATOM 4609 C CE2 . TRP A 0 601 . 47.565   -7.935  -46.411 1.00 61.96 601 A 1 
ATOM 4610 C CE3 . TRP A 0 601 . 48.154   -7.312  -48.680 1.00 61.96 601 A 1 
ATOM 4611 N NE1 . TRP A 0 601 . 46.698   -8.820  -45.822 1.00 61.96 601 A 1 
ATOM 4612 C CH2 . TRP A 0 601 . 49.185   -6.181  -46.770 1.00 61.96 601 A 1 
ATOM 4613 C CZ2 . TRP A 0 601 . 48.432   -6.972  -45.889 1.00 61.96 601 A 1 
ATOM 4614 C CZ3 . TRP A 0 601 . 49.043   -6.347  -48.163 1.00 61.96 601 A 1 
ATOM 4615 N N   . ASN A 0 602 . 44.126   -8.810  -52.209 1.00 58.36 602 A 1 
ATOM 4616 C CA  . ASN A 0 602 . 43.843   -9.273  -53.572 1.00 58.36 602 A 1 
ATOM 4617 C C   . ASN A 0 602 . 45.095   -9.203  -54.457 1.00 58.36 602 A 1 
ATOM 4618 C CB  . ASN A 0 602 . 42.635   -8.524  -54.159 1.00 58.36 602 A 1 
ATOM 4619 O O   . ASN A 0 602 . 45.451   -8.155  -55.003 1.00 58.36 602 A 1 
ATOM 4620 C CG  . ASN A 0 602 . 42.077   -9.199  -55.404 1.00 58.36 602 A 1 
ATOM 4621 N ND2 . ASN A 0 602 . 40.875   -8.850  -55.800 1.00 58.36 602 A 1 
ATOM 4622 O OD1 . ASN A 0 602 . 42.665   -10.066 -56.031 1.00 58.36 602 A 1 
ATOM 4623 N N   . SER A 0 603 . 45.742   -10.354 -54.660 1.00 54.25 603 A 1 
ATOM 4624 C CA  . SER A 0 603 . 46.742   -10.513 -55.719 1.00 54.25 603 A 1 
ATOM 4625 C C   . SER A 0 603 . 46.047   -10.739 -57.067 1.00 54.25 603 A 1 
ATOM 4626 C CB  . SER A 0 603 . 47.792   -11.581 -55.373 1.00 54.25 603 A 1 
ATOM 4627 O O   . SER A 0 603 . 45.946   -11.856 -57.579 1.00 54.25 603 A 1 
ATOM 4628 O OG  . SER A 0 603 . 47.251   -12.878 -55.217 1.00 54.25 603 A 1 
ATOM 4629 N N   . ARG A 0 604 . 45.565   -9.659  -57.695 1.00 49.31 604 A 1 
ATOM 4630 C CA  . ARG A 0 604 . 45.204   -9.697  -59.120 1.00 49.31 604 A 1 
ATOM 4631 C C   . ARG A 0 604 . 46.478   -9.871  -59.951 1.00 49.31 604 A 1 
ATOM 4632 C CB  . ARG A 0 604 . 44.428   -8.437  -59.548 1.00 49.31 604 A 1 
ATOM 4633 O O   . ARG A 0 604 . 47.032   -8.884  -60.405 1.00 49.31 604 A 1 
ATOM 4634 C CG  . ARG A 0 604 . 42.950   -8.471  -59.149 1.00 49.31 604 A 1 
ATOM 4635 C CD  . ARG A 0 604 . 42.225   -7.272  -59.772 1.00 49.31 604 A 1 
ATOM 4636 N NE  . ARG A 0 604 . 40.775   -7.312  -59.507 1.00 49.31 604 A 1 
ATOM 4637 N NH1 . ARG A 0 604 . 40.211   -5.436  -60.700 1.00 49.31 604 A 1 
ATOM 4638 N NH2 . ARG A 0 604 . 38.615   -6.590  -59.654 1.00 49.31 604 A 1 
ATOM 4639 C CZ  . ARG A 0 604 . 39.876   -6.451  -59.953 1.00 49.31 604 A 1 
ATOM 4640 N N   . ASP A 0 605 . 46.954   -11.115 -60.065 1.00 43.23 605 A 1 
ATOM 4641 C CA  . ASP A 0 605 . 47.743   -11.641 -61.197 1.00 43.23 605 A 1 
ATOM 4642 C C   . ASP A 0 605 . 48.160   -13.127 -61.073 1.00 43.23 605 A 1 
ATOM 4643 C CB  . ASP A 0 605 . 48.970   -10.747 -61.522 1.00 43.23 605 A 1 
ATOM 4644 O O   . ASP A 0 605 . 48.915   -13.605 -61.919 1.00 43.23 605 A 1 
ATOM 4645 C CG  . ASP A 0 605 . 48.708   -9.696  -62.618 1.00 43.23 605 A 1 
ATOM 4646 O OD1 . ASP A 0 605 . 47.685   -9.808  -63.339 1.00 43.23 605 A 1 
ATOM 4647 O OD2 . ASP A 0 605 . 49.610   -8.841  -62.799 1.00 43.23 605 A 1 
ATOM 4648 N N   . TYR A 0 606 . 47.661   -13.932 -60.117 1.00 44.84 606 A 1 
ATOM 4649 C CA  . TYR A 0 606 . 48.074   -15.353 -60.081 1.00 44.84 606 A 1 
ATOM 4650 C C   . TYR A 0 606 . 47.442   -16.252 -61.174 1.00 44.84 606 A 1 
ATOM 4651 C CB  . TYR A 0 606 . 47.986   -15.955 -58.668 1.00 44.84 606 A 1 
ATOM 4652 O O   . TYR A 0 606 . 47.843   -17.401 -61.327 1.00 44.84 606 A 1 
ATOM 4653 C CG  . TYR A 0 606 . 49.034   -17.040 -58.446 1.00 44.84 606 A 1 
ATOM 4654 C CD1 . TYR A 0 606 . 48.717   -18.399 -58.638 1.00 44.84 606 A 1 
ATOM 4655 C CD2 . TYR A 0 606 . 50.354   -16.675 -58.112 1.00 44.84 606 A 1 
ATOM 4656 C CE1 . TYR A 0 606 . 49.714   -19.387 -58.515 1.00 44.84 606 A 1 
ATOM 4657 C CE2 . TYR A 0 606 . 51.353   -17.659 -57.976 1.00 44.84 606 A 1 
ATOM 4658 O OH  . TYR A 0 606 . 51.995   -19.973 -58.067 1.00 44.84 606 A 1 
ATOM 4659 C CZ  . TYR A 0 606 . 51.034   -19.019 -58.184 1.00 44.84 606 A 1 
ATOM 4660 N N   . ALA A 0 607 . 46.500   -15.769 -61.998 1.00 41.16 607 A 1 
ATOM 4661 C CA  . ALA A 0 607 . 45.842   -16.610 -63.019 1.00 41.16 607 A 1 
ATOM 4662 C C   . ALA A 0 607 . 45.691   -15.966 -64.414 1.00 41.16 607 A 1 
ATOM 4663 C CB  . ALA A 0 607 . 44.522   -17.137 -62.441 1.00 41.16 607 A 1 
ATOM 4664 O O   . ALA A 0 607 . 44.842   -16.370 -65.206 1.00 41.16 607 A 1 
ATOM 4665 N N   . GLY A 0 608 . 46.520   -14.972 -64.745 1.00 36.48 608 A 1 
ATOM 4666 C CA  . GLY A 0 608 . 46.400   -14.188 -65.983 1.00 36.48 608 A 1 
ATOM 4667 C C   . GLY A 0 608 . 47.103   -14.732 -67.235 1.00 36.48 608 A 1 
ATOM 4668 O O   . GLY A 0 608 . 47.169   -14.013 -68.231 1.00 36.48 608 A 1 
ATOM 4669 N N   . TYR A 0 609 . 47.644   -15.957 -67.239 1.00 36.28 609 A 1 
ATOM 4670 C CA  . TYR A 0 609 . 48.266   -16.536 -68.440 1.00 36.28 609 A 1 
ATOM 4671 C C   . TYR A 0 609 . 47.604   -17.856 -68.840 1.00 36.28 609 A 1 
ATOM 4672 C CB  . TYR A 0 609 . 49.801   -16.616 -68.311 1.00 36.28 609 A 1 
ATOM 4673 O O   . TYR A 0 609 . 47.991   -18.932 -68.395 1.00 36.28 609 A 1 
ATOM 4674 C CG  . TYR A 0 609 . 50.530   -16.051 -69.521 1.00 36.28 609 A 1 
ATOM 4675 C CD1 . TYR A 0 609 . 50.883   -16.868 -70.616 1.00 36.28 609 A 1 
ATOM 4676 C CD2 . TYR A 0 609 . 50.851   -14.684 -69.544 1.00 36.28 609 A 1 
ATOM 4677 C CE1 . TYR A 0 609 . 51.551   -16.320 -71.733 1.00 36.28 609 A 1 
ATOM 4678 C CE2 . TYR A 0 609 . 51.537   -14.150 -70.646 1.00 36.28 609 A 1 
ATOM 4679 O OH  . TYR A 0 609 . 52.524   -14.378 -72.802 1.00 36.28 609 A 1 
ATOM 4680 C CZ  . TYR A 0 609 . 51.880   -14.948 -71.747 1.00 36.28 609 A 1 
ATOM 4681 N N   . GLY A 0 610 . 46.624   -17.759 -69.743 1.00 32.91 610 A 1 
ATOM 4682 C CA  . GLY A 0 610 . 46.358   -18.850 -70.678 1.00 32.91 610 A 1 
ATOM 4683 C C   . GLY A 0 610 . 44.959   -19.456 -70.709 1.00 32.91 610 A 1 
ATOM 4684 O O   . GLY A 0 610 . 44.874   -20.664 -70.865 1.00 32.91 610 A 1 
ATOM 4685 N N   . LYS A 0 611 . 43.870   -18.676 -70.662 1.00 32.57 611 A 1 
ATOM 4686 C CA  . LYS A 0 611 . 42.618   -19.058 -71.352 1.00 32.57 611 A 1 
ATOM 4687 C C   . LYS A 0 611 . 41.920   -17.833 -71.939 1.00 32.57 611 A 1 
ATOM 4688 C CB  . LYS A 0 611 . 41.667   -19.916 -70.482 1.00 32.57 611 A 1 
ATOM 4689 O O   . LYS A 0 611 . 40.915   -17.357 -71.428 1.00 32.57 611 A 1 
ATOM 4690 C CG  . LYS A 0 611 . 42.137   -21.374 -70.334 1.00 32.57 611 A 1 
ATOM 4691 C CD  . LYS A 0 611 . 41.041   -22.335 -69.876 1.00 32.57 611 A 1 
ATOM 4692 C CE  . LYS A 0 611 . 41.646   -23.740 -69.759 1.00 32.57 611 A 1 
ATOM 4693 N NZ  . LYS A 0 611 . 40.651   -24.724 -69.268 1.00 32.57 611 A 1 
ATOM 4694 N N   . ALA A 0 612 . 42.439   -17.359 -73.070 1.00 33.88 612 A 1 
ATOM 4695 C CA  . ALA A 0 612 . 41.587   -16.754 -74.084 1.00 33.88 612 A 1 
ATOM 4696 C C   . ALA A 0 612 . 40.636   -17.850 -74.592 1.00 33.88 612 A 1 
ATOM 4697 C CB  . ALA A 0 612 . 42.466   -16.167 -75.197 1.00 33.88 612 A 1 
ATOM 4698 O O   . ALA A 0 612 . 40.939   -18.573 -75.535 1.00 33.88 612 A 1 
ATOM 4699 N N   . ALA A 0 613 . 39.526   -18.040 -73.894 1.00 30.07 613 A 1 
ATOM 4700 C CA  . ALA A 0 613 . 38.391   -18.790 -74.389 1.00 30.07 613 A 1 
ATOM 4701 C C   . ALA A 0 613 . 37.157   -18.000 -73.982 1.00 30.07 613 A 1 
ATOM 4702 C CB  . ALA A 0 613 . 38.415   -20.230 -73.863 1.00 30.07 613 A 1 
ATOM 4703 O O   . ALA A 0 613 . 36.676   -18.095 -72.856 1.00 30.07 613 A 1 
ATOM 4704 N N   . SER A 0 614 . 36.702   -17.170 -74.914 1.00 36.54 614 A 1 
ATOM 4705 C CA  . SER A 0 614 . 35.374   -16.584 -74.930 1.00 36.54 614 A 1 
ATOM 4706 C C   . SER A 0 614 . 34.357   -17.720 -74.826 1.00 36.54 614 A 1 
ATOM 4707 C CB  . SER A 0 614 . 35.181   -15.809 -76.246 1.00 36.54 614 A 1 
ATOM 4708 O O   . SER A 0 614 . 33.989   -18.330 -75.824 1.00 36.54 614 A 1 
ATOM 4709 O OG  . SER A 0 614 . 36.356   -15.091 -76.590 1.00 36.54 614 A 1 
ATOM 4710 N N   . ALA A 0 615 . 33.948   -18.057 -73.612 1.00 32.73 615 A 1 
ATOM 4711 C CA  . ALA A 0 615 . 32.777   -18.873 -73.373 1.00 32.73 615 A 1 
ATOM 4712 C C   . ALA A 0 615 . 31.804   -17.984 -72.611 1.00 32.73 615 A 1 
ATOM 4713 C CB  . ALA A 0 615 . 33.167   -20.175 -72.667 1.00 32.73 615 A 1 
ATOM 4714 O O   . ALA A 0 615 . 31.814   -17.920 -71.384 1.00 32.73 615 A 1 
ATOM 4715 N N   . SER A 0 616 . 31.000   -17.246 -73.375 1.00 33.56 616 A 1 
ATOM 4716 C CA  . SER A 0 616 . 29.713   -16.758 -72.907 1.00 33.56 616 A 1 
ATOM 4717 C C   . SER A 0 616 . 28.932   -17.970 -72.408 1.00 33.56 616 A 1 
ATOM 4718 C CB  . SER A 0 616 . 28.972   -16.081 -74.070 1.00 33.56 616 A 1 
ATOM 4719 O O   . SER A 0 616 . 28.425   -18.764 -73.199 1.00 33.56 616 A 1 
ATOM 4720 O OG  . SER A 0 616 . 28.976   -16.932 -75.204 1.00 33.56 616 A 1 
ATOM 4721 N N   . VAL A 0 617 . 28.897   -18.155 -71.097 1.00 39.14 617 A 1 
ATOM 4722 C CA  . VAL A 0 617 . 27.940   -19.049 -70.462 1.00 39.14 617 A 1 
ATOM 4723 C C   . VAL A 0 617 . 26.896   -18.132 -69.848 1.00 39.14 617 A 1 
ATOM 4724 C CB  . VAL A 0 617 . 28.612   -20.025 -69.476 1.00 39.14 617 A 1 
ATOM 4725 O O   . VAL A 0 617 . 26.999   -17.738 -68.690 1.00 39.14 617 A 1 
ATOM 4726 C CG1 . VAL A 0 617 . 27.579   -20.991 -68.888 1.00 39.14 617 A 1 
ATOM 4727 C CG2 . VAL A 0 617 . 29.679   -20.882 -70.174 1.00 39.14 617 A 1 
ATOM 4728 N N   . GLU A 0 618 . 25.902   -17.760 -70.657 1.00 36.19 618 A 1 
ATOM 4729 C CA  . GLU A 0 618 . 24.574   -17.469 -70.126 1.00 36.19 618 A 1 
ATOM 4730 C C   . GLU A 0 618 . 24.125   -18.740 -69.409 1.00 36.19 618 A 1 
ATOM 4731 C CB  . GLU A 0 618 . 23.581   -17.124 -71.249 1.00 36.19 618 A 1 
ATOM 4732 O O   . GLU A 0 618 . 23.708   -19.717 -70.029 1.00 36.19 618 A 1 
ATOM 4733 C CG  . GLU A 0 618 . 23.623   -15.646 -71.652 1.00 36.19 618 A 1 
ATOM 4734 C CD  . GLU A 0 618 . 22.610   -15.316 -72.761 1.00 36.19 618 A 1 
ATOM 4735 O OE1 . GLU A 0 618 . 22.137   -14.159 -72.778 1.00 36.19 618 A 1 
ATOM 4736 O OE2 . GLU A 0 618 . 22.364   -16.201 -73.612 1.00 36.19 618 A 1 
ATOM 4737 N N   . LYS A 0 619 . 24.303   -18.775 -68.090 1.00 37.18 619 A 1 
ATOM 4738 C CA  . LYS A 0 619 . 23.620   -19.755 -67.264 1.00 37.18 619 A 1 
ATOM 4739 C C   . LYS A 0 619 . 22.416   -19.052 -66.678 1.00 37.18 619 A 1 
ATOM 4740 C CB  . LYS A 0 619 . 24.556   -20.392 -66.232 1.00 37.18 619 A 1 
ATOM 4741 O O   . LYS A 0 619 . 22.533   -18.309 -65.710 1.00 37.18 619 A 1 
ATOM 4742 C CG  . LYS A 0 619 . 23.940   -21.703 -65.732 1.00 37.18 619 A 1 
ATOM 4743 C CD  . LYS A 0 619 . 24.913   -22.432 -64.805 1.00 37.18 619 A 1 
ATOM 4744 C CE  . LYS A 0 619 . 24.270   -23.738 -64.338 1.00 37.18 619 A 1 
ATOM 4745 N NZ  . LYS A 0 619 . 25.153   -24.461 -63.392 1.00 37.18 619 A 1 
ATOM 4746 N N   . GLU A 0 620 . 21.281   -19.289 -67.315 1.00 35.68 620 A 1 
ATOM 4747 C CA  . GLU A 0 620 . 19.956   -19.066 -66.760 1.00 35.68 620 A 1 
ATOM 4748 C C   . GLU A 0 620 . 19.927   -19.685 -65.351 1.00 35.68 620 A 1 
ATOM 4749 C CB  . GLU A 0 620 . 18.966   -19.716 -67.741 1.00 35.68 620 A 1 
ATOM 4750 O O   . GLU A 0 620 . 20.035   -20.903 -65.174 1.00 35.68 620 A 1 
ATOM 4751 C CG  . GLU A 0 620 . 17.511   -19.264 -67.585 1.00 35.68 620 A 1 
ATOM 4752 C CD  . GLU A 0 620 . 16.605   -19.861 -68.681 1.00 35.68 620 A 1 
ATOM 4753 O OE1 . GLU A 0 620 . 15.480   -19.339 -68.839 1.00 35.68 620 A 1 
ATOM 4754 O OE2 . GLU A 0 620 . 17.029   -20.840 -69.341 1.00 35.68 620 A 1 
ATOM 4755 N N   . VAL A 0 621 . 19.914   -18.835 -64.323 1.00 38.79 621 A 1 
ATOM 4756 C CA  . VAL A 0 621 . 19.775   -19.284 -62.938 1.00 38.79 621 A 1 
ATOM 4757 C C   . VAL A 0 621 . 18.288   -19.496 -62.708 1.00 38.79 621 A 1 
ATOM 4758 C CB  . VAL A 0 621 . 20.424   -18.321 -61.922 1.00 38.79 621 A 1 
ATOM 4759 O O   . VAL A 0 621 . 17.562   -18.583 -62.326 1.00 38.79 621 A 1 
ATOM 4760 C CG1 . VAL A 0 621 . 20.267   -18.840 -60.484 1.00 38.79 621 A 1 
ATOM 4761 C CG2 . VAL A 0 621 . 21.931   -18.179 -62.187 1.00 38.79 621 A 1 
ATOM 4762 N N   . GLU A 0 622 . 17.826   -20.716 -62.970 1.00 35.57 622 A 1 
ATOM 4763 C CA  . GLU A 0 622 . 16.530   -21.176 -62.484 1.00 35.57 622 A 1 
ATOM 4764 C C   . GLU A 0 622 . 16.593   -21.195 -60.948 1.00 35.57 622 A 1 
ATOM 4765 C CB  . GLU A 0 622 . 16.186   -22.549 -63.094 1.00 35.57 622 A 1 
ATOM 4766 O O   . GLU A 0 622 . 17.228   -22.059 -60.334 1.00 35.57 622 A 1 
ATOM 4767 C CG  . GLU A 0 622 . 14.714   -22.938 -62.863 1.00 35.57 622 A 1 
ATOM 4768 C CD  . GLU A 0 622 . 14.361   -24.370 -63.318 1.00 35.57 622 A 1 
ATOM 4769 O OE1 . GLU A 0 622 . 13.205   -24.789 -63.085 1.00 35.57 622 A 1 
ATOM 4770 O OE2 . GLU A 0 622 . 15.258   -25.176 -63.666 1.00 35.57 622 A 1 
ATOM 4771 N N   . VAL A 0 623 . 15.972   -20.196 -60.319 1.00 43.79 623 A 1 
ATOM 4772 C CA  . VAL A 0 623 . 15.840   -20.092 -58.864 1.00 43.79 623 A 1 
ATOM 4773 C C   . VAL A 0 623 . 14.873   -21.178 -58.397 1.00 43.79 623 A 1 
ATOM 4774 C CB  . VAL A 0 623 . 15.403   -18.672 -58.435 1.00 43.79 623 A 1 
ATOM 4775 O O   . VAL A 0 623 . 13.671   -20.964 -58.253 1.00 43.79 623 A 1 
ATOM 4776 C CG1 . VAL A 0 623 . 15.250   -18.545 -56.911 1.00 43.79 623 A 1 
ATOM 4777 C CG2 . VAL A 0 623 . 16.445   -17.629 -58.863 1.00 43.79 623 A 1 
ATOM 4778 N N   . LYS A 0 624 . 15.395   -22.383 -58.157 1.00 42.39 624 A 1 
ATOM 4779 C CA  . LYS A 0 624 . 14.669   -23.410 -57.406 1.00 42.39 624 A 1 
ATOM 4780 C C   . LYS A 0 624 . 14.808   -23.102 -55.928 1.00 42.39 624 A 1 
ATOM 4781 C CB  . LYS A 0 624 . 15.110   -24.833 -57.782 1.00 42.39 624 A 1 
ATOM 4782 O O   . LYS A 0 624 . 15.771   -23.505 -55.279 1.00 42.39 624 A 1 
ATOM 4783 C CG  . LYS A 0 624 . 14.617   -25.136 -59.196 1.00 42.39 624 A 1 
ATOM 4784 C CD  . LYS A 0 624 . 14.807   -26.592 -59.641 1.00 42.39 624 A 1 
ATOM 4785 C CE  . LYS A 0 624 . 14.316   -26.536 -61.082 1.00 42.39 624 A 1 
ATOM 4786 N NZ  . LYS A 0 624 . 14.602   -27.694 -61.943 1.00 42.39 624 A 1 
ATOM 4787 N N   . VAL A 0 625 . 13.820   -22.381 -55.406 1.00 41.52 625 A 1 
ATOM 4788 C CA  . VAL A 0 625 . 13.576   -22.271 -53.967 1.00 41.52 625 A 1 
ATOM 4789 C C   . VAL A 0 625 . 13.265   -23.676 -53.451 1.00 41.52 625 A 1 
ATOM 4790 C CB  . VAL A 0 625 . 12.424   -21.288 -53.664 1.00 41.52 625 A 1 
ATOM 4791 O O   . VAL A 0 625 . 12.143   -24.164 -53.563 1.00 41.52 625 A 1 
ATOM 4792 C CG1 . VAL A 0 625 . 12.241   -21.109 -52.151 1.00 41.52 625 A 1 
ATOM 4793 C CG2 . VAL A 0 625 . 12.687   -19.907 -54.278 1.00 41.52 625 A 1 
ATOM 4794 N N   . ALA A 0 626 . 14.275   -24.369 -52.930 1.00 41.02 626 A 1 
ATOM 4795 C CA  . ALA A 0 626 . 14.049   -25.587 -52.169 1.00 41.02 626 A 1 
ATOM 4796 C C   . ALA A 0 626 . 13.465   -25.181 -50.803 1.00 41.02 626 A 1 
ATOM 4797 C CB  . ALA A 0 626 . 15.358   -26.374 -52.053 1.00 41.02 626 A 1 
ATOM 4798 O O   . ALA A 0 626 . 14.087   -24.377 -50.101 1.00 41.02 626 A 1 
ATOM 4799 N N   . PRO A 0 627 . 12.281   -25.684 -50.406 1.00 43.54 627 A 1 
ATOM 4800 C CA  . PRO A 0 627 . 11.696   -25.341 -49.120 1.00 43.54 627 A 1 
ATOM 4801 C C   . PRO A 0 627 . 12.624   -25.809 -47.998 1.00 43.54 627 A 1 
ATOM 4802 C CB  . PRO A 0 627 . 10.315   -26.004 -49.088 1.00 43.54 627 A 1 
ATOM 4803 O O   . PRO A 0 627 . 13.040   -26.971 -47.952 1.00 43.54 627 A 1 
ATOM 4804 C CG  . PRO A 0 627 . 10.444   -27.155 -50.085 1.00 43.54 627 A 1 
ATOM 4805 C CD  . PRO A 0 627 . 11.438   -26.629 -51.118 1.00 43.54 627 A 1 
ATOM 4806 N N   . LYS A 0 628 . 12.960   -24.878 -47.099 1.00 38.67 628 A 1 
ATOM 4807 C CA  . LYS A 0 628 . 13.734   -25.154 -45.889 1.00 38.67 628 A 1 
ATOM 4808 C C   . LYS A 0 628 . 13.042   -26.282 -45.118 1.00 38.67 628 A 1 
ATOM 4809 C CB  . LYS A 0 628 . 13.860   -23.878 -45.028 1.00 38.67 628 A 1 
ATOM 4810 O O   . LYS A 0 628 . 11.905   -26.129 -44.681 1.00 38.67 628 A 1 
ATOM 4811 C CG  . LYS A 0 628 . 14.799   -22.816 -45.635 1.00 38.67 628 A 1 
ATOM 4812 C CD  . LYS A 0 628 . 15.074   -21.671 -44.640 1.00 38.67 628 A 1 
ATOM 4813 C CE  . LYS A 0 628 . 16.115   -20.678 -45.185 1.00 38.67 628 A 1 
ATOM 4814 N NZ  . LYS A 0 628 . 16.430   -19.596 -44.210 1.00 38.67 628 A 1 
ATOM 4815 N N   . LYS A 0 629 . 13.734   -27.416 -44.954 1.00 39.68 629 A 1 
ATOM 4816 C CA  . LYS A 0 629 . 13.358   -28.466 -43.999 1.00 39.68 629 A 1 
ATOM 4817 C C   . LYS A 0 629 . 13.352   -27.834 -42.608 1.00 39.68 629 A 1 
ATOM 4818 C CB  . LYS A 0 629 . 14.350   -29.649 -44.064 1.00 39.68 629 A 1 
ATOM 4819 O O   . LYS A 0 629 . 14.410   -27.600 -42.032 1.00 39.68 629 A 1 
ATOM 4820 C CG  . LYS A 0 629 . 13.815   -30.846 -44.861 1.00 39.68 629 A 1 
ATOM 4821 C CD  . LYS A 0 629 . 14.869   -31.964 -44.899 1.00 39.68 629 A 1 
ATOM 4822 C CE  . LYS A 0 629 . 14.313   -33.222 -45.573 1.00 39.68 629 A 1 
ATOM 4823 N NZ  . LYS A 0 629 . 15.335   -34.298 -45.625 1.00 39.68 629 A 1 
ATOM 4824 N N   . SER A 0 630 . 12.167   -27.534 -42.089 1.00 37.43 630 A 1 
ATOM 4825 C CA  . SER A 0 630 . 11.984   -27.216 -40.680 1.00 37.43 630 A 1 
ATOM 4826 C C   . SER A 0 630 . 12.296   -28.474 -39.874 1.00 37.43 630 A 1 
ATOM 4827 C CB  . SER A 0 630 . 10.550   -26.736 -40.418 1.00 37.43 630 A 1 
ATOM 4828 O O   . SER A 0 630 . 11.596   -29.483 -39.992 1.00 37.43 630 A 1 
ATOM 4829 O OG  . SER A 0 630 . 9.619    -27.717 -40.832 1.00 37.43 630 A 1 
ATOM 4830 N N   . TYR A 0 631 . 13.347   -28.421 -39.062 1.00 37.64 631 A 1 
ATOM 4831 C CA  . TYR A 0 631 . 13.614   -29.424 -38.039 1.00 37.64 631 A 1 
ATOM 4832 C C   . TYR A 0 631 . 12.624   -29.213 -36.892 1.00 37.64 631 A 1 
ATOM 4833 C CB  . TYR A 0 631 . 15.084   -29.357 -37.603 1.00 37.64 631 A 1 
ATOM 4834 O O   . TYR A 0 631 . 12.938   -28.614 -35.871 1.00 37.64 631 A 1 
ATOM 4835 C CG  . TYR A 0 631 . 16.049   -29.834 -38.671 1.00 37.64 631 A 1 
ATOM 4836 C CD1 . TYR A 0 631 . 16.353   -31.205 -38.779 1.00 37.64 631 A 1 
ATOM 4837 C CD2 . TYR A 0 631 . 16.641   -28.912 -39.557 1.00 37.64 631 A 1 
ATOM 4838 C CE1 . TYR A 0 631 . 17.248   -31.655 -39.768 1.00 37.64 631 A 1 
ATOM 4839 C CE2 . TYR A 0 631 . 17.544   -29.356 -40.541 1.00 37.64 631 A 1 
ATOM 4840 O OH  . TYR A 0 631 . 18.722   -31.161 -41.595 1.00 37.64 631 A 1 
ATOM 4841 C CZ  . TYR A 0 631 . 17.850   -30.729 -40.646 1.00 37.64 631 A 1 
ATOM 4842 N N   . GLY A 0 632 . 11.391   -29.673 -37.095 1.00 35.20 632 A 1 
ATOM 4843 C CA  . GLY A 0 632 . 10.450   -29.880 -36.006 1.00 35.20 632 A 1 
ATOM 4844 C C   . GLY A 0 632 . 10.878   -31.124 -35.241 1.00 35.20 632 A 1 
ATOM 4845 O O   . GLY A 0 632 . 10.562   -32.238 -35.654 1.00 35.20 632 A 1 
ATOM 4846 N N   . TYR A 0 633 . 11.610   -30.945 -34.143 1.00 33.41 633 A 1 
ATOM 4847 C CA  . TYR A 0 633 . 11.757   -31.987 -33.130 1.00 33.41 633 A 1 
ATOM 4848 C C   . TYR A 0 633 . 10.435   -32.089 -32.364 1.00 33.41 633 A 1 
ATOM 4849 C CB  . TYR A 0 633 . 12.982   -31.731 -32.238 1.00 33.41 633 A 1 
ATOM 4850 O O   . TYR A 0 633 . 10.214   -31.439 -31.348 1.00 33.41 633 A 1 
ATOM 4851 C CG  . TYR A 0 633 . 14.176   -32.583 -32.624 1.00 33.41 633 A 1 
ATOM 4852 C CD1 . TYR A 0 633 . 14.340   -33.854 -32.039 1.00 33.41 633 A 1 
ATOM 4853 C CD2 . TYR A 0 633 . 15.112   -32.116 -33.566 1.00 33.41 633 A 1 
ATOM 4854 C CE1 . TYR A 0 633 . 15.448   -34.653 -32.378 1.00 33.41 633 A 1 
ATOM 4855 C CE2 . TYR A 0 633 . 16.220   -32.915 -33.912 1.00 33.41 633 A 1 
ATOM 4856 O OH  . TYR A 0 633 . 17.469   -34.944 -33.640 1.00 33.41 633 A 1 
ATOM 4857 C CZ  . TYR A 0 633 . 16.393   -34.181 -33.314 1.00 33.41 633 A 1 
ATOM 4858 N N   . GLY A 0 634 . 9.518    -32.868 -32.932 1.00 30.98 634 A 1 
ATOM 4859 C CA  . GLY A 0 634 . 8.320    -33.344 -32.262 1.00 30.98 634 A 1 
ATOM 4860 C C   . GLY A 0 634 . 8.549    -34.712 -31.617 1.00 30.98 634 A 1 
ATOM 4861 O O   . GLY A 0 634 . 9.337    -35.516 -32.110 1.00 30.98 634 A 1 
ATOM 4862 N N   . ALA A 0 635 . 7.750    -34.962 -30.576 1.00 32.37 635 A 1 
ATOM 4863 C CA  . ALA A 0 635 . 7.467    -36.237 -29.909 1.00 32.37 635 A 1 
ATOM 4864 C C   . ALA A 0 635 . 8.388    -36.663 -28.748 1.00 32.37 635 A 1 
ATOM 4865 C CB  . ALA A 0 635 . 7.189    -37.347 -30.935 1.00 32.37 635 A 1 
ATOM 4866 O O   . ALA A 0 635 . 9.236    -37.541 -28.874 1.00 32.37 635 A 1 
ATOM 4867 N N   . GLY A 0 636 . 8.071    -36.144 -27.560 1.00 35.22 636 A 1 
ATOM 4868 C CA  . GLY A 0 636 . 8.246    -36.847 -26.289 1.00 35.22 636 A 1 
ATOM 4869 C C   . GLY A 0 636 . 6.897    -36.939 -25.575 1.00 35.22 636 A 1 
ATOM 4870 O O   . GLY A 0 636 . 6.499    -36.014 -24.878 1.00 35.22 636 A 1 
ATOM 4871 N N   . TYR A 0 637 . 6.162    -38.028 -25.810 1.00 32.24 637 A 1 
ATOM 4872 C CA  . TYR A 0 637 . 4.923    -38.366 -25.108 1.00 32.24 637 A 1 
ATOM 4873 C C   . TYR A 0 637 . 5.236    -38.799 -23.668 1.00 32.24 637 A 1 
ATOM 4874 C CB  . TYR A 0 637 . 4.214    -39.515 -25.846 1.00 32.24 637 A 1 
ATOM 4875 O O   . TYR A 0 637 . 6.037    -39.706 -23.461 1.00 32.24 637 A 1 
ATOM 4876 C CG  . TYR A 0 637 . 3.493    -39.126 -27.123 1.00 32.24 637 A 1 
ATOM 4877 C CD1 . TYR A 0 637 . 2.111    -38.857 -27.081 1.00 32.24 637 A 1 
ATOM 4878 C CD2 . TYR A 0 637 . 4.183    -39.062 -28.351 1.00 32.24 637 A 1 
ATOM 4879 C CE1 . TYR A 0 637 . 1.416    -38.522 -28.258 1.00 32.24 637 A 1 
ATOM 4880 C CE2 . TYR A 0 637 . 3.491    -38.724 -29.531 1.00 32.24 637 A 1 
ATOM 4881 O OH  . TYR A 0 637 . 1.445    -38.131 -30.627 1.00 32.24 637 A 1 
ATOM 4882 C CZ  . TYR A 0 637 . 2.107    -38.455 -29.486 1.00 32.24 637 A 1 
ATOM 4883 N N   . GLY A 0 638 . 4.552    -38.208 -22.688 1.00 35.16 638 A 1 
ATOM 4884 C CA  . GLY A 0 638 . 4.608    -38.620 -21.286 1.00 35.16 638 A 1 
ATOM 4885 C C   . GLY A 0 638 . 3.355    -38.171 -20.544 1.00 35.16 638 A 1 
ATOM 4886 O O   . GLY A 0 638 . 3.332    -37.110 -19.935 1.00 35.16 638 A 1 
ATOM 4887 N N   . ALA A 0 639 . 2.291    -38.964 -20.661 1.00 33.59 639 A 1 
ATOM 4888 C CA  . ALA A 0 639 . 1.034    -38.790 -19.946 1.00 33.59 639 A 1 
ATOM 4889 C C   . ALA A 0 639 . 1.199    -39.100 -18.446 1.00 33.59 639 A 1 
ATOM 4890 C CB  . ALA A 0 639 . 0.005    -39.726 -20.596 1.00 33.59 639 A 1 
ATOM 4891 O O   . ALA A 0 639 . 1.825    -40.098 -18.092 1.00 33.59 639 A 1 
ATOM 4892 N N   . GLY A 0 640 . 0.588    -38.292 -17.574 1.00 35.69 640 A 1 
ATOM 4893 C CA  . GLY A 0 640 . 0.617    -38.522 -16.128 1.00 35.69 640 A 1 
ATOM 4894 C C   . GLY A 0 640 . -0.359   -37.653 -15.330 1.00 35.69 640 A 1 
ATOM 4895 O O   . GLY A 0 640 . 0.053    -36.696 -14.697 1.00 35.69 640 A 1 
ATOM 4896 N N   . TYR A 0 641 . -1.645   -38.014 -15.379 1.00 33.42 641 A 1 
ATOM 4897 C CA  . TYR A 0 641 . -2.668   -37.855 -14.328 1.00 33.42 641 A 1 
ATOM 4898 C C   . TYR A 0 641 . -2.774   -36.511 -13.574 1.00 33.42 641 A 1 
ATOM 4899 C CB  . TYR A 0 641 . -2.552   -39.049 -13.365 1.00 33.42 641 A 1 
ATOM 4900 O O   . TYR A 0 641 . -2.412   -36.407 -12.405 1.00 33.42 641 A 1 
ATOM 4901 C CG  . TYR A 0 641 . -2.568   -40.392 -14.072 1.00 33.42 641 A 1 
ATOM 4902 C CD1 . TYR A 0 641 . -3.789   -40.947 -14.499 1.00 33.42 641 A 1 
ATOM 4903 C CD2 . TYR A 0 641 . -1.357   -41.056 -14.350 1.00 33.42 641 A 1 
ATOM 4904 C CE1 . TYR A 0 641 . -3.800   -42.165 -15.205 1.00 33.42 641 A 1 
ATOM 4905 C CE2 . TYR A 0 641 . -1.362   -42.266 -15.068 1.00 33.42 641 A 1 
ATOM 4906 O OH  . TYR A 0 641 . -2.600   -43.996 -16.179 1.00 33.42 641 A 1 
ATOM 4907 C CZ  . TYR A 0 641 . -2.587   -42.824 -15.493 1.00 33.42 641 A 1 
ATOM 4908 N N   . GLY A 0 642 . -3.423   -35.523 -14.196 1.00 35.83 642 A 1 
ATOM 4909 C CA  . GLY A 0 642 . -4.098   -34.443 -13.468 1.00 35.83 642 A 1 
ATOM 4910 C C   . GLY A 0 642 . -5.506   -34.889 -13.072 1.00 35.83 642 A 1 
ATOM 4911 O O   . GLY A 0 642 . -6.383   -34.997 -13.929 1.00 35.83 642 A 1 
ATOM 4912 N N   . ALA A 0 643 . -5.708   -35.207 -11.793 1.00 37.07 643 A 1 
ATOM 4913 C CA  . ALA A 0 643 . -7.006   -35.554 -11.230 1.00 37.07 643 A 1 
ATOM 4914 C C   . ALA A 0 643 . -7.954   -34.347 -11.300 1.00 37.07 643 A 1 
ATOM 4915 C CB  . ALA A 0 643 . -6.806   -36.045 -9.790  1.00 37.07 643 A 1 
ATOM 4916 O O   . ALA A 0 643 . -7.679   -33.288 -10.739 1.00 37.07 643 A 1 
ATOM 4917 N N   . GLY A 0 644 . -9.071   -34.521 -12.004 1.00 32.90 644 A 1 
ATOM 4918 C CA  . GLY A 0 644 . -10.153  -33.552 -12.035 1.00 32.90 644 A 1 
ATOM 4919 C C   . GLY A 0 644 . -10.918  -33.534 -10.715 1.00 32.90 644 A 1 
ATOM 4920 O O   . GLY A 0 644 . -11.398  -34.566 -10.258 1.00 32.90 644 A 1 
ATOM 4921 N N   . TYR A 0 645 . -11.101  -32.338 -10.169 1.00 33.35 645 A 1 
ATOM 4922 C CA  . TYR A 0 645 . -12.251  -32.008 -9.339  1.00 33.35 645 A 1 
ATOM 4923 C C   . TYR A 0 645 . -12.979  -30.861 -10.028 1.00 33.35 645 A 1 
ATOM 4924 C CB  . TYR A 0 645 . -11.837  -31.699 -7.897  1.00 33.35 645 A 1 
ATOM 4925 O O   . TYR A 0 645 . -12.574  -29.704 -9.963  1.00 33.35 645 A 1 
ATOM 4926 C CG  . TYR A 0 645 . -11.604  -32.957 -7.084  1.00 33.35 645 A 1 
ATOM 4927 C CD1 . TYR A 0 645 . -12.701  -33.626 -6.504  1.00 33.35 645 A 1 
ATOM 4928 C CD2 . TYR A 0 645 . -10.304  -33.476 -6.935  1.00 33.35 645 A 1 
ATOM 4929 C CE1 . TYR A 0 645 . -12.498  -34.810 -5.770  1.00 33.35 645 A 1 
ATOM 4930 C CE2 . TYR A 0 645 . -10.095  -34.656 -6.195  1.00 33.35 645 A 1 
ATOM 4931 O OH  . TYR A 0 645 . -10.999  -36.462 -4.896  1.00 33.35 645 A 1 
ATOM 4932 C CZ  . TYR A 0 645 . -11.195  -35.324 -5.612  1.00 33.35 645 A 1 
ATOM 4933 N N   . GLY A 0 646 . -14.028  -31.220 -10.764 1.00 32.22 646 A 1 
ATOM 4934 C CA  . GLY A 0 646 . -15.041  -30.267 -11.180 1.00 32.22 646 A 1 
ATOM 4935 C C   . GLY A 0 646 . -15.929  -29.920 -9.990  1.00 32.22 646 A 1 
ATOM 4936 O O   . GLY A 0 646 . -16.286  -30.794 -9.204  1.00 32.22 646 A 1 
ATOM 4937 N N   . SER A 0 647 . -16.330  -28.659 -9.896  1.00 35.63 647 A 1 
ATOM 4938 C CA  . SER A 0 647 . -17.561  -28.289 -9.212  1.00 35.63 647 A 1 
ATOM 4939 C C   . SER A 0 647 . -18.230  -27.175 -10.003 1.00 35.63 647 A 1 
ATOM 4940 C CB  . SER A 0 647 . -17.325  -27.894 -7.758  1.00 35.63 647 A 1 
ATOM 4941 O O   . SER A 0 647 . -17.654  -26.115 -10.241 1.00 35.63 647 A 1 
ATOM 4942 O OG  . SER A 0 647 . -18.590  -27.793 -7.137  1.00 35.63 647 A 1 
ATOM 4943 N N   . TYR A 0 648 . -19.425  -27.490 -10.489 1.00 34.81 648 A 1 
ATOM 4944 C CA  . TYR A 0 648 . -20.327  -26.602 -11.198 1.00 34.81 648 A 1 
ATOM 4945 C C   . TYR A 0 648 . -21.012  -25.673 -10.193 1.00 34.81 648 A 1 
ATOM 4946 C CB  . TYR A 0 648 . -21.385  -27.458 -11.914 1.00 34.81 648 A 1 
ATOM 4947 O O   . TYR A 0 648 . -21.529  -26.138 -9.182  1.00 34.81 648 A 1 
ATOM 4948 C CG  . TYR A 0 648 . -20.902  -28.211 -13.140 1.00 34.81 648 A 1 
ATOM 4949 C CD1 . TYR A 0 648 . -21.152  -27.673 -14.416 1.00 34.81 648 A 1 
ATOM 4950 C CD2 . TYR A 0 648 . -20.240  -29.451 -13.018 1.00 34.81 648 A 1 
ATOM 4951 C CE1 . TYR A 0 648 . -20.746  -28.368 -15.570 1.00 34.81 648 A 1 
ATOM 4952 C CE2 . TYR A 0 648 . -19.824  -30.147 -14.171 1.00 34.81 648 A 1 
ATOM 4953 O OH  . TYR A 0 648 . -19.695  -30.269 -16.570 1.00 34.81 648 A 1 
ATOM 4954 C CZ  . TYR A 0 648 . -20.081  -29.604 -15.450 1.00 34.81 648 A 1 
ATOM 4955 N N   . GLY A 0 649 . -21.093  -24.384 -10.511 1.00 34.78 649 A 1 
ATOM 4956 C CA  . GLY A 0 649 . -21.887  -23.419 -9.755  1.00 34.78 649 A 1 
ATOM 4957 C C   . GLY A 0 649 . -22.472  -22.365 -10.682 1.00 34.78 649 A 1 
ATOM 4958 O O   . GLY A 0 649 . -21.907  -21.289 -10.838 1.00 34.78 649 A 1 
ATOM 4959 N N   . ALA A 0 650 . -23.588  -22.694 -11.332 1.00 34.45 650 A 1 
ATOM 4960 C CA  . ALA A 0 650 . -24.449  -21.719 -11.987 1.00 34.45 650 A 1 
ATOM 4961 C C   . ALA A 0 650 . -25.324  -21.052 -10.915 1.00 34.45 650 A 1 
ATOM 4962 C CB  . ALA A 0 650 . -25.287  -22.439 -13.054 1.00 34.45 650 A 1 
ATOM 4963 O O   . ALA A 0 650 . -26.106  -21.732 -10.256 1.00 34.45 650 A 1 
ATOM 4964 N N   . GLY A 0 651 . -25.197  -19.737 -10.742 1.00 36.53 651 A 1 
ATOM 4965 C CA  . GLY A 0 651 . -26.007  -18.952 -9.813  1.00 36.53 651 A 1 
ATOM 4966 C C   . GLY A 0 651 . -26.498  -17.678 -10.485 1.00 36.53 651 A 1 
ATOM 4967 O O   . GLY A 0 651 . -25.742  -16.728 -10.660 1.00 36.53 651 A 1 
ATOM 4968 N N   . TYR A 0 652 . -27.762  -17.689 -10.896 1.00 34.25 652 A 1 
ATOM 4969 C CA  . TYR A 0 652 . -28.513  -16.525 -11.351 1.00 34.25 652 A 1 
ATOM 4970 C C   . TYR A 0 652 . -28.725  -15.551 -10.181 1.00 34.25 652 A 1 
ATOM 4971 C CB  . TYR A 0 652 . -29.874  -17.012 -11.877 1.00 34.25 652 A 1 
ATOM 4972 O O   . TYR A 0 652 . -29.152  -15.973 -9.111  1.00 34.25 652 A 1 
ATOM 4973 C CG  . TYR A 0 652 . -29.849  -17.685 -13.238 1.00 34.25 652 A 1 
ATOM 4974 C CD1 . TYR A 0 652 . -30.193  -16.932 -14.377 1.00 34.25 652 A 1 
ATOM 4975 C CD2 . TYR A 0 652 . -29.520  -19.050 -13.374 1.00 34.25 652 A 1 
ATOM 4976 C CE1 . TYR A 0 652 . -30.209  -17.532 -15.649 1.00 34.25 652 A 1 
ATOM 4977 C CE2 . TYR A 0 652 . -29.529  -19.654 -14.648 1.00 34.25 652 A 1 
ATOM 4978 O OH  . TYR A 0 652 . -29.891  -19.478 -17.014 1.00 34.25 652 A 1 
ATOM 4979 C CZ  . TYR A 0 652 . -29.875  -18.896 -15.786 1.00 34.25 652 A 1 
ATOM 4980 N N   . GLY A 0 653 . -28.493  -14.253 -10.392 1.00 34.51 653 A 1 
ATOM 4981 C CA  . GLY A 0 653 . -28.778  -13.201 -9.413  1.00 34.51 653 A 1 
ATOM 4982 C C   . GLY A 0 653 . -29.276  -11.942 -10.112 1.00 34.51 653 A 1 
ATOM 4983 O O   . GLY A 0 653 . -28.492  -11.164 -10.645 1.00 34.51 653 A 1 
ATOM 4984 N N   . SER A 0 654 . -30.597  -11.800 -10.165 1.00 35.68 654 A 1 
ATOM 4985 C CA  . SER A 0 654 . -31.338  -10.712 -10.804 1.00 35.68 654 A 1 
ATOM 4986 C C   . SER A 0 654 . -31.133  -9.395  -10.050 1.00 35.68 654 A 1 
ATOM 4987 C CB  . SER A 0 654 . -32.819  -11.114 -10.806 1.00 35.68 654 A 1 
ATOM 4988 O O   . SER A 0 654 . -31.513  -9.284  -8.888  1.00 35.68 654 A 1 
ATOM 4989 O OG  . SER A 0 654 . -33.592  -10.280 -11.640 1.00 35.68 654 A 1 
ATOM 4990 N N   . GLY A 0 655 . -30.565  -8.389  -10.714 1.00 36.13 655 A 1 
ATOM 4991 C CA  . GLY A 0 655 . -30.436  -7.037  -10.174 1.00 36.13 655 A 1 
ATOM 4992 C C   . GLY A 0 655 . -31.771  -6.294  -10.206 1.00 36.13 655 A 1 
ATOM 4993 O O   . GLY A 0 655 . -32.224  -5.890  -11.273 1.00 36.13 655 A 1 
ATOM 4994 N N   . TYR A 0 656 . -32.379  -6.083  -9.040  1.00 35.00 656 A 1 
ATOM 4995 C CA  . TYR A 0 656 . -33.391  -5.048  -8.838  1.00 35.00 656 A 1 
ATOM 4996 C C   . TYR A 0 656 . -32.721  -3.864  -8.143  1.00 35.00 656 A 1 
ATOM 4997 C CB  . TYR A 0 656 . -34.601  -5.597  -8.070  1.00 35.00 656 A 1 
ATOM 4998 O O   . TYR A 0 656 . -32.527  -3.860  -6.933  1.00 35.00 656 A 1 
ATOM 4999 C CG  . TYR A 0 656 . -35.597  -6.311  -8.965  1.00 35.00 656 A 1 
ATOM 5000 C CD1 . TYR A 0 656 . -36.558  -5.561  -9.672  1.00 35.00 656 A 1 
ATOM 5001 C CD2 . TYR A 0 656 . -35.560  -7.712  -9.100  1.00 35.00 656 A 1 
ATOM 5002 C CE1 . TYR A 0 656 . -37.487  -6.210  -10.509 1.00 35.00 656 A 1 
ATOM 5003 C CE2 . TYR A 0 656 . -36.489  -8.366  -9.933  1.00 35.00 656 A 1 
ATOM 5004 O OH  . TYR A 0 656 . -38.357  -8.238  -11.439 1.00 35.00 656 A 1 
ATOM 5005 C CZ  . TYR A 0 656 . -37.455  -7.613  -10.638 1.00 35.00 656 A 1 
ATOM 5006 N N   . GLY A 0 657 . -32.320  -2.871  -8.937  1.00 35.10 657 A 1 
ATOM 5007 C CA  . GLY A 0 657 . -31.912  -1.566  -8.434  1.00 35.10 657 A 1 
ATOM 5008 C C   . GLY A 0 657 . -33.149  -0.709  -8.196  1.00 35.10 657 A 1 
ATOM 5009 O O   . GLY A 0 657 . -33.854  -0.382  -9.148  1.00 35.10 657 A 1 
ATOM 5010 N N   . SER A 0 658 . -33.405  -0.337  -6.946  1.00 36.99 658 A 1 
ATOM 5011 C CA  . SER A 0 658 . -34.358  0.717   -6.602  1.00 36.99 658 A 1 
ATOM 5012 C C   . SER A 0 658 . -33.616  1.751   -5.767  1.00 36.99 658 A 1 
ATOM 5013 C CB  . SER A 0 658 . -35.588  0.149   -5.892  1.00 36.99 658 A 1 
ATOM 5014 O O   . SER A 0 658 . -33.322  1.538   -4.595  1.00 36.99 658 A 1 
ATOM 5015 O OG  . SER A 0 658 . -36.654  1.068   -6.019  1.00 36.99 658 A 1 
ATOM 5016 N N   . GLY A 0 659 . -33.209  2.834   -6.427  1.00 37.22 659 A 1 
ATOM 5017 C CA  . GLY A 0 659 . -32.563  3.970   -5.792  1.00 37.22 659 A 1 
ATOM 5018 C C   . GLY A 0 659 . -33.610  4.921   -5.229  1.00 37.22 659 A 1 
ATOM 5019 O O   . GLY A 0 659 . -34.356  5.530   -5.990  1.00 37.22 659 A 1 
ATOM 5020 N N   . TYR A 0 660 . -33.611  5.096   -3.912  1.00 37.37 660 A 1 
ATOM 5021 C CA  . TYR A 0 660 . -34.222  6.245   -3.254  1.00 37.37 660 A 1 
ATOM 5022 C C   . TYR A 0 660 . -33.166  6.891   -2.362  1.00 37.37 660 A 1 
ATOM 5023 C CB  . TYR A 0 660 . -35.506  5.845   -2.518  1.00 37.37 660 A 1 
ATOM 5024 O O   . TYR A 0 660 . -32.938  6.490   -1.229  1.00 37.37 660 A 1 
ATOM 5025 C CG  . TYR A 0 660 . -36.695  5.715   -3.453  1.00 37.37 660 A 1 
ATOM 5026 C CD1 . TYR A 0 660 . -37.403  6.869   -3.846  1.00 37.37 660 A 1 
ATOM 5027 C CD2 . TYR A 0 660 . -37.072  4.455   -3.955  1.00 37.37 660 A 1 
ATOM 5028 C CE1 . TYR A 0 660 . -38.492  6.765   -4.732  1.00 37.37 660 A 1 
ATOM 5029 C CE2 . TYR A 0 660 . -38.160  4.346   -4.843  1.00 37.37 660 A 1 
ATOM 5030 O OH  . TYR A 0 660 . -39.928  5.397   -6.080  1.00 37.37 660 A 1 
ATOM 5031 C CZ  . TYR A 0 660 . -38.873  5.500   -5.230  1.00 37.37 660 A 1 
ATOM 5032 N N   . GLY A 0 661 . -32.470  7.881   -2.923  1.00 34.73 661 A 1 
ATOM 5033 C CA  . GLY A 0 661 . -31.620  8.781   -2.159  1.00 34.73 661 A 1 
ATOM 5034 C C   . GLY A 0 661 . -32.477  9.881   -1.545  1.00 34.73 661 A 1 
ATOM 5035 O O   . GLY A 0 661 . -33.098  10.651  -2.274  1.00 34.73 661 A 1 
ATOM 5036 N N   . SER A 0 662 . -32.489  9.975   -0.219  1.00 38.72 662 A 1 
ATOM 5037 C CA  . SER A 0 662 . -32.957  11.162  0.493   1.00 38.72 662 A 1 
ATOM 5038 C C   . SER A 0 662 . -31.936  11.485  1.577   1.00 38.72 662 A 1 
ATOM 5039 C CB  . SER A 0 662 . -34.373  10.963  1.038   1.00 38.72 662 A 1 
ATOM 5040 O O   . SER A 0 662 . -31.841  10.807  2.596   1.00 38.72 662 A 1 
ATOM 5041 O OG  . SER A 0 662 . -35.019  12.220  1.092   1.00 38.72 662 A 1 
ATOM 5042 N N   . GLY A 0 663 . -31.080  12.464  1.285   1.00 38.91 663 A 1 
ATOM 5043 C CA  . GLY A 0 663 . -30.016  12.901  2.177   1.00 38.91 663 A 1 
ATOM 5044 C C   . GLY A 0 663 . -30.564  13.808  3.271   1.00 38.91 663 A 1 
ATOM 5045 O O   . GLY A 0 663 . -31.025  14.910  2.985   1.00 38.91 663 A 1 
ATOM 5046 N N   . TYR A 0 664 . -30.441  13.375  4.522   1.00 39.44 664 A 1 
ATOM 5047 C CA  . TYR A 0 664 . -30.535  14.246  5.687   1.00 39.44 664 A 1 
ATOM 5048 C C   . TYR A 0 664 . -29.160  14.311  6.349   1.00 39.44 664 A 1 
ATOM 5049 C CB  . TYR A 0 664 . -31.661  13.786  6.620   1.00 39.44 664 A 1 
ATOM 5050 O O   . TYR A 0 664 . -28.701  13.366  6.984   1.00 39.44 664 A 1 
ATOM 5051 C CG  . TYR A 0 664 . -33.030  14.224  6.132   1.00 39.44 664 A 1 
ATOM 5052 C CD1 . TYR A 0 664 . -33.500  15.516  6.442   1.00 39.44 664 A 1 
ATOM 5053 C CD2 . TYR A 0 664 . -33.819  13.359  5.349   1.00 39.44 664 A 1 
ATOM 5054 C CE1 . TYR A 0 664 . -34.760  15.943  5.981   1.00 39.44 664 A 1 
ATOM 5055 C CE2 . TYR A 0 664 . -35.080  13.782  4.885   1.00 39.44 664 A 1 
ATOM 5056 O OH  . TYR A 0 664 . -36.772  15.478  4.759   1.00 39.44 664 A 1 
ATOM 5057 C CZ  . TYR A 0 664 . -35.552  15.072  5.201   1.00 39.44 664 A 1 
ATOM 5058 N N   . GLY A 0 665 . -28.470  15.433  6.143   1.00 37.63 665 A 1 
ATOM 5059 C CA  . GLY A 0 665 . -27.239  15.750  6.853   1.00 37.63 665 A 1 
ATOM 5060 C C   . GLY A 0 665 . -27.568  16.177  8.278   1.00 37.63 665 A 1 
ATOM 5061 O O   . GLY A 0 665 . -28.252  17.181  8.467   1.00 37.63 665 A 1 
ATOM 5062 N N   . SER A 0 666 . -27.068  15.437  9.266   1.00 39.34 666 A 1 
ATOM 5063 C CA  . SER A 0 666 . -27.110  15.848  10.668  1.00 39.34 666 A 1 
ATOM 5064 C C   . SER A 0 666 . -25.690  15.958  11.215  1.00 39.34 666 A 1 
ATOM 5065 C CB  . SER A 0 666 . -28.013  14.939  11.501  1.00 39.34 666 A 1 
ATOM 5066 O O   . SER A 0 666 . -24.867  15.052  11.098  1.00 39.34 666 A 1 
ATOM 5067 O OG  . SER A 0 666 . -28.691  15.740  12.450  1.00 39.34 666 A 1 
ATOM 5068 N N   . ASN A 0 667 . -25.398  17.147  11.730  1.00 39.54 667 A 1 
ATOM 5069 C CA  . ASN A 0 667 . -24.093  17.641  12.138  1.00 39.54 667 A 1 
ATOM 5070 C C   . ASN A 0 667 . -23.847  17.231  13.601  1.00 39.54 667 A 1 
ATOM 5071 C CB  . ASN A 0 667 . -24.167  19.169  11.910  1.00 39.54 667 A 1 
ATOM 5072 O O   . ASN A 0 667 . -24.350  17.891  14.510  1.00 39.54 667 A 1 
ATOM 5073 C CG  . ASN A 0 667 . -22.841  19.900  11.928  1.00 39.54 667 A 1 
ATOM 5074 N ND2 . ASN A 0 667 . -22.875  21.208  12.039  1.00 39.54 667 A 1 
ATOM 5075 O OD1 . ASN A 0 667 . -21.771  19.341  11.781  1.00 39.54 667 A 1 
ATOM 5076 N N   . TYR A 0 668 . -23.125  16.134  13.844  1.00 39.05 668 A 1
[truncated: 14,248 more chars]
