# Supplementary material for: Self-assembling proteins compose the chemically resistant shell biomaterial of planktonic tintinnid ciliates
Source: Nat Commun. 2026 Jun 13;17:7507. doi: 10.1038/s41467-026-74402-4 (PMC13408134; doi:10.1038/s41467-026-74402-4)
Supplement: Supplementary file 6 — Supplementary Data 16 [file 41467_2026_74402_MOESM6_ESM.zip › AF2_structure_models/Tintinnidorin-2-alpha_NODE_1670_Ty13_rc.cif]

data_0
#
_entry.id   0
#
_struct_asym.id          A
_struct_asym.entity_id   0
#
_entity_poly.entity_id        0
_entity_poly.type             polypeptide(L)
_entity_poly.pdbx_strand_id   A
#
_entity.id     0
_entity.type   polymer
#
loop_
_entity_poly_seq.entity_id
_entity_poly_seq.num
_entity_poly_seq.mon_id
0 1   MET 
0 2   LYS 
0 3   SER 
0 4   ILE 
0 5   ALA 
0 6   PHE 
0 7   ALA 
0 8   SER 
0 9   ALA 
0 10  LEU 
0 11  VAL 
0 12  ALA 
0 13  CYS 
0 14  ALA 
0 15  ASN 
0 16  ALA 
0 17  TRP 
0 18  SER 
0 19  TYR 
0 20  GLN 
0 21  ALA 
0 22  PRO 
0 23  GLN 
0 24  THR 
0 25  ARG 
0 26  THR 
0 27  TYR 
0 28  GLY 
0 29  VAL 
0 30  GLN 
0 31  ALA 
0 32  ASN 
0 33  ALA 
0 34  ALA 
0 35  SER 
0 36  GLN 
0 37  ALA 
0 38  TYR 
0 39  ALA 
0 40  GLY 
0 41  SER 
0 42  ALA 
0 43  ASP 
0 44  LYS 
0 45  TYR 
0 46  GLY 
0 47  ALA 
0 48  SER 
0 49  ASP 
0 50  TRP 
0 51  ASP 
0 52  SER 
0 53  TRP 
0 54  GLY 
0 55  ARG 
0 56  ASP 
0 57  GLN 
0 58  ASP 
0 59  TYR 
0 60  SER 
0 61  SER 
0 62  SER 
0 63  GLU 
0 64  SER 
0 65  TYR 
0 66  GLY 
0 67  SER 
0 68  THR 
0 69  LYS 
0 70  ALA 
0 71  LYS 
0 72  SER 
0 73  TYR 
0 74  SER 
0 75  ALA 
0 76  GLU 
0 77  SER 
0 78  TYR 
0 79  ASP 
0 80  GLU 
0 81  TRP 
0 82  ASP 
0 83  ASN 
0 84  GLN 
0 85  ASP 
0 86  ALA 
0 87  ASP 
0 88  LYS 
0 89  TRP 
0 90  GLY 
0 91  ALA 
0 92  GLN 
0 93  ALA 
0 94  TRP 
0 95  GLY 
0 96  LYS 
0 97  ASP 
0 98  ARG 
0 99  ASP 
0 100 ALA 
0 101 TYR 
0 102 GLY 
0 103 ALA 
0 104 SER 
0 105 SER 
0 106 TYR 
0 107 GLY 
0 108 LYS 
0 109 ALA 
0 110 ALA 
0 111 SER 
0 112 ALA 
0 113 SER 
0 114 ASP 
0 115 SER 
0 116 TYR 
0 117 GLY 
0 118 ASN 
0 119 GLY 
0 120 GLY 
0 121 TYR 
0 122 TYR 
0 123 GLY 
0 124 ALA 
0 125 ALA 
0 126 GLY 
0 127 ALA 
0 128 SER 
0 129 ALA 
0 130 ALA 
0 131 SER 
0 132 GLY 
0 133 ALA 
0 134 ALA 
0 135 LYS 
0 136 GLY 
0 137 ALA 
0 138 TYR 
0 139 ASP 
0 140 ASN 
0 141 ASP 
0 142 VAL 
0 143 TRP 
0 144 ALA 
0 145 LYS 
0 146 GLN 
0 147 ALA 
0 148 TYR 
0 149 GLY 
0 150 GLN 
0 151 ASP 
0 152 TYR 
0 153 ASP 
0 154 SER 
0 155 ARG 
0 156 TRP 
0 157 GLY 
0 158 LYS 
0 159 SER 
0 160 TYR 
0 161 ASP 
0 162 ALA 
0 163 VAL 
0 164 SER 
0 165 ALA 
0 166 LYS 
0 167 SER 
0 168 TYR 
0 169 ASP 
0 170 ASN 
0 171 GLU 
0 172 ASN 
0 173 TYR 
0 174 ALA 
0 175 LYS 
0 176 SER 
0 177 VAL 
0 178 ARG 
0 179 ALA 
0 180 ASP 
0 181 ASP 
0 182 ASP 
0 183 GLN 
0 184 TRP 
0 185 ALA 
0 186 GLU 
0 187 ASP 
0 188 TYR 
0 189 ASP 
0 190 ARG 
0 191 TRP 
0 192 ASN 
0 193 SER 
0 194 ARG 
0 195 ASP 
0 196 ALA 
0 197 ASP 
0 198 GLY 
0 199 TYR 
0 200 GLY 
0 201 LYS 
0 202 ALA 
0 203 ALA 
0 204 SER 
0 205 ALA 
0 206 ASP 
0 207 LYS 
0 208 ALA 
0 209 TYR 
0 210 SER 
0 211 SER 
0 212 SER 
0 213 TYR 
0 214 GLY 
0 215 LYS 
0 216 GLY 
0 217 ALA 
0 218 SER 
0 219 GLY 
0 220 SER 
0 221 ALA 
0 222 ALA 
0 223 SER 
0 224 ALA 
0 225 ALA 
0 226 TYR 
0 227 GLY 
0 228 ALA 
0 229 GLN 
0 230 TYR 
0 231 GLY 
0 232 GLY 
0 233 ALA 
0 234 ASN 
0 235 GLY 
0 236 SER 
0 237 ASP 
0 238 TRP 
0 239 ASP 
0 240 ALA 
0 241 TRP 
0 242 GLY 
0 243 ARG 
0 244 ASP 
0 245 GLN 
0 246 ASP 
0 247 TYR 
0 248 SER 
0 249 GLU 
0 250 ASP 
0 251 VAL 
0 252 SER 
0 253 TYR 
0 254 ASP 
0 255 MET 
0 256 THR 
0 257 TRP 
0 258 ALA 
0 259 LYS 
0 260 SER 
0 261 TYR 
0 262 ASP 
0 263 ALA 
0 264 GLU 
0 265 SER 
0 266 TYR 
0 267 ASP 
0 268 GLU 
0 269 TRP 
0 270 ASP 
0 271 ASN 
0 272 GLN 
0 273 ASP 
0 274 ALA 
0 275 ASP 
0 276 LYS 
0 277 TYR 
0 278 GLY 
0 279 ALA 
0 280 GLN 
0 281 ALA 
0 282 TRP 
0 283 GLY 
0 284 LYS 
0 285 ASP 
0 286 ARG 
0 287 ASP 
0 288 VAL 
0 289 TYR 
0 290 GLY 
0 291 ALA 
0 292 SER 
0 293 SER 
0 294 TYR 
0 295 GLY 
0 296 ALA 
0 297 ALA 
0 298 ALA 
0 299 SER 
0 300 ASP 
0 301 GLY 
0 302 LYS 
0 303 TYR 
0 304 THR 
0 305 GLY 
0 306 GLY 
0 307 ALA 
0 308 TYR 
0 309 GLY 
0 310 LYS 
0 311 GLY 
0 312 TYR 
0 313 GLY 
0 314 ASP 
0 315 SER 
0 316 TYR 
0 317 GLY 
0 318 HIS 
0 319 GLY 
0 320 GLY 
0 321 TYR 
0 322 ALA 
0 323 LYS 
0 324 GLY 
0 325 TYR 
0 326 GLY 
0 327 GLY 
0 328 SER 
0 329 SER 
0 330 TRP 
0 331 GLU 
0 332 GLY 
0 333 ALA 
0 334 SER 
0 335 LYS 
0 336 GLU 
0 337 GLY 
0 338 ALA 
0 339 ALA 
0 340 SER 
0 341 GLN 
0 342 ALA 
0 343 GLY 
0 344 TYR 
0 345 ASP 
0 346 ASN 
0 347 ASP 
0 348 GLN 
0 349 TRP 
0 350 ALA 
0 351 LYS 
0 352 GLN 
0 353 SER 
0 354 TYR 
0 355 GLY 
0 356 SER 
0 357 ASP 
0 358 PHE 
0 359 ASP 
0 360 SER 
0 361 ARG 
0 362 TRP 
0 363 GLY 
0 364 LYS 
0 365 SER 
0 366 TYR 
0 367 ASP 
0 368 SER 
0 369 VAL 
0 370 SER 
0 371 ALA 
0 372 LYS 
0 373 SER 
0 374 TYR 
0 375 ASP 
0 376 ASN 
0 377 GLU 
0 378 ALA 
0 379 PHE 
0 380 ALA 
0 381 ARG 
0 382 LYS 
0 383 VAL 
0 384 ARG 
0 385 ALA 
0 386 ASP 
0 387 ASP 
0 388 ASP 
0 389 GLN 
0 390 TRP 
0 391 ALA 
0 392 GLU 
0 393 ASP 
0 394 TYR 
0 395 ASP 
0 396 ARG 
0 397 TYR 
0 398 ASP 
0 399 ASN 
0 400 ARG 
0 401 GLY 
0 402 ALA 
0 403 LYS 
0 404 GLY 
0 405 TYR 
0 406 GLY 
0 407 GLN 
0 408 ALA 
0 409 ALA 
0 410 SER 
0 411 ALA 
0 412 ASP 
0 413 TYR 
0 414 TRP 
0 415 SER 
0 416 ALA 
0 417 GLY 
0 418 TYR 
0 419 ASP 
0 420 ALA 
0 421 GLU 
0 422 ALA 
0 423 ALA 
0 424 SER 
0 425 ALA 
0 426 ALA 
0 427 LYS 
0 428 ALA 
0 429 GLY 
0 430 ARG 
0 431 GLN 
0 432 GLY 
0 433 GLY 
0 434 ARG 
0 435 MET 
0 436 GLY 
0 437 SER 
0 438 ASN 
0 439 TRP 
0 440 ASP 
0 441 ALA 
0 442 TRP 
0 443 GLY 
0 444 ARG 
0 445 ASP 
0 446 GLN 
0 447 ASP 
0 448 LEU 
0 449 ALA 
0 450 ILE 
0 451 ASP 
0 452 GLU 
0 453 SER 
0 454 TYR 
0 455 GLU 
0 456 MET 
0 457 THR 
0 458 ASN 
0 459 ALA 
0 460 LYS 
0 461 ALA 
0 462 TYR 
0 463 ASP 
0 464 ALA 
0 465 GLU 
0 466 SER 
0 467 TYR 
0 468 ASP 
0 469 GLU 
0 470 TRP 
0 471 ASP 
0 472 ASN 
0 473 LYS 
0 474 ASP 
0 475 ASP 
0 476 ASP 
0 477 ARG 
0 478 TYR 
0 479 GLY 
0 480 ALA 
0 481 GLN 
0 482 ALA 
0 483 TRP 
0 484 GLY 
0 485 VAL 
0 486 ASP 
0 487 ARG 
0 488 ASP 
0 489 ALA 
0 490 TYR 
0 491 GLY 
0 492 ALA 
0 493 SER 
0 494 SER 
0 495 TYR 
0 496 GLY 
0 497 LYS 
0 498 ALA 
0 499 ALA 
0 500 SER 
0 501 GLU 
0 502 ALA 
0 503 ASP 
0 504 ALA 
0 505 ASP 
0 506 TYR 
0 507 TYR 
0 508 GLY 
0 509 LYS 
0 510 SER 
0 511 TYR 
0 512 GLY 
0 513 LYS 
0 514 GLY 
0 515 TYR 
0 516 GLY 
0 517 SER 
0 518 GLY 
0 519 TYR 
0 520 GLY 
0 521 GLY 
0 522 TYR 
0 523 GLY 
0 524 LYS 
0 525 SER 
0 526 TYR 
0 527 GLY 
0 528 GLY 
0 529 ALA 
0 530 TYR 
0 531 GLY 
0 532 GLN 
0 533 GLN 
0 534 GLU 
0 535 GLN 
0 536 ALA 
0 537 ALA 
0 538 SER 
0 539 ARG 
0 540 TYR 
0 541 GLY 
0 542 GLU 
0 543 ALA 
0 544 GLN 
0 545 ALA 
0 546 GLY 
0 547 ALA 
0 548 TYR 
0 549 ASP 
0 550 ASN 
0 551 ASP 
0 552 ALA 
0 553 TRP 
0 554 ALA 
0 555 LYS 
0 556 GLN 
0 557 ALA 
0 558 TYR 
0 559 GLY 
0 560 GLN 
0 561 ASP 
0 562 THR 
0 563 ASP 
0 564 SER 
0 565 ARG 
0 566 TRP 
0 567 GLY 
0 568 LYS 
0 569 SER 
0 570 TYR 
0 571 ASP 
0 572 SER 
0 573 VAL 
0 574 ASP 
0 575 ALA 
0 576 LYS 
0 577 SER 
0 578 TYR 
0 579 ASP 
0 580 ASN 
0 581 GLU 
0 582 GLN 
0 583 TYR 
0 584 ALA 
0 585 ARG 
0 586 ASN 
0 587 VAL 
0 588 GLN 
0 589 ALA 
0 590 ASP 
0 591 ASP 
0 592 ASP 
0 593 GLN 
0 594 TRP 
0 595 ALA 
0 596 GLU 
0 597 ASP 
0 598 TYR 
0 599 ASP 
0 600 ARG 
0 601 TRP 
0 602 ASN 
0 603 SER 
0 604 ARG 
0 605 ASP 
0 606 TYR 
0 607 ALA 
0 608 GLY 
0 609 TYR 
0 610 GLY 
0 611 LYS 
0 612 ALA 
0 613 ALA 
0 614 SER 
0 615 ALA 
0 616 SER 
0 617 VAL 
0 618 GLU 
0 619 LYS 
0 620 GLU 
0 621 VAL 
0 622 GLU 
0 623 VAL 
0 624 LYS 
0 625 VAL 
0 626 ALA 
0 627 PRO 
0 628 LYS 
0 629 LYS 
0 630 SER 
0 631 TYR 
0 632 GLY 
0 633 TYR 
0 634 GLY 
0 635 ALA 
0 636 GLY 
0 637 TYR 
0 638 GLY 
0 639 TYR 
0 640 GLY 
0 641 ALA 
0 642 GLY 
0 643 TYR 
0 644 GLY 
0 645 SER 
0 646 GLY 
0 647 TYR 
0 648 GLY 
0 649 SER 
0 650 GLY 
0 651 TYR 
0 652 GLY 
0 653 SER 
0 654 GLY 
0 655 TYR 
0 656 GLY 
0 657 SER 
0 658 ASN 
0 659 TYR 
0 660 GLY 
0 661 GLY 
0 662 TYR 
0 663 ASN 
0 664 ALA 
0 665 GLY 
0 666 TYR 
0 667 GLY 
0 668 LYS 
0 669 ASN 
0 670 ALA 
0 671 TRP 
#
loop_
_chem_comp.id
_chem_comp.type
_chem_comp.name
ALA 'L-peptide linking' ALANINE         
ARG 'L-peptide linking' ARGININE        
ASN 'L-peptide linking' ASPARAGINE      
ASP 'L-peptide linking' 'ASPARTIC ACID' 
CYS 'L-peptide linking' CYSTEINE        
GLN 'L-peptide linking' GLUTAMINE       
GLU 'L-peptide linking' 'GLUTAMIC ACID' 
HIS 'L-peptide linking' HISTIDINE       
ILE 'L-peptide linking' ISOLEUCINE      
LEU 'L-peptide linking' LEUCINE         
LYS 'L-peptide linking' LYSINE          
MET 'L-peptide linking' METHIONINE      
PHE 'L-peptide linking' PHENYLALANINE   
PRO 'L-peptide linking' PROLINE         
SER 'L-peptide linking' SERINE          
THR 'L-peptide linking' THREONINE       
TRP 'L-peptide linking' TRYPTOPHAN      
TYR 'L-peptide linking' TYROSINE        
VAL 'L-peptide linking' VALINE          
GLY 'peptide linking'   GLYCINE         
#
loop_
_atom_site.group_PDB
_atom_site.id
_atom_site.type_symbol
_atom_site.label_atom_id
_atom_site.label_alt_id
_atom_site.label_comp_id
_atom_site.label_asym_id
_atom_site.label_entity_id
_atom_site.label_seq_id
_atom_site.pdbx_PDB_ins_code
_atom_site.Cartn_x
_atom_site.Cartn_y
_atom_site.Cartn_z
_atom_site.occupancy
_atom_site.B_iso_or_equiv
_atom_site.auth_seq_id
_atom_site.auth_asym_id
_atom_site.pdbx_PDB_model_num
ATOM 1    N N   . MET A 0 1   . 16.119   14.181  25.621  1.00 42.84 1   A 1 
ATOM 2    C CA  . MET A 0 1   . 17.193   13.162  25.606  1.00 42.84 1   A 1 
ATOM 3    C C   . MET A 0 1   . 17.753   13.119  24.192  1.00 42.84 1   A 1 
ATOM 4    C CB  . MET A 0 1   . 16.660   11.794  26.055  1.00 42.84 1   A 1 
ATOM 5    O O   . MET A 0 1   . 16.969   13.232  23.263  1.00 42.84 1   A 1 
ATOM 6    C CG  . MET A 0 1   . 16.282   11.809  27.543  1.00 42.84 1   A 1 
ATOM 7    S SD  . MET A 0 1   . 15.506   10.279  28.105  1.00 42.84 1   A 1 
ATOM 8    C CE  . MET A 0 1   . 15.108   10.708  29.823  1.00 42.84 1   A 1 
ATOM 9    N N   . LYS A 0 2   . 19.081   13.093  24.035  1.00 38.30 2   A 1 
ATOM 10   C CA  . LYS A 0 2   . 19.766   13.133  22.733  1.00 38.30 2   A 1 
ATOM 11   C C   . LYS A 0 2   . 19.564   11.796  22.013  1.00 38.30 2   A 1 
ATOM 12   C CB  . LYS A 0 2   . 21.272   13.399  22.947  1.00 38.30 2   A 1 
ATOM 13   O O   . LYS A 0 2   . 20.055   10.783  22.499  1.00 38.30 2   A 1 
ATOM 14   C CG  . LYS A 0 2   . 21.600   14.819  23.443  1.00 38.30 2   A 1 
ATOM 15   C CD  . LYS A 0 2   . 23.099   14.956  23.757  1.00 38.30 2   A 1 
ATOM 16   C CE  . LYS A 0 2   . 23.455   16.398  24.146  1.00 38.30 2   A 1 
ATOM 17   N NZ  . LYS A 0 2   . 24.899   16.544  24.465  1.00 38.30 2   A 1 
ATOM 18   N N   . SER A 0 3   . 18.849   11.793  20.895  1.00 39.42 3   A 1 
ATOM 19   C CA  . SER A 0 3   . 18.716   10.632  20.013  1.00 39.42 3   A 1 
ATOM 20   C C   . SER A 0 3   . 20.013   10.478  19.218  1.00 39.42 3   A 1 
ATOM 21   C CB  . SER A 0 3   . 17.499   10.763  19.073  1.00 39.42 3   A 1 
ATOM 22   O O   . SER A 0 3   . 20.335   11.306  18.369  1.00 39.42 3   A 1 
ATOM 23   O OG  . SER A 0 3   . 16.650   11.841  19.437  1.00 39.42 3   A 1 
ATOM 24   N N   . ILE A 0 4   . 20.791   9.451   19.550  1.00 40.76 4   A 1 
ATOM 25   C CA  . ILE A 0 4   . 21.987   9.033   18.818  1.00 40.76 4   A 1 
ATOM 26   C C   . ILE A 0 4   . 21.502   8.089   17.716  1.00 40.76 4   A 1 
ATOM 27   C CB  . ILE A 0 4   . 22.994   8.370   19.792  1.00 40.76 4   A 1 
ATOM 28   O O   . ILE A 0 4   . 21.034   6.991   18.012  1.00 40.76 4   A 1 
ATOM 29   C CG1 . ILE A 0 4   . 23.473   9.398   20.848  1.00 40.76 4   A 1 
ATOM 30   C CG2 . ILE A 0 4   . 24.193   7.771   19.032  1.00 40.76 4   A 1 
ATOM 31   C CD1 . ILE A 0 4   . 24.292   8.789   21.993  1.00 40.76 4   A 1 
ATOM 32   N N   . ALA A 0 5   . 21.559   8.533   16.461  1.00 46.30 5   A 1 
ATOM 33   C CA  . ALA A 0 5   . 21.260   7.691   15.310  1.00 46.30 5   A 1 
ATOM 34   C C   . ALA A 0 5   . 22.436   6.731   15.075  1.00 46.30 5   A 1 
ATOM 35   C CB  . ALA A 0 5   . 20.955   8.581   14.098  1.00 46.30 5   A 1 
ATOM 36   O O   . ALA A 0 5   . 23.529   7.147   14.691  1.00 46.30 5   A 1 
ATOM 37   N N   . PHE A 0 6   . 22.215   5.447   15.349  1.00 35.69 6   A 1 
ATOM 38   C CA  . PHE A 0 6   . 23.113   4.368   14.960  1.00 35.69 6   A 1 
ATOM 39   C C   . PHE A 0 6   . 22.922   4.090   13.465  1.00 35.69 6   A 1 
ATOM 40   C CB  . PHE A 0 6   . 22.821   3.116   15.806  1.00 35.69 6   A 1 
ATOM 41   O O   . PHE A 0 6   . 21.913   3.520   13.063  1.00 35.69 6   A 1 
ATOM 42   C CG  . PHE A 0 6   . 23.504   3.096   17.161  1.00 35.69 6   A 1 
ATOM 43   C CD1 . PHE A 0 6   . 24.736   2.431   17.307  1.00 35.69 6   A 1 
ATOM 44   C CD2 . PHE A 0 6   . 22.915   3.723   18.277  1.00 35.69 6   A 1 
ATOM 45   C CE1 . PHE A 0 6   . 25.375   2.386   18.558  1.00 35.69 6   A 1 
ATOM 46   C CE2 . PHE A 0 6   . 23.554   3.677   19.530  1.00 35.69 6   A 1 
ATOM 47   C CZ  . PHE A 0 6   . 24.783   3.007   19.671  1.00 35.69 6   A 1 
ATOM 48   N N   . ALA A 0 7   . 23.894   4.481   12.643  1.00 43.67 7   A 1 
ATOM 49   C CA  . ALA A 0 7   . 24.021   3.981   11.280  1.00 43.67 7   A 1 
ATOM 50   C C   . ALA A 0 7   . 24.709   2.607   11.334  1.00 43.67 7   A 1 
ATOM 51   C CB  . ALA A 0 7   . 24.767   5.014   10.427  1.00 43.67 7   A 1 
ATOM 52   O O   . ALA A 0 7   . 25.933   2.497   11.279  1.00 43.67 7   A 1 
ATOM 53   N N   . SER A 0 8   . 23.924   1.551   11.528  1.00 39.08 8   A 1 
ATOM 54   C CA  . SER A 0 8   . 24.376   0.170   11.362  1.00 39.08 8   A 1 
ATOM 55   C C   . SER A 0 8   . 24.372   -0.179  9.875   1.00 39.08 8   A 1 
ATOM 56   C CB  . SER A 0 8   . 23.511   -0.789  12.189  1.00 39.08 8   A 1 
ATOM 57   O O   . SER A 0 8   . 23.322   -0.439  9.294   1.00 39.08 8   A 1 
ATOM 58   O OG  . SER A 0 8   . 22.149   -0.414  12.149  1.00 39.08 8   A 1 
ATOM 59   N N   . ALA A 0 9   . 25.560   -0.167  9.271   1.00 38.64 9   A 1 
ATOM 60   C CA  . ALA A 0 9   . 25.822   -0.736  7.957   1.00 38.64 9   A 1 
ATOM 61   C C   . ALA A 0 9   . 25.580   -2.254  8.007   1.00 38.64 9   A 1 
ATOM 62   C CB  . ALA A 0 9   . 27.270   -0.388  7.576   1.00 38.64 9   A 1 
ATOM 63   O O   . ALA A 0 9   . 26.388   -2.993  8.573   1.00 38.64 9   A 1 
ATOM 64   N N   . LEU A 0 10  . 24.454   -2.718  7.459   1.00 37.10 10  A 1 
ATOM 65   C CA  . LEU A 0 10  . 24.219   -4.139  7.234   1.00 37.10 10  A 1 
ATOM 66   C C   . LEU A 0 10  . 24.633   -4.488  5.804   1.00 37.10 10  A 1 
ATOM 67   C CB  . LEU A 0 10  . 22.776   -4.554  7.560   1.00 37.10 10  A 1 
ATOM 68   O O   . LEU A 0 10  . 24.096   -3.990  4.821   1.00 37.10 10  A 1 
ATOM 69   C CG  . LEU A 0 10  . 22.658   -6.083  7.749   1.00 37.10 10  A 1 
ATOM 70   C CD1 . LEU A 0 10  . 23.041   -6.507  9.173   1.00 37.10 10  A 1 
ATOM 71   C CD2 . LEU A 0 10  . 21.231   -6.552  7.483   1.00 37.10 10  A 1 
ATOM 72   N N   . VAL A 0 11  . 25.638   -5.348  5.765   1.00 34.73 11  A 1 
ATOM 73   C CA  . VAL A 0 11  . 26.259   -6.014  4.630   1.00 34.73 11  A 1 
ATOM 74   C C   . VAL A 0 11  . 25.205   -6.738  3.781   1.00 34.73 11  A 1 
ATOM 75   C CB  . VAL A 0 11  . 27.269   -7.010  5.249   1.00 34.73 11  A 1 
ATOM 76   O O   . VAL A 0 11  . 24.652   -7.745  4.217   1.00 34.73 11  A 1 
ATOM 77   C CG1 . VAL A 0 11  . 27.973   -7.882  4.214   1.00 34.73 11  A 1 
ATOM 78   C CG2 . VAL A 0 11  . 28.355   -6.279  6.060   1.00 34.73 11  A 1 
ATOM 79   N N   . ALA A 0 12  . 24.960   -6.261  2.560   1.00 38.10 12  A 1 
ATOM 80   C CA  . ALA A 0 12  . 24.290   -7.038  1.522   1.00 38.10 12  A 1 
ATOM 81   C C   . ALA A 0 12  . 25.360   -7.696  0.641   1.00 38.10 12  A 1 
ATOM 82   C CB  . ALA A 0 12  . 23.306   -6.157  0.746   1.00 38.10 12  A 1 
ATOM 83   O O   . ALA A 0 12  . 25.991   -7.064  -0.205  1.00 38.10 12  A 1 
ATOM 84   N N   . CYS A 0 13  . 25.590   -8.982  0.895   1.00 31.04 13  A 1 
ATOM 85   C CA  . CYS A 0 13  . 26.379   -9.872  0.056   1.00 31.04 13  A 1 
ATOM 86   C C   . CYS A 0 13  . 25.614   -10.142 -1.250  1.00 31.04 13  A 1 
ATOM 87   C CB  . CYS A 0 13  . 26.615   -11.186 0.825   1.00 31.04 13  A 1 
ATOM 88   O O   . CYS A 0 13  . 24.850   -11.103 -1.324  1.00 31.04 13  A 1 
ATOM 89   S SG  . CYS A 0 13  . 27.514   -10.926 2.380   1.00 31.04 13  A 1 
ATOM 90   N N   . ALA A 0 14  . 25.809   -9.321  -2.280  1.00 38.87 14  A 1 
ATOM 91   C CA  . ALA A 0 14  . 25.459   -9.713  -3.640  1.00 38.87 14  A 1 
ATOM 92   C C   . ALA A 0 14  . 26.631   -10.512 -4.221  1.00 38.87 14  A 1 
ATOM 93   C CB  . ALA A 0 14  . 25.060   -8.495  -4.471  1.00 38.87 14  A 1 
ATOM 94   O O   . ALA A 0 14  . 27.748   -10.019 -4.376  1.00 38.87 14  A 1 
ATOM 95   N N   . ASN A 0 15  . 26.364   -11.796 -4.436  1.00 34.74 15  A 1 
ATOM 96   C CA  . ASN A 0 15  . 27.260   -12.751 -5.061  1.00 34.74 15  A 1 
ATOM 97   C C   . ASN A 0 15  . 27.718   -12.272 -6.446  1.00 34.74 15  A 1 
ATOM 98   C CB  . ASN A 0 15  . 26.524   -14.099 -5.154  1.00 34.74 15  A 1 
ATOM 99   O O   . ASN A 0 15  . 26.988   -11.569 -7.137  1.00 34.74 15  A 1 
ATOM 100  C CG  . ASN A 0 15  . 26.419   -14.784 -3.807  1.00 34.74 15  A 1 
ATOM 101  N ND2 . ASN A 0 15  . 25.257   -14.820 -3.197  1.00 34.74 15  A 1 
ATOM 102  O OD1 . ASN A 0 15  . 27.398   -15.284 -3.280  1.00 34.74 15  A 1 
ATOM 103  N N   . ALA A 0 16  . 28.927   -12.720 -6.808  1.00 30.20 16  A 1 
ATOM 104  C CA  . ALA A 0 16  . 29.493   -12.856 -8.151  1.00 30.20 16  A 1 
ATOM 105  C C   . ALA A 0 16  . 28.460   -12.669 -9.281  1.00 30.20 16  A 1 
ATOM 106  C CB  . ALA A 0 16  . 30.092   -14.271 -8.187  1.00 30.20 16  A 1 
ATOM 107  O O   . ALA A 0 16  . 27.422   -13.320 -9.273  1.00 30.20 16  A 1 
ATOM 108  N N   . TRP A 0 17  . 28.728   -11.883 -10.319 1.00 33.68 17  A 1 
ATOM 109  C CA  . TRP A 0 17  . 29.836   -12.122 -11.238 1.00 33.68 17  A 1 
ATOM 110  C C   . TRP A 0 17  . 30.792   -10.936 -11.324 1.00 33.68 17  A 1 
ATOM 111  C CB  . TRP A 0 17  . 29.259   -12.448 -12.624 1.00 33.68 17  A 1 
ATOM 112  O O   . TRP A 0 17  . 30.424   -9.827  -11.699 1.00 33.68 17  A 1 
ATOM 113  C CG  . TRP A 0 17  . 28.517   -13.747 -12.789 1.00 33.68 17  A 1 
ATOM 114  C CD1 . TRP A 0 17  . 28.222   -14.666 -11.837 1.00 33.68 17  A 1 
ATOM 115  C CD2 . TRP A 0 17  . 28.055   -14.350 -14.035 1.00 33.68 17  A 1 
ATOM 116  C CE2 . TRP A 0 17  . 27.439   -15.604 -13.738 1.00 33.68 17  A 1 
ATOM 117  C CE3 . TRP A 0 17  . 28.148   -13.991 -15.395 1.00 33.68 17  A 1 
ATOM 118  N NE1 . TRP A 0 17  . 27.508   -15.708 -12.374 1.00 33.68 17  A 1 
ATOM 119  C CH2 . TRP A 0 17  . 27.061   -16.076 -16.070 1.00 33.68 17  A 1 
ATOM 120  C CZ2 . TRP A 0 17  . 26.940   -16.459 -14.725 1.00 33.68 17  A 1 
ATOM 121  C CZ3 . TRP A 0 17  . 27.662   -14.848 -16.400 1.00 33.68 17  A 1 
ATOM 122  N N   . SER A 0 18  . 32.066   -11.203 -11.050 1.00 34.54 18  A 1 
ATOM 123  C CA  . SER A 0 18  . 33.144   -10.397 -11.595 1.00 34.54 18  A 1 
ATOM 124  C C   . SER A 0 18  . 33.058   -10.494 -13.118 1.00 34.54 18  A 1 
ATOM 125  C CB  . SER A 0 18  . 34.489   -10.930 -11.079 1.00 34.54 18  A 1 
ATOM 126  O O   . SER A 0 18  . 33.548   -11.463 -13.702 1.00 34.54 18  A 1 
ATOM 127  O OG  . SER A 0 18  . 34.582   -12.329 -11.300 1.00 34.54 18  A 1 
ATOM 128  N N   . TYR A 0 19  . 32.449   -9.504  -13.770 1.00 32.10 19  A 1 
ATOM 129  C CA  . TYR A 0 19  . 32.888   -9.157  -15.111 1.00 32.10 19  A 1 
ATOM 130  C C   . TYR A 0 19  . 34.352   -8.776  -14.959 1.00 32.10 19  A 1 
ATOM 131  C CB  . TYR A 0 19  . 32.038   -8.049  -15.743 1.00 32.10 19  A 1 
ATOM 132  O O   . TYR A 0 19  . 34.715   -7.701  -14.484 1.00 32.10 19  A 1 
ATOM 133  C CG  . TYR A 0 19  . 30.913   -8.607  -16.590 1.00 32.10 19  A 1 
ATOM 134  C CD1 . TYR A 0 19  . 31.162   -8.971  -17.929 1.00 32.10 19  A 1 
ATOM 135  C CD2 . TYR A 0 19  . 29.629   -8.781  -16.040 1.00 32.10 19  A 1 
ATOM 136  C CE1 . TYR A 0 19  . 30.124   -9.500  -18.720 1.00 32.10 19  A 1 
ATOM 137  C CE2 . TYR A 0 19  . 28.586   -9.297  -16.833 1.00 32.10 19  A 1 
ATOM 138  O OH  . TYR A 0 19  . 27.834   -10.154 -18.950 1.00 32.10 19  A 1 
ATOM 139  C CZ  . TYR A 0 19  . 28.833   -9.656  -18.177 1.00 32.10 19  A 1 
ATOM 140  N N   . GLN A 0 20  . 35.205   -9.745  -15.263 1.00 30.97 20  A 1 
ATOM 141  C CA  . GLN A 0 20  . 36.604   -9.511  -15.506 1.00 30.97 20  A 1 
ATOM 142  C C   . GLN A 0 20  . 36.612   -8.660  -16.768 1.00 30.97 20  A 1 
ATOM 143  C CB  . GLN A 0 20  . 37.290   -10.884 -15.607 1.00 30.97 20  A 1 
ATOM 144  O O   . GLN A 0 20  . 36.574   -9.199  -17.874 1.00 30.97 20  A 1 
ATOM 145  C CG  . GLN A 0 20  . 38.822   -10.827 -15.576 1.00 30.97 20  A 1 
ATOM 146  C CD  . GLN A 0 20  . 39.450   -12.185 -15.246 1.00 30.97 20  A 1 
ATOM 147  N NE2 . GLN A 0 20  . 40.757   -12.305 -15.310 1.00 30.97 20  A 1 
ATOM 148  O OE1 . GLN A 0 20  . 38.810   -13.163 -14.898 1.00 30.97 20  A 1 
ATOM 149  N N   . ALA A 0 21  . 36.560   -7.332  -16.586 1.00 32.55 21  A 1 
ATOM 150  C CA  . ALA A 0 21  . 36.855   -6.385  -17.646 1.00 32.55 21  A 1 
ATOM 151  C C   . ALA A 0 21  . 38.083   -6.952  -18.356 1.00 32.55 21  A 1 
ATOM 152  C CB  . ALA A 0 21  . 37.138   -5.001  -17.048 1.00 32.55 21  A 1 
ATOM 153  O O   . ALA A 0 21  . 39.031   -7.336  -17.648 1.00 32.55 21  A 1 
ATOM 154  N N   . PRO A 0 22  . 38.043   -7.147  -19.688 1.00 32.06 22  A 1 
ATOM 155  C CA  . PRO A 0 22  . 39.180   -7.702  -20.387 1.00 32.06 22  A 1 
ATOM 156  C C   . PRO A 0 22  . 40.389   -6.918  -19.905 1.00 32.06 22  A 1 
ATOM 157  C CB  . PRO A 0 22  . 38.894   -7.542  -21.885 1.00 32.06 22  A 1 
ATOM 158  O O   . PRO A 0 22  . 40.434   -5.694  -20.011 1.00 32.06 22  A 1 
ATOM 159  C CG  . PRO A 0 22  . 37.792   -6.482  -21.942 1.00 32.06 22  A 1 
ATOM 160  C CD  . PRO A 0 22  . 37.042   -6.676  -20.628 1.00 32.06 22  A 1 
ATOM 161  N N   . GLN A 0 23  . 41.335   -7.621  -19.279 1.00 30.30 23  A 1 
ATOM 162  C CA  . GLN A 0 23  . 42.654   -7.071  -19.058 1.00 30.30 23  A 1 
ATOM 163  C C   . GLN A 0 23  . 43.227   -6.919  -20.459 1.00 30.30 23  A 1 
ATOM 164  C CB  . GLN A 0 23  . 43.514   -7.982  -18.165 1.00 30.30 23  A 1 
ATOM 165  O O   . GLN A 0 23  . 43.947   -7.789  -20.950 1.00 30.30 23  A 1 
ATOM 166  C CG  . GLN A 0 23  . 43.076   -7.977  -16.695 1.00 30.30 23  A 1 
ATOM 167  C CD  . GLN A 0 23  . 44.079   -8.709  -15.807 1.00 30.30 23  A 1 
ATOM 168  N NE2 . GLN A 0 23  . 44.442   -8.149  -14.673 1.00 30.30 23  A 1 
ATOM 169  O OE1 . GLN A 0 23  . 44.565   -9.790  -16.106 1.00 30.30 23  A 1 
ATOM 170  N N   . THR A 0 24  . 42.858   -5.836  -21.142 1.00 34.29 24  A 1 
ATOM 171  C CA  . THR A 0 24  . 43.622   -5.324  -22.253 1.00 34.29 24  A 1 
ATOM 172  C C   . THR A 0 24  . 44.970   -5.059  -21.638 1.00 34.29 24  A 1 
ATOM 173  C CB  . THR A 0 24  . 43.012   -4.058  -22.869 1.00 34.29 24  A 1 
ATOM 174  O O   . THR A 0 24  . 45.169   -4.106  -20.884 1.00 34.29 24  A 1 
ATOM 175  C CG2 . THR A 0 24  . 41.821   -4.421  -23.750 1.00 34.29 24  A 1 
ATOM 176  O OG1 . THR A 0 24  . 42.564   -3.184  -21.864 1.00 34.29 24  A 1 
ATOM 177  N N   . ARG A 0 25  . 45.886   -5.997  -21.881 1.00 32.93 25  A 1 
ATOM 178  C CA  . ARG A 0 25  . 47.303   -5.745  -21.746 1.00 32.93 25  A 1 
ATOM 179  C C   . ARG A 0 25  . 47.513   -4.453  -22.505 1.00 32.93 25  A 1 
ATOM 180  C CB  . ARG A 0 25  . 48.112   -6.887  -22.372 1.00 32.93 25  A 1 
ATOM 181  O O   . ARG A 0 25  . 47.475   -4.452  -23.733 1.00 32.93 25  A 1 
ATOM 182  C CG  . ARG A 0 25  . 48.064   -8.164  -21.530 1.00 32.93 25  A 1 
ATOM 183  C CD  . ARG A 0 25  . 48.904   -9.238  -22.224 1.00 32.93 25  A 1 
ATOM 184  N NE  . ARG A 0 25  . 49.030   -10.444 -21.391 1.00 32.93 25  A 1 
ATOM 185  N NH1 . ARG A 0 25  . 50.577   -11.512 -22.707 1.00 32.93 25  A 1 
ATOM 186  N NH2 . ARG A 0 25  . 49.857   -12.483 -20.823 1.00 32.93 25  A 1 
ATOM 187  C CZ  . ARG A 0 25  . 49.819   -11.470 -21.644 1.00 32.93 25  A 1 
ATOM 188  N N   . THR A 0 26  . 47.703   -3.370  -21.768 1.00 31.22 26  A 1 
ATOM 189  C CA  . THR A 0 26  . 48.376   -2.187  -22.258 1.00 31.22 26  A 1 
ATOM 190  C C   . THR A 0 26  . 49.784   -2.658  -22.589 1.00 31.22 26  A 1 
ATOM 191  C CB  . THR A 0 26  . 48.335   -1.049  -21.222 1.00 31.22 26  A 1 
ATOM 192  O O   . THR A 0 26  . 50.746   -2.475  -21.848 1.00 31.22 26  A 1 
ATOM 193  C CG2 . THR A 0 26  . 46.987   -0.330  -21.240 1.00 31.22 26  A 1 
ATOM 194  O OG1 . THR A 0 26  . 48.496   -1.551  -19.912 1.00 31.22 26  A 1 
ATOM 195  N N   . TYR A 0 27  . 49.923   -3.320  -23.739 1.00 32.31 27  A 1 
ATOM 196  C CA  . TYR A 0 27  . 51.086   -3.069  -24.548 1.00 32.31 27  A 1 
ATOM 197  C C   . TYR A 0 27  . 51.008   -1.568  -24.753 1.00 32.31 27  A 1 
ATOM 198  C CB  . TYR A 0 27  . 51.031   -3.861  -25.863 1.00 32.31 27  A 1 
ATOM 199  O O   . TYR A 0 27  . 50.210   -1.087  -25.551 1.00 32.31 27  A 1 
ATOM 200  C CG  . TYR A 0 27  . 51.184   -5.358  -25.672 1.00 32.31 27  A 1 
ATOM 201  C CD1 . TYR A 0 27  . 52.463   -5.913  -25.477 1.00 32.31 27  A 1 
ATOM 202  C CD2 . TYR A 0 27  . 50.048   -6.190  -25.664 1.00 32.31 27  A 1 
ATOM 203  C CE1 . TYR A 0 27  . 52.609   -7.298  -25.265 1.00 32.31 27  A 1 
ATOM 204  C CE2 . TYR A 0 27  . 50.187   -7.576  -25.450 1.00 32.31 27  A 1 
ATOM 205  O OH  . TYR A 0 27  . 51.609   -9.463  -24.999 1.00 32.31 27  A 1 
ATOM 206  C CZ  . TYR A 0 27  . 51.467   -8.130  -25.242 1.00 32.31 27  A 1 
ATOM 207  N N   . GLY A 0 28  . 51.769   -0.829  -23.946 1.00 28.32 28  A 1 
ATOM 208  C CA  . GLY A 0 28  . 52.232   0.484   -24.331 1.00 28.32 28  A 1 
ATOM 209  C C   . GLY A 0 28  . 53.018   0.277   -25.614 1.00 28.32 28  A 1 
ATOM 210  O O   . GLY A 0 28  . 54.243   0.228   -25.603 1.00 28.32 28  A 1 
ATOM 211  N N   . VAL A 0 29  . 52.303   0.069   -26.721 1.00 32.10 29  A 1 
ATOM 212  C CA  . VAL A 0 29  . 52.757   0.523   -28.011 1.00 32.10 29  A 1 
ATOM 213  C C   . VAL A 0 29  . 52.908   1.997   -27.737 1.00 32.10 29  A 1 
ATOM 214  C CB  . VAL A 0 29  . 51.735   0.236   -29.128 1.00 32.10 29  A 1 
ATOM 215  O O   . VAL A 0 29  . 51.925   2.678   -27.443 1.00 32.10 29  A 1 
ATOM 216  C CG1 . VAL A 0 29  . 52.310   0.650   -30.487 1.00 32.10 29  A 1 
ATOM 217  C CG2 . VAL A 0 29  . 51.398   -1.260  -29.196 1.00 32.10 29  A 1 
ATOM 218  N N   . GLN A 0 30  . 54.164   2.432   -27.643 1.00 29.68 30  A 1 
ATOM 219  C CA  . GLN A 0 30  . 54.464   3.844   -27.612 1.00 29.68 30  A 1 
ATOM 220  C C   . GLN A 0 30  . 53.539   4.483   -28.642 1.00 29.68 30  A 1 
ATOM 221  C CB  . GLN A 0 30  . 55.939   4.067   -27.982 1.00 29.68 30  A 1 
ATOM 222  O O   . GLN A 0 30  . 53.492   4.004   -29.779 1.00 29.68 30  A 1 
ATOM 223  C CG  . GLN A 0 30  . 56.927   3.529   -26.928 1.00 29.68 30  A 1 
ATOM 224  C CD  . GLN A 0 30  . 57.669   2.245   -27.304 1.00 29.68 30  A 1 
ATOM 225  N NE2 . GLN A 0 30  . 58.753   1.943   -26.620 1.00 29.68 30  A 1 
ATOM 226  O OE1 . GLN A 0 30  . 57.315   1.484   -28.189 1.00 29.68 30  A 1 
ATOM 227  N N   . ALA A 0 31  . 52.753   5.472   -28.217 1.00 31.68 31  A 1 
ATOM 228  C CA  . ALA A 0 31  . 52.106   6.391   -29.128 1.00 31.68 31  A 1 
ATOM 229  C C   . ALA A 0 31  . 53.245   7.028   -29.931 1.00 31.68 31  A 1 
ATOM 230  C CB  . ALA A 0 31  . 51.273   7.393   -28.317 1.00 31.68 31  A 1 
ATOM 231  O O   . ALA A 0 31  . 53.820   8.044   -29.550 1.00 31.68 31  A 1 
ATOM 232  N N   . ASN A 0 32  . 53.687   6.327   -30.974 1.00 31.71 32  A 1 
ATOM 233  C CA  . ASN A 0 32  . 54.490   6.887   -32.027 1.00 31.71 32  A 1 
ATOM 234  C C   . ASN A 0 32  . 53.539   7.907   -32.616 1.00 31.71 32  A 1 
ATOM 235  C CB  . ASN A 0 32  . 54.899   5.801   -33.039 1.00 31.71 32  A 1 
ATOM 236  O O   . ASN A 0 32  . 52.577   7.517   -33.273 1.00 31.71 32  A 1 
ATOM 237  C CG  . ASN A 0 32  . 56.117   4.992   -32.632 1.00 31.71 32  A 1 
ATOM 238  N ND2 . ASN A 0 32  . 56.451   3.984   -33.404 1.00 31.71 32  A 1 
ATOM 239  O OD1 . ASN A 0 32  . 56.816   5.251   -31.666 1.00 31.71 32  A 1 
ATOM 240  N N   . ALA A 0 33  . 53.762   9.167   -32.242 1.00 30.69 33  A 1 
ATOM 241  C CA  . ALA A 0 33  . 53.097   10.329  -32.797 1.00 30.69 33  A 1 
ATOM 242  C C   . ALA A 0 33  . 52.768   10.065  -34.272 1.00 30.69 33  A 1 
ATOM 243  C CB  . ALA A 0 33  . 54.052   11.517  -32.627 1.00 30.69 33  A 1 
ATOM 244  O O   . ALA A 0 33  . 53.651   9.632   -35.024 1.00 30.69 33  A 1 
ATOM 245  N N   . ALA A 0 34  . 51.496   10.244  -34.636 1.00 32.03 34  A 1 
ATOM 246  C CA  . ALA A 0 34  . 50.976   9.921   -35.960 1.00 32.03 34  A 1 
ATOM 247  C C   . ALA A 0 34  . 51.744   10.641  -37.085 1.00 32.03 34  A 1 
ATOM 248  C CB  . ALA A 0 34  . 49.473   10.217  -35.977 1.00 32.03 34  A 1 
ATOM 249  O O   . ALA A 0 34  . 51.848   10.099  -38.182 1.00 32.03 34  A 1 
ATOM 250  N N   . SER A 0 35  . 52.448   11.734  -36.781 1.00 35.54 35  A 1 
ATOM 251  C CA  . SER A 0 35  . 53.356   12.411  -37.702 1.00 35.54 35  A 1 
ATOM 252  C C   . SER A 0 35  . 54.744   12.644  -37.074 1.00 35.54 35  A 1 
ATOM 253  C CB  . SER A 0 35  . 52.663   13.693  -38.189 1.00 35.54 35  A 1 
ATOM 254  O O   . SER A 0 35  . 55.008   13.600  -36.348 1.00 35.54 35  A 1 
ATOM 255  O OG  . SER A 0 35  . 52.197   14.450  -37.092 1.00 35.54 35  A 1 
ATOM 256  N N   . GLN A 0 36  . 55.719   11.782  -37.395 1.00 28.39 36  A 1 
ATOM 257  C CA  . GLN A 0 36  . 57.095   12.275  -37.532 1.00 28.39 36  A 1 
ATOM 258  C C   . GLN A 0 36  . 57.171   12.966  -38.893 1.00 28.39 36  A 1 
ATOM 259  C CB  . GLN A 0 36  . 58.169   11.171  -37.402 1.00 28.39 36  A 1 
ATOM 260  O O   . GLN A 0 36  . 57.554   12.336  -39.879 1.00 28.39 36  A 1 
ATOM 261  C CG  . GLN A 0 36  . 58.538   10.847  -35.948 1.00 28.39 36  A 1 
ATOM 262  C CD  . GLN A 0 36  . 59.746   9.914   -35.813 1.00 28.39 36  A 1 
ATOM 263  N NE2 . GLN A 0 36  . 59.930   9.311   -34.658 1.00 28.39 36  A 1 
ATOM 264  O OE1 . GLN A 0 36  . 60.563   9.707   -36.698 1.00 28.39 36  A 1 
ATOM 265  N N   . ALA A 0 37  . 56.822   14.253  -38.956 1.00 35.62 37  A 1 
ATOM 266  C CA  . ALA A 0 37  . 57.274   15.097  -40.052 1.00 35.62 37  A 1 
ATOM 267  C C   . ALA A 0 37  . 58.810   15.044  -40.036 1.00 35.62 37  A 1 
ATOM 268  C CB  . ALA A 0 37  . 56.715   16.515  -39.880 1.00 35.62 37  A 1 
ATOM 269  O O   . ALA A 0 37  . 59.464   15.592  -39.143 1.00 35.62 37  A 1 
ATOM 270  N N   . TYR A 0 38  . 59.404   14.283  -40.959 1.00 32.06 38  A 1 
ATOM 271  C CA  . TYR A 0 38  . 60.851   14.207  -41.099 1.00 32.06 38  A 1 
ATOM 272  C C   . TYR A 0 38  . 61.331   15.616  -41.445 1.00 32.06 38  A 1 
ATOM 273  C CB  . TYR A 0 38  . 61.234   13.156  -42.153 1.00 32.06 38  A 1 
ATOM 274  O O   . TYR A 0 38  . 61.163   16.081  -42.569 1.00 32.06 38  A 1 
ATOM 275  C CG  . TYR A 0 38  . 62.716   12.819  -42.204 1.00 32.06 38  A 1 
ATOM 276  C CD1 . TYR A 0 38  . 63.560   13.440  -43.145 1.00 32.06 38  A 1 
ATOM 277  C CD2 . TYR A 0 38  . 63.242   11.852  -41.324 1.00 32.06 38  A 1 
ATOM 278  C CE1 . TYR A 0 38  . 64.923   13.086  -43.218 1.00 32.06 38  A 1 
ATOM 279  C CE2 . TYR A 0 38  . 64.603   11.494  -41.392 1.00 32.06 38  A 1 
ATOM 280  O OH  . TYR A 0 38  . 66.755   11.753  -42.419 1.00 32.06 38  A 1 
ATOM 281  C CZ  . TYR A 0 38  . 65.445   12.109  -42.345 1.00 32.06 38  A 1 
ATOM 282  N N   . ALA A 0 39  . 61.866   16.314  -40.441 1.00 30.64 39  A 1 
ATOM 283  C CA  . ALA A 0 39  . 62.355   17.681  -40.521 1.00 30.64 39  A 1 
ATOM 284  C C   . ALA A 0 39  . 63.538   17.771  -41.500 1.00 30.64 39  A 1 
ATOM 285  C CB  . ALA A 0 39  . 62.702   18.146  -39.098 1.00 30.64 39  A 1 
ATOM 286  O O   . ALA A 0 39  . 64.709   17.756  -41.117 1.00 30.64 39  A 1 
ATOM 287  N N   . GLY A 0 40  . 63.228   17.839  -42.791 1.00 29.14 40  A 1 
ATOM 288  C CA  . GLY A 0 40  . 64.165   18.097  -43.867 1.00 29.14 40  A 1 
ATOM 289  C C   . GLY A 0 40  . 64.171   19.579  -44.230 1.00 29.14 40  A 1 
ATOM 290  O O   . GLY A 0 40  . 63.324   20.027  -44.985 1.00 29.14 40  A 1 
ATOM 291  N N   . SER A 0 41  . 65.195   20.304  -43.767 1.00 32.61 41  A 1 
ATOM 292  C CA  . SER A 0 41  . 65.650   21.605  -44.295 1.00 32.61 41  A 1 
ATOM 293  C C   . SER A 0 41  . 64.728   22.825  -44.086 1.00 32.61 41  A 1 
ATOM 294  C CB  . SER A 0 41  . 66.042   21.430  -45.767 1.00 32.61 41  A 1 
ATOM 295  O O   . SER A 0 41  . 63.771   23.061  -44.814 1.00 32.61 41  A 1 
ATOM 296  O OG  . SER A 0 41  . 66.447   22.658  -46.329 1.00 32.61 41  A 1 
ATOM 297  N N   . ALA A 0 42  . 65.159   23.690  -43.166 1.00 41.81 42  A 1 
ATOM 298  C CA  . ALA A 0 42  . 64.502   24.870  -42.597 1.00 41.81 42  A 1 
ATOM 299  C C   . ALA A 0 42  . 64.075   26.035  -43.529 1.00 41.81 42  A 1 
ATOM 300  C CB  . ALA A 0 42  . 65.454   25.372  -41.495 1.00 41.81 42  A 1 
ATOM 301  O O   . ALA A 0 42  . 63.789   27.103  -43.008 1.00 41.81 42  A 1 
ATOM 302  N N   . ASP A 0 43  . 63.988   25.893  -44.856 1.00 40.60 43  A 1 
ATOM 303  C CA  . ASP A 0 43  . 63.713   27.040  -45.746 1.00 40.60 43  A 1 
ATOM 304  C C   . ASP A 0 43  . 62.930   26.682  -47.028 1.00 40.60 43  A 1 
ATOM 305  C CB  . ASP A 0 43  . 65.029   27.781  -46.085 1.00 40.60 43  A 1 
ATOM 306  O O   . ASP A 0 43  . 63.336   27.074  -48.123 1.00 40.60 43  A 1 
ATOM 307  C CG  . ASP A 0 43  . 65.612   28.633  -44.954 1.00 40.60 43  A 1 
ATOM 308  O OD1 . ASP A 0 43  . 64.867   29.482  -44.419 1.00 40.60 43  A 1 
ATOM 309  O OD2 . ASP A 0 43  . 66.841   28.522  -44.738 1.00 40.60 43  A 1 
ATOM 310  N N   . LYS A 0 44  . 61.805   25.953  -46.954 1.00 38.28 44  A 1 
ATOM 311  C CA  . LYS A 0 44  . 60.809   25.892  -48.051 1.00 38.28 44  A 1 
ATOM 312  C C   . LYS A 0 44  . 59.385   25.783  -47.499 1.00 38.28 44  A 1 
ATOM 313  C CB  . LYS A 0 44  . 61.109   24.775  -49.070 1.00 38.28 44  A 1 
ATOM 314  O O   . LYS A 0 44  . 59.092   24.990  -46.622 1.00 38.28 44  A 1 
ATOM 315  C CG  . LYS A 0 44  . 62.396   25.062  -49.859 1.00 38.28 44  A 1 
ATOM 316  C CD  . LYS A 0 44  . 62.634   24.132  -51.035 1.00 38.28 44  A 1 
ATOM 317  C CE  . LYS A 0 44  . 64.006   24.476  -51.625 1.00 38.28 44  A 1 
ATOM 318  N NZ  . LYS A 0 44  . 64.408   23.440  -52.602 1.00 38.28 44  A 1 
ATOM 319  N N   . TYR A 0 45  . 58.542   26.685  -47.984 1.00 42.41 45  A 1 
ATOM 320  C CA  . TYR A 0 45  . 57.256   27.086  -47.431 1.00 42.41 45  A 1 
ATOM 321  C C   . TYR A 0 45  . 56.085   26.165  -47.811 1.00 42.41 45  A 1 
ATOM 322  C CB  . TYR A 0 45  . 56.953   28.489  -47.992 1.00 42.41 45  A 1 
ATOM 323  O O   . TYR A 0 45  . 55.794   26.022  -49.002 1.00 42.41 45  A 1 
ATOM 324  C CG  . TYR A 0 45  . 57.833   29.624  -47.501 1.00 42.41 45  A 1 
ATOM 325  C CD1 . TYR A 0 45  . 57.359   30.444  -46.461 1.00 42.41 45  A 1 
ATOM 326  C CD2 . TYR A 0 45  . 59.089   29.891  -48.089 1.00 42.41 45  A 1 
ATOM 327  C CE1 . TYR A 0 45  . 58.132   31.525  -45.999 1.00 42.41 45  A 1 
ATOM 328  C CE2 . TYR A 0 45  . 59.866   30.972  -47.627 1.00 42.41 45  A 1 
ATOM 329  O OH  . TYR A 0 45  . 60.134   32.836  -46.142 1.00 42.41 45  A 1 
ATOM 330  C CZ  . TYR A 0 45  . 59.388   31.790  -46.582 1.00 42.41 45  A 1 
ATOM 331  N N   . GLY A 0 46  . 55.284   25.801  -46.803 1.00 49.12 46  A 1 
ATOM 332  C CA  . GLY A 0 46  . 53.822   25.902  -46.889 1.00 49.12 46  A 1 
ATOM 333  C C   . GLY A 0 46  . 52.997   24.625  -46.762 1.00 49.12 46  A 1 
ATOM 334  O O   . GLY A 0 46  . 51.807   24.718  -47.044 1.00 49.12 46  A 1 
ATOM 335  N N   . ALA A 0 47  . 53.577   23.489  -46.368 1.00 54.33 47  A 1 
ATOM 336  C CA  . ALA A 0 47  . 52.782   22.338  -45.949 1.00 54.33 47  A 1 
ATOM 337  C C   . ALA A 0 47  . 52.316   22.519  -44.493 1.00 54.33 47  A 1 
ATOM 338  C CB  . ALA A 0 47  . 53.555   21.038  -46.190 1.00 54.33 47  A 1 
ATOM 339  O O   . ALA A 0 47  . 53.118   22.926  -43.648 1.00 54.33 47  A 1 
ATOM 340  N N   . SER A 0 48  . 51.033   22.290  -44.216 1.00 65.64 48  A 1 
ATOM 341  C CA  . SER A 0 48  . 50.499   22.212  -42.850 1.00 65.64 48  A 1 
ATOM 342  C C   . SER A 0 48  . 49.651   20.957  -42.737 1.00 65.64 48  A 1 
ATOM 343  C CB  . SER A 0 48  . 49.673   23.455  -42.463 1.00 65.64 48  A 1 
ATOM 344  O O   . SER A 0 48  . 48.682   20.878  -43.486 1.00 65.64 48  A 1 
ATOM 345  O OG  . SER A 0 48  . 48.496   23.634  -43.250 1.00 65.64 48  A 1 
ATOM 346  N N   . ASP A 0 49  . 50.029   20.066  -41.825 1.00 69.64 49  A 1 
ATOM 347  C CA  . ASP A 0 49  . 49.274   18.904  -41.358 1.00 69.64 49  A 1 
ATOM 348  C C   . ASP A 0 49  . 48.596   19.275  -40.031 1.00 69.64 49  A 1 
ATOM 349  C CB  . ASP A 0 49  . 50.213   17.676  -41.233 1.00 69.64 49  A 1 
ATOM 350  O O   . ASP A 0 49  . 49.237   19.795  -39.107 1.00 69.64 49  A 1 
ATOM 351  C CG  . ASP A 0 49  . 51.478   17.827  -40.353 1.00 69.64 49  A 1 
ATOM 352  O OD1 . ASP A 0 49  . 51.868   18.973  -40.008 1.00 69.64 49  A 1 
ATOM 353  O OD2 . ASP A 0 49  . 52.179   16.810  -40.116 1.00 69.64 49  A 1 
ATOM 354  N N   . TRP A 0 50  . 47.277   19.121  -39.945 1.00 77.13 50  A 1 
ATOM 355  C CA  . TRP A 0 50  . 46.550   19.352  -38.700 1.00 77.13 50  A 1 
ATOM 356  C C   . TRP A 0 50  . 45.633   18.178  -38.404 1.00 77.13 50  A 1 
ATOM 357  C CB  . TRP A 0 50  . 45.794   20.687  -38.720 1.00 77.13 50  A 1 
ATOM 358  O O   . TRP A 0 50  . 44.570   18.058  -38.994 1.00 77.13 50  A 1 
ATOM 359  C CG  . TRP A 0 50  . 45.132   21.031  -37.414 1.00 77.13 50  A 1 
ATOM 360  C CD1 . TRP A 0 50  . 45.747   21.588  -36.346 1.00 77.13 50  A 1 
ATOM 361  C CD2 . TRP A 0 50  . 43.764   20.745  -36.980 1.00 77.13 50  A 1 
ATOM 362  C CE2 . TRP A 0 50  . 43.608   21.214  -35.640 1.00 77.13 50  A 1 
ATOM 363  C CE3 . TRP A 0 50  . 42.644   20.119  -37.566 1.00 77.13 50  A 1 
ATOM 364  N NE1 . TRP A 0 50  . 44.853   21.698  -35.296 1.00 77.13 50  A 1 
ATOM 365  C CH2 . TRP A 0 50  . 41.292   20.525  -35.572 1.00 77.13 50  A 1 
ATOM 366  C CZ2 . TRP A 0 50  . 42.397   21.117  -34.936 1.00 77.13 50  A 1 
ATOM 367  C CZ3 . TRP A 0 50  . 41.427   20.010  -36.871 1.00 77.13 50  A 1 
ATOM 368  N N   . ASP A 0 51  . 46.047   17.386  -37.419 1.00 80.95 51  A 1 
ATOM 369  C CA  . ASP A 0 51  . 45.260   16.298  -36.858 1.00 80.95 51  A 1 
ATOM 370  C C   . ASP A 0 51  . 44.560   16.752  -35.571 1.00 80.95 51  A 1 
ATOM 371  C CB  . ASP A 0 51  . 46.171   15.114  -36.510 1.00 80.95 51  A 1 
ATOM 372  O O   . ASP A 0 51  . 45.189   17.316  -34.661 1.00 80.95 51  A 1 
ATOM 373  C CG  . ASP A 0 51  . 46.939   14.521  -37.687 1.00 80.95 51  A 1 
ATOM 374  O OD1 . ASP A 0 51  . 46.278   14.151  -38.665 1.00 80.95 51  A 1 
ATOM 375  O OD2 . ASP A 0 51  . 48.171   14.324  -37.511 1.00 80.95 51  A 1 
ATOM 376  N N   . SER A 0 52  . 43.282   16.412  -35.435 1.00 80.19 52  A 1 
ATOM 377  C CA  . SER A 0 52  . 42.551   16.485  -34.174 1.00 80.19 52  A 1 
ATOM 378  C C   . SER A 0 52  . 41.765   15.206  -33.933 1.00 80.19 52  A 1 
ATOM 379  C CB  . SER A 0 52  . 41.653   17.713  -34.158 1.00 80.19 52  A 1 
ATOM 380  O O   . SER A 0 52  . 41.134   14.659  -34.828 1.00 80.19 52  A 1 
ATOM 381  O OG  . SER A 0 52  . 40.928   17.812  -32.944 1.00 80.19 52  A 1 
ATOM 382  N N   . TRP A 0 53  . 41.794   14.733  -32.691 1.00 89.04 53  A 1 
ATOM 383  C CA  . TRP A 0 53  . 41.052   13.562  -32.245 1.00 89.04 53  A 1 
ATOM 384  C C   . TRP A 0 53  . 40.521   13.808  -30.842 1.00 89.04 53  A 1 
ATOM 385  C CB  . TRP A 0 53  . 41.949   12.318  -32.276 1.00 89.04 53  A 1 
ATOM 386  O O   . TRP A 0 53  . 41.227   14.369  -29.993 1.00 89.04 53  A 1 
ATOM 387  C CG  . TRP A 0 53  . 41.319   11.089  -31.694 1.00 89.04 53  A 1 
ATOM 388  C CD1 . TRP A 0 53  . 40.442   10.288  -32.336 1.00 89.04 53  A 1 
ATOM 389  C CD2 . TRP A 0 53  . 41.385   10.582  -30.325 1.00 89.04 53  A 1 
ATOM 390  C CE2 . TRP A 0 53  . 40.533   9.441   -30.225 1.00 89.04 53  A 1 
ATOM 391  C CE3 . TRP A 0 53  . 42.036   11.003  -29.144 1.00 89.04 53  A 1 
ATOM 392  N NE1 . TRP A 0 53  . 39.979   9.312   -31.479 1.00 89.04 53  A 1 
ATOM 393  C CH2 . TRP A 0 53  . 41.031   9.174   -27.870 1.00 89.04 53  A 1 
ATOM 394  C CZ2 . TRP A 0 53  . 40.359   8.736   -29.025 1.00 89.04 53  A 1 
ATOM 395  C CZ3 . TRP A 0 53  . 41.863   10.307  -27.930 1.00 89.04 53  A 1 
ATOM 396  N N   . GLY A 0 54  . 39.305   13.346  -30.588 1.00 87.19 54  A 1 
ATOM 397  C CA  . GLY A 0 54  . 38.721   13.384  -29.263 1.00 87.19 54  A 1 
ATOM 398  C C   . GLY A 0 54  . 37.767   12.233  -29.008 1.00 87.19 54  A 1 
ATOM 399  O O   . GLY A 0 54  . 37.349   11.507  -29.912 1.00 87.19 54  A 1 
ATOM 400  N N   . ARG A 0 55  . 37.497   12.057  -27.718 1.00 93.06 55  A 1 
ATOM 401  C CA  . ARG A 0 55  . 36.530   11.109  -27.199 1.00 93.06 55  A 1 
ATOM 402  C C   . ARG A 0 55  . 35.880   11.710  -25.966 1.00 93.06 55  A 1 
ATOM 403  C CB  . ARG A 0 55  . 37.224   9.773   -26.919 1.00 93.06 55  A 1 
ATOM 404  O O   . ARG A 0 55  . 36.617   12.075  -25.043 1.00 93.06 55  A 1 
ATOM 405  C CG  . ARG A 0 55  . 36.232   8.724   -26.416 1.00 93.06 55  A 1 
ATOM 406  C CD  . ARG A 0 55  . 36.901   7.352   -26.444 1.00 93.06 55  A 1 
ATOM 407  N NE  . ARG A 0 55  . 35.909   6.326   -26.141 1.00 93.06 55  A 1 
ATOM 408  N NH1 . ARG A 0 55  . 37.056   4.429   -26.707 1.00 93.06 55  A 1 
ATOM 409  N NH2 . ARG A 0 55  . 35.041   4.275   -25.802 1.00 93.06 55  A 1 
ATOM 410  C CZ  . ARG A 0 55  . 36.011   5.022   -26.212 1.00 93.06 55  A 1 
ATOM 411  N N   . ASP A 0 56  . 34.561   11.802  -25.963 1.00 92.62 56  A 1 
ATOM 412  C CA  . ASP A 0 56  . 33.779   12.141  -24.778 1.00 92.62 56  A 1 
ATOM 413  C C   . ASP A 0 56  . 33.049   10.887  -24.291 1.00 92.62 56  A 1 
ATOM 414  C CB  . ASP A 0 56  . 32.845   13.340  -25.024 1.00 92.62 56  A 1 
ATOM 415  O O   . ASP A 0 56  . 32.740   10.000  -25.077 1.00 92.62 56  A 1 
ATOM 416  C CG  . ASP A 0 56  . 32.544   14.111  -23.729 1.00 92.62 56  A 1 
ATOM 417  O OD1 . ASP A 0 56  . 32.879   13.577  -22.640 1.00 92.62 56  A 1 
ATOM 418  O OD2 . ASP A 0 56  . 32.200   15.312  -23.827 1.00 92.62 56  A 1 
ATOM 419  N N   . GLN A 0 57  . 32.915   10.740  -22.977 1.00 93.25 57  A 1 
ATOM 420  C CA  . GLN A 0 57  . 32.296   9.568   -22.358 1.00 93.25 57  A 1 
ATOM 421  C C   . GLN A 0 57  . 31.452   10.022  -21.183 1.00 93.25 57  A 1 
ATOM 422  C CB  . GLN A 0 57  . 33.343   8.548   -21.870 1.00 93.25 57  A 1 
ATOM 423  O O   . GLN A 0 57  . 31.981   10.256  -20.087 1.00 93.25 57  A 1 
ATOM 424  C CG  . GLN A 0 57  . 33.764   7.577   -22.964 1.00 93.25 57  A 1 
ATOM 425  C CD  . GLN A 0 57  . 34.842   6.605   -22.500 1.00 93.25 57  A 1 
ATOM 426  N NE2 . GLN A 0 57  . 35.888   6.428   -23.269 1.00 93.25 57  A 1 
ATOM 427  O OE1 . GLN A 0 57  . 34.822   5.981   -21.446 1.00 93.25 57  A 1 
ATOM 428  N N   . ASP A 0 58  . 30.143   10.051  -21.390 1.00 95.63 58  A 1 
ATOM 429  C CA  . ASP A 0 58  . 29.183   10.378  -20.354 1.00 95.63 58  A 1 
ATOM 430  C C   . ASP A 0 58  . 28.466   9.121   -19.861 1.00 95.63 58  A 1 
ATOM 431  C CB  . ASP A 0 58  . 28.236   11.493  -20.824 1.00 95.63 58  A 1 
ATOM 432  O O   . ASP A 0 58  . 28.001   8.267   -20.610 1.00 95.63 58  A 1 
ATOM 433  C CG  . ASP A 0 58  . 28.796   12.906  -20.598 1.00 95.63 58  A 1 
ATOM 434  O OD1 . ASP A 0 58  . 29.564   13.080  -19.616 1.00 95.63 58  A 1 
ATOM 435  O OD2 . ASP A 0 58  . 28.270   13.852  -21.219 1.00 95.63 58  A 1 
ATOM 436  N N   . TYR A 0 59  . 28.378   8.987   -18.538 1.00 96.42 59  A 1 
ATOM 437  C CA  . TYR A 0 59  . 27.635   7.912   -17.890 1.00 96.42 59  A 1 
ATOM 438  C C   . TYR A 0 59  . 26.813   8.479   -16.743 1.00 96.42 59  A 1 
ATOM 439  C CB  . TYR A 0 59  . 28.575   6.798   -17.411 1.00 96.42 59  A 1 
ATOM 440  O O   . TYR A 0 59  . 27.345   9.075   -15.801 1.00 96.42 59  A 1 
ATOM 441  C CG  . TYR A 0 59  . 27.865   5.693   -16.641 1.00 96.42 59  A 1 
ATOM 442  C CD1 . TYR A 0 59  . 27.762   5.762   -15.238 1.00 96.42 59  A 1 
ATOM 443  C CD2 . TYR A 0 59  . 27.274   4.619   -17.332 1.00 96.42 59  A 1 
ATOM 444  C CE1 . TYR A 0 59  . 27.075   4.759   -14.524 1.00 96.42 59  A 1 
ATOM 445  C CE2 . TYR A 0 59  . 26.595   3.607   -16.626 1.00 96.42 59  A 1 
ATOM 446  O OH  . TYR A 0 59  . 25.832   2.707   -14.531 1.00 96.42 59  A 1 
ATOM 447  C CZ  . TYR A 0 59  . 26.493   3.676   -15.221 1.00 96.42 59  A 1 
ATOM 448  N N   . SER A 0 60  . 25.509   8.225   -16.773 1.00 97.76 60  A 1 
ATOM 449  C CA  . SER A 0 60  . 24.616   8.547   -15.670 1.00 97.76 60  A 1 
ATOM 450  C C   . SER A 0 60  . 23.735   7.358   -15.321 1.00 97.76 60  A 1 
ATOM 451  C CB  . SER A 0 60  . 23.822   9.826   -15.948 1.00 97.76 60  A 1 
ATOM 452  O O   . SER A 0 60  . 23.258   6.608   -16.171 1.00 97.76 60  A 1 
ATOM 453  O OG  . SER A 0 60  . 22.809   9.618   -16.901 1.00 97.76 60  A 1 
ATOM 454  N N   . SER A 0 61  . 23.518   7.169   -14.024 1.00 97.63 61  A 1 
ATOM 455  C CA  . SER A 0 61  . 22.569   6.185   -13.535 1.00 97.63 61  A 1 
ATOM 456  C C   . SER A 0 61  . 21.833   6.739   -12.331 1.00 97.63 61  A 1 
ATOM 457  C CB  . SER A 0 61  . 23.257   4.854   -13.233 1.00 97.63 61  A 1 
ATOM 458  O O   . SER A 0 61  . 22.419   7.392   -11.465 1.00 97.63 61  A 1 
ATOM 459  O OG  . SER A 0 61  . 22.307   3.892   -12.814 1.00 97.63 61  A 1 
ATOM 460  N N   . SER A 0 62  . 20.534   6.477   -12.292 1.00 97.81 62  A 1 
ATOM 461  C CA  . SER A 0 62  . 19.687   6.747   -11.143 1.00 97.81 62  A 1 
ATOM 462  C C   . SER A 0 62  . 18.932   5.482   -10.778 1.00 97.81 62  A 1 
ATOM 463  C CB  . SER A 0 62  . 18.756   7.933   -11.404 1.00 97.81 62  A 1 
ATOM 464  O O   . SER A 0 62  . 18.530   4.706   -11.641 1.00 97.81 62  A 1 
ATOM 465  O OG  . SER A 0 62  . 17.867   7.681   -12.471 1.00 97.81 62  A 1 
ATOM 466  N N   . GLU A 0 63  . 18.768   5.263   -9.482  1.00 97.80 63  A 1 
ATOM 467  C CA  . GLU A 0 63  . 18.045   4.126   -8.937  1.00 97.80 63  A 1 
ATOM 468  C C   . GLU A 0 63  . 17.221   4.632   -7.758  1.00 97.80 63  A 1 
ATOM 469  C CB  . GLU A 0 63  . 19.035   3.017   -8.557  1.00 97.80 63  A 1 
ATOM 470  O O   . GLU A 0 63  . 17.704   5.401   -6.922  1.00 97.80 63  A 1 
ATOM 471  C CG  . GLU A 0 63  . 18.347   1.707   -8.147  1.00 97.80 63  A 1 
ATOM 472  C CD  . GLU A 0 63  . 19.352   0.548   -8.037  1.00 97.80 63  A 1 
ATOM 473  O OE1 . GLU A 0 63  . 18.969   -0.596  -8.378  1.00 97.80 63  A 1 
ATOM 474  O OE2 . GLU A 0 63  . 20.509   0.788   -7.629  1.00 97.80 63  A 1 
ATOM 475  N N   . SER A 0 64  . 15.953   4.248   -7.720  1.00 97.68 64  A 1 
ATOM 476  C CA  . SER A 0 64  . 15.012   4.679   -6.700  1.00 97.68 64  A 1 
ATOM 477  C C   . SER A 0 64  . 14.141   3.516   -6.260  1.00 97.68 64  A 1 
ATOM 478  C CB  . SER A 0 64  . 14.185   5.873   -7.186  1.00 97.68 64  A 1 
ATOM 479  O O   . SER A 0 64  . 13.759   2.660   -7.056  1.00 97.68 64  A 1 
ATOM 480  O OG  . SER A 0 64  . 13.371   5.530   -8.283  1.00 97.68 64  A 1 
ATOM 481  N N   . TYR A 0 65  . 13.856   3.502   -4.964  1.00 97.68 65  A 1 
ATOM 482  C CA  . TYR A 0 65  . 12.966   2.552   -4.327  1.00 97.68 65  A 1 
ATOM 483  C C   . TYR A 0 65  . 12.018   3.317   -3.413  1.00 97.68 65  A 1 
ATOM 484  C CB  . TYR A 0 65  . 13.776   1.512   -3.545  1.00 97.68 65  A 1 
ATOM 485  O O   . TYR A 0 65  . 12.453   4.162   -2.621  1.00 97.68 65  A 1 
ATOM 486  C CG  . TYR A 0 65  . 12.909   0.553   -2.752  1.00 97.68 65  A 1 
ATOM 487  C CD1 . TYR A 0 65  . 12.579   0.836   -1.411  1.00 97.68 65  A 1 
ATOM 488  C CD2 . TYR A 0 65  . 12.392   -0.597  -3.376  1.00 97.68 65  A 1 
ATOM 489  C CE1 . TYR A 0 65  . 11.744   -0.038  -0.688  1.00 97.68 65  A 1 
ATOM 490  C CE2 . TYR A 0 65  . 11.567   -1.478  -2.654  1.00 97.68 65  A 1 
ATOM 491  O OH  . TYR A 0 65  . 10.453   -2.068  -0.627  1.00 97.68 65  A 1 
ATOM 492  C CZ  . TYR A 0 65  . 11.243   -1.203  -1.312  1.00 97.68 65  A 1 
ATOM 493  N N   . GLY A 0 66  . 10.735   3.005   -3.498  1.00 96.78 66  A 1 
ATOM 494  C CA  . GLY A 0 66  . 9.701    3.563   -2.649  1.00 96.78 66  A 1 
ATOM 495  C C   . GLY A 0 66  . 8.814    2.458   -2.106  1.00 96.78 66  A 1 
ATOM 496  O O   . GLY A 0 66  . 8.483    1.495   -2.787  1.00 96.78 66  A 1 
ATOM 497  N N   . SER A 0 67  . 8.409    2.605   -0.851  1.00 97.12 67  A 1 
ATOM 498  C CA  . SER A 0 67  . 7.397    1.751   -0.245  1.00 97.12 67  A 1 
ATOM 499  C C   . SER A 0 67  . 6.437    2.629   0.538   1.00 97.12 67  A 1 
ATOM 500  C CB  . SER A 0 67  . 8.033    0.670   0.625   1.00 97.12 67  A 1 
ATOM 501  O O   . SER A 0 67  . 6.861    3.457   1.347   1.00 97.12 67  A 1 
ATOM 502  O OG  . SER A 0 67  . 7.047    -0.177  1.188   1.00 97.12 67  A 1 
ATOM 503  N N   . THR A 0 68  . 5.145    2.476   0.278   1.00 96.27 68  A 1 
ATOM 504  C CA  . THR A 0 68  . 4.083    3.210   0.964   1.00 96.27 68  A 1 
ATOM 505  C C   . THR A 0 68  . 3.112    2.217   1.563   1.00 96.27 68  A 1 
ATOM 506  C CB  . THR A 0 68  . 3.360    4.179   0.024   1.00 96.27 68  A 1 
ATOM 507  O O   . THR A 0 68  . 2.670    1.299   0.886   1.00 96.27 68  A 1 
ATOM 508  C CG2 . THR A 0 68  . 2.292    5.002   0.748   1.00 96.27 68  A 1 
ATOM 509  O OG1 . THR A 0 68  . 4.293    5.102   -0.484  1.00 96.27 68  A 1 
ATOM 510  N N   . LYS A 0 69  . 2.768    2.421   2.835   1.00 96.52 69  A 1 
ATOM 511  C CA  . LYS A 0 69  . 1.739    1.653   3.536   1.00 96.52 69  A 1 
ATOM 512  C C   . LYS A 0 69  . 0.717    2.625   4.089   1.00 96.52 69  A 1 
ATOM 513  C CB  . LYS A 0 69  . 2.349    0.772   4.634   1.00 96.52 69  A 1 
ATOM 514  O O   . LYS A 0 69  . 1.065    3.499   4.883   1.00 96.52 69  A 1 
ATOM 515  C CG  . LYS A 0 69  . 3.431    -0.146  4.055   1.00 96.52 69  A 1 
ATOM 516  C CD  . LYS A 0 69  . 3.809    -1.283  5.004   1.00 96.52 69  A 1 
ATOM 517  C CE  . LYS A 0 69  . 4.855    -2.110  4.255   1.00 96.52 69  A 1 
ATOM 518  N NZ  . LYS A 0 69  . 5.204    -3.367  4.947   1.00 96.52 69  A 1 
ATOM 519  N N   . ALA A 0 70  . -0.530   2.483   3.675   1.00 95.30 70  A 1 
ATOM 520  C CA  . ALA A 0 70  . -1.630   3.339   4.080   1.00 95.30 70  A 1 
ATOM 521  C C   . ALA A 0 70  . -2.779   2.487   4.612   1.00 95.30 70  A 1 
ATOM 522  C CB  . ALA A 0 70  . -2.047   4.220   2.900   1.00 95.30 70  A 1 
ATOM 523  O O   . ALA A 0 70  . -3.148   1.477   4.022   1.00 95.30 70  A 1 
ATOM 524  N N   . LYS A 0 71  . -3.358   2.912   5.736   1.00 96.02 71  A 1 
ATOM 525  C CA  . LYS A 0 71  . -4.543   2.293   6.331   1.00 96.02 71  A 1 
ATOM 526  C C   . LYS A 0 71  . -5.567   3.376   6.623   1.00 96.02 71  A 1 
ATOM 527  C CB  . LYS A 0 71  . -4.184   1.505   7.599   1.00 96.02 71  A 1 
ATOM 528  O O   . LYS A 0 71  . -5.212   4.398   7.205   1.00 96.02 71  A 1 
ATOM 529  C CG  . LYS A 0 71  . -3.242   0.333   7.292   1.00 96.02 71  A 1 
ATOM 530  C CD  . LYS A 0 71  . -2.945   -0.483  8.551   1.00 96.02 71  A 1 
ATOM 531  C CE  . LYS A 0 71  . -1.996   -1.622  8.178   1.00 96.02 71  A 1 
ATOM 532  N NZ  . LYS A 0 71  . -1.710   -2.492  9.343   1.00 96.02 71  A 1 
ATOM 533  N N   . SER A 0 72  . -6.816   3.144   6.248   1.00 94.24 72  A 1 
ATOM 534  C CA  . SER A 0 72  . -7.944   4.009   6.584   1.00 94.24 72  A 1 
ATOM 535  C C   . SER A 0 72  . -9.037   3.193   7.251   1.00 94.24 72  A 1 
ATOM 536  C CB  . SER A 0 72  . -8.491   4.730   5.349   1.00 94.24 72  A 1 
ATOM 537  O O   . SER A 0 72  . -9.365   2.108   6.772   1.00 94.24 72  A 1 
ATOM 538  O OG  . SER A 0 72  . -9.023   3.815   4.415   1.00 94.24 72  A 1 
ATOM 539  N N   . TYR A 0 73  . -9.620   3.748   8.305   1.00 92.30 73  A 1 
ATOM 540  C CA  . TYR A 0 73  . -10.773  3.192   9.000   1.00 92.30 73  A 1 
ATOM 541  C C   . TYR A 0 73  . -11.858  4.265   9.046   1.00 92.30 73  A 1 
ATOM 542  C CB  . TYR A 0 73  . -10.378  2.736   10.411  1.00 92.30 73  A 1 
ATOM 543  O O   . TYR A 0 73  . -11.550  5.430   9.301   1.00 92.30 73  A 1 
ATOM 544  C CG  . TYR A 0 73  . -9.206   1.772   10.451  1.00 92.30 73  A 1 
ATOM 545  C CD1 . TYR A 0 73  . -9.422   0.390   10.296  1.00 92.30 73  A 1 
ATOM 546  C CD2 . TYR A 0 73  . -7.900   2.265   10.634  1.00 92.30 73  A 1 
ATOM 547  C CE1 . TYR A 0 73  . -8.334   -0.504  10.333  1.00 92.30 73  A 1 
ATOM 548  C CE2 . TYR A 0 73  . -6.809   1.377   10.677  1.00 92.30 73  A 1 
ATOM 549  O OH  . TYR A 0 73  . -5.968   -0.855  10.620  1.00 92.30 73  A 1 
ATOM 550  C CZ  . TYR A 0 73  . -7.029   -0.010  10.533  1.00 92.30 73  A 1 
ATOM 551  N N   . SER A 0 74  . -13.098  3.871   8.793   1.00 88.19 74  A 1 
ATOM 552  C CA  . SER A 0 74  . -14.291  4.700   8.922   1.00 88.19 74  A 1 
ATOM 553  C C   . SER A 0 74  . -15.361  3.896   9.645   1.00 88.19 74  A 1 
ATOM 554  C CB  . SER A 0 74  . -14.794  5.128   7.542   1.00 88.19 74  A 1 
ATOM 555  O O   . SER A 0 74  . -15.487  2.698   9.404   1.00 88.19 74  A 1 
ATOM 556  O OG  . SER A 0 74  . -15.795  6.117   7.668   1.00 88.19 74  A 1 
ATOM 557  N N   . ALA A 0 75  . -16.105  4.558   10.519  1.00 83.83 75  A 1 
ATOM 558  C CA  . ALA A 0 75  . -17.269  4.017   11.205  1.00 83.83 75  A 1 
ATOM 559  C C   . ALA A 0 75  . -18.286  5.154   11.338  1.00 83.83 75  A 1 
ATOM 560  C CB  . ALA A 0 75  . -16.839  3.463   12.569  1.00 83.83 75  A 1 
ATOM 561  O O   . ALA A 0 75  . -17.885  6.275   11.668  1.00 83.83 75  A 1 
ATOM 562  N N   . GLU A 0 76  . -19.553  4.894   11.026  1.00 76.28 76  A 1 
ATOM 563  C CA  . GLU A 0 76  . -20.580  5.944   10.973  1.00 76.28 76  A 1 
ATOM 564  C C   . GLU A 0 76  . -21.154  6.286   12.357  1.00 76.28 76  A 1 
ATOM 565  C CB  . GLU A 0 76  . -21.639  5.601   9.912   1.00 76.28 76  A 1 
ATOM 566  O O   . GLU A 0 76  . -21.339  7.468   12.649  1.00 76.28 76  A 1 
ATOM 567  C CG  . GLU A 0 76  . -21.015  5.650   8.504   1.00 76.28 76  A 1 
ATOM 568  C CD  . GLU A 0 76  . -22.029  5.534   7.355   1.00 76.28 76  A 1 
ATOM 569  O OE1 . GLU A 0 76  . -21.712  6.094   6.275   1.00 76.28 76  A 1 
ATOM 570  O OE2 . GLU A 0 76  . -23.090  4.906   7.541   1.00 76.28 76  A 1 
ATOM 571  N N   . SER A 0 77  . -21.283  5.311   13.260  1.00 78.17 77  A 1 
ATOM 572  C CA  . SER A 0 77  . -21.522  5.540   14.687  1.00 78.17 77  A 1 
ATOM 573  C C   . SER A 0 77  . -21.338  4.252   15.508  1.00 78.17 77  A 1 
ATOM 574  C CB  . SER A 0 77  . -22.920  6.136   14.921  1.00 78.17 77  A 1 
ATOM 575  O O   . SER A 0 77  . -21.171  3.159   14.962  1.00 78.17 77  A 1 
ATOM 576  O OG  . SER A 0 77  . -23.890  5.133   14.933  1.00 78.17 77  A 1 
ATOM 577  N N   . TYR A 0 78  . -21.305  4.409   16.830  1.00 78.26 78  A 1 
ATOM 578  C CA  . TYR A 0 78  . -21.364  3.329   17.810  1.00 78.26 78  A 1 
ATOM 579  C C   . TYR A 0 78  . -22.347  3.766   18.884  1.00 78.26 78  A 1 
ATOM 580  C CB  . TYR A 0 78  . -19.984  3.073   18.430  1.00 78.26 78  A 1 
ATOM 581  O O   . TYR A 0 78  . -22.064  4.731   19.603  1.00 78.26 78  A 1 
ATOM 582  C CG  . TYR A 0 78  . -20.009  2.122   19.617  1.00 78.26 78  A 1 
ATOM 583  C CD1 . TYR A 0 78  . -19.950  2.610   20.939  1.00 78.26 78  A 1 
ATOM 584  C CD2 . TYR A 0 78  . -20.124  0.741   19.388  1.00 78.26 78  A 1 
ATOM 585  C CE1 . TYR A 0 78  . -19.925  1.711   22.024  1.00 78.26 78  A 1 
ATOM 586  C CE2 . TYR A 0 78  . -20.110  -0.158  20.468  1.00 78.26 78  A 1 
ATOM 587  O OH  . TYR A 0 78  . -19.907  -0.573  22.793  1.00 78.26 78  A 1 
ATOM 588  C CZ  . TYR A 0 78  . -19.992  0.322   21.781  1.00 78.26 78  A 1 
ATOM 589  N N   . ASP A 0 79  . -23.456  3.048   18.992  1.00 81.92 79  A 1 
ATOM 590  C CA  . ASP A 0 79  . -24.515  3.368   19.933  1.00 81.92 79  A 1 
ATOM 591  C C   . ASP A 0 79  . -24.637  2.248   20.970  1.00 81.92 79  A 1 
ATOM 592  C CB  . ASP A 0 79  . -25.823  3.668   19.180  1.00 81.92 79  A 1 
ATOM 593  O O   . ASP A 0 79  . -24.781  1.071   20.643  1.00 81.92 79  A 1 
ATOM 594  C CG  . ASP A 0 79  . -25.856  5.047   18.493  1.00 81.92 79  A 1 
ATOM 595  O OD1 . ASP A 0 79  . -24.995  5.907   18.806  1.00 81.92 79  A 1 
ATOM 596  O OD2 . ASP A 0 79  . -26.829  5.293   17.747  1.00 81.92 79  A 1 
ATOM 597  N N   . GLU A 0 80  . -24.569  2.629   22.249  1.00 83.00 80  A 1 
ATOM 598  C CA  . GLU A 0 80  . -24.963  1.776   23.371  1.00 83.00 80  A 1 
ATOM 599  C C   . GLU A 0 80  . -26.286  2.295   23.917  1.00 83.00 80  A 1 
ATOM 600  C CB  . GLU A 0 80  . -23.927  1.747   24.511  1.00 83.00 80  A 1 
ATOM 601  O O   . GLU A 0 80  . -26.410  3.480   24.247  1.00 83.00 80  A 1 
ATOM 602  C CG  . GLU A 0 80  . -22.511  1.354   24.081  1.00 83.00 80  A 1 
ATOM 603  C CD  . GLU A 0 80  . -21.565  1.048   25.260  1.00 83.00 80  A 1 
ATOM 604  O OE1 . GLU A 0 80  . -20.558  0.326   25.044  1.00 83.00 80  A 1 
ATOM 605  O OE2 . GLU A 0 80  . -21.796  1.520   26.393  1.00 83.00 80  A 1 
ATOM 606  N N   . TRP A 0 81  . -27.263  1.409   24.055  1.00 84.85 81  A 1 
ATOM 607  C CA  . TRP A 0 81  . -28.549  1.742   24.642  1.00 84.85 81  A 1 
ATOM 608  C C   . TRP A 0 81  . -28.891  0.757   25.760  1.00 84.85 81  A 1 
ATOM 609  C CB  . TRP A 0 81  . -29.605  1.864   23.538  1.00 84.85 81  A 1 
ATOM 610  O O   . TRP A 0 81  . -28.589  -0.431  25.698  1.00 84.85 81  A 1 
ATOM 611  C CG  . TRP A 0 81  . -29.770  0.665   22.660  1.00 84.85 81  A 1 
ATOM 612  C CD1 . TRP A 0 81  . -29.168  0.444   21.468  1.00 84.85 81  A 1 
ATOM 613  C CD2 . TRP A 0 81  . -30.580  -0.512  22.915  1.00 84.85 81  A 1 
ATOM 614  C CE2 . TRP A 0 81  . -30.439  -1.418  21.823  1.00 84.85 81  A 1 
ATOM 615  C CE3 . TRP A 0 81  . -31.419  -0.898  23.976  1.00 84.85 81  A 1 
ATOM 616  N NE1 . TRP A 0 81  . -29.565  -0.781  20.967  1.00 84.85 81  A 1 
ATOM 617  C CH2 . TRP A 0 81  . -31.917  -3.021  22.869  1.00 84.85 81  A 1 
ATOM 618  C CZ2 . TRP A 0 81  . -31.096  -2.657  21.787  1.00 84.85 81  A 1 
ATOM 619  C CZ3 . TRP A 0 81  . -32.080  -2.130  23.945  1.00 84.85 81  A 1 
ATOM 620  N N   . ASP A 0 82  . -29.493  1.293   26.816  1.00 82.13 82  A 1 
ATOM 621  C CA  . ASP A 0 82  . -29.977  0.560   27.982  1.00 82.13 82  A 1 
ATOM 622  C C   . ASP A 0 82  . -31.360  1.123   28.312  1.00 82.13 82  A 1 
ATOM 623  C CB  . ASP A 0 82  . -28.992  0.721   29.158  1.00 82.13 82  A 1 
ATOM 624  O O   . ASP A 0 82  . -31.507  2.330   28.538  1.00 82.13 82  A 1 
ATOM 625  C CG  . ASP A 0 82  . -29.365  -0.088  30.414  1.00 82.13 82  A 1 
ATOM 626  O OD1 . ASP A 0 82  . -30.304  -0.905  30.357  1.00 82.13 82  A 1 
ATOM 627  O OD2 . ASP A 0 82  . -28.703  0.116   31.461  1.00 82.13 82  A 1 
ATOM 628  N N   . ASN A 0 83  . -32.375  0.269   28.282  1.00 81.57 83  A 1 
ATOM 629  C CA  . ASN A 0 83  . -33.722  0.586   28.712  1.00 81.57 83  A 1 
ATOM 630  C C   . ASN A 0 83  . -34.103  -0.355  29.848  1.00 81.57 83  A 1 
ATOM 631  C CB  . ASN A 0 83  . -34.705  0.516   27.536  1.00 81.57 83  A 1 
ATOM 632  O O   . ASN A 0 83  . -34.313  -1.548  29.643  1.00 81.57 83  A 1 
ATOM 633  C CG  . ASN A 0 83  . -36.066  1.031   27.970  1.00 81.57 83  A 1 
ATOM 634  N ND2 . ASN A 0 83  . -37.108  0.244   27.852  1.00 81.57 83  A 1 
ATOM 635  O OD1 . ASN A 0 83  . -36.201  2.151   28.438  1.00 81.57 83  A 1 
ATOM 636  N N   . GLN A 0 84  . -34.213  0.219   31.038  1.00 77.68 84  A 1 
ATOM 637  C CA  . GLN A 0 84  . -34.741  -0.451  32.214  1.00 77.68 84  A 1 
ATOM 638  C C   . GLN A 0 84  . -36.153  0.076   32.423  1.00 77.68 84  A 1 
ATOM 639  C CB  . GLN A 0 84  . -33.825  -0.177  33.418  1.00 77.68 84  A 1 
ATOM 640  O O   . GLN A 0 84  . -36.316  1.215   32.875  1.00 77.68 84  A 1 
ATOM 641  C CG  . GLN A 0 84  . -32.444  -0.813  33.216  1.00 77.68 84  A 1 
ATOM 642  C CD  . GLN A 0 84  . -31.421  -0.451  34.285  1.00 77.68 84  A 1 
ATOM 643  N NE2 . GLN A 0 84  . -30.181  -0.815  34.060  1.00 77.68 84  A 1 
ATOM 644  O OE1 . GLN A 0 84  . -31.681  0.173   35.310  1.00 77.68 84  A 1 
ATOM 645  N N   . ASP A 0 85  . -37.154  -0.729  32.075  1.00 74.37 85  A 1 
ATOM 646  C CA  . ASP A 0 85  . -38.508  -0.504  32.555  1.00 74.37 85  A 1 
ATOM 647  C C   . ASP A 0 85  . -38.708  -1.305  33.845  1.00 74.37 85  A 1 
ATOM 648  C CB  . ASP A 0 85  . -39.578  -0.760  31.482  1.00 74.37 85  A 1 
ATOM 649  O O   . ASP A 0 85  . -38.226  -2.422  34.017  1.00 74.37 85  A 1 
ATOM 650  C CG  . ASP A 0 85  . -40.837  0.096   31.720  1.00 74.37 85  A 1 
ATOM 651  O OD1 . ASP A 0 85  . -40.973  0.671   32.835  1.00 74.37 85  A 1 
ATOM 652  O OD2 . ASP A 0 85  . -41.591  0.310   30.744  1.00 74.37 85  A 1 
ATOM 653  N N   . ALA A 0 86  . -39.314  -0.657  34.825  1.00 73.86 86  A 1 
ATOM 654  C CA  . ALA A 0 86  . -39.559  -1.235  36.138  1.00 73.86 86  A 1 
ATOM 655  C C   . ALA A 0 86  . -40.901  -0.705  36.613  1.00 73.86 86  A 1 
ATOM 656  C CB  . ALA A 0 86  . -38.393  -0.926  37.087  1.00 73.86 86  A 1 
ATOM 657  O O   . ALA A 0 86  . -40.998  0.069   37.583  1.00 73.86 86  A 1 
ATOM 658  N N   . ASP A 0 87  . -41.931  -1.051  35.855  1.00 79.61 87  A 1 
ATOM 659  C CA  . ASP A 0 87  . -43.267  -0.596  36.130  1.00 79.61 87  A 1 
ATOM 660  C C   . ASP A 0 87  . -43.853  -1.377  37.320  1.00 79.61 87  A 1 
ATOM 661  C CB  . ASP A 0 87  . -44.090  -0.465  34.829  1.00 79.61 87  A 1 
ATOM 662  O O   . ASP A 0 87  . -43.445  -2.481  37.699  1.00 79.61 87  A 1 
ATOM 663  C CG  . ASP A 0 87  . -45.005  -1.630  34.459  1.00 79.61 87  A 1 
ATOM 664  O OD1 . ASP A 0 87  . -45.010  -2.621  35.214  1.00 79.61 87  A 1 
ATOM 665  O OD2 . ASP A 0 87  . -45.925  -1.379  33.650  1.00 79.61 87  A 1 
ATOM 666  N N   . LYS A 0 88  . -44.763  -0.724  38.039  1.00 76.50 88  A 1 
ATOM 667  C CA  . LYS A 0 88  . -45.466  -1.347  39.159  1.00 76.50 88  A 1 
ATOM 668  C C   . LYS A 0 88  . -46.928  -1.056  38.991  1.00 76.50 88  A 1 
ATOM 669  C CB  . LYS A 0 88  . -44.948  -0.876  40.523  1.00 76.50 88  A 1 
ATOM 670  O O   . LYS A 0 88  . -47.350  0.098   39.102  1.00 76.50 88  A 1 
ATOM 671  C CG  . LYS A 0 88  . -43.438  -1.071  40.654  1.00 76.50 88  A 1 
ATOM 672  C CD  . LYS A 0 88  . -42.983  -0.967  42.106  1.00 76.50 88  A 1 
ATOM 673  C CE  . LYS A 0 88  . -41.458  -1.012  42.065  1.00 76.50 88  A 1 
ATOM 674  N NZ  . LYS A 0 88  . -40.899  -1.607  43.290  1.00 76.50 88  A 1 
ATOM 675  N N   . TRP A 0 89  . -47.709  -2.103  38.802  1.00 79.79 89  A 1 
ATOM 676  C CA  . TRP A 0 89  . -49.145  -1.983  38.661  1.00 79.79 89  A 1 
ATOM 677  C C   . TRP A 0 89  . -49.864  -2.670  39.820  1.00 79.79 89  A 1 
ATOM 678  C CB  . TRP A 0 89  . -49.564  -2.444  37.267  1.00 79.79 89  A 1 
ATOM 679  O O   . TRP A 0 89  . -49.441  -3.685  40.377  1.00 79.79 89  A 1 
ATOM 680  C CG  . TRP A 0 89  . -49.222  -3.856  36.940  1.00 79.79 89  A 1 
ATOM 681  C CD1 . TRP A 0 89  . -48.123  -4.271  36.264  1.00 79.79 89  A 1 
ATOM 682  C CD2 . TRP A 0 89  . -49.989  -5.056  37.244  1.00 79.79 89  A 1 
ATOM 683  C CE2 . TRP A 0 89  . -49.302  -6.177  36.693  1.00 79.79 89  A 1 
ATOM 684  C CE3 . TRP A 0 89  . -51.210  -5.299  37.918  1.00 79.79 89  A 1 
ATOM 685  N NE1 . TRP A 0 89  . -48.166  -5.642  36.119  1.00 79.79 89  A 1 
ATOM 686  C CH2 . TRP A 0 89  . -51.023  -7.693  37.480  1.00 79.79 89  A 1 
ATOM 687  C CZ2 . TRP A 0 89  . -49.810  -7.479  36.802  1.00 79.79 89  A 1 
ATOM 688  C CZ3 . TRP A 0 89  . -51.722  -6.605  38.038  1.00 79.79 89  A 1 
ATOM 689  N N   . GLY A 0 90  . -50.974  -2.060  40.225  1.00 74.16 90  A 1 
ATOM 690  C CA  . GLY A 0 90  . -51.823  -2.547  41.300  1.00 74.16 90  A 1 
ATOM 691  C C   . GLY A 0 90  . -53.280  -2.271  40.971  1.00 74.16 90  A 1 
ATOM 692  O O   . GLY A 0 90  . -53.660  -1.126  40.729  1.00 74.16 90  A 1 
ATOM 693  N N   . ALA A 0 91  . -54.101  -3.316  40.975  1.00 74.18 91  A 1 
ATOM 694  C CA  . ALA A 0 91  . -55.539  -3.226  40.771  1.00 74.18 91  A 1 
ATOM 695  C C   . ALA A 0 91  . -56.268  -3.727  42.021  1.00 74.18 91  A 1 
ATOM 696  C CB  . ALA A 0 91  . -55.929  -3.990  39.502  1.00 74.18 91  A 1 
ATOM 697  O O   . ALA A 0 91  . -56.045  -4.843  42.498  1.00 74.18 91  A 1 
ATOM 698  N N   . GLN A 0 92  . -57.163  -2.892  42.550  1.00 73.07 92  A 1 
ATOM 699  C CA  . GLN A 0 92  . -57.971  -3.213  43.720  1.00 73.07 92  A 1 
ATOM 700  C C   . GLN A 0 92  . -59.455  -3.065  43.380  1.00 73.07 92  A 1 
ATOM 701  C CB  . GLN A 0 92  . -57.533  -2.335  44.901  1.00 73.07 92  A 1 
ATOM 702  O O   . GLN A 0 92  . -59.927  -1.969  43.078  1.00 73.07 92  A 1 
ATOM 703  C CG  . GLN A 0 92  . -58.232  -2.754  46.203  1.00 73.07 92  A 1 
ATOM 704  C CD  . GLN A 0 92  . -57.826  -1.879  47.384  1.00 73.07 92  A 1 
ATOM 705  N NE2 . GLN A 0 92  . -58.764  -1.427  48.188  1.00 73.07 92  A 1 
ATOM 706  O OE1 . GLN A 0 92  . -56.672  -1.583  47.625  1.00 73.07 92  A 1 
ATOM 707  N N   . ALA A 0 93  . -60.197  -4.168  43.473  1.00 72.20 93  A 1 
ATOM 708  C CA  . ALA A 0 93  . -61.643  -4.202  43.296  1.00 72.20 93  A 1 
ATOM 709  C C   . ALA A 0 93  . -62.319  -4.717  44.571  1.00 72.20 93  A 1 
ATOM 710  C CB  . ALA A 0 93  . -61.991  -5.045  42.065  1.00 72.20 93  A 1 
ATOM 711  O O   . ALA A 0 93  . -61.879  -5.695  45.177  1.00 72.20 93  A 1 
ATOM 712  N N   . TRP A 0 94  . -63.397  -4.049  44.970  1.00 71.37 94  A 1 
ATOM 713  C CA  . TRP A 0 94  . -64.202  -4.380  46.142  1.00 71.37 94  A 1 
ATOM 714  C C   . TRP A 0 94  . -65.678  -4.387  45.744  1.00 71.37 94  A 1 
ATOM 715  C CB  . TRP A 0 94  . -63.895  -3.393  47.282  1.00 71.37 94  A 1 
ATOM 716  O O   . TRP A 0 94  . -66.121  -3.510  45.000  1.00 71.37 94  A 1 
ATOM 717  C CG  . TRP A 0 94  . -64.037  -1.925  46.974  1.00 71.37 94  A 1 
ATOM 718  C CD1 . TRP A 0 94  . -63.174  -1.187  46.235  1.00 71.37 94  A 1 
ATOM 719  C CD2 . TRP A 0 94  . -65.091  -0.997  47.385  1.00 71.37 94  A 1 
ATOM 720  C CE2 . TRP A 0 94  . -64.793  0.294   46.852  1.00 71.37 94  A 1 
ATOM 721  C CE3 . TRP A 0 94  . -66.272  -1.116  48.153  1.00 71.37 94  A 1 
ATOM 722  N NE1 . TRP A 0 94  . -63.620  0.116   46.151  1.00 71.37 94  A 1 
ATOM 723  C CH2 . TRP A 0 94  . -66.779  1.257   47.845  1.00 71.37 94  A 1 
ATOM 724  C CZ2 . TRP A 0 94  . -65.615  1.409   47.073  1.00 71.37 94  A 1 
ATOM 725  C CZ3 . TRP A 0 94  . -67.106  -0.002  48.381  1.00 71.37 94  A 1 
ATOM 726  N N   . GLY A 0 95  . -66.429  -5.377  46.226  1.00 71.82 95  A 1 
ATOM 727  C CA  . GLY A 0 95  . -67.844  -5.553  45.907  1.00 71.82 95  A 1 
ATOM 728  C C   . GLY A 0 95  . -68.679  -5.903  47.134  1.00 71.82 95  A 1 
ATOM 729  O O   . GLY A 0 95  . -68.169  -6.426  48.125  1.00 71.82 95  A 1 
ATOM 730  N N   . LYS A 0 96  . -69.963  -5.543  47.058  1.00 63.90 96  A 1 
ATOM 731  C CA  . LYS A 0 96  . -71.024  -5.980  47.968  1.00 63.90 96  A 1 
ATOM 732  C C   . LYS A 0 96  . -72.236  -6.345  47.127  1.00 63.90 96  A 1 
ATOM 733  C CB  . LYS A 0 96  . -71.411  -4.890  48.979  1.00 63.90 96  A 1 
ATOM 734  O O   . LYS A 0 96  . -72.894  -5.451  46.586  1.00 63.90 96  A 1 
ATOM 735  C CG  . LYS A 0 96  . -70.268  -4.509  49.918  1.00 63.90 96  A 1 
ATOM 736  C CD  . LYS A 0 96  . -70.774  -3.524  50.972  1.00 63.90 96  A 1 
ATOM 737  C CE  . LYS A 0 96  . -69.598  -3.134  51.864  1.00 63.90 96  A 1 
ATOM 738  N NZ  . LYS A 0 96  . -70.004  -2.132  52.874  1.00 63.90 96  A 1 
ATOM 739  N N   . ASP A 0 97  . -72.500  -7.624  46.990  1.00 56.03 97  A 1 
ATOM 740  C CA  . ASP A 0 97  . -73.781  -8.165  46.574  1.00 56.03 97  A 1 
ATOM 741  C C   . ASP A 0 97  . -74.778  -8.031  47.727  1.00 56.03 97  A 1 
ATOM 742  C CB  . ASP A 0 97  . -73.711  -9.602  46.009  1.00 56.03 97  A 1 
ATOM 743  O O   . ASP A 0 97  . -74.443  -8.061  48.909  1.00 56.03 97  A 1 
ATOM 744  C CG  . ASP A 0 97  . -72.483  -10.481 46.306  1.00 56.03 97  A 1 
ATOM 745  O OD1 . ASP A 0 97  . -71.544  -10.033 47.011  1.00 56.03 97  A 1 
ATOM 746  O OD2 . ASP A 0 97  . -72.383  -11.494 45.592  1.00 56.03 97  A 1 
ATOM 747  N N   . ARG A 0 98  . -76.023  -7.735  47.367  1.00 46.62 98  A 1 
ATOM 748  C CA  . ARG A 0 98  . -77.153  -7.716  48.293  1.00 46.62 98  A 1 
ATOM 749  C C   . ARG A 0 98  . -78.297  -8.382  47.570  1.00 46.62 98  A 1 
ATOM 750  C CB  . ARG A 0 98  . -77.541  -6.295  48.728  1.00 46.62 98  A 1 
ATOM 751  O O   . ARG A 0 98  . -79.082  -7.692  46.911  1.00 46.62 98  A 1 
ATOM 752  C CG  . ARG A 0 98  . -76.535  -5.634  49.674  1.00 46.62 98  A 1 
ATOM 753  C CD  . ARG A 0 98  . -77.089  -4.297  50.188  1.00 46.62 98  A 1 
ATOM 754  N NE  . ARG A 0 98  . -77.311  -3.339  49.084  1.00 46.62 98  A 1 
ATOM 755  N NH1 . ARG A 0 98  . -78.263  -1.647  50.296  1.00 46.62 98  A 1 
ATOM 756  N NH2 . ARG A 0 98  . -77.994  -1.413  48.086  1.00 46.62 98  A 1 
ATOM 757  C CZ  . ARG A 0 98  . -77.853  -2.140  49.159  1.00 46.62 98  A 1 
ATOM 758  N N   . ASP A 0 99  . -78.393  -9.692  47.696  1.00 50.06 99  A 1 
ATOM 759  C CA  . ASP A 0 99  . -79.544  -10.403 47.179  1.00 50.06 99  A 1 
ATOM 760  C C   . ASP A 0 99  . -80.715  -10.193 48.140  1.00 50.06 99  A 1 
ATOM 761  C CB  . ASP A 0 99  . -79.185  -11.861 46.870  1.00 50.06 99  A 1 
ATOM 762  O O   . ASP A 0 99  . -80.765  -10.668 49.274  1.00 50.06 99  A 1 
ATOM 763  C CG  . ASP A 0 99  . -78.390  -11.993 45.558  1.00 50.06 99  A 1 
ATOM 764  O OD1 . ASP A 0 99  . -78.259  -10.969 44.837  1.00 50.06 99  A 1 
ATOM 765  O OD2 . ASP A 0 99  . -78.064  -13.138 45.200  1.00 50.06 99  A 1 
ATOM 766  N N   . ALA A 0 100 . -81.681  -9.387  47.700  1.00 40.18 100 A 1 
ATOM 767  C CA  . ALA A 0 100 . -82.956  -9.273  48.385  1.00 40.18 100 A 1 
ATOM 768  C C   . ALA A 0 100 . -83.787  -10.518 48.046  1.00 40.18 100 A 1 
ATOM 769  C CB  . ALA A 0 100 . -83.626  -7.947  47.996  1.00 40.18 100 A 1 
ATOM 770  O O   . ALA A 0 100 . -84.567  -10.501 47.092  1.00 40.18 100 A 1 
ATOM 771  N N   . TYR A 0 101 . -83.625  -11.603 48.812  1.00 37.50 101 A 1 
ATOM 772  C CA  . TYR A 0 101 . -84.489  -12.773 48.670  1.00 37.50 101 A 1 
ATOM 773  C C   . TYR A 0 101 . -85.939  -12.356 48.942  1.00 37.50 101 A 1 
ATOM 774  C CB  . TYR A 0 101 . -84.033  -13.935 49.561  1.00 37.50 101 A 1 
ATOM 775  O O   . TYR A 0 101 . -86.275  -11.805 49.995  1.00 37.50 101 A 1 
ATOM 776  C CG  . TYR A 0 101 . -84.553  -15.283 49.087  1.00 37.50 101 A 1 
ATOM 777  C CD1 . TYR A 0 101 . -85.726  -15.841 49.633  1.00 37.50 101 A 1 
ATOM 778  C CD2 . TYR A 0 101 . -83.844  -15.982 48.090  1.00 37.50 101 A 1 
ATOM 779  C CE1 . TYR A 0 101 . -86.178  -17.103 49.194  1.00 37.50 101 A 1 
ATOM 780  C CE2 . TYR A 0 101 . -84.290  -17.243 47.651  1.00 37.50 101 A 1 
ATOM 781  O OH  . TYR A 0 101 . -85.880  -19.034 47.801  1.00 37.50 101 A 1 
ATOM 782  C CZ  . TYR A 0 101 . -85.455  -17.809 48.209  1.00 37.50 101 A 1 
ATOM 783  N N   . GLY A 0 102 . -86.797  -12.545 47.939  1.00 36.43 102 A 1 
ATOM 784  C CA  . GLY A 0 102 . -88.168  -12.061 47.937  1.00 36.43 102 A 1 
ATOM 785  C C   . GLY A 0 102 . -88.967  -12.614 49.111  1.00 36.43 102 A 1 
ATOM 786  O O   . GLY A 0 102 . -89.393  -13.767 49.098  1.00 36.43 102 A 1 
ATOM 787  N N   . ALA A 0 103 . -89.239  -11.750 50.090  1.00 33.28 103 A 1 
ATOM 788  C CA  . ALA A 0 103 . -90.349  -11.895 51.015  1.00 33.28 103 A 1 
ATOM 789  C C   . ALA A 0 103 . -91.624  -12.152 50.198  1.00 33.28 103 A 1 
ATOM 790  C CB  . ALA A 0 103 . -90.448  -10.614 51.857  1.00 33.28 103 A 1 
ATOM 791  O O   . ALA A 0 103 . -92.191  -11.234 49.597  1.00 33.28 103 A 1 
ATOM 792  N N   . SER A 0 104 . -92.047  -13.415 50.122  1.00 36.03 104 A 1 
ATOM 793  C CA  . SER A 0 104 . -93.304  -13.756 49.472  1.00 36.03 104 A 1 
ATOM 794  C C   . SER A 0 104 . -94.458  -13.048 50.192  1.00 36.03 104 A 1 
ATOM 795  C CB  . SER A 0 104 . -93.502  -15.266 49.317  1.00 36.03 104 A 1 
ATOM 796  O O   . SER A 0 104 . -94.493  -12.881 51.411  1.00 36.03 104 A 1 
ATOM 797  O OG  . SER A 0 104 . -93.804  -15.879 50.548  1.00 36.03 104 A 1 
ATOM 798  N N   . SER A 0 105 . -95.353  -12.529 49.369  1.00 35.08 105 A 1 
ATOM 799  C CA  . SER A 0 105 . -96.411  -11.573 49.651  1.00 35.08 105 A 1 
ATOM 800  C C   . SER A 0 105 . -97.398  -11.975 50.751  1.00 35.08 105 A 1 
ATOM 801  C CB  . SER A 0 105 . -97.198  -11.454 48.340  1.00 35.08 105 A 1 
ATOM 802  O O   . SER A 0 105 . -98.080  -12.985 50.619  1.00 35.08 105 A 1 
ATOM 803  O OG  . SER A 0 105 . -97.554  -12.748 47.879  1.00 35.08 105 A 1 
ATOM 804  N N   . TYR A 0 106 . -97.653  -11.070 51.698  1.00 33.67 106 A 1 
ATOM 805  C CA  . TYR A 0 106 . -99.024  -10.732 52.102  1.00 33.67 106 A 1 
ATOM 806  C C   . TYR A 0 106 . -99.050  -9.271  52.576  1.00 33.67 106 A 1 
ATOM 807  C CB  . TYR A 0 106 . -99.588  -11.722 53.148  1.00 33.67 106 A 1 
ATOM 808  O O   . TYR A 0 106 . -98.627  -8.958  53.683  1.00 33.67 106 A 1 
ATOM 809  C CG  . TYR A 0 106 . -100.945 -12.298 52.763  1.00 33.67 106 A 1 
ATOM 810  C CD1 . TYR A 0 106 . -102.140 -11.691 53.202  1.00 33.67 106 A 1 
ATOM 811  C CD2 . TYR A 0 106 . -101.009 -13.451 51.956  1.00 33.67 106 A 1 
ATOM 812  C CE1 . TYR A 0 106 . -103.389 -12.237 52.836  1.00 33.67 106 A 1 
ATOM 813  C CE2 . TYR A 0 106 . -102.252 -13.994 51.581  1.00 33.67 106 A 1 
ATOM 814  O OH  . TYR A 0 106 . -104.643 -13.928 51.668  1.00 33.67 106 A 1 
ATOM 815  C CZ  . TYR A 0 106 . -103.445 -13.392 52.023  1.00 33.67 106 A 1 
ATOM 816  N N   . GLY A 0 107 . -99.495  -8.348  51.714  1.00 36.37 107 A 1 
ATOM 817  C CA  . GLY A 0 107 . -99.867  -6.995  52.158  1.00 36.37 107 A 1 
ATOM 818  C C   . GLY A 0 107 . -99.372  -5.789  51.355  1.00 36.37 107 A 1 
ATOM 819  O O   . GLY A 0 107 . -99.804  -4.682  51.656  1.00 36.37 107 A 1 
ATOM 820  N N   . LYS A 0 108 . -98.545  -5.935  50.311  1.00 32.43 108 A 1 
ATOM 821  C CA  . LYS A 0 108 . -98.295  -4.835  49.353  1.00 32.43 108 A 1 
ATOM 822  C C   . LYS A 0 108 . -98.971  -5.116  48.013  1.00 32.43 108 A 1 
ATOM 823  C CB  . LYS A 0 108 . -96.803  -4.440  49.283  1.00 32.43 108 A 1 
ATOM 824  O O   . LYS A 0 108 . -98.326  -5.269  46.984  1.00 32.43 108 A 1 
ATOM 825  C CG  . LYS A 0 108 . -96.514  -3.163  50.097  1.00 32.43 108 A 1 
ATOM 826  C CD  . LYS A 0 108 . -95.055  -2.720  49.900  1.00 32.43 108 A 1 
ATOM 827  C CE  . LYS A 0 108 . -94.662  -1.515  50.767  1.00 32.43 108 A 1 
ATOM 828  N NZ  . LYS A 0 108 . -95.150  -0.227  50.211  1.00 32.43 108 A 1 
ATOM 829  N N   . ALA A 0 109 . -100.303 -5.164  48.033  1.00 29.91 109 A 1 
ATOM 830  C CA  . ALA A 0 109 . -101.069 -4.883  46.829  1.00 29.91 109 A 1 
ATOM 831  C C   . ALA A 0 109 . -100.828 -3.408  46.476  1.00 29.91 109 A 1 
ATOM 832  C CB  . ALA A 0 109 . -102.550 -5.206  47.061  1.00 29.91 109 A 1 
ATOM 833  O O   . ALA A 0 109 . -101.292 -2.501  47.164  1.00 29.91 109 A 1 
ATOM 834  N N   . ALA A 0 110 . -100.049 -3.178  45.424  1.00 29.11 110 A 1 
ATOM 835  C CA  . ALA A 0 110 . -99.845  -1.878  44.802  1.00 29.11 110 A 1 
ATOM 836  C C   . ALA A 0 110 . -101.076 -1.471  43.969  1.00 29.11 110 A 1 
ATOM 837  C CB  . ALA A 0 110 . -98.544  -1.935  43.989  1.00 29.11 110 A 1 
ATOM 838  O O   . ALA A 0 110 . -100.954 -1.113  42.803  1.00 29.11 110 A 1 
ATOM 839  N N   . SER A 0 111 . -102.275 -1.550  44.548  1.00 34.30 111 A 1 
ATOM 840  C CA  . SER A 0 111 . -103.476 -0.983  43.940  1.00 34.30 111 A 1 
ATOM 841  C C   . SER A 0 111 . -103.770 0.348   44.614  1.00 34.30 111 A 1 
ATOM 842  C CB  . SER A 0 111 . -104.656 -1.957  43.970  1.00 34.30 111 A 1 
ATOM 843  O O   . SER A 0 111 . -104.426 0.414   45.654  1.00 34.30 111 A 1 
ATOM 844  O OG  . SER A 0 111 . -104.960 -2.338  45.294  1.00 34.30 111 A 1 
ATOM 845  N N   . ALA A 0 112 . -103.250 1.410   44.005  1.00 32.97 112 A 1 
ATOM 846  C CA  . ALA A 0 112 . -103.804 2.741   44.147  1.00 32.97 112 A 1 
ATOM 847  C C   . ALA A 0 112 . -105.287 2.680   43.745  1.00 32.97 112 A 1 
ATOM 848  C CB  . ALA A 0 112 . -102.996 3.681   43.241  1.00 32.97 112 A 1 
ATOM 849  O O   . ALA A 0 112 . -105.608 2.541   42.569  1.00 32.97 112 A 1 
ATOM 850  N N   . SER A 0 113 . -106.187 2.730   44.723  1.00 33.95 113 A 1 
ATOM 851  C CA  . SER A 0 113 . -107.582 3.077   44.485  1.00 33.95 113 A 1 
ATOM 852  C C   . SER A 0 113 . -107.961 4.146   45.486  1.00 33.95 113 A 1 
ATOM 853  C CB  . SER A 0 113 . -108.528 1.878   44.560  1.00 33.95 113 A 1 
ATOM 854  O O   . SER A 0 113 . -108.118 3.888   46.679  1.00 33.95 113 A 1 
ATOM 855  O OG  . SER A 0 113 . -109.826 2.263   44.135  1.00 33.95 113 A 1 
ATOM 856  N N   . ASP A 0 114 . -108.089 5.352   44.950  1.00 28.41 114 A 1 
ATOM 857  C CA  . ASP A 0 114 . -108.982 6.379   45.449  1.00 28.41 114 A 1 
ATOM 858  C C   . ASP A 0 114 . -110.325 5.791   45.906  1.00 28.41 114 A 1 
ATOM 859  C CB  . ASP A 0 114 . -109.278 7.355   44.294  1.00 28.41 114 A 1 
ATOM 860  O O   . ASP A 0 114 . -110.836 4.835   45.313  1.00 28.41 114 A 1 
ATOM 861  C CG  . ASP A 0 114 . -108.199 8.413   44.091  1.00 28.41 114 A 1 
ATOM 862  O OD1 . ASP A 0 114 . -107.767 8.976   45.121  1.00 28.41 114 A 1 
ATOM 863  O OD2 . ASP A 0 114 . -107.858 8.674   42.918  1.00 28.41 114 A 1 
ATOM 864  N N   . SER A 0 115 . -110.908 6.451   46.909  1.00 28.67 115 A 1 
ATOM 865  C CA  . SER A 0 115 . -112.337 6.785   47.024  1.00 28.67 115 A 1 
ATOM 866  C C   . SER A 0 115 . -112.919 6.511   48.417  1.00 28.67 115 A 1 
ATOM 867  C CB  . SER A 0 115 . -113.232 6.176   45.936  1.00 28.67 115 A 1 
ATOM 868  O O   . SER A 0 115 . -113.103 5.375   48.842  1.00 28.67 115 A 1 
ATOM 869  O OG  . SER A 0 115 . -114.449 6.892   45.889  1.00 28.67 115 A 1 
ATOM 870  N N   . TYR A 0 116 . -113.199 7.621   49.110  1.00 29.81 116 A 1 
ATOM 871  C CA  . TYR A 0 116 . -114.388 7.912   49.921  1.00 29.81 116 A 1 
ATOM 872  C C   . TYR A 0 116 . -115.246 6.735   50.425  1.00 29.81 116 A 1 
ATOM 873  C CB  . TYR A 0 116 . -115.279 8.844   49.078  1.00 29.81 116 A 1 
ATOM 874  O O   . TYR A 0 116 . -115.904 6.053   49.645  1.00 29.81 116 A 1 
ATOM 875  C CG  . TYR A 0 116 . -114.823 10.289  49.044  1.00 29.81 116 A 1 
ATOM 876  C CD1 . TYR A 0 116 . -115.411 11.209  49.933  1.00 29.81 116 A 1 
ATOM 877  C CD2 . TYR A 0 116 . -113.837 10.722  48.134  1.00 29.81 116 A 1 
ATOM 878  C CE1 . TYR A 0 116 . -115.016 12.558  49.923  1.00 29.81 116 A 1 
ATOM 879  C CE2 . TYR A 0 116 . -113.429 12.071  48.131  1.00 29.81 116 A 1 
ATOM 880  O OH  . TYR A 0 116 . -113.635 14.293  49.012  1.00 29.81 116 A 1 
ATOM 881  C CZ  . TYR A 0 116 . -114.019 12.990  49.023  1.00 29.81 116 A 1 
ATOM 882  N N   . GLY A 0 117 . -115.413 6.623   51.750  1.00 30.83 117 A 1 
ATOM 883  C CA  . GLY A 0 117 . -116.412 5.707   52.311  1.00 30.83 117 A 1 
ATOM 884  C C   . GLY A 0 117 . -116.475 5.646   53.833  1.00 30.83 117 A 1 
ATOM 885  O O   . GLY A 0 117 . -115.978 4.718   54.450  1.00 30.83 117 A 1 
ATOM 886  N N   . ASN A 0 118 . -117.106 6.656   54.417  1.00 30.07 118 A 1 
ATOM 887  C CA  . ASN A 0 118 . -117.553 6.786   55.803  1.00 30.07 118 A 1 
ATOM 888  C C   . ASN A 0 118 . -118.203 5.518   56.422  1.00 30.07 118 A 1 
ATOM 889  C CB  . ASN A 0 118 . -118.589 7.926   55.694  1.00 30.07 118 A 1 
ATOM 890  O O   . ASN A 0 118 . -119.155 4.985   55.858  1.00 30.07 118 A 1 
ATOM 891  C CG  . ASN A 0 118 . -119.273 8.339   56.978  1.00 30.07 118 A 1 
ATOM 892  N ND2 . ASN A 0 118 . -120.353 9.077   56.866  1.00 30.07 118 A 1 
ATOM 893  O OD1 . ASN A 0 118 . -118.843 8.056   58.081  1.00 30.07 118 A 1 
ATOM 894  N N   . GLY A 0 119 . -117.800 5.178   57.655  1.00 27.82 119 A 1 
ATOM 895  C CA  . GLY A 0 119 . -118.705 4.635   58.681  1.00 27.82 119 A 1 
ATOM 896  C C   . GLY A 0 119 . -118.406 3.218   59.176  1.00 27.82 119 A 1 
ATOM 897  O O   . GLY A 0 119 . -118.604 2.257   58.443  1.00 27.82 119 A 1 
ATOM 898  N N   . GLY A 0 120 . -118.035 3.072   60.458  1.00 27.86 120 A 1 
ATOM 899  C CA  . GLY A 0 120 . -118.069 1.746   61.094  1.00 27.86 120 A 1 
ATOM 900  C C   . GLY A 0 120 . -117.184 1.485   62.313  1.00 27.86 120 A 1 
ATOM 901  O O   . GLY A 0 120 . -116.449 0.513   62.308  1.00 27.86 120 A 1 
ATOM 902  N N   . TYR A 0 121 . -117.222 2.354   63.325  1.00 27.36 121 A 1 
ATOM 903  C CA  . TYR A 0 121 . -117.210 2.002   64.759  1.00 27.36 121 A 1 
ATOM 904  C C   . TYR A 0 121 . -116.830 0.550   65.168  1.00 27.36 121 A 1 
ATOM 905  C CB  . TYR A 0 121 . -118.607 2.373   65.311  1.00 27.36 121 A 1 
ATOM 906  O O   . TYR A 0 121 . -117.578 -0.389  64.930  1.00 27.36 121 A 1 
ATOM 907  C CG  . TYR A 0 121 . -119.752 2.184   64.318  1.00 27.36 121 A 1 
ATOM 908  C CD1 . TYR A 0 121 . -120.170 3.271   63.521  1.00 27.36 121 A 1 
ATOM 909  C CD2 . TYR A 0 121 . -120.305 0.908   64.097  1.00 27.36 121 A 1 
ATOM 910  C CE1 . TYR A 0 121 . -121.108 3.077   62.487  1.00 27.36 121 A 1 
ATOM 911  C CE2 . TYR A 0 121 . -121.251 0.712   63.074  1.00 27.36 121 A 1 
ATOM 912  O OH  . TYR A 0 121 . -122.533 1.586   61.252  1.00 27.36 121 A 1 
ATOM 913  C CZ  . TYR A 0 121 . -121.647 1.791   62.260  1.00 27.36 121 A 1 
ATOM 914  N N   . TYR A 0 122 . -115.703 0.425   65.881  1.00 33.95 122 A 1 
ATOM 915  C CA  . TYR A 0 122 . -115.470 -0.256  67.176  1.00 33.95 122 A 1 
ATOM 916  C C   . TYR A 0 122 . -114.061 -0.860  67.232  1.00 33.95 122 A 1 
ATOM 917  C CB  . TYR A 0 122 . -116.538 -1.269  67.635  1.00 33.95 122 A 1 
ATOM 918  O O   . TYR A 0 122 . -113.642 -1.629  66.375  1.00 33.95 122 A 1 
ATOM 919  C CG  . TYR A 0 122 . -117.772 -0.603  68.229  1.00 33.95 122 A 1 
ATOM 920  C CD1 . TYR A 0 122 . -117.694 0.069   69.468  1.00 33.95 122 A 1 
ATOM 921  C CD2 . TYR A 0 122 . -118.995 -0.627  67.534  1.00 33.95 122 A 1 
ATOM 922  C CE1 . TYR A 0 122 . -118.816 0.755   69.977  1.00 33.95 122 A 1 
ATOM 923  C CE2 . TYR A 0 122 . -120.109 0.078   68.021  1.00 33.95 122 A 1 
ATOM 924  O OH  . TYR A 0 122 . -121.101 1.454   69.705  1.00 33.95 122 A 1 
ATOM 925  C CZ  . TYR A 0 122 . -120.021 0.775   69.240  1.00 33.95 122 A 1 
ATOM 926  N N   . GLY A 0 123 . -113.311 -0.432  68.248  1.00 27.54 123 A 1 
ATOM 927  C CA  . GLY A 0 123 . -111.889 -0.690  68.393  1.00 27.54 123 A 1 
ATOM 928  C C   . GLY A 0 123 . -111.524 -2.133  68.730  1.00 27.54 123 A 1 
ATOM 929  O O   . GLY A 0 123 . -112.221 -2.822  69.469  1.00 27.54 123 A 1 
ATOM 930  N N   . ALA A 0 124 . -110.339 -2.521  68.269  1.00 32.56 124 A 1 
ATOM 931  C CA  . ALA A 0 124 . -109.529 -3.560  68.876  1.00 32.56 124 A 1 
ATOM 932  C C   . ALA A 0 124 . -108.120 -2.987  69.076  1.00 32.56 124 A 1 
ATOM 933  C CB  . ALA A 0 124 . -109.567 -4.826  68.018  1.00 32.56 124 A 1 
ATOM 934  O O   . ALA A 0 124 . -107.448 -2.609  68.123  1.00 32.56 124 A 1 
ATOM 935  N N   . ALA A 0 125 . -107.779 -2.835  70.355  1.00 32.28 125 A 1 
ATOM 936  C CA  . ALA A 0 125 . -106.472 -2.644  70.973  1.00 32.28 125 A 1 
ATOM 937  C C   . ALA A 0 125 . -105.298 -2.213  70.075  1.00 32.28 125 A 1 
ATOM 938  C CB  . ALA A 0 125 . -106.149 -3.950  71.705  1.00 32.28 125 A 1 
ATOM 939  O O   . ALA A 0 125 . -104.774 -2.982  69.271  1.00 32.28 125 A 1 
ATOM 940  N N   . GLY A 0 126 . -104.776 -1.015  70.356  1.00 28.11 126 A 1 
ATOM 941  C CA  . GLY A 0 126 . -103.394 -0.692  70.045  1.00 28.11 126 A 1 
ATOM 942  C C   . GLY A 0 126 . -102.471 -1.705  70.719  1.00 28.11 126 A 1 
ATOM 943  O O   . GLY A 0 126 . -102.235 -1.628  71.923  1.00 28.11 126 A 1 
ATOM 944  N N   . ALA A 0 127 . -101.936 -2.639  69.933  1.00 30.74 127 A 1 
ATOM 945  C CA  . ALA A 0 127 . -100.688 -3.309  70.250  1.00 30.74 127 A 1 
ATOM 946  C C   . ALA A 0 127 . -99.583  -2.254  70.132  1.00 30.74 127 A 1 
ATOM 947  C CB  . ALA A 0 127 . -100.499 -4.524  69.335  1.00 30.74 127 A 1 
ATOM 948  O O   . ALA A 0 127 . -98.938  -2.074  69.100  1.00 30.74 127 A 1 
ATOM 949  N N   . SER A 0 128 . -99.446  -1.472  71.197  1.00 32.56 128 A 1 
ATOM 950  C CA  . SER A 0 128 . -98.281  -0.653  71.464  1.00 32.56 128 A 1 
ATOM 951  C C   . SER A 0 128 . -97.024  -1.500  71.290  1.00 32.56 128 A 1 
ATOM 952  C CB  . SER A 0 128 . -98.366  -0.132  72.904  1.00 32.56 128 A 1 
ATOM 953  O O   . SER A 0 128 . -96.834  -2.478  72.007  1.00 32.56 128 A 1 
ATOM 954  O OG  . SER A 0 128 . -98.682  -1.190  73.790  1.00 32.56 128 A 1 
ATOM 955  N N   . ALA A 0 129 . -96.187  -1.089  70.341  1.00 41.68 129 A 1 
ATOM 956  C CA  . ALA A 0 129 . -94.744  -0.984  70.508  1.00 41.68 129 A 1 
ATOM 957  C C   . ALA A 0 129 . -94.095  -2.058  71.406  1.00 41.68 129 A 1 
ATOM 958  C CB  . ALA A 0 129 . -94.462  0.446   70.997  1.00 41.68 129 A 1 
ATOM 959  O O   . ALA A 0 129 . -93.697  -1.778  72.533  1.00 41.68 129 A 1 
ATOM 960  N N   . ALA A 0 130 . -93.924  -3.269  70.878  1.00 33.19 130 A 1 
ATOM 961  C CA  . ALA A 0 130 . -92.952  -4.224  71.399  1.00 33.19 130 A 1 
ATOM 962  C C   . ALA A 0 130 . -92.400  -5.074  70.247  1.00 33.19 130 A 1 
ATOM 963  C CB  . ALA A 0 130 . -93.576  -5.059  72.523  1.00 33.19 130 A 1 
ATOM 964  O O   . ALA A 0 130 . -93.024  -6.022  69.792  1.00 33.19 130 A 1 
ATOM 965  N N   . SER A 0 131 . -91.230  -4.656  69.758  1.00 36.79 131 A 1 
ATOM 966  C CA  . SER A 0 131 . -90.160  -5.497  69.210  1.00 36.79 131 A 1 
ATOM 967  C C   . SER A 0 131 . -90.567  -6.706  68.356  1.00 36.79 131 A 1 
ATOM 968  C CB  . SER A 0 131 . -89.287  -5.944  70.386  1.00 36.79 131 A 1 
ATOM 969  O O   . SER A 0 131 . -90.680  -7.823  68.848  1.00 36.79 131 A 1 
ATOM 970  O OG  . SER A 0 131 . -88.127  -6.575  69.900  1.00 36.79 131 A 1 
ATOM 971  N N   . GLY A 0 132 . -90.657  -6.506  67.043  1.00 36.05 132 A 1 
ATOM 972  C CA  . GLY A 0 132 . -90.726  -7.624  66.104  1.00 36.05 132 A 1 
ATOM 973  C C   . GLY A 0 132 . -90.879  -7.213  64.647  1.00 36.05 132 A 1 
ATOM 974  O O   . GLY A 0 132 . -91.483  -7.950  63.879  1.00 36.05 132 A 1 
ATOM 975  N N   . ALA A 0 133 . -90.384  -6.036  64.245  1.00 30.70 133 A 1 
ATOM 976  C CA  . ALA A 0 133 . -90.179  -5.787  62.824  1.00 30.70 133 A 1 
ATOM 977  C C   . ALA A 0 133 . -89.165  -6.834  62.351  1.00 30.70 133 A 1 
ATOM 978  C CB  . ALA A 0 133 . -89.696  -4.345  62.608  1.00 30.70 133 A 1 
ATOM 979  O O   . ALA A 0 133 . -87.994  -6.754  62.727  1.00 30.70 133 A 1 
ATOM 980  N N   . ALA A 0 134 . -89.638  -7.844  61.615  1.00 39.70 134 A 1 
ATOM 981  C CA  . ALA A 0 134 . -88.802  -8.831  60.954  1.00 39.70 134 A 1 
ATOM 982  C C   . ALA A 0 134 . -87.802  -8.058  60.092  1.00 39.70 134 A 1 
ATOM 983  C CB  . ALA A 0 134 . -89.700  -9.774  60.139  1.00 39.70 134 A 1 
ATOM 984  O O   . ALA A 0 134 . -88.154  -7.511  59.045  1.00 39.70 134 A 1 
ATOM 985  N N   . LYS A 0 135 . -86.576  -7.896  60.601  1.00 35.95 135 A 1 
ATOM 986  C CA  . LYS A 0 135 . -85.486  -7.299  59.839  1.00 35.95 135 A 1 
ATOM 987  C C   . LYS A 0 135 . -85.316  -8.205  58.629  1.00 35.95 135 A 1 
ATOM 988  C CB  . LYS A 0 135 . -84.195  -7.242  60.673  1.00 35.95 135 A 1 
ATOM 989  O O   . LYS A 0 135 . -85.000  -9.374  58.813  1.00 35.95 135 A 1 
ATOM 990  C CG  . LYS A 0 135 . -84.206  -6.144  61.747  1.00 35.95 135 A 1 
ATOM 991  C CD  . LYS A 0 135 . -82.855  -6.129  62.476  1.00 35.95 135 A 1 
ATOM 992  C CE  . LYS A 0 135 . -82.794  -5.019  63.530  1.00 35.95 135 A 1 
ATOM 993  N NZ  . LYS A 0 135 . -81.493  -5.045  64.245  1.00 35.95 135 A 1 
ATOM 994  N N   . GLY A 0 136 . -85.585  -7.682  57.432  1.00 39.17 136 A 1 
ATOM 995  C CA  . GLY A 0 136 . -85.254  -8.373  56.193  1.00 39.17 136 A 1 
ATOM 996  C C   . GLY A 0 136 . -83.812  -8.851  56.298  1.00 39.17 136 A 1 
ATOM 997  O O   . GLY A 0 136 . -82.914  -8.039  56.535  1.00 39.17 136 A 1 
ATOM 998  N N   . ALA A 0 137 . -83.631  -10.166 56.260  1.00 42.23 137 A 1 
ATOM 999  C CA  . ALA A 0 137 . -82.326  -10.783 56.191  1.00 42.23 137 A 1 
ATOM 1000 C C   . ALA A 0 137 . -81.787  -10.464 54.797  1.00 42.23 137 A 1 
ATOM 1001 C CB  . ALA A 0 137 . -82.494  -12.281 56.456  1.00 42.23 137 A 1 
ATOM 1002 O O   . ALA A 0 137 . -82.364  -10.882 53.797  1.00 42.23 137 A 1 
ATOM 1003 N N   . TYR A 0 138 . -80.774  -9.608  54.743  1.00 42.76 138 A 1 
ATOM 1004 C CA  . TYR A 0 138 . -80.009  -9.386  53.528  1.00 42.76 138 A 1 
ATOM 1005 C C   . TYR A 0 138 . -78.825  -10.331 53.608  1.00 42.76 138 A 1 
ATOM 1006 C CB  . TYR A 0 138 . -79.543  -7.925  53.427  1.00 42.76 138 A 1 
ATOM 1007 O O   . TYR A 0 138 . -78.110  -10.295 54.614  1.00 42.76 138 A 1 
ATOM 1008 C CG  . TYR A 0 138 . -80.656  -6.897  53.495  1.00 42.76 138 A 1 
ATOM 1009 C CD1 . TYR A 0 138 . -81.374  -6.555  52.333  1.00 42.76 138 A 1 
ATOM 1010 C CD2 . TYR A 0 138 . -80.993  -6.308  54.728  1.00 42.76 138 A 1 
ATOM 1011 C CE1 . TYR A 0 138 . -82.429  -5.624  52.405  1.00 42.76 138 A 1 
ATOM 1012 C CE2 . TYR A 0 138 . -82.051  -5.384  54.809  1.00 42.76 138 A 1 
ATOM 1013 O OH  . TYR A 0 138 . -83.800  -4.158  53.725  1.00 42.76 138 A 1 
ATOM 1014 C CZ  . TYR A 0 138 . -82.771  -5.044  53.644  1.00 42.76 138 A 1 
ATOM 1015 N N   . ASP A 0 139 . -78.625  -11.114 52.560  1.00 45.76 139 A 1 
ATOM 1016 C CA  . ASP A 0 139 . -77.291  -11.586 52.235  1.00 45.76 139 A 1 
ATOM 1017 C C   . ASP A 0 139 . -76.397  -10.341 52.021  1.00 45.76 139 A 1 
ATOM 1018 C CB  . ASP A 0 139 . -77.411  -12.508 51.020  1.00 45.76 139 A 1 
ATOM 1019 O O   . ASP A 0 139 . -76.823  -9.327  51.448  1.00 45.76 139 A 1 
ATOM 1020 C CG  . ASP A 0 139 . -76.066  -13.043 50.552  1.00 45.76 139 A 1 
ATOM 1021 O OD1 . ASP A 0 139 . -75.072  -12.694 51.231  1.00 45.76 139 A 1 
ATOM 1022 O OD2 . ASP A 0 139 . -76.104  -13.630 49.457  1.00 45.76 139 A 1 
ATOM 1023 N N   . ASN A 0 140 . -75.223  -10.340 52.648  1.00 52.74 140 A 1 
ATOM 1024 C CA  . ASN A 0 140 . -74.285  -9.222  52.634  1.00 52.74 140 A 1 
ATOM 1025 C C   . ASN A 0 140 . -72.871  -9.756  52.449  1.00 52.74 140 A 1 
ATOM 1026 C CB  . ASN A 0 140 . -74.484  -8.369  53.900  1.00 52.74 140 A 1 
ATOM 1027 O O   . ASN A 0 140 . -71.974  -9.452  53.248  1.00 52.74 140 A 1 
ATOM 1028 C CG  . ASN A 0 140 . -73.789  -7.013  53.913  1.00 52.74 140 A 1 
ATOM 1029 N ND2 . ASN A 0 140 . -73.777  -6.375  55.067  1.00 52.74 140 A 1 
ATOM 1030 O OD1 . ASN A 0 140 . -73.283  -6.426  52.974  1.00 52.74 140 A 1 
ATOM 1031 N N   . ASP A 0 141 . -72.695  -10.549 51.410  1.00 60.92 141 A 1 
ATOM 1032 C CA  . ASP A 0 141 . -71.399  -10.942 50.899  1.00 60.92 141 A 1 
ATOM 1033 C C   . ASP A 0 141 . -70.479  -9.733  50.701  1.00 60.92 141 A 1 
ATOM 1034 C CB  . ASP A 0 141 . -71.614  -11.734 49.608  1.00 60.92 141 A 1 
ATOM 1035 O O   . ASP A 0 141 . -70.851  -8.638  50.253  1.00 60.92 141 A 1 
ATOM 1036 C CG  . ASP A 0 141 . -72.119  -13.154 49.856  1.00 60.92 141 A 1 
ATOM 1037 O OD1 . ASP A 0 141 . -72.145  -13.537 51.050  1.00 60.92 141 A 1 
ATOM 1038 O OD2 . ASP A 0 141 . -72.310  -13.843 48.837  1.00 60.92 141 A 1 
ATOM 1039 N N   . VAL A 0 142 . -69.239  -9.901  51.159  1.00 62.36 142 A 1 
ATOM 1040 C CA  . VAL A 0 142 . -68.180  -8.905  50.993  1.00 62.36 142 A 1 
ATOM 1041 C C   . VAL A 0 142 . -66.955  -9.617  50.469  1.00 62.36 142 A 1 
ATOM 1042 C CB  . VAL A 0 142 . -67.853  -8.138  52.290  1.00 62.36 142 A 1 
ATOM 1043 O O   . VAL A 0 142 . -66.351  -10.437 51.164  1.00 62.36 142 A 1 
ATOM 1044 C CG1 . VAL A 0 142 . -66.811  -7.037  52.033  1.00 62.36 142 A 1 
ATOM 1045 C CG2 . VAL A 0 142 . -69.084  -7.453  52.892  1.00 62.36 142 A 1 
ATOM 1046 N N   . TRP A 0 143 . -66.547  -9.240  49.263  1.00 75.89 143 A 1 
ATOM 1047 C CA  . TRP A 0 143 . -65.335  -9.743  48.639  1.00 75.89 143 A 1 
ATOM 1048 C C   . TRP A 0 143 . -64.398  -8.600  48.260  1.00 75.89 143 A 1 
ATOM 1049 C CB  . TRP A 0 143 . -65.699  -10.637 47.449  1.00 75.89 143 A 1 
ATOM 1050 O O   . TRP A 0 143 . -64.816  -7.479  47.943  1.00 75.89 143 A 1 
ATOM 1051 C CG  . TRP A 0 143 . -66.428  -9.956  46.330  1.00 75.89 143 A 1 
ATOM 1052 C CD1 . TRP A 0 143 . -67.769  -9.954  46.148  1.00 75.89 143 A 1 
ATOM 1053 C CD2 . TRP A 0 143 . -65.874  -9.173  45.230  1.00 75.89 143 A 1 
ATOM 1054 C CE2 . TRP A 0 143 . -66.950  -8.726  44.406  1.00 75.89 143 A 1 
ATOM 1055 C CE3 . TRP A 0 143 . -64.567  -8.796  44.847  1.00 75.89 143 A 1 
ATOM 1056 N NE1 . TRP A 0 143 . -68.081  -9.241  45.011  1.00 75.89 143 A 1 
ATOM 1057 C CH2 . TRP A 0 143 . -65.421  -7.559  42.926  1.00 75.89 143 A 1 
ATOM 1058 C CZ2 . TRP A 0 143 . -66.733  -7.938  43.264  1.00 75.89 143 A 1 
ATOM 1059 C CZ3 . TRP A 0 143 . -64.339  -7.989  43.716  1.00 75.89 143 A 1 
ATOM 1060 N N   . ALA A 0 144 . -63.104  -8.905  48.252  1.00 70.84 144 A 1 
ATOM 1061 C CA  . ALA A 0 144 . -62.101  -8.059  47.632  1.00 70.84 144 A 1 
ATOM 1062 C C   . ALA A 0 144 . -61.136  -8.893  46.788  1.00 70.84 144 A 1 
ATOM 1063 C CB  . ALA A 0 144 . -61.376  -7.232  48.688  1.00 70.84 144 A 1 
ATOM 1064 O O   . ALA A 0 144 . -60.748  -10.008 47.147  1.00 70.84 144 A 1 
ATOM 1065 N N   . LYS A 0 145 . -60.744  -8.320  45.650  1.00 73.80 145 A 1 
ATOM 1066 C CA  . LYS A 0 145 . -59.699  -8.838  44.768  1.00 73.80 145 A 1 
ATOM 1067 C C   . LYS A 0 145 . -58.587  -7.808  44.699  1.00 73.80 145 A 1 
ATOM 1068 C CB  . LYS A 0 145 . -60.255  -9.151  43.374  1.00 73.80 145 A 1 
ATOM 1069 O O   . LYS A 0 145 . -58.835  -6.632  44.424  1.00 73.80 145 A 1 
ATOM 1070 C CG  . LYS A 0 145 . -61.236  -10.330 43.395  1.00 73.80 145 A 1 
ATOM 1071 C CD  . LYS A 0 145 . -61.831  -10.559 42.002  1.00 73.80 145 A 1 
ATOM 1072 C CE  . LYS A 0 145 . -62.874  -11.680 42.064  1.00 73.80 145 A 1 
ATOM 1073 N NZ  . LYS A 0 145 . -63.567  -11.856 40.763  1.00 73.80 145 A 1 
ATOM 1074 N N   . GLN A 0 146 . -57.379  -8.268  44.960  1.00 74.14 146 A 1 
ATOM 1075 C CA  . GLN A 0 146 . -56.180  -7.464  45.004  1.00 74.14 146 A 1 
ATOM 1076 C C   . GLN A 0 146 . -55.142  -8.130  44.098  1.00 74.14 146 A 1 
ATOM 1077 C CB  . GLN A 0 146 . -55.757  -7.369  46.482  1.00 74.14 146 A 1 
ATOM 1078 O O   . GLN A 0 146 . -54.743  -9.260  44.360  1.00 74.14 146 A 1 
ATOM 1079 C CG  . GLN A 0 146 . -54.663  -6.326  46.625  1.00 74.14 146 A 1 
ATOM 1080 C CD  . GLN A 0 146 . -54.183  -6.042  48.046  1.00 74.14 146 A 1 
ATOM 1081 N NE2 . GLN A 0 146 . -53.206  -5.181  48.237  1.00 74.14 146 A 1 
ATOM 1082 O OE1 . GLN A 0 146 . -54.687  -6.564  49.024  1.00 74.14 146 A 1 
ATOM 1083 N N   . ALA A 0 147 . -54.732  -7.462  43.024  1.00 74.02 147 A 1 
ATOM 1084 C CA  . ALA A 0 147 . -53.682  -7.942  42.129  1.00 74.02 147 A 1 
ATOM 1085 C C   . ALA A 0 147 . -52.566  -6.902  42.064  1.00 74.02 147 A 1 
ATOM 1086 C CB  . ALA A 0 147 . -54.271  -8.264  40.753  1.00 74.02 147 A 1 
ATOM 1087 O O   . ALA A 0 147 . -52.843  -5.709  41.943  1.00 74.02 147 A 1 
ATOM 1088 N N   . TYR A 0 148 . -51.333  -7.368  42.198  1.00 75.30 148 A 1 
ATOM 1089 C CA  . TYR A 0 148 . -50.119  -6.570  42.137  1.00 75.30 148 A 1 
ATOM 1090 C C   . TYR A 0 148 . -49.127  -7.300  41.251  1.00 75.30 148 A 1 
ATOM 1091 C CB  . TYR A 0 148 . -49.528  -6.359  43.540  1.00 75.30 148 A 1 
ATOM 1092 O O   . TYR A 0 148 . -48.913  -8.499  41.426  1.00 75.30 148 A 1 
ATOM 1093 C CG  . TYR A 0 148 . -50.249  -5.302  44.346  1.00 75.30 148 A 1 
ATOM 1094 C CD1 . TYR A 0 148 . -49.709  -4.005  44.459  1.00 75.30 148 A 1 
ATOM 1095 C CD2 . TYR A 0 148 . -51.513  -5.577  44.885  1.00 75.30 148 A 1 
ATOM 1096 C CE1 . TYR A 0 148 . -50.396  -2.998  45.166  1.00 75.30 148 A 1 
ATOM 1097 C CE2 . TYR A 0 148 . -52.235  -4.531  45.478  1.00 75.30 148 A 1 
ATOM 1098 O OH  . TYR A 0 148 . -52.388  -2.352  46.379  1.00 75.30 148 A 1 
ATOM 1099 C CZ  . TYR A 0 148 . -51.668  -3.276  45.694  1.00 75.30 148 A 1 
ATOM 1100 N N   . GLY A 0 149 . -48.513  -6.569  40.338  1.00 79.12 149 A 1 
ATOM 1101 C CA  . GLY A 0 149 . -47.415  -7.068  39.534  1.00 79.12 149 A 1 
ATOM 1102 C C   . GLY A 0 149 . -46.305  -6.039  39.451  1.00 79.12 149 A 1 
ATOM 1103 O O   . GLY A 0 149 . -46.500  -4.856  39.749  1.00 79.12 149 A 1 
ATOM 1104 N N   . GLN A 0 150 . -45.124  -6.529  39.121  1.00 75.51 150 A 1 
ATOM 1105 C CA  . GLN A 0 150 . -43.992  -5.723  38.706  1.00 75.51 150 A 1 
ATOM 1106 C C   . GLN A 0 150 . -43.517  -6.333  37.400  1.00 75.51 150 A 1 
ATOM 1107 C CB  . GLN A 0 150 . -42.890  -5.747  39.778  1.00 75.51 150 A 1 
ATOM 1108 O O   . GLN A 0 150 . -43.211  -7.528  37.412  1.00 75.51 150 A 1 
ATOM 1109 C CG  . GLN A 0 150 . -43.360  -5.129  41.101  1.00 75.51 150 A 1 
ATOM 1110 C CD  . GLN A 0 150 . -42.279  -5.134  42.172  1.00 75.51 150 A 1 
ATOM 1111 N NE2 . GLN A 0 150 . -42.141  -6.211  42.908  1.00 75.51 150 A 1 
ATOM 1112 O OE1 . GLN A 0 150 . -41.592  -4.164  42.464  1.00 75.51 150 A 1 
ATOM 1113 N N   . ASP A 0 151 . -43.526  -5.537  36.339  1.00 75.94 151 A 1 
ATOM 1114 C CA  . ASP A 0 151 . -42.858  -5.883  35.091  1.00 75.94 151 A 1 
ATOM 1115 C C   . ASP A 0 151 . -41.425  -5.342  35.153  1.00 75.94 151 A 1 
ATOM 1116 C CB  . ASP A 0 151 . -43.739  -5.480  33.888  1.00 75.94 151 A 1 
ATOM 1117 O O   . ASP A 0 151 . -41.173  -4.239  35.665  1.00 75.94 151 A 1 
ATOM 1118 C CG  . ASP A 0 151 . -43.088  -5.311  32.507  1.00 75.94 151 A 1 
ATOM 1119 O OD1 . ASP A 0 151 . -41.845  -5.384  32.404  1.00 75.94 151 A 1 
ATOM 1120 O OD2 . ASP A 0 151 . -43.858  -4.917  31.595  1.00 75.94 151 A 1 
ATOM 1121 N N   . TYR A 0 152 . -40.482  -6.206  34.784  1.00 76.31 152 A 1 
ATOM 1122 C CA  . TYR A 0 152 . -39.054  -5.914  34.796  1.00 76.31 152 A 1 
ATOM 1123 C C   . TYR A 0 152 . -38.425  -6.240  33.444  1.00 76.31 152 A 1 
ATOM 1124 C CB  . TYR A 0 152 . -38.345  -6.634  35.956  1.00 76.31 152 A 1 
ATOM 1125 O O   . TYR A 0 152 . -37.548  -7.099  33.352  1.00 76.31 152 A 1 
ATOM 1126 C CG  . TYR A 0 152 . -38.558  -6.039  37.331  1.00 76.31 152 A 1 
ATOM 1127 C CD1 . TYR A 0 152 . -37.927  -4.825  37.659  1.00 76.31 152 A 1 
ATOM 1128 C CD2 . TYR A 0 152 . -39.340  -6.714  38.286  1.00 76.31 152 A 1 
ATOM 1129 C CE1 . TYR A 0 152 . -38.062  -4.287  38.949  1.00 76.31 152 A 1 
ATOM 1130 C CE2 . TYR A 0 152 . -39.473  -6.188  39.587  1.00 76.31 152 A 1 
ATOM 1131 O OH  . TYR A 0 152 . -38.919  -4.440  41.160  1.00 76.31 152 A 1 
ATOM 1132 C CZ  . TYR A 0 152 . -38.834  -4.972  39.911  1.00 76.31 152 A 1 
ATOM 1133 N N   . ASP A 0 153 . -38.804  -5.483  32.425  1.00 76.72 153 A 1 
ATOM 1134 C CA  . ASP A 0 153 . -38.103  -5.459  31.148  1.00 76.72 153 A 1 
ATOM 1135 C C   . ASP A 0 153 . -36.757  -4.711  31.246  1.00 76.72 153 A 1 
ATOM 1136 C CB  . ASP A 0 153 . -39.023  -4.828  30.084  1.00 76.72 153 A 1 
ATOM 1137 O O   . ASP A 0 153 . -36.688  -3.480  31.357  1.00 76.72 153 A 1 
ATOM 1138 C CG  . ASP A 0 153 . -39.774  -5.826  29.196  1.00 76.72 153 A 1 
ATOM 1139 O OD1 . ASP A 0 153 . -39.466  -7.030  29.261  1.00 76.72 153 A 1 
ATOM 1140 O OD2 . ASP A 0 153 . -40.390  -5.350  28.203  1.00 76.72 153 A 1 
ATOM 1141 N N   . SER A 0 154 . -35.646  -5.445  31.130  1.00 78.96 154 A 1 
ATOM 1142 C CA  . SER A 0 154 . -34.325  -4.854  30.885  1.00 78.96 154 A 1 
ATOM 1143 C C   . SER A 0 154 . -33.832  -5.205  29.490  1.00 78.96 154 A 1 
ATOM 1144 C CB  . SER A 0 154 . -33.322  -5.178  31.989  1.00 78.96 154 A 1 
ATOM 1145 O O   . SER A 0 154 . -33.631  -6.369  29.140  1.00 78.96 154 A 1 
ATOM 1146 O OG  . SER A 0 154 . -33.097  -6.556  32.132  1.00 78.96 154 A 1 
ATOM 1147 N N   . ARG A 0 155 . -33.647  -4.166  28.675  1.00 80.48 155 A 1 
ATOM 1148 C CA  . ARG A 0 155 . -33.182  -4.284  27.298  1.00 80.48 155 A 1 
ATOM 1149 C C   . ARG A 0 155 . -31.910  -3.502  27.136  1.00 80.48 155 A 1 
ATOM 1150 C CB  . ARG A 0 155 . -34.242  -3.815  26.305  1.00 80.48 155 A 1 
ATOM 1151 O O   . ARG A 0 155 . -31.889  -2.293  27.346  1.00 80.48 155 A 1 
ATOM 1152 C CG  . ARG A 0 155 . -35.494  -4.652  26.434  1.00 80.48 155 A 1 
ATOM 1153 C CD  . ARG A 0 155 . -36.507  -4.276  25.361  1.00 80.48 155 A 1 
ATOM 1154 N NE  . ARG A 0 155 . -37.730  -5.057  25.560  1.00 80.48 155 A 1 
ATOM 1155 N NH1 . ARG A 0 155 . -39.016  -4.104  23.937  1.00 80.48 155 A 1 
ATOM 1156 N NH2 . ARG A 0 155 . -39.938  -5.495  25.446  1.00 80.48 155 A 1 
ATOM 1157 C CZ  . ARG A 0 155 . -38.890  -4.889  24.977  1.00 80.48 155 A 1 
ATOM 1158 N N   . TRP A 0 156 . -30.875  -4.186  26.700  1.00 85.61 156 A 1 
ATOM 1159 C CA  . TRP A 0 156 . -29.600  -3.567  26.420  1.00 85.61 156 A 1 
ATOM 1160 C C   . TRP A 0 156 . -29.130  -3.975  25.038  1.00 85.61 156 A 1 
ATOM 1161 C CB  . TRP A 0 156 . -28.620  -3.953  27.519  1.00 85.61 156 A 1 
ATOM 1162 O O   . TRP A 0 156 . -29.311  -5.119  24.624  1.00 85.61 156 A 1 
ATOM 1163 C CG  . TRP A 0 156 . -27.226  -3.499  27.268  1.00 85.61 156 A 1 
ATOM 1164 C CD1 . TRP A 0 156 . -26.704  -2.310  27.635  1.00 85.61 156 A 1 
ATOM 1165 C CD2 . TRP A 0 156 . -26.179  -4.204  26.548  1.00 85.61 156 A 1 
ATOM 1166 C CE2 . TRP A 0 156 . -24.990  -3.433  26.652  1.00 85.61 156 A 1 
ATOM 1167 C CE3 . TRP A 0 156 . -26.104  -5.426  25.848  1.00 85.61 156 A 1 
ATOM 1168 N NE1 . TRP A 0 156 . -25.378  -2.256  27.259  1.00 85.61 156 A 1 
ATOM 1169 C CH2 . TRP A 0 156 . -23.709  -5.141  25.509  1.00 85.61 156 A 1 
ATOM 1170 C CZ2 . TRP A 0 156 . -23.756  -3.928  26.225  1.00 85.61 156 A 1 
ATOM 1171 C CZ3 . TRP A 0 156 . -24.890  -5.870  25.297  1.00 85.61 156 A 1 
ATOM 1172 N N   . GLY A 0 157 . -28.486  -3.056  24.334  1.00 86.06 157 A 1 
ATOM 1173 C CA  . GLY A 0 157 . -27.874  -3.391  23.066  1.00 86.06 157 A 1 
ATOM 1174 C C   . GLY A 0 157 . -26.765  -2.451  22.647  1.00 86.06 157 A 1 
ATOM 1175 O O   . GLY A 0 157 . -26.589  -1.347  23.172  1.00 86.06 157 A 1 
ATOM 1176 N N   . LYS A 0 158 . -25.995  -2.953  21.689  1.00 84.36 158 A 1 
ATOM 1177 C CA  . LYS A 0 158 . -24.906  -2.268  21.008  1.00 84.36 158 A 1 
ATOM 1178 C C   . LYS A 0 158 . -25.128  -2.401  19.522  1.00 84.36 158 A 1 
ATOM 1179 C CB  . LYS A 0 158 . -23.565  -2.907  21.363  1.00 84.36 158 A 1 
ATOM 1180 O O   . LYS A 0 158 . -25.213  -3.524  19.038  1.00 84.36 158 A 1 
ATOM 1181 C CG  . LYS A 0 158 . -23.193  -2.616  22.808  1.00 84.36 158 A 1 
ATOM 1182 C CD  . LYS A 0 158 . -21.879  -3.315  23.130  1.00 84.36 158 A 1 
ATOM 1183 C CE  . LYS A 0 158 . -21.401  -2.751  24.457  1.00 84.36 158 A 1 
ATOM 1184 N NZ  . LYS A 0 158 . -20.508  -3.697  25.146  1.00 84.36 158 A 1 
ATOM 1185 N N   . SER A 0 159 . -25.149  -1.284  18.820  1.00 82.77 159 A 1 
ATOM 1186 C CA  . SER A 0 159 . -25.161  -1.270  17.364  1.00 82.77 159 A 1 
ATOM 1187 C C   . SER A 0 159 . -23.920  -0.553  16.849  1.00 82.77 159 A 1 
ATOM 1188 C CB  . SER A 0 159 . -26.468  -0.692  16.820  1.00 82.77 159 A 1 
ATOM 1189 O O   . SER A 0 159 . -23.510  0.493   17.365  1.00 82.77 159 A 1 
ATOM 1190 O OG  . SER A 0 159 . -26.724  0.592   17.351  1.00 82.77 159 A 1 
ATOM 1191 N N   . TYR A 0 160 . -23.289  -1.139  15.842  1.00 80.82 160 A 1 
ATOM 1192 C CA  . TYR A 0 160 . -22.297  -0.467  15.018  1.00 80.82 160 A 1 
ATOM 1193 C C   . TYR A 0 160 . -22.965  -0.187  13.688  1.00 80.82 160 A 1 
ATOM 1194 C CB  . TYR A 0 160 . -21.044  -1.328  14.810  1.00 80.82 160 A 1 
ATOM 1195 O O   . TYR A 0 160 . -23.414  -1.125  13.033  1.00 80.82 160 A 1 
ATOM 1196 C CG  . TYR A 0 160 . -20.258  -1.661  16.062  1.00 80.82 160 A 1 
ATOM 1197 C CD1 . TYR A 0 160 . -19.024  -1.036  16.317  1.00 80.82 160 A 1 
ATOM 1198 C CD2 . TYR A 0 160 . -20.761  -2.605  16.970  1.00 80.82 160 A 1 
ATOM 1199 C CE1 . TYR A 0 160 . -18.285  -1.380  17.466  1.00 80.82 160 A 1 
ATOM 1200 C CE2 . TYR A 0 160 . -20.008  -2.998  18.091  1.00 80.82 160 A 1 
ATOM 1201 O OH  . TYR A 0 160 . -18.061  -2.693  19.461  1.00 80.82 160 A 1 
ATOM 1202 C CZ  . TYR A 0 160 . -18.769  -2.378  18.343  1.00 80.82 160 A 1 
ATOM 1203 N N   . ASP A 0 161 . -22.976  1.074   13.270  1.00 81.22 161 A 1 
ATOM 1204 C CA  . ASP A 0 161 . -23.295  1.391   11.880  1.00 81.22 161 A 1 
ATOM 1205 C C   . ASP A 0 161 . -22.171  0.889   10.957  1.00 81.22 161 A 1 
ATOM 1206 C CB  . ASP A 0 161 . -23.499  2.898   11.703  1.00 81.22 161 A 1 
ATOM 1207 O O   . ASP A 0 161 . -21.156  0.347   11.409  1.00 81.22 161 A 1 
ATOM 1208 C CG  . ASP A 0 161 . -24.727  3.479   12.393  1.00 81.22 161 A 1 
ATOM 1209 O OD1 . ASP A 0 161 . -25.673  2.726   12.691  1.00 81.22 161 A 1 
ATOM 1210 O OD2 . ASP A 0 161 . -24.707  4.718   12.581  1.00 81.22 161 A 1 
ATOM 1211 N N   . ALA A 0 162 . -22.326  1.108   9.649   1.00 82.39 162 A 1 
ATOM 1212 C CA  . ALA A 0 162 . -21.384  0.644   8.642   1.00 82.39 162 A 1 
ATOM 1213 C C   . ALA A 0 162 . -19.920  0.951   9.012   1.00 82.39 162 A 1 
ATOM 1214 C CB  . ALA A 0 162 . -21.765  1.243   7.283   1.00 82.39 162 A 1 
ATOM 1215 O O   . ALA A 0 162 . -19.530  2.097   9.283   1.00 82.39 162 A 1 
ATOM 1216 N N   . VAL A 0 163 . -19.089  -0.092  8.988   1.00 85.91 163 A 1 
ATOM 1217 C CA  . VAL A 0 163 . -17.643  0.005   9.197   1.00 85.91 163 A 1 
ATOM 1218 C C   . VAL A 0 163 . -16.912  -0.312  7.902   1.00 85.91 163 A 1 
ATOM 1219 C CB  . VAL A 0 163 . -17.133  -0.842  10.380  1.00 85.91 163 A 1 
ATOM 1220 O O   . VAL A 0 163 . -17.181  -1.308  7.235   1.00 85.91 163 A 1 
ATOM 1221 C CG1 . VAL A 0 163 . -17.687  -0.338  11.715  1.00 85.91 163 A 1 
ATOM 1222 C CG2 . VAL A 0 163 . -17.446  -2.334  10.267  1.00 85.91 163 A 1 
ATOM 1223 N N   . SER A 0 164 . -15.947  0.535   7.549   1.00 90.62 164 A 1 
ATOM 1224 C CA  . SER A 0 164 . -15.098  0.351   6.372   1.00 90.62 164 A 1 
ATOM 1225 C C   . SER A 0 164 . -13.631  0.445   6.762   1.00 90.62 164 A 1 
ATOM 1226 C CB  . SER A 0 164 . -15.443  1.361   5.275   1.00 90.62 164 A 1 
ATOM 1227 O O   . SER A 0 164 . -13.186  1.419   7.376   1.00 90.62 164 A 1 
ATOM 1228 O OG  . SER A 0 164 . -14.726  1.072   4.084   1.00 90.62 164 A 1 
ATOM 1229 N N   . ALA A 0 165 . -12.853  -0.560  6.380   1.00 91.81 165 A 1 
ATOM 1230 C CA  . ALA A 0 165 . -11.413  -0.603  6.564   1.00 91.81 165 A 1 
ATOM 1231 C C   . ALA A 0 165 . -10.728  -0.838  5.221   1.00 91.81 165 A 1 
ATOM 1232 C CB  . ALA A 0 165 . -11.062  -1.680  7.593   1.00 91.81 165 A 1 
ATOM 1233 O O   . ALA A 0 165 . -11.032  -1.797  4.518   1.00 91.81 165 A 1 
ATOM 1234 N N   . LYS A 0 166 . -9.760   0.011   4.870   1.00 95.59 166 A 1 
ATOM 1235 C CA  . LYS A 0 166 . -8.976   -0.113  3.633   1.00 95.59 166 A 1 
ATOM 1236 C C   . LYS A 0 166 . -7.490   -0.086  3.955   1.00 95.59 166 A 1 
ATOM 1237 C CB  . LYS A 0 166 . -9.379   0.931   2.574   1.00 95.59 166 A 1 
ATOM 1238 O O   . LYS A 0 166 . -7.047   0.710   4.782   1.00 95.59 166 A 1 
ATOM 1239 C CG  . LYS A 0 166 . -10.904  1.002   2.371   1.00 95.59 166 A 1 
ATOM 1240 C CD  . LYS A 0 166 . -11.344  2.037   1.329   1.00 95.59 166 A 1 
ATOM 1241 C CE  . LYS A 0 166 . -12.879  2.023   1.307   1.00 95.59 166 A 1 
ATOM 1242 N NZ  . LYS A 0 166 . -13.465  3.046   0.409   1.00 95.59 166 A 1 
ATOM 1243 N N   . SER A 0 167 . -6.725   -0.954  3.309   1.00 96.39 167 A 1 
ATOM 1244 C CA  . SER A 0 167 . -5.269   -1.027  3.405   1.00 96.39 167 A 1 
ATOM 1245 C C   . SER A 0 167 . -4.686   -1.023  2.003   1.00 96.39 167 A 1 
ATOM 1246 C CB  . SER A 0 167 . -4.838   -2.287  4.161   1.00 96.39 167 A 1 
ATOM 1247 O O   . SER A 0 167 . -5.129   -1.803  1.164   1.00 96.39 167 A 1 
ATOM 1248 O OG  . SER A 0 167 . -3.469   -2.241  4.535   1.00 96.39 167 A 1 
ATOM 1249 N N   . TYR A 0 168 . -3.690   -0.177  1.778   1.00 95.32 168 A 1 
ATOM 1250 C CA  . TYR A 0 168 . -2.942   -0.080  0.532   1.00 95.32 168 A 1 
ATOM 1251 C C   . TYR A 0 168 . -1.462   -0.191  0.863   1.00 95.32 168 A 1 
ATOM 1252 C CB  . TYR A 0 168 . -3.231   1.249   -0.176  1.00 95.32 168 A 1 
ATOM 1253 O O   . TYR A 0 168 . -0.945   0.618   1.633   1.00 95.32 168 A 1 
ATOM 1254 C CG  . TYR A 0 168 . -4.700   1.528   -0.407  1.00 95.32 168 A 1 
ATOM 1255 C CD1 . TYR A 0 168 . -5.334   1.035   -1.562  1.00 95.32 168 A 1 
ATOM 1256 C CD2 . TYR A 0 168 . -5.429   2.273   0.540   1.00 95.32 168 A 1 
ATOM 1257 C CE1 . TYR A 0 168 . -6.700   1.298   -1.780  1.00 95.32 168 A 1 
ATOM 1258 C CE2 . TYR A 0 168 . -6.792   2.543   0.326   1.00 95.32 168 A 1 
ATOM 1259 O OH  . TYR A 0 168 . -8.734   2.349   -1.054  1.00 95.32 168 A 1 
ATOM 1260 C CZ  . TYR A 0 168 . -7.425   2.059   -0.841  1.00 95.32 168 A 1 
ATOM 1261 N N   . ASP A 0 169 . -0.798   -1.175  0.285   1.00 95.97 169 A 1 
ATOM 1262 C CA  . ASP A 0 169 . 0.649    -1.295  0.298   1.00 95.97 169 A 1 
ATOM 1263 C C   . ASP A 0 169 . 1.128    -1.150  -1.151  1.00 95.97 169 A 1 
ATOM 1264 C CB  . ASP A 0 169 . 1.078    -2.614  0.963   1.00 95.97 169 A 1 
ATOM 1265 O O   . ASP A 0 169 . 0.565    -1.764  -2.053  1.00 95.97 169 A 1 
ATOM 1266 C CG  . ASP A 0 169 . 0.668    -2.740  2.444   1.00 95.97 169 A 1 
ATOM 1267 O OD1 . ASP A 0 169 . 0.787    -1.749  3.205   1.00 95.97 169 A 1 
ATOM 1268 O OD2 . ASP A 0 169 . 0.311    -3.859  2.882   1.00 95.97 169 A 1 
ATOM 1269 N N   . ASN A 0 170 . 2.125    -0.304  -1.387  1.00 96.47 170 A 1 
ATOM 1270 C CA  . ASN A 0 170 . 2.725    -0.113  -2.703  1.00 96.47 170 A 1 
ATOM 1271 C C   . ASN A 0 170 . 4.238    -0.181  -2.585  1.00 96.47 170 A 1 
ATOM 1272 C CB  . ASN A 0 170 . 2.280    1.224   -3.314  1.00 96.47 170 A 1 
ATOM 1273 O O   . ASN A 0 170 . 4.806    0.520   -1.747  1.00 96.47 170 A 1 
ATOM 1274 C CG  . ASN A 0 170 . 2.430    1.184   -4.822  1.00 96.47 170 A 1 
ATOM 1275 N ND2 . ASN A 0 170 . 3.530    1.592   -5.403  1.00 96.47 170 A 1 
ATOM 1276 O OD1 . ASN A 0 170 . 1.523    0.742   -5.491  1.00 96.47 170 A 1 
ATOM 1277 N N   . GLU A 0 171 . 4.886    -0.962  -3.434  1.00 97.22 171 A 1 
ATOM 1278 C CA  . GLU A 0 171 . 6.338    -1.030  -3.566  1.00 97.22 171 A 1 
ATOM 1279 C C   . GLU A 0 171 . 6.705    -0.695  -5.004  1.00 97.22 171 A 1 
ATOM 1280 C CB  . GLU A 0 171 . 6.875    -2.407  -3.146  1.00 97.22 171 A 1 
ATOM 1281 O O   . GLU A 0 171 . 6.175    -1.292  -5.932  1.00 97.22 171 A 1 
ATOM 1282 C CG  . GLU A 0 171 . 6.651    -2.644  -1.644  1.00 97.22 171 A 1 
ATOM 1283 C CD  . GLU A 0 171 . 7.263    -3.941  -1.090  1.00 97.22 171 A 1 
ATOM 1284 O OE1 . GLU A 0 171 . 7.114    -4.130  0.147   1.00 97.22 171 A 1 
ATOM 1285 O OE2 . GLU A 0 171 . 7.903    -4.702  -1.847  1.00 97.22 171 A 1 
ATOM 1286 N N   . ASN A 0 172 . 7.593    0.275   -5.194  1.00 96.80 172 A 1 
ATOM 1287 C CA  . ASN A 0 172 . 8.068    0.651   -6.512  1.00 96.80 172 A 1 
ATOM 1288 C C   . ASN A 0 172 . 9.594    0.662   -6.572  1.00 96.80 172 A 1 
ATOM 1289 C CB  . ASN A 0 172 . 7.391    1.946   -6.989  1.00 96.80 172 A 1 
ATOM 1290 O O   . ASN A 0 172 . 10.295   0.946   -5.597  1.00 96.80 172 A 1 
ATOM 1291 C CG  . ASN A 0 172 . 7.679    3.189   -6.167  1.00 96.80 172 A 1 
ATOM 1292 N ND2 . ASN A 0 172 . 6.785    4.147   -6.204  1.00 96.80 172 A 1 
ATOM 1293 O OD1 . ASN A 0 172 . 8.685    3.362   -5.507  1.00 96.80 172 A 1 
ATOM 1294 N N   . TYR A 0 173 . 10.096   0.331   -7.750  1.00 98.18 173 A 1 
ATOM 1295 C CA  . TYR A 0 173 . 11.498   0.361   -8.108  1.00 98.18 173 A 1 
ATOM 1296 C C   . TYR A 0 173 . 11.617   0.995   -9.485  1.00 98.18 173 A 1 
ATOM 1297 C CB  . TYR A 0 173 . 12.058   -1.062  -8.090  1.00 98.18 173 A 1 
ATOM 1298 O O   . TYR A 0 173 . 10.883   0.632   -10.402 1.00 98.18 173 A 1 
ATOM 1299 C CG  . TYR A 0 173 . 13.450   -1.187  -8.669  1.00 98.18 173 A 1 
ATOM 1300 C CD1 . TYR A 0 173 . 13.646   -1.525  -10.025 1.00 98.18 173 A 1 
ATOM 1301 C CD2 . TYR A 0 173 . 14.553   -0.943  -7.837  1.00 98.18 173 A 1 
ATOM 1302 C CE1 . TYR A 0 173 . 14.954   -1.643  -10.539 1.00 98.18 173 A 1 
ATOM 1303 C CE2 . TYR A 0 173 . 15.855   -1.069  -8.344  1.00 98.18 173 A 1 
ATOM 1304 O OH  . TYR A 0 173 . 17.332   -1.560  -10.161 1.00 98.18 173 A 1 
ATOM 1305 C CZ  . TYR A 0 173 . 16.063   -1.426  -9.693  1.00 98.18 173 A 1 
ATOM 1306 N N   . ALA A 0 174 . 12.544   1.931   -9.640  1.00 98.15 174 A 1 
ATOM 1307 C CA  . ALA A 0 174 . 12.880   2.481   -10.941 1.00 98.15 174 A 1 
ATOM 1308 C C   . ALA A 0 174 . 14.387   2.678   -11.051 1.00 98.15 174 A 1 
ATOM 1309 C CB  . ALA A 0 174 . 12.093   3.772   -11.190 1.00 98.15 174 A 1 
ATOM 1310 O O   . ALA A 0 174 . 15.002   3.279   -10.166 1.00 98.15 174 A 1 
ATOM 1311 N N   . LYS A 0 175 . 14.965   2.201   -12.149 1.00 98.32 175 A 1 
ATOM 1312 C CA  . LYS A 0 175 . 16.366   2.379   -12.510 1.00 98.32 175 A 1 
ATOM 1313 C C   . LYS A 0 175 . 16.447   2.937   -13.920 1.00 98.32 175 A 1 
ATOM 1314 C CB  . LYS A 0 175 . 17.105   1.046   -12.357 1.00 98.32 175 A 1 
ATOM 1315 O O   . LYS A 0 175 . 15.827   2.395   -14.825 1.00 98.32 175 A 1 
ATOM 1316 C CG  . LYS A 0 175 . 18.581   1.137   -12.766 1.00 98.32 175 A 1 
ATOM 1317 C CD  . LYS A 0 175 . 19.247   -0.236  -12.660 1.00 98.32 175 A 1 
ATOM 1318 C CE  . LYS A 0 175 . 20.676   -0.143  -13.193 1.00 98.32 175 A 1 
ATOM 1319 N NZ  . LYS A 0 175 . 21.263   -1.489  -13.359 1.00 98.32 175 A 1 
ATOM 1320 N N   . SER A 0 176 . 17.235   3.987   -14.094 1.00 98.36 176 A 1 
ATOM 1321 C CA  . SER A 0 176 . 17.558   4.559   -15.397 1.00 98.36 176 A 1 
ATOM 1322 C C   . SER A 0 176 . 19.073   4.578   -15.567 1.00 98.36 176 A 1 
ATOM 1323 C CB  . SER A 0 176 . 16.946   5.952   -15.536 1.00 98.36 176 A 1 
ATOM 1324 O O   . SER A 0 176 . 19.805   4.903   -14.624 1.00 98.36 176 A 1 
ATOM 1325 O OG  . SER A 0 176 . 17.095   6.431   -16.852 1.00 98.36 176 A 1 
ATOM 1326 N N   . VAL A 0 177 . 19.546   4.191   -16.743 1.00 98.25 177 A 1 
ATOM 1327 C CA  . VAL A 0 177 . 20.950   4.228   -17.158 1.00 98.25 177 A 1 
ATOM 1328 C C   . VAL A 0 177 . 21.020   4.958   -18.489 1.00 98.25 177 A 1 
ATOM 1329 C CB  . VAL A 0 177 . 21.544   2.811   -17.282 1.00 98.25 177 A 1 
ATOM 1330 O O   . VAL A 0 177 . 20.226   4.668   -19.381 1.00 98.25 177 A 1 
ATOM 1331 C CG1 . VAL A 0 177 . 23.005   2.841   -17.751 1.00 98.25 177 A 1 
ATOM 1332 C CG2 . VAL A 0 177 . 21.511   2.072   -15.936 1.00 98.25 177 A 1 
ATOM 1333 N N   . ARG A 0 178 . 21.969   5.886   -18.615 1.00 97.54 178 A 1 
ATOM 1334 C CA  . ARG A 0 178 . 22.360   6.541   -19.866 1.00 97.54 178 A 1 
ATOM 1335 C C   . ARG A 0 178 . 23.873   6.449   -20.011 1.00 97.54 178 A 1 
ATOM 1336 C CB  . ARG A 0 178 . 21.915   8.014   -19.898 1.00 97.54 178 A 1 
ATOM 1337 O O   . ARG A 0 178 . 24.578   6.736   -19.040 1.00 97.54 178 A 1 
ATOM 1338 C CG  . ARG A 0 178 . 20.411   8.250   -19.697 1.00 97.54 178 A 1 
ATOM 1339 C CD  . ARG A 0 178 . 19.640   7.639   -20.861 1.00 97.54 178 A 1 
ATOM 1340 N NE  . ARG A 0 178 . 18.183   7.826   -20.735 1.00 97.54 178 A 1 
ATOM 1341 N NH1 . ARG A 0 178 . 17.840   8.899   -22.744 1.00 97.54 178 A 1 
ATOM 1342 N NH2 . ARG A 0 178 . 16.093   8.235   -21.503 1.00 97.54 178 A 1 
ATOM 1343 C CZ  . ARG A 0 178 . 17.385   8.329   -21.658 1.00 97.54 178 A 1 
ATOM 1344 N N   . ALA A 0 179 . 24.342   6.039   -21.175 1.00 96.52 179 A 1 
ATOM 1345 C CA  . ALA A 0 179 . 25.747   6.058   -21.543 1.00 96.52 179 A 1 
ATOM 1346 C C   . ALA A 0 179 . 25.870   6.602   -22.966 1.00 96.52 179 A 1 
ATOM 1347 C CB  . ALA A 0 179 . 26.339   4.652   -21.402 1.00 96.52 179 A 1 
ATOM 1348 O O   . ALA A 0 179 . 25.092   6.185   -23.813 1.00 96.52 179 A 1 
ATOM 1349 N N   . ASP A 0 180 . 26.822   7.497   -23.172 1.00 94.77 180 A 1 
ATOM 1350 C CA  . ASP A 0 180 . 27.085   8.222   -24.416 1.00 94.77 180 A 1 
ATOM 1351 C C   . ASP A 0 180 . 28.611   8.173   -24.645 1.00 94.77 180 A 1 
ATOM 1352 C CB  . ASP A 0 180 . 26.504   9.629   -24.225 1.00 94.77 180 A 1 
ATOM 1353 O O   . ASP A 0 180 . 29.386   8.389   -23.701 1.00 94.77 180 A 1 
ATOM 1354 C CG  . ASP A 0 180 . 26.811   10.623  -25.342 1.00 94.77 180 A 1 
ATOM 1355 O OD1 . ASP A 0 180 . 25.828   11.227  -25.816 1.00 94.77 180 A 1 
ATOM 1356 O OD2 . ASP A 0 180 . 28.018   10.895  -25.520 1.00 94.77 180 A 1 
ATOM 1357 N N   . ASP A 0 181 . 29.043   7.732   -25.831 1.00 92.68 181 A 1 
ATOM 1358 C CA  . ASP A 0 181 . 30.458   7.586   -26.212 1.00 92.68 181 A 1 
ATOM 1359 C C   . ASP A 0 181 . 30.741   8.197   -27.588 1.00 92.68 181 A 1 
ATOM 1360 C CB  . ASP A 0 181 . 30.926   6.114   -26.128 1.00 92.68 181 A 1 
ATOM 1361 O O   . ASP A 0 181 . 30.948   7.485   -28.575 1.00 92.68 181 A 1 
ATOM 1362 C CG  . ASP A 0 181 . 32.427   5.917   -26.419 1.00 92.68 181 A 1 
ATOM 1363 O OD1 . ASP A 0 181 . 33.285   6.489   -25.709 1.00 92.68 181 A 1 
ATOM 1364 O OD2 . ASP A 0 181 . 32.876   4.991   -27.148 1.00 92.68 181 A 1 
ATOM 1365 N N   . ASP A 0 182 . 30.846   9.520   -27.618 1.00 91.54 182 A 1 
ATOM 1366 C CA  . ASP A 0 182 . 31.298   10.280  -28.776 1.00 91.54 182 A 1 
ATOM 1367 C C   . ASP A 0 182 . 32.774   10.028  -29.105 1.00 91.54 182 A 1 
ATOM 1368 C CB  . ASP A 0 182 . 31.136   11.777  -28.500 1.00 91.54 182 A 1 
ATOM 1369 O O   . ASP A 0 182 . 33.675   10.213  -28.280 1.00 91.54 182 A 1 
ATOM 1370 C CG  . ASP A 0 182 . 29.712   12.294  -28.640 1.00 91.54 182 A 1 
ATOM 1371 O OD1 . ASP A 0 182 . 29.054   11.816  -29.584 1.00 91.54 182 A 1 
ATOM 1372 O OD2 . ASP A 0 182 . 29.441   13.326  -27.982 1.00 91.54 182 A 1 
ATOM 1373 N N   . GLN A 0 183 . 33.065   9.697   -30.360 1.00 90.08 183 A 1 
ATOM 1374 C CA  . GLN A 0 183 . 34.412   9.646   -30.923 1.00 90.08 183 A 1 
ATOM 1375 C C   . GLN A 0 183 . 34.459   10.433  -32.223 1.00 90.08 183 A 1 
ATOM 1376 C CB  . GLN A 0 183 . 34.848   8.195   -31.173 1.00 90.08 183 A 1 
ATOM 1377 O O   . GLN A 0 183 . 33.627   10.241  -33.102 1.00 90.08 183 A 1 
ATOM 1378 C CG  . GLN A 0 183 . 34.972   7.412   -29.865 1.00 90.08 183 A 1 
ATOM 1379 C CD  . GLN A 0 183 . 35.298   5.941   -30.065 1.00 90.08 183 A 1 
ATOM 1380 N NE2 . GLN A 0 183 . 35.004   5.113   -29.094 1.00 90.08 183 A 1 
ATOM 1381 O OE1 . GLN A 0 183 . 35.852   5.471   -31.047 1.00 90.08 183 A 1 
ATOM 1382 N N   . TRP A 0 184 . 35.482   11.268  -32.388 1.00 88.10 184 A 1 
ATOM 1383 C CA  . TRP A 0 184 . 35.677   12.011  -33.631 1.00 88.10 184 A 1 
ATOM 1384 C C   . TRP A 0 184 . 37.153   12.157  -33.993 1.00 88.10 184 A 1 
ATOM 1385 C CB  . TRP A 0 184 . 34.983   13.374  -33.548 1.00 88.10 184 A 1 
ATOM 1386 O O   . TRP A 0 184 . 38.038   12.167  -33.129 1.00 88.10 184 A 1 
ATOM 1387 C CG  . TRP A 0 184 . 35.658   14.370  -32.659 1.00 88.10 184 A 1 
ATOM 1388 C CD1 . TRP A 0 184 . 36.493   15.347  -33.080 1.00 88.10 184 A 1 
ATOM 1389 C CD2 . TRP A 0 184 . 35.567   14.512  -31.209 1.00 88.10 184 A 1 
ATOM 1390 C CE2 . TRP A 0 184 . 36.373   15.624  -30.818 1.00 88.10 184 A 1 
ATOM 1391 C CE3 . TRP A 0 184 . 34.861   13.842  -30.187 1.00 88.10 184 A 1 
ATOM 1392 N NE1 . TRP A 0 184 . 36.922   16.086  -31.997 1.00 88.10 184 A 1 
ATOM 1393 C CH2 . TRP A 0 184 . 35.749   15.362  -28.493 1.00 88.10 184 A 1 
ATOM 1394 C CZ2 . TRP A 0 184 . 36.464   16.058  -29.486 1.00 88.10 184 A 1 
ATOM 1395 C CZ3 . TRP A 0 184 . 34.953   14.259  -28.846 1.00 88.10 184 A 1 
ATOM 1396 N N   . ALA A 0 185 . 37.412   12.293  -35.289 1.00 86.00 185 A 1 
ATOM 1397 C CA  . ALA A 0 185 . 38.704   12.635  -35.860 1.00 86.00 185 A 1 
ATOM 1398 C C   . ALA A 0 185 . 38.518   13.609  -37.030 1.00 86.00 185 A 1 
ATOM 1399 C CB  . ALA A 0 185 . 39.422   11.356  -36.306 1.00 86.00 185 A 1 
ATOM 1400 O O   . ALA A 0 185 . 37.606   13.444  -37.835 1.00 86.00 185 A 1 
ATOM 1401 N N   . GLU A 0 186 . 39.404   14.595  -37.125 1.00 83.67 186 A 1 
ATOM 1402 C CA  . GLU A 0 186 . 39.511   15.521  -38.252 1.00 83.67 186 A 1 
ATOM 1403 C C   . GLU A 0 186 . 40.979   15.584  -38.684 1.00 83.67 186 A 1 
ATOM 1404 C CB  . GLU A 0 186 . 39.028   16.930  -37.866 1.00 83.67 186 A 1 
ATOM 1405 O O   . GLU A 0 186 . 41.863   15.745  -37.837 1.00 83.67 186 A 1 
ATOM 1406 C CG  . GLU A 0 186 . 37.531   17.032  -37.524 1.00 83.67 186 A 1 
ATOM 1407 C CD  . GLU A 0 186 . 37.101   18.462  -37.133 1.00 83.67 186 A 1 
ATOM 1408 O OE1 . GLU A 0 186 . 35.886   18.681  -36.931 1.00 83.67 186 A 1 
ATOM 1409 O OE2 . GLU A 0 186 . 37.972   19.359  -37.000 1.00 83.67 186 A 1 
ATOM 1410 N N   . ASP A 0 187 . 41.220   15.485  -39.984 1.00 78.39 187 A 1 
ATOM 1411 C CA  . ASP A 0 187 . 42.523   15.655  -40.618 1.00 78.39 187 A 1 
ATOM 1412 C C   . ASP A 0 187 . 42.409   16.708  -41.728 1.00 78.39 187 A 1 
ATOM 1413 C CB  . ASP A 0 187 . 43.044   14.301  -41.116 1.00 78.39 187 A 1 
ATOM 1414 O O   . ASP A 0 187 . 41.418   16.785  -42.459 1.00 78.39 187 A 1 
ATOM 1415 C CG  . ASP A 0 187 . 44.456   14.356  -41.711 1.00 78.39 187 A 1 
ATOM 1416 O OD1 . ASP A 0 187 . 45.131   15.396  -41.516 1.00 78.39 187 A 1 
ATOM 1417 O OD2 . ASP A 0 187 . 44.829   13.337  -42.337 1.00 78.39 187 A 1 
ATOM 1418 N N   . TYR A 0 188 . 43.397   17.592  -41.802 1.00 78.99 188 A 1 
ATOM 1419 C CA  . TYR A 0 188 . 43.441   18.683  -42.761 1.00 78.99 188 A 1 
ATOM 1420 C C   . TYR A 0 188 . 44.865   18.897  -43.250 1.00 78.99 188 A 1 
ATOM 1421 C CB  . TYR A 0 188 . 42.880   19.967  -42.123 1.00 78.99 188 A 1 
ATOM 1422 O O   . TYR A 0 188 . 45.647   19.607  -42.595 1.00 78.99 188 A 1 
ATOM 1423 C CG  . TYR A 0 188 . 42.808   21.143  -43.086 1.00 78.99 188 A 1 
ATOM 1424 C CD1 . TYR A 0 188 . 43.664   22.254  -42.955 1.00 78.99 188 A 1 
ATOM 1425 C CD2 . TYR A 0 188 . 41.905   21.084  -44.157 1.00 78.99 188 A 1 
ATOM 1426 C CE1 . TYR A 0 188 . 43.588   23.317  -43.880 1.00 78.99 188 A 1 
ATOM 1427 C CE2 . TYR A 0 188 . 41.842   22.118  -45.102 1.00 78.99 188 A 1 
ATOM 1428 O OH  . TYR A 0 188 . 42.624   24.212  -45.915 1.00 78.99 188 A 1 
ATOM 1429 C CZ  . TYR A 0 188 . 42.687   23.235  -44.967 1.00 78.99 188 A 1 
ATOM 1430 N N   . ASP A 0 189 . 45.171   18.408  -44.453 1.00 76.98 189 A 1 
ATOM 1431 C CA  . ASP A 0 189 . 46.422   18.730  -45.109 1.00 76.98 189 A 1 
ATOM 1432 C C   . ASP A 0 189 . 46.262   19.899  -46.081 1.00 76.98 189 A 1 
ATOM 1433 C CB  . ASP A 0 189 . 47.159   17.535  -45.741 1.00 76.98 189 A 1 
ATOM 1434 O O   . ASP A 0 189 . 45.300   20.099  -46.828 1.00 76.98 189 A 1 
ATOM 1435 C CG  . ASP A 0 189 . 47.509   16.418  -44.762 1.00 76.98 189 A 1 
ATOM 1436 O OD1 . ASP A 0 189 . 48.058   16.817  -43.708 1.00 76.98 189 A 1 
ATOM 1437 O OD2 . ASP A 0 189 . 47.615   15.259  -45.221 1.00 76.98 189 A 1 
ATOM 1438 N N   . ARG A 0 190 . 47.294   20.738  -46.104 1.00 65.86 190 A 1 
ATOM 1439 C CA  . ARG A 0 190 . 47.526   21.674  -47.204 1.00 65.86 190 A 1 
ATOM 1440 C C   . ARG A 0 190 . 48.887   21.405  -47.779 1.00 65.86 190 A 1 
ATOM 1441 C CB  . ARG A 0 190 . 47.410   23.123  -46.740 1.00 65.86 190 A 1 
ATOM 1442 O O   . ARG A 0 190 . 49.875   21.526  -47.062 1.00 65.86 190 A 1 
ATOM 1443 C CG  . ARG A 0 190 . 45.967   23.469  -46.376 1.00 65.86 190 A 1 
ATOM 1444 C CD  . ARG A 0 190 . 45.848   24.969  -46.109 1.00 65.86 190 A 1 
ATOM 1445 N NE  . ARG A 0 190 . 46.512   25.336  -44.850 1.00 65.86 190 A 1 
ATOM 1446 N NH1 . ARG A 0 190 . 45.485   27.354  -44.542 1.00 65.86 190 A 1 
ATOM 1447 N NH2 . ARG A 0 190 . 46.821   26.493  -42.948 1.00 65.86 190 A 1 
ATOM 1448 C CZ  . ARG A 0 190 . 46.275   26.401  -44.124 1.00 65.86 190 A 1 
ATOM 1449 N N   . TRP A 0 191 . 48.961   21.171  -49.085 1.00 64.71 191 A 1 
ATOM 1450 C CA  . TRP A 0 191 . 50.234   21.036  -49.787 1.00 64.71 191 A 1 
ATOM 1451 C C   . TRP A 0 191 . 50.443   22.130  -50.831 1.00 64.71 191 A 1 
ATOM 1452 C CB  . TRP A 0 191 . 50.399   19.637  -50.382 1.00 64.71 191 A 1 
ATOM 1453 O O   . TRP A 0 191 . 49.545   22.603  -51.537 1.00 64.71 191 A 1 
ATOM 1454 C CG  . TRP A 0 191 . 49.356   19.272  -51.380 1.00 64.71 191 A 1 
ATOM 1455 C CD1 . TRP A 0 191 . 49.415   19.455  -52.719 1.00 64.71 191 A 1 
ATOM 1456 C CD2 . TRP A 0 191 . 48.063   18.666  -51.105 1.00 64.71 191 A 1 
ATOM 1457 C CE2 . TRP A 0 191 . 47.367   18.522  -52.339 1.00 64.71 191 A 1 
ATOM 1458 C CE3 . TRP A 0 191 . 47.411   18.223  -49.939 1.00 64.71 191 A 1 
ATOM 1459 N NE1 . TRP A 0 191 . 48.241   19.008  -53.291 1.00 64.71 191 A 1 
ATOM 1460 C CH2 . TRP A 0 191 . 45.455   17.538  -51.236 1.00 64.71 191 A 1 
ATOM 1461 C CZ2 . TRP A 0 191 . 46.076   17.987  -52.412 1.00 64.71 191 A 1 
ATOM 1462 C CZ3 . TRP A 0 191 . 46.131   17.656  -50.012 1.00 64.71 191 A 1 
ATOM 1463 N N   . ASN A 0 192 . 51.708   22.515  -50.961 1.00 55.03 192 A 1 
ATOM 1464 C CA  . ASN A 0 192 . 52.197   23.362  -52.032 1.00 55.03 192 A 1 
ATOM 1465 C C   . ASN A 0 192 . 53.024   22.498  -52.988 1.00 55.03 192 A 1 
ATOM 1466 C CB  . ASN A 0 192 . 52.983   24.513  -51.394 1.00 55.03 192 A 1 
ATOM 1467 O O   . ASN A 0 192 . 53.857   21.710  -52.550 1.00 55.03 192 A 1 
ATOM 1468 C CG  . ASN A 0 192 . 53.386   25.607  -52.358 1.00 55.03 192 A 1 
ATOM 1469 N ND2 . ASN A 0 192 . 54.134   26.565  -51.868 1.00 55.03 192 A 1 
ATOM 1470 O OD1 . ASN A 0 192 . 53.032   25.661  -53.527 1.00 55.03 192 A 1 
ATOM 1471 N N   . SER A 0 193 . 52.838   22.677  -54.296 1.00 52.55 193 A 1 
ATOM 1472 C CA  . SER A 0 193 . 53.403   21.841  -55.374 1.00 52.55 193 A 1 
ATOM 1473 C C   . SER A 0 193 . 54.939   21.747  -55.473 1.00 52.55 193 A 1 
ATOM 1474 C CB  . SER A 0 193 . 52.838   22.322  -56.709 1.00 52.55 193 A 1 
ATOM 1475 O O   . SER A 0 193 . 55.467   21.253  -56.471 1.00 52.55 193 A 1 
ATOM 1476 O OG  . SER A 0 193 . 53.152   23.685  -56.956 1.00 52.55 193 A 1 
ATOM 1477 N N   . ARG A 0 194 . 55.688   22.220  -54.473 1.00 49.12 194 A 1 
ATOM 1478 C CA  . ARG A 0 194 . 57.138   22.019  -54.381 1.00 49.12 194 A 1 
ATOM 1479 C C   . ARG A 0 194 . 57.560   20.819  -53.538 1.00 49.12 194 A 1 
ATOM 1480 C CB  . ARG A 0 194 . 57.825   23.314  -53.939 1.00 49.12 194 A 1 
ATOM 1481 O O   . ARG A 0 194 . 58.721   20.440  -53.670 1.00 49.12 194 A 1 
ATOM 1482 C CG  . ARG A 0 194 . 58.081   24.177  -55.177 1.00 49.12 194 A 1 
ATOM 1483 C CD  . ARG A 0 194 . 58.832   25.446  -54.791 1.00 49.12 194 A 1 
ATOM 1484 N NE  . ARG A 0 194 . 59.240   26.194  -55.993 1.00 49.12 194 A 1 
ATOM 1485 N NH1 . ARG A 0 194 . 59.893   28.104  -54.919 1.00 49.12 194 A 1 
ATOM 1486 N NH2 . ARG A 0 194 . 60.083   27.964  -57.145 1.00 49.12 194 A 1 
ATOM 1487 C CZ  . ARG A 0 194 . 59.734   27.415  -56.015 1.00 49.12 194 A 1 
ATOM 1488 N N   . ASP A 0 195 . 56.643   20.202  -52.795 1.00 40.01 195 A 1 
ATOM 1489 C CA  . ASP A 0 195 . 56.938   19.106  -51.866 1.00 40.01 195 A 1 
ATOM 1490 C C   . ASP A 0 195 . 56.112   17.856  -52.238 1.00 40.01 195 A 1 
ATOM 1491 C CB  . ASP A 0 195 . 56.721   19.606  -50.422 1.00 40.01 195 A 1 
ATOM 1492 O O   . ASP A 0 195 . 55.151   17.498  -51.572 1.00 40.01 195 A 1 
ATOM 1493 C CG  . ASP A 0 195 . 57.548   20.865  -50.097 1.00 40.01 195 A 1 
ATOM 1494 O OD1 . ASP A 0 195 . 58.742   20.923  -50.481 1.00 40.01 195 A 1 
ATOM 1495 O OD2 . ASP A 0 195 . 56.971   21.830  -49.547 1.00 40.01 195 A 1 
ATOM 1496 N N   . ALA A 0 196 . 56.441   17.208  -53.362 1.00 39.69 196 A 1 
ATOM 1497 C CA  . ALA A 0 196 . 55.692   16.056  -53.891 1.00 39.69 196 A 1 
ATOM 1498 C C   . ALA A 0 196 . 56.109   14.685  -53.307 1.00 39.69 196 A 1 
ATOM 1499 C CB  . ALA A 0 196 . 55.754   16.086  -55.427 1.00 39.69 196 A 1 
ATOM 1500 O O   . ALA A 0 196 . 55.703   13.658  -53.845 1.00 39.69 196 A 1 
ATOM 1501 N N   . ASP A 0 197 . 56.895   14.647  -52.225 1.00 40.98 197 A 1 
ATOM 1502 C CA  . ASP A 0 197 . 57.489   13.398  -51.713 1.00 40.98 197 A 1 
ATOM 1503 C C   . ASP A 0 197 . 56.861   12.882  -50.393 1.00 40.98 197 A 1 
ATOM 1504 C CB  . ASP A 0 197 . 59.026   13.544  -51.635 1.00 40.98 197 A 1 
ATOM 1505 O O   . ASP A 0 197 . 57.363   11.912  -49.828 1.00 40.98 197 A 1 
ATOM 1506 C CG  . ASP A 0 197 . 59.738   13.670  -52.996 1.00 40.98 197 A 1 
ATOM 1507 O OD1 . ASP A 0 197 . 59.196   13.208  -54.024 1.00 40.98 197 A 1 
ATOM 1508 O OD2 . ASP A 0 197 . 60.867   14.218  -53.005 1.00 40.98 197 A 1 
ATOM 1509 N N   . GLY A 0 198 . 55.781   13.494  -49.879 1.00 35.96 198 A 1 
ATOM 1510 C CA  . GLY A 0 198 . 55.275   13.208  -48.520 1.00 35.96 198 A 1 
ATOM 1511 C C   . GLY A 0 198 . 53.964   12.419  -48.362 1.00 35.96 198 A 1 
ATOM 1512 O O   . GLY A 0 198 . 53.702   11.941  -47.264 1.00 35.96 198 A 1 
ATOM 1513 N N   . TYR A 0 199 . 53.135   12.273  -49.397 1.00 36.09 199 A 1 
ATOM 1514 C CA  . TYR A 0 199 . 51.691   12.049  -49.205 1.00 36.09 199 A 1 
ATOM 1515 C C   . TYR A 0 199 . 51.223   10.585  -49.375 1.00 36.09 199 A 1 
ATOM 1516 C CB  . TYR A 0 199 . 50.961   13.018  -50.139 1.00 36.09 199 A 1 
ATOM 1517 O O   . TYR A 0 199 . 51.643   9.905   -50.318 1.00 36.09 199 A 1 
ATOM 1518 C CG  . TYR A 0 199 . 49.480   13.119  -49.883 1.00 36.09 199 A 1 
ATOM 1519 C CD1 . TYR A 0 199 . 48.589   12.449  -50.740 1.00 36.09 199 A 1 
ATOM 1520 C CD2 . TYR A 0 199 . 48.996   13.868  -48.789 1.00 36.09 199 A 1 
ATOM 1521 C CE1 . TYR A 0 199 . 47.208   12.539  -50.506 1.00 36.09 199 A 1 
ATOM 1522 C CE2 . TYR A 0 199 . 47.610   13.952  -48.557 1.00 36.09 199 A 1 
ATOM 1523 O OH  . TYR A 0 199 . 45.382   13.296  -49.262 1.00 36.09 199 A 1 
ATOM 1524 C CZ  . TYR A 0 199 . 46.717   13.284  -49.421 1.00 36.09 199 A 1 
ATOM 1525 N N   . GLY A 0 200 . 50.338   10.112  -48.480 1.00 41.05 200 A 1 
ATOM 1526 C CA  . GLY A 0 200 . 49.640   8.822   -48.613 1.00 41.05 200 A 1 
ATOM 1527 C C   . GLY A 0 200 . 49.208   8.109   -47.320 1.00 41.05 200 A 1 
ATOM 1528 O O   . GLY A 0 200 . 49.345   6.883   -47.256 1.00 41.05 200 A 1 
ATOM 1529 N N   . LYS A 0 201 . 48.717   8.804   -46.284 1.00 35.47 201 A 1 
ATOM 1530 C CA  . LYS A 0 201 . 48.122   8.140   -45.109 1.00 35.47 201 A 1 
ATOM 1531 C C   . LYS A 0 201 . 46.769   8.753   -44.755 1.00 35.47 201 A 1 
ATOM 1532 C CB  . LYS A 0 201 . 49.056   8.219   -43.896 1.00 35.47 201 A 1 
ATOM 1533 O O   . LYS A 0 201 . 46.748   9.823   -44.188 1.00 35.47 201 A 1 
ATOM 1534 C CG  . LYS A 0 201 . 50.282   7.314   -44.048 1.00 35.47 201 A 1 
ATOM 1535 C CD  . LYS A 0 201 . 50.873   7.086   -42.663 1.00 35.47 201 A 1 
ATOM 1536 C CE  . LYS A 0 201 . 52.089   6.174   -42.739 1.00 35.47 201 A 1 
ATOM 1537 N NZ  . LYS A 0 201 . 52.541   5.903   -41.360 1.00 35.47 201 A 1 
ATOM 1538 N N   . ALA A 0 202 . 45.693   8.026   -45.045 1.00 37.26 202 A 1 
ATOM 1539 C CA  . ALA A 0 202 . 44.347   8.355   -44.587 1.00 37.26 202 A 1 
ATOM 1540 C C   . ALA A 0 202 . 44.253   8.312   -43.051 1.00 37.26 202 A 1 
ATOM 1541 C CB  . ALA A 0 202 . 43.376   7.348   -45.222 1.00 37.26 202 A 1 
ATOM 1542 O O   . ALA A 0 202 . 44.833   7.407   -42.427 1.00 37.26 202 A 1 
ATOM 1543 N N   . ALA A 0 203 . 43.456   9.210   -42.468 1.00 39.45 203 A 1 
ATOM 1544 C CA  . ALA A 0 203 . 43.178   9.281   -41.030 1.00 39.45 203 A 1 
ATOM 1545 C C   . ALA A 0 203 . 42.567   7.983   -40.442 1.00 39.45 203 A 1 
ATOM 1546 C CB  . ALA A 0 203 . 42.260   10.492  -40.811 1.00 39.45 203 A 1 
ATOM 1547 O O   . ALA A 0 203 . 42.659   7.730   -39.241 1.00 39.45 203 A 1 
ATOM 1548 N N   . SER A 0 204 . 42.001   7.101   -41.277 1.00 37.83 204 A 1 
ATOM 1549 C CA  . SER A 0 204 . 41.155   5.967   -40.861 1.00 37.83 204 A 1 
ATOM 1550 C C   . SER A 0 204 . 41.724   4.558   -41.125 1.00 37.83 204 A 1 
ATOM 1551 C CB  . SER A 0 204 . 39.763   6.152   -41.471 1.00 37.83 204 A 1 
ATOM 1552 O O   . SER A 0 204 . 40.978   3.577   -41.192 1.00 37.83 204 A 1 
ATOM 1553 O OG  . SER A 0 204 . 39.862   6.176   -42.883 1.00 37.83 204 A 1 
ATOM 1554 N N   . ALA A 0 205 . 43.046   4.384   -41.247 1.00 33.39 205 A 1 
ATOM 1555 C CA  . ALA A 0 205 . 43.629   3.041   -41.370 1.00 33.39 205 A 1 
ATOM 1556 C C   . ALA A 0 205 . 43.644   2.287   -40.019 1.00 33.39 205 A 1 
ATOM 1557 C CB  . ALA A 0 205 . 45.006   3.125   -42.043 1.00 33.39 205 A 1 
ATOM 1558 O O   . ALA A 0 205 . 44.662   2.266   -39.318 1.00 33.39 205 A 1 
ATOM 1559 N N   . ASP A 0 206 . 42.536   1.616   -39.680 1.00 33.57 206 A 1 
ATOM 1560 C CA  . ASP A 0 206 . 42.489   0.637   -38.587 1.00 33.57 206 A 1 
ATOM 1561 C C   . ASP A 0 206 . 43.582   -0.419  -38.805 1.00 33.57 206 A 1 
ATOM 1562 C CB  . ASP A 0 206 . 41.102   -0.014  -38.437 1.00 33.57 206 A 1 
ATOM 1563 O O   . ASP A 0 206 . 43.662   -1.103  -39.834 1.00 33.57 206 A 1 
ATOM 1564 C CG  . ASP A 0 206 . 41.086   -0.990  -37.249 1.00 33.57 206 A 1 
ATOM 1565 O OD1 . ASP A 0 206 . 41.614   -0.603  -36.181 1.00 33.57 206 A 1 
ATOM 1566 O OD2 . ASP A 0 206 . 40.682   -2.160  -37.438 1.00 33.57 206 A 1 
ATOM 1567 N N   . LYS A 0 207 . 44.503   -0.515  -37.846 1.00 33.91 207 A 1 
ATOM 1568 C CA  . LYS A 0 207 . 45.687   -1.365  -37.937 1.00 33.91 207 A 1 
ATOM 1569 C C   . LYS A 0 207 . 45.281   -2.803  -37.632 1.00 33.91 207 A 1 
ATOM 1570 C CB  . LYS A 0 207 . 46.784   -0.792  -37.029 1.00 33.91 207 A 1 
ATOM 1571 O O   . LYS A 0 207 . 45.630   -3.338  -36.580 1.00 33.91 207 A 1 
ATOM 1572 C CG  . LYS A 0 207 . 48.181   -1.286  -37.421 1.00 33.91 207 A 1 
ATOM 1573 C CD  . LYS A 0 207 . 49.189   -0.807  -36.374 1.00 33.91 207 A 1 
ATOM 1574 C CE  . LYS A 0 207 . 50.615   -0.991  -36.888 1.00 33.91 207 A 1 
ATOM 1575 N NZ  . LYS A 0 207 . 51.590   -0.699  -35.815 1.00 33.91 207 A 1 
ATOM 1576 N N   . ALA A 0 208 . 44.569   -3.430  -38.566 1.00 33.26 208 A 1 
ATOM 1577 C CA  . ALA A 0 208 . 44.143   -4.817  -38.483 1.00 33.26 208 A 1 
ATOM 1578 C C   . ALA A 0 208 . 45.346   -5.723  -38.165 1.00 33.26 208 A 1 
ATOM 1579 C CB  . ALA A 0 208 . 43.432   -5.207  -39.783 1.00 33.26 208 A 1 
ATOM 1580 O O   . ALA A 0 208 . 46.233   -5.982  -38.986 1.00 33.26 208 A 1 
ATOM 1581 N N   . TYR A 0 209 . 45.384   -6.194  -36.922 1.00 30.98 209 A 1 
ATOM 1582 C CA  . TYR A 0 209 . 46.318   -7.189  -36.427 1.00 30.98 209 A 1 
ATOM 1583 C C   . TYR A 0 209 . 46.022   -8.515  -37.134 1.00 30.98 209 A 1 
ATOM 1584 C CB  . TYR A 0 209 . 46.138   -7.271  -34.900 1.00 30.98 209 A 1 
ATOM 1585 O O   . TYR A 0 209 . 45.151   -9.266  -36.708 1.00 30.98 209 A 1 
ATOM 1586 C CG  . TYR A 0 209 . 47.090   -8.198  -34.166 1.00 30.98 209 A 1 
ATOM 1587 C CD1 . TYR A 0 209 . 46.722   -9.531  -33.894 1.00 30.98 209 A 1 
ATOM 1588 C CD2 . TYR A 0 209 . 48.320   -7.702  -33.697 1.00 30.98 209 A 1 
ATOM 1589 C CE1 . TYR A 0 209 . 47.582   -10.367 -33.155 1.00 30.98 209 A 1 
ATOM 1590 C CE2 . TYR A 0 209 . 49.183   -8.530  -32.954 1.00 30.98 209 A 1 
ATOM 1591 O OH  . TYR A 0 209 . 49.640   -10.660 -31.952 1.00 30.98 209 A 1 
ATOM 1592 C CZ  . TYR A 0 209 . 48.811   -9.865  -32.679 1.00 30.98 209 A 1 
ATOM 1593 N N   . SER A 0 210 . 46.721   -8.822  -38.229 1.00 30.23 210 A 1 
ATOM 1594 C CA  . SER A 0 210 . 46.607   -10.137 -38.864 1.00 30.23 210 A 1 
ATOM 1595 C C   . SER A 0 210 . 47.969   -10.767 -39.116 1.00 30.23 210 A 1 
ATOM 1596 C CB  . SER A 0 210 . 45.714   -10.117 -40.096 1.00 30.23 210 A 1 
ATOM 1597 O O   . SER A 0 210 . 48.723   -10.437 -40.032 1.00 30.23 210 A 1 
ATOM 1598 O OG  . SER A 0 210 . 45.464   -11.458 -40.475 1.00 30.23 210 A 1 
ATOM 1599 N N   . SER A 0 211 . 48.262   -11.700 -38.216 1.00 30.66 211 A 1 
ATOM 1600 C CA  . SER A 0 211 . 49.268   -12.739 -38.325 1.00 30.66 211 A 1 
ATOM 1601 C C   . SER A 0 211 . 49.164   -13.480 -39.663 1.00 30.66 211 A 1 
ATOM 1602 C CB  . SER A 0 211 . 49.017   -13.709 -37.162 1.00 30.66 211 A 1 
ATOM 1603 O O   . SER A 0 211 . 48.145   -14.083 -39.972 1.00 30.66 211 A 1 
ATOM 1604 O OG  . SER A 0 211 . 49.801   -14.877 -37.271 1.00 30.66 211 A 1 
ATOM 1605 N N   . SER A 0 212 . 50.274   -13.482 -40.405 1.00 30.23 212 A 1 
ATOM 1606 C CA  . SER A 0 212 . 50.746   -14.525 -41.326 1.00 30.23 212 A 1 
ATOM 1607 C C   . SER A 0 212 . 49.785   -15.702 -41.587 1.00 30.23 212 A 1 
ATOM 1608 C CB  . SER A 0 212 . 52.072   -15.044 -40.742 1.00 30.23 212 A 1 
ATOM 1609 O O   . SER A 0 212 . 49.879   -16.712 -40.896 1.00 30.23 212 A 1 
ATOM 1610 O OG  . SER A 0 212 . 52.598   -16.115 -41.494 1.00 30.23 212 A 1 
ATOM 1611 N N   . TYR A 0 213 . 48.946   -15.577 -42.620 1.00 30.10 213 A 1 
ATOM 1612 C CA  . TYR A 0 213 . 48.421   -16.597 -43.557 1.00 30.10 213 A 1 
ATOM 1613 C C   . TYR A 0 213 . 46.970   -16.267 -43.912 1.00 30.10 213 A 1 
ATOM 1614 C CB  . TYR A 0 213 . 48.480   -18.080 -43.104 1.00 30.10 213 A 1 
ATOM 1615 O O   . TYR A 0 213 . 46.064   -16.504 -43.124 1.00 30.10 213 A 1 
ATOM 1616 C CG  . TYR A 0 213 . 49.575   -18.898 -43.769 1.00 30.10 213 A 1 
ATOM 1617 C CD1 . TYR A 0 213 . 49.237   -19.779 -44.816 1.00 30.10 213 A 1 
ATOM 1618 C CD2 . TYR A 0 213 . 50.915   -18.794 -43.352 1.00 30.10 213 A 1 
ATOM 1619 C CE1 . TYR A 0 213 . 50.231   -20.557 -45.437 1.00 30.10 213 A 1 
ATOM 1620 C CE2 . TYR A 0 213 . 51.916   -19.566 -43.973 1.00 30.10 213 A 1 
ATOM 1621 O OH  . TYR A 0 213 . 52.526   -21.214 -45.611 1.00 30.10 213 A 1 
ATOM 1622 C CZ  . TYR A 0 213 . 51.571   -20.454 -45.015 1.00 30.10 213 A 1 
ATOM 1623 N N   . GLY A 0 214 . 46.730   -15.804 -45.137 1.00 30.66 214 A 1 
ATOM 1624 C CA  . GLY A 0 214 . 45.369   -15.726 -45.665 1.00 30.66 214 A 1 
ATOM 1625 C C   . GLY A 0 214 . 45.140   -14.488 -46.503 1.00 30.66 214 A 1 
ATOM 1626 O O   . GLY A 0 214 . 44.814   -13.424 -46.004 1.00 30.66 214 A 1 
ATOM 1627 N N   . LYS A 0 215 . 45.323   -14.651 -47.806 1.00 33.33 215 A 1 
ATOM 1628 C CA  . LYS A 0 215 . 44.993   -13.692 -48.856 1.00 33.33 215 A 1 
ATOM 1629 C C   . LYS A 0 215 . 43.463   -13.485 -48.860 1.00 33.33 215 A 1 
ATOM 1630 C CB  . LYS A 0 215 . 45.551   -14.351 -50.135 1.00 33.33 215 A 1 
ATOM 1631 O O   . LYS A 0 215 . 42.762   -14.284 -49.472 1.00 33.33 215 A 1 
ATOM 1632 C CG  . LYS A 0 215 . 45.773   -13.439 -51.341 1.00 33.33 215 A 1 
ATOM 1633 C CD  . LYS A 0 215 . 46.212   -14.314 -52.528 1.00 33.33 215 A 1 
ATOM 1634 C CE  . LYS A 0 215 . 46.694   -13.446 -53.690 1.00 33.33 215 A 1 
ATOM 1635 N NZ  . LYS A 0 215 . 46.884   -14.245 -54.926 1.00 33.33 215 A 1 
ATOM 1636 N N   . GLY A 0 216 . 42.945   -12.482 -48.150 1.00 27.82 216 A 1 
ATOM 1637 C CA  . GLY A 0 216 . 41.505   -12.213 -48.066 1.00 27.82 216 A 1 
ATOM 1638 C C   . GLY A 0 216 . 41.182   -10.918 -47.318 1.00 27.82 216 A 1 
ATOM 1639 O O   . GLY A 0 216 . 41.737   -10.686 -46.254 1.00 27.82 216 A 1 
ATOM 1640 N N   . ALA A 0 217 . 40.276   -10.132 -47.907 1.00 29.11 217 A 1 
ATOM 1641 C CA  . ALA A 0 217 . 39.806   -8.798  -47.521 1.00 29.11 217 A 1 
ATOM 1642 C C   . ALA A 0 217 . 40.831   -7.669  -47.725 1.00 29.11 217 A 1 
ATOM 1643 C CB  . ALA A 0 217 . 39.135   -8.833  -46.145 1.00 29.11 217 A 1 
ATOM 1644 O O   . ALA A 0 217 . 41.556   -7.258  -46.826 1.00 29.11 217 A 1 
ATOM 1645 N N   . SER A 0 218 . 40.859   -7.145  -48.954 1.00 32.10 218 A 1 
ATOM 1646 C CA  . SER A 0 218 . 41.214   -5.749  -49.195 1.00 32.10 218 A 1 
ATOM 1647 C C   . SER A 0 218 . 40.336   -4.894  -48.283 1.00 32.10 218 A 1 
ATOM 1648 C CB  . SER A 0 218 . 40.921   -5.408  -50.666 1.00 32.10 218 A 1 
ATOM 1649 O O   . SER A 0 218 . 39.128   -4.834  -48.506 1.00 32.10 218 A 1 
ATOM 1650 O OG  . SER A 0 218 . 39.639   -5.891  -51.042 1.00 32.10 218 A 1 
ATOM 1651 N N   . GLY A 0 219 . 40.917   -4.300  -47.240 1.00 30.30 219 A 1 
ATOM 1652 C CA  . GLY A 0 219 . 40.258   -3.213  -46.531 1.00 30.30 219 A 1 
ATOM 1653 C C   . GLY A 0 219 . 39.906   -2.162  -47.573 1.00 30.30 219 A 1 
ATOM 1654 O O   . GLY A 0 219 . 40.797   -1.658  -48.258 1.00 30.30 219 A 1 
ATOM 1655 N N   . SER A 0 220 . 38.614   -1.931  -47.772 1.00 29.45 220 A 1 
ATOM 1656 C CA  . SER A 0 220 . 38.116   -0.826  -48.577 1.00 29.45 220 A 1 
ATOM 1657 C C   . SER A 0 220 . 38.456   0.466   -47.838 1.00 29.45 220 A 1 
ATOM 1658 C CB  . SER A 0 220 . 36.601   -0.962  -48.786 1.00 29.45 220 A 1 
ATOM 1659 O O   . SER A 0 220 . 37.623   1.012   -47.131 1.00 29.45 220 A 1 
ATOM 1660 O OG  . SER A 0 220 . 36.276   -2.171  -49.457 1.00 29.45 220 A 1 
ATOM 1661 N N   . ALA A 0 221 . 39.706   0.917   -47.930 1.00 31.05 221 A 1 
ATOM 1662 C CA  . ALA A 0 221 . 40.022   2.316   -47.700 1.00 31.05 221 A 1 
ATOM 1663 C C   . ALA A 0 221 . 39.378   3.078   -48.866 1.00 31.05 221 A 1 
ATOM 1664 C CB  . ALA A 0 221 . 41.546   2.485   -47.633 1.00 31.05 221 A 1 
ATOM 1665 O O   . ALA A 0 221 . 39.721   2.806   -50.020 1.00 31.05 221 A 1 
ATOM 1666 N N   . ALA A 0 222 . 38.392   3.931   -48.581 1.00 33.01 222 A 1 
ATOM 1667 C CA  . ALA A 0 222 . 37.628   4.641   -49.607 1.00 33.01 222 A 1 
ATOM 1668 C C   . ALA A 0 222 . 38.524   5.527   -50.498 1.00 33.01 222 A 1 
ATOM 1669 C CB  . ALA A 0 222 . 36.508   5.429   -48.919 1.00 33.01 222 A 1 
ATOM 1670 O O   . ALA A 0 222 . 38.257   5.654   -51.688 1.00 33.01 222 A 1 
ATOM 1671 N N   . SER A 0 223 . 39.661   6.007   -49.991 1.00 33.58 223 A 1 
ATOM 1672 C CA  . SER A 0 223 . 40.579   6.885   -50.719 1.00 33.58 223 A 1 
ATOM 1673 C C   . SER A 0 223 . 41.955   6.235   -50.948 1.00 33.58 223 A 1 
ATOM 1674 C CB  . SER A 0 223 . 40.628   8.238   -49.994 1.00 33.58 223 A 1 
ATOM 1675 O O   . SER A 0 223 . 42.964   6.519   -50.305 1.00 33.58 223 A 1 
ATOM 1676 O OG  . SER A 0 223 . 40.891   8.050   -48.617 1.00 33.58 223 A 1 
ATOM 1677 N N   . ALA A 0 224 . 42.053   5.340   -51.937 1.00 30.20 224 A 1 
ATOM 1678 C CA  . ALA A 0 224 . 43.351   5.007   -52.533 1.00 30.20 224 A 1 
ATOM 1679 C C   . ALA A 0 224 . 43.753   6.129   -53.510 1.00 30.20 224 A 1 
ATOM 1680 C CB  . ALA A 0 224 . 43.296   3.612   -53.173 1.00 30.20 224 A 1 
ATOM 1681 O O   . ALA A 0 224 . 43.508   6.019   -54.713 1.00 30.20 224 A 1 
ATOM 1682 N N   . ALA A 0 225 . 44.351   7.211   -52.997 1.00 35.14 225 A 1 
ATOM 1683 C CA  . ALA A 0 225 . 44.782   8.364   -53.789 1.00 35.14 225 A 1 
ATOM 1684 C C   . ALA A 0 225 . 45.652   7.937   -54.992 1.00 35.14 225 A 1 
ATOM 1685 C CB  . ALA A 0 225 . 45.497   9.366   -52.873 1.00 35.14 225 A 1 
ATOM 1686 O O   . ALA A 0 225 . 46.772   7.427   -54.865 1.00 35.14 225 A 1 
ATOM 1687 N N   . TYR A 0 226 . 45.111   8.120   -56.200 1.00 33.28 226 A 1 
ATOM 1688 C CA  . TYR A 0 226 . 45.742   7.729   -57.455 1.00 33.28 226 A 1 
ATOM 1689 C C   . TYR A 0 226 . 46.864   8.711   -57.816 1.00 33.28 226 A 1 
ATOM 1690 C CB  . TYR A 0 226 . 44.672   7.609   -58.556 1.00 33.28 226 A 1 
ATOM 1691 O O   . TYR A 0 226 . 46.634   9.732   -58.453 1.00 33.28 226 A 1 
ATOM 1692 C CG  . TYR A 0 226 . 45.117   6.905   -59.832 1.00 33.28 226 A 1 
ATOM 1693 C CD1 . TYR A 0 226 . 45.624   7.640   -60.922 1.00 33.28 226 A 1 
ATOM 1694 C CD2 . TYR A 0 226 . 44.968   5.509   -59.942 1.00 33.28 226 A 1 
ATOM 1695 C CE1 . TYR A 0 226 . 45.964   6.985   -62.124 1.00 33.28 226 A 1 
ATOM 1696 C CE2 . TYR A 0 226 . 45.306   4.847   -61.139 1.00 33.28 226 A 1 
ATOM 1697 O OH  . TYR A 0 226 . 46.109   4.949   -63.396 1.00 33.28 226 A 1 
ATOM 1698 C CZ  . TYR A 0 226 . 45.799   5.588   -62.235 1.00 33.28 226 A 1 
ATOM 1699 N N   . GLY A 0 227 . 48.093   8.356   -57.440 1.00 33.01 227 A 1 
ATOM 1700 C CA  . GLY A 0 227 . 49.330   8.675   -58.157 1.00 33.01 227 A 1 
ATOM 1701 C C   . GLY A 0 227 . 49.576   10.145  -58.516 1.00 33.01 227 A 1 
ATOM 1702 O O   . GLY A 0 227 . 49.147   10.625  -59.564 1.00 33.01 227 A 1 
ATOM 1703 N N   . ALA A 0 228 . 50.426   10.796  -57.719 1.00 32.10 228 A 1 
ATOM 1704 C CA  . ALA A 0 228 . 51.065   12.077  -58.006 1.00 32.10 228 A 1 
ATOM 1705 C C   . ALA A 0 228 . 51.666   12.130  -59.430 1.00 32.10 228 A 1 
ATOM 1706 C CB  . ALA A 0 228 . 52.137   12.299  -56.928 1.00 32.10 228 A 1 
ATOM 1707 O O   . ALA A 0 228 . 52.779   11.669  -59.694 1.00 32.10 228 A 1 
ATOM 1708 N N   . GLN A 0 229 . 50.929   12.717  -60.375 1.00 29.86 229 A 1 
ATOM 1709 C CA  . GLN A 0 229 . 51.456   13.083  -61.684 1.00 29.86 229 A 1 
ATOM 1710 C C   . GLN A 0 229 . 52.095   14.469  -61.592 1.00 29.86 229 A 1 
ATOM 1711 C CB  . GLN A 0 229 . 50.382   12.987  -62.777 1.00 29.86 229 A 1 
ATOM 1712 O O   . GLN A 0 229 . 51.438   15.471  -61.330 1.00 29.86 229 A 1 
ATOM 1713 C CG  . GLN A 0 229 . 50.062   11.519  -63.105 1.00 29.86 229 A 1 
ATOM 1714 C CD  . GLN A 0 229 . 49.010   11.354  -64.197 1.00 29.86 229 A 1 
ATOM 1715 N NE2 . GLN A 0 229 . 48.773   10.142  -64.648 1.00 29.86 229 A 1 
ATOM 1716 O OE1 . GLN A 0 229 . 48.399   12.287  -64.692 1.00 29.86 229 A 1 
ATOM 1717 N N   . TYR A 0 230 . 53.406   14.476  -61.822 1.00 32.61 230 A 1 
ATOM 1718 C CA  . TYR A 0 230 . 54.343   15.589  -61.978 1.00 32.61 230 A 1 
ATOM 1719 C C   . TYR A 0 230 . 53.719   16.862  -62.598 1.00 32.61 230 A 1 
ATOM 1720 C CB  . TYR A 0 230 . 55.482   15.008  -62.846 1.00 32.61 230 A 1 
ATOM 1721 O O   . TYR A 0 230 . 53.785   17.083  -63.809 1.00 32.61 230 A 1 
ATOM 1722 C CG  . TYR A 0 230 . 56.860   15.578  -62.612 1.00 32.61 230 A 1 
ATOM 1723 C CD1 . TYR A 0 230 . 57.367   16.594  -63.442 1.00 32.61 230 A 1 
ATOM 1724 C CD2 . TYR A 0 230 . 57.668   15.017  -61.604 1.00 32.61 230 A 1 
ATOM 1725 C CE1 . TYR A 0 230 . 58.693   17.040  -63.274 1.00 32.61 230 A 1 
ATOM 1726 C CE2 . TYR A 0 230 . 58.991   15.459  -61.433 1.00 32.61 230 A 1 
ATOM 1727 O OH  . TYR A 0 230 . 60.793   16.877  -62.118 1.00 32.61 230 A 1 
ATOM 1728 C CZ  . TYR A 0 230 . 59.508   16.465  -62.271 1.00 32.61 230 A 1 
ATOM 1729 N N   . GLY A 0 231 . 53.087   17.713  -61.782 1.00 39.27 231 A 1 
ATOM 1730 C CA  . GLY A 0 231 . 52.356   18.862  -62.312 1.00 39.27 231 A 1 
ATOM 1731 C C   . GLY A 0 231 . 51.652   19.742  -61.285 1.00 39.27 231 A 1 
ATOM 1732 O O   . GLY A 0 231 . 50.436   19.842  -61.323 1.00 39.27 231 A 1 
ATOM 1733 N N   . GLY A 0 232 . 52.412   20.450  -60.443 1.00 43.86 232 A 1 
ATOM 1734 C CA  . GLY A 0 232 . 52.103   21.844  -60.079 1.00 43.86 232 A 1 
ATOM 1735 C C   . GLY A 0 232 . 50.786   22.167  -59.356 1.00 43.86 232 A 1 
ATOM 1736 O O   . GLY A 0 232 . 50.451   23.351  -59.286 1.00 43.86 232 A 1 
ATOM 1737 N N   . ALA A 0 233 . 50.033   21.183  -58.863 1.00 50.86 233 A 1 
ATOM 1738 C CA  . ALA A 0 233 . 48.762   21.419  -58.189 1.00 50.86 233 A 1 
ATOM 1739 C C   . ALA A 0 233 . 48.997   21.761  -56.713 1.00 50.86 233 A 1 
ATOM 1740 C CB  . ALA A 0 233 . 47.844   20.207  -58.384 1.00 50.86 233 A 1 
ATOM 1741 O O   . ALA A 0 233 . 49.660   21.015  -55.993 1.00 50.86 233 A 1 
ATOM 1742 N N   . ASN A 0 234 . 48.461   22.899  -56.280 1.00 59.15 234 A 1 
ATOM 1743 C CA  . ASN A 0 234 . 48.253   23.162  -54.863 1.00 59.15 234 A 1 
ATOM 1744 C C   . ASN A 0 234 . 46.892   22.575  -54.504 1.00 59.15 234 A 1 
ATOM 1745 C CB  . ASN A 0 234 . 48.322   24.672  -54.584 1.00 59.15 234 A 1 
ATOM 1746 O O   . ASN A 0 234 . 45.953   22.702  -55.295 1.00 59.15 234 A 1 
ATOM 1747 C CG  . ASN A 0 234 . 49.730   25.236  -54.672 1.00 59.15 234 A 1 
ATOM 1748 N ND2 . ASN A 0 234 . 50.043   26.215  -53.859 1.00 59.15 234 A 1 
ATOM 1749 O OD1 . ASN A 0 234 . 50.592   24.822  -55.439 1.00 59.15 234 A 1 
ATOM 1750 N N   . GLY A 0 235 . 46.781   21.957  -53.339 1.00 68.29 235 A 1 
ATOM 1751 C CA  . GLY A 0 235 . 45.523   21.384  -52.898 1.00 68.29 235 A 1 
ATOM 1752 C C   . GLY A 0 235 . 45.391   21.362  -51.388 1.00 68.29 235 A 1 
ATOM 1753 O O   . GLY A 0 235 . 46.327   21.714  -50.662 1.00 68.29 235 A 1 
ATOM 1754 N N   . SER A 0 236 . 44.180   21.041  -50.969 1.00 71.59 236 A 1 
ATOM 1755 C CA  . SER A 0 236 . 43.835   20.725  -49.594 1.00 71.59 236 A 1 
ATOM 1756 C C   . SER A 0 236 . 42.865   19.563  -49.622 1.00 71.59 236 A 1 
ATOM 1757 C CB  . SER A 0 236 . 43.181   21.912  -48.877 1.00 71.59 236 A 1 
ATOM 1758 O O   . SER A 0 236 . 41.896   19.644  -50.380 1.00 71.59 236 A 1 
ATOM 1759 O OG  . SER A 0 236 . 41.982   22.319  -49.535 1.00 71.59 236 A 1 
ATOM 1760 N N   . ASP A 0 237 . 43.109   18.567  -48.803 1.00 75.85 237 A 1 
ATOM 1761 C CA  . ASP A 0 237 . 42.162   17.531  -48.421 1.00 75.85 237 A 1 
ATOM 1762 C C   . ASP A 0 237 . 41.614   17.869  -47.028 1.00 75.85 237 A 1 
ATOM 1763 C CB  . ASP A 0 237 . 42.834   16.151  -48.466 1.00 75.85 237 A 1 
ATOM 1764 O O   . ASP A 0 237 . 42.141   18.718  -46.297 1.00 75.85 237 A 1 
ATOM 1765 C CG  . ASP A 0 237 . 44.052   16.042  -47.552 1.00 75.85 237 A 1 
ATOM 1766 O OD1 . ASP A 0 237 . 44.432   17.073  -46.962 1.00 75.85 237 A 1 
ATOM 1767 O OD2 . ASP A 0 237 . 44.729   15.002  -47.604 1.00 75.85 237 A 1 
ATOM 1768 N N   . TRP A 0 238 . 40.472   17.294  -46.707 1.00 79.66 238 A 1 
ATOM 1769 C CA  . TRP A 0 238 . 39.888   17.360  -45.384 1.00 79.66 238 A 1 
ATOM 1770 C C   . TRP A 0 238 . 39.134   16.063  -45.179 1.00 79.66 238 A 1 
ATOM 1771 C CB  . TRP A 0 238 . 38.968   18.577  -45.251 1.00 79.66 238 A 1 
ATOM 1772 O O   . TRP A 0 238 . 38.143   15.828  -45.869 1.00 79.66 238 A 1 
ATOM 1773 C CG  . TRP A 0 238 . 38.291   18.697  -43.920 1.00 79.66 238 A 1 
ATOM 1774 C CD1 . TRP A 0 238 . 38.872   19.097  -42.767 1.00 79.66 238 A 1 
ATOM 1775 C CD2 . TRP A 0 238 . 36.948   18.264  -43.550 1.00 79.66 238 A 1 
ATOM 1776 C CE2 . TRP A 0 238 . 36.750   18.537  -42.163 1.00 79.66 238 A 1 
ATOM 1777 C CE3 . TRP A 0 238 . 35.894   17.624  -44.234 1.00 79.66 238 A 1 
ATOM 1778 N NE1 . TRP A 0 238 . 37.963   19.025  -41.729 1.00 79.66 238 A 1 
ATOM 1779 C CH2 . TRP A 0 238 . 34.501   17.661  -42.227 1.00 79.66 238 A 1 
ATOM 1780 C CZ2 . TRP A 0 238 . 35.545   18.263  -41.503 1.00 79.66 238 A 1 
ATOM 1781 C CZ3 . TRP A 0 238 . 34.685   17.331  -43.580 1.00 79.66 238 A 1 
ATOM 1782 N N   . ASP A 0 239 . 39.613   15.260  -44.242 1.00 82.00 239 A 1 
ATOM 1783 C CA  . ASP A 0 239 . 38.971   14.021  -43.838 1.00 82.00 239 A 1 
ATOM 1784 C C   . ASP A 0 239 . 38.341   14.234  -42.461 1.00 82.00 239 A 1 
ATOM 1785 C CB  . ASP A 0 239 . 39.985   12.865  -43.797 1.00 82.00 239 A 1 
ATOM 1786 O O   . ASP A 0 239 . 38.986   14.727  -41.532 1.00 82.00 239 A 1 
ATOM 1787 C CG  . ASP A 0 239 . 40.461   12.345  -45.158 1.00 82.00 239 A 1 
ATOM 1788 O OD1 . ASP A 0 239 . 39.676   12.421  -46.124 1.00 82.00 239 A 1 
ATOM 1789 O OD2 . ASP A 0 239 . 41.545   11.711  -45.178 1.00 82.00 239 A 1 
ATOM 1790 N N   . ALA A 0 240 . 37.091   13.819  -42.297 1.00 79.80 240 A 1 
ATOM 1791 C CA  . ALA A 0 240 . 36.445   13.737  -40.998 1.00 79.80 240 A 1 
ATOM 1792 C C   . ALA A 0 240 . 35.777   12.383  -40.808 1.00 79.80 240 A 1 
ATOM 1793 C CB  . ALA A 0 240 . 35.472   14.896  -40.817 1.00 79.80 240 A 1 
ATOM 1794 O O   . ALA A 0 240 . 35.234   11.789  -41.738 1.00 79.80 240 A 1 
ATOM 1795 N N   . TRP A 0 241 . 35.818   11.895  -39.575 1.00 87.08 241 A 1 
ATOM 1796 C CA  . TRP A 0 241 . 35.141   10.676  -39.166 1.00 87.08 241 A 1 
ATOM 1797 C C   . TRP A 0 241 . 34.578   10.850  -37.765 1.00 87.08 241 A 1 
ATOM 1798 C CB  . TRP A 0 241 . 36.109   9.489   -39.236 1.00 87.08 241 A 1 
ATOM 1799 O O   . TRP A 0 241 . 35.239   11.416  -36.890 1.00 87.08 241 A 1 
ATOM 1800 C CG  . TRP A 0 241 . 35.577   8.222   -38.639 1.00 87.08 241 A 1 
ATOM 1801 C CD1 . TRP A 0 241 . 34.696   7.386   -39.230 1.00 87.08 241 A 1 
ATOM 1802 C CD2 . TRP A 0 241 . 35.744   7.720   -37.279 1.00 87.08 241 A 1 
ATOM 1803 C CE2 . TRP A 0 241 . 34.954   6.542   -37.131 1.00 87.08 241 A 1 
ATOM 1804 C CE3 . TRP A 0 241 . 36.434   8.180   -36.136 1.00 87.08 241 A 1 
ATOM 1805 N NE1 . TRP A 0 241 . 34.322   6.394   -38.347 1.00 87.08 241 A 1 
ATOM 1806 C CH2 . TRP A 0 241 . 35.586   6.311   -34.807 1.00 87.08 241 A 1 
ATOM 1807 C CZ2 . TRP A 0 241 . 34.882   5.831   -35.925 1.00 87.08 241 A 1 
ATOM 1808 C CZ3 . TRP A 0 241 . 36.355   7.485   -34.914 1.00 87.08 241 A 1 
ATOM 1809 N N   . GLY A 0 242 . 33.389   10.302  -37.543 1.00 89.20 242 A 1 
ATOM 1810 C CA  . GLY A 0 242 . 32.777   10.256  -36.230 1.00 89.20 242 A 1 
ATOM 1811 C C   . GLY A 0 242 . 32.045   8.951   -35.970 1.00 89.20 242 A 1 
ATOM 1812 O O   . GLY A 0 242 . 31.621   8.240   -36.888 1.00 89.20 242 A 1 
ATOM 1813 N N   . ARG A 0 243 . 31.920   8.650   -34.683 1.00 90.67 243 A 1 
ATOM 1814 C CA  . ARG A 0 243 . 31.055   7.616   -34.145 1.00 90.67 243 A 1 
ATOM 1815 C C   . ARG A 0 243 . 30.386   8.147   -32.889 1.00 90.67 243 A 1 
ATOM 1816 C CB  . ARG A 0 243 . 31.868   6.353   -33.873 1.00 90.67 243 A 1 
ATOM 1817 O O   . ARG A 0 243 . 31.101   8.583   -31.994 1.00 90.67 243 A 1 
ATOM 1818 C CG  . ARG A 0 243 . 30.991   5.226   -33.326 1.00 90.67 243 A 1 
ATOM 1819 C CD  . ARG A 0 243 . 31.860   3.993   -33.092 1.00 90.67 243 A 1 
ATOM 1820 N NE  . ARG A 0 243 . 31.029   2.790   -33.118 1.00 90.67 243 A 1 
ATOM 1821 N NH1 . ARG A 0 243 . 32.647   1.222   -32.825 1.00 90.67 243 A 1 
ATOM 1822 N NH2 . ARG A 0 243 . 30.518   0.588   -33.132 1.00 90.67 243 A 1 
ATOM 1823 C CZ  . ARG A 0 243 . 31.396   1.538   -33.011 1.00 90.67 243 A 1 
ATOM 1824 N N   . ASP A 0 244 . 29.072   8.065   -32.839 1.00 92.38 244 A 1 
ATOM 1825 C CA  . ASP A 0 244 . 28.265   8.373   -31.663 1.00 92.38 244 A 1 
ATOM 1826 C C   . ASP A 0 244 . 27.646   7.050   -31.195 1.00 92.38 244 A 1 
ATOM 1827 C CB  . ASP A 0 244 . 27.253   9.468   -32.030 1.00 92.38 244 A 1 
ATOM 1828 O O   . ASP A 0 244 . 27.155   6.267   -32.009 1.00 92.38 244 A 1 
ATOM 1829 C CG  . ASP A 0 244 . 26.352   9.903   -30.870 1.00 92.38 244 A 1 
ATOM 1830 O OD1 . ASP A 0 244 . 26.462   9.269   -29.794 1.00 92.38 244 A 1 
ATOM 1831 O OD2 . ASP A 0 244 . 25.573   10.857  -31.109 1.00 92.38 244 A 1 
ATOM 1832 N N   . GLN A 0 245 . 27.814   6.721   -29.914 1.00 93.60 245 A 1 
ATOM 1833 C CA  . GLN A 0 245 . 27.256   5.497   -29.346 1.00 93.60 245 A 1 
ATOM 1834 C C   . GLN A 0 245 . 26.396   5.835   -28.146 1.00 93.60 245 A 1 
ATOM 1835 C CB  . GLN A 0 245 . 28.308   4.455   -28.945 1.00 93.60 245 A 1 
ATOM 1836 O O   . GLN A 0 245 . 26.900   6.088   -27.048 1.00 93.60 245 A 1 
ATOM 1837 C CG  . GLN A 0 245 . 29.411   4.201   -29.967 1.00 93.60 245 A 1 
ATOM 1838 C CD  . GLN A 0 245 . 30.024   2.833   -29.725 1.00 93.60 245 A 1 
ATOM 1839 N NE2 . GLN A 0 245 . 29.655   1.872   -30.532 1.00 93.60 245 A 1 
ATOM 1840 O OE1 . GLN A 0 245 . 30.787   2.543   -28.812 1.00 93.60 245 A 1 
ATOM 1841 N N   . ASP A 0 246 . 25.098   5.700   -28.343 1.00 95.49 246 A 1 
ATOM 1842 C CA  . ASP A 0 246 . 24.091   6.078   -27.380 1.00 95.49 246 A 1 
ATOM 1843 C C   . ASP A 0 246 . 23.451   4.821   -26.782 1.00 95.49 246 A 1 
ATOM 1844 C CB  . ASP A 0 246 . 23.077   6.991   -28.094 1.00 95.49 246 A 1 
ATOM 1845 O O   . ASP A 0 246 . 22.981   3.924   -27.480 1.00 95.49 246 A 1 
ATOM 1846 C CG  . ASP A 0 246 . 23.006   8.418   -27.563 1.00 95.49 246 A 1 
ATOM 1847 O OD1 . ASP A 0 246 . 23.434   8.609   -26.401 1.00 95.49 246 A 1 
ATOM 1848 O OD2 . ASP A 0 246 . 22.210   9.195   -28.139 1.00 95.49 246 A 1 
ATOM 1849 N N   . TYR A 0 247 . 23.406   4.717   -25.455 1.00 96.98 247 A 1 
ATOM 1850 C CA  . TYR A 0 247 . 22.717   3.640   -24.746 1.00 96.98 247 A 1 
ATOM 1851 C C   . TYR A 0 247 . 21.815   4.204   -23.662 1.00 96.98 247 A 1 
ATOM 1852 C CB  . TYR A 0 247 . 23.704   2.618   -24.166 1.00 96.98 247 A 1 
ATOM 1853 O O   . TYR A 0 247 . 22.243   4.938   -22.768 1.00 96.98 247 A 1 
ATOM 1854 C CG  . TYR A 0 247 . 23.048   1.494   -23.369 1.00 96.98 247 A 1 
ATOM 1855 C CD1 . TYR A 0 247 . 22.880   1.599   -21.971 1.00 96.98 247 A 1 
ATOM 1856 C CD2 . TYR A 0 247 . 22.579   0.348   -24.036 1.00 96.98 247 A 1 
ATOM 1857 C CE1 . TYR A 0 247 . 22.258   0.559   -21.242 1.00 96.98 247 A 1 
ATOM 1858 C CE2 . TYR A 0 247 . 21.974   -0.699  -23.313 1.00 96.98 247 A 1 
ATOM 1859 O OH  . TYR A 0 247 . 21.232   -1.644  -21.248 1.00 96.98 247 A 1 
ATOM 1860 C CZ  . TYR A 0 247 . 21.811   -0.602  -21.914 1.00 96.98 247 A 1 
ATOM 1861 N N   . SER A 0 248 . 20.558   3.768   -23.655 1.00 97.95 248 A 1 
ATOM 1862 C CA  . SER A 0 248 . 19.655   4.005   -22.538 1.00 97.95 248 A 1 
ATOM 1863 C C   . SER A 0 248 . 18.894   2.761   -22.123 1.00 97.95 248 A 1 
ATOM 1864 C CB  . SER A 0 248 . 18.725   5.186   -22.801 1.00 97.95 248 A 1 
ATOM 1865 O O   . SER A 0 248 . 18.430   1.976   -22.948 1.00 97.95 248 A 1 
ATOM 1866 O OG  . SER A 0 248 . 17.810   4.951   -23.838 1.00 97.95 248 A 1 
ATOM 1867 N N   . GLU A 0 249 . 18.735   2.604   -20.813 1.00 98.48 249 A 1 
ATOM 1868 C CA  . GLU A 0 249 . 17.911   1.557   -20.229 1.00 98.48 249 A 1 
ATOM 1869 C C   . GLU A 0 249 . 17.078   2.120   -19.084 1.00 98.48 249 A 1 
ATOM 1870 C CB  . GLU A 0 249 . 18.782   0.372   -19.800 1.00 98.48 249 A 1 
ATOM 1871 O O   . GLU A 0 249 . 17.619   2.628   -18.103 1.00 98.48 249 A 1 
ATOM 1872 C CG  . GLU A 0 249 . 17.963   -0.770  -19.176 1.00 98.48 249 A 1 
ATOM 1873 C CD  . GLU A 0 249 . 18.797   -2.032  -18.907 1.00 98.48 249 A 1 
ATOM 1874 O OE1 . GLU A 0 249 . 18.182   -3.127  -18.841 1.00 98.48 249 A 1 
ATOM 1875 O OE2 . GLU A 0 249 . 20.035   -1.910  -18.730 1.00 98.48 249 A 1 
ATOM 1876 N N   . ASP A 0 250 . 15.760   1.983   -19.201 1.00 98.38 250 A 1 
ATOM 1877 C CA  . ASP A 0 250 . 14.798   2.321   -18.161 1.00 98.38 250 A 1 
ATOM 1878 C C   . ASP A 0 250 . 14.111   1.035   -17.690 1.00 98.38 250 A 1 
ATOM 1879 C CB  . ASP A 0 250 . 13.790   3.365   -18.672 1.00 98.38 250 A 1 
ATOM 1880 O O   . ASP A 0 250 . 13.478   0.328   -18.475 1.00 98.38 250 A 1 
ATOM 1881 C CG  . ASP A 0 250 . 14.412   4.742   -18.954 1.00 98.38 250 A 1 
ATOM 1882 O OD1 . ASP A 0 250 . 15.195   5.230   -18.106 1.00 98.38 250 A 1 
ATOM 1883 O OD2 . ASP A 0 250 . 14.050   5.362   -19.981 1.00 98.38 250 A 1 
ATOM 1884 N N   . VAL A 0 251 . 14.231   0.726   -16.402 1.00 98.36 251 A 1 
ATOM 1885 C CA  . VAL A 0 251 . 13.581   -0.404  -15.731 1.00 98.36 251 A 1 
ATOM 1886 C C   . VAL A 0 251 . 12.647   0.151   -14.671 1.00 98.36 251 A 1 
ATOM 1887 C CB  . VAL A 0 251 . 14.601   -1.357  -15.077 1.00 98.36 251 A 1 
ATOM 1888 O O   . VAL A 0 251 . 13.074   0.935   -13.825 1.00 98.36 251 A 1 
ATOM 1889 C CG1 . VAL A 0 251 . 13.906   -2.572  -14.446 1.00 98.36 251 A 1 
ATOM 1890 C CG2 . VAL A 0 251 . 15.636   -1.893  -16.068 1.00 98.36 251 A 1 
ATOM 1891 N N   . SER A 0 252 . 11.395   -0.289  -14.662 1.00 97.97 252 A 1 
ATOM 1892 C CA  . SER A 0 252 . 10.440   0.017   -13.603 1.00 97.97 252 A 1 
ATOM 1893 C C   . SER A 0 252 . 9.705    -1.233  -13.149 1.00 97.97 252 A 1 
ATOM 1894 C CB  . SER A 0 252 . 9.451    1.104   -14.027 1.00 97.97 252 A 1 
ATOM 1895 O O   . SER A 0 252 . 9.317    -2.064  -13.967 1.00 97.97 252 A 1 
ATOM 1896 O OG  . SER A 0 252 . 8.699    0.700   -15.152 1.00 97.97 252 A 1 
ATOM 1897 N N   . TYR A 0 253 . 9.480    -1.335  -11.849 1.00 98.23 253 A 1 
ATOM 1898 C CA  . TYR A 0 253 . 8.660    -2.356  -11.219 1.00 98.23 253 A 1 
ATOM 1899 C C   . TYR A 0 253 . 7.719    -1.677  -10.224 1.00 98.23 253 A 1 
ATOM 1900 C CB  . TYR A 0 253 . 9.570    -3.399  -10.566 1.00 98.23 253 A 1 
ATOM 1901 O O   . TYR A 0 253 . 8.157    -0.820  -9.454  1.00 98.23 253 A 1 
ATOM 1902 C CG  . TYR A 0 253 . 8.861    -4.407  -9.690  1.00 98.23 253 A 1 
ATOM 1903 C CD1 . TYR A 0 253 . 8.602    -4.116  -8.334  1.00 98.23 253 A 1 
ATOM 1904 C CD2 . TYR A 0 253 . 8.460    -5.639  -10.235 1.00 98.23 253 A 1 
ATOM 1905 C CE1 . TYR A 0 253 . 7.944    -5.059  -7.523  1.00 98.23 253 A 1 
ATOM 1906 C CE2 . TYR A 0 253 . 7.821    -6.589  -9.421  1.00 98.23 253 A 1 
ATOM 1907 O OH  . TYR A 0 253 . 6.940    -7.227  -7.285  1.00 98.23 253 A 1 
ATOM 1908 C CZ  . TYR A 0 253 . 7.556    -6.303  -8.067  1.00 98.23 253 A 1 
ATOM 1909 N N   . ASP A 0 254 . 6.446    -2.049  -10.243 1.00 97.10 254 A 1 
ATOM 1910 C CA  . ASP A 0 254 . 5.428    -1.575  -9.311  1.00 97.10 254 A 1 
ATOM 1911 C C   . ASP A 0 254 . 4.605    -2.763  -8.815  1.00 97.10 254 A 1 
ATOM 1912 C CB  . ASP A 0 254 . 4.545    -0.496  -9.964  1.00 97.10 254 A 1 
ATOM 1913 O O   . ASP A 0 254 . 4.125    -3.577  -9.604  1.00 97.10 254 A 1 
ATOM 1914 C CG  . ASP A 0 254 . 3.868    0.419   -8.932  1.00 97.10 254 A 1 
ATOM 1915 O OD1 . ASP A 0 254 . 3.548    -0.040  -7.813  1.00 97.10 254 A 1 
ATOM 1916 O OD2 . ASP A 0 254 . 3.747    1.633   -9.213  1.00 97.10 254 A 1 
ATOM 1917 N N   . MET A 0 255 . 4.453    -2.865  -7.502  1.00 97.14 255 A 1 
ATOM 1918 C CA  . MET A 0 255 . 3.622    -3.859  -6.850  1.00 97.14 255 A 1 
ATOM 1919 C C   . MET A 0 255 . 2.653    -3.157  -5.910  1.00 97.14 255 A 1 
ATOM 1920 C CB  . MET A 0 255 . 4.496    -4.885  -6.130  1.00 97.14 255 A 1 
ATOM 1921 O O   . MET A 0 255 . 3.056    -2.576  -4.900  1.00 97.14 255 A 1 
ATOM 1922 C CG  . MET A 0 255 . 3.661    -6.047  -5.586  1.00 97.14 255 A 1 
ATOM 1923 S SD  . MET A 0 255 . 4.624    -7.246  -4.628  1.00 97.14 255 A 1 
ATOM 1924 C CE  . MET A 0 255 . 3.329    -8.479  -4.349  1.00 97.14 255 A 1 
ATOM 1925 N N   . THR A 0 256 . 1.364    -3.269  -6.207  1.00 96.53 256 A 1 
ATOM 1926 C CA  . THR A 0 256 . 0.285    -2.729  -5.387  1.00 96.53 256 A 1 
ATOM 1927 C C   . THR A 0 256 . -0.510   -3.868  -4.769  1.00 96.53 256 A 1 
ATOM 1928 C CB  . THR A 0 256 . -0.660   -1.830  -6.193  1.00 96.53 256 A 1 
ATOM 1929 O O   . THR A 0 256 . -1.029   -4.732  -5.469  1.00 96.53 256 A 1 
ATOM 1930 C CG2 . THR A 0 256 . -1.589   -1.031  -5.277  1.00 96.53 256 A 1 
ATOM 1931 O OG1 . THR A 0 256 . 0.015    -0.908  -7.013  1.00 96.53 256 A 1 
ATOM 1932 N N   . TRP A 0 257 . -0.670   -3.830  -3.453  1.00 95.80 257 A 1 
ATOM 1933 C CA  . TRP A 0 257 . -1.598   -4.669  -2.711  1.00 95.80 257 A 1 
ATOM 1934 C C   . TRP A 0 257 . -2.673   -3.781  -2.085  1.00 95.80 257 A 1 
ATOM 1935 C CB  . TRP A 0 257 . -0.831   -5.476  -1.655  1.00 95.80 257 A 1 
ATOM 1936 O O   . TRP A 0 257 . -2.376   -2.893  -1.286  1.00 95.80 257 A 1 
ATOM 1937 C CG  . TRP A 0 257 . -1.666   -6.498  -0.953  1.00 95.80 257 A 1 
ATOM 1938 C CD1 . TRP A 0 257 . -2.734   -6.229  -0.172  1.00 95.80 257 A 1 
ATOM 1939 C CD2 . TRP A 0 257 . -1.611   -7.949  -1.078  1.00 95.80 257 A 1 
ATOM 1940 C CE2 . TRP A 0 257 . -2.755   -8.493  -0.425  1.00 95.80 257 A 1 
ATOM 1941 C CE3 . TRP A 0 257 . -0.754   -8.858  -1.730  1.00 95.80 257 A 1 
ATOM 1942 N NE1 . TRP A 0 257 . -3.439   -7.391  0.038   1.00 95.80 257 A 1 
ATOM 1943 C CH2 . TRP A 0 257 . -2.172   -10.742 -1.083  1.00 95.80 257 A 1 
ATOM 1944 C CZ2 . TRP A 0 257 . -3.049   -9.867  -0.423  1.00 95.80 257 A 1 
ATOM 1945 C CZ3 . TRP A 0 257 . -1.029   -10.239 -1.728  1.00 95.80 257 A 1 
ATOM 1946 N N   . ALA A 0 258 . -3.941   -4.051  -2.367  1.00 96.39 258 A 1 
ATOM 1947 C CA  . ALA A 0 258 . -5.075   -3.382  -1.747  1.00 96.39 258 A 1 
ATOM 1948 C C   . ALA A 0 258 . -6.007   -4.396  -1.078  1.00 96.39 258 A 1 
ATOM 1949 C CB  . ALA A 0 258 . -5.789   -2.504  -2.777  1.00 96.39 258 A 1 
ATOM 1950 O O   . ALA A 0 258 . -6.304   -5.454  -1.623  1.00 96.39 258 A 1 
ATOM 1951 N N   . LYS A 0 259 . -6.493   -4.065  0.117   1.00 96.62 259 A 1 
ATOM 1952 C CA  . LYS A 0 259 . -7.541   -4.801  0.837   1.00 96.62 259 A 1 
ATOM 1953 C C   . LYS A 0 259 . -8.607   -3.824  1.289   1.00 96.62 259 A 1 
ATOM 1954 C CB  . LYS A 0 259 . -6.954   -5.550  2.044   1.00 96.62 259 A 1 
ATOM 1955 O O   . LYS A 0 259 . -8.267   -2.801  1.878   1.00 96.62 259 A 1 
ATOM 1956 C CG  . LYS A 0 259 . -6.372   -6.910  1.645   1.00 96.62 259 A 1 
ATOM 1957 C CD  . LYS A 0 259 . -5.395   -7.428  2.710   1.00 96.62 259 A 1 
ATOM 1958 C CE  . LYS A 0 259 . -4.905   -8.837  2.352   1.00 96.62 259 A 1 
ATOM 1959 N NZ  . LYS A 0 259 . -3.476   -9.037  2.695   1.00 96.62 259 A 1 
ATOM 1960 N N   . SER A 0 260 . -9.871   -4.155  1.076   1.00 95.16 260 A 1 
ATOM 1961 C CA  . SER A 0 260 . -10.999  -3.467  1.689   1.00 95.16 260 A 1 
ATOM 1962 C C   . SER A 0 260 . -11.904  -4.461  2.399   1.00 95.16 260 A 1 
ATOM 1963 C CB  . SER A 0 260 . -11.773  -2.608  0.685   1.00 95.16 260 A 1 
ATOM 1964 O O   . SER A 0 260 . -12.159  -5.549  1.887   1.00 95.16 260 A 1 
ATOM 1965 O OG  . SER A 0 260 . -12.398  -3.384  -0.312  1.00 95.16 260 A 1 
ATOM 1966 N N   . TYR A 0 261 . -12.385  -4.059  3.564   1.00 93.04 261 A 1 
ATOM 1967 C CA  . TYR A 0 261 . -13.416  -4.732  4.333   1.00 93.04 261 A 1 
ATOM 1968 C C   . TYR A 0 261 . -14.516  -3.715  4.567   1.00 93.04 261 A 1 
ATOM 1969 C CB  . TYR A 0 261 . -12.852  -5.232  5.666   1.00 93.04 261 A 1 
ATOM 1970 O O   . TYR A 0 261 . -14.235  -2.629  5.068   1.00 93.04 261 A 1 
ATOM 1971 C CG  . TYR A 0 261 . -11.703  -6.205  5.517   1.00 93.04 261 A 1 
ATOM 1972 C CD1 . TYR A 0 261 . -11.972  -7.577  5.374   1.00 93.04 261 A 1 
ATOM 1973 C CD2 . TYR A 0 261 . -10.375  -5.735  5.490   1.00 93.04 261 A 1 
ATOM 1974 C CE1 . TYR A 0 261 . -10.915  -8.488  5.207   1.00 93.04 261 A 1 
ATOM 1975 C CE2 . TYR A 0 261 . -9.312   -6.642  5.324   1.00 93.04 261 A 1 
ATOM 1976 O OH  . TYR A 0 261 . -8.563   -8.904  5.016   1.00 93.04 261 A 1 
ATOM 1977 C CZ  . TYR A 0 261 . -9.583   -8.020  5.182   1.00 93.04 261 A 1 
ATOM 1978 N N   . ASP A 0 262 . -15.730  -4.073  4.202   1.00 89.98 262 A 1 
ATOM 1979 C CA  . ASP A 0 262 . -16.932  -3.311  4.477   1.00 89.98 262 A 1 
ATOM 1980 C C   . ASP A 0 262 . -17.878  -4.249  5.227   1.00 89.98 262 A 1 
ATOM 1981 C CB  . ASP A 0 262 . -17.521  -2.763  3.165   1.00 89.98 262 A 1 
ATOM 1982 O O   . ASP A 0 262 . -18.022  -5.413  4.848   1.00 89.98 262 A 1 
ATOM 1983 C CG  . ASP A 0 262 . -16.552  -1.826  2.420   1.00 89.98 262 A 1 
ATOM 1984 O OD1 . ASP A 0 262 . -16.149  -0.779  2.987   1.00 89.98 262 A 1 
ATOM 1985 O OD2 . ASP A 0 262 . -16.175  -2.142  1.262   1.00 89.98 262 A 1 
ATOM 1986 N N   . ALA A 0 263 . -18.470  -3.776  6.313   1.00 86.87 263 A 1 
ATOM 1987 C CA  . ALA A 0 263 . -19.537  -4.481  7.002   1.00 86.87 263 A 1 
ATOM 1988 C C   . ALA A 0 263 . -20.676  -3.498  7.252   1.00 86.87 263 A 1 
ATOM 1989 C CB  . ALA A 0 263 . -19.009  -5.120  8.291   1.00 86.87 263 A 1 
ATOM 1990 O O   . ALA A 0 263 . -20.432  -2.395  7.750   1.00 86.87 263 A 1 
ATOM 1991 N N   . GLU A 0 264 . -21.885  -3.891  6.873   1.00 76.86 264 A 1 
ATOM 1992 C CA  . GLU A 0 264 . -23.115  -3.217  7.285   1.00 76.86 264 A 1 
ATOM 1993 C C   . GLU A 0 264 . -23.528  -3.727  8.672   1.00 76.86 264 A 1 
ATOM 1994 C CB  . GLU A 0 264 . -24.200  -3.381  6.210   1.00 76.86 264 A 1 
ATOM 1995 O O   . GLU A 0 264 . -22.949  -4.697  9.165   1.00 76.86 264 A 1 
ATOM 1996 C CG  . GLU A 0 264 . -23.791  -2.665  4.905   1.00 76.86 264 A 1 
ATOM 1997 C CD  . GLU A 0 264 . -24.784  -2.851  3.745   1.00 76.86 264 A 1 
ATOM 1998 O OE1 . GLU A 0 264 . -24.718  -2.039  2.789   1.00 76.86 264 A 1 
ATOM 1999 O OE2 . GLU A 0 264 . -25.550  -3.842  3.766   1.00 76.86 264 A 1 
ATOM 2000 N N   . SER A 0 265 . -24.453  -3.006  9.307   1.00 75.21 265 A 1 
ATOM 2001 C CA  . SER A 0 265 . -24.791  -2.995  10.737  1.00 75.21 265 A 1 
ATOM 2002 C C   . SER A 0 265 . -24.452  -4.264  11.520  1.00 75.21 265 A 1 
ATOM 2003 C CB  . SER A 0 265 . -26.280  -2.680  10.968  1.00 75.21 265 A 1 
ATOM 2004 O O   . SER A 0 265 . -24.806  -5.376  11.124  1.00 75.21 265 A 1 
ATOM 2005 O OG  . SER A 0 265 . -26.943  -2.335  9.772   1.00 75.21 265 A 1 
ATOM 2006 N N   . TYR A 0 266 . -23.808  -4.081  12.673  1.00 79.87 266 A 1 
ATOM 2007 C CA  . TYR A 0 266 . -23.652  -5.138  13.668  1.00 79.87 266 A 1 
ATOM 2008 C C   . TYR A 0 266 . -24.458  -4.798  14.909  1.00 79.87 266 A 1 
ATOM 2009 C CB  . TYR A 0 266 . -22.180  -5.359  14.022  1.00 79.87 266 A 1 
ATOM 2010 O O   . TYR A 0 266 . -24.101  -3.852  15.613  1.00 79.87 266 A 1 
ATOM 2011 C CG  . TYR A 0 266 . -21.978  -6.383  15.126  1.00 79.87 266 A 1 
ATOM 2012 C CD1 . TYR A 0 266 . -21.496  -6.006  16.390  1.00 79.87 266 A 1 
ATOM 2013 C CD2 . TYR A 0 266 . -22.304  -7.727  14.895  1.00 79.87 266 A 1 
ATOM 2014 C CE1 . TYR A 0 266 . -21.264  -6.960  17.394  1.00 79.87 266 A 1 
ATOM 2015 C CE2 . TYR A 0 266 . -22.079  -8.691  15.892  1.00 79.87 266 A 1 
ATOM 2016 O OH  . TYR A 0 266 . -21.223  -9.272  18.034  1.00 79.87 266 A 1 
ATOM 2017 C CZ  . TYR A 0 266 . -21.529  -8.316  17.125  1.00 79.87 266 A 1 
ATOM 2018 N N   . ASP A 0 267 . -25.464  -5.615  15.203  1.00 82.15 267 A 1 
ATOM 2019 C CA  . ASP A 0 267 . -26.327  -5.431  16.362  1.00 82.15 267 A 1 
ATOM 2020 C C   . ASP A 0 267 . -26.132  -6.580  17.353  1.00 82.15 267 A 1 
ATOM 2021 C CB  . ASP A 0 267 . -27.794  -5.288  15.927  1.00 82.15 267 A 1 
ATOM 2022 O O   . ASP A 0 267 . -26.331  -7.749  17.025  1.00 82.15 267 A 1 
ATOM 2023 C CG  . ASP A 0 267 . -28.088  -4.003  15.142  1.00 82.15 267 A 1 
ATOM 2024 O OD1 . ASP A 0 267 . -27.290  -3.045  15.246  1.00 82.15 267 A 1 
ATOM 2025 O OD2 . ASP A 0 267 . -29.161  -3.964  14.503  1.00 82.15 267 A 1 
ATOM 2026 N N   . GLU A 0 268 . -25.763  -6.246  18.590  1.00 84.01 268 A 1 
ATOM 2027 C CA  . GLU A 0 268 . -25.906  -7.120  19.753  1.00 84.01 268 A 1 
ATOM 2028 C C   . GLU A 0 268 . -27.072  -6.617  20.597  1.00 84.01 268 A 1 
ATOM 2029 C CB  . GLU A 0 268 . -24.645  -7.175  20.638  1.00 84.01 268 A 1 
ATOM 2030 O O   . GLU A 0 268 . -27.108  -5.442  20.965  1.00 84.01 268 A 1 
ATOM 2031 C CG  . GLU A 0 268 . -23.340  -7.513  19.908  1.00 84.01 268 A 1 
ATOM 2032 C CD  . GLU A 0 268 . -22.163  -7.869  20.849  1.00 84.01 268 A 1 
ATOM 2033 O OE1 . GLU A 0 268 . -21.131  -8.407  20.366  1.00 84.01 268 A 1 
ATOM 2034 O OE2 . GLU A 0 268 . -22.254  -7.729  22.085  1.00 84.01 268 A 1 
ATOM 2035 N N   . TRP A 0 269 . -27.991  -7.500  20.968  1.00 85.57 269 A 1 
ATOM 2036 C CA  . TRP A 0 269 . -29.088  -7.159  21.868  1.00 85.57 269 A 1 
ATOM 2037 C C   . TRP A 0 269 . -29.302  -8.259  22.907  1.00 85.57 269 A 1 
ATOM 2038 C CB  . TRP A 0 269 . -30.347  -6.830  21.057  1.00 85.57 269 A 1 
ATOM 2039 O O   . TRP A 0 269 . -29.105  -9.445  22.638  1.00 85.57 269 A 1 
ATOM 2040 C CG  . TRP A 0 269 . -30.824  -7.919  20.146  1.00 85.57 269 A 1 
ATOM 2041 C CD1 . TRP A 0 269 . -30.485  -8.075  18.846  1.00 85.57 269 A 1 
ATOM 2042 C CD2 . TRP A 0 269 . -31.692  -9.042  20.468  1.00 85.57 269 A 1 
ATOM 2043 C CE2 . TRP A 0 269 . -31.834  -9.856  19.305  1.00 85.57 269 A 1 
ATOM 2044 C CE3 . TRP A 0 269 . -32.361  -9.458  21.637  1.00 85.57 269 A 1 
ATOM 2045 N NE1 . TRP A 0 269 . -31.084  -9.212  18.342  1.00 85.57 269 A 1 
ATOM 2046 C CH2 . TRP A 0 269 . -33.231  -11.435 20.495  1.00 85.57 269 A 1 
ATOM 2047 C CZ2 . TRP A 0 269 . -32.587  -11.041 19.309  1.00 85.57 269 A 1 
ATOM 2048 C CZ3 . TRP A 0 269 . -33.129  -10.632 21.646  1.00 85.57 269 A 1 
ATOM 2049 N N   . ASP A 0 270 . -29.688  -7.842  24.106  1.00 84.11 270 A 1 
ATOM 2050 C CA  . ASP A 0 270 . -30.081  -8.682  25.231  1.00 84.11 270 A 1 
ATOM 2051 C C   . ASP A 0 270 . -31.412  -8.153  25.775  1.00 84.11 270 A 1 
ATOM 2052 C CB  . ASP A 0 270 . -28.973  -8.684  26.305  1.00 84.11 270 A 1 
ATOM 2053 O O   . ASP A 0 270 . -31.565  -6.952  26.014  1.00 84.11 270 A 1 
ATOM 2054 C CG  . ASP A 0 270 . -29.183  -9.738  27.406  1.00 84.11 270 A 1 
ATOM 2055 O OD1 . ASP A 0 270 . -29.827  -10.768 27.126  1.00 84.11 270 A 1 
ATOM 2056 O OD2 . ASP A 0 270 . -28.629  -9.565  28.520  1.00 84.11 270 A 1 
ATOM 2057 N N   . ASN A 0 271 . -32.384  -9.042  25.933  1.00 83.25 271 A 1 
ATOM 2058 C CA  . ASN A 0 271 . -33.668  -8.781  26.566  1.00 83.25 271 A 1 
ATOM 2059 C C   . ASN A 0 271 . -33.820  -9.766  27.715  1.00 83.25 271 A 1 
ATOM 2060 C CB  . ASN A 0 271 . -34.809  -8.918  25.544  1.00 83.25 271 A 1 
ATOM 2061 O O   . ASN A 0 271 . -33.907  -10.971 27.482  1.00 83.25 271 A 1 
ATOM 2062 C CG  . ASN A 0 271 . -36.172  -8.654  26.172  1.00 83.25 271 A 1 
ATOM 2063 N ND2 . ASN A 0 271 . -36.996  -9.644  26.393  1.00 83.25 271 A 1 
ATOM 2064 O OD1 . ASN A 0 271 . -36.534  -7.530  26.444  1.00 83.25 271 A 1 
ATOM 2065 N N   . GLN A 0 272 . -33.862  -9.244  28.931  1.00 79.93 272 A 1 
ATOM 2066 C CA  . GLN A 0 272 . -34.201  -10.009 30.119  1.00 79.93 272 A 1 
ATOM 2067 C C   . GLN A 0 272 . -35.528  -9.474  30.631  1.00 79.93 272 A 1 
ATOM 2068 C CB  . GLN A 0 272 . -33.092  -9.902  31.173  1.00 79.93 272 A 1 
ATOM 2069 O O   . GLN A 0 272 . -35.591  -8.331  31.089  1.00 79.93 272 A 1 
ATOM 2070 C CG  . GLN A 0 272 . -31.746  -10.438 30.677  1.00 79.93 272 A 1 
ATOM 2071 C CD  . GLN A 0 272 . -30.600  -10.185 31.649  1.00 79.93 272 A 1 
ATOM 2072 N NE2 . GLN A 0 272 . -29.379  -10.347 31.195  1.00 79.93 272 A 1 
ATOM 2073 O OE1 . GLN A 0 272 . -30.736  -9.856  32.821  1.00 79.93 272 A 1 
ATOM 2074 N N   . ASP A 0 273 . -36.542  -10.318 30.523  1.00 76.37 273 A 1 
ATOM 2075 C CA  . ASP A 0 273 . -37.861  -10.146 31.106  1.00 76.37 273 A 1 
ATOM 2076 C C   . ASP A 0 273 . -37.912  -10.974 32.402  1.00 76.37 273 A 1 
ATOM 2077 C CB  . ASP A 0 273 . -38.904  -10.568 30.064  1.00 76.37 273 A 1 
ATOM 2078 O O   . ASP A 0 273 . -37.423  -12.109 32.462  1.00 76.37 273 A 1 
ATOM 2079 C CG  . ASP A 0 273 . -40.344  -10.299 30.498  1.00 76.37 273 A 1 
ATOM 2080 O OD1 . ASP A 0 273 . -40.507  -9.923  31.678  1.00 76.37 273 A 1 
ATOM 2081 O OD2 . ASP A 0 273 . -41.226  -10.548 29.640  1.00 76.37 273 A 1 
ATOM 2082 N N   . ALA A 0 274 . -38.402  -10.370 33.478  1.00 77.07 274 A 1 
ATOM 2083 C CA  . ALA A 0 274 . -38.432  -10.976 34.801  1.00 77.07 274 A 1 
ATOM 2084 C C   . ALA A 0 274 . -39.676  -10.542 35.580  1.00 77.07 274 A 1 
ATOM 2085 C CB  . ALA A 0 274 . -37.111  -10.664 35.528  1.00 77.07 274 A 1 
ATOM 2086 O O   . ALA A 0 274 . -39.564  -10.054 36.725  1.00 77.07 274 A 1 
ATOM 2087 N N   . ASP A 0 275 . -40.856  -10.724 34.989  1.00 78.60 275 A 1 
ATOM 2088 C CA  . ASP A 0 275 . -42.094  -10.307 35.616  1.00 78.60 275 A 1 
ATOM 2089 C C   . ASP A 0 275 . -42.375  -11.105 36.880  1.00 78.60 275 A 1 
ATOM 2090 C CB  . ASP A 0 275 . -43.339  -10.322 34.714  1.00 78.60 275 A 1 
ATOM 2091 O O   . ASP A 0 275 . -42.059  -12.285 37.075  1.00 78.60 275 A 1 
ATOM 2092 C CG  . ASP A 0 275 . -43.223  -9.498  33.436  1.00 78.60 275 A 1 
ATOM 2093 O OD1 . ASP A 0 275 . -42.468  -8.507  33.539  1.00 78.60 275 A 1 
ATOM 2094 O OD2 . ASP A 0 275 . -44.147  -9.632  32.601  1.00 78.60 275 A 1 
ATOM 2095 N N   . LYS A 0 276 . -43.006  -10.414 37.824  1.00 76.53 276 A 1 
ATOM 2096 C CA  . LYS A 0 276 . -43.504  -11.016 39.056  1.00 76.53 276 A 1 
ATOM 2097 C C   . LYS A 0 276 . -44.922  -10.572 39.266  1.00 76.53 276 A 1 
ATOM 2098 C CB  . LYS A 0 276 . -42.603  -10.651 40.238  1.00 76.53 276 A 1 
ATOM 2099 O O   . LYS A 0 276 . -45.181  -9.392  39.501  1.00 76.53 276 A 1 
ATOM 2100 C CG  . LYS A 0 276 . -41.249  -11.342 40.076  1.00 76.53 276 A 1 
ATOM 2101 C CD  . LYS A 0 276 . -40.267  -10.949 41.171  1.00 76.53 276 A 1 
ATOM 2102 C CE  . LYS A 0 276 . -38.955  -11.619 40.770  1.00 76.53 276 A 1 
ATOM 2103 N NZ  . LYS A 0 276 . -37.792  -10.996 41.429  1.00 76.53 276 A 1 
ATOM 2104 N N   . TYR A 0 277 . -45.834  -11.531 39.307  1.00 76.53 277 A 1 
ATOM 2105 C CA  . TYR A 0 277 . -47.240  -11.273 39.573  1.00 76.53 277 A 1 
ATOM 2106 C C   . TYR A 0 277 . -47.710  -11.964 40.852  1.00 76.53 277 A 1 
ATOM 2107 C CB  . TYR A 0 277 . -48.083  -11.614 38.342  1.00 76.53 277 A 1 
ATOM 2108 O O   . TYR A 0 277 . -47.298  -13.068 41.217  1.00 76.53 277 A 1 
ATOM 2109 C CG  . TYR A 0 277 . -47.993  -13.059 37.902  1.00 76.53 277 A 1 
ATOM 2110 C CD1 . TYR A 0 277 . -47.048  -13.436 36.927  1.00 76.53 277 A 1 
ATOM 2111 C CD2 . TYR A 0 277 . -48.851  -14.024 38.466  1.00 76.53 277 A 1 
ATOM 2112 C CE1 . TYR A 0 277 . -46.964  -14.773 36.505  1.00 76.53 277 A 1 
ATOM 2113 C CE2 . TYR A 0 277 . -48.770  -15.365 38.044  1.00 76.53 277 A 1 
ATOM 2114 O OH  . TYR A 0 277 . -47.756  -17.034 36.660  1.00 76.53 277 A 1 
ATOM 2115 C CZ  . TYR A 0 277 . -47.830  -15.738 37.057  1.00 76.53 277 A 1 
ATOM 2116 N N   . GLY A 0 278 . -48.613  -11.285 41.555  1.00 75.12 278 A 1 
ATOM 2117 C CA  . GLY A 0 278 . -49.275  -11.765 42.755  1.00 75.12 278 A 1 
ATOM 2118 C C   . GLY A 0 278 . -50.739  -11.346 42.762  1.00 75.12 278 A 1 
ATOM 2119 O O   . GLY A 0 278 . -51.063  -10.161 42.706  1.00 75.12 278 A 1 
ATOM 2120 N N   . ALA A 0 279 . -51.643  -12.313 42.877  1.00 72.34 279 A 1 
ATOM 2121 C CA  . ALA A 0 279 . -53.065  -12.057 43.051  1.00 72.34 279 A 1 
ATOM 2122 C C   . ALA A 0 279 . -53.559  -12.685 44.353  1.00 72.34 279 A 1 
ATOM 2123 C CB  . ALA A 0 279 . -53.850  -12.502 41.814  1.00 72.34 279 A 1 
ATOM 2124 O O   . ALA A 0 279 . -53.317  -13.855 44.649  1.00 72.34 279 A 1 
ATOM 2125 N N   . GLN A 0 280 . -54.277  -11.884 45.130  1.00 71.54 280 A 1 
ATOM 2126 C CA  . GLN A 0 280 . -54.907  -12.270 46.376  1.00 71.54 280 A 1 
ATOM 2127 C C   . GLN A 0 280 . -56.394  -11.922 46.313  1.00 71.54 280 A 1 
ATOM 2128 C CB  . GLN A 0 280 . -54.170  -11.607 47.546  1.00 71.54 280 A 1 
ATOM 2129 O O   . GLN A 0 280 . -56.785  -10.773 46.110  1.00 71.54 280 A 1 
ATOM 2130 C CG  . GLN A 0 280 . -54.784  -12.005 48.895  1.00 71.54 280 A 1 
ATOM 2131 C CD  . GLN A 0 280 . -53.937  -11.559 50.082  1.00 71.54 280 A 1 
ATOM 2132 N NE2 . GLN A 0 280 . -54.544  -11.160 51.177  1.00 71.54 280 A 1 
ATOM 2133 O OE1 . GLN A 0 280 . -52.720  -11.613 50.082  1.00 71.54 280 A 1 
ATOM 2134 N N   . ALA A 0 281 . -57.238  -12.926 46.512  1.00 68.31 281 A 1 
ATOM 2135 C CA  . ALA A 0 281 . -58.678  -12.763 46.630  1.00 68.31 281 A 1 
ATOM 2136 C C   . ALA A 0 281 . -59.134  -13.304 47.981  1.00 68.31 281 A 1 
ATOM 2137 C CB  . ALA A 0 281 . -59.365  -13.448 45.446  1.00 68.31 281 A 1 
ATOM 2138 O O   . ALA A 0 281 . -58.707  -14.384 48.392  1.00 68.31 281 A 1 
ATOM 2139 N N   . TRP A 0 282 . -59.995  -12.553 48.658  1.00 70.08 282 A 1 
ATOM 2140 C CA  . TRP A 0 282 . -60.615  -12.966 49.911  1.00 70.08 282 A 1 
ATOM 2141 C C   . TRP A 0 282 . -62.099  -12.610 49.900  1.00 70.08 282 A 1 
ATOM 2142 C CB  . TRP A 0 282 . -59.865  -12.362 51.106  1.00 70.08 282 A 1 
ATOM 2143 O O   . TRP A 0 282 . -62.500  -11.569 49.368  1.00 70.08 282 A 1 
ATOM 2144 C CG  . TRP A 0 282 . -59.754  -10.865 51.155  1.00 70.08 282 A 1 
ATOM 2145 C CD1 . TRP A 0 282 . -58.746  -10.132 50.628  1.00 70.08 282 A 1 
ATOM 2146 C CD2 . TRP A 0 282 . -60.680  -9.900  51.745  1.00 70.08 282 A 1 
ATOM 2147 C CE2 . TRP A 0 282 . -60.131  -8.592  51.584  1.00 70.08 282 A 1 
ATOM 2148 C CE3 . TRP A 0 282 . -61.938  -9.994  52.379  1.00 70.08 282 A 1 
ATOM 2149 N NE1 . TRP A 0 282 . -58.946  -8.794  50.904  1.00 70.08 282 A 1 
ATOM 2150 C CH2 . TRP A 0 282 . -62.056  -7.567  52.636  1.00 70.08 282 A 1 
ATOM 2151 C CZ2 . TRP A 0 282 . -60.797  -7.437  52.024  1.00 70.08 282 A 1 
ATOM 2152 C CZ3 . TRP A 0 282 . -62.622  -8.842  52.813  1.00 70.08 282 A 1 
ATOM 2153 N N   . GLY A 0 283 . -62.906  -13.487 50.488  1.00 70.18 283 A 1 
ATOM 2154 C CA  . GLY A 0 283 . -64.348  -13.327 50.607  1.00 70.18 283 A 1 
ATOM 2155 C C   . GLY A 0 283 . -64.835  -13.815 51.962  1.00 70.18 283 A 1 
ATOM 2156 O O   . GLY A 0 283 . -64.216  -14.683 52.581  1.00 70.18 283 A 1 
ATOM 2157 N N   . LYS A 0 284 . -65.916  -13.200 52.431  1.00 60.71 284 A 1 
ATOM 2158 C CA  . LYS A 0 284 . -66.744  -13.733 53.508  1.00 60.71 284 A 1 
ATOM 2159 C C   . LYS A 0 284 . -68.139  -13.861 52.944  1.00 60.71 284 A 1 
ATOM 2160 C CB  . LYS A 0 284 . -66.747  -12.817 54.737  1.00 60.71 284 A 1 
ATOM 2161 O O   . LYS A 0 284 . -68.695  -12.816 52.579  1.00 60.71 284 A 1 
ATOM 2162 C CG  . LYS A 0 284 . -65.330  -12.586 55.257  1.00 60.71 284 A 1 
ATOM 2163 C CD  . LYS A 0 284 . -65.359  -11.919 56.628  1.00 60.71 284 A 1 
ATOM 2164 C CE  . LYS A 0 284 . -63.907  -11.786 57.079  1.00 60.71 284 A 1 
ATOM 2165 N NZ  . LYS A 0 284 . -63.821  -11.380 58.495  1.00 60.71 284 A 1 
ATOM 2166 N N   . ASP A 0 285 . -68.643  -15.082 52.868  1.00 56.97 285 A 1 
ATOM 2167 C CA  . ASP A 0 285 . -70.082  -15.235 52.762  1.00 56.97 285 A 1 
ATOM 2168 C C   . ASP A 0 285 . -70.706  -14.928 54.123  1.00 56.97 285 A 1 
ATOM 2169 C CB  . ASP A 0 285 . -70.525  -16.570 52.156  1.00 56.97 285 A 1 
ATOM 2170 O O   . ASP A 0 285 . -70.075  -15.013 55.189  1.00 56.97 285 A 1 
ATOM 2171 C CG  . ASP A 0 285 . -69.867  -17.768 52.813  1.00 56.97 285 A 1 
ATOM 2172 O OD1 . ASP A 0 285 . -69.666  -17.707 54.048  1.00 56.97 285 A 1 
ATOM 2173 O OD2 . ASP A 0 285 . -69.391  -18.618 52.030  1.00 56.97 285 A 1 
ATOM 2174 N N   . ARG A 0 286 . -71.908  -14.375 54.085  1.00 46.97 286 A 1 
ATOM 2175 C CA  . ARG A 0 286 . -72.708  -14.186 55.291  1.00 46.97 286 A 1 
ATOM 2176 C C   . ARG A 0 286 . -74.123  -14.577 54.953  1.00 46.97 286 A 1 
ATOM 2177 C CB  . ARG A 0 286 . -72.619  -12.744 55.812  1.00 46.97 286 A 1 
ATOM 2178 O O   . ARG A 0 286 . -74.979  -13.688 54.850  1.00 46.97 286 A 1 
ATOM 2179 C CG  . ARG A 0 286 . -71.256  -12.413 56.420  1.00 46.97 286 A 1 
ATOM 2180 C CD  . ARG A 0 286 . -71.298  -11.032 57.072  1.00 46.97 286 A 1 
ATOM 2181 N NE  . ARG A 0 286 . -71.350  -9.966  56.059  1.00 46.97 286 A 1 
ATOM 2182 N NH1 . ARG A 0 286 . -71.643  -8.191  57.470  1.00 46.97 286 A 1 
ATOM 2183 N NH2 . ARG A 0 286 . -71.313  -7.842  55.301  1.00 46.97 286 A 1 
ATOM 2184 C CZ  . ARG A 0 286 . -71.437  -8.677  56.278  1.00 46.97 286 A 1 
ATOM 2185 N N   . ASP A 0 287 . -74.388  -15.872 54.861  1.00 46.81 287 A 1 
ATOM 2186 C CA  . ASP A 0 287 . -75.766  -16.295 54.780  1.00 46.81 287 A 1 
ATOM 2187 C C   . ASP A 0 287 . -76.404  -16.099 56.161  1.00 46.81 287 A 1 
ATOM 2188 C CB  . ASP A 0 287 . -75.984  -17.692 54.180  1.00 46.81 287 A 1 
ATOM 2189 O O   . ASP A 0 287 . -75.907  -16.438 57.242  1.00 46.81 287 A 1 
ATOM 2190 C CG  . ASP A 0 287 . -75.301  -17.909 52.829  1.00 46.81 287 A 1 
ATOM 2191 O OD1 . ASP A 0 287 . -75.444  -16.974 52.014  1.00 46.81 287 A 1 
ATOM 2192 O OD2 . ASP A 0 287 . -74.840  -19.036 52.547  1.00 46.81 287 A 1 
ATOM 2193 N N   . VAL A 0 288 . -77.562  -15.449 56.160  1.00 41.03 288 A 1 
ATOM 2194 C CA  . VAL A 0 288 . -78.392  -15.401 57.359  1.00 41.03 288 A 1 
ATOM 2195 C C   . VAL A 0 288 . -79.224  -16.678 57.378  1.00 41.03 288 A 1 
ATOM 2196 C CB  . VAL A 0 288 . -79.224  -14.117 57.426  1.00 41.03 288 A 1 
ATOM 2197 O O   . VAL A 0 288 . -80.358  -16.704 56.896  1.00 41.03 288 A 1 
ATOM 2198 C CG1 . VAL A 0 288 . -80.095  -14.085 58.694  1.00 41.03 288 A 1 
ATOM 2199 C CG2 . VAL A 0 288 . -78.333  -12.866 57.462  1.00 41.03 288 A 1 
ATOM 2200 N N   . TYR A 0 289 . -78.693  -17.737 57.982  1.00 36.27 289 A 1 
ATOM 2201 C CA  . TYR A 0 289 . -79.462  -18.946 58.259  1.00 36.27 289 A 1 
ATOM 2202 C C   . TYR A 0 289 . -80.446  -18.691 59.418  1.00 36.27 289 A 1 
ATOM 2203 C CB  . TYR A 0 289 . -78.501  -20.113 58.529  1.00 36.27 289 A 1 
ATOM 2204 O O   . TYR A 0 289 . -80.078  -18.732 60.593  1.00 36.27 289 A 1 
ATOM 2205 C CG  . TYR A 0 289 . -79.176  -21.463 58.390  1.00 36.27 289 A 1 
ATOM 2206 C CD1 . TYR A 0 289 . -79.774  -22.089 59.501  1.00 36.27 289 A 1 
ATOM 2207 C CD2 . TYR A 0 289 . -79.201  -22.089 57.131  1.00 36.27 289 A 1 
ATOM 2208 C CE1 . TYR A 0 289 . -80.396  -23.345 59.350  1.00 36.27 289 A 1 
ATOM 2209 C CE2 . TYR A 0 289 . -79.816  -23.344 56.975  1.00 36.27 289 A 1 
ATOM 2210 O OH  . TYR A 0 289 . -80.990  -25.197 57.940  1.00 36.27 289 A 1 
ATOM 2211 C CZ  . TYR A 0 289 . -80.410  -23.976 58.087  1.00 36.27 289 A 1 
ATOM 2212 N N   . GLY A 0 290 . -81.718  -18.356 59.139  1.00 36.80 290 A 1 
ATOM 2213 C CA  . GLY A 0 290 . -82.618  -18.019 60.258  1.00 36.80 290 A 1 
ATOM 2214 C C   . GLY A 0 290 . -84.068  -17.600 60.016  1.00 36.80 290 A 1 
ATOM 2215 O O   . GLY A 0 290 . -84.633  -16.941 60.887  1.00 36.80 290 A 1 
ATOM 2216 N N   . ALA A 0 291 . -84.714  -17.962 58.907  1.00 31.50 291 A 1 
ATOM 2217 C CA  . ALA A 0 291 . -86.158  -17.735 58.756  1.00 31.50 291 A 1 
ATOM 2218 C C   . ALA A 0 291 . -86.884  -18.961 58.185  1.00 31.50 291 A 1 
ATOM 2219 C CB  . ALA A 0 291 . -86.402  -16.436 57.974  1.00 31.50 291 A 1 
ATOM 2220 O O   . ALA A 0 291 . -87.532  -18.882 57.142  1.00 31.50 291 A 1 
ATOM 2221 N N   . SER A 0 292 . -86.815  -20.107 58.871  1.00 33.23 292 A 1 
ATOM 2222 C CA  . SER A 0 292 . -87.789  -21.168 58.608  1.00 33.23 292 A 1 
ATOM 2223 C C   . SER A 0 292 . -89.165  -20.691 59.087  1.00 33.23 292 A 1 
ATOM 2224 C CB  . SER A 0 292 . -87.364  -22.522 59.189  1.00 33.23 292 A 1 
ATOM 2225 O O   . SER A 0 292 . -89.393  -20.373 60.256  1.00 33.23 292 A 1 
ATOM 2226 O OG  . SER A 0 292 . -87.257  -22.494 60.596  1.00 33.23 292 A 1 
ATOM 2227 N N   . SER A 0 293 . -90.098  -20.568 58.148  1.00 33.13 293 A 1 
ATOM 2228 C CA  . SER A 0 293 . -91.496  -20.298 58.453  1.00 33.13 293 A 1 
ATOM 2229 C C   . SER A 0 293 . -92.093  -21.536 59.127  1.00 33.13 293 A 1 
ATOM 2230 C CB  . SER A 0 293 . -92.264  -19.870 57.194  1.00 33.13 293 A 1 
ATOM 2231 O O   . SER A 0 293 . -92.295  -22.582 58.515  1.00 33.13 293 A 1 
ATOM 2232 O OG  . SER A 0 293 . -91.898  -20.621 56.051  1.00 33.13 293 A 1 
ATOM 2233 N N   . TYR A 0 294 . -92.367  -21.427 60.426  1.00 27.59 294 A 1 
ATOM 2234 C CA  . TYR A 0 294 . -93.156  -22.411 61.155  1.00 27.59 294 A 1 
ATOM 2235 C C   . TYR A 0 294 . -94.610  -22.322 60.668  1.00 27.59 294 A 1 
ATOM 2236 C CB  . TYR A 0 294 . -93.016  -22.148 62.665  1.00 27.59 294 A 1 
ATOM 2237 O O   . TYR A 0 294 . -95.287  -21.325 60.911  1.00 27.59 294 A 1 
ATOM 2238 C CG  . TYR A 0 294 . -93.438  -23.297 63.564  1.00 27.59 294 A 1 
ATOM 2239 C CD1 . TYR A 0 294 . -94.725  -23.330 64.137  1.00 27.59 294 A 1 
ATOM 2240 C CD2 . TYR A 0 294 . -92.512  -24.316 63.864  1.00 27.59 294 A 1 
ATOM 2241 C CE1 . TYR A 0 294 . -95.082  -24.373 65.016  1.00 27.59 294 A 1 
ATOM 2242 C CE2 . TYR A 0 294 . -92.865  -25.360 64.739  1.00 27.59 294 A 1 
ATOM 2243 O OH  . TYR A 0 294 . -94.480  -26.393 66.175  1.00 27.59 294 A 1 
ATOM 2244 C CZ  . TYR A 0 294 . -94.147  -25.389 65.322  1.00 27.59 294 A 1 
ATOM 2245 N N   . GLY A 0 295 . -95.098  -23.359 59.985  1.00 32.15 295 A 1 
ATOM 2246 C CA  . GLY A 0 295 . -96.532  -23.545 59.744  1.00 32.15 295 A 1 
ATOM 2247 C C   . GLY A 0 295 . -97.029  -23.245 58.330  1.00 32.15 295 A 1 
ATOM 2248 O O   . GLY A 0 295 . -97.937  -22.441 58.150  1.00 32.15 295 A 1 
ATOM 2249 N N   . ALA A 0 296 . -96.543  -23.982 57.335  1.00 25.73 296 A 1 
ATOM 2250 C CA  . ALA A 0 296 . -97.372  -24.345 56.192  1.00 25.73 296 A 1 
ATOM 2251 C C   . ALA A 0 296 . -97.374  -25.871 56.093  1.00 25.73 296 A 1 
ATOM 2252 C CB  . ALA A 0 296 . -96.887  -23.632 54.925  1.00 25.73 296 A 1 
ATOM 2253 O O   . ALA A 0 296 . -96.455  -26.478 55.551  1.00 25.73 296 A 1 
ATOM 2254 N N   . ALA A 0 297 . -98.404  -26.505 56.656  1.00 25.40 297 A 1 
ATOM 2255 C CA  . ALA A 0 297 . -98.758  -27.860 56.271  1.00 25.40 297 A 1 
ATOM 2256 C C   . ALA A 0 297 . -99.149  -27.811 54.786  1.00 25.40 297 A 1 
ATOM 2257 C CB  . ALA A 0 297 . -99.888  -28.364 57.182  1.00 25.40 297 A 1 
ATOM 2258 O O   . ALA A 0 297 . -100.304 -27.557 54.448  1.00 25.40 297 A 1 
ATOM 2259 N N   . ALA A 0 298 . -98.171  -27.986 53.897  1.00 25.73 298 A 1 
ATOM 2260 C CA  . ALA A 0 298 . -98.432  -28.310 52.509  1.00 25.73 298 A 1 
ATOM 2261 C C   . ALA A 0 298 . -99.044  -29.710 52.526  1.00 25.73 298 A 1 
ATOM 2262 C CB  . ALA A 0 298 . -97.140  -28.204 51.693  1.00 25.73 298 A 1 
ATOM 2263 O O   . ALA A 0 298 . -98.361  -30.716 52.698  1.00 25.73 298 A 1 
ATOM 2264 N N   . SER A 0 299 . -100.370 -29.756 52.477  1.00 28.59 299 A 1 
ATOM 2265 C CA  . SER A 0 299 . -101.134 -30.970 52.272  1.00 28.59 299 A 1 
ATOM 2266 C C   . SER A 0 299 . -100.658 -31.635 50.981  1.00 28.59 299 A 1 
ATOM 2267 C CB  . SER A 0 299 . -102.620 -30.593 52.182  1.00 28.59 299 A 1 
ATOM 2268 O O   . SER A 0 299 . -101.139 -31.285 49.907  1.00 28.59 299 A 1 
ATOM 2269 O OG  . SER A 0 299 . -102.809 -29.577 51.213  1.00 28.59 299 A 1 
ATOM 2270 N N   . ASP A 0 300 . -99.739  -32.590 51.081  1.00 30.68 300 A 1 
ATOM 2271 C CA  . ASP A 0 300 . -99.441  -33.523 49.999  1.00 30.68 300 A 1 
ATOM 2272 C C   . ASP A 0 300 . -100.031 -34.891 50.343  1.00 30.68 300 A 1 
ATOM 2273 C CB  . ASP A 0 300 . -97.962  -33.495 49.580  1.00 30.68 300 A 1 
ATOM 2274 O O   . ASP A 0 300 . -99.367  -35.897 50.577  1.00 30.68 300 A 1 
ATOM 2275 C CG  . ASP A 0 300 . -97.775  -33.875 48.101  1.00 30.68 300 A 1 
ATOM 2276 O OD1 . ASP A 0 300 . -98.745  -33.723 47.316  1.00 30.68 300 A 1 
ATOM 2277 O OD2 . ASP A 0 300 . -96.661  -34.311 47.752  1.00 30.68 300 A 1 
ATOM 2278 N N   . GLY A 0 301 . -101.360 -34.901 50.428  1.00 29.52 301 A 1 
ATOM 2279 C CA  . GLY A 0 301 . -102.122 -36.098 50.137  1.00 29.52 301 A 1 
ATOM 2280 C C   . GLY A 0 301 . -102.317 -36.162 48.633  1.00 29.52 301 A 1 
ATOM 2281 O O   . GLY A 0 301 . -103.331 -35.663 48.150  1.00 29.52 301 A 1 
ATOM 2282 N N   . LYS A 0 302 . -101.380 -36.749 47.877  1.00 26.16 302 A 1 
ATOM 2283 C CA  . LYS A 0 302 . -101.660 -37.052 46.469  1.00 26.16 302 A 1 
ATOM 2284 C C   . LYS A 0 302 . -100.780 -38.114 45.811  1.00 26.16 302 A 1 
ATOM 2285 C CB  . LYS A 0 302 . -101.678 -35.749 45.632  1.00 26.16 302 A 1 
ATOM 2286 O O   . LYS A 0 302 . -100.198 -37.834 44.781  1.00 26.16 302 A 1 
ATOM 2287 C CG  . LYS A 0 302 . -102.691 -35.920 44.490  1.00 26.16 302 A 1 
ATOM 2288 C CD  . LYS A 0 302 . -102.596 -34.755 43.512  1.00 26.16 302 A 1 
ATOM 2289 C CE  . LYS A 0 302 . -103.678 -34.907 42.443  1.00 26.16 302 A 1 
ATOM 2290 N NZ  . LYS A 0 302 . -103.443 -33.953 41.337  1.00 26.16 302 A 1 
ATOM 2291 N N   . TYR A 0 303 . -100.815 -39.366 46.268  1.00 28.32 303 A 1 
ATOM 2292 C CA  . TYR A 0 303 . -100.625 -40.497 45.341  1.00 28.32 303 A 1 
ATOM 2293 C C   . TYR A 0 303 . -101.413 -41.737 45.779  1.00 28.32 303 A 1 
ATOM 2294 C CB  . TYR A 0 303 . -99.134  -40.804 45.063  1.00 28.32 303 A 1 
ATOM 2295 O O   . TYR A 0 303 . -100.917 -42.621 46.464  1.00 28.32 303 A 1 
ATOM 2296 C CG  . TYR A 0 303 . -98.534  -39.998 43.914  1.00 28.32 303 A 1 
ATOM 2297 C CD1 . TYR A 0 303 . -98.866  -40.307 42.577  1.00 28.32 303 A 1 
ATOM 2298 C CD2 . TYR A 0 303 . -97.695  -38.897 44.182  1.00 28.32 303 A 1 
ATOM 2299 C CE1 . TYR A 0 303 . -98.396  -39.495 41.524  1.00 28.32 303 A 1 
ATOM 2300 C CE2 . TYR A 0 303 . -97.245  -38.069 43.137  1.00 28.32 303 A 1 
ATOM 2301 O OH  . TYR A 0 303 . -97.169  -37.568 40.792  1.00 28.32 303 A 1 
ATOM 2302 C CZ  . TYR A 0 303 . -97.598  -38.365 41.805  1.00 28.32 303 A 1 
ATOM 2303 N N   . THR A 0 304 . -102.660 -41.833 45.324  1.00 29.09 304 A 1 
ATOM 2304 C CA  . THR A 0 304 . -103.214 -43.090 44.797  1.00 29.09 304 A 1 
ATOM 2305 C C   . THR A 0 304 . -104.181 -42.729 43.677  1.00 29.09 304 A 1 
ATOM 2306 C CB  . THR A 0 304 . -103.883 -44.013 45.836  1.00 29.09 304 A 1 
ATOM 2307 O O   . THR A 0 304 . -105.022 -41.844 43.817  1.00 29.09 304 A 1 
ATOM 2308 C CG2 . THR A 0 304 . -102.983 -45.201 46.178  1.00 29.09 304 A 1 
ATOM 2309 O OG1 . THR A 0 304 . -104.160 -43.356 47.045  1.00 29.09 304 A 1 
ATOM 2310 N N   . GLY A 0 305 . -103.957 -43.335 42.511  1.00 26.19 305 A 1 
ATOM 2311 C CA  . GLY A 0 305 . -104.670 -43.027 41.279  1.00 26.19 305 A 1 
ATOM 2312 C C   . GLY A 0 305 . -106.152 -43.396 41.315  1.00 26.19 305 A 1 
ATOM 2313 O O   . GLY A 0 305 . -106.601 -44.177 42.148  1.00 26.19 305 A 1 
ATOM 2314 N N   . GLY A 0 306 . -106.900 -42.864 40.351  1.00 25.43 306 A 1 
ATOM 2315 C CA  . GLY A 0 306 . -108.270 -43.303 40.112  1.00 25.43 306 A 1 
ATOM 2316 C C   . GLY A 0 306 . -109.151 -42.242 39.472  1.00 25.43 306 A 1 
ATOM 2317 O O   . GLY A 0 306 . -109.625 -41.329 40.130  1.00 25.43 306 A 1 
ATOM 2318 N N   . ALA A 0 307 . -109.335 -42.408 38.168  1.00 27.40 307 A 1 
ATOM 2319 C CA  . ALA A 0 307 . -110.441 -41.977 37.324  1.00 27.40 307 A 1 
ATOM 2320 C C   . ALA A 0 307 . -111.713 -41.393 37.988  1.00 27.40 307 A 1 
ATOM 2321 C CB  . ALA A 0 307 . -110.824 -43.241 36.540  1.00 27.40 307 A 1 
ATOM 2322 O O   . ALA A 0 307 . -112.300 -41.977 38.889  1.00 27.40 307 A 1 
ATOM 2323 N N   . TYR A 0 308 . -112.192 -40.304 37.374  1.00 26.01 308 A 1 
ATOM 2324 C CA  . TYR A 0 308 . -113.580 -40.085 36.935  1.00 26.01 308 A 1 
ATOM 2325 C C   . TYR A 0 308 . -114.708 -40.545 37.882  1.00 26.01 308 A 1 
ATOM 2326 C CB  . TYR A 0 308 . -113.737 -40.694 35.520  1.00 26.01 308 A 1 
ATOM 2327 O O   . TYR A 0 308 . -115.094 -41.710 37.900  1.00 26.01 308 A 1 
ATOM 2328 C CG  . TYR A 0 308 . -114.281 -39.740 34.477  1.00 26.01 308 A 1 
ATOM 2329 C CD1 . TYR A 0 308 . -115.656 -39.717 34.176  1.00 26.01 308 A 1 
ATOM 2330 C CD2 . TYR A 0 308 . -113.391 -38.905 33.775  1.00 26.01 308 A 1 
ATOM 2331 C CE1 . TYR A 0 308 . -116.139 -38.857 33.169  1.00 26.01 308 A 1 
ATOM 2332 C CE2 . TYR A 0 308 . -113.868 -38.047 32.767  1.00 26.01 308 A 1 
ATOM 2333 O OH  . TYR A 0 308 . -115.715 -37.200 31.489  1.00 26.01 308 A 1 
ATOM 2334 C CZ  . TYR A 0 308 . -115.246 -38.024 32.462  1.00 26.01 308 A 1 
ATOM 2335 N N   . GLY A 0 309 . -115.352 -39.595 38.564  1.00 28.87 309 A 1 
ATOM 2336 C CA  . GLY A 0 309 . -116.583 -39.877 39.302  1.00 28.87 309 A 1 
ATOM 2337 C C   . GLY A 0 309 . -117.260 -38.624 39.837  1.00 28.87 309 A 1 
ATOM 2338 O O   . GLY A 0 309 . -116.961 -38.171 40.934  1.00 28.87 309 A 1 
ATOM 2339 N N   . LYS A 0 310 . -118.196 -38.073 39.056  1.00 28.55 310 A 1 
ATOM 2340 C CA  . LYS A 0 310 . -119.231 -37.155 39.551  1.00 28.55 310 A 1 
ATOM 2341 C C   . LYS A 0 310 . -120.011 -37.832 40.684  1.00 28.55 310 A 1 
ATOM 2342 C CB  . LYS A 0 310 . -120.240 -36.842 38.433  1.00 28.55 310 A 1 
ATOM 2343 O O   . LYS A 0 310 . -120.459 -38.960 40.504  1.00 28.55 310 A 1 
ATOM 2344 C CG  . LYS A 0 310 . -119.743 -35.911 37.321  1.00 28.55 310 A 1 
ATOM 2345 C CD  . LYS A 0 310 . -120.948 -35.481 36.465  1.00 28.55 310 A 1 
ATOM 2346 C CE  . LYS A 0 310 . -120.536 -34.456 35.404  1.00 28.55 310 A 1 
ATOM 2347 N NZ  . LYS A 0 310 . -121.715 -33.741 34.852  1.00 28.55 310 A 1 
ATOM 2348 N N   . GLY A 0 311 . -120.278 -37.118 41.774  1.00 28.55 311 A 1 
ATOM 2349 C CA  . GLY A 0 311 . -121.176 -37.607 42.819  1.00 28.55 311 A 1 
ATOM 2350 C C   . GLY A 0 311 . -121.469 -36.557 43.881  1.00 28.55 311 A 1 
ATOM 2351 O O   . GLY A 0 311 . -120.650 -36.313 44.754  1.00 28.55 311 A 1 
ATOM 2352 N N   . TYR A 0 312 . -122.640 -35.936 43.764  1.00 26.56 312 A 1 
ATOM 2353 C CA  . TYR A 0 312 . -123.333 -35.189 44.814  1.00 26.56 312 A 1 
ATOM 2354 C C   . TYR A 0 312 . -123.704 -36.107 45.998  1.00 26.56 312 A 1 
ATOM 2355 C CB  . TYR A 0 312 . -124.636 -34.643 44.198  1.00 26.56 312 A 1 
ATOM 2356 O O   . TYR A 0 312 . -123.958 -37.291 45.783  1.00 26.56 312 A 1 
ATOM 2357 C CG  . TYR A 0 312 . -124.526 -33.353 43.406  1.00 26.56 312 A 1 
ATOM 2358 C CD1 . TYR A 0 312 . -124.995 -32.163 43.993  1.00 26.56 312 A 1 
ATOM 2359 C CD2 . TYR A 0 312 . -124.024 -33.335 42.088  1.00 26.56 312 A 1 
ATOM 2360 C CE1 . TYR A 0 312 . -124.964 -30.954 43.277  1.00 26.56 312 A 1 
ATOM 2361 C CE2 . TYR A 0 312 . -123.990 -32.123 41.366  1.00 26.56 312 A 1 
ATOM 2362 O OH  . TYR A 0 312 . -124.437 -29.770 41.259  1.00 26.56 312 A 1 
ATOM 2363 C CZ  . TYR A 0 312 . -124.462 -30.933 41.960  1.00 26.56 312 A 1 
ATOM 2364 N N   . GLY A 0 313 . -123.830 -35.540 47.204  1.00 29.42 313 A 1 
ATOM 2365 C CA  . GLY A 0 313 . -124.340 -36.209 48.415  1.00 29.42 313 A 1 
ATOM 2366 C C   . GLY A 0 313 . -123.533 -35.769 49.641  1.00 29.42 313 A 1 
ATOM 2367 O O   . GLY A 0 313 . -122.437 -36.267 49.847  1.00 29.42 313 A 1 
ATOM 2368 N N   . ASP A 0 314 . -123.851 -34.684 50.343  1.00 29.68 314 A 1 
ATOM 2369 C CA  . ASP A 0 314 . -125.045 -34.432 51.161  1.00 29.68 314 A 1 
ATOM 2370 C C   . ASP A 0 314 . -125.107 -35.309 52.430  1.00 29.68 314 A 1 
ATOM 2371 C CB  . ASP A 0 314 . -126.361 -34.391 50.353  1.00 29.68 314 A 1 
ATOM 2372 O O   . ASP A 0 314 . -125.181 -36.532 52.364  1.00 29.68 314 A 1 
ATOM 2373 C CG  . ASP A 0 314 . -127.374 -33.338 50.820  1.00 29.68 314 A 1 
ATOM 2374 O OD1 . ASP A 0 314 . -127.115 -32.676 51.851  1.00 29.68 314 A 1 
ATOM 2375 O OD2 . ASP A 0 314 . -128.383 -33.178 50.099  1.00 29.68 314 A 1 
ATOM 2376 N N   . SER A 0 315 . -125.164 -34.607 53.566  1.00 26.79 315 A 1 
ATOM 2377 C CA  . SER A 0 315 . -125.981 -34.941 54.736  1.00 26.79 315 A 1 
ATOM 2378 C C   . SER A 0 315 . -125.540 -36.026 55.750  1.00 26.79 315 A 1 
ATOM 2379 C CB  . SER A 0 315 . -127.414 -35.171 54.236  1.00 26.79 315 A 1 
ATOM 2380 O O   . SER A 0 315 . -125.613 -37.222 55.501  1.00 26.79 315 A 1 
ATOM 2381 O OG  . SER A 0 315 . -128.392 -34.969 55.226  1.00 26.79 315 A 1 
ATOM 2382 N N   . TYR A 0 316 . -125.261 -35.533 56.972  1.00 27.80 316 A 1 
ATOM 2383 C CA  . TYR A 0 316 . -125.659 -36.053 58.300  1.00 27.80 316 A 1 
ATOM 2384 C C   . TYR A 0 316 . -125.119 -37.394 58.853  1.00 27.80 316 A 1 
ATOM 2385 C CB  . TYR A 0 316 . -127.192 -36.009 58.438  1.00 27.80 316 A 1 
ATOM 2386 O O   . TYR A 0 316 . -125.229 -38.455 58.253  1.00 27.80 316 A 1 
ATOM 2387 C CG  . TYR A 0 316 . -127.790 -34.646 58.755  1.00 27.80 316 A 1 
ATOM 2388 C CD1 . TYR A 0 316 . -128.362 -34.402 60.018  1.00 27.80 316 A 1 
ATOM 2389 C CD2 . TYR A 0 316 . -127.815 -33.622 57.793  1.00 27.80 316 A 1 
ATOM 2390 C CE1 . TYR A 0 316 . -128.989 -33.169 60.285  1.00 27.80 316 A 1 
ATOM 2391 C CE2 . TYR A 0 316 . -128.480 -32.412 58.026  1.00 27.80 316 A 1 
ATOM 2392 O OH  . TYR A 0 316 . -129.700 -31.002 59.512  1.00 27.80 316 A 1 
ATOM 2393 C CZ  . TYR A 0 316 . -129.072 -32.182 59.277  1.00 27.80 316 A 1 
ATOM 2394 N N   . GLY A 0 317 . -124.711 -37.352 60.134  1.00 30.11 317 A 1 
ATOM 2395 C CA  . GLY A 0 317 . -124.581 -38.530 61.009  1.00 30.11 317 A 1 
ATOM 2396 C C   . GLY A 0 317 . -123.576 -38.327 62.152  1.00 30.11 317 A 1 
ATOM 2397 O O   . GLY A 0 317 . -122.398 -38.598 61.988  1.00 30.11 317 A 1 
ATOM 2398 N N   . HIS A 0 318 . -123.929 -37.629 63.235  1.00 24.73 318 A 1 
ATOM 2399 C CA  . HIS A 0 318 . -124.380 -38.203 64.517  1.00 24.73 318 A 1 
ATOM 2400 C C   . HIS A 0 318 . -123.454 -39.239 65.192  1.00 24.73 318 A 1 
ATOM 2401 C CB  . HIS A 0 318 . -125.830 -38.730 64.468  1.00 24.73 318 A 1 
ATOM 2402 O O   . HIS A 0 318 . -123.377 -40.384 64.768  1.00 24.73 318 A 1 
ATOM 2403 C CG  . HIS A 0 318 . -126.852 -37.713 64.898  1.00 24.73 318 A 1 
ATOM 2404 C CD2 . HIS A 0 318 . -127.735 -37.045 64.095  1.00 24.73 318 A 1 
ATOM 2405 N ND1 . HIS A 0 318 . -127.090 -37.306 66.193  1.00 24.73 318 A 1 
ATOM 2406 C CE1 . HIS A 0 318 . -128.088 -36.407 66.169  1.00 24.73 318 A 1 
ATOM 2407 N NE2 . HIS A 0 318 . -128.510 -36.215 64.912  1.00 24.73 318 A 1 
ATOM 2408 N N   . GLY A 0 319 . -122.976 -38.868 66.390  1.00 25.87 319 A 1 
ATOM 2409 C CA  . GLY A 0 319 . -123.003 -39.740 67.574  1.00 25.87 319 A 1 
ATOM 2410 C C   . GLY A 0 319 . -121.658 -40.285 68.064  1.00 25.87 319 A 1 
ATOM 2411 O O   . GLY A 0 319 . -120.971 -40.980 67.330  1.00 25.87 319 A 1 
ATOM 2412 N N   . GLY A 0 320 . -121.327 -40.053 69.346  1.00 29.01 320 A 1 
ATOM 2413 C CA  . GLY A 0 320 . -120.247 -40.815 69.993  1.00 29.01 320 A 1 
ATOM 2414 C C   . GLY A 0 320 . -119.587 -40.235 71.249  1.00 29.01 320 A 1 
ATOM 2415 O O   . GLY A 0 320 . -118.411 -39.924 71.215  1.00 29.01 320 A 1 
ATOM 2416 N N   . TYR A 0 321 . -120.350 -40.076 72.332  1.00 25.80 321 A 1 
ATOM 2417 C CA  . TYR A 0 321 . -119.972 -40.172 73.759  1.00 25.80 321 A 1 
ATOM 2418 C C   . TYR A 0 321 . -118.513 -40.529 74.175  1.00 25.80 321 A 1 
ATOM 2419 C CB  . TYR A 0 321 . -120.912 -41.254 74.340  1.00 25.80 321 A 1 
ATOM 2420 O O   . TYR A 0 321 . -117.945 -41.504 73.702  1.00 25.80 321 A 1 
ATOM 2421 C CG  . TYR A 0 321 . -120.845 -42.596 73.610  1.00 25.80 321 A 1 
ATOM 2422 C CD1 . TYR A 0 321 . -121.620 -42.822 72.452  1.00 25.80 321 A 1 
ATOM 2423 C CD2 . TYR A 0 321 . -119.939 -43.588 74.036  1.00 25.80 321 A 1 
ATOM 2424 C CE1 . TYR A 0 321 . -121.428 -43.988 71.686  1.00 25.80 321 A 1 
ATOM 2425 C CE2 . TYR A 0 321 . -119.749 -44.758 73.279  1.00 25.80 321 A 1 
ATOM 2426 O OH  . TYR A 0 321 . -120.284 -46.061 71.335  1.00 25.80 321 A 1 
ATOM 2427 C CZ  . TYR A 0 321 . -120.481 -44.951 72.089  1.00 25.80 321 A 1 
ATOM 2428 N N   . ALA A 0 322 . -118.010 -39.828 75.212  1.00 32.45 322 A 1 
ATOM 2429 C CA  . ALA A 0 322 . -117.333 -40.332 76.440  1.00 32.45 322 A 1 
ATOM 2430 C C   . ALA A 0 322 . -116.228 -39.358 76.918  1.00 32.45 322 A 1 
ATOM 2431 C CB  . ALA A 0 322 . -116.766 -41.753 76.297  1.00 32.45 322 A 1 
ATOM 2432 O O   . ALA A 0 322 . -115.256 -39.120 76.217  1.00 32.45 322 A 1 
ATOM 2433 N N   . LYS A 0 323 . -116.438 -38.652 78.047  1.00 27.09 323 A 1 
ATOM 2434 C CA  . LYS A 0 323 . -115.764 -38.889 79.355  1.00 27.09 323 A 1 
ATOM 2435 C C   . LYS A 0 323 . -114.239 -39.063 79.219  1.00 27.09 323 A 1 
ATOM 2436 C CB  . LYS A 0 323 . -116.342 -40.127 80.071  1.00 27.09 323 A 1 
ATOM 2437 O O   . LYS A 0 323 . -113.808 -40.043 78.643  1.00 27.09 323 A 1 
ATOM 2438 C CG  . LYS A 0 323 . -117.585 -39.869 80.932  1.00 27.09 323 A 1 
ATOM 2439 C CD  . LYS A 0 323 . -117.878 -41.126 81.770  1.00 27.09 323 A 1 
ATOM 2440 C CE  . LYS A 0 323 . -119.034 -40.902 82.750  1.00 27.09 323 A 1 
ATOM 2441 N NZ  . LYS A 0 323 . -119.258 -42.100 83.599  1.00 27.09 323 A 1 
ATOM 2442 N N   . GLY A 0 324 . -113.359 -38.256 79.800  1.00 25.10 324 A 1 
ATOM 2443 C CA  . GLY A 0 324 . -113.427 -37.405 80.984  1.00 25.10 324 A 1 
ATOM 2444 C C   . GLY A 0 324 . -112.059 -37.481 81.690  1.00 25.10 324 A 1 
ATOM 2445 O O   . GLY A 0 324 . -111.381 -38.495 81.574  1.00 25.10 324 A 1 
ATOM 2446 N N   . TYR A 0 325 . -111.726 -36.437 82.453  1.00 25.29 325 A 1 
ATOM 2447 C CA  . TYR A 0 325 . -110.581 -36.298 83.371  1.00 25.29 325 A 1 
ATOM 2448 C C   . TYR A 0 325 . -109.184 -36.079 82.778  1.00 25.29 325 A 1 
ATOM 2449 C CB  . TYR A 0 325 . -110.567 -37.403 84.436  1.00 25.29 325 A 1 
ATOM 2450 O O   . TYR A 0 325 . -108.607 -36.938 82.126  1.00 25.29 325 A 1 
ATOM 2451 C CG  . TYR A 0 325 . -111.715 -37.276 85.407  1.00 25.29 325 A 1 
ATOM 2452 C CD1 . TYR A 0 325 . -111.558 -36.480 86.557  1.00 25.29 325 A 1 
ATOM 2453 C CD2 . TYR A 0 325 . -112.944 -37.907 85.140  1.00 25.29 325 A 1 
ATOM 2454 C CE1 . TYR A 0 325 . -112.632 -36.311 87.448  1.00 25.29 325 A 1 
ATOM 2455 C CE2 . TYR A 0 325 . -114.025 -37.733 86.025  1.00 25.29 325 A 1 
ATOM 2456 O OH  . TYR A 0 325 . -114.912 -36.782 88.033  1.00 25.29 325 A 1 
ATOM 2457 C CZ  . TYR A 0 325 . -113.868 -36.938 87.180  1.00 25.29 325 A 1 
ATOM 2458 N N   . GLY A 0 326 . -108.605 -34.930 83.140  1.00 30.34 326 A 1 
ATOM 2459 C CA  . GLY A 0 326 . -107.181 -34.653 82.970  1.00 30.34 326 A 1 
ATOM 2460 C C   . GLY A 0 326 . -106.840 -33.170 82.913  1.00 30.34 326 A 1 
ATOM 2461 O O   . GLY A 0 326 . -106.093 -32.759 82.038  1.00 30.34 326 A 1 
ATOM 2462 N N   . GLY A 0 327 . -107.408 -32.348 83.802  1.00 25.12 327 A 1 
ATOM 2463 C CA  . GLY A 0 327 . -106.936 -30.979 83.985  1.00 25.12 327 A 1 
ATOM 2464 C C   . GLY A 0 327 . -105.535 -30.998 84.591  1.00 25.12 327 A 1 
ATOM 2465 O O   . GLY A 0 327 . -105.393 -31.198 85.792  1.00 25.12 327 A 1 
ATOM 2466 N N   . SER A 0 328 . -104.511 -30.791 83.770  1.00 31.47 328 A 1 
ATOM 2467 C CA  . SER A 0 328 . -103.191 -30.362 84.224  1.00 31.47 328 A 1 
ATOM 2468 C C   . SER A 0 328 . -102.992 -28.919 83.775  1.00 31.47 328 A 1 
ATOM 2469 C CB  . SER A 0 328 . -102.086 -31.313 83.753  1.00 31.47 328 A 1 
ATOM 2470 O O   . SER A 0 328 . -102.497 -28.648 82.683  1.00 31.47 328 A 1 
ATOM 2471 O OG  . SER A 0 328 . -102.054 -31.405 82.347  1.00 31.47 328 A 1 
ATOM 2472 N N   . SER A 0 329 . -103.433 -27.997 84.631  1.00 27.16 329 A 1 
ATOM 2473 C CA  . SER A 0 329 . -102.966 -26.614 84.636  1.00 27.16 329 A 1 
ATOM 2474 C C   . SER A 0 329 . -101.467 -26.649 84.934  1.00 27.16 329 A 1 
ATOM 2475 C CB  . SER A 0 329 . -103.728 -25.837 85.722  1.00 27.16 329 A 1 
ATOM 2476 O O   . SER A 0 329 . -101.077 -26.838 86.082  1.00 27.16 329 A 1 
ATOM 2477 O OG  . SER A 0 329 . -103.411 -24.466 85.679  1.00 27.16 329 A 1 
ATOM 2478 N N   . TRP A 0 330 . -100.623 -26.577 83.905  1.00 28.16 330 A 1 
ATOM 2479 C CA  . TRP A 0 330 . -99.209  -26.262 84.090  1.00 28.16 330 A 1 
ATOM 2480 C C   . TRP A 0 330 . -99.060  -24.750 83.993  1.00 28.16 330 A 1 
ATOM 2481 C CB  . TRP A 0 330 . -98.297  -27.078 83.166  1.00 28.16 330 A 1 
ATOM 2482 O O   . TRP A 0 330 . -98.934  -24.163 82.921  1.00 28.16 330 A 1 
ATOM 2483 C CG  . TRP A 0 330 . -97.737  -28.308 83.823  1.00 28.16 330 A 1 
ATOM 2484 C CD1 . TRP A 0 330 . -98.463  -29.279 84.423  1.00 28.16 330 A 1 
ATOM 2485 C CD2 . TRP A 0 330 . -96.337  -28.680 84.025  1.00 28.16 330 A 1 
ATOM 2486 C CE2 . TRP A 0 330 . -96.295  -29.912 84.746  1.00 28.16 330 A 1 
ATOM 2487 C CE3 . TRP A 0 330 . -95.097  -28.097 83.684  1.00 28.16 330 A 1 
ATOM 2488 N NE1 . TRP A 0 330 . -97.619  -30.232 84.960  1.00 28.16 330 A 1 
ATOM 2489 C CH2 . TRP A 0 330 . -93.876  -29.938 84.731  1.00 28.16 330 A 1 
ATOM 2490 C CZ2 . TRP A 0 330 . -95.092  -30.541 85.097  1.00 28.16 330 A 1 
ATOM 2491 C CZ3 . TRP A 0 330 . -93.882  -28.719 84.030  1.00 28.16 330 A 1 
ATOM 2492 N N   . GLU A 0 331 . -99.165  -24.135 85.165  1.00 27.09 331 A 1 
ATOM 2493 C CA  . GLU A 0 331 . -98.748  -22.771 85.431  1.00 27.09 331 A 1 
ATOM 2494 C C   . GLU A 0 331 . -97.220  -22.662 85.328  1.00 27.09 331 A 1 
ATOM 2495 C CB  . GLU A 0 331 . -99.209  -22.370 86.847  1.00 27.09 331 A 1 
ATOM 2496 O O   . GLU A 0 331 . -96.486  -23.452 85.914  1.00 27.09 331 A 1 
ATOM 2497 C CG  . GLU A 0 331 . -100.720 -22.094 86.903  1.00 27.09 331 A 1 
ATOM 2498 C CD  . GLU A 0 331 . -101.293 -22.057 88.329  1.00 27.09 331 A 1 
ATOM 2499 O OE1 . GLU A 0 331 . -102.149 -21.181 88.584  1.00 27.09 331 A 1 
ATOM 2500 O OE2 . GLU A 0 331 . -100.937 -22.952 89.127  1.00 27.09 331 A 1 
ATOM 2501 N N   . GLY A 0 332 . -96.763  -21.618 84.634  1.00 28.19 332 A 1 
ATOM 2502 C CA  . GLY A 0 332 . -95.607  -20.827 85.052  1.00 28.19 332 A 1 
ATOM 2503 C C   . GLY A 0 332 . -94.207  -21.395 84.808  1.00 28.19 332 A 1 
ATOM 2504 O O   . GLY A 0 332 . -93.619  -22.023 85.680  1.00 28.19 332 A 1 
ATOM 2505 N N   . ALA A 0 333 . -93.585  -20.964 83.709  1.00 27.42 333 A 1 
ATOM 2506 C CA  . ALA A 0 333 . -92.163  -20.613 83.707  1.00 27.42 333 A 1 
ATOM 2507 C C   . ALA A 0 333 . -91.873  -19.562 82.623  1.00 27.42 333 A 1 
ATOM 2508 C CB  . ALA A 0 333 . -91.277  -21.860 83.582  1.00 27.42 333 A 1 
ATOM 2509 O O   . ALA A 0 333 . -91.230  -19.827 81.611  1.00 27.42 333 A 1 
ATOM 2510 N N   . SER A 0 334 . -92.343  -18.335 82.847  1.00 32.16 334 A 1 
ATOM 2511 C CA  . SER A 0 334 . -91.738  -17.148 82.249  1.00 32.16 334 A 1 
ATOM 2512 C C   . SER A 0 334 . -90.330  -16.987 82.833  1.00 32.16 334 A 1 
ATOM 2513 C CB  . SER A 0 334 . -92.608  -15.919 82.556  1.00 32.16 334 A 1 
ATOM 2514 O O   . SER A 0 334 . -90.170  -16.436 83.922  1.00 32.16 334 A 1 
ATOM 2515 O OG  . SER A 0 334 . -92.866  -15.842 83.947  1.00 32.16 334 A 1 
ATOM 2516 N N   . LYS A 0 335 . -89.307  -17.497 82.144  1.00 29.79 335 A 1 
ATOM 2517 C CA  . LYS A 0 335 . -87.915  -17.113 82.394  1.00 29.79 335 A 1 
ATOM 2518 C C   . LYS A 0 335 . -87.344  -16.449 81.144  1.00 29.79 335 A 1 
ATOM 2519 C CB  . LYS A 0 335 . -87.071  -18.274 82.955  1.00 29.79 335 A 1 
ATOM 2520 O O   . LYS A 0 335 . -86.939  -17.095 80.188  1.00 29.79 335 A 1 
ATOM 2521 C CG  . LYS A 0 335 . -86.506  -17.887 84.334  1.00 29.79 335 A 1 
ATOM 2522 C CD  . LYS A 0 335 . -85.508  -18.928 84.848  1.00 29.79 335 A 1 
ATOM 2523 C CE  . LYS A 0 335 . -84.982  -18.505 86.224  1.00 29.79 335 A 1 
ATOM 2524 N NZ  . LYS A 0 335 . -83.919  -19.426 86.693  1.00 29.79 335 A 1 
ATOM 2525 N N   . GLU A 0 336 . -87.455  -15.129 81.187  1.00 31.44 336 A 1 
ATOM 2526 C CA  . GLU A 0 336 . -86.575  -14.101 80.634  1.00 31.44 336 A 1 
ATOM 2527 C C   . GLU A 0 336 . -85.221  -14.624 80.103  1.00 31.44 336 A 1 
ATOM 2528 C CB  . GLU A 0 336 . -86.377  -13.134 81.824  1.00 31.44 336 A 1 
ATOM 2529 O O   . GLU A 0 336 . -84.473  -15.265 80.842  1.00 31.44 336 A 1 
ATOM 2530 C CG  . GLU A 0 336 . -86.200  -11.654 81.485  1.00 31.44 336 A 1 
ATOM 2531 C CD  . GLU A 0 336 . -86.314  -10.783 82.754  1.00 31.44 336 A 1 
ATOM 2532 O OE1 . GLU A 0 336 . -86.691  -9.601  82.603  1.00 31.44 336 A 1 
ATOM 2533 O OE2 . GLU A 0 336 . -86.053  -11.307 83.863  1.00 31.44 336 A 1 
ATOM 2534 N N   . GLY A 0 337 . -84.896  -14.314 78.838  1.00 29.75 337 A 1 
ATOM 2535 C CA  . GLY A 0 337 . -83.525  -14.423 78.315  1.00 29.75 337 A 1 
ATOM 2536 C C   . GLY A 0 337 . -83.288  -15.284 77.068  1.00 29.75 337 A 1 
ATOM 2537 O O   . GLY A 0 337 . -82.214  -15.857 76.958  1.00 29.75 337 A 1 
ATOM 2538 N N   . ALA A 0 338 . -84.216  -15.381 76.110  1.00 34.41 338 A 1 
ATOM 2539 C CA  . ALA A 0 338 . -83.908  -15.953 74.792  1.00 34.41 338 A 1 
ATOM 2540 C C   . ALA A 0 338 . -83.585  -14.831 73.790  1.00 34.41 338 A 1 
ATOM 2541 C CB  . ALA A 0 338 . -85.032  -16.895 74.349  1.00 34.41 338 A 1 
ATOM 2542 O O   . ALA A 0 338 . -84.406  -14.465 72.949  1.00 34.41 338 A 1 
ATOM 2543 N N   . ALA A 0 339 . -82.385  -14.253 73.893  1.00 30.07 339 A 1 
ATOM 2544 C CA  . ALA A 0 339 . -81.788  -13.591 72.742  1.00 30.07 339 A 1 
ATOM 2545 C C   . ALA A 0 339 . -81.556  -14.686 71.692  1.00 30.07 339 A 1 
ATOM 2546 C CB  . ALA A 0 339 . -80.493  -12.880 73.166  1.00 30.07 339 A 1 
ATOM 2547 O O   . ALA A 0 339 . -80.645  -15.494 71.837  1.00 30.07 339 A 1 
ATOM 2548 N N   . SER A 0 340 . -82.438  -14.770 70.695  1.00 38.23 340 A 1 
ATOM 2549 C CA  . SER A 0 340 . -82.267  -15.633 69.527  1.00 38.23 340 A 1 
ATOM 2550 C C   . SER A 0 340 . -80.958  -15.244 68.846  1.00 38.23 340 A 1 
ATOM 2551 C CB  . SER A 0 340 . -83.462  -15.454 68.586  1.00 38.23 340 A 1 
ATOM 2552 O O   . SER A 0 340 . -80.889  -14.243 68.132  1.00 38.23 340 A 1 
ATOM 2553 O OG  . SER A 0 340 . -83.236  -16.052 67.332  1.00 38.23 340 A 1 
ATOM 2554 N N   . GLN A 0 341 . -79.906  -15.994 69.140  1.00 30.52 341 A 1 
ATOM 2555 C CA  . GLN A 0 341 . -78.585  -15.839 68.564  1.00 30.52 341 A 1 
ATOM 2556 C C   . GLN A 0 341 . -78.710  -16.280 67.102  1.00 30.52 341 A 1 
ATOM 2557 C CB  . GLN A 0 341 . -77.626  -16.678 69.435  1.00 30.52 341 A 1 
ATOM 2558 O O   . GLN A 0 341 . -78.797  -17.469 66.824  1.00 30.52 341 A 1 
ATOM 2559 C CG  . GLN A 0 341 . -76.172  -16.188 69.473  1.00 30.52 341 A 1 
ATOM 2560 C CD  . GLN A 0 341 . -75.380  -16.812 70.628  1.00 30.52 341 A 1 
ATOM 2561 N NE2 . GLN A 0 341 . -74.134  -16.437 70.812  1.00 30.52 341 A 1 
ATOM 2562 O OE1 . GLN A 0 341 . -75.851  -17.617 71.413  1.00 30.52 341 A 1 
ATOM 2563 N N   . ALA A 0 342 . -78.843  -15.324 66.177  1.00 40.74 342 A 1 
ATOM 2564 C CA  . ALA A 0 342 . -78.752  -15.612 64.750  1.00 40.74 342 A 1 
ATOM 2565 C C   . ALA A 0 342 . -77.366  -16.225 64.504  1.00 40.74 342 A 1 
ATOM 2566 C CB  . ALA A 0 342 . -78.988  -14.321 63.951  1.00 40.74 342 A 1 
ATOM 2567 O O   . ALA A 0 342 . -76.354  -15.541 64.686  1.00 40.74 342 A 1 
ATOM 2568 N N   . GLY A 0 343 . -77.329  -17.525 64.210  1.00 39.00 343 A 1 
ATOM 2569 C CA  . GLY A 0 343 . -76.132  -18.196 63.729  1.00 39.00 343 A 1 
ATOM 2570 C C   . GLY A 0 343 . -75.919  -17.738 62.297  1.00 39.00 343 A 1 
ATOM 2571 O O   . GLY A 0 343 . -76.752  -18.009 61.443  1.00 39.00 343 A 1 
ATOM 2572 N N   . TYR A 0 344 . -74.874  -16.956 62.074  1.00 42.55 344 A 1 
ATOM 2573 C CA  . TYR A 0 344 . -74.370  -16.712 60.730  1.00 42.55 344 A 1 
ATOM 2574 C C   . TYR A 0 344 . -73.468  -17.905 60.410  1.00 42.55 344 A 1 
ATOM 2575 C CB  . TYR A 0 344 . -73.599  -15.378 60.702  1.00 42.55 344 A 1 
ATOM 2576 O O   . TYR A 0 344 . -72.586  -18.194 61.230  1.00 42.55 344 A 1 
ATOM 2577 C CG  . TYR A 0 344 . -74.371  -14.168 61.210  1.00 42.55 344 A 1 
ATOM 2578 C CD1 . TYR A 0 344 . -75.155  -13.413 60.318  1.00 42.55 344 A 1 
ATOM 2579 C CD2 . TYR A 0 344 . -74.322  -13.812 62.573  1.00 42.55 344 A 1 
ATOM 2580 C CE1 . TYR A 0 344 . -75.887  -12.301 60.783  1.00 42.55 344 A 1 
ATOM 2581 C CE2 . TYR A 0 344 . -75.062  -12.713 63.048  1.00 42.55 344 A 1 
ATOM 2582 O OH  . TYR A 0 344 . -76.567  -10.902 62.624  1.00 42.55 344 A 1 
ATOM 2583 C CZ  . TYR A 0 344 . -75.848  -11.957 62.151  1.00 42.55 344 A 1 
ATOM 2584 N N   . ASP A 0 345 . -73.661  -18.566 59.271  1.00 46.29 345 A 1 
ATOM 2585 C CA  . ASP A 0 345 . -72.495  -19.148 58.610  1.00 46.29 345 A 1 
ATOM 2586 C C   . ASP A 0 345 . -71.602  -17.970 58.185  1.00 46.29 345 A 1 
ATOM 2587 C CB  . ASP A 0 345 . -72.863  -20.102 57.464  1.00 46.29 345 A 1 
ATOM 2588 O O   . ASP A 0 345 . -72.005  -16.803 58.095  1.00 46.29 345 A 1 
ATOM 2589 C CG  . ASP A 0 345 . -73.866  -19.492 56.500  1.00 46.29 345 A 1 
ATOM 2590 O OD1 . ASP A 0 345 . -73.748  -18.267 56.273  1.00 46.29 345 A 1 
ATOM 2591 O OD2 . ASP A 0 345 . -74.850  -20.203 56.200  1.00 46.29 345 A 1 
ATOM 2592 N N   . ASN A 0 346 . -70.306  -18.207 58.198  1.00 52.85 346 A 1 
ATOM 2593 C CA  . ASN A 0 346 . -69.332  -17.156 57.953  1.00 52.85 346 A 1 
ATOM 2594 C C   . ASN A 0 346 . -68.130  -17.882 57.401  1.00 52.85 346 A 1 
ATOM 2595 C CB  . ASN A 0 346 . -69.122  -16.379 59.272  1.00 52.85 346 A 1 
ATOM 2596 O O   . ASN A 0 346 . -67.081  -17.939 58.059  1.00 52.85 346 A 1 
ATOM 2597 C CG  . ASN A 0 346 . -68.234  -15.142 59.250  1.00 52.85 346 A 1 
ATOM 2598 N ND2 . ASN A 0 346 . -68.063  -14.549 60.412  1.00 52.85 346 A 1 
ATOM 2599 O OD1 . ASN A 0 346 . -67.550  -14.705 58.344  1.00 52.85 346 A 1 
ATOM 2600 N N   . ASP A 0 347 . -68.319  -18.521 56.261  1.00 58.74 347 A 1 
ATOM 2601 C CA  . ASP A 0 347 . -67.243  -19.209 55.598  1.00 58.74 347 A 1 
ATOM 2602 C C   . ASP A 0 347 . -66.261  -18.146 55.124  1.00 58.74 347 A 1 
ATOM 2603 C CB  . ASP A 0 347 . -67.696  -20.175 54.496  1.00 58.74 347 A 1 
ATOM 2604 O O   . ASP A 0 347 . -66.573  -17.026 54.694  1.00 58.74 347 A 1 
ATOM 2605 C CG  . ASP A 0 347 . -68.781  -21.154 54.953  1.00 58.74 347 A 1 
ATOM 2606 O OD1 . ASP A 0 347 . -68.770  -21.466 56.173  1.00 58.74 347 A 1 
ATOM 2607 O OD2 . ASP A 0 347 . -69.502  -21.683 54.086  1.00 58.74 347 A 1 
ATOM 2608 N N   . GLN A 0 348 . -64.997  -18.453 55.366  1.00 66.52 348 A 1 
ATOM 2609 C CA  . GLN A 0 348 . -63.903  -17.556 55.054  1.00 66.52 348 A 1 
ATOM 2610 C C   . GLN A 0 348 . -62.971  -18.303 54.137  1.00 66.52 348 A 1 
ATOM 2611 C CB  . GLN A 0 348 . -63.212  -17.040 56.324  1.00 66.52 348 A 1 
ATOM 2612 O O   . GLN A 0 348 . -62.379  -19.310 54.521  1.00 66.52 348 A 1 
ATOM 2613 C CG  . GLN A 0 348 . -64.189  -16.164 57.113  1.00 66.52 348 A 1 
ATOM 2614 C CD  . GLN A 0 348 . -63.610  -15.470 58.332  1.00 66.52 348 A 1 
ATOM 2615 N NE2 . GLN A 0 348 . -64.418  -14.675 59.005  1.00 66.52 348 A 1 
ATOM 2616 O OE1 . GLN A 0 348 . -62.466  -15.583 58.736  1.00 66.52 348 A 1 
ATOM 2617 N N   . TRP A 0 349 . -62.822  -17.779 52.927  1.00 73.85 349 A 1 
ATOM 2618 C CA  . TRP A 0 349 . -61.889  -18.314 51.956  1.00 73.85 349 A 1 
ATOM 2619 C C   . TRP A 0 349 . -60.898  -17.242 51.524  1.00 73.85 349 A 1 
ATOM 2620 C CB  . TRP A 0 349 . -62.649  -18.951 50.788  1.00 73.85 349 A 1 
ATOM 2621 O O   . TRP A 0 349 . -61.221  -16.054 51.400  1.00 73.85 349 A 1 
ATOM 2622 C CG  . TRP A 0 349 . -63.428  -18.002 49.931  1.00 73.85 349 A 1 
ATOM 2623 C CD1 . TRP A 0 349 . -64.744  -17.715 50.058  1.00 73.85 349 A 1 
ATOM 2624 C CD2 . TRP A 0 349 . -62.950  -17.194 48.814  1.00 73.85 349 A 1 
ATOM 2625 C CE2 . TRP A 0 349 . -64.043  -16.431 48.307  1.00 73.85 349 A 1 
ATOM 2626 C CE3 . TRP A 0 349 . -61.695  -17.029 48.187  1.00 73.85 349 A 1 
ATOM 2627 N NE1 . TRP A 0 349 . -65.114  -16.795 49.097  1.00 73.85 349 A 1 
ATOM 2628 C CH2 . TRP A 0 349 . -62.625  -15.393 46.634  1.00 73.85 349 A 1 
ATOM 2629 C CZ2 . TRP A 0 349 . -63.891  -15.545 47.229  1.00 73.85 349 A 1 
ATOM 2630 C CZ3 . TRP A 0 349 . -61.528  -16.135 47.113  1.00 73.85 349 A 1 
ATOM 2631 N N   . ALA A 0 350 . -59.676  -17.683 51.245  1.00 70.44 350 A 1 
ATOM 2632 C CA  . ALA A 0 350 . -58.705  -16.881 50.532  1.00 70.44 350 A 1 
ATOM 2633 C C   . ALA A 0 350 . -57.970  -17.719 49.483  1.00 70.44 350 A 1 
ATOM 2634 C CB  . ALA A 0 350 . -57.757  -16.194 51.510  1.00 70.44 350 A 1 
ATOM 2635 O O   . ALA A 0 350 . -57.602  -18.876 49.696  1.00 70.44 350 A 1 
ATOM 2636 N N   . LYS A 0 351 . -57.753  -17.100 48.324  1.00 73.01 351 A 1 
ATOM 2637 C CA  . LYS A 0 351 . -56.946  -17.636 47.228  1.00 73.01 351 A 1 
ATOM 2638 C C   . LYS A 0 351 . -55.766  -16.705 47.013  1.00 73.01 351 A 1 
ATOM 2639 C CB  . LYS A 0 351 . -57.785  -17.791 45.952  1.00 73.01 351 A 1 
ATOM 2640 O O   . LYS A 0 351 . -55.948  -15.494 46.892  1.00 73.01 351 A 1 
ATOM 2641 C CG  . LYS A 0 351 . -58.870  -18.867 46.104  1.00 73.01 351 A 1 
ATOM 2642 C CD  . LYS A 0 351 . -59.768  -18.937 44.863  1.00 73.01 351 A 1 
ATOM 2643 C CE  . LYS A 0 351 . -60.886  -19.957 45.110  1.00 73.01 351 A 1 
ATOM 2644 N NZ  . LYS A 0 351 . -61.886  -19.972 44.014  1.00 73.01 351 A 1 
ATOM 2645 N N   . GLN A 0 352 . -54.579  -17.284 46.968  1.00 74.87 352 A 1 
ATOM 2646 C CA  . GLN A 0 352 . -53.326  -16.609 46.682  1.00 74.87 352 A 1 
ATOM 2647 C C   . GLN A 0 352 . -52.652  -17.319 45.510  1.00 74.87 352 A 1 
ATOM 2648 C CB  . GLN A 0 352 . -52.447  -16.605 47.939  1.00 74.87 352 A 1 
ATOM 2649 O O   . GLN A 0 352 . -52.500  -18.538 45.513  1.00 74.87 352 A 1 
ATOM 2650 C CG  . GLN A 0 352 . -52.969  -15.612 48.990  1.00 74.87 352 A 1 
ATOM 2651 C CD  . GLN A 0 352 . -52.106  -15.566 50.247  1.00 74.87 352 A 1 
ATOM 2652 N NE2 . GLN A 0 352 . -51.903  -14.409 50.840  1.00 74.87 352 A 1 
ATOM 2653 O OE1 . GLN A 0 352 . -51.624  -16.567 50.749  1.00 74.87 352 A 1 
ATOM 2654 N N   . SER A 0 353 . -52.263  -16.562 44.497  1.00 73.07 353 A 1 
ATOM 2655 C CA  . SER A 0 353 . -51.476  -17.053 43.368  1.00 73.07 353 A 1 
ATOM 2656 C C   . SER A 0 353 . -50.298  -16.121 43.153  1.00 73.07 353 A 1 
ATOM 2657 C CB  . SER A 0 353 . -52.327  -17.184 42.103  1.00 73.07 353 A 1 
ATOM 2658 O O   . SER A 0 353 . -50.485  -14.906 43.105  1.00 73.07 353 A 1 
ATOM 2659 O OG  . SER A 0 353 . -53.013  -15.980 41.825  1.00 73.07 353 A 1 
ATOM 2660 N N   . TYR A 0 354 . -49.112  -16.702 43.030  1.00 77.24 354 A 1 
ATOM 2661 C CA  . TYR A 0 354 . -47.855  -16.008 42.802  1.00 77.24 354 A 1 
ATOM 2662 C C   . TYR A 0 354 . -47.096  -16.728 41.696  1.00 77.24 354 A 1 
ATOM 2663 C CB  . TYR A 0 354 . -47.023  -15.977 44.090  1.00 77.24 354 A 1 
ATOM 2664 O O   . TYR A 0 354 . -47.035  -17.957 41.685  1.00 77.24 354 A 1 
ATOM 2665 C CG  . TYR A 0 354 . -47.650  -15.174 45.212  1.00 77.24 354 A 1 
ATOM 2666 C CD1 . TYR A 0 354 . -47.514  -13.773 45.221  1.00 77.24 354 A 1 
ATOM 2667 C CD2 . TYR A 0 354 . -48.366  -15.821 46.238  1.00 77.24 354 A 1 
ATOM 2668 C CE1 . TYR A 0 354 . -48.104  -13.012 46.248  1.00 77.24 354 A 1 
ATOM 2669 C CE2 . TYR A 0 354 . -48.939  -15.065 47.278  1.00 77.24 354 A 1 
ATOM 2670 O OH  . TYR A 0 354 . -49.410  -12.937 48.266  1.00 77.24 354 A 1 
ATOM 2671 C CZ  . TYR A 0 354 . -48.824  -13.661 47.275  1.00 77.24 354 A 1 
ATOM 2672 N N   . GLY A 0 355 . -46.500  -15.976 40.789  1.00 80.51 355 A 1 
ATOM 2673 C CA  . GLY A 0 355 . -45.644  -16.534 39.757  1.00 80.51 355 A 1 
ATOM 2674 C C   . GLY A 0 355 . -44.600  -15.531 39.311  1.00 80.51 355 A 1 
ATOM 2675 O O   . GLY A 0 355 . -44.673  -14.344 39.647  1.00 80.51 355 A 1 
ATOM 2676 N N   . SER A 0 356 . -43.617  -16.059 38.607  1.00 78.23 356 A 1 
ATOM 2677 C CA  . SER A 0 356 . -42.603  -15.312 37.888  1.00 78.23 356 A 1 
ATOM 2678 C C   . SER A 0 356 . -42.422  -15.961 36.530  1.00 78.23 356 A 1 
ATOM 2679 C CB  . SER A 0 356 . -41.269  -15.303 38.644  1.00 78.23 356 A 1 
ATOM 2680 O O   . SER A 0 356 . -42.225  -17.179 36.491  1.00 78.23 356 A 1 
ATOM 2681 O OG  . SER A 0 356 . -40.833  -16.623 38.945  1.00 78.23 356 A 1 
ATOM 2682 N N   . ASP A 0 357 . -42.490  -15.176 35.471  1.00 77.55 357 A 1 
ATOM 2683 C CA  . ASP A 0 357 . -41.903  -15.564 34.197  1.00 77.55 357 A 1 
ATOM 2684 C C   . ASP A 0 357 . -40.447  -15.087 34.174  1.00 77.55 357 A 1 
ATOM 2685 C CB  . ASP A 0 357 . -42.749  -15.077 33.009  1.00 77.55 357 A 1 
ATOM 2686 O O   . ASP A 0 357 . -40.015  -14.234 34.961  1.00 77.55 357 A 1 
ATOM 2687 C CG  . ASP A 0 357 . -43.107  -13.605 33.109  1.00 77.55 357 A 1 
ATOM 2688 O OD1 . ASP A 0 357 . -42.212  -12.858 33.546  1.00 77.55 357 A 1 
ATOM 2689 O OD2 . ASP A 0 357 . -44.318  -13.315 32.954  1.00 77.55 357 A 1 
ATOM 2690 N N   . PHE A 0 358 . -39.637  -15.770 33.381  1.00 79.35 358 A 1 
ATOM 2691 C CA  . PHE A 0 358 . -38.274  -15.339 33.127  1.00 79.35 358 A 1 
ATOM 2692 C C   . PHE A 0 358 . -37.928  -15.719 31.699  1.00 79.35 358 A 1 
ATOM 2693 C CB  . PHE A 0 358 . -37.298  -15.943 34.150  1.00 79.35 358 A 1 
ATOM 2694 O O   . PHE A 0 358 . -37.623  -16.882 31.431  1.00 79.35 358 A 1 
ATOM 2695 C CG  . PHE A 0 358 . -35.870  -15.461 33.962  1.00 79.35 358 A 1 
ATOM 2696 C CD1 . PHE A 0 358 . -34.947  -16.235 33.233  1.00 79.35 358 A 1 
ATOM 2697 C CD2 . PHE A 0 358 . -35.489  -14.193 34.439  1.00 79.35 358 A 1 
ATOM 2698 C CE1 . PHE A 0 358 . -33.649  -15.747 32.991  1.00 79.35 358 A 1 
ATOM 2699 C CE2 . PHE A 0 358 . -34.190  -13.707 34.204  1.00 79.35 358 A 1 
ATOM 2700 C CZ  . PHE A 0 358 . -33.269  -14.484 33.479  1.00 79.35 358 A 1 
ATOM 2701 N N   . ASP A 0 359 . -37.965  -14.739 30.804  1.00 78.33 359 A 1 
ATOM 2702 C CA  . ASP A 0 359 . -37.505  -14.896 29.430  1.00 78.33 359 A 1 
ATOM 2703 C C   . ASP A 0 359 . -36.183  -14.138 29.265  1.00 78.33 359 A 1 
ATOM 2704 C CB  . ASP A 0 359 . -38.597  -14.491 28.416  1.00 78.33 359 A 1 
ATOM 2705 O O   . ASP A 0 359 . -36.072  -12.946 29.554  1.00 78.33 359 A 1 
ATOM 2706 C CG  . ASP A 0 359 . -38.223  -14.835 26.964  1.00 78.33 359 A 1 
ATOM 2707 O OD1 . ASP A 0 359 . -37.113  -15.370 26.762  1.00 78.33 359 A 1 
ATOM 2708 O OD2 . ASP A 0 359 . -39.000  -14.530 26.022  1.00 78.33 359 A 1 
ATOM 2709 N N   . SER A 0 360 . -35.148  -14.837 28.806  1.00 80.24 360 A 1 
ATOM 2710 C CA  . SER A 0 360 . -33.892  -14.215 28.399  1.00 80.24 360 A 1 
ATOM 2711 C C   . SER A 0 360 . -33.608  -14.522 26.939  1.00 80.24 360 A 1 
ATOM 2712 C CB  . SER A 0 360 . -32.737  -14.555 29.340  1.00 80.24 360 A 1 
ATOM 2713 O O   . SER A 0 360 . -33.441  -15.677 26.531  1.00 80.24 360 A 1 
ATOM 2714 O OG  . SER A 0 360 . -32.567  -15.949 29.471  1.00 80.24 360 A 1 
ATOM 2715 N N   . ARG A 0 361 . -33.522  -13.455 26.146  1.00 81.55 361 A 1 
ATOM 2716 C CA  . ARG A 0 361 . -33.291  -13.509 24.708  1.00 81.55 361 A 1 
ATOM 2717 C C   . ARG A 0 361 . -32.085  -12.676 24.368  1.00 81.55 361 A 1 
ATOM 2718 C CB  . ARG A 0 361 . -34.520  -13.028 23.938  1.00 81.55 361 A 1 
ATOM 2719 O O   . ARG A 0 361 . -32.044  -11.488 24.660  1.00 81.55 361 A 1 
ATOM 2720 C CG  . ARG A 0 361 . -35.703  -13.958 24.180  1.00 81.55 361 A 1 
ATOM 2721 C CD  . ARG A 0 361 . -36.994  -13.447 23.558  1.00 81.55 361 A 1 
ATOM 2722 N NE  . ARG A 0 361 . -36.882  -13.323 22.092  1.00 81.55 361 A 1 
ATOM 2723 N NH1 . ARG A 0 361 . -39.016  -12.597 21.787  1.00 81.55 361 A 1 
ATOM 2724 N NH2 . ARG A 0 361 . -37.645  -12.802 20.017  1.00 81.55 361 A 1 
ATOM 2725 C CZ  . ARG A 0 361 . -37.847  -12.911 21.302  1.00 81.55 361 A 1 
ATOM 2726 N N   . TRP A 0 362 . -31.148  -13.297 23.680  1.00 86.91 362 A 1 
ATOM 2727 C CA  . TRP A 0 362 . -29.952  -12.626 23.215  1.00 86.91 362 A 1 
ATOM 2728 C C   . TRP A 0 362 . -29.751  -12.908 21.737  1.00 86.91 362 A 1 
ATOM 2729 C CB  . TRP A 0 362 . -28.773  -13.068 24.073  1.00 86.91 362 A 1 
ATOM 2730 O O   . TRP A 0 362 . -30.006  -14.023 21.270  1.00 86.91 362 A 1 
ATOM 2731 C CG  . TRP A 0 362 . -27.439  -12.638 23.569  1.00 86.91 362 A 1 
ATOM 2732 C CD1 . TRP A 0 362 . -26.807  -11.485 23.877  1.00 86.91 362 A 1 
ATOM 2733 C CD2 . TRP A 0 362 . -26.574  -13.339 22.632  1.00 86.91 362 A 1 
ATOM 2734 C CE2 . TRP A 0 362 . -25.342  -12.630 22.558  1.00 86.91 362 A 1 
ATOM 2735 C CE3 . TRP A 0 362 . -26.694  -14.522 21.872  1.00 86.91 362 A 1 
ATOM 2736 N NE1 . TRP A 0 362 . -25.566  -11.467 23.271  1.00 86.91 362 A 1 
ATOM 2737 C CH2 . TRP A 0 362 . -24.383  -14.341 21.129  1.00 86.91 362 A 1 
ATOM 2738 C CZ2 . TRP A 0 362 . -24.230  -13.175 21.900  1.00 86.91 362 A 1 
ATOM 2739 C CZ3 . TRP A 0 362 . -25.625  -14.993 21.089  1.00 86.91 362 A 1 
ATOM 2740 N N   . GLY A 0 363 . -29.271  -11.909 21.005  1.00 86.81 363 A 1 
ATOM 2741 C CA  . GLY A 0 363 . -28.996  -12.053 19.589  1.00 86.81 363 A 1 
ATOM 2742 C C   . GLY A 0 363 . -27.837  -11.206 19.095  1.00 86.81 363 A 1 
ATOM 2743 O O   . GLY A 0 363 . -27.490  -10.175 19.675  1.00 86.81 363 A 1 
ATOM 2744 N N   . LYS A 0 364 . -27.246  -11.689 18.003  1.00 84.84 364 A 1 
ATOM 2745 C CA  . LYS A 0 364 . -26.234  -11.017 17.196  1.00 84.84 364 A 1 
ATOM 2746 C C   . LYS A 0 364 . -26.623  -11.113 15.738  1.00 84.84 364 A 1 
ATOM 2747 C CB  . LYS A 0 364 . -24.862  -11.662 17.389  1.00 84.84 364 A 1 
ATOM 2748 O O   . LYS A 0 364 . -26.795  -12.232 15.261  1.00 84.84 364 A 1 
ATOM 2749 C CG  . LYS A 0 364 . -24.399  -11.447 18.819  1.00 84.84 364 A 1 
ATOM 2750 C CD  . LYS A 0 364 . -22.965  -11.933 18.999  1.00 84.84 364 A 1 
ATOM 2751 C CE  . LYS A 0 364 . -22.460  -11.114 20.173  1.00 84.84 364 A 1 
ATOM 2752 N NZ  . LYS A 0 364 . -21.036  -11.330 20.455  1.00 84.84 364 A 1 
ATOM 2753 N N   . SER A 0 365 . -26.696  -9.989  15.046  1.00 82.85 365 A 1 
ATOM 2754 C CA  . SER A 0 365 . -26.910  -9.956  13.601  1.00 82.85 365 A 1 
ATOM 2755 C C   . SER A 0 365 . -25.831  -9.128  12.915  1.00 82.85 365 A 1 
ATOM 2756 C CB  . SER A 0 365 . -28.324  -9.489  13.246  1.00 82.85 365 A 1 
ATOM 2757 O O   . SER A 0 365 . -25.392  -8.101  13.433  1.00 82.85 365 A 1 
ATOM 2758 O OG  . SER A 0 365 . -28.641  -8.264  13.873  1.00 82.85 365 A 1 
ATOM 2759 N N   . TYR A 0 366 . -25.387  -9.602  11.756  1.00 81.58 366 A 1 
ATOM 2760 C CA  . TYR A 0 366 . -24.606  -8.834  10.789  1.00 81.58 366 A 1 
ATOM 2761 C C   . TYR A 0 366 . -25.465  -8.703  9.542   1.00 81.58 366 A 1 
ATOM 2762 C CB  . TYR A 0 366 . -23.298  -9.557  10.433  1.00 81.58 366 A 1 
ATOM 2763 O O   . TYR A 0 366 . -25.890  -9.735  9.034   1.00 81.58 366 A 1 
ATOM 2764 C CG  . TYR A 0 366 . -22.335  -9.773  11.581  1.00 81.58 366 A 1 
ATOM 2765 C CD1 . TYR A 0 366 . -21.249  -8.900  11.765  1.00 81.58 366 A 1 
ATOM 2766 C CD2 . TYR A 0 366 . -22.532  -10.848 12.463  1.00 81.58 366 A 1 
ATOM 2767 C CE1 . TYR A 0 366 . -20.351  -9.112  12.828  1.00 81.58 366 A 1 
ATOM 2768 C CE2 . TYR A 0 366 . -21.616  -11.095 13.503  1.00 81.58 366 A 1 
ATOM 2769 O OH  . TYR A 0 366 . -19.691  -10.383 14.750  1.00 81.58 366 A 1 
ATOM 2770 C CZ  . TYR A 0 366 . -20.529  -10.217 13.691  1.00 81.58 366 A 1 
ATOM 2771 N N   . ASP A 0 367 . -25.703  -7.496  9.037   1.00 77.79 367 A 1 
ATOM 2772 C CA  . ASP A 0 367 . -26.562  -7.319  7.858   1.00 77.79 367 A 1 
ATOM 2773 C C   . ASP A 0 367 . -25.858  -7.747  6.562   1.00 77.79 367 A 1 
ATOM 2774 C CB  . ASP A 0 367 . -27.043  -5.864  7.779   1.00 77.79 367 A 1 
ATOM 2775 O O   . ASP A 0 367 . -26.438  -8.448  5.730   1.00 77.79 367 A 1 
ATOM 2776 C CG  . ASP A 0 367 . -28.145  -5.530  8.791   1.00 77.79 367 A 1 
ATOM 2777 O OD1 . ASP A 0 367 . -28.834  -6.456  9.269   1.00 77.79 367 A 1 
ATOM 2778 O OD2 . ASP A 0 367 . -28.335  -4.317  9.032   1.00 77.79 367 A 1 
ATOM 2779 N N   . SER A 0 368 . -24.580  -7.386  6.402   1.00 84.33 368 A 1 
ATOM 2780 C CA  . SER A 0 368 . -23.741  -7.867  5.302   1.00 84.33 368 A 1 
ATOM 2781 C C   . SER A 0 368 . -22.252  -7.666  5.588   1.00 84.33 368 A 1 
ATOM 2782 C CB  . SER A 0 368 . -24.129  -7.184  3.980   1.00 84.33 368 A 1 
ATOM 2783 O O   . SER A 0 368 . -21.850  -6.742  6.297   1.00 84.33 368 A 1 
ATOM 2784 O OG  . SER A 0 368 . -23.714  -5.834  3.918   1.00 84.33 368 A 1 
ATOM 2785 N N   . VAL A 0 369 . -21.405  -8.525  5.017   1.00 87.11 369 A 1 
ATOM 2786 C CA  . VAL A 0 369 . -19.948  -8.331  5.013   1.00 87.11 369 A 1 
ATOM 2787 C C   . VAL A 0 369 . -19.388  -8.515  3.606   1.00 87.11 369 A 1 
ATOM 2788 C CB  . VAL A 0 369 . -19.215  -9.202  6.057   1.00 87.11 369 A 1 
ATOM 2789 O O   . VAL A 0 369 . -19.658  -9.506  2.932   1.00 87.11 369 A 1 
ATOM 2790 C CG1 . VAL A 0 369 . -19.608  -8.836  7.492   1.00 87.11 369 A 1 
ATOM 2791 C CG2 . VAL A 0 369 . -19.442  -10.707 5.895   1.00 87.11 369 A 1 
ATOM 2792 N N   . SER A 0 370 . -18.567  -7.565  3.164   1.00 90.72 370 A 1 
ATOM 2793 C CA  . SER A 0 370 . -17.858  -7.587  1.884   1.00 90.72 370 A 1 
ATOM 2794 C C   . SER A 0 370 . -16.359  -7.437  2.125   1.00 90.72 370 A 1 
ATOM 2795 C CB  . SER A 0 370 . -18.422  -6.523  0.924   1.00 90.72 370 A 1 
ATOM 2796 O O   . SER A 0 370 . -15.899  -6.498  2.776   1.00 90.72 370 A 1 
ATOM 2797 O OG  . SER A 0 370 . -17.419  -5.900  0.123   1.00 90.72 370 A 1 
ATOM 2798 N N   . ALA A 0 371 . -15.563  -8.333  1.553   1.00 92.59 371 A 1 
ATOM 2799 C CA  . ALA A 0 371 . -14.110  -8.260  1.574   1.00 92.59 371 A 1 
ATOM 2800 C C   . ALA A 0 371 . -13.559  -8.335  0.152   1.00 92.59 371 A 1 
ATOM 2801 C CB  . ALA A 0 371 . -13.551  -9.361  2.479   1.00 92.59 371 A 1 
ATOM 2802 O O   . ALA A 0 371 . -13.833  -9.282  -0.581  1.00 92.59 371 A 1 
ATOM 2803 N N   . LYS A 0 372 . -12.735  -7.360  -0.236  1.00 95.40 372 A 1 
ATOM 2804 C CA  . LYS A 0 372 . -12.104  -7.305  -1.561  1.00 95.40 372 A 1 
ATOM 2805 C C   . LYS A 0 372 . -10.596  -7.194  -1.406  1.00 95.40 372 A 1 
ATOM 2806 C CB  . LYS A 0 372 . -12.702  -6.177  -2.423  1.00 95.40 372 A 1 
ATOM 2807 O O   . LYS A 0 372 . -10.110  -6.429  -0.574  1.00 95.40 372 A 1 
ATOM 2808 C CG  . LYS A 0 372 . -14.228  -6.311  -2.571  1.00 95.40 372 A 1 
ATOM 2809 C CD  . LYS A 0 372 . -14.904  -5.092  -3.209  1.00 95.40 372 A 1 
ATOM 2810 C CE  . LYS A 0 372 . -16.414  -5.364  -3.164  1.00 95.40 372 A 1 
ATOM 2811 N NZ  . LYS A 0 372 . -17.238  -4.147  -3.335  1.00 95.40 372 A 1 
ATOM 2812 N N   . SER A 0 373 . -9.845   -7.941  -2.204  1.00 95.79 373 A 1 
ATOM 2813 C CA  . SER A 0 373 . -8.395   -7.807  -2.316  1.00 95.79 373 A 1 
ATOM 2814 C C   . SER A 0 373 . -7.983   -7.672  -3.770  1.00 95.79 373 A 1 
ATOM 2815 C CB  . SER A 0 373 . -7.642   -8.956  -1.640  1.00 95.79 373 A 1 
ATOM 2816 O O   . SER A 0 373 . -8.489   -8.415  -4.610  1.00 95.79 373 A 1 
ATOM 2817 O OG  . SER A 0 373 . -7.890   -10.197 -2.269  1.00 95.79 373 A 1 
ATOM 2818 N N   . TYR A 0 374 . -7.056   -6.763  -4.040  1.00 95.33 374 A 1 
ATOM 2819 C CA  . TYR A 0 374 . -6.484   -6.527  -5.357  1.00 95.33 374 A 1 
ATOM 2820 C C   . TYR A 0 374 . -4.972   -6.552  -5.237  1.00 95.33 374 A 1 
ATOM 2821 C CB  . TYR A 0 374 . -6.935   -5.177  -5.922  1.00 95.33 374 A 1 
ATOM 2822 O O   . TYR A 0 374 . -4.412   -5.787  -4.455  1.00 95.33 374 A 1 
ATOM 2823 C CG  . TYR A 0 374 . -8.434   -4.986  -5.956  1.00 95.33 374 A 1 
ATOM 2824 C CD1 . TYR A 0 374 . -9.160   -5.388  -7.090  1.00 95.33 374 A 1 
ATOM 2825 C CD2 . TYR A 0 374 . -9.096   -4.420  -4.849  1.00 95.33 374 A 1 
ATOM 2826 C CE1 . TYR A 0 374 . -10.556  -5.220  -7.124  1.00 95.33 374 A 1 
ATOM 2827 C CE2 . TYR A 0 374 . -10.492  -4.249  -4.878  1.00 95.33 374 A 1 
ATOM 2828 O OH  . TYR A 0 374 . -12.564  -4.464  -6.053  1.00 95.33 374 A 1 
ATOM 2829 C CZ  . TYR A 0 374 . -11.220  -4.647  -6.021  1.00 95.33 374 A 1 
ATOM 2830 N N   . ASP A 0 375 . -4.340   -7.386  -6.041  1.00 94.28 375 A 1 
ATOM 2831 C CA  . ASP A 0 375 . -2.897   -7.493  -6.132  1.00 94.28 375 A 1 
ATOM 2832 C C   . ASP A 0 375 . -2.537   -7.181  -7.583  1.00 94.28 375 A 1 
ATOM 2833 C CB  . ASP A 0 375 . -2.426   -8.886  -5.676  1.00 94.28 375 A 1 
ATOM 2834 O O   . ASP A 0 375 . -3.101   -7.773  -8.504  1.00 94.28 375 A 1 
ATOM 2835 C CG  . ASP A 0 375 . -3.035   -9.362  -4.343  1.00 94.28 375 A 1 
ATOM 2836 O OD1 . ASP A 0 375 . -3.328   -8.518  -3.465  1.00 94.28 375 A 1 
ATOM 2837 O OD2 . ASP A 0 375 . -3.240   -10.595 -4.200  1.00 94.28 375 A 1 
ATOM 2838 N N   . ASN A 0 376 . -1.650   -6.218  -7.797  1.00 95.67 376 A 1 
ATOM 2839 C CA  . ASN A 0 376 . -1.171   -5.851  -9.118  1.00 95.67 376 A 1 
ATOM 2840 C C   . ASN A 0 376 . 0.350    -5.806  -9.111  1.00 95.67 376 A 1 
ATOM 2841 C CB  . ASN A 0 376 . -1.790   -4.517  -9.551  1.00 95.67 376 A 1 
ATOM 2842 O O   . ASN A 0 376 . 0.933    -5.144  -8.258  1.00 95.67 376 A 1 
ATOM 2843 C CG  . ASN A 0 376 . -1.451   -4.237  -11.000 1.00 95.67 376 A 1 
ATOM 2844 N ND2 . ASN A 0 376 . -0.537   -3.335  -11.272 1.00 95.67 376 A 1 
ATOM 2845 O OD1 . ASN A 0 376 . -2.004   -4.850  -11.897 1.00 95.67 376 A 1 
ATOM 2846 N N   . GLU A 0 377 . 0.974    -6.478  -10.064 1.00 96.38 377 A 1 
ATOM 2847 C CA  . GLU A 0 377 . 2.419    -6.502  -10.255 1.00 96.38 377 A 1 
ATOM 2848 C C   . GLU A 0 377 . 2.710    -6.128  -11.705 1.00 96.38 377 A 1 
ATOM 2849 C CB  . GLU A 0 377 . 2.954    -7.888  -9.870  1.00 96.38 377 A 1 
ATOM 2850 O O   . GLU A 0 377 . 2.246    -6.791  -12.633 1.00 96.38 377 A 1 
ATOM 2851 C CG  . GLU A 0 377 . 4.488    -7.941  -9.801  1.00 96.38 377 A 1 
ATOM 2852 C CD  . GLU A 0 377 . 5.017    -9.312  -9.331  1.00 96.38 377 A 1 
ATOM 2853 O OE1 . GLU A 0 377 . 6.222    -9.579  -9.545  1.00 96.38 377 A 1 
ATOM 2854 O OE2 . GLU A 0 377 . 4.223    -10.114 -8.782  1.00 96.38 377 A 1 
ATOM 2855 N N   . ALA A 0 378 . 3.439    -5.036  -11.901 1.00 97.41 378 A 1 
ATOM 2856 C CA  . ALA A 0 378 . 3.792    -4.514  -13.207 1.00 97.41 378 A 1 
ATOM 2857 C C   . ALA A 0 378 . 5.308    -4.358  -13.308 1.00 97.41 378 A 1 
ATOM 2858 C CB  . ALA A 0 378 . 3.045    -3.200  -13.454 1.00 97.41 378 A 1 
ATOM 2859 O O   . ALA A 0 378 . 5.948    -3.769  -12.441 1.00 97.41 378 A 1 
ATOM 2860 N N   . PHE A 0 379 . 5.881    -4.857  -14.394 1.00 98.10 379 A 1 
ATOM 2861 C CA  . PHE A 0 379 . 7.278    -4.680  -14.755 1.00 98.10 379 A 1 
ATOM 2862 C C   . PHE A 0 379 . 7.351    -4.092  -16.159 1.00 98.10 379 A 1 
ATOM 2863 C CB  . PHE A 0 379 . 8.013    -6.020  -14.648 1.00 98.10 379 A 1 
ATOM 2864 O O   . PHE A 0 379 . 6.642    -4.536  -17.059 1.00 98.10 379 A 1 
ATOM 2865 C CG  . PHE A 0 379 . 9.427    -6.005  -15.195 1.00 98.10 379 A 1 
ATOM 2866 C CD1 . PHE A 0 379 . 9.674    -6.347  -16.539 1.00 98.10 379 A 1 
ATOM 2867 C CD2 . PHE A 0 379 . 10.496   -5.633  -14.361 1.00 98.10 379 A 1 
ATOM 2868 C CE1 . PHE A 0 379 . 10.987   -6.331  -17.042 1.00 98.10 379 A 1 
ATOM 2869 C CE2 . PHE A 0 379 . 11.809   -5.623  -14.860 1.00 98.10 379 A 1 
ATOM 2870 C CZ  . PHE A 0 379 . 12.055   -5.978  -16.198 1.00 98.10 379 A 1 
ATOM 2871 N N   . ALA A 0 380 . 8.233    -3.121  -16.360 1.00 98.09 380 A 1 
ATOM 2872 C CA  . ALA A 0 380 . 8.553    -2.595  -17.675 1.00 98.09 380 A 1 
ATOM 2873 C C   . ALA A 0 380 . 10.059   -2.376  -17.806 1.00 98.09 380 A 1 
ATOM 2874 C CB  . ALA A 0 380 . 7.743    -1.324  -17.953 1.00 98.09 380 A 1 
ATOM 2875 O O   . ALA A 0 380 . 10.717   -1.903  -16.877 1.00 98.09 380 A 1 
ATOM 2876 N N   . ARG A 0 381 . 10.601   -2.708  -18.974 1.00 98.37 381 A 1 
ATOM 2877 C CA  . ARG A 0 381 . 11.997   -2.504  -19.338 1.00 98.37 381 A 1 
ATOM 2878 C C   . ARG A 0 381 . 12.077   -1.987  -20.763 1.00 98.37 381 A 1 
ATOM 2879 C CB  . ARG A 0 381 . 12.771   -3.809  -19.142 1.00 98.37 381 A 1 
ATOM 2880 O O   . ARG A 0 381 . 11.634   -2.656  -21.695 1.00 98.37 381 A 1 
ATOM 2881 C CG  . ARG A 0 381 . 14.264   -3.656  -19.466 1.00 98.37 381 A 1 
ATOM 2882 C CD  . ARG A 0 381 . 15.007   -4.973  -19.194 1.00 98.37 381 A 1 
ATOM 2883 N NE  . ARG A 0 381 . 14.667   -5.988  -20.215 1.00 98.37 381 A 1 
ATOM 2884 N NH1 . ARG A 0 381 . 16.082   -5.180  -21.829 1.00 98.37 381 A 1 
ATOM 2885 N NH2 . ARG A 0 381 . 14.535   -6.679  -22.368 1.00 98.37 381 A 1 
ATOM 2886 C CZ  . ARG A 0 381 . 15.107   -5.957  -21.456 1.00 98.37 381 A 1 
ATOM 2887 N N   . LYS A 0 382 . 12.690   -0.821  -20.924 1.00 98.42 382 A 1 
ATOM 2888 C CA  . LYS A 0 382 . 12.956   -0.194  -22.216 1.00 98.42 382 A 1 
ATOM 2889 C C   . LYS A 0 382 . 14.450   -0.076  -22.423 1.00 98.42 382 A 1 
ATOM 2890 C CB  . LYS A 0 382 . 12.260   1.165   -22.308 1.00 98.42 382 A 1 
ATOM 2891 O O   . LYS A 0 382 . 15.138   0.413   -21.538 1.00 98.42 382 A 1 
ATOM 2892 C CG  . LYS A 0 382 . 10.746   0.951   -22.349 1.00 98.42 382 A 1 
ATOM 2893 C CD  . LYS A 0 382 . 9.994    2.270   -22.491 1.00 98.42 382 A 1 
ATOM 2894 C CE  . LYS A 0 382 . 8.514    1.898   -22.510 1.00 98.42 382 A 1 
ATOM 2895 N NZ  . LYS A 0 382 . 7.651    3.074   -22.724 1.00 98.42 382 A 1 
ATOM 2896 N N   . VAL A 0 383 . 14.930   -0.522  -23.577 1.00 98.35 383 A 1 
ATOM 2897 C CA  . VAL A 0 383 . 16.321   -0.352  -24.010 1.00 98.35 383 A 1 
ATOM 2898 C C   . VAL A 0 383 . 16.327   0.376   -25.343 1.00 98.35 383 A 1 
ATOM 2899 C CB  . VAL A 0 383 . 17.076   -1.691  -24.093 1.00 98.35 383 A 1 
ATOM 2900 O O   . VAL A 0 383 . 15.545   0.024   -26.228 1.00 98.35 383 A 1 
ATOM 2901 C CG1 . VAL A 0 383 . 18.501   -1.545  -24.637 1.00 98.35 383 A 1 
ATOM 2902 C CG2 . VAL A 0 383 . 17.180   -2.329  -22.704 1.00 98.35 383 A 1 
ATOM 2903 N N   . ARG A 0 384 . 17.202   1.371   -25.469 1.00 97.33 384 A 1 
ATOM 2904 C CA  . ARG A 0 384 . 17.611   1.978   -26.736 1.00 97.33 384 A 1 
ATOM 2905 C C   . ARG A 0 384 . 19.123   1.849   -26.834 1.00 97.33 384 A 1 
ATOM 2906 C CB  . ARG A 0 384 . 17.242   3.461   -26.811 1.00 97.33 384 A 1 
ATOM 2907 O O   . ARG A 0 384 . 19.804   2.167   -25.860 1.00 97.33 384 A 1 
ATOM 2908 C CG  . ARG A 0 384 . 15.753   3.794   -26.669 1.00 97.33 384 A 1 
ATOM 2909 C CD  . ARG A 0 384 . 15.044   3.669   -28.016 1.00 97.33 384 A 1 
ATOM 2910 N NE  . ARG A 0 384 . 13.710   4.301   -27.967 1.00 97.33 384 A 1 
ATOM 2911 N NH1 . ARG A 0 384 . 13.797   5.307   -30.038 1.00 97.33 384 A 1 
ATOM 2912 N NH2 . ARG A 0 384 . 12.003   5.587   -28.739 1.00 97.33 384 A 1 
ATOM 2913 C CZ  . ARG A 0 384 . 13.184   5.059   -28.914 1.00 97.33 384 A 1 
ATOM 2914 N N   . ALA A 0 385 . 19.613   1.387   -27.966 1.00 96.51 385 A 1 
ATOM 2915 C CA  . ALA A 0 385 . 21.000   1.545   -28.353 1.00 96.51 385 A 1 
ATOM 2916 C C   . ALA A 0 385 . 21.024   2.121   -29.767 1.00 96.51 385 A 1 
ATOM 2917 C CB  . ALA A 0 385 . 21.741   0.210   -28.234 1.00 96.51 385 A 1 
ATOM 2918 O O   . ALA A 0 385 . 20.235   1.655   -30.583 1.00 96.51 385 A 1 
ATOM 2919 N N   . ASP A 0 386 . 21.882   3.096   -29.999 1.00 94.41 386 A 1 
ATOM 2920 C CA  . ASP A 0 386 . 22.095   3.797   -31.264 1.00 94.41 386 A 1 
ATOM 2921 C C   . ASP A 0 386 . 23.619   3.822   -31.495 1.00 94.41 386 A 1 
ATOM 2922 C CB  . ASP A 0 386 . 21.434   5.177   -31.143 1.00 94.41 386 A 1 
ATOM 2923 O O   . ASP A 0 386 . 24.398   3.952   -30.542 1.00 94.41 386 A 1 
ATOM 2924 C CG  . ASP A 0 386 . 21.553   6.059   -32.386 1.00 94.41 386 A 1 
ATOM 2925 O OD1 . ASP A 0 386 . 20.501   6.604   -32.774 1.00 94.41 386 A 1 
ATOM 2926 O OD2 . ASP A 0 386 . 22.705   6.256   -32.824 1.00 94.41 386 A 1 
ATOM 2927 N N   . ASP A 0 387 . 24.053   3.520   -32.715 1.00 92.63 387 A 1 
ATOM 2928 C CA  . ASP A 0 387 . 25.468   3.453   -33.096 1.00 92.63 387 A 1 
ATOM 2929 C C   . ASP A 0 387 . 25.663   4.086   -34.471 1.00 92.63 387 A 1 
ATOM 2930 C CB  . ASP A 0 387 . 26.000   2.008   -33.004 1.00 92.63 387 A 1 
ATOM 2931 O O   . ASP A 0 387 . 25.882   3.397   -35.478 1.00 92.63 387 A 1 
ATOM 2932 C CG  . ASP A 0 387 . 27.482   1.840   -33.383 1.00 92.63 387 A 1 
ATOM 2933 O OD1 . ASP A 0 387 . 28.354   2.614   -32.936 1.00 92.63 387 A 1 
ATOM 2934 O OD2 . ASP A 0 387 . 27.903   0.779   -33.920 1.00 92.63 387 A 1 
ATOM 2935 N N   . ASP A 0 388 . 25.606   5.410   -34.474 1.00 91.37 388 A 1 
ATOM 2936 C CA  . ASP A 0 388 . 25.878   6.262   -35.614 1.00 91.37 388 A 1 
ATOM 2937 C C   . ASP A 0 388 . 27.364   6.256   -35.982 1.00 91.37 388 A 1 
ATOM 2938 C CB  . ASP A 0 388 . 25.412   7.691   -35.300 1.00 91.37 388 A 1 
ATOM 2939 O O   . ASP A 0 388 . 28.267   6.457   -35.167 1.00 91.37 388 A 1 
ATOM 2940 C CG  . ASP A 0 388 . 23.978   8.003   -35.728 1.00 91.37 388 A 1 
ATOM 2941 O OD1 . ASP A 0 388 . 23.541   7.368   -36.717 1.00 91.37 388 A 1 
ATOM 2942 O OD2 . ASP A 0 388 . 23.478   9.061   -35.285 1.00 91.37 388 A 1 
ATOM 2943 N N   . GLN A 0 389 . 27.646   6.062   -37.264 1.00 88.34 389 A 1 
ATOM 2944 C CA  . GLN A 0 389 . 28.970   6.197   -37.855 1.00 88.34 389 A 1 
ATOM 2945 C C   . GLN A 0 389 . 28.887   7.044   -39.105 1.00 88.34 389 A 1 
ATOM 2946 C CB  . GLN A 0 389 . 29.562   4.828   -38.208 1.00 88.34 389 A 1 
ATOM 2947 O O   . GLN A 0 389 . 28.051   6.798   -39.970 1.00 88.34 389 A 1 
ATOM 2948 C CG  . GLN A 0 389 . 29.830   4.012   -36.947 1.00 88.34 389 A 1 
ATOM 2949 C CD  . GLN A 0 389 . 30.609   2.739   -37.212 1.00 88.34 389 A 1 
ATOM 2950 N NE2 . GLN A 0 389 . 31.205   2.187   -36.182 1.00 88.34 389 A 1 
ATOM 2951 O OE1 . GLN A 0 389 . 30.734   2.204   -38.311 1.00 88.34 389 A 1 
ATOM 2952 N N   . TRP A 0 390 . 29.819   7.976   -39.261 1.00 85.98 390 A 1 
ATOM 2953 C CA  . TRP A 0 390 . 29.894   8.807   -40.456 1.00 85.98 390 A 1 
ATOM 2954 C C   . TRP A 0 390 . 31.338   9.120   -40.839 1.00 85.98 390 A 1 
ATOM 2955 C CB  . TRP A 0 390 . 29.051   10.069  -40.249 1.00 85.98 390 A 1 
ATOM 2956 O O   . TRP A 0 390 . 32.245   9.109   -40.003 1.00 85.98 390 A 1 
ATOM 2957 C CG  . TRP A 0 390 . 29.524   10.972  -39.156 1.00 85.98 390 A 1 
ATOM 2958 C CD1 . TRP A 0 390 . 29.165   10.902  -37.853 1.00 85.98 390 A 1 
ATOM 2959 C CD2 . TRP A 0 390 . 30.449   12.093  -39.260 1.00 85.98 390 A 1 
ATOM 2960 C CE2 . TRP A 0 390 . 30.615   12.662  -37.962 1.00 85.98 390 A 1 
ATOM 2961 C CE3 . TRP A 0 390 . 31.156   12.688  -40.326 1.00 85.98 390 A 1 
ATOM 2962 N NE1 . TRP A 0 390 . 29.799   11.903  -37.145 1.00 85.98 390 A 1 
ATOM 2963 C CH2 . TRP A 0 390 . 32.148   14.330  -38.816 1.00 85.98 390 A 1 
ATOM 2964 C CZ2 . TRP A 0 390 . 31.456   13.760  -37.732 1.00 85.98 390 A 1 
ATOM 2965 C CZ3 . TRP A 0 390 . 31.993   13.798  -40.109 1.00 85.98 390 A 1 
ATOM 2966 N N   . ALA A 0 391 . 31.556   9.371   -42.126 1.00 84.49 391 A 1 
ATOM 2967 C CA  . ALA A 0 391 . 32.811   9.872   -42.664 1.00 84.49 391 A 1 
ATOM 2968 C C   . ALA A 0 391 . 32.551   10.834  -43.827 1.00 84.49 391 A 1 
ATOM 2969 C CB  . ALA A 0 391 . 33.694   8.700   -43.110 1.00 84.49 391 A 1 
ATOM 2970 O O   . ALA A 0 391 . 31.655   10.593  -44.639 1.00 84.49 391 A 1 
ATOM 2971 N N   . GLU A 0 392 . 33.367   11.878  -43.924 1.00 80.68 392 A 1 
ATOM 2972 C CA  . GLU A 0 392 . 33.385   12.839  -45.025 1.00 80.68 392 A 1 
ATOM 2973 C C   . GLU A 0 392 . 34.825   13.015  -45.522 1.00 80.68 392 A 1 
ATOM 2974 C CB  . GLU A 0 392 . 32.807   14.197  -44.585 1.00 80.68 392 A 1 
ATOM 2975 O O   . GLU A 0 392 . 35.737   13.188  -44.718 1.00 80.68 392 A 1 
ATOM 2976 C CG  . GLU A 0 392 . 31.319   14.157  -44.195 1.00 80.68 392 A 1 
ATOM 2977 C CD  . GLU A 0 392 . 30.713   15.549  -43.920 1.00 80.68 392 A 1 
ATOM 2978 O OE1 . GLU A 0 392 . 29.522   15.607  -43.538 1.00 80.68 392 A 1 
ATOM 2979 O OE2 . GLU A 0 392 . 31.384   16.580  -44.178 1.00 80.68 392 A 1 
ATOM 2980 N N   . ASP A 0 393 . 35.013   12.990  -46.837 1.00 77.06 393 A 1 
ATOM 2981 C CA  . ASP A 0 393 . 36.265   13.308  -47.528 1.00 77.06 393 A 1 
ATOM 2982 C C   . ASP A 0 393 . 35.989   14.490  -48.461 1.00 77.06 393 A 1 
ATOM 2983 C CB  . ASP A 0 393 . 36.790   12.065  -48.271 1.00 77.06 393 A 1 
ATOM 2984 O O   . ASP A 0 393 . 35.048   14.485  -49.269 1.00 77.06 393 A 1 
ATOM 2985 C CG  . ASP A 0 393 . 38.054   12.280  -49.127 1.00 77.06 393 A 1 
ATOM 2986 O OD1 . ASP A 0 393 . 38.522   13.436  -49.251 1.00 77.06 393 A 1 
ATOM 2987 O OD2 . ASP A 0 393 . 38.482   11.279  -49.760 1.00 77.06 393 A 1 
ATOM 2988 N N   . TYR A 0 394 . 36.779   15.550  -48.315 1.00 74.46 394 A 1 
ATOM 2989 C CA  . TYR A 0 394 . 36.675   16.736  -49.135 1.00 74.46 394 A 1 
ATOM 2990 C C   . TYR A 0 394 . 38.013   17.200  -49.699 1.00 74.46 394 A 1 
ATOM 2991 C CB  . TYR A 0 394 . 35.986   17.854  -48.366 1.00 74.46 394 A 1 
ATOM 2992 O O   . TYR A 0 394 . 38.836   17.844  -49.049 1.00 74.46 394 A 1 
ATOM 2993 C CG  . TYR A 0 394 . 35.788   19.059  -49.252 1.00 74.46 394 A 1 
ATOM 2994 C CD1 . TYR A 0 394 . 36.612   20.175  -49.089 1.00 74.46 394 A 1 
ATOM 2995 C CD2 . TYR A 0 394 . 34.879   19.005  -50.319 1.00 74.46 394 A 1 
ATOM 2996 C CE1 . TYR A 0 394 . 36.492   21.250  -49.973 1.00 74.46 394 A 1 
ATOM 2997 C CE2 . TYR A 0 394 . 34.762   20.072  -51.220 1.00 74.46 394 A 1 
ATOM 2998 O OH  . TYR A 0 394 . 35.464   22.207  -51.970 1.00 74.46 394 A 1 
ATOM 2999 C CZ  . TYR A 0 394 . 35.579   21.204  -51.053 1.00 74.46 394 A 1 
ATOM 3000 N N   . ASP A 0 395 . 38.111   17.069  -51.008 1.00 75.13 395 A 1 
ATOM 3001 C CA  . ASP A 0 395 . 39.303   17.365  -51.772 1.00 75.13 395 A 1 
ATOM 3002 C C   . ASP A 0 395 . 39.139   18.658  -52.589 1.00 75.13 395 A 1 
ATOM 3003 C CB  . ASP A 0 395 . 39.503   16.181  -52.704 1.00 75.13 395 A 1 
ATOM 3004 O O   . ASP A 0 395 . 38.164   18.870  -53.325 1.00 75.13 395 A 1 
ATOM 3005 C CG  . ASP A 0 395 . 40.457   15.083  -52.274 1.00 75.13 395 A 1 
ATOM 3006 O OD1 . ASP A 0 395 . 41.380   15.416  -51.510 1.00 75.13 395 A 1 
ATOM 3007 O OD2 . ASP A 0 395 . 40.489   14.084  -53.038 1.00 75.13 395 A 1 
ATOM 3008 N N   . ARG A 0 396 . 40.140   19.546  -52.545 1.00 66.32 396 A 1 
ATOM 3009 C CA  . ARG A 0 396 . 40.279   20.678  -53.480 1.00 66.32 396 A 1 
ATOM 3010 C C   . ARG A 0 396 . 41.621   20.640  -54.184 1.00 66.32 396 A 1 
ATOM 3011 C CB  . ARG A 0 396 . 40.135   22.046  -52.799 1.00 66.32 396 A 1 
ATOM 3012 O O   . ARG A 0 396 . 42.666   20.750  -53.551 1.00 66.32 396 A 1 
ATOM 3013 C CG  . ARG A 0 396 . 38.827   22.285  -52.047 1.00 66.32 396 A 1 
ATOM 3014 C CD  . ARG A 0 396 . 38.658   23.803  -51.813 1.00 66.32 396 A 1 
ATOM 3015 N NE  . ARG A 0 396 . 37.844   24.132  -50.625 1.00 66.32 396 A 1 
ATOM 3016 N NH1 . ARG A 0 396 . 35.989   25.056  -51.603 1.00 66.32 396 A 1 
ATOM 3017 N NH2 . ARG A 0 396 . 35.952   24.559  -49.426 1.00 66.32 396 A 1 
ATOM 3018 C CZ  . ARG A 0 396 . 36.607   24.593  -50.555 1.00 66.32 396 A 1 
ATOM 3019 N N   . TYR A 0 397 . 41.593   20.715  -55.513 1.00 65.82 397 A 1 
ATOM 3020 C CA  . TYR A 0 397 . 42.801   20.864  -56.326 1.00 65.82 397 A 1 
ATOM 3021 C C   . TYR A 0 397 . 42.741   22.150  -57.167 1.00 65.82 397 A 1 
ATOM 3022 C CB  . TYR A 0 397 . 43.014   19.599  -57.171 1.00 65.82 397 A 1 
ATOM 3023 O O   . TYR A 0 397 . 41.840   22.341  -57.991 1.00 65.82 397 A 1 
ATOM 3024 C CG  . TYR A 0 397 . 42.999   18.295  -56.383 1.00 65.82 397 A 1 
ATOM 3025 C CD1 . TYR A 0 397 . 44.179   17.799  -55.790 1.00 65.82 397 A 1 
ATOM 3026 C CD2 . TYR A 0 397 . 41.797   17.569  -56.243 1.00 65.82 397 A 1 
ATOM 3027 C CE1 . TYR A 0 397 . 44.147   16.583  -55.072 1.00 65.82 397 A 1 
ATOM 3028 C CE2 . TYR A 0 397 . 41.769   16.366  -55.508 1.00 65.82 397 A 1 
ATOM 3029 O OH  . TYR A 0 397 . 42.950   14.716  -54.193 1.00 65.82 397 A 1 
ATOM 3030 C CZ  . TYR A 0 397 . 42.939   15.877  -54.896 1.00 65.82 397 A 1 
ATOM 3031 N N   . ASP A 0 398 . 43.728   23.037  -56.997 1.00 56.47 398 A 1 
ATOM 3032 C CA  . ASP A 0 398 . 43.946   24.217  -57.839 1.00 56.47 398 A 1 
ATOM 3033 C C   . ASP A 0 398 . 45.199   24.043  -58.709 1.00 56.47 398 A 1 
ATOM 3034 C CB  . ASP A 0 398 . 44.000   25.521  -57.013 1.00 56.47 398 A 1 
ATOM 3035 O O   . ASP A 0 398 . 46.340   24.195  -58.264 1.00 56.47 398 A 1 
ATOM 3036 C CG  . ASP A 0 398 . 44.054   26.766  -57.919 1.00 56.47 398 A 1 
ATOM 3037 O OD1 . ASP A 0 398 . 43.892   26.614  -59.154 1.00 56.47 398 A 1 
ATOM 3038 O OD2 . ASP A 0 398 . 44.200   27.910  -57.426 1.00 56.47 398 A 1 
ATOM 3039 N N   . ASN A 0 399 . 44.998   23.790  -60.004 1.00 51.90 399 A 1 
ATOM 3040 C CA  . ASN A 0 399 . 46.090   23.705  -60.972 1.00 51.90 399 A 1 
ATOM 3041 C C   . ASN A 0 399 . 46.483   25.081  -61.566 1.00 51.90 399 A 1 
ATOM 3042 C CB  . ASN A 0 399 . 45.761   22.604  -61.995 1.00 51.90 399 A 1 
ATOM 3043 O O   . ASN A 0 399 . 46.852   25.194  -62.738 1.00 51.90 399 A 1 
ATOM 3044 C CG  . ASN A 0 399 . 47.005   21.964  -62.588 1.00 51.90 399 A 1 
ATOM 3045 N ND2 . ASN A 0 399 . 46.869   20.796  -63.167 1.00 51.90 399 A 1 
ATOM 3046 O OD1 . ASN A 0 399 . 48.108   22.476  -62.542 1.00 51.90 399 A 1 
ATOM 3047 N N   . ARG A 0 400 . 46.378   26.181  -60.804 1.00 46.51 400 A 1 
ATOM 3048 C CA  . ARG A 0 400 . 46.726   27.545  -61.272 1.00 46.51 400 A 1 
ATOM 3049 C C   . ARG A 0 400 . 48.228   27.880  -61.165 1.00 46.51 400 A 1 
ATOM 3050 C CB  . ARG A 0 400 . 45.772   28.552  -60.605 1.00 46.51 400 A 1 
ATOM 3051 O O   . ARG A 0 400 . 48.615   29.044  -61.294 1.00 46.51 400 A 1 
ATOM 3052 C CG  . ARG A 0 400 . 45.668   29.927  -61.277 1.00 46.51 400 A 1 
ATOM 3053 C CD  . ARG A 0 400 . 44.710   30.836  -60.500 1.00 46.51 400 A 1 
ATOM 3054 N NE  . ARG A 0 400 . 43.299   30.422  -60.609 1.00 46.51 400 A 1 
ATOM 3055 N NH1 . ARG A 0 400 . 42.413   32.285  -59.613 1.00 46.51 400 A 1 
ATOM 3056 N NH2 . ARG A 0 400 . 41.044   30.717  -60.394 1.00 46.51 400 A 1 
ATOM 3057 C CZ  . ARG A 0 400 . 42.262   31.136  -60.213 1.00 46.51 400 A 1 
ATOM 3058 N N   . GLY A 0 401 . 49.092   26.878  -60.992 1.00 39.29 401 A 1 
ATOM 3059 C CA  . GLY A 0 401 . 50.507   27.053  -60.643 1.00 39.29 401 A 1 
ATOM 3060 C C   . GLY A 0 401 . 51.564   26.819  -61.730 1.00 39.29 401 A 1 
ATOM 3061 O O   . GLY A 0 401 . 52.720   27.163  -61.494 1.00 39.29 401 A 1 
ATOM 3062 N N   . ALA A 0 402 . 51.240   26.299  -62.921 1.00 37.92 402 A 1 
ATOM 3063 C CA  . ALA A 0 402 . 52.252   26.008  -63.952 1.00 37.92 402 A 1 
ATOM 3064 C C   . ALA A 0 402 . 52.777   27.280  -64.667 1.00 37.92 402 A 1 
ATOM 3065 C CB  . ALA A 0 402 . 51.714   24.935  -64.909 1.00 37.92 402 A 1 
ATOM 3066 O O   . ALA A 0 402 . 52.563   27.494  -65.862 1.00 37.92 402 A 1 
ATOM 3067 N N   . LYS A 0 403 . 53.473   28.168  -63.944 1.00 34.46 403 A 1 
ATOM 3068 C CA  . LYS A 0 403 . 54.304   29.226  -64.536 1.00 34.46 403 A 1 
ATOM 3069 C C   . LYS A 0 403 . 55.730   28.710  -64.693 1.00 34.46 403 A 1 
ATOM 3070 C CB  . LYS A 0 403 . 54.228   30.535  -63.742 1.00 34.46 403 A 1 
ATOM 3071 O O   . LYS A 0 403 . 56.405   28.395  -63.722 1.00 34.46 403 A 1 
ATOM 3072 C CG  . LYS A 0 403 . 52.910   31.268  -64.035 1.00 34.46 403 A 1 
ATOM 3073 C CD  . LYS A 0 403 . 52.928   32.673  -63.428 1.00 34.46 403 A 1 
ATOM 3074 C CE  . LYS A 0 403 . 51.602   33.384  -63.713 1.00 34.46 403 A 1 
ATOM 3075 N NZ  . LYS A 0 403 . 51.546   34.698  -63.028 1.00 34.46 403 A 1 
ATOM 3076 N N   . GLY A 0 404 . 56.135   28.632  -65.957 1.00 32.05 404 A 1 
ATOM 3077 C CA  . GLY A 0 404 . 57.361   28.023  -66.452 1.00 32.05 404 A 1 
ATOM 3078 C C   . GLY A 0 404 . 58.621   28.289  -65.637 1.00 32.05 404 A 1 
ATOM 3079 O O   . GLY A 0 404 . 59.052   29.429  -65.474 1.00 32.05 404 A 1 
ATOM 3080 N N   . TYR A 0 405 . 59.272   27.197  -65.250 1.00 30.43 405 A 1 
ATOM 3081 C CA  . TYR A 0 405 . 60.713   27.174  -65.067 1.00 30.43 405 A 1 
ATOM 3082 C C   . TYR A 0 405 . 61.322   26.624  -66.358 1.00 30.43 405 A 1 
ATOM 3083 C CB  . TYR A 0 405 . 61.087   26.404  -63.790 1.00 30.43 405 A 1 
ATOM 3084 O O   . TYR A 0 405 . 61.376   25.419  -66.588 1.00 30.43 405 A 1 
ATOM 3085 C CG  . TYR A 0 405 . 61.978   27.222  -62.879 1.00 30.43 405 A 1 
ATOM 3086 C CD1 . TYR A 0 405 . 63.353   26.939  -62.787 1.00 30.43 405 A 1 
ATOM 3087 C CD2 . TYR A 0 405 . 61.426   28.289  -62.142 1.00 30.43 405 A 1 
ATOM 3088 C CE1 . TYR A 0 405 . 64.175   27.723  -61.956 1.00 30.43 405 A 1 
ATOM 3089 C CE2 . TYR A 0 405 . 62.248   29.076  -61.312 1.00 30.43 405 A 1 
ATOM 3090 O OH  . TYR A 0 405 . 64.435   29.544  -60.427 1.00 30.43 405 A 1 
ATOM 3091 C CZ  . TYR A 0 405 . 63.628   28.792  -61.221 1.00 30.43 405 A 1 
ATOM 3092 N N   . GLY A 0 406 . 61.726   27.533  -67.246 1.00 28.04 406 A 1 
ATOM 3093 C CA  . GLY A 0 406 . 62.641   27.207  -68.331 1.00 28.04 406 A 1 
ATOM 3094 C C   . GLY A 0 406 . 64.022   26.953  -67.739 1.00 28.04 406 A 1 
ATOM 3095 O O   . GLY A 0 406 . 64.843   27.862  -67.691 1.00 28.04 406 A 1 
ATOM 3096 N N   . GLN A 0 407 . 64.269   25.740  -67.254 1.00 26.13 407 A 1 
ATOM 3097 C CA  . GLN A 0 407 . 65.622   25.244  -67.037 1.00 26.13 407 A 1 
ATOM 3098 C C   . GLN A 0 407 . 65.834   24.062  -67.972 1.00 26.13 407 A 1 
ATOM 3099 C CB  . GLN A 0 407 . 65.894   24.920  -65.560 1.00 26.13 407 A 1 
ATOM 3100 O O   . GLN A 0 407 . 65.282   22.983  -67.779 1.00 26.13 407 A 1 
ATOM 3101 C CG  . GLN A 0 407 . 66.376   26.174  -64.809 1.00 26.13 407 A 1 
ATOM 3102 C CD  . GLN A 0 407 . 66.869   25.874  -63.396 1.00 26.13 407 A 1 
ATOM 3103 N NE2 . GLN A 0 407 . 67.587   26.784  -62.773 1.00 26.13 407 A 1 
ATOM 3104 O OE1 . GLN A 0 407 . 66.618   24.839  -62.811 1.00 26.13 407 A 1 
ATOM 3105 N N   . ALA A 0 408 . 66.616   24.306  -69.023 1.00 26.01 408 A 1 
ATOM 3106 C CA  . ALA A 0 408 . 67.203   23.257  -69.833 1.00 26.01 408 A 1 
ATOM 3107 C C   . ALA A 0 408 . 68.098   22.405  -68.920 1.00 26.01 408 A 1 
ATOM 3108 C CB  . ALA A 0 408 . 67.981   23.919  -70.980 1.00 26.01 408 A 1 
ATOM 3109 O O   . ALA A 0 408 . 69.181   22.836  -68.528 1.00 26.01 408 A 1 
ATOM 3110 N N   . ALA A 0 409 . 67.616   21.227  -68.531 1.00 24.10 409 A 1 
ATOM 3111 C CA  . ALA A 0 409 . 68.429   20.216  -67.881 1.00 24.10 409 A 1 
ATOM 3112 C C   . ALA A 0 409 . 69.145   19.389  -68.960 1.00 24.10 409 A 1 
ATOM 3113 C CB  . ALA A 0 409 . 67.552   19.373  -66.948 1.00 24.10 409 A 1 
ATOM 3114 O O   . ALA A 0 409 . 68.521   18.918  -69.908 1.00 24.10 409 A 1 
ATOM 3115 N N   . SER A 0 410 . 70.453   19.210  -68.769 1.00 30.78 410 A 1 
ATOM 3116 C CA  . SER A 0 410 . 71.398   18.378  -69.534 1.00 30.78 410 A 1 
ATOM 3117 C C   . SER A 0 410 . 71.807   18.867  -70.935 1.00 30.78 410 A 1 
ATOM 3118 C CB  . SER A 0 410 . 71.030   16.887  -69.468 1.00 30.78 410 A 1 
ATOM 3119 O O   . SER A 0 410 . 71.393   18.344  -71.964 1.00 30.78 410 A 1 
ATOM 3120 O OG  . SER A 0 410 . 69.824   16.579  -70.132 1.00 30.78 410 A 1 
ATOM 3121 N N   . ALA A 0 411 . 72.744   19.820  -70.970 1.00 26.18 411 A 1 
ATOM 3122 C CA  . ALA A 0 411 . 73.816   19.757  -71.962 1.00 26.18 411 A 1 
ATOM 3123 C C   . ALA A 0 411 . 74.816   18.706  -71.460 1.00 26.18 411 A 1 
ATOM 3124 C CB  . ALA A 0 411 . 74.441   21.147  -72.149 1.00 26.18 411 A 1 
ATOM 3125 O O   . ALA A 0 411 . 75.697   19.017  -70.657 1.00 26.18 411 A 1 
ATOM 3126 N N   . ASP A 0 412 . 74.598   17.451  -71.849 1.00 29.52 412 A 1 
ATOM 3127 C CA  . ASP A 0 412 . 75.491   16.358  -71.490 1.00 29.52 412 A 1 
ATOM 3128 C C   . ASP A 0 412 . 76.793   16.449  -72.292 1.00 29.52 412 A 1 
ATOM 3129 C CB  . ASP A 0 412 . 74.789   14.988  -71.603 1.00 29.52 412 A 1 
ATOM 3130 O O   . ASP A 0 412 . 76.835   16.775  -73.482 1.00 29.52 412 A 1 
ATOM 3131 C CG  . ASP A 0 412 . 74.875   14.128  -70.330 1.00 29.52 412 A 1 
ATOM 3132 O OD1 . ASP A 0 412 . 75.538   14.560  -69.357 1.00 29.52 412 A 1 
ATOM 3133 O OD2 . ASP A 0 412 . 74.267   13.038  -70.346 1.00 29.52 412 A 1 
ATOM 3134 N N   . TYR A 0 413 . 77.880   16.231  -71.570 1.00 28.60 413 A 1 
ATOM 3135 C CA  . TYR A 0 413 . 79.245   16.553  -71.940 1.00 28.60 413 A 1 
ATOM 3136 C C   . TYR A 0 413 . 79.820   15.447  -72.840 1.00 28.60 413 A 1 
ATOM 3137 C CB  . TYR A 0 413 . 80.005   16.728  -70.602 1.00 28.60 413 A 1 
ATOM 3138 O O   . TYR A 0 413 . 80.412   14.497  -72.338 1.00 28.60 413 A 1 
ATOM 3139 C CG  . TYR A 0 413 . 81.111   17.763  -70.548 1.00 28.60 413 A 1 
ATOM 3140 C CD1 . TYR A 0 413 . 82.457   17.393  -70.731 1.00 28.60 413 A 1 
ATOM 3141 C CD2 . TYR A 0 413 . 80.788   19.081  -70.173 1.00 28.60 413 A 1 
ATOM 3142 C CE1 . TYR A 0 413 . 83.480   18.342  -70.529 1.00 28.60 413 A 1 
ATOM 3143 C CE2 . TYR A 0 413 . 81.805   20.030  -69.964 1.00 28.60 413 A 1 
ATOM 3144 O OH  . TYR A 0 413 . 84.141   20.566  -69.914 1.00 28.60 413 A 1 
ATOM 3145 C CZ  . TYR A 0 413 . 83.155   19.658  -70.136 1.00 28.60 413 A 1 
ATOM 3146 N N   . TRP A 0 414 . 79.714   15.554  -74.171 1.00 30.47 414 A 1 
ATOM 3147 C CA  . TRP A 0 414 . 80.645   14.821  -75.043 1.00 30.47 414 A 1 
ATOM 3148 C C   . TRP A 0 414 . 80.976   15.543  -76.358 1.00 30.47 414 A 1 
ATOM 3149 C CB  . TRP A 0 414 . 80.244   13.341  -75.238 1.00 30.47 414 A 1 
ATOM 3150 O O   . TRP A 0 414 . 80.213   15.563  -77.312 1.00 30.47 414 A 1 
ATOM 3151 C CG  . TRP A 0 414 . 81.334   12.304  -75.061 1.00 30.47 414 A 1 
ATOM 3152 C CD1 . TRP A 0 414 . 82.650   12.519  -74.804 1.00 30.47 414 A 1 
ATOM 3153 C CD2 . TRP A 0 414 . 81.185   10.848  -75.071 1.00 30.47 414 A 1 
ATOM 3154 C CE2 . TRP A 0 414 . 82.457   10.251  -74.814 1.00 30.47 414 A 1 
ATOM 3155 C CE3 . TRP A 0 414 . 80.100   9.966   -75.261 1.00 30.47 414 A 1 
ATOM 3156 N NE1 . TRP A 0 414 . 83.312   11.317  -74.661 1.00 30.47 414 A 1 
ATOM 3157 C CH2 . TRP A 0 414 . 81.545   8.017   -74.949 1.00 30.47 414 A 1 
ATOM 3158 C CZ2 . TRP A 0 414 . 82.649   8.863   -74.751 1.00 30.47 414 A 1 
ATOM 3159 C CZ3 . TRP A 0 414 . 80.277   8.569   -75.202 1.00 30.47 414 A 1 
ATOM 3160 N N   . SER A 0 415 . 82.172   16.138  -76.349 1.00 30.88 415 A 1 
ATOM 3161 C CA  . SER A 0 415 . 83.155   16.237  -77.436 1.00 30.88 415 A 1 
ATOM 3162 C C   . SER A 0 415 . 82.674   16.452  -78.883 1.00 30.88 415 A 1 
ATOM 3163 C CB  . SER A 0 415 . 84.068   15.010  -77.358 1.00 30.88 415 A 1 
ATOM 3164 O O   . SER A 0 415 . 82.353   15.512  -79.600 1.00 30.88 415 A 1 
ATOM 3165 O OG  . SER A 0 415 . 85.132   15.121  -78.277 1.00 30.88 415 A 1 
ATOM 3166 N N   . ALA A 0 416 . 82.916   17.684  -79.340 1.00 31.08 416 A 1 
ATOM 3167 C CA  . ALA A 0 416 . 83.469   18.035  -80.651 1.00 31.08 416 A 1 
ATOM 3168 C C   . ALA A 0 416 . 82.667   17.658  -81.914 1.00 31.08 416 A 1 
ATOM 3169 C CB  . ALA A 0 416 . 84.937   17.580  -80.709 1.00 31.08 416 A 1 
ATOM 3170 O O   . ALA A 0 416 . 82.969   16.690  -82.604 1.00 31.08 416 A 1 
ATOM 3171 N N   . GLY A 0 417 . 81.799   18.598  -82.301 1.00 29.33 417 A 1 
ATOM 3172 C CA  . GLY A 0 417 . 81.824   19.163  -83.651 1.00 29.33 417 A 1 
ATOM 3173 C C   . GLY A 0 417 . 80.867   18.543  -84.656 1.00 29.33 417 A 1 
ATOM 3174 O O   . GLY A 0 417 . 81.286   17.675  -85.399 1.00 29.33 417 A 1 
ATOM 3175 N N   . TYR A 0 418 . 79.639   19.064  -84.719 1.00 31.50 418 A 1 
ATOM 3176 C CA  . TYR A 0 418 . 78.919   19.455  -85.941 1.00 31.50 418 A 1 
ATOM 3177 C C   . TYR A 0 418 . 77.766   20.383  -85.522 1.00 31.50 418 A 1 
ATOM 3178 C CB  . TYR A 0 418 . 78.394   18.256  -86.760 1.00 31.50 418 A 1 
ATOM 3179 O O   . TYR A 0 418 . 77.054   20.084  -84.563 1.00 31.50 418 A 1 
ATOM 3180 C CG  . TYR A 0 418 . 79.383   17.742  -87.799 1.00 31.50 418 A 1 
ATOM 3181 C CD1 . TYR A 0 418 . 79.639   18.493  -88.964 1.00 31.50 418 A 1 
ATOM 3182 C CD2 . TYR A 0 418 . 80.088   16.543  -87.580 1.00 31.50 418 A 1 
ATOM 3183 C CE1 . TYR A 0 418 . 80.638   18.078  -89.869 1.00 31.50 418 A 1 
ATOM 3184 C CE2 . TYR A 0 418 . 81.118   16.149  -88.452 1.00 31.50 418 A 1 
ATOM 3185 O OH  . TYR A 0 418 . 82.398   16.543  -90.436 1.00 31.50 418 A 1 
ATOM 3186 C CZ  . TYR A 0 418 . 81.398   16.921  -89.597 1.00 31.50 418 A 1 
ATOM 3187 N N   . ASP A 0 419 . 77.620   21.517  -86.210 1.00 30.33 419 A 1 
ATOM 3188 C CA  . ASP A 0 419 . 76.525   22.472  -86.035 1.00 30.33 419 A 1 
ATOM 3189 C C   . ASP A 0 419 . 75.173   21.765  -86.205 1.00 30.33 419 A 1 
ATOM 3190 C CB  . ASP A 0 419 . 76.667   23.608  -87.065 1.00 30.33 419 A 1 
ATOM 3191 O O   . ASP A 0 419 . 74.811   21.330  -87.299 1.00 30.33 419 A 1 
ATOM 3192 C CG  . ASP A 0 419 . 77.904   24.473  -86.817 1.00 30.33 419 A 1 
ATOM 3193 O OD1 . ASP A 0 419 . 78.012   25.018  -85.695 1.00 30.33 419 A 1 
ATOM 3194 O OD2 . ASP A 0 419 . 78.766   24.534  -87.724 1.00 30.33 419 A 1 
ATOM 3195 N N   . ALA A 0 420 . 74.428   21.621  -85.110 1.00 28.10 420 A 1 
ATOM 3196 C CA  . ALA A 0 420 . 73.038   21.202  -85.149 1.00 28.10 420 A 1 
ATOM 3197 C C   . ALA A 0 420 . 72.159   22.428  -84.890 1.00 28.10 420 A 1 
ATOM 3198 C CB  . ALA A 0 420 . 72.810   20.037  -84.178 1.00 28.10 420 A 1 
ATOM 3199 O O   . ALA A 0 420 . 71.877   22.791  -83.747 1.00 28.10 420 A 1 
ATOM 3200 N N   . GLU A 0 421 . 71.723   23.062  -85.978 1.00 30.11 421 A 1 
ATOM 3201 C CA  . GLU A 0 421 . 70.557   23.942  -86.029 1.00 30.11 421 A 1 
ATOM 3202 C C   . GLU A 0 421 . 69.328   23.221  -85.421 1.00 30.11 421 A 1 
ATOM 3203 C CB  . GLU A 0 421 . 70.291   24.351  -87.504 1.00 30.11 421 A 1 
ATOM 3204 O O   . GLU A 0 421 . 68.553   22.558  -86.111 1.00 30.11 421 A 1 
ATOM 3205 C CG  . GLU A 0 421 . 70.447   25.850  -87.810 1.00 30.11 421 A 1 
ATOM 3206 C CD  . GLU A 0 421 . 71.840   26.304  -88.270 1.00 30.11 421 A 1 
ATOM 3207 O OE1 . GLU A 0 421 . 72.008   27.542  -88.367 1.00 30.11 421 A 1 
ATOM 3208 O OE2 . GLU A 0 421 . 72.689   25.436  -88.563 1.00 30.11 421 A 1 
ATOM 3209 N N   . ALA A 0 422 . 69.108   23.340  -84.109 1.00 27.11 422 A 1 
ATOM 3210 C CA  . ALA A 0 422 . 67.858   22.930  -83.465 1.00 27.11 422 A 1 
ATOM 3211 C C   . ALA A 0 422 . 66.813   24.051  -83.607 1.00 27.11 422 A 1 
ATOM 3212 C CB  . ALA A 0 422 . 68.125   22.475  -82.028 1.00 27.11 422 A 1 
ATOM 3213 O O   . ALA A 0 422 . 66.452   24.753  -82.661 1.00 27.11 422 A 1 
ATOM 3214 N N   . ALA A 0 423 . 66.340   24.240  -84.838 1.00 25.14 423 A 1 
ATOM 3215 C CA  . ALA A 0 423 . 65.243   25.130  -85.186 1.00 25.14 423 A 1 
ATOM 3216 C C   . ALA A 0 423 . 63.883   24.514  -84.798 1.00 25.14 423 A 1 
ATOM 3217 C CB  . ALA A 0 423 . 65.350   25.456  -86.684 1.00 25.14 423 A 1 
ATOM 3218 O O   . ALA A 0 423 . 63.159   24.006  -85.647 1.00 25.14 423 A 1 
ATOM 3219 N N   . SER A 0 424 . 63.502   24.582  -83.519 1.00 31.39 424 A 1 
ATOM 3220 C CA  . SER A 0 424 . 62.097   24.417  -83.101 1.00 31.39 424 A 1 
ATOM 3221 C C   . SER A 0 424 . 61.824   25.030  -81.722 1.00 31.39 424 A 1 
ATOM 3222 C CB  . SER A 0 424 . 61.625   22.953  -83.182 1.00 31.39 424 A 1 
ATOM 3223 O O   . SER A 0 424 . 61.478   24.342  -80.764 1.00 31.39 424 A 1 
ATOM 3224 O OG  . SER A 0 424 . 62.337   22.125  -82.293 1.00 31.39 424 A 1 
ATOM 3225 N N   . ALA A 0 425 . 61.941   26.355  -81.617 1.00 25.70 425 A 1 
ATOM 3226 C CA  . ALA A 0 425 . 61.377   27.122  -80.506 1.00 25.70 425 A 1 
ATOM 3227 C C   . ALA A 0 425 . 59.845   27.230  -80.674 1.00 25.70 425 A 1 
ATOM 3228 C CB  . ALA A 0 425 . 62.088   28.481  -80.433 1.00 25.70 425 A 1 
ATOM 3229 O O   . ALA A 0 425 . 59.317   28.247  -81.125 1.00 25.70 425 A 1 
ATOM 3230 N N   . ALA A 0 426 . 59.112   26.155  -80.371 1.00 26.90 426 A 1 
ATOM 3231 C CA  . ALA A 0 426 . 57.652   26.154  -80.400 1.00 26.90 426 A 1 
ATOM 3232 C C   . ALA A 0 426 . 57.078   26.671  -79.068 1.00 26.90 426 A 1 
ATOM 3233 C CB  . ALA A 0 426 . 57.135   24.766  -80.790 1.00 26.90 426 A 1 
ATOM 3234 O O   . ALA A 0 426 . 57.227   26.059  -78.015 1.00 26.90 426 A 1 
ATOM 3235 N N   . LYS A 0 427 . 56.427   27.837  -79.162 1.00 25.26 427 A 1 
ATOM 3236 C CA  . LYS A 0 427 . 55.488   28.475  -78.223 1.00 25.26 427 A 1 
ATOM 3237 C C   . LYS A 0 427 . 54.976   27.604  -77.060 1.00 25.26 427 A 1 
ATOM 3238 C CB  . LYS A 0 427 . 54.241   28.880  -79.029 1.00 25.26 427 A 1 
ATOM 3239 O O   . LYS A 0 427 . 54.151   26.717  -77.259 1.00 25.26 427 A 1 
ATOM 3240 C CG  . LYS A 0 427 . 54.361   30.167  -79.849 1.00 25.26 427 A 1 
ATOM 3241 C CD  . LYS A 0 427 . 52.999   30.414  -80.516 1.00 25.26 427 A 1 
ATOM 3242 C CE  . LYS A 0 427 . 52.930   31.796  -81.166 1.00 25.26 427 A 1 
ATOM 3243 N NZ  . LYS A 0 427 . 51.587   32.030  -81.753 1.00 25.26 427 A 1 
ATOM 3244 N N   . ALA A 0 428 . 55.266   28.039  -75.836 1.00 26.99 428 A 1 
ATOM 3245 C CA  . ALA A 0 428 . 54.458   27.721  -74.662 1.00 26.99 428 A 1 
ATOM 3246 C C   . ALA A 0 428 . 53.084   28.436  -74.744 1.00 26.99 428 A 1 
ATOM 3247 C CB  . ALA A 0 428 . 55.264   28.118  -73.415 1.00 26.99 428 A 1 
ATOM 3248 O O   . ALA A 0 428 . 52.969   29.626  -74.439 1.00 26.99 428 A 1 
ATOM 3249 N N   . GLY A 0 429 . 52.033   27.736  -75.189 1.00 28.04 429 A 1 
ATOM 3250 C CA  . GLY A 0 429 . 50.639   28.069  -74.846 1.00 28.04 429 A 1 
ATOM 3251 C C   . GLY A 0 429 . 50.368   27.541  -73.433 1.00 28.04 429 A 1 
ATOM 3252 O O   . GLY A 0 429 . 50.665   26.390  -73.159 1.00 28.04 429 A 1 
ATOM 3253 N N   . ARG A 0 430 . 50.024   28.356  -72.429 1.00 28.80 430 A 1 
ATOM 3254 C CA  . ARG A 0 430 . 48.696   28.949  -72.168 1.00 28.80 430 A 1 
ATOM 3255 C C   . ARG A 0 430 . 47.556   27.925  -72.285 1.00 28.80 430 A 1 
ATOM 3256 C CB  . ARG A 0 430 . 48.408   30.225  -72.987 1.00 28.80 430 A 1 
ATOM 3257 O O   . ARG A 0 430 . 46.828   27.949  -73.270 1.00 28.80 430 A 1 
ATOM 3258 C CG  . ARG A 0 430 . 49.337   31.404  -72.670 1.00 28.80 430 A 1 
ATOM 3259 C CD  . ARG A 0 430 . 48.762   32.695  -73.273 1.00 28.80 430 A 1 
ATOM 3260 N NE  . ARG A 0 430 . 49.704   33.825  -73.138 1.00 28.80 430 A 1 
ATOM 3261 N NH1 . ARG A 0 430 . 48.246   35.432  -72.360 1.00 28.80 430 A 1 
ATOM 3262 N NH2 . ARG A 0 430 . 50.383   35.955  -72.717 1.00 28.80 430 A 1 
ATOM 3263 C CZ  . ARG A 0 430 . 49.437   35.058  -72.740 1.00 28.80 430 A 1 
ATOM 3264 N N   . GLN A 0 431 . 47.360   27.087  -71.268 1.00 33.67 431 A 1 
ATOM 3265 C CA  . GLN A 0 431 . 46.110   26.341  -71.085 1.00 33.67 431 A 1 
ATOM 3266 C C   . GLN A 0 431 . 45.734   26.305  -69.598 1.00 33.67 431 A 1 
ATOM 3267 C CB  . GLN A 0 431 . 46.194   24.958  -71.757 1.00 33.67 431 A 1 
ATOM 3268 O O   . GLN A 0 431 . 46.598   26.141  -68.743 1.00 33.67 431 A 1 
ATOM 3269 C CG  . GLN A 0 431 . 45.040   24.776  -72.762 1.00 33.67 431 A 1 
ATOM 3270 C CD  . GLN A 0 431 . 45.244   23.614  -73.730 1.00 33.67 431 A 1 
ATOM 3271 N NE2 . GLN A 0 431 . 44.305   23.363  -74.615 1.00 33.67 431 A 1 
ATOM 3272 O OE1 . GLN A 0 431 . 46.247   22.927  -73.742 1.00 33.67 431 A 1 
ATOM 3273 N N   . GLY A 0 432 . 44.466   26.618  -69.320 1.00 34.22 432 A 1 
ATOM 3274 C CA  . GLY A 0 432 . 43.943   26.987  -68.007 1.00 34.22 432 A 1 
ATOM 3275 C C   . GLY A 0 432 . 44.034   25.874  -66.969 1.00 34.22 432 A 1 
ATOM 3276 O O   . GLY A 0 432 . 43.713   24.723  -67.253 1.00 34.22 432 A 1 
ATOM 3277 N N   . GLY A 0 433 . 44.448   26.250  -65.759 1.00 41.75 433 A 1 
ATOM 3278 C CA  . GLY A 0 433 . 44.395   25.380  -64.594 1.00 41.75 433 A 1 
ATOM 3279 C C   . GLY A 0 433 . 42.966   24.917  -64.351 1.00 41.75 433 A 1 
ATOM 3280 O O   . GLY A 0 433 . 42.071   25.743  -64.168 1.00 41.75 433 A 1 
ATOM 3281 N N   . ARG A 0 434 . 42.754   23.602  -64.400 1.00 45.66 434 A 1 
ATOM 3282 C CA  . ARG A 0 434 . 41.512   22.967  -63.962 1.00 45.66 434 A 1 
ATOM 3283 C C   . ARG A 0 434 . 41.415   23.155  -62.445 1.00 45.66 434 A 1 
ATOM 3284 C CB  . ARG A 0 434 . 41.513   21.480  -64.373 1.00 45.66 434 A 1 
ATOM 3285 O O   . ARG A 0 434 . 42.366   22.826  -61.743 1.00 45.66 434 A 1 
ATOM 3286 C CG  . ARG A 0 434 . 41.385   21.311  -65.899 1.00 45.66 434 A 1 
ATOM 3287 C CD  . ARG A 0 434 . 41.441   19.844  -66.351 1.00 45.66 434 A 1 
ATOM 3288 N NE  . ARG A 0 434 . 42.825   19.334  -66.465 1.00 45.66 434 A 1 
ATOM 3289 N NH1 . ARG A 0 434 . 42.335   17.432  -67.660 1.00 45.66 434 A 1 
ATOM 3290 N NH2 . ARG A 0 434 . 44.452   17.871  -67.119 1.00 45.66 434 A 1 
ATOM 3291 C CZ  . ARG A 0 434 . 43.197   18.222  -67.082 1.00 45.66 434 A 1 
ATOM 3292 N N   . MET A 0 435 . 40.309   23.733  -61.986 1.00 49.78 435 A 1 
ATOM 3293 C CA  . MET A 0 435 . 39.909   23.744  -60.580 1.00 49.78 435 A 1 
ATOM 3294 C C   . MET A 0 435 . 38.777   22.729  -60.433 1.00 49.78 435 A 1 
ATOM 3295 C CB  . MET A 0 435 . 39.444   25.143  -60.153 1.00 49.78 435 A 1 
ATOM 3296 O O   . MET A 0 435 . 37.797   22.806  -61.187 1.00 49.78 435 A 1 
ATOM 3297 C CG  . MET A 0 435 . 40.582   26.165  -60.092 1.00 49.78 435 A 1 
ATOM 3298 S SD  . MET A 0 435 . 40.004   27.845  -59.701 1.00 49.78 435 A 1 
ATOM 3299 C CE  . MET A 0 435 . 41.323   28.333  -58.564 1.00 49.78 435 A 1 
ATOM 3300 N N   . GLY A 0 436 . 38.932   21.790  -59.507 1.00 62.48 436 A 1 
ATOM 3301 C CA  . GLY A 0 436 . 37.939   20.768  -59.189 1.00 62.48 436 A 1 
ATOM 3302 C C   . GLY A 0 436 . 37.846   20.555  -57.681 1.00 62.48 436 A 1 
ATOM 3303 O O   . GLY A 0 436 . 38.802   20.853  -56.961 1.00 62.48 436 A 1 
ATOM 3304 N N   . SER A 0 437 . 36.685   20.087  -57.235 1.00 67.96 437 A 1 
ATOM 3305 C CA  . SER A 0 437 . 36.488   19.529  -55.898 1.00 67.96 437 A 1 
ATOM 3306 C C   . SER A 0 437 . 35.649   18.258  -55.989 1.00 67.96 437 A 1 
ATOM 3307 C CB  . SER A 0 437 . 35.814   20.536  -54.956 1.00 67.96 437 A 1 
ATOM 3308 O O   . SER A 0 437 . 34.629   18.297  -56.687 1.00 67.96 437 A 1 
ATOM 3309 O OG  . SER A 0 437 . 34.550   20.960  -55.461 1.00 67.96 437 A 1 
ATOM 3310 N N   . ASN A 0 438 . 36.061   17.209  -55.288 1.00 71.11 438 A 1 
ATOM 3311 C CA  . ASN A 0 438 . 35.296   15.994  -54.996 1.00 71.11 438 A 1 
ATOM 3312 C C   . ASN A 0 438 . 34.921   16.014  -53.512 1.00 71.11 438 A 1 
ATOM 3313 C CB  . ASN A 0 438 . 36.046   14.702  -55.403 1.00 71.11 438 A 1 
ATOM 3314 O O   . ASN A 0 438 . 35.688   16.496  -52.679 1.00 71.11 438 A 1 
ATOM 3315 C CG  . ASN A 0 438 . 37.499   14.622  -54.963 1.00 71.11 438 A 1 
ATOM 3316 N ND2 . ASN A 0 438 . 37.942   13.560  -54.334 1.00 71.11 438 A 1 
ATOM 3317 O OD1 . ASN A 0 438 . 38.265   15.521  -55.278 1.00 71.11 438 A 1 
ATOM 3318 N N   . TRP A 0 439 . 33.697   15.595  -53.226 1.00 72.77 439 A 1 
ATOM 3319 C CA  . TRP A 0 439 . 33.177   15.410  -51.880 1.00 72.77 439 A 1 
ATOM 3320 C C   . TRP A 0 439 . 32.536   14.033  -51.842 1.00 72.77 439 A 1 
ATOM 3321 C CB  . TRP A 0 439 . 32.154   16.500  -51.546 1.00 72.77 439 A 1 
ATOM 3322 O O   . TRP A 0 439 . 31.630   13.785  -52.640 1.00 72.77 439 A 1 
ATOM 3323 C CG  . TRP A 0 439 . 31.539   16.399  -50.181 1.00 72.77 439 A 1 
ATOM 3324 C CD1 . TRP A 0 439 . 32.119   16.749  -49.008 1.00 72.77 439 A 1 
ATOM 3325 C CD2 . TRP A 0 439 . 30.259   15.800  -49.810 1.00 72.77 439 A 1 
ATOM 3326 C CE2 . TRP A 0 439 . 30.095   15.914  -48.396 1.00 72.77 439 A 1 
ATOM 3327 C CE3 . TRP A 0 439 . 29.235   15.141  -50.525 1.00 72.77 439 A 1 
ATOM 3328 N NE1 . TRP A 0 439 . 31.264   16.489  -47.954 1.00 72.77 439 A 1 
ATOM 3329 C CH2 . TRP A 0 439 . 27.937   14.834  -48.475 1.00 72.77 439 A 1 
ATOM 3330 C CZ2 . TRP A 0 439 . 28.953   15.455  -47.729 1.00 72.77 439 A 1 
ATOM 3331 C CZ3 . TRP A 0 439 . 28.084   14.674  -49.864 1.00 72.77 439 A 1 
ATOM 3332 N N   . ASP A 0 440 . 33.016   13.184  -50.949 1.00 76.96 440 A 1 
ATOM 3333 C CA  . ASP A 0 440 . 32.493   11.845  -50.725 1.00 76.96 440 A 1 
ATOM 3334 C C   . ASP A 0 440 . 32.061   11.738  -49.259 1.00 76.96 440 A 1 
ATOM 3335 C CB  . ASP A 0 440 . 33.547   10.790  -51.114 1.00 76.96 440 A 1 
ATOM 3336 O O   . ASP A 0 440 . 32.790   12.149  -48.358 1.00 76.96 440 A 1 
ATOM 3337 C CG  . ASP A 0 440 . 33.883   10.790  -52.616 1.00 76.96 440 A 1 
ATOM 3338 O OD1 . ASP A 0 440 . 32.937   10.819  -53.438 1.00 76.96 440 A 1 
ATOM 3339 O OD2 . ASP A 0 440 . 35.082   10.715  -52.975 1.00 76.96 440 A 1 
ATOM 3340 N N   . ALA A 0 441 . 30.871   11.198  -49.007 1.00 75.95 441 A 1 
ATOM 3341 C CA  . ALA A 0 441 . 30.368   10.965  -47.658 1.00 75.95 441 A 1 
ATOM 3342 C C   . ALA A 0 441 . 29.707   9.594   -47.539 1.00 75.95 441 A 1 
ATOM 3343 C CB  . ALA A 0 441 . 29.416   12.092  -47.257 1.00 75.95 441 A 1 
ATOM 3344 O O   . ALA A 0 441 . 29.109   9.087   -48.490 1.00 75.95 441 A 1 
ATOM 3345 N N   . TRP A 0 442 . 29.803   8.991   -46.360 1.00 83.39 442 A 1 
ATOM 3346 C CA  . TRP A 0 442 . 29.148   7.729   -46.026 1.00 83.39 442 A 1 
ATOM 3347 C C   . TRP A 0 442 . 28.734   7.716   -44.562 1.00 83.39 442 A 1 
ATOM 3348 C CB  . TRP A 0 442 . 30.086   6.556   -46.349 1.00 83.39 442 A 1 
ATOM 3349 O O   . TRP A 0 442 . 29.428   8.282   -43.717 1.00 83.39 442 A 1 
ATOM 3350 C CG  . TRP A 0 442 . 29.766   5.246   -45.689 1.00 83.39 442 A 1 
ATOM 3351 C CD1 . TRP A 0 442 . 28.860   4.335   -46.107 1.00 83.39 442 A 1 
ATOM 3352 C CD2 . TRP A 0 442 . 30.318   4.711   -44.449 1.00 83.39 442 A 1 
ATOM 3353 C CE2 . TRP A 0 442 . 29.784   3.407   -44.246 1.00 83.39 442 A 1 
ATOM 3354 C CE3 . TRP A 0 442 . 31.226   5.189   -43.481 1.00 83.39 442 A 1 
ATOM 3355 N NE1 . TRP A 0 442 . 28.836   3.263   -45.237 1.00 83.39 442 A 1 
ATOM 3356 C CH2 . TRP A 0 442 . 31.117   3.082   -42.250 1.00 83.39 442 A 1 
ATOM 3357 C CZ2 . TRP A 0 442 . 30.229   2.573   -43.211 1.00 83.39 442 A 1 
ATOM 3358 C CZ3 . TRP A 0 442 . 31.602   4.395   -42.381 1.00 83.39 442 A 1 
ATOM 3359 N N   . GLY A 0 443 . 27.649   7.005   -44.262 1.00 81.84 443 A 1 
ATOM 3360 C CA  . GLY A 0 443 . 27.261   6.721   -42.892 1.00 81.84 443 A 1 
ATOM 3361 C C   . GLY A 0 443 . 26.571   5.375   -42.706 1.00 81.84 443 A 1 
ATOM 3362 O O   . GLY A 0 443 . 26.087   4.753   -43.663 1.00 81.84 443 A 1 
ATOM 3363 N N   . ARG A 0 444 . 26.563   4.926   -41.451 1.00 85.90 444 A 1 
ATOM 3364 C CA  . ARG A 0 444 . 25.769   3.807   -40.946 1.00 85.90 444 A 1 
ATOM 3365 C C   . ARG A 0 444 . 25.085   4.208   -39.659 1.00 85.90 444 A 1 
ATOM 3366 C CB  . ARG A 0 444 . 26.601   2.559   -40.661 1.00 85.90 444 A 1 
ATOM 3367 O O   . ARG A 0 444 . 25.749   4.767   -38.802 1.00 85.90 444 A 1 
ATOM 3368 C CG  . ARG A 0 444 . 27.213   2.024   -41.944 1.00 85.90 444 A 1 
ATOM 3369 C CD  . ARG A 0 444 . 27.784   0.625   -41.720 1.00 85.90 444 A 1 
ATOM 3370 N NE  . ARG A 0 444 . 28.960   0.637   -40.828 1.00 85.90 444 A 1 
ATOM 3371 N NH1 . ARG A 0 444 . 28.761   -1.529  -40.125 1.00 85.90 444 A 1 
ATOM 3372 N NH2 . ARG A 0 444 . 30.421   -0.269  -39.341 1.00 85.90 444 A 1 
ATOM 3373 C CZ  . ARG A 0 444 . 29.383   -0.383  -40.112 1.00 85.90 444 A 1 
ATOM 3374 N N   . ASP A 0 445 . 23.829   3.835   -39.544 1.00 89.95 445 A 1 
ATOM 3375 C CA  . ASP A 0 445 . 22.985   4.052   -38.378 1.00 89.95 445 A 1 
ATOM 3376 C C   . ASP A 0 445 . 22.440   2.679   -37.960 1.00 89.95 445 A 1 
ATOM 3377 C CB  . ASP A 0 445 . 21.906   5.063   -38.786 1.00 89.95 445 A 1 
ATOM 3378 O O   . ASP A 0 445 . 21.917   1.937   -38.798 1.00 89.95 445 A 1 
ATOM 3379 C CG  . ASP A 0 445 . 20.844   5.316   -37.718 1.00 89.95 445 A 1 
ATOM 3380 O OD1 . ASP A 0 445 . 20.947   4.670   -36.655 1.00 89.95 445 A 1 
ATOM 3381 O OD2 . ASP A 0 445 . 19.896   6.061   -38.077 1.00 89.95 445 A 1 
ATOM 3382 N N   . GLN A 0 446 . 22.682   2.289   -36.710 1.00 91.08 446 A 1 
ATOM 3383 C CA  . GLN A 0 446 . 22.270   1.004   -36.147 1.00 91.08 446 A 1 
ATOM 3384 C C   . GLN A 0 446 . 21.433   1.245   -34.889 1.00 91.08 446 A 1 
ATOM 3385 C CB  . GLN A 0 446 . 23.506   0.148   -35.800 1.00 91.08 446 A 1 
ATOM 3386 O O   . GLN A 0 446 . 21.999   1.308   -33.792 1.00 91.08 446 A 1 
ATOM 3387 C CG  . GLN A 0 446 . 24.193   -0.592  -36.953 1.00 91.08 446 A 1 
ATOM 3388 C CD  . GLN A 0 446 . 25.538   -1.135  -36.472 1.00 91.08 446 A 1 
ATOM 3389 N NE2 . GLN A 0 446 . 26.595   -0.376  -36.649 1.00 91.08 446 A 1 
ATOM 3390 O OE1 . GLN A 0 446 . 25.683   -2.199  -35.878 1.00 91.08 446 A 1 
ATOM 3391 N N   . ASP A 0 447 . 20.102   1.249   -35.012 1.00 93.49 447 A 1 
ATOM 3392 C CA  . ASP A 0 447 . 19.235   1.292   -33.841 1.00 93.49 447 A 1 
ATOM 3393 C C   . ASP A 0 447 . 18.878   -0.101  -33.325 1.00 93.49 447 A 1 
ATOM 3394 C CB  . ASP A 0 447 . 17.936   2.093   -34.018 1.00 93.49 447 A 1 
ATOM 3395 O O   . ASP A 0 447 . 18.632   -1.075  -34.045 1.00 93.49 447 A 1 
ATOM 3396 C CG  . ASP A 0 447 . 18.124   3.573   -34.298 1.00 93.49 447 A 1 
ATOM 3397 O OD1 . ASP A 0 447 . 18.824   4.114   -33.422 1.00 93.49 447 A 1 
ATOM 3398 O OD2 . ASP A 0 447 . 17.245   4.156   -34.980 1.00 93.49 447 A 1 
ATOM 3399 N N   . LEU A 0 448 . 18.732   -0.180  -32.007 1.00 95.66 448 A 1 
ATOM 3400 C CA  . LEU A 0 448 . 18.067   -1.261  -31.302 1.00 95.66 448 A 1 
ATOM 3401 C C   . LEU A 0 448 . 17.115   -0.677  -30.263 1.00 95.66 448 A 1 
ATOM 3402 C CB  . LEU A 0 448 . 19.125   -2.180  -30.675 1.00 95.66 448 A 1 
ATOM 3403 O O   . LEU A 0 448 . 17.534   -0.123  -29.249 1.00 95.66 448 A 1 
ATOM 3404 C CG  . LEU A 0 448 . 18.545   -3.311  -29.808 1.00 95.66 448 A 1 
ATOM 3405 C CD1 . LEU A 0 448 . 17.758   -4.340  -30.624 1.00 95.66 448 A 1 
ATOM 3406 C CD2 . LEU A 0 448 . 19.674   -4.046  -29.086 1.00 95.66 448 A 1 
ATOM 3407 N N   . ALA A 0 449 . 15.818   -0.912  -30.440 1.00 97.99 449 A 1 
ATOM 3408 C CA  . ALA A 0 449 . 14.794   -0.595  -29.457 1.00 97.99 449 A 1 
ATOM 3409 C C   . ALA A 0 449 . 14.114   -1.870  -28.939 1.00 97.99 449 A 1 
ATOM 3410 C CB  . ALA A 0 449 . 13.815   0.423   -30.047 1.00 97.99 449 A 1 
ATOM 3411 O O   . ALA A 0 449 . 13.561   -2.668  -29.700 1.00 97.99 449 A 1 
ATOM 3412 N N   . ILE A 0 450 . 14.114   -2.055  -27.619 1.00 98.24 450 A 1 
ATOM 3413 C CA  . ILE A 0 450 . 13.402   -3.147  -26.945 1.00 98.24 450 A 1 
ATOM 3414 C C   . ILE A 0 450 . 12.413   -2.540  -25.958 1.00 98.24 450 A 1 
ATOM 3415 C CB  . ILE A 0 450 . 14.369   -4.136  -26.254 1.00 98.24 450 A 1 
ATOM 3416 O O   . ILE A 0 450 . 12.820   -1.796  -25.071 1.00 98.24 450 A 1 
ATOM 3417 C CG1 . ILE A 0 450 . 15.411   -4.693  -27.254 1.00 98.24 450 A 1 
ATOM 3418 C CG2 . ILE A 0 450 . 13.566   -5.277  -25.590 1.00 98.24 450 A 1 
ATOM 3419 C CD1 . ILE A 0 450 . 16.506   -5.562  -26.621 1.00 98.24 450 A 1 
ATOM 3420 N N   . ASP A 0 451 . 11.139   -2.902  -26.079 1.00 97.88 451 A 1 
ATOM 3421 C CA  . ASP A 0 451 . 10.097   -2.595  -25.094 1.00 97.88 451 A 1 
ATOM 3422 C C   . ASP A 0 451 . 9.553    -3.920  -24.555 1.00 97.88 451 A 1 
ATOM 3423 C CB  . ASP A 0 451 . 9.004    -1.708  -25.724 1.00 97.88 451 A 1 
ATOM 3424 O O   . ASP A 0 451 . 9.060    -4.757  -25.316 1.00 97.88 451 A 1 
ATOM 3425 C CG  . ASP A 0 451 . 8.153    -0.947  -24.693 1.00 97.88 451 A 1 
ATOM 3426 O OD1 . ASP A 0 451 . 8.178    -1.301  -23.496 1.00 97.88 451 A 1 
ATOM 3427 O OD2 . ASP A 0 451 . 7.533    0.073   -25.080 1.00 97.88 451 A 1 
ATOM 3428 N N   . GLU A 0 452 . 9.723    -4.161  -23.261 1.00 98.09 452 A 1 
ATOM 3429 C CA  . GLU A 0 452 . 9.283    -5.371  -22.579 1.00 98.09 452 A 1 
ATOM 3430 C C   . GLU A 0 452 . 8.425    -4.988  -21.382 1.00 98.09 452 A 1 
ATOM 3431 C CB  . GLU A 0 452 . 10.510   -6.205  -22.178 1.00 98.09 452 A 1 
ATOM 3432 O O   . GLU A 0 452 . 8.871    -4.236  -20.518 1.00 98.09 452 A 1 
ATOM 3433 C CG  . GLU A 0 452 . 10.151   -7.533  -21.493 1.00 98.09 452 A 1 
ATOM 3434 C CD  . GLU A 0 452 . 11.379   -8.445  -21.352 1.00 98.09 452 A 1 
ATOM 3435 O OE1 . GLU A 0 452 . 11.238   -9.673  -21.556 1.00 98.09 452 A 1 
ATOM 3436 O OE2 . GLU A 0 452 . 12.507   -7.927  -21.155 1.00 98.09 452 A 1 
ATOM 3437 N N   . SER A 0 453 . 7.212    -5.527  -21.310 1.00 97.72 453 A 1 
ATOM 3438 C CA  . SER A 0 453 . 6.314    -5.324  -20.183 1.00 97.72 453 A 1 
ATOM 3439 C C   . SER A 0 453 . 5.669    -6.626  -19.725 1.00 97.72 453 A 1 
ATOM 3440 C CB  . SER A 0 453 . 5.268    -4.243  -20.474 1.00 97.72 453 A 1 
ATOM 3441 O O   . SER A 0 453 . 5.421    -7.553  -20.503 1.00 97.72 453 A 1 
ATOM 3442 O OG  . SER A 0 453 . 4.373    -4.637  -21.496 1.00 97.72 453 A 1 
ATOM 3443 N N   . TYR A 0 454 . 5.409    -6.686  -18.428 1.00 97.92 454 A 1 
ATOM 3444 C CA  . TYR A 0 454 . 4.670    -7.744  -17.765 1.00 97.92 454 A 1 
ATOM 3445 C C   . TYR A 0 454 . 3.674    -7.100  -16.808 1.00 97.92 454 A 1 
ATOM 3446 C CB  . TYR A 0 454 . 5.644    -8.670  -17.032 1.00 97.92 454 A 1 
ATOM 3447 O O   . TYR A 0 454 . 4.052    -6.225  -16.034 1.00 97.92 454 A 1 
ATOM 3448 C CG  . TYR A 0 454 . 4.970    -9.707  -16.160 1.00 97.92 454 A 1 
ATOM 3449 C CD1 . TYR A 0 454 . 4.732    -9.446  -14.795 1.00 97.92 454 A 1 
ATOM 3450 C CD2 . TYR A 0 454 . 4.561    -10.928 -16.726 1.00 97.92 454 A 1 
ATOM 3451 C CE1 . TYR A 0 454 . 4.110    -10.417 -13.987 1.00 97.92 454 A 1 
ATOM 3452 C CE2 . TYR A 0 454 . 3.944    -11.903 -15.921 1.00 97.92 454 A 1 
ATOM 3453 O OH  . TYR A 0 454 . 3.152    -12.620 -13.790 1.00 97.92 454 A 1 
ATOM 3454 C CZ  . TYR A 0 454 . 3.726    -11.653 -14.551 1.00 97.92 454 A 1 
ATOM 3455 N N   . GLU A 0 455 . 2.423    -7.535  -16.856 1.00 96.59 455 A 1 
ATOM 3456 C CA  . GLU A 0 455 . 1.368    -7.092  -15.951 1.00 96.59 455 A 1 
ATOM 3457 C C   . GLU A 0 455 . 0.599    -8.308  -15.445 1.00 96.59 455 A 1 
ATOM 3458 C CB  . GLU A 0 455 . 0.419    -6.098  -16.641 1.00 96.59 455 A 1 
ATOM 3459 O O   . GLU A 0 455 . 0.099    -9.118  -16.228 1.00 96.59 455 A 1 
ATOM 3460 C CG  . GLU A 0 455 . 1.097    -4.756  -16.969 1.00 96.59 455 A 1 
ATOM 3461 C CD  . GLU A 0 455 . 0.144    -3.717  -17.589 1.00 96.59 455 A 1 
ATOM 3462 O OE1 . GLU A 0 455 . 0.625    -2.591  -17.857 1.00 96.59 455 A 1 
ATOM 3463 O OE2 . GLU A 0 455 . -1.049   -4.032  -17.810 1.00 96.59 455 A 1 
ATOM 3464 N N   . MET A 0 456 . 0.491    -8.429  -14.129 1.00 96.84 456 A 1 
ATOM 3465 C CA  . MET A 0 456 . -0.316   -9.434  -13.458 1.00 96.84 456 A 1 
ATOM 3466 C C   . MET A 0 456 . -1.277   -8.742  -12.505 1.00 96.84 456 A 1 
ATOM 3467 C CB  . MET A 0 456 . 0.592    -10.432 -12.738 1.00 96.84 456 A 1 
ATOM 3468 O O   . MET A 0 456 . -0.855   -8.013  -11.611 1.00 96.84 456 A 1 
ATOM 3469 C CG  . MET A 0 456 . -0.198   -11.482 -11.946 1.00 96.84 456 A 1 
ATOM 3470 S SD  . MET A 0 456 . 0.827    -12.719 -11.104 1.00 96.84 456 A 1 
ATOM 3471 C CE  . MET A 0 456 . 1.595    -11.686 -9.826  1.00 96.84 456 A 1 
ATOM 3472 N N   . THR A 0 457 . -2.567   -9.017  -12.656 1.00 96.07 457 A 1 
ATOM 3473 C CA  . THR A 0 457 . -3.608   -8.543  -11.748 1.00 96.07 457 A 1 
ATOM 3474 C C   . THR A 0 457 . -4.375   -9.734  -11.192 1.00 96.07 457 A 1 
ATOM 3475 C CB  . THR A 0 457 . -4.570   -7.564  -12.432 1.00 96.07 457 A 1 
ATOM 3476 O O   . THR A 0 457 . -4.895   -10.559 -11.944 1.00 96.07 457 A 1 
ATOM 3477 C CG2 . THR A 0 457 . -5.497   -6.879  -11.426 1.00 96.07 457 A 1 
ATOM 3478 O OG1 . THR A 0 457 . -3.902   -6.547  -13.144 1.00 96.07 457 A 1 
ATOM 3479 N N   . ASN A 0 458 . -4.486   -9.802  -9.869  1.00 95.67 458 A 1 
ATOM 3480 C CA  . ASN A 0 458 . -5.337   -10.744 -9.158  1.00 95.67 458 A 1 
ATOM 3481 C C   . ASN A 0 458 . -6.359   -9.965  -8.330  1.00 95.67 458 A 1 
ATOM 3482 C CB  . ASN A 0 458 . -4.458   -11.664 -8.301  1.00 95.67 458 A 1 
ATOM 3483 O O   . ASN A 0 458 . -5.999   -9.065  -7.575  1.00 95.67 458 A 1 
ATOM 3484 C CG  . ASN A 0 458 . -5.181   -12.886 -7.761  1.00 95.67 458 A 1 
ATOM 3485 N ND2 . ASN A 0 458 . -4.434   -13.864 -7.308  1.00 95.67 458 A 1 
ATOM 3486 O OD1 . ASN A 0 458 . -6.393   -13.031 -7.742  1.00 95.67 458 A 1 
ATOM 3487 N N   . ALA A 0 459 . -7.634   -10.310 -8.448  1.00 95.58 459 A 1 
ATOM 3488 C CA  . ALA A 0 459 . -8.694   -9.736  -7.636  1.00 95.58 459 A 1 
ATOM 3489 C C   . ALA A 0 459 . -9.520   -10.844 -6.991  1.00 95.58 459 A 1 
ATOM 3490 C CB  . ALA A 0 459 . -9.541   -8.782  -8.483  1.00 95.58 459 A 1 
ATOM 3491 O O   . ALA A 0 459 . -9.943   -11.786 -7.659  1.00 95.58 459 A 1 
ATOM 3492 N N   . LYS A 0 460 . -9.798   -10.717 -5.693  1.00 96.60 460 A 1 
ATOM 3493 C CA  . LYS A 0 460 . -10.708  -11.606 -4.961  1.00 96.60 460 A 1 
ATOM 3494 C C   . LYS A 0 460 . -11.765  -10.773 -4.264  1.00 96.60 460 A 1 
ATOM 3495 C CB  . LYS A 0 460 . -9.958   -12.506 -3.969  1.00 96.60 460 A 1 
ATOM 3496 O O   . LYS A 0 460 . -11.438  -9.755  -3.659  1.00 96.60 460 A 1 
ATOM 3497 C CG  . LYS A 0 460 . -8.953   -13.421 -4.679  1.00 96.60 460 A 1 
ATOM 3498 C CD  . LYS A 0 460 . -8.073   -14.173 -3.679  1.00 96.60 460 A 1 
ATOM 3499 C CE  . LYS A 0 460 . -7.070   -15.000 -4.487  1.00 96.60 460 A 1 
ATOM 3500 N NZ  . LYS A 0 460 . -5.868   -15.336 -3.690  1.00 96.60 460 A 1 
ATOM 3501 N N   . ALA A 0 461 . -13.009  -11.214 -4.339  1.00 93.88 461 A 1 
ATOM 3502 C CA  . ALA A 0 461 . -14.131  -10.624 -3.630  1.00 93.88 461 A 1 
ATOM 3503 C C   . ALA A 0 461 . -14.896  -11.726 -2.896  1.00 93.88 461 A 1 
ATOM 3504 C CB  . ALA A 0 461 . -15.012  -9.848  -4.614  1.00 93.88 461 A 1 
ATOM 3505 O O   . ALA A 0 461 . -15.149  -12.786 -3.470  1.00 93.88 461 A 1 
ATOM 3506 N N   . TYR A 0 462 . -15.236  -11.460 -1.643  1.00 92.78 462 A 1 
ATOM 3507 C CA  . TYR A 0 462 . -16.092  -12.285 -0.807  1.00 92.78 462 A 1 
ATOM 3508 C C   . TYR A 0 462 . -17.243  -11.413 -0.348  1.00 92.78 462 A 1 
ATOM 3509 C CB  . TYR A 0 462 . -15.326  -12.812 0.410   1.00 92.78 462 A 1 
ATOM 3510 O O   . TYR A 0 462 . -16.996  -10.388 0.283   1.00 92.78 462 A 1 
ATOM 3511 C CG  . TYR A 0 462 . -14.107  -13.634 0.066   1.00 92.78 462 A 1 
ATOM 3512 C CD1 . TYR A 0 462 . -14.240  -15.014 -0.165  1.00 92.78 462 A 1 
ATOM 3513 C CD2 . TYR A 0 462 . -12.851  -13.009 -0.048  1.00 92.78 462 A 1 
ATOM 3514 C CE1 . TYR A 0 462 . -13.109  -15.781 -0.499  1.00 92.78 462 A 1 
ATOM 3515 C CE2 . TYR A 0 462 . -11.718  -13.769 -0.384  1.00 92.78 462 A 1 
ATOM 3516 O OH  . TYR A 0 462 . -10.746  -15.887 -0.919  1.00 92.78 462 A 1 
ATOM 3517 C CZ  . TYR A 0 462 . -11.849  -15.158 -0.606  1.00 92.78 462 A 1 
ATOM 3518 N N   . ASP A 0 463 . -18.458  -11.838 -0.645  1.00 89.37 463 A 1 
ATOM 3519 C CA  . ASP A 0 463 . -19.674  -11.201 -0.170  1.00 89.37 463 A 1 
ATOM 3520 C C   . ASP A 0 463 . -20.432  -12.248 0.656   1.00 89.37 463 A 1 
ATOM 3521 C CB  . ASP A 0 463 . -20.487  -10.651 -1.359  1.00 89.37 463 A 1 
ATOM 3522 O O   . ASP A 0 463 . -20.570  -13.399 0.233   1.00 89.37 463 A 1 
ATOM 3523 C CG  . ASP A 0 463 . -19.743  -9.594  -2.206  1.00 89.37 463 A 1 
ATOM 3524 O OD1 . ASP A 0 463 . -19.107  -8.681  -1.630  1.00 89.37 463 A 1 
ATOM 3525 O OD2 . ASP A 0 463 . -19.806  -9.674  -3.462  1.00 89.37 463 A 1 
ATOM 3526 N N   . ALA A 0 464 . -20.880  -11.878 1.849   1.00 85.11 464 A 1 
ATOM 3527 C CA  . ALA A 0 464 . -21.805  -12.684 2.630   1.00 85.11 464 A 1 
ATOM 3528 C C   . ALA A 0 464 . -22.987  -11.816 3.056   1.00 85.11 464 A 1 
ATOM 3529 C CB  . ALA A 0 464 . -21.085  -13.348 3.808   1.00 85.11 464 A 1 
ATOM 3530 O O   . ALA A 0 464 . -22.805  -10.714 3.583   1.00 85.11 464 A 1 
ATOM 3531 N N   . GLU A 0 465 . -24.183  -12.325 2.786   1.00 75.91 465 A 1 
ATOM 3532 C CA  . GLU A 0 465 . -25.433  -11.785 3.310   1.00 75.91 465 A 1 
ATOM 3533 C C   . GLU A 0 465 . -25.597  -12.177 4.787   1.00 75.91 465 A 1 
ATOM 3534 C CB  . GLU A 0 465 . -26.594  -12.266 2.427   1.00 75.91 465 A 1 
ATOM 3535 O O   . GLU A 0 465 . -24.725  -12.839 5.363   1.00 75.91 465 A 1 
ATOM 3536 C CG  . GLU A 0 465 . -26.542  -11.676 1.007   1.00 75.91 465 A 1 
ATOM 3537 C CD  . GLU A 0 465 . -27.628  -12.243 0.075   1.00 75.91 465 A 1 
ATOM 3538 O OE1 . GLU A 0 465 . -27.940  -11.575 -0.939  1.00 75.91 465 A 1 
ATOM 3539 O OE2 . GLU A 0 465 . -28.078  -13.398 0.291   1.00 75.91 465 A 1 
ATOM 3540 N N   . SER A 0 466 . -26.682  -11.709 5.403   1.00 76.48 466 A 1 
ATOM 3541 C CA  . SER A 0 466 . -26.807  -11.603 6.849   1.00 76.48 466 A 1 
ATOM 3542 C C   . SER A 0 466 . -26.444  -12.867 7.636   1.00 76.48 466 A 1 
ATOM 3543 C CB  . SER A 0 466 . -28.194  -11.095 7.258   1.00 76.48 466 A 1 
ATOM 3544 O O   . SER A 0 466 . -26.660  -14.010 7.217   1.00 76.48 466 A 1 
ATOM 3545 O OG  . SER A 0 466 . -29.176  -12.010 6.829   1.00 76.48 466 A 1 
ATOM 3546 N N   . TYR A 0 467 . -25.860  -12.651 8.813   1.00 78.20 467 A 1 
ATOM 3547 C CA  . TYR A 0 467 . -25.522  -13.708 9.757   1.00 78.20 467 A 1 
ATOM 3548 C C   . TYR A 0 467 . -26.190  -13.447 11.095  1.00 78.20 467 A 1 
ATOM 3549 C CB  . TYR A 0 467 . -24.004  -13.828 9.928   1.00 78.20 467 A 1 
ATOM 3550 O O   . TYR A 0 467 . -25.844  -12.471 11.758  1.00 78.20 467 A 1 
ATOM 3551 C CG  . TYR A 0 467 . -23.611  -14.860 10.972  1.00 78.20 467 A 1 
ATOM 3552 C CD1 . TYR A 0 467 . -23.033  -14.479 12.196  1.00 78.20 467 A 1 
ATOM 3553 C CD2 . TYR A 0 467 . -23.883  -16.215 10.736  1.00 78.20 467 A 1 
ATOM 3554 C CE1 . TYR A 0 467 . -22.667  -15.446 13.148  1.00 78.20 467 A 1 
ATOM 3555 C CE2 . TYR A 0 467 . -23.544  -17.187 11.692  1.00 78.20 467 A 1 
ATOM 3556 O OH  . TYR A 0 467 . -22.502  -17.767 13.756  1.00 78.20 467 A 1 
ATOM 3557 C CZ  . TYR A 0 467 . -22.905  -16.810 12.882  1.00 78.20 467 A 1 
ATOM 3558 N N   . ASP A 0 468 . -27.054  -14.371 11.512  1.00 82.08 468 A 1 
ATOM 3559 C CA  . ASP A 0 468 . -27.795  -14.267 12.765  1.00 82.08 468 A 1 
ATOM 3560 C C   . ASP A 0 468 . -27.412  -15.398 13.725  1.00 82.08 468 A 1 
ATOM 3561 C CB  . ASP A 0 468 . -29.309  -14.253 12.511  1.00 82.08 468 A 1 
ATOM 3562 O O   . ASP A 0 468 . -27.513  -16.588 13.398  1.00 82.08 468 A 1 
ATOM 3563 C CG  . ASP A 0 468 . -29.803  -13.050 11.701  1.00 82.08 468 A 1 
ATOM 3564 O OD1 . ASP A 0 468 . -29.154  -11.986 11.762  1.00 82.08 468 A 1 
ATOM 3565 O OD2 . ASP A 0 468 . -30.868  -13.218 11.064  1.00 82.08 468 A 1 
ATOM 3566 N N   . GLU A 0 469 . -27.024  -15.029 14.945  1.00 84.76 469 A 1 
ATOM 3567 C CA  . GLU A 0 469 . -26.990  -15.913 16.110  1.00 84.76 469 A 1 
ATOM 3568 C C   . GLU A 0 469 . -28.063  -15.470 17.099  1.00 84.76 469 A 1 
ATOM 3569 C CB  . GLU A 0 469 . -25.626  -15.928 16.827  1.00 84.76 469 A 1 
ATOM 3570 O O   . GLU A 0 469 . -28.126  -14.298 17.455  1.00 84.76 469 A 1 
ATOM 3571 C CG  . GLU A 0 469 . -24.422  -16.214 15.921  1.00 84.76 469 A 1 
ATOM 3572 C CD  . GLU A 0 469 . -23.135  -16.622 16.675  1.00 84.76 469 A 1 
ATOM 3573 O OE1 . GLU A 0 469 . -22.078  -16.815 16.024  1.00 84.76 469 A 1 
ATOM 3574 O OE2 . GLU A 0 469 . -23.172  -17.049 17.847  1.00 84.76 469 A 1 
ATOM 3575 N N   . TRP A 0 470 . -28.875  -16.399 17.596  1.00 86.77 470 A 1 
ATOM 3576 C CA  . TRP A 0 470 . -29.853  -16.091 18.637  1.00 86.77 470 A 1 
ATOM 3577 C C   . TRP A 0 470 . -29.977  -17.227 19.651  1.00 86.77 470 A 1 
ATOM 3578 C CB  . TRP A 0 470 . -31.199  -15.714 18.007  1.00 86.77 470 A 1 
ATOM 3579 O O   . TRP A 0 470 . -29.808  -18.406 19.323  1.00 86.77 470 A 1 
ATOM 3580 C CG  . TRP A 0 470 . -31.854  -16.797 17.210  1.00 86.77 470 A 1 
ATOM 3581 C CD1 . TRP A 0 470 . -31.677  -17.020 15.889  1.00 86.77 470 A 1 
ATOM 3582 C CD2 . TRP A 0 470 . -32.778  -17.825 17.672  1.00 86.77 470 A 1 
ATOM 3583 C CE2 . TRP A 0 470 . -33.125  -18.651 16.561  1.00 86.77 470 A 1 
ATOM 3584 C CE3 . TRP A 0 470 . -33.354  -18.143 18.921  1.00 86.77 470 A 1 
ATOM 3585 N NE1 . TRP A 0 470 . -32.431  -18.109 15.497  1.00 86.77 470 A 1 
ATOM 3586 C CH2 . TRP A 0 470 . -34.567  -20.024 17.941  1.00 86.77 470 A 1 
ATOM 3587 C CZ2 . TRP A 0 470 . -34.006  -19.737 16.683  1.00 86.77 470 A 1 
ATOM 3588 C CZ3 . TRP A 0 470 . -34.240  -19.227 19.054  1.00 86.77 470 A 1 
ATOM 3589 N N   . ASP A 0 471 . -30.274  -16.850 20.890  1.00 85.37 471 A 1 
ATOM 3590 C CA  . ASP A 0 471 . -30.568  -17.736 22.011  1.00 85.37 471 A 1 
ATOM 3591 C C   . ASP A 0 471 . -31.853  -17.256 22.691  1.00 85.37 471 A 1 
ATOM 3592 C CB  . ASP A 0 471 . -29.376  -17.763 22.988  1.00 85.37 471 A 1 
ATOM 3593 O O   . ASP A 0 471 . -32.043  -16.057 22.898  1.00 85.37 471 A 1 
ATOM 3594 C CG  . ASP A 0 471 . -29.480  -18.843 24.078  1.00 85.37 471 A 1 
ATOM 3595 O OD1 . ASP A 0 471 . -30.132  -19.882 23.842  1.00 85.37 471 A 1 
ATOM 3596 O OD2 . ASP A 0 471 . -28.821  -18.696 25.140  1.00 85.37 471 A 1 
ATOM 3597 N N   . ASN A 0 472 . -32.738  -18.195 23.008  1.00 83.58 472 A 1 
ATOM 3598 C CA  . ASN A 0 472 . -33.959  -17.961 23.765  1.00 83.58 472 A 1 
ATOM 3599 C C   . ASN A 0 472 . -34.005  -18.947 24.932  1.00 83.58 472 A 1 
ATOM 3600 C CB  . ASN A 0 472 . -35.182  -18.122 22.838  1.00 83.58 472 A 1 
ATOM 3601 O O   . ASN A 0 472 . -33.905  -20.156 24.696  1.00 83.58 472 A 1 
ATOM 3602 C CG  . ASN A 0 472 . -36.458  -17.760 23.573  1.00 83.58 472 A 1 
ATOM 3603 N ND2 . ASN A 0 472 . -37.623  -18.166 23.136  1.00 83.58 472 A 1 
ATOM 3604 O OD1 . ASN A 0 472 . -36.427  -17.086 24.564  1.00 83.58 472 A 1 
ATOM 3605 N N   . LYS A 0 473 . -34.162  -18.451 26.159  1.00 80.84 473 A 1 
ATOM 3606 C CA  . LYS A 0 473 . -34.316  -19.261 27.368  1.00 80.84 473 A 1 
ATOM 3607 C C   . LYS A 0 473 . -35.514  -18.780 28.171  1.00 80.84 473 A 1 
ATOM 3608 C CB  . LYS A 0 473 . -33.077  -19.171 28.257  1.00 80.84 473 A 1 
ATOM 3609 O O   . LYS A 0 473 . -35.496  -17.666 28.679  1.00 80.84 473 A 1 
ATOM 3610 C CG  . LYS A 0 473 . -31.802  -19.770 27.670  1.00 80.84 473 A 1 
ATOM 3611 C CD  . LYS A 0 473 . -30.763  -19.810 28.796  1.00 80.84 473 A 1 
ATOM 3612 C CE  . LYS A 0 473 . -29.422  -20.335 28.295  1.00 80.84 473 A 1 
ATOM 3613 N NZ  . LYS A 0 473 . -28.616  -19.235 27.740  1.00 80.84 473 A 1 
ATOM 3614 N N   . ASP A 0 474 . -36.450  -19.692 28.362  1.00 77.64 474 A 1 
ATOM 3615 C CA  . ASP A 0 474 . -37.665  -19.531 29.150  1.00 77.64 474 A 1 
ATOM 3616 C C   . ASP A 0 474 . -37.511  -20.349 30.455  1.00 77.64 474 A 1 
ATOM 3617 C CB  . ASP A 0 474 . -38.798  -20.013 28.223  1.00 77.64 474 A 1 
ATOM 3618 O O   . ASP A 0 474 . -37.173  -21.534 30.379  1.00 77.64 474 A 1 
ATOM 3619 C CG  . ASP A 0 474 . -40.208  -19.840 28.773  1.00 77.64 474 A 1 
ATOM 3620 O OD1 . ASP A 0 474 . -40.320  -19.664 30.003  1.00 77.64 474 A 1 
ATOM 3621 O OD2 . ASP A 0 474 . -41.136  -19.982 27.940  1.00 77.64 474 A 1 
ATOM 3622 N N   . ASP A 0 475 . -37.652  -19.734 31.642  1.00 76.55 475 A 1 
ATOM 3623 C CA  . ASP A 0 475 . -37.655  -20.392 32.973  1.00 76.55 475 A 1 
ATOM 3624 C C   . ASP A 0 475 . -38.841  -19.929 33.844  1.00 76.55 475 A 1 
ATOM 3625 C CB  . ASP A 0 475 . -36.299  -20.266 33.720  1.00 76.55 475 A 1 
ATOM 3626 O O   . ASP A 0 475 . -38.677  -19.373 34.939  1.00 76.55 475 A 1 
ATOM 3627 C CG  . ASP A 0 475 . -36.217  -21.087 35.040  1.00 76.55 475 A 1 
ATOM 3628 O OD1 . ASP A 0 475 . -36.882  -22.139 35.183  1.00 76.55 475 A 1 
ATOM 3629 O OD2 . ASP A 0 475 . -35.424  -20.755 35.970  1.00 76.55 475 A 1 
ATOM 3630 N N   . ASP A 0 476 . -40.053  -20.197 33.371  1.00 79.84 476 A 1 
ATOM 3631 C CA  . ASP A 0 476 . -41.294  -19.920 34.087  1.00 79.84 476 A 1 
ATOM 3632 C C   . ASP A 0 476 . -41.458  -20.699 35.403  1.00 79.84 476 A 1 
ATOM 3633 C CB  . ASP A 0 476 . -42.484  -20.250 33.180  1.00 79.84 476 A 1 
ATOM 3634 O O   . ASP A 0 476 . -41.263  -21.919 35.500  1.00 79.84 476 A 1 
ATOM 3635 C CG  . ASP A 0 476 . -42.766  -19.215 32.096  1.00 79.84 476 A 1 
ATOM 3636 O OD1 . ASP A 0 476 . -42.243  -18.088 32.232  1.00 79.84 476 A 1 
ATOM 3637 O OD2 . ASP A 0 476 . -43.698  -19.518 31.315  1.00 79.84 476 A 1 
ATOM 3638 N N   . ARG A 0 477 . -41.948  -20.008 36.443  1.00 78.33 477 A 1 
ATOM 3639 C CA  . ARG A 0 477 . -42.325  -20.609 37.735  1.00 78.33 477 A 1 
ATOM 3640 C C   . ARG A 0 477 . -43.657  -20.081 38.238  1.00 78.33 477 A 1 
ATOM 3641 C CB  . ARG A 0 477 . -41.235  -20.383 38.788  1.00 78.33 477 A 1 
ATOM 3642 O O   . ARG A 0 477 . -43.854  -18.882 38.410  1.00 78.33 477 A 1 
ATOM 3643 C CG  . ARG A 0 477 . -39.892  -20.958 38.334  1.00 78.33 477 A 1 
ATOM 3644 C CD  . ARG A 0 477 . -38.857  -20.839 39.443  1.00 78.33 477 A 1 
ATOM 3645 N NE  . ARG A 0 477 . -37.525  -21.080 38.886  1.00 78.33 477 A 1 
ATOM 3646 N NH1 . ARG A 0 477 . -36.308  -20.716 40.782  1.00 78.33 477 A 1 
ATOM 3647 N NH2 . ARG A 0 477 . -35.283  -20.965 38.787  1.00 78.33 477 A 1 
ATOM 3648 C CZ  . ARG A 0 477 . -36.374  -20.929 39.491  1.00 78.33 477 A 1 
ATOM 3649 N N   . TYR A 0 478 . -44.553  -20.988 38.615  1.00 78.22 478 A 1 
ATOM 3650 C CA  . TYR A 0 478 . -45.868  -20.630 39.151  1.00 78.22 478 A 1 
ATOM 3651 C C   . TYR A 0 478 . -46.207  -21.396 40.435  1.00 78.22 478 A 1 
ATOM 3652 C CB  . TYR A 0 478 . -46.936  -20.797 38.063  1.00 78.22 478 A 1 
ATOM 3653 O O   . TYR A 0 478 . -45.834  -22.557 40.626  1.00 78.22 478 A 1 
ATOM 3654 C CG  . TYR A 0 478 . -47.056  -22.205 37.514  1.00 78.22 478 A 1 
ATOM 3655 C CD1 . TYR A 0 478 . -46.295  -22.585 36.393  1.00 78.22 478 A 1 
ATOM 3656 C CD2 . TYR A 0 478 . -47.915  -23.136 38.132  1.00 78.22 478 A 1 
ATOM 3657 C CE1 . TYR A 0 478 . -46.391  -23.891 35.882  1.00 78.22 478 A 1 
ATOM 3658 C CE2 . TYR A 0 478 . -48.016  -24.445 37.623  1.00 78.22 478 A 1 
ATOM 3659 O OH  . TYR A 0 478 . -47.351  -26.083 36.003  1.00 78.22 478 A 1 
ATOM 3660 C CZ  . TYR A 0 478 . -47.258  -24.819 36.492  1.00 78.22 478 A 1 
ATOM 3661 N N   . GLY A 0 479 . -46.952  -20.736 41.326  1.00 73.54 479 A 1 
ATOM 3662 C CA  . GLY A 0 479 . -47.427  -21.280 42.594  1.00 73.54 479 A 1 
ATOM 3663 C C   . GLY A 0 479 . -48.816  -20.759 42.978  1.00 73.54 479 A 1 
ATOM 3664 O O   . GLY A 0 479 . -49.090  -19.561 42.946  1.00 73.54 479 A 1 
ATOM 3665 N N   . ALA A 0 480 . -49.713  -21.657 43.385  1.00 69.58 480 A 1 
ATOM 3666 C CA  . ALA A 0 480 . -51.049  -21.309 43.865  1.00 69.58 480 A 1 
ATOM 3667 C C   . ALA A 0 480 . -51.347  -21.977 45.213  1.00 69.58 480 A 1 
ATOM 3668 C CB  . ALA A 0 480 . -52.091  -21.649 42.792  1.00 69.58 480 A 1 
ATOM 3669 O O   . ALA A 0 480 . -51.142  -23.181 45.394  1.00 69.58 480 A 1 
ATOM 3670 N N   . GLN A 0 481 . -51.870  -21.186 46.147  1.00 69.23 481 A 1 
ATOM 3671 C CA  . GLN A 0 481 . -52.278  -21.600 47.481  1.00 69.23 481 A 1 
ATOM 3672 C C   . GLN A 0 481 . -53.711  -21.128 47.747  1.00 69.23 481 A 1 
ATOM 3673 C CB  . GLN A 0 481 . -51.271  -21.062 48.509  1.00 69.23 481 A 1 
ATOM 3674 O O   . GLN A 0 481 . -54.032  -19.946 47.646  1.00 69.23 481 A 1 
ATOM 3675 C CG  . GLN A 0 481 . -51.586  -21.550 49.932  1.00 69.23 481 A 1 
ATOM 3676 C CD  . GLN A 0 481 . -50.537  -21.122 50.956  1.00 69.23 481 A 1 
ATOM 3677 N NE2 . GLN A 0 481 . -50.893  -21.035 52.219  1.00 69.23 481 A 1 
ATOM 3678 O OE1 . GLN A 0 481 . -49.379  -20.882 50.664  1.00 69.23 481 A 1 
ATOM 3679 N N   . ALA A 0 482 . -54.591  -22.057 48.107  1.00 66.81 482 A 1 
ATOM 3680 C CA  . ALA A 0 482 . -55.967  -21.754 48.484  1.00 66.81 482 A 1 
ATOM 3681 C C   . ALA A 0 482 . -56.279  -22.379 49.841  1.00 66.81 482 A 1 
ATOM 3682 C CB  . ALA A 0 482 . -56.913  -22.243 47.382  1.00 66.81 482 A 1 
ATOM 3683 O O   . ALA A 0 482 . -55.935  -23.540 50.071  1.00 66.81 482 A 1 
ATOM 3684 N N   . TRP A 0 483 . -56.932  -21.612 50.712  1.00 70.36 483 A 1 
ATOM 3685 C CA  . TRP A 0 483 . -57.423  -22.087 51.999  1.00 70.36 483 A 1 
ATOM 3686 C C   . TRP A 0 483 . -58.852  -21.606 52.247  1.00 70.36 483 A 1 
ATOM 3687 C CB  . TRP A 0 483 . -56.463  -21.691 53.129  1.00 70.36 483 A 1 
ATOM 3688 O O   . TRP A 0 483 . -59.233  -20.507 51.832  1.00 70.36 483 A 1 
ATOM 3689 C CG  . TRP A 0 483 . -56.268  -20.222 53.369  1.00 70.36 483 A 1 
ATOM 3690 C CD1 . TRP A 0 483 . -55.334  -19.442 52.778  1.00 70.36 483 A 1 
ATOM 3691 C CD2 . TRP A 0 483 . -57.013  -19.341 54.267  1.00 70.36 483 A 1 
ATOM 3692 C CE2 . TRP A 0 483 . -56.451  -18.032 54.183  1.00 70.36 483 A 1 
ATOM 3693 C CE3 . TRP A 0 483 . -58.112  -19.511 55.137  1.00 70.36 483 A 1 
ATOM 3694 N NE1 . TRP A 0 483 . -55.408  -18.161 53.286  1.00 70.36 483 A 1 
ATOM 3695 C CH2 . TRP A 0 483 . -58.070  -17.144 55.748  1.00 70.36 483 A 1 
ATOM 3696 C CZ2 . TRP A 0 483 . -56.965  -16.941 54.902  1.00 70.36 483 A 1 
ATOM 3697 C CZ3 . TRP A 0 483 . -58.635  -18.426 55.867  1.00 70.36 483 A 1 
ATOM 3698 N N   . GLY A 0 484 . -59.633  -22.451 52.911  1.00 69.20 484 A 1 
ATOM 3699 C CA  . GLY A 0 484 . -61.001  -22.168 53.322  1.00 69.20 484 A 1 
ATOM 3700 C C   . GLY A 0 484 . -61.272  -22.764 54.695  1.00 69.20 484 A 1 
ATOM 3701 O O   . GLY A 0 484 . -60.704  -23.799 55.044  1.00 69.20 484 A 1 
ATOM 3702 N N   . VAL A 0 485 . -62.097  -22.072 55.470  1.00 59.16 485 A 1 
ATOM 3703 C CA  . VAL A 0 485 . -62.712  -22.586 56.693  1.00 59.16 485 A 1 
ATOM 3704 C C   . VAL A 0 485 . -64.207  -22.491 56.456  1.00 59.16 485 A 1 
ATOM 3705 C CB  . VAL A 0 485 . -62.288  -21.772 57.933  1.00 59.16 485 A 1 
ATOM 3706 O O   . VAL A 0 485 . -64.721  -21.372 56.366  1.00 59.16 485 A 1 
ATOM 3707 C CG1 . VAL A 0 485 . -62.881  -22.352 59.221  1.00 59.16 485 A 1 
ATOM 3708 C CG2 . VAL A 0 485 . -60.762  -21.744 58.101  1.00 59.16 485 A 1 
ATOM 3709 N N   . ASP A 0 486 . -64.861  -23.636 56.307  1.00 55.47 486 A 1 
ATOM 3710 C CA  . ASP A 0 486 . -66.306  -23.699 56.469  1.00 55.47 486 A 1 
ATOM 3711 C C   . ASP A 0 486 . -66.628  -23.616 57.967  1.00 55.47 486 A 1 
ATOM 3712 C CB  . ASP A 0 486 . -66.909  -24.928 55.767  1.00 55.47 486 A 1 
ATOM 3713 O O   . ASP A 0 486 . -65.862  -24.029 58.846  1.00 55.47 486 A 1 
ATOM 3714 C CG  . ASP A 0 486 . -66.232  -26.246 56.128  1.00 55.47 486 A 1 
ATOM 3715 O OD1 . ASP A 0 486 . -65.661  -26.309 57.239  1.00 55.47 486 A 1 
ATOM 3716 O OD2 . ASP A 0 486 . -66.193  -27.125 55.238  1.00 55.47 486 A 1 
ATOM 3717 N N   . ARG A 0 487 . -67.718  -22.937 58.296  1.00 46.97 487 A 1 
ATOM 3718 C CA  . ARG A 0 487 . -68.220  -22.871 59.666  1.00 46.97 487 A 1 
ATOM 3719 C C   . ARG A 0 487 . -69.669  -23.270 59.657  1.00 46.97 487 A 1 
ATOM 3720 C CB  . ARG A 0 487 . -67.966  -21.502 60.295  1.00 46.97 487 A 1 
ATOM 3721 O O   . ARG A 0 487 . -70.555  -22.453 59.912  1.00 46.97 487 A 1 
ATOM 3722 C CG  . ARG A 0 487 . -66.482  -21.366 60.627  1.00 46.97 487 A 1 
ATOM 3723 C CD  . ARG A 0 487 . -66.245  -20.130 61.479  1.00 46.97 487 A 1 
ATOM 3724 N NE  . ARG A 0 487 . -66.356  -18.919 60.663  1.00 46.97 487 A 1 
ATOM 3725 N NH1 . ARG A 0 487 . -66.275  -17.391 62.361  1.00 46.97 487 A 1 
ATOM 3726 N NH2 . ARG A 0 487 . -66.130  -16.731 60.253  1.00 46.97 487 A 1 
ATOM 3727 C CZ  . ARG A 0 487 . -66.256  -17.692 61.095  1.00 46.97 487 A 1 
ATOM 3728 N N   . ASP A 0 488 . -69.883  -24.559 59.459  1.00 49.61 488 A 1 
ATOM 3729 C CA  . ASP A 0 488 . -71.195  -25.143 59.628  1.00 49.61 488 A 1 
ATOM 3730 C C   . ASP A 0 488 . -71.593  -25.070 61.110  1.00 49.61 488 A 1 
ATOM 3731 C CB  . ASP A 0 488 . -71.212  -26.577 59.089  1.00 49.61 488 A 1 
ATOM 3732 O O   . ASP A 0 488 . -70.962  -25.637 62.012  1.00 49.61 488 A 1 
ATOM 3733 C CG  . ASP A 0 488 . -71.181  -26.657 57.557  1.00 49.61 488 A 1 
ATOM 3734 O OD1 . ASP A 0 488 . -71.593  -25.669 56.917  1.00 49.61 488 A 1 
ATOM 3735 O OD2 . ASP A 0 488 . -70.889  -27.764 57.061  1.00 49.61 488 A 1 
ATOM 3736 N N   . ALA A 0 489 . -72.680  -24.355 61.400  1.00 41.90 489 A 1 
ATOM 3737 C CA  . ALA A 0 489 . -73.287  -24.361 62.723  1.00 41.90 489 A 1 
ATOM 3738 C C   . ALA A 0 489 . -73.972  -25.721 62.981  1.00 41.90 489 A 1 
ATOM 3739 C CB  . ALA A 0 489 . -74.227  -23.155 62.850  1.00 41.90 489 A 1 
ATOM 3740 O O   . ALA A 0 489 . -75.180  -25.881 62.799  1.00 41.90 489 A 1 
ATOM 3741 N N   . TYR A 0 490 . -73.215  -26.719 63.442  1.00 34.71 490 A 1 
ATOM 3742 C CA  . TYR A 0 490 . -73.754  -28.025 63.825  1.00 34.71 490 A 1 
ATOM 3743 C C   . TYR A 0 490 . -74.474  -27.940 65.183  1.00 34.71 490 A 1 
ATOM 3744 C CB  . TYR A 0 490 . -72.636  -29.078 63.808  1.00 34.71 490 A 1 
ATOM 3745 O O   . TYR A 0 490 . -73.858  -28.011 66.248  1.00 34.71 490 A 1 
ATOM 3746 C CG  . TYR A 0 490 . -73.149  -30.507 63.832  1.00 34.71 490 A 1 
ATOM 3747 C CD1 . TYR A 0 490 . -73.279  -31.205 65.048  1.00 34.71 490 A 1 
ATOM 3748 C CD2 . TYR A 0 490 . -73.481  -31.140 62.620  1.00 34.71 490 A 1 
ATOM 3749 C CE1 . TYR A 0 490 . -73.732  -32.540 65.052  1.00 34.71 490 A 1 
ATOM 3750 C CE2 . TYR A 0 490 . -73.946  -32.468 62.617  1.00 34.71 490 A 1 
ATOM 3751 O OH  . TYR A 0 490 . -74.499  -34.462 63.834  1.00 34.71 490 A 1 
ATOM 3752 C CZ  . TYR A 0 490 . -74.064  -33.173 63.831  1.00 34.71 490 A 1 
ATOM 3753 N N   . GLY A 0 491 . -75.802  -27.764 65.191  1.00 35.12 491 A 1 
ATOM 3754 C CA  . GLY A 0 491 . -76.506  -27.693 66.476  1.00 35.12 491 A 1 
ATOM 3755 C C   . GLY A 0 491 . -78.000  -27.399 66.482  1.00 35.12 491 A 1 
ATOM 3756 O O   . GLY A 0 491 . -78.404  -26.513 67.221  1.00 35.12 491 A 1 
ATOM 3757 N N   . ALA A 0 492 . -78.829  -28.140 65.736  1.00 30.94 492 A 1 
ATOM 3758 C CA  . ALA A 0 492 . -80.245  -28.366 66.087  1.00 30.94 492 A 1 
ATOM 3759 C C   . ALA A 0 492 . -80.918  -29.429 65.189  1.00 30.94 492 A 1 
ATOM 3760 C CB  . ALA A 0 492 . -81.066  -27.056 66.068  1.00 30.94 492 A 1 
ATOM 3761 O O   . ALA A 0 492 . -82.013  -29.202 64.678  1.00 30.94 492 A 1 
ATOM 3762 N N   . SER A 0 493 . -80.317  -30.605 64.966  1.00 34.39 493 A 1 
ATOM 3763 C CA  . SER A 0 493 . -81.082  -31.699 64.353  1.00 34.39 493 A 1 
ATOM 3764 C C   . SER A 0 493 . -81.958  -32.361 65.422  1.00 34.39 493 A 1 
ATOM 3765 C CB  . SER A 0 493 . -80.211  -32.662 63.542  1.00 34.39 493 A 1 
ATOM 3766 O O   . SER A 0 493 . -81.502  -33.027 66.351  1.00 34.39 493 A 1 
ATOM 3767 O OG  . SER A 0 493 . -79.231  -33.288 64.337  1.00 34.39 493 A 1 
ATOM 3768 N N   . SER A 0 494 . -83.263  -32.107 65.329  1.00 35.24 494 A 1 
ATOM 3769 C CA  . SER A 0 494 . -84.280  -32.762 66.141  1.00 35.24 494 A 1 
ATOM 3770 C C   . SER A 0 494 . -84.195  -34.280 65.981  1.00 35.24 494 A 1 
ATOM 3771 C CB  . SER A 0 494 . -85.669  -32.265 65.736  1.00 35.24 494 A 1 
ATOM 3772 O O   . SER A 0 494 . -84.231  -34.811 64.872  1.00 35.24 494 A 1 
ATOM 3773 O OG  . SER A 0 494 . -85.842  -32.395 64.340  1.00 35.24 494 A 1 
ATOM 3774 N N   . TYR A 0 495 . -84.124  -34.957 67.121  1.00 25.10 495 A 1 
ATOM 3775 C CA  . TYR A 0 495 . -84.226  -36.399 67.303  1.00 25.10 495 A 1 
ATOM 3776 C C   . TYR A 0 495 . -85.326  -37.024 66.420  1.00 25.10 495 A 1 
ATOM 3777 C CB  . TYR A 0 495 . -84.527  -36.589 68.803  1.00 25.10 495 A 1 
ATOM 3778 O O   . TYR A 0 495 . -86.509  -36.747 66.609  1.00 25.10 495 A 1 
ATOM 3779 C CG  . TYR A 0 495 . -84.257  -37.956 69.391  1.00 25.10 495 A 1 
ATOM 3780 C CD1 . TYR A 0 495 . -85.311  -38.867 69.598  1.00 25.10 495 A 1 
ATOM 3781 C CD2 . TYR A 0 495 . -82.955  -38.272 69.825  1.00 25.10 495 A 1 
ATOM 3782 C CE1 . TYR A 0 495 . -85.061  -40.092 70.247  1.00 25.10 495 A 1 
ATOM 3783 C CE2 . TYR A 0 495 . -82.702  -39.494 70.473  1.00 25.10 495 A 1 
ATOM 3784 O OH  . TYR A 0 495 . -83.524  -41.580 71.330  1.00 25.10 495 A 1 
ATOM 3785 C CZ  . TYR A 0 495 . -83.758  -40.404 70.691  1.00 25.10 495 A 1 
ATOM 3786 N N   . GLY A 0 496 . -84.938  -37.918 65.504  1.00 32.86 496 A 1 
ATOM 3787 C CA  . GLY A 0 496 . -85.829  -38.949 64.964  1.00 32.86 496 A 1 
ATOM 3788 C C   . GLY A 0 496 . -86.205  -38.852 63.483  1.00 32.86 496 A 1 
ATOM 3789 O O   . GLY A 0 496 . -87.324  -38.481 63.158  1.00 32.86 496 A 1 
ATOM 3790 N N   . LYS A 0 497 . -85.348  -39.363 62.594  1.00 27.65 497 A 1 
ATOM 3791 C CA  . LYS A 0 497 . -85.702  -40.442 61.647  1.00 27.65 497 A 1 
ATOM 3792 C C   . LYS A 0 497 . -84.469  -40.850 60.846  1.00 27.65 497 A 1 
ATOM 3793 C CB  . LYS A 0 497 . -86.830  -40.062 60.662  1.00 27.65 497 A 1 
ATOM 3794 O O   . LYS A 0 497 . -83.732  -40.001 60.366  1.00 27.65 497 A 1 
ATOM 3795 C CG  . LYS A 0 497 . -88.052  -40.979 60.842  1.00 27.65 497 A 1 
ATOM 3796 C CD  . LYS A 0 497 . -89.092  -40.680 59.759  1.00 27.65 497 A 1 
ATOM 3797 C CE  . LYS A 0 497 . -90.281  -41.642 59.841  1.00 27.65 497 A 1 
ATOM 3798 N NZ  . LYS A 0 497 . -91.158  -41.481 58.655  1.00 27.65 497 A 1 
ATOM 3799 N N   . ALA A 0 498 . -84.271  -42.156 60.716  1.00 26.85 498 A 1 
ATOM 3800 C CA  . ALA A 0 498 . -83.215  -42.767 59.926  1.00 26.85 498 A 1 
ATOM 3801 C C   . ALA A 0 498 . -83.190  -42.218 58.486  1.00 26.85 498 A 1 
ATOM 3802 C CB  . ALA A 0 498 . -83.468  -44.281 59.947  1.00 26.85 498 A 1 
ATOM 3803 O O   . ALA A 0 498 . -84.152  -42.395 57.739  1.00 26.85 498 A 1 
ATOM 3804 N N   . ALA A 0 499 . -82.080  -41.581 58.110  1.00 27.60 499 A 1 
ATOM 3805 C CA  . ALA A 0 499 . -81.709  -41.328 56.725  1.00 27.60 499 A 1 
ATOM 3806 C C   . ALA A 0 499 . -81.148  -42.633 56.142  1.00 27.60 499 A 1 
ATOM 3807 C CB  . ALA A 0 499 . -80.713  -40.160 56.679  1.00 27.60 499 A 1 
ATOM 3808 O O   . ALA A 0 499 . -79.947  -42.886 56.155  1.00 27.60 499 A 1 
ATOM 3809 N N   . SER A 0 500 . -82.041  -43.518 55.712  1.00 33.06 500 A 1 
ATOM 3810 C CA  . SER A 0 500 . -81.684  -44.711 54.949  1.00 33.06 500 A 1 
ATOM 3811 C C   . SER A 0 500 . -82.700  -44.905 53.832  1.00 33.06 500 A 1 
ATOM 3812 C CB  . SER A 0 500 . -81.556  -45.952 55.852  1.00 33.06 500 A 1 
ATOM 3813 O O   . SER A 0 500 . -83.581  -45.744 53.961  1.00 33.06 500 A 1 
ATOM 3814 O OG  . SER A 0 500 . -82.798  -46.331 56.421  1.00 33.06 500 A 1 
ATOM 3815 N N   . GLU A 0 501 . -82.618  -44.109 52.768  1.00 30.63 501 A 1 
ATOM 3816 C CA  . GLU A 0 501 . -83.013  -44.544 51.422  1.00 30.63 501 A 1 
ATOM 3817 C C   . GLU A 0 501 . -82.648  -43.486 50.374  1.00 30.63 501 A 1 
ATOM 3818 C CB  . GLU A 0 501 . -84.506  -44.953 51.305  1.00 30.63 501 A 1 
ATOM 3819 O O   . GLU A 0 501 . -83.220  -42.403 50.341  1.00 30.63 501 A 1 
ATOM 3820 C CG  . GLU A 0 501 . -84.596  -46.466 51.007  1.00 30.63 501 A 1 
ATOM 3821 C CD  . GLU A 0 501 . -85.985  -47.104 51.187  1.00 30.63 501 A 1 
ATOM 3822 O OE1 . GLU A 0 501 . -86.145  -48.251 50.702  1.00 30.63 501 A 1 
ATOM 3823 O OE2 . GLU A 0 501 . -86.874  -46.493 51.825  1.00 30.63 501 A 1 
ATOM 3824 N N   . ALA A 0 502 . -81.701  -43.875 49.516  1.00 32.83 502 A 1 
ATOM 3825 C CA  . ALA A 0 502 . -81.559  -43.474 48.120  1.00 32.83 502 A 1 
ATOM 3826 C C   . ALA A 0 502 . -81.381  -41.977 47.800  1.00 32.83 502 A 1 
ATOM 3827 C CB  . ALA A 0 502 . -82.711  -44.124 47.338  1.00 32.83 502 A 1 
ATOM 3828 O O   . ALA A 0 502 . -82.314  -41.318 47.356  1.00 32.83 502 A 1 
ATOM 3829 N N   . ASP A 0 503 . -80.128  -41.518 47.807  1.00 30.49 503 A 1 
ATOM 3830 C CA  . ASP A 0 503 . -79.628  -40.832 46.612  1.00 30.49 503 A 1 
ATOM 3831 C C   . ASP A 0 503 . -78.427  -41.631 46.102  1.00 30.49 503 A 1 
ATOM 3832 C CB  . ASP A 0 503 . -79.370  -39.334 46.832  1.00 30.49 503 A 1 
ATOM 3833 O O   . ASP A 0 503 . -77.331  -41.618 46.659  1.00 30.49 503 A 1 
ATOM 3834 C CG  . ASP A 0 503 . -79.589  -38.513 45.548  1.00 30.49 503 A 1 
ATOM 3835 O OD1 . ASP A 0 503 . -79.901  -39.118 44.492  1.00 30.49 503 A 1 
ATOM 3836 O OD2 . ASP A 0 503 . -79.502  -37.270 45.644  1.00 30.49 503 A 1 
ATOM 3837 N N   . ALA A 0 504 . -78.736  -42.521 45.164  1.00 33.49 504 A 1 
ATOM 3838 C CA  . ALA A 0 504 . -77.785  -43.416 44.548  1.00 33.49 504 A 1 
ATOM 3839 C C   . ALA A 0 504 . -77.148  -42.675 43.378  1.00 33.49 504 A 1 
ATOM 3840 C CB  . ALA A 0 504 . -78.506  -44.702 44.120  1.00 33.49 504 A 1 
ATOM 3841 O O   . ALA A 0 504 . -77.825  -42.375 42.393  1.00 33.49 504 A 1 
ATOM 3842 N N   . ASP A 0 505 . -75.845  -42.443 43.505  1.00 34.97 505 A 1 
ATOM 3843 C CA  . ASP A 0 505 . -74.951  -41.948 42.469  1.00 34.97 505 A 1 
ATOM 3844 C C   . ASP A 0 505 . -75.250  -42.589 41.111  1.00 34.97 505 A 1 
ATOM 3845 C CB  . ASP A 0 505 . -73.501  -42.239 42.877  1.00 34.97 505 A 1 
ATOM 3846 O O   . ASP A 0 505 . -74.942  -43.755 40.828  1.00 34.97 505 A 1 
ATOM 3847 C CG  . ASP A 0 505 . -73.057  -41.423 44.089  1.00 34.97 505 A 1 
ATOM 3848 O OD1 . ASP A 0 505 . -73.318  -40.203 44.077  1.00 34.97 505 A 1 
ATOM 3849 O OD2 . ASP A 0 505 . -72.438  -42.038 44.985  1.00 34.97 505 A 1 
ATOM 3850 N N   . TYR A 0 506 . -75.857  -41.789 40.242  1.00 30.88 506 A 1 
ATOM 3851 C CA  . TYR A 0 506 . -75.965  -42.084 38.831  1.00 30.88 506 A 1 
ATOM 3852 C C   . TYR A 0 506 . -74.667  -41.626 38.152  1.00 30.88 506 A 1 
ATOM 3853 C CB  . TYR A 0 506 . -77.238  -41.432 38.264  1.00 30.88 506 A 1 
ATOM 3854 O O   . TYR A 0 506 . -74.398  -40.433 38.053  1.00 30.88 506 A 1 
ATOM 3855 C CG  . TYR A 0 506 . -77.710  -42.002 36.936  1.00 30.88 506 A 1 
ATOM 3856 C CD1 . TYR A 0 506 . -77.431  -41.330 35.730  1.00 30.88 506 A 1 
ATOM 3857 C CD2 . TYR A 0 506 . -78.463  -43.192 36.915  1.00 30.88 506 A 1 
ATOM 3858 C CE1 . TYR A 0 506 . -77.897  -41.846 34.505  1.00 30.88 506 A 1 
ATOM 3859 C CE2 . TYR A 0 506 . -78.934  -43.713 35.693  1.00 30.88 506 A 1 
ATOM 3860 O OH  . TYR A 0 506 . -79.106  -43.539 33.306  1.00 30.88 506 A 1 
ATOM 3861 C CZ  . TYR A 0 506 . -78.653  -43.039 34.487  1.00 30.88 506 A 1 
ATOM 3862 N N   . TYR A 0 507 . -73.945  -42.605 37.588  1.00 32.70 507 A 1 
ATOM 3863 C CA  . TYR A 0 507 . -72.987  -42.470 36.476  1.00 32.70 507 A 1 
ATOM 3864 C C   . TYR A 0 507 . -71.548  -42.029 36.837  1.00 32.70 507 A 1 
ATOM 3865 C CB  . TYR A 0 507 . -73.621  -41.557 35.402  1.00 32.70 507 A 1 
ATOM 3866 O O   . TYR A 0 507 . -71.276  -40.868 37.083  1.00 32.70 507 A 1 
ATOM 3867 C CG  . TYR A 0 507 . -73.582  -42.105 34.007  1.00 32.70 507 A 1 
ATOM 3868 C CD1 . TYR A 0 507 . -72.585  -41.681 33.113  1.00 32.70 507 A 1 
ATOM 3869 C CD2 . TYR A 0 507 . -74.589  -42.997 33.596  1.00 32.70 507 A 1 
ATOM 3870 C CE1 . TYR A 0 507 . -72.598  -42.148 31.787  1.00 32.70 507 A 1 
ATOM 3871 C CE2 . TYR A 0 507 . -74.603  -43.470 32.273  1.00 32.70 507 A 1 
ATOM 3872 O OH  . TYR A 0 507 . -73.633  -43.487 30.086  1.00 32.70 507 A 1 
ATOM 3873 C CZ  . TYR A 0 507 . -73.610  -43.041 31.368  1.00 32.70 507 A 1 
ATOM 3874 N N   . GLY A 0 508 . -70.502  -42.856 36.790  1.00 31.44 508 A 1 
ATOM 3875 C CA  . GLY A 0 508 . -70.338  -44.226 36.324  1.00 31.44 508 A 1 
ATOM 3876 C C   . GLY A 0 508 . -68.850  -44.494 36.049  1.00 31.44 508 A 1 
ATOM 3877 O O   . GLY A 0 508 . -68.173  -43.654 35.463  1.00 31.44 508 A 1 
ATOM 3878 N N   . LYS A 0 509 . -68.342  -45.670 36.436  1.00 31.90 509 A 1 
ATOM 3879 C CA  . LYS A 0 509 . -67.265  -46.385 35.726  1.00 31.90 509 A 1 
ATOM 3880 C C   . LYS A 0 509 . -67.189  -47.832 36.214  1.00 31.90 509 A 1 
ATOM 3881 C CB  . LYS A 0 509 . -65.904  -45.660 35.818  1.00 31.90 509 A 1 
ATOM 3882 O O   . LYS A 0 509 . -66.974  -48.124 37.382  1.00 31.90 509 A 1 
ATOM 3883 C CG  . LYS A 0 509 . -65.552  -44.995 34.468  1.00 31.90 509 A 1 
ATOM 3884 C CD  . LYS A 0 509 . -64.431  -43.957 34.600  1.00 31.90 509 A 1 
ATOM 3885 C CE  . LYS A 0 509 . -64.301  -43.148 33.303  1.00 31.90 509 A 1 
ATOM 3886 N NZ  . LYS A 0 509 . -63.210  -42.144 33.389  1.00 31.90 509 A 1 
ATOM 3887 N N   . SER A 0 510 . -67.431  -48.716 35.255  1.00 27.47 510 A 1 
ATOM 3888 C CA  . SER A 0 510 . -67.389  -50.172 35.311  1.00 27.47 510 A 1 
ATOM 3889 C C   . SER A 0 510 . -66.078  -50.725 35.867  1.00 27.47 510 A 1 
ATOM 3890 C CB  . SER A 0 510 . -67.492  -50.655 33.857  1.00 27.47 510 A 1 
ATOM 3891 O O   . SER A 0 510 . -65.031  -50.223 35.481  1.00 27.47 510 A 1 
ATOM 3892 O OG  . SER A 0 510 . -66.422  -50.136 33.080  1.00 27.47 510 A 1 
ATOM 3893 N N   . TYR A 0 511 . -66.139  -51.804 36.652  1.00 31.25 511 A 1 
ATOM 3894 C CA  . TYR A 0 511 . -65.463  -53.101 36.442  1.00 31.25 511 A 1 
ATOM 3895 C C   . TYR A 0 511 . -65.660  -53.966 37.703  1.00 31.25 511 A 1 
ATOM 3896 C CB  . TYR A 0 511 . -63.946  -52.989 36.140  1.00 31.25 511 A 1 
ATOM 3897 O O   . TYR A 0 511 . -65.284  -53.551 38.790  1.00 31.25 511 A 1 
ATOM 3898 C CG  . TYR A 0 511 . -63.586  -52.886 34.660  1.00 31.25 511 A 1 
ATOM 3899 C CD1 . TYR A 0 511 . -63.753  -53.997 33.809  1.00 31.25 511 A 1 
ATOM 3900 C CD2 . TYR A 0 511 . -63.060  -51.691 34.129  1.00 31.25 511 A 1 
ATOM 3901 C CE1 . TYR A 0 511 . -63.460  -53.888 32.434  1.00 31.25 511 A 1 
ATOM 3902 C CE2 . TYR A 0 511 . -62.807  -51.561 32.752  1.00 31.25 511 A 1 
ATOM 3903 O OH  . TYR A 0 511 . -62.755  -52.558 30.570  1.00 31.25 511 A 1 
ATOM 3904 C CZ  . TYR A 0 511 . -63.010  -52.663 31.899  1.00 31.25 511 A 1 
ATOM 3905 N N   . GLY A 0 512 . -66.193  -55.188 37.561  1.00 33.91 512 A 1 
ATOM 3906 C CA  . GLY A 0 512 . -66.040  -56.234 38.589  1.00 33.91 512 A 1 
ATOM 3907 C C   . GLY A 0 512 . -67.289  -57.054 38.918  1.00 33.91 512 A 1 
ATOM 3908 O O   . GLY A 0 512 . -68.138  -56.637 39.689  1.00 33.91 512 A 1 
ATOM 3909 N N   . LYS A 0 513 . -67.359  -58.259 38.345  1.00 30.11 513 A 1 
ATOM 3910 C CA  . LYS A 0 513 . -68.346  -59.329 38.572  1.00 30.11 513 A 1 
ATOM 3911 C C   . LYS A 0 513 . -68.527  -59.726 40.050  1.00 30.11 513 A 1 
ATOM 3912 C CB  . LYS A 0 513 . -67.807  -60.593 37.880  1.00 30.11 513 A 1 
ATOM 3913 O O   . LYS A 0 513 . -67.540  -59.919 40.749  1.00 30.11 513 A 1 
ATOM 3914 C CG  . LYS A 0 513 . -67.805  -60.605 36.348  1.00 30.11 513 A 1 
ATOM 3915 C CD  . LYS A 0 513 . -67.125  -61.907 35.890  1.00 30.11 513 A 1 
ATOM 3916 C CE  . LYS A 0 513 . -67.287  -62.137 34.386  1.00 30.11 513 A 1 
ATOM 3917 N NZ  . LYS A 0 513 . -66.633  -63.403 33.965  1.00 30.11 513 A 1 
ATOM 3918 N N   . GLY A 0 514 . -69.755  -60.095 40.428  1.00 33.64 514 A 1 
ATOM 3919 C CA  . GLY A 0 514 . -70.031  -60.925 41.609  1.00 33.64 514 A 1 
ATOM 3920 C C   . GLY A 0 514 . -71.510  -61.308 41.726  1.00 33.64 514 A 1 
ATOM 3921 O O   . GLY A 0 514 . -72.339  -60.477 42.064  1.00 33.64 514 A 1 
ATOM 3922 N N   . TYR A 0 515 . -71.838  -62.558 41.404  1.00 28.10 515 A 1 
ATOM 3923 C CA  . TYR A 0 515 . -73.174  -63.161 41.477  1.00 28.10 515 A 1 
ATOM 3924 C C   . TYR A 0 515 . -73.628  -63.395 42.930  1.00 28.10 515 A 1 
ATOM 3925 C CB  . TYR A 0 515 . -73.109  -64.529 40.772  1.00 28.10 515 A 1 
ATOM 3926 O O   . TYR A 0 515 . -72.836  -63.871 43.738  1.00 28.10 515 A 1 
ATOM 3927 C CG  . TYR A 0 515 . -73.199  -64.517 39.257  1.00 28.10 515 A 1 
ATOM 3928 C CD1 . TYR A 0 515 . -74.399  -64.933 38.648  1.00 28.10 515 A 1 
ATOM 3929 C CD2 . TYR A 0 515 . -72.097  -64.150 38.457  1.00 28.10 515 A 1 
ATOM 3930 C CE1 . TYR A 0 515 . -74.503  -64.982 37.248  1.00 28.10 515 A 1 
ATOM 3931 C CE2 . TYR A 0 515 . -72.202  -64.188 37.051  1.00 28.10 515 A 1 
ATOM 3932 O OH  . TYR A 0 515 . -73.528  -64.655 35.094  1.00 28.10 515 A 1 
ATOM 3933 C CZ  . TYR A 0 515 . -73.409  -64.607 36.446  1.00 28.10 515 A 1 
ATOM 3934 N N   . GLY A 0 516 . -74.916  -63.195 43.232  1.00 35.20 516 A 1 
ATOM 3935 C CA  . GLY A 0 516 . -75.507  -63.617 44.509  1.00 35.20 516 A 1 
ATOM 3936 C C   . GLY A 0 516 . -77.003  -63.325 44.614  1.00 35.20 516 A 1 
ATOM 3937 O O   . GLY A 0 516 . -77.403  -62.254 45.043  1.00 35.20 516 A 1 
ATOM 3938 N N   . SER A 0 517 . -77.815  -64.290 44.186  1.00 28.40 517 A 1 
ATOM 3939 C CA  . SER A 0 517 . -79.283  -64.316 44.208  1.00 28.40 517 A 1 
ATOM 3940 C C   . SER A 0 517 . -79.797  -65.003 45.482  1.00 28.40 517 A 1 
ATOM 3941 C CB  . SER A 0 517 . -79.722  -65.107 42.967  1.00 28.40 517 A 1 
ATOM 3942 O O   . SER A 0 517 . -79.170  -65.957 45.939  1.00 28.40 517 A 1 
ATOM 3943 O OG  . SER A 0 517 . -81.119  -65.301 42.897  1.00 28.40 517 A 1 
ATOM 3944 N N   . GLY A 0 518 . -80.956  -64.581 46.004  1.00 31.26 518 A 1 
ATOM 3945 C CA  . GLY A 0 518 . -81.705  -65.295 47.055  1.00 31.26 518 A 1 
ATOM 3946 C C   . GLY A 0 518 . -82.358  -64.348 48.066  1.00 31.26 518 A 1 
ATOM 3947 O O   . GLY A 0 518 . -81.714  -63.945 49.021  1.00 31.26 518 A 1 
ATOM 3948 N N   . TYR A 0 519 . -83.534  -63.779 47.791  1.00 26.42 519 A 1 
ATOM 3949 C CA  . TYR A 0 519 . -84.874  -64.321 48.100  1.00 26.42 519 A 1 
ATOM 3950 C C   . TYR A 0 519 . -85.166  -64.608 49.585  1.00 26.42 519 A 1 
ATOM 3951 C CB  . TYR A 0 519 . -85.277  -65.534 47.241  1.00 26.42 519 A 1 
ATOM 3952 O O   . TYR A 0 519 . -84.723  -65.616 50.119  1.00 26.42 519 A 1 
ATOM 3953 C CG  . TYR A 0 519 . -85.735  -65.187 45.841  1.00 26.42 519 A 1 
ATOM 3954 C CD1 . TYR A 0 519 . -87.069  -64.785 45.622  1.00 26.42 519 A 1 
ATOM 3955 C CD2 . TYR A 0 519 . -84.838  -65.267 44.759  1.00 26.42 519 A 1 
ATOM 3956 C CE1 . TYR A 0 519 . -87.503  -64.460 44.324  1.00 26.42 519 A 1 
ATOM 3957 C CE2 . TYR A 0 519 . -85.267  -64.938 43.461  1.00 26.42 519 A 1 
ATOM 3958 O OH  . TYR A 0 519 . -87.023  -64.216 41.992  1.00 26.42 519 A 1 
ATOM 3959 C CZ  . TYR A 0 519 . -86.602  -64.534 43.242  1.00 26.42 519 A 1 
ATOM 3960 N N   . GLY A 0 520 . -86.095  -63.814 50.140  1.00 27.73 520 A 1 
ATOM 3961 C CA  . GLY A 0 520 . -87.259  -64.313 50.888  1.00 27.73 520 A 1 
ATOM 3962 C C   . GLY A 0 520 . -87.079  -64.624 52.379  1.00 27.73 520 A 1 
ATOM 3963 O O   . GLY A 0 520 . -86.277  -65.468 52.756  1.00 27.73 520 A 1 
ATOM 3964 N N   . GLY A 0 521 . -87.912  -64.011 53.233  1.00 28.42 521 A 1 
ATOM 3965 C CA  . GLY A 0 521 . -87.952  -64.380 54.656  1.00 28.42 521 A 1 
ATOM 3966 C C   . GLY A 0 521 . -88.775  -63.507 55.608  1.00 28.42 521 A 1 
ATOM 3967 O O   . GLY A 0 521 . -88.285  -63.089 56.644  1.00 28.42 521 A 1 
ATOM 3968 N N   . TYR A 0 522 . -90.028  -63.245 55.258  1.00 24.65 522 A 1 
ATOM 3969 C CA  . TYR A 0 522 . -91.201  -63.060 56.136  1.00 24.65 522 A 1 
ATOM 3970 C C   . TYR A 0 522 . -91.109  -63.692 57.548  1.00 24.65 522 A 1 
ATOM 3971 C CB  . TYR A 0 522 . -92.409  -63.706 55.391  1.00 24.65 522 A 1 
ATOM 3972 O O   . TYR A 0 522 . -90.895  -64.898 57.665  1.00 24.65 522 A 1 
ATOM 3973 C CG  . TYR A 0 522 . -92.032  -64.489 54.133  1.00 24.65 522 A 1 
ATOM 3974 C CD1 . TYR A 0 522 . -92.133  -63.856 52.880  1.00 24.65 522 A 1 
ATOM 3975 C CD2 . TYR A 0 522 . -91.362  -65.727 54.240  1.00 24.65 522 A 1 
ATOM 3976 C CE1 . TYR A 0 522 . -91.549  -64.437 51.740  1.00 24.65 522 A 1 
ATOM 3977 C CE2 . TYR A 0 522 . -90.759  -66.302 53.103  1.00 24.65 522 A 1 
ATOM 3978 O OH  . TYR A 0 522 . -90.269  -66.213 50.758  1.00 24.65 522 A 1 
ATOM 3979 C CZ  . TYR A 0 522 . -90.850  -65.658 51.852  1.00 24.65 522 A 1 
ATOM 3980 N N   . GLY A 0 523 . -91.471  -62.939 58.601  1.00 29.76 523 A 1 
ATOM 3981 C CA  . GLY A 0 523 . -91.888  -63.553 59.873  1.00 29.76 523 A 1 
ATOM 3982 C C   . GLY A 0 523 . -91.987  -62.674 61.131  1.00 29.76 523 A 1 
ATOM 3983 O O   . GLY A 0 523 . -90.982  -62.445 61.780  1.00 29.76 523 A 1 
ATOM 3984 N N   . LYS A 0 524 . -93.236  -62.330 61.507  1.00 29.24 524 A 1 
ATOM 3985 C CA  . LYS A 0 524 . -93.874  -62.470 62.852  1.00 29.24 524 A 1 
ATOM 3986 C C   . LYS A 0 524 . -93.166  -61.845 64.084  1.00 29.24 524 A 1 
ATOM 3987 C CB  . LYS A 0 524 . -94.128  -63.973 63.073  1.00 29.24 524 A 1 
ATOM 3988 O O   . LYS A 0 524 . -92.077  -62.246 64.440  1.00 29.24 524 A 1 
ATOM 3989 C CG  . LYS A 0 524 . -95.117  -64.569 62.053  1.00 29.24 524 A 1 
ATOM 3990 C CD  . LYS A 0 524 . -95.304  -66.077 62.267  1.00 29.24 524 A 1 
ATOM 3991 C CE  . LYS A 0 524 . -96.253  -66.646 61.202  1.00 29.24 524 A 1 
ATOM 3992 N NZ  . LYS A 0 524 . -96.496  -68.099 61.390  1.00 29.24 524 A 1 
ATOM 3993 N N   . SER A 0 525 . -93.754  -60.844 64.755  1.00 26.78 525 A 1 
ATOM 3994 C CA  . SER A 0 525 . -94.854  -60.919 65.756  1.00 26.78 525 A 1 
ATOM 3995 C C   . SER A 0 525 . -94.424  -61.394 67.159  1.00 26.78 525 A 1 
ATOM 3996 C CB  . SER A 0 525 . -96.085  -61.699 65.277  1.00 26.78 525 A 1 
ATOM 3997 O O   . SER A 0 525 . -93.668  -62.351 67.279  1.00 26.78 525 A 1 
ATOM 3998 O OG  . SER A 0 525 . -97.169  -61.550 66.173  1.00 26.78 525 A 1 
ATOM 3999 N N   . TYR A 0 526 . -95.045  -60.762 68.172  1.00 27.68 526 A 1 
ATOM 4000 C CA  . TYR A 0 526 . -94.934  -60.897 69.640  1.00 27.68 526 A 1 
ATOM 4001 C C   . TYR A 0 526 . -93.727  -60.166 70.261  1.00 27.68 526 A 1 
ATOM 4002 C CB  . TYR A 0 526 . -95.093  -62.357 70.093  1.00 27.68 526 A 1 
ATOM 4003 O O   . TYR A 0 526 . -92.609  -60.307 69.802  1.00 27.68 526 A 1 
ATOM 4004 C CG  . TYR A 0 526 . -96.453  -62.947 69.760  1.00 27.68 526 A 1 
ATOM 4005 C CD1 . TYR A 0 526 . -97.514  -62.799 70.674  1.00 27.68 526 A 1 
ATOM 4006 C CD2 . TYR A 0 526 . -96.669  -63.618 68.540  1.00 27.68 526 A 1 
ATOM 4007 C CE1 . TYR A 0 526 . -98.789  -63.311 70.370  1.00 27.68 526 A 1 
ATOM 4008 C CE2 . TYR A 0 526 . -97.947  -64.120 68.225  1.00 27.68 526 A 1 
ATOM 4009 O OH  . TYR A 0 526 . -100.238 -64.461 68.839  1.00 27.68 526 A 1 
ATOM 4010 C CZ  . TYR A 0 526 . -99.008  -63.969 69.140  1.00 27.68 526 A 1 
ATOM 4011 N N   . GLY A 0 527 . -93.865  -59.308 71.276  1.00 27.07 527 A 1 
ATOM 4012 C CA  . GLY A 0 527 . -94.850  -59.282 72.358  1.00 27.07 527 A 1 
ATOM 4013 C C   . GLY A 0 527 . -94.176  -59.755 73.651  1.00 27.07 527 A 1 
ATOM 4014 O O   . GLY A 0 527 . -94.028  -60.953 73.850  1.00 27.07 527 A 1 
ATOM 4015 N N   . GLY A 0 528 . -93.776  -58.817 74.513  1.00 28.92 528 A 1 
ATOM 4016 C CA  . GLY A 0 528 . -93.202  -59.052 75.848  1.00 28.92 528 A 1 
ATOM 4017 C C   . GLY A 0 528 . -92.620  -57.731 76.369  1.00 28.92 528 A 1 
ATOM 4018 O O   . GLY A 0 528 . -91.696  -57.212 75.763  1.00 28.92 528 A 1 
ATOM 4019 N N   . ALA A 0 529 . -93.285  -56.978 77.247  1.00 28.06 529 A 1 
ATOM 4020 C CA  . ALA A 0 529 . -93.535  -57.220 78.673  1.00 28.06 529 A 1 
ATOM 4021 C C   . ALA A 0 529 . -92.268  -57.079 79.544  1.00 28.06 529 A 1 
ATOM 4022 C CB  . ALA A 0 529 . -94.324  -58.508 78.949  1.00 28.06 529 A 1 
ATOM 4023 O O   . ALA A 0 529 . -91.281  -57.762 79.305  1.00 28.06 529 A 1 
ATOM 4024 N N   . TYR A 0 530 . -92.408  -56.257 80.600  1.00 24.98 530 A 1 
ATOM 4025 C CA  . TYR A 0 530 . -91.456  -55.921 81.678  1.00 24.98 530 A 1 
ATOM 4026 C C   . TYR A 0 530 . -90.283  -55.022 81.240  1.00 24.98 530 A 1 
ATOM 4027 C CB  . TYR A 0 530 . -91.031  -57.191 82.431  1.00 24.98 530 A 1 
ATOM 4028 O O   . TYR A 0 530 . -89.557  -55.341 80.318  1.00 24.98 530 A 1 
ATOM 4029 C CG  . TYR A 0 530 . -92.171  -57.842 83.196  1.00 24.98 530 A 1 
ATOM 4030 C CD1 . TYR A 0 530 . -92.364  -57.505 84.548  1.00 24.98 530 A 1 
ATOM 4031 C CD2 . TYR A 0 530 . -93.041  -58.757 82.570  1.00 24.98 530 A 1 
ATOM 4032 C CE1 . TYR A 0 530 . -93.424  -58.074 85.277  1.00 24.98 530 A 1 
ATOM 4033 C CE2 . TYR A 0 530 . -94.116  -59.316 83.290  1.00 24.98 530 A 1 
ATOM 4034 O OH  . TYR A 0 530 . -95.330  -59.527 85.350  1.00 24.98 530 A 1 
ATOM 4035 C CZ  . TYR A 0 530 . -94.306  -58.978 84.647  1.00 24.98 530 A 1 
ATOM 4036 N N   . GLY A 0 531 . -90.051  -53.834 81.802  1.00 26.26 531 A 1 
ATOM 4037 C CA  . GLY A 0 531 . -90.204  -53.418 83.193  1.00 26.26 531 A 1 
ATOM 4038 C C   . GLY A 0 531 . -88.805  -53.220 83.777  1.00 26.26 531 A 1 
ATOM 4039 O O   . GLY A 0 531 . -88.271  -54.155 84.353  1.00 26.26 531 A 1 
ATOM 4040 N N   . GLN A 0 532 . -88.216  -52.033 83.609  1.00 30.58 532 A 1 
ATOM 4041 C CA  . GLN A 0 532 . -87.024  -51.593 84.343  1.00 30.58 532 A 1 
ATOM 4042 C C   . GLN A 0 532 . -87.155  -50.089 84.603  1.00 30.58 532 A 1 
ATOM 4043 C CB  . GLN A 0 532 . -85.719  -51.901 83.587  1.00 30.58 532 A 1 
ATOM 4044 O O   . GLN A 0 532 . -87.146  -49.266 83.690  1.00 30.58 532 A 1 
ATOM 4045 C CG  . GLN A 0 532 . -85.246  -53.367 83.616  1.00 30.58 532 A 1 
ATOM 4046 C CD  . GLN A 0 532 . -84.646  -53.841 84.942  1.00 30.58 532 A 1 
ATOM 4047 N NE2 . GLN A 0 532 . -83.914  -54.934 84.927  1.00 30.58 532 A 1 
ATOM 4048 O OE1 . GLN A 0 532 . -84.806  -53.260 86.003  1.00 30.58 532 A 1 
ATOM 4049 N N   . GLN A 0 533 . -87.346  -49.756 85.875  1.00 27.72 533 A 1 
ATOM 4050 C CA  . GLN A 0 533 . -87.133  -48.427 86.425  1.00 27.72 533 A 1 
ATOM 4051 C C   . GLN A 0 533 . -85.620  -48.213 86.500  1.00 27.72 533 A 1 
ATOM 4052 C CB  . GLN A 0 533 . -87.749  -48.379 87.838  1.00 27.72 533 A 1 
ATOM 4053 O O   . GLN A 0 533 . -85.003  -48.590 87.492  1.00 27.72 533 A 1 
ATOM 4054 C CG  . GLN A 0 533 . -89.281  -48.331 87.850  1.00 27.72 533 A 1 
ATOM 4055 C CD  . GLN A 0 533 . -89.858  -48.688 89.219  1.00 27.72 533 A 1 
ATOM 4056 N NE2 . GLN A 0 533 . -90.736  -47.883 89.776  1.00 27.72 533 A 1 
ATOM 4057 O OE1 . GLN A 0 533 . -89.561  -49.712 89.807  1.00 27.72 533 A 1 
ATOM 4058 N N   . GLU A 0 534 . -85.010  -47.621 85.476  1.00 30.42 534 A 1 
ATOM 4059 C CA  . GLU A 0 534 . -83.604  -47.220 85.548  1.00 30.42 534 A 1 
ATOM 4060 C C   . GLU A 0 534 . -83.517  -45.737 85.926  1.00 30.42 534 A 1 
ATOM 4061 C CB  . GLU A 0 534 . -82.813  -47.690 84.319  1.00 30.42 534 A 1 
ATOM 4062 O O   . GLU A 0 534 . -83.614  -44.819 85.119  1.00 30.42 534 A 1 
ATOM 4063 C CG  . GLU A 0 534 . -81.384  -48.124 84.706  1.00 30.42 534 A 1 
ATOM 4064 C CD  . GLU A 0 534 . -80.758  -49.087 83.684  1.00 30.42 534 A 1 
ATOM 4065 O OE1 . GLU A 0 534 . -79.904  -49.900 84.108  1.00 30.42 534 A 1 
ATOM 4066 O OE2 . GLU A 0 534 . -81.163  -49.038 82.501  1.00 30.42 534 A 1 
ATOM 4067 N N   . GLN A 0 535 . -83.526  -45.557 87.246  1.00 26.86 535 A 1 
ATOM 4068 C CA  . GLN A 0 535 . -82.759  -44.586 88.023  1.00 26.86 535 A 1 
ATOM 4069 C C   . GLN A 0 535 . -82.363  -43.267 87.341  1.00 26.86 535 A 1 
ATOM 4070 C CB  . GLN A 0 535 . -81.534  -45.324 88.588  1.00 26.86 535 A 1 
ATOM 4071 O O   . GLN A 0 535 . -81.434  -43.176 86.547  1.00 26.86 535 A 1 
ATOM 4072 C CG  . GLN A 0 535 . -81.966  -46.227 89.759  1.00 26.86 535 A 1 
ATOM 4073 C CD  . GLN A 0 535 . -81.019  -47.381 90.062  1.00 26.86 535 A 1 
ATOM 4074 N NE2 . GLN A 0 535 . -81.319  -48.178 91.063  1.00 26.86 535 A 1 
ATOM 4075 O OE1 . GLN A 0 535 . -80.014  -47.615 89.424  1.00 26.86 535 A 1 
ATOM 4076 N N   . ALA A 0 536 . -82.981  -42.197 87.845  1.00 29.73 536 A 1 
ATOM 4077 C CA  . ALA A 0 536 . -82.385  -40.873 87.878  1.00 29.73 536 A 1 
ATOM 4078 C C   . ALA A 0 536 . -80.985  -40.933 88.523  1.00 29.73 536 A 1 
ATOM 4079 C CB  . ALA A 0 536 . -83.328  -39.969 88.688  1.00 29.73 536 A 1 
ATOM 4080 O O   . ALA A 0 536 . -80.863  -41.234 89.712  1.00 29.73 536 A 1 
ATOM 4081 N N   . ALA A 0 537 . -79.945  -40.594 87.761  1.00 26.99 537 A 1 
ATOM 4082 C CA  . ALA A 0 537 . -78.604  -40.343 88.273  1.00 26.99 537 A 1 
ATOM 4083 C C   . ALA A 0 537 . -78.105  -38.966 87.800  1.00 26.99 537 A 1 
ATOM 4084 C CB  . ALA A 0 537 . -77.673  -41.494 87.883  1.00 26.99 537 A 1 
ATOM 4085 O O   . ALA A 0 537 . -77.859  -38.753 86.620  1.00 26.99 537 A 1 
ATOM 4086 N N   . SER A 0 538 . -77.985  -38.064 88.785  1.00 30.55 538 A 1 
ATOM 4087 C CA  . SER A 0 538 . -77.145  -36.849 88.878  1.00 30.55 538 A 1 
ATOM 4088 C C   . SER A 0 538 . -77.208  -35.801 87.752  1.00 30.55 538 A 1 
ATOM 4089 C CB  . SER A 0 538 . -75.696  -37.249 89.169  1.00 30.55 538 A 1 
ATOM 4090 O O   . SER A 0 538 . -76.811  -36.041 86.626  1.00 30.55 538 A 1 
ATOM 4091 O OG  . SER A 0 538 . -75.224  -38.201 88.246  1.00 30.55 538 A 1 
ATOM 4092 N N   . ARG A 0 539 . -77.751  -34.602 88.014  1.00 28.96 539 A 1 
ATOM 4093 C CA  . ARG A 0 539 . -77.087  -33.434 88.651  1.00 28.96 539 A 1 
ATOM 4094 C C   . ARG A 0 539 . -75.928  -32.831 87.833  1.00 28.96 539 A 1 
ATOM 4095 C CB  . ARG A 0 539 . -76.621  -33.648 90.113  1.00 28.96 539 A 1 
ATOM 4096 O O   . ARG A 0 539 . -74.843  -33.382 87.825  1.00 28.96 539 A 1 
ATOM 4097 C CG  . ARG A 0 539 . -77.669  -33.320 91.187  1.00 28.96 539 A 1 
ATOM 4098 C CD  . ARG A 0 539 . -76.989  -33.223 92.565  1.00 28.96 539 A 1 
ATOM 4099 N NE  . ARG A 0 539 . -77.762  -32.398 93.517  1.00 28.96 539 A 1 
ATOM 4100 N NH1 . ARG A 0 539 . -76.060  -32.002 95.014  1.00 28.96 539 A 1 
ATOM 4101 N NH2 . ARG A 0 539 . -78.048  -31.047 95.333  1.00 28.96 539 A 1 
ATOM 4102 C CZ  . ARG A 0 539 . -77.288  -31.823 94.612  1.00 28.96 539 A 1 
ATOM 4103 N N   . TYR A 0 540 . -76.184  -31.596 87.385  1.00 32.32 540 A 1 
ATOM 4104 C CA  . TYR A 0 540 . -75.261  -30.465 87.201  1.00 32.32 540 A 1 
ATOM 4105 C C   . TYR A 0 540 . -74.113  -30.579 86.185  1.00 32.32 540 A 1 
ATOM 4106 C CB  . TYR A 0 540 . -74.734  -29.978 88.565  1.00 32.32 540 A 1 
ATOM 4107 O O   . TYR A 0 540 . -73.112  -31.229 86.439  1.00 32.32 540 A 1 
ATOM 4108 C CG  . TYR A 0 540 . -75.681  -29.051 89.303  1.00 32.32 540 A 1 
ATOM 4109 C CD1 . TYR A 0 540 . -75.580  -27.660 89.107  1.00 32.32 540 A 1 
ATOM 4110 C CD2 . TYR A 0 540 . -76.658  -29.569 90.173  1.00 32.32 540 A 1 
ATOM 4111 C CE1 . TYR A 0 540 . -76.453  -26.784 89.779  1.00 32.32 540 A 1 
ATOM 4112 C CE2 . TYR A 0 540 . -77.538  -28.697 90.845  1.00 32.32 540 A 1 
ATOM 4113 O OH  . TYR A 0 540 . -78.279  -26.468 91.306  1.00 32.32 540 A 1 
ATOM 4114 C CZ  . TYR A 0 540 . -77.434  -27.304 90.649  1.00 32.32 540 A 1 
ATOM 4115 N N   . GLY A 0 541 . -74.199  -29.707 85.173  1.00 31.49 541 A 1 
ATOM 4116 C CA  . GLY A 0 541 . -73.087  -28.826 84.813  1.00 31.49 541 A 1 
ATOM 4117 C C   . GLY A 0 541 . -72.154  -29.318 83.718  1.00 31.49 541 A 1 
ATOM 4118 O O   . GLY A 0 541 . -71.044  -29.705 84.027  1.00 31.49 541 A 1 
ATOM 4119 N N   . GLU A 0 542 . -72.585  -29.195 82.464  1.00 30.49 542 A 1 
ATOM 4120 C CA  . GLU A 0 542 . -71.753  -28.827 81.306  1.00 30.49 542 A 1 
ATOM 4121 C C   . GLU A 0 542 . -72.717  -28.631 80.128  1.00 30.49 542 A 1 
ATOM 4122 C CB  . GLU A 0 542 . -70.636  -29.856 81.013  1.00 30.49 542 A 1 
ATOM 4123 O O   . GLU A 0 542 . -73.089  -29.568 79.426  1.00 30.49 542 A 1 
ATOM 4124 C CG  . GLU A 0 542 . -69.269  -29.304 81.475  1.00 30.49 542 A 1 
ATOM 4125 C CD  . GLU A 0 542 . -68.146  -30.352 81.519  1.00 30.49 542 A 1 
ATOM 4126 O OE1 . GLU A 0 542 . -67.114  -30.050 82.164  1.00 30.49 542 A 1 
ATOM 4127 O OE2 . GLU A 0 542 . -68.303  -31.422 80.889  1.00 30.49 542 A 1 
ATOM 4128 N N   . ALA A 0 543 . -73.243  -27.409 79.976  1.00 33.75 543 A 1 
ATOM 4129 C CA  . ALA A 0 543 . -73.955  -27.047 78.756  1.00 33.75 543 A 1 
ATOM 4130 C C   . ALA A 0 543 . -72.914  -27.065 77.635  1.00 33.75 543 A 1 
ATOM 4131 C CB  . ALA A 0 543 . -74.649  -25.690 78.924  1.00 33.75 543 A 1 
ATOM 4132 O O   . ALA A 0 543 . -72.014  -26.226 77.611  1.00 33.75 543 A 1 
ATOM 4133 N N   . GLN A 0 544 . -73.008  -28.102 76.806  1.00 32.33 544 A 1 
ATOM 4134 C CA  . GLN A 0 544 . -72.123  -28.409 75.694  1.00 32.33 544 A 1 
ATOM 4135 C C   . GLN A 0 544 . -71.834  -27.132 74.899  1.00 32.33 544 A 1 
ATOM 4136 C CB  . GLN A 0 544 . -72.809  -29.478 74.821  1.00 32.33 544 A 1 
ATOM 4137 O O   . GLN A 0 544 . -72.751  -26.498 74.375  1.00 32.33 544 A 1 
ATOM 4138 C CG  . GLN A 0 544 . -72.965  -30.828 75.549  1.00 32.33 544 A 1 
ATOM 4139 C CD  . GLN A 0 544 . -73.813  -31.816 74.754  1.00 32.33 544 A 1 
ATOM 4140 N NE2 . GLN A 0 544 . -73.249  -32.901 74.271  1.00 32.33 544 A 1 
ATOM 4141 O OE1 . GLN A 0 544 . -75.005  -31.639 74.568  1.00 32.33 544 A 1 
ATOM 4142 N N   . ALA A 0 545 . -70.562  -26.732 74.851  1.00 32.02 545 A 1 
ATOM 4143 C CA  . ALA A 0 545 . -70.110  -25.724 73.907  1.00 32.02 545 A 1 
ATOM 4144 C C   . ALA A 0 545 . -70.525  -26.192 72.506  1.00 32.02 545 A 1 
ATOM 4145 C CB  . ALA A 0 545 . -68.589  -25.565 74.045  1.00 32.02 545 A 1 
ATOM 4146 O O   . ALA A 0 545 . -70.248  -27.338 72.155  1.00 32.02 545 A 1 
ATOM 4147 N N   . GLY A 0 546 . -71.231  -25.339 71.754  1.00 42.97 546 A 1 
ATOM 4148 C CA  . GLY A 0 546 . -71.601  -25.618 70.368  1.00 42.97 546 A 1 
ATOM 4149 C C   . GLY A 0 546 . -70.350  -26.021 69.599  1.00 42.97 546 A 1 
ATOM 4150 O O   . GLY A 0 546 . -69.438  -25.211 69.429  1.00 42.97 546 A 1 
ATOM 4151 N N   . ALA A 0 547 . -70.271  -27.297 69.242  1.00 32.88 547 A 1 
ATOM 4152 C CA  . ALA A 0 547 . -69.176  -27.831 68.463  1.00 32.88 547 A 1 
ATOM 4153 C C   . ALA A 0 547 . -69.451  -27.438 67.012  1.00 32.88 547 A 1 
ATOM 4154 C CB  . ALA A 0 547 . -69.087  -29.345 68.701  1.00 32.88 547 A 1 
ATOM 4155 O O   . ALA A 0 547 . -70.289  -28.048 66.360  1.00 32.88 547 A 1 
ATOM 4156 N N   . TYR A 0 548 . -68.810  -26.365 66.555  1.00 42.47 548 A 1 
ATOM 4157 C CA  . TYR A 0 548 . -68.678  -26.084 65.129  1.00 42.47 548 A 1 
ATOM 4158 C C   . TYR A 0 548 . -67.848  -27.216 64.522  1.00 42.47 548 A 1 
ATOM 4159 C CB  . TYR A 0 548 . -67.988  -24.726 64.922  1.00 42.47 548 A 1 
ATOM 4160 O O   . TYR A 0 548 . -66.784  -27.529 65.071  1.00 42.47 548 A 1 
ATOM 4161 C CG  . TYR A 0 548 . -68.700  -23.556 65.580  1.00 42.47 548 A 1 
ATOM 4162 C CD1 . TYR A 0 548 . -69.704  -22.864 64.876  1.00 42.47 548 A 1 
ATOM 4163 C CD2 . TYR A 0 548 . -68.380  -23.179 66.900  1.00 42.47 548 A 1 
ATOM 4164 C CE1 . TYR A 0 548 . -70.392  -21.800 65.490  1.00 42.47 548 A 1 
ATOM 4165 C CE2 . TYR A 0 548 . -69.072  -22.123 67.523  1.00 42.47 548 A 1 
ATOM 4166 O OH  . TYR A 0 548 . -70.748  -20.417 67.427  1.00 42.47 548 A 1 
ATOM 4167 C CZ  . TYR A 0 548 . -70.081  -21.433 66.815  1.00 42.47 548 A 1 
ATOM 4168 N N   . ASP A 0 549 . -68.325  -27.818 63.435  1.00 41.46 549 A 1 
ATOM 4169 C CA  . ASP A 0 549 . -67.410  -28.528 62.548  1.00 41.46 549 A 1 
ATOM 4170 C C   . ASP A 0 549 . -66.641  -27.438 61.792  1.00 41.46 549 A 1 
ATOM 4171 C CB  . ASP A 0 549 . -68.159  -29.510 61.628  1.00 41.46 549 A 1 
ATOM 4172 O O   . ASP A 0 549 . -67.252  -26.519 61.250  1.00 41.46 549 A 1 
ATOM 4173 C CG  . ASP A 0 549 . -67.291  -30.707 61.210  1.00 41.46 549 A 1 
ATOM 4174 O OD1 . ASP A 0 549 . -66.096  -30.716 61.597  1.00 41.46 549 A 1 
ATOM 4175 O OD2 . ASP A 0 549 . -67.888  -31.685 60.706  1.00 41.46 549 A 1 
ATOM 4176 N N   . ASN A 0 550 . -65.316  -27.432 61.918  1.00 47.91 550 A 1 
ATOM 4177 C CA  . ASN A 0 550 . -64.451  -26.469 61.235  1.00 47.91 550 A 1 
ATOM 4178 C C   . ASN A 0 550 . -63.594  -27.284 60.264  1.00 47.91 550 A 1 
ATOM 4179 C CB  . ASN A 0 550 . -63.564  -25.676 62.229  1.00 47.91 550 A 1 
ATOM 4180 O O   . ASN A 0 550 . -62.438  -27.596 60.587  1.00 47.91 550 A 1 
ATOM 4181 C CG  . ASN A 0 550 . -64.264  -24.785 63.239  1.00 47.91 550 A 1 
ATOM 4182 N ND2 . ASN A 0 550 . -63.995  -24.993 64.507  1.00 47.91 550 A 1 
ATOM 4183 O OD1 . ASN A 0 550 . -64.961  -23.824 62.966  1.00 47.91 550 A 1 
ATOM 4184 N N   . ASP A 0 551 . -64.143  -27.666 59.115  1.00 56.61 551 A 1 
ATOM 4185 C CA  . ASP A 0 551 . -63.383  -28.332 58.065  1.00 56.61 551 A 1 
ATOM 4186 C C   . ASP A 0 551 . -62.464  -27.287 57.400  1.00 56.61 551 A 1 
ATOM 4187 C CB  . ASP A 0 551 . -64.294  -29.122 57.099  1.00 56.61 551 A 1 
ATOM 4188 O O   . ASP A 0 551 . -62.763  -26.558 56.453  1.00 56.61 551 A 1 
ATOM 4189 C CG  . ASP A 0 551 . -64.635  -30.548 57.543  1.00 56.61 551 A 1 
ATOM 4190 O OD1 . ASP A 0 551 . -63.780  -31.165 58.228  1.00 56.61 551 A 1 
ATOM 4191 O OD2 . ASP A 0 551 . -65.649  -31.091 57.051  1.00 56.61 551 A 1 
ATOM 4192 N N   . ALA A 0 552 . -61.256  -27.185 57.953  1.00 54.59 552 A 1 
ATOM 4193 C CA  . ALA A 0 552 . -60.196  -26.359 57.403  1.00 54.59 552 A 1 
ATOM 4194 C C   . ALA A 0 552 . -59.457  -27.130 56.300  1.00 54.59 552 A 1 
ATOM 4195 C CB  . ALA A 0 552 . -59.275  -25.902 58.539  1.00 54.59 552 A 1 
ATOM 4196 O O   . ALA A 0 552 . -58.768  -28.118 56.571  1.00 54.59 552 A 1 
ATOM 4197 N N   . TRP A 0 553 . -59.534  -26.651 55.057  1.00 73.53 553 A 1 
ATOM 4198 C CA  . TRP A 0 553 . -58.819  -27.247 53.927  1.00 73.53 553 A 1 
ATOM 4199 C C   . TRP A 0 553 . -57.777  -26.297 53.333  1.00 73.53 553 A 1 
ATOM 4200 C CB  . TRP A 0 553 . -59.805  -27.783 52.883  1.00 73.53 553 A 1 
ATOM 4201 O O   . TRP A 0 553 . -57.957  -25.080 53.275  1.00 73.53 553 A 1 
ATOM 4202 C CG  . TRP A 0 553 . -60.666  -26.756 52.220  1.00 73.53 553 A 1 
ATOM 4203 C CD1 . TRP A 0 553 . -61.907  -26.404 52.625  1.00 73.53 553 A 1 
ATOM 4204 C CD2 . TRP A 0 553 . -60.363  -25.909 51.069  1.00 73.53 553 A 1 
ATOM 4205 C CE2 . TRP A 0 553 . -61.486  -25.063 50.827  1.00 73.53 553 A 1 
ATOM 4206 C CE3 . TRP A 0 553 . -59.240  -25.756 50.221  1.00 73.53 553 A 1 
ATOM 4207 N NE1 . TRP A 0 553 . -62.402  -25.417 51.798  1.00 73.53 553 A 1 
ATOM 4208 C CH2 . TRP A 0 553 . -60.358  -23.978 48.976  1.00 73.53 553 A 1 
ATOM 4209 C CZ2 . TRP A 0 553 . -61.494  -24.114 49.794  1.00 73.53 553 A 1 
ATOM 4210 C CZ3 . TRP A 0 553 . -59.234  -24.798 49.189  1.00 73.53 553 A 1 
ATOM 4211 N N   . ALA A 0 554 . -56.676  -26.878 52.848  1.00 64.43 554 A 1 
ATOM 4212 C CA  . ALA A 0 554 . -55.613  -26.176 52.138  1.00 64.43 554 A 1 
ATOM 4213 C C   . ALA A 0 554 . -55.185  -26.975 50.898  1.00 64.43 554 A 1 
ATOM 4214 C CB  . ALA A 0 554 . -54.445  -25.919 53.099  1.00 64.43 554 A 1 
ATOM 4215 O O   . ALA A 0 554 . -54.931  -28.178 50.983  1.00 64.43 554 A 1 
ATOM 4216 N N   . LYS A 0 555 . -55.100  -26.313 49.739  1.00 75.18 555 A 1 
ATOM 4217 C CA  . LYS A 0 555 . -54.559  -26.881 48.491  1.00 75.18 555 A 1 
ATOM 4218 C C   . LYS A 0 555 . -53.362  -26.059 48.032  1.00 75.18 555 A 1 
ATOM 4219 C CB  . LYS A 0 555 . -55.634  -26.960 47.396  1.00 75.18 555 A 1 
ATOM 4220 O O   . LYS A 0 555 . -53.416  -24.830 48.041  1.00 75.18 555 A 1 
ATOM 4221 C CG  . LYS A 0 555 . -56.680  -28.044 47.690  1.00 75.18 555 A 1 
ATOM 4222 C CD  . LYS A 0 555 . -57.775  -28.068 46.615  1.00 75.18 555 A 1 
ATOM 4223 C CE  . LYS A 0 555 . -58.810  -29.143 46.967  1.00 75.18 555 A 1 
ATOM 4224 N NZ  . LYS A 0 555 . -60.018  -29.063 46.108  1.00 75.18 555 A 1 
ATOM 4225 N N   . GLN A 0 556 . -52.310  -26.757 47.616  1.00 72.90 556 A 1 
ATOM 4226 C CA  . GLN A 0 556 . -51.025  -26.183 47.243  1.00 72.90 556 A 1 
ATOM 4227 C C   . GLN A 0 556 . -50.557  -26.802 45.914  1.00 72.90 556 A 1 
ATOM 4228 C CB  . GLN A 0 556 . -50.065  -26.440 48.424  1.00 72.90 556 A 1 
ATOM 4229 O O   . GLN A 0 556 . -50.507  -28.026 45.803  1.00 72.90 556 A 1 
ATOM 4230 C CG  . GLN A 0 556 . -48.757  -25.689 48.231  1.00 72.90 556 A 1 
ATOM 4231 C CD  . GLN A 0 556 . -47.776  -25.732 49.409  1.00 72.90 556 A 1 
ATOM 4232 N NE2 . GLN A 0 556 . -46.529  -25.335 49.255  1.00 72.90 556 A 1 
ATOM 4233 O OE1 . GLN A 0 556 . -48.104  -26.118 50.513  1.00 72.90 556 A 1 
ATOM 4234 N N   . ALA A 0 557 . -50.244  -25.976 44.910  1.00 71.80 557 A 1 
ATOM 4235 C CA  . ALA A 0 557 . -49.736  -26.406 43.602  1.00 71.80 557 A 1 
ATOM 4236 C C   . ALA A 0 557 . -48.536  -25.544 43.178  1.00 71.80 557 A 1 
ATOM 4237 C CB  . ALA A 0 557 . -50.871  -26.338 42.570  1.00 71.80 557 A 1 
ATOM 4238 O O   . ALA A 0 557 . -48.606  -24.323 43.291  1.00 71.80 557 A 1 
ATOM 4239 N N   . TYR A 0 558 . -47.460  -26.185 42.707  1.00 80.09 558 A 1 
ATOM 4240 C CA  . TYR A 0 558 . -46.225  -25.557 42.215  1.00 80.09 558 A 1 
ATOM 4241 C C   . TYR A 0 558 . -45.788  -26.245 40.923  1.00 80.09 558 A 1 
ATOM 4242 C CB  . TYR A 0 558 . -45.085  -25.677 43.243  1.00 80.09 558 A 1 
ATOM 4243 O O   . TYR A 0 558 . -45.883  -27.472 40.835  1.00 80.09 558 A 1 
ATOM 4244 C CG  . TYR A 0 558 . -45.240  -24.787 44.454  1.00 80.09 558 A 1 
ATOM 4245 C CD1 . TYR A 0 558 . -44.542  -23.564 44.537  1.00 80.09 558 A 1 
ATOM 4246 C CD2 . TYR A 0 558 . -46.157  -25.136 45.454  1.00 80.09 558 A 1 
ATOM 4247 C CE1 . TYR A 0 558 . -44.717  -22.706 45.642  1.00 80.09 558 A 1 
ATOM 4248 C CE2 . TYR A 0 558 . -46.392  -24.217 46.481  1.00 80.09 558 A 1 
ATOM 4249 O OH  . TYR A 0 558 . -45.894  -22.273 47.719  1.00 80.09 558 A 1 
ATOM 4250 C CZ  . TYR A 0 558 . -45.648  -23.051 46.634  1.00 80.09 558 A 1 
ATOM 4251 N N   . GLY A 0 559 . -45.283  -25.476 39.963  1.00 80.42 559 A 1 
ATOM 4252 C CA  . GLY A 0 559 . -44.703  -25.996 38.728  1.00 80.42 559 A 1 
ATOM 4253 C C   . GLY A 0 559 . -43.605  -25.088 38.176  1.00 80.42 559 A 1 
ATOM 4254 O O   . GLY A 0 559 . -43.513  -23.918 38.550  1.00 80.42 559 A 1 
ATOM 4255 N N   . GLN A 0 560 . -42.770  -25.677 37.324  1.00 78.95 560 A 1 
ATOM 4256 C CA  . GLN A 0 560 . -41.693  -25.033 36.575  1.00 78.95 560 A 1 
ATOM 4257 C C   . GLN A 0 560 . -41.792  -25.515 35.124  1.00 78.95 560 A 1 
ATOM 4258 C CB  . GLN A 0 560 . -40.337  -25.399 37.210  1.00 78.95 560 A 1 
ATOM 4259 O O   . GLN A 0 560 . -42.016  -26.714 34.917  1.00 78.95 560 A 1 
ATOM 4260 C CG  . GLN A 0 560 . -39.137  -24.770 36.481  1.00 78.95 560 A 1 
ATOM 4261 C CD  . GLN A 0 560 . -37.793  -25.104 37.124  1.00 78.95 560 A 1 
ATOM 4262 N NE2 . GLN A 0 560 . -36.769  -24.342 36.826  1.00 78.95 560 A 1 
ATOM 4263 O OE1 . GLN A 0 560 . -37.636  -26.031 37.917  1.00 78.95 560 A 1 
ATOM 4264 N N   . ASP A 0 561 . -41.647  -24.607 34.166  1.00 78.80 561 A 1 
ATOM 4265 C CA  . ASP A 0 561 . -41.449  -24.926 32.750  1.00 78.80 561 A 1 
ATOM 4266 C C   . ASP A 0 561 . -40.110  -24.339 32.295  1.00 78.80 561 A 1 
ATOM 4267 C CB  . ASP A 0 561 . -42.631  -24.439 31.894  1.00 78.80 561 A 1 
ATOM 4268 O O   . ASP A 0 561 . -39.671  -23.319 32.819  1.00 78.80 561 A 1 
ATOM 4269 C CG  . ASP A 0 561 . -42.661  -25.076 30.495  1.00 78.80 561 A 1 
ATOM 4270 O OD1 . ASP A 0 561 . -41.955  -26.099 30.301  1.00 78.80 561 A 1 
ATOM 4271 O OD2 . ASP A 0 561 . -43.511  -24.663 29.681  1.00 78.80 561 A 1 
ATOM 4272 N N   . THR A 0 562 . -39.397  -25.035 31.413  1.00 82.29 562 A 1 
ATOM 4273 C CA  . THR A 0 562 . -38.091  -24.562 30.937  1.00 82.29 562 A 1 
ATOM 4274 C C   . THR A 0 562 . -37.857  -25.014 29.500  1.00 82.29 562 A 1 
ATOM 4275 C CB  . THR A 0 562 . -36.922  -25.018 31.840  1.00 82.29 562 A 1 
ATOM 4276 O O   . THR A 0 562 . -37.717  -26.216 29.250  1.00 82.29 562 A 1 
ATOM 4277 C CG2 . THR A 0 562 . -35.611  -24.289 31.531  1.00 82.29 562 A 1 
ATOM 4278 O OG1 . THR A 0 562 . -37.169  -24.808 33.216  1.00 82.29 562 A 1 
ATOM 4279 N N   . ASP A 0 563 . -37.753  -24.066 28.566  1.00 79.30 563 A 1 
ATOM 4280 C CA  . ASP A 0 563 . -37.369  -24.308 27.167  1.00 79.30 563 A 1 
ATOM 4281 C C   . ASP A 0 563 . -36.126  -23.475 26.814  1.00 79.30 563 A 1 
ATOM 4282 C CB  . ASP A 0 563 . -38.550  -24.082 26.190  1.00 79.30 563 A 1 
ATOM 4283 O O   . ASP A 0 563 . -35.928  -22.363 27.296  1.00 79.30 563 A 1 
ATOM 4284 C CG  . ASP A 0 563 . -38.302  -24.610 24.756  1.00 79.30 563 A 1 
ATOM 4285 O OD1 . ASP A 0 563 . -37.227  -25.204 24.499  1.00 79.30 563 A 1 
ATOM 4286 O OD2 . ASP A 0 563 . -39.180  -24.450 23.871  1.00 79.30 563 A 1 
ATOM 4287 N N   . SER A 0 564 . -35.248  -24.033 25.980  1.00 80.95 564 A 1 
ATOM 4288 C CA  . SER A 0 564 . -34.080  -23.323 25.458  1.00 80.95 564 A 1 
ATOM 4289 C C   . SER A 0 564 . -33.870  -23.649 23.985  1.00 80.95 564 A 1 
ATOM 4290 C CB  . SER A 0 564 . -32.825  -23.571 26.301  1.00 80.95 564 A 1 
ATOM 4291 O O   . SER A 0 564 . -33.804  -24.815 23.582  1.00 80.95 564 A 1 
ATOM 4292 O OG  . SER A 0 564 . -32.635  -24.953 26.538  1.00 80.95 564 A 1 
ATOM 4293 N N   . ARG A 0 565 . -33.775  -22.606 23.157  1.00 80.83 565 A 1 
ATOM 4294 C CA  . ARG A 0 565 . -33.663  -22.720 21.699  1.00 80.83 565 A 1 
ATOM 4295 C C   . ARG A 0 565 . -32.545  -21.810 21.221  1.00 80.83 565 A 1 
ATOM 4296 C CB  . ARG A 0 565 . -35.006  -22.383 21.025  1.00 80.83 565 A 1 
ATOM 4297 O O   . ARG A 0 565 . -32.543  -20.624 21.516  1.00 80.83 565 A 1 
ATOM 4298 C CG  . ARG A 0 565 . -36.139  -23.300 21.515  1.00 80.83 565 A 1 
ATOM 4299 C CD  . ARG A 0 565 . -37.506  -22.926 20.943  1.00 80.83 565 A 1 
ATOM 4300 N NE  . ARG A 0 565 . -37.791  -23.579 19.651  1.00 80.83 565 A 1 
ATOM 4301 N NH1 . ARG A 0 565 . -39.993  -22.964 19.607  1.00 80.83 565 A 1 
ATOM 4302 N NH2 . ARG A 0 565 . -39.197  -24.310 18.009  1.00 80.83 565 A 1 
ATOM 4303 C CZ  . ARG A 0 565 . -38.987  -23.615 19.093  1.00 80.83 565 A 1 
ATOM 4304 N N   . TRP A 0 566 . -31.631  -22.383 20.450  1.00 87.51 566 A 1 
ATOM 4305 C CA  . TRP A 0 566 . -30.479  -21.684 19.895  1.00 87.51 566 A 1 
ATOM 4306 C C   . TRP A 0 566 . -30.385  -21.938 18.394  1.00 87.51 566 A 1 
ATOM 4307 C CB  . TRP A 0 566 . -29.222  -22.142 20.633  1.00 87.51 566 A 1 
ATOM 4308 O O   . TRP A 0 566 . -30.634  -23.060 17.935  1.00 87.51 566 A 1 
ATOM 4309 C CG  . TRP A 0 566 . -27.936  -21.643 20.060  1.00 87.51 566 A 1 
ATOM 4310 C CD1 . TRP A 0 566 . -27.346  -20.467 20.362  1.00 87.51 566 A 1 
ATOM 4311 C CD2 . TRP A 0 566 . -27.080  -22.281 19.068  1.00 87.51 566 A 1 
ATOM 4312 C CE2 . TRP A 0 566 . -25.897  -21.499 18.939  1.00 87.51 566 A 1 
ATOM 4313 C CE3 . TRP A 0 566 . -27.168  -23.457 18.292  1.00 87.51 566 A 1 
ATOM 4314 N NE1 . TRP A 0 566 . -26.142  -20.369 19.693  1.00 87.51 566 A 1 
ATOM 4315 C CH2 . TRP A 0 566 . -24.915  -23.120 17.425  1.00 87.51 566 A 1 
ATOM 4316 C CZ2 . TRP A 0 566 . -24.797  -21.953 18.198  1.00 87.51 566 A 1 
ATOM 4317 C CZ3 . TRP A 0 566 . -26.112  -23.856 17.451  1.00 87.51 566 A 1 
ATOM 4318 N N   . GLY A 0 567 . -30.013  -20.910 17.634  1.00 84.98 567 A 1 
ATOM 4319 C CA  . GLY A 0 567 . -29.921  -20.976 16.181  1.00 84.98 567 A 1 
ATOM 4320 C C   . GLY A 0 567 . -28.776  -20.150 15.607  1.00 84.98 567 A 1 
ATOM 4321 O O   . GLY A 0 567 . -28.401  -19.115 16.153  1.00 84.98 567 A 1 
ATOM 4322 N N   . LYS A 0 568 . -28.244  -20.637 14.479  1.00 85.82 568 A 1 
ATOM 4323 C CA  . LYS A 0 568 . -27.312  -19.929 13.595  1.00 85.82 568 A 1 
ATOM 4324 C C   . LYS A 0 568 . -27.814  -20.020 12.164  1.00 85.82 568 A 1 
ATOM 4325 C CB  . LYS A 0 568 . -25.896  -20.516 13.684  1.00 85.82 568 A 1 
ATOM 4326 O O   . LYS A 0 568 . -28.054  -21.135 11.692  1.00 85.82 568 A 1 
ATOM 4327 C CG  . LYS A 0 568 . -25.313  -20.274 15.071  1.00 85.82 568 A 1 
ATOM 4328 C CD  . LYS A 0 568 . -23.820  -20.617 15.140  1.00 85.82 568 A 1 
ATOM 4329 C CE  . LYS A 0 568 . -23.315  -19.746 16.280  1.00 85.82 568 A 1 
ATOM 4330 N NZ  . LYS A 0 568 . -21.852  -19.659 16.396  1.00 85.82 568 A 1 
ATOM 4331 N N   . SER A 0 569 . -27.929  -18.894 11.475  1.00 81.33 569 A 1 
ATOM 4332 C CA  . SER A 0 569 . -28.246  -18.848 10.045  1.00 81.33 569 A 1 
ATOM 4333 C C   . SER A 0 569 . -27.276  -17.937 9.311   1.00 81.33 569 A 1 
ATOM 4334 C CB  . SER A 0 569 . -29.702  -18.441 9.775   1.00 81.33 569 A 1 
ATOM 4335 O O   . SER A 0 569 . -26.896  -16.891 9.820   1.00 81.33 569 A 1 
ATOM 4336 O OG  . SER A 0 569 . -30.149  -17.405 10.620  1.00 81.33 569 A 1 
ATOM 4337 N N   . TYR A 0 570 . -26.877  -18.382 8.124   1.00 77.70 570 A 1 
ATOM 4338 C CA  . TYR A 0 570 . -26.144  -17.596 7.144   1.00 77.70 570 A 1 
ATOM 4339 C C   . TYR A 0 570 . -27.057  -17.448 5.937   1.00 77.70 570 A 1 
ATOM 4340 C CB  . TYR A 0 570 . -24.859  -18.321 6.708   1.00 77.70 570 A 1 
ATOM 4341 O O   . TYR A 0 570 . -27.555  -18.468 5.439   1.00 77.70 570 A 1 
ATOM 4342 C CG  . TYR A 0 570 . -23.830  -18.565 7.792   1.00 77.70 570 A 1 
ATOM 4343 C CD1 . TYR A 0 570 . -22.788  -17.639 7.979   1.00 77.70 570 A 1 
ATOM 4344 C CD2 . TYR A 0 570 . -23.904  -19.719 8.597   1.00 77.70 570 A 1 
ATOM 4345 C CE1 . TYR A 0 570 . -21.832  -17.849 8.989   1.00 77.70 570 A 1 
ATOM 4346 C CE2 . TYR A 0 570 . -22.941  -19.942 9.600   1.00 77.70 570 A 1 
ATOM 4347 O OH  . TYR A 0 570 . -21.038  -19.162 10.833  1.00 77.70 570 A 1 
ATOM 4348 C CZ  . TYR A 0 570 . -21.913  -18.998 9.805   1.00 77.70 570 A 1 
ATOM 4349 N N   . ASP A 0 571 . -27.222  -16.229 5.453   1.00 74.12 571 A 1 
ATOM 4350 C CA  . ASP A 0 571 . -27.684  -16.015 4.092   1.00 74.12 571 A 1 
ATOM 4351 C C   . ASP A 0 571 . -26.513  -16.224 3.111   1.00 74.12 571 A 1 
ATOM 4352 C CB  . ASP A 0 571 . -28.449  -14.684 4.009   1.00 74.12 571 A 1 
ATOM 4353 O O   . ASP A 0 571 . -25.438  -16.715 3.480   1.00 74.12 571 A 1 
ATOM 4354 C CG  . ASP A 0 571 . -29.862  -14.760 4.617   1.00 74.12 571 A 1 
ATOM 4355 O OD1 . ASP A 0 571 . -30.318  -15.884 4.955   1.00 74.12 571 A 1 
ATOM 4356 O OD2 . ASP A 0 571 . -30.557  -13.723 4.607   1.00 74.12 571 A 1 
ATOM 4357 N N   . SER A 0 572 . -26.758  -16.040 1.813   1.00 81.05 572 A 1 
ATOM 4358 C CA  . SER A 0 572 . -25.871  -16.563 0.772   1.00 81.05 572 A 1 
ATOM 4359 C C   . SER A 0 572 . -24.424  -16.051 0.889   1.00 81.05 572 A 1 
ATOM 4360 C CB  . SER A 0 572 . -26.476  -16.318 -0.612  1.00 81.05 572 A 1 
ATOM 4361 O O   . SER A 0 572 . -24.164  -14.919 1.289   1.00 81.05 572 A 1 
ATOM 4362 O OG  . SER A 0 572 . -26.426  -14.971 -1.011  1.00 81.05 572 A 1 
ATOM 4363 N N   . VAL A 0 573 . -23.463  -16.914 0.539   1.00 84.87 573 A 1 
ATOM 4364 C CA  . VAL A 0 573 . -22.034  -16.575 0.479   1.00 84.87 573 A 1 
ATOM 4365 C C   . VAL A 0 573 . -21.586  -16.685 -0.968  1.00 84.87 573 A 1 
ATOM 4366 C CB  . VAL A 0 573 . -21.178  -17.474 1.393   1.00 84.87 573 A 1 
ATOM 4367 O O   . VAL A 0 573 . -21.721  -17.748 -1.580  1.00 84.87 573 A 1 
ATOM 4368 C CG1 . VAL A 0 573 . -19.685  -17.115 1.307   1.00 84.87 573 A 1 
ATOM 4369 C CG2 . VAL A 0 573 . -21.605  -17.356 2.861   1.00 84.87 573 A 1 
ATOM 4370 N N   . ASP A 0 574 . -21.020  -15.608 -1.496  1.00 88.76 574 A 1 
ATOM 4371 C CA  . ASP A 0 574 . -20.462  -15.551 -2.839  1.00 88.76 574 A 1 
ATOM 4372 C C   . ASP A 0 574 . -18.963  -15.251 -2.792  1.00 88.76 574 A 1 
ATOM 4373 C CB  . ASP A 0 574 . -21.239  -14.551 -3.700  1.00 88.76 574 A 1 
ATOM 4374 O O   . ASP A 0 574 . -18.476  -14.444 -1.999  1.00 88.76 574 A 1 
ATOM 4375 C CG  . ASP A 0 574 . -20.810  -14.640 -5.165  1.00 88.76 574 A 1 
ATOM 4376 O OD1 . ASP A 0 574 . -20.779  -15.758 -5.723  1.00 88.76 574 A 1 
ATOM 4377 O OD2 . ASP A 0 574 . -20.483  -13.586 -5.755  1.00 88.76 574 A 1 
ATOM 4378 N N   . ALA A 0 575 . -18.212  -15.928 -3.655  1.00 90.30 575 A 1 
ATOM 4379 C CA  . ALA A 0 575 . -16.773  -15.758 -3.766  1.00 90.30 575 A 1 
ATOM 4380 C C   . ALA A 0 575 . -16.387  -15.684 -5.240  1.00 90.30 575 A 1 
ATOM 4381 C CB  . ALA A 0 575 . -16.056  -16.889 -3.020  1.00 90.30 575 A 1 
ATOM 4382 O O   . ALA A 0 575 . -16.601  -16.627 -6.006  1.00 90.30 575 A 1 
ATOM 4383 N N   . LYS A 0 576 . -15.782  -14.564 -5.633  1.00 93.56 576 A 1 
ATOM 4384 C CA  . LYS A 0 576 . -15.326  -14.309 -7.000  1.00 93.56 576 A 1 
ATOM 4385 C C   . LYS A 0 576 . -13.813  -14.121 -7.010  1.00 93.56 576 A 1 
ATOM 4386 C CB  . LYS A 0 576 . -16.064  -13.096 -7.589  1.00 93.56 576 A 1 
ATOM 4387 O O   . LYS A 0 576 . -13.266  -13.428 -6.153  1.00 93.56 576 A 1 
ATOM 4388 C CG  . LYS A 0 576 . -17.600  -13.243 -7.594  1.00 93.56 576 A 1 
ATOM 4389 C CD  . LYS A 0 576 . -18.240  -12.044 -8.311  1.00 93.56 576 A 1 
ATOM 4390 C CE  . LYS A 0 576 . -19.773  -12.076 -8.364  1.00 93.56 576 A 1 
ATOM 4391 N NZ  . LYS A 0 576 . -20.396  -11.417 -7.194  1.00 93.56 576 A 1 
ATOM 4392 N N   . SER A 0 577 . -13.142  -14.699 -8.001  1.00 93.74 577 A 1 
ATOM 4393 C CA  . SER A 0 577 . -11.716  -14.488 -8.256  1.00 93.74 577 A 1 
ATOM 4394 C C   . SER A 0 577 . -11.480  -14.179 -9.726  1.00 93.74 577 A 1 
ATOM 4395 C CB  . SER A 0 577 . -10.873  -15.691 -7.827  1.00 93.74 577 A 1 
ATOM 4396 O O   . SER A 0 577 . -12.062  -14.839 -10.586 1.00 93.74 577 A 1 
ATOM 4397 O OG  . SER A 0 577 . -11.235  -16.855 -8.545  1.00 93.74 577 A 1 
ATOM 4398 N N   . TYR A 0 578 . -10.607  -13.218 -9.996  1.00 93.17 578 A 1 
ATOM 4399 C CA  . TYR A 0 578 . -10.205  -12.814 -11.336 1.00 93.17 578 A 1 
ATOM 4400 C C   . TYR A 0 578 . -8.687   -12.779 -11.405 1.00 93.17 578 A 1 
ATOM 4401 C CB  . TYR A 0 578 . -10.785  -11.436 -11.671 1.00 93.17 578 A 1 
ATOM 4402 O O   . TYR A 0 578 . -8.049   -12.142 -10.570 1.00 93.17 578 A 1 
ATOM 4403 C CG  . TYR A 0 578 . -12.288  -11.333 -11.512 1.00 93.17 578 A 1 
ATOM 4404 C CD1 . TYR A 0 578 . -13.128  -11.729 -12.568 1.00 93.17 578 A 1 
ATOM 4405 C CD2 . TYR A 0 578 . -12.840  -10.859 -10.306 1.00 93.17 578 A 1 
ATOM 4406 C CE1 . TYR A 0 578 . -14.524  -11.629 -12.431 1.00 93.17 578 A 1 
ATOM 4407 C CE2 . TYR A 0 578 . -14.236  -10.754 -10.164 1.00 93.17 578 A 1 
ATOM 4408 O OH  . TYR A 0 578 . -16.421  -10.988 -11.119 1.00 93.17 578 A 1 
ATOM 4409 C CZ  . TYR A 0 578 . -15.076  -11.130 -11.235 1.00 93.17 578 A 1 
ATOM 4410 N N   . ASP A 0 579 . -8.130   -13.445 -12.403 1.00 92.40 579 A 1 
ATOM 4411 C CA  . ASP A 0 579 . -6.719   -13.448 -12.741 1.00 92.40 579 A 1 
ATOM 4412 C C   . ASP A 0 579 . -6.525   -12.932 -14.172 1.00 92.40 579 A 1 
ATOM 4413 C CB  . ASP A 0 579 . -6.116   -14.848 -12.513 1.00 92.40 579 A 1 
ATOM 4414 O O   . ASP A 0 579 . -7.305   -13.209 -15.084 1.00 92.40 579 A 1 
ATOM 4415 C CG  . ASP A 0 579 . -6.843   -16.033 -13.183 1.00 92.40 579 A 1 
ATOM 4416 O OD1 . ASP A 0 579 . -7.931   -15.850 -13.777 1.00 92.40 579 A 1 
ATOM 4417 O OD2 . ASP A 0 579 . -6.341   -17.167 -13.009 1.00 92.40 579 A 1 
ATOM 4418 N N   . ASN A 0 580 . -5.493   -12.121 -14.368 1.00 93.39 580 A 1 
ATOM 4419 C CA  . ASN A 0 580 . -5.072   -11.662 -15.683 1.00 93.39 580 A 1 
ATOM 4420 C C   . ASN A 0 580 . -3.556   -11.501 -15.678 1.00 93.39 580 A 1 
ATOM 4421 C CB  . ASN A 0 580 . -5.803   -10.353 -16.021 1.00 93.39 580 A 1 
ATOM 4422 O O   . ASN A 0 580 . -3.027   -10.731 -14.883 1.00 93.39 580 A 1 
ATOM 4423 C CG  . ASN A 0 580 . -5.335   -9.743  -17.332 1.00 93.39 580 A 1 
ATOM 4424 N ND2 . ASN A 0 580 . -4.697   -8.596  -17.273 1.00 93.39 580 A 1 
ATOM 4425 O OD1 . ASN A 0 580 . -5.542   -10.265 -18.419 1.00 93.39 580 A 1 
ATOM 4426 N N   . GLU A 0 581 . -2.883   -12.207 -16.579 1.00 95.10 581 A 1 
ATOM 4427 C CA  . GLU A 0 581 . -1.439   -12.139 -16.791 1.00 95.10 581 A 1 
ATOM 4428 C C   . GLU A 0 581 . -1.183   -11.769 -18.253 1.00 95.10 581 A 1 
ATOM 4429 C CB  . GLU A 0 581 . -0.774   -13.482 -16.450 1.00 95.10 581 A 1 
ATOM 4430 O O   . GLU A 0 581 . -1.688   -12.421 -19.172 1.00 95.10 581 A 1 
ATOM 4431 C CG  . GLU A 0 581 . -0.728   -13.771 -14.941 1.00 95.10 581 A 1 
ATOM 4432 C CD  . GLU A 0 581 . -0.127   -15.151 -14.603 1.00 95.10 581 A 1 
ATOM 4433 O OE1 . GLU A 0 581 . -0.263   -15.572 -13.431 1.00 95.10 581 A 1 
ATOM 4434 O OE2 . GLU A 0 581 . 0.440    -15.805 -15.512 1.00 95.10 581 A 1 
ATOM 4435 N N   . GLN A 0 582 . -0.414   -10.708 -18.480 1.00 95.42 582 A 1 
ATOM 4436 C CA  . GLN A 0 582 . -0.065   -10.214 -19.806 1.00 95.42 582 A 1 
ATOM 4437 C C   . GLN A 0 582 . 1.442    -10.008 -19.896 1.00 95.42 582 A 1 
ATOM 4438 C CB  . GLN A 0 582 . -0.840   -8.927  -20.136 1.00 95.42 582 A 1 
ATOM 4439 O O   . GLN A 0 582 . 2.056    -9.397  -19.029 1.00 95.42 582 A 1 
ATOM 4440 C CG  . GLN A 0 582 . -2.351   -9.199  -20.187 1.00 95.42 582 A 1 
ATOM 4441 C CD  . GLN A 0 582 . -3.189   -8.007  -20.627 1.00 95.42 582 A 1 
ATOM 4442 N NE2 . GLN A 0 582 . -4.484   -8.061  -20.391 1.00 95.42 582 A 1 
ATOM 4443 O OE1 . GLN A 0 582 . -2.740   -7.041  -21.218 1.00 95.42 582 A 1 
ATOM 4444 N N   . TYR A 0 583 . 2.033    -10.516 -20.974 1.00 96.87 583 A 1 
ATOM 4445 C CA  . TYR A 0 583 . 3.429    -10.292 -21.323 1.00 96.87 583 A 1 
ATOM 4446 C C   . TYR A 0 583 . 3.496    -9.764  -22.749 1.00 96.87 583 A 1 
ATOM 4447 C CB  . TYR A 0 583 . 4.233    -11.587 -21.168 1.00 96.87 583 A 1 
ATOM 4448 O O   . TYR A 0 583 . 2.930    -10.366 -23.667 1.00 96.87 583 A 1 
ATOM 4449 C CG  . TYR A 0 583 . 5.671    -11.472 -21.644 1.00 96.87 583 A 1 
ATOM 4450 C CD1 . TYR A 0 583 . 6.036    -11.952 -22.918 1.00 96.87 583 A 1 
ATOM 4451 C CD2 . TYR A 0 583 . 6.636    -10.858 -20.825 1.00 96.87 583 A 1 
ATOM 4452 C CE1 . TYR A 0 583 . 7.373    -11.851 -23.354 1.00 96.87 583 A 1 
ATOM 4453 C CE2 . TYR A 0 583 . 7.972    -10.752 -21.258 1.00 96.87 583 A 1 
ATOM 4454 O OH  . TYR A 0 583 . 9.639    -11.188 -22.936 1.00 96.87 583 A 1 
ATOM 4455 C CZ  . TYR A 0 583 . 8.346    -11.260 -22.519 1.00 96.87 583 A 1 
ATOM 4456 N N   . ALA A 0 584 . 4.208    -8.660  -22.936 1.00 97.02 584 A 1 
ATOM 4457 C CA  . ALA A 0 584 . 4.463    -8.086  -24.241 1.00 97.02 584 A 1 
ATOM 4458 C C   . ALA A 0 584 . 5.956    -7.808  -24.397 1.00 97.02 584 A 1 
ATOM 4459 C CB  . ALA A 0 584 . 3.603    -6.833  -24.428 1.00 97.02 584 A 1 
ATOM 4460 O O   . ALA A 0 584 . 6.612    -7.277  -23.504 1.00 97.02 584 A 1 
ATOM 4461 N N   . ARG A 0 585 . 6.493    -8.159  -25.565 1.00 97.51 585 A 1 
ATOM 4462 C CA  . ARG A 0 585 . 7.857    -7.819  -25.952 1.00 97.51 585 A 1 
ATOM 4463 C C   . ARG A 0 585 . 7.874    -7.388  -27.404 1.00 97.51 585 A 1 
ATOM 4464 C CB  . ARG A 0 585 . 8.793    -9.003  -25.693 1.00 97.51 585 A 1 
ATOM 4465 O O   . ARG A 0 585 . 7.463    -8.152  -28.275 1.00 97.51 585 A 1 
ATOM 4466 C CG  . ARG A 0 585 . 10.258   -8.557  -25.747 1.00 97.51 585 A 1 
ATOM 4467 C CD  . ARG A 0 585 . 11.187   -9.767  -25.640 1.00 97.51 585 A 1 
ATOM 4468 N NE  . ARG A 0 585 . 12.490   -9.385  -25.075 1.00 97.51 585 A 1 
ATOM 4469 N NH1 . ARG A 0 585 . 13.284   -11.508 -24.751 1.00 97.51 585 A 1 
ATOM 4470 N NH2 . ARG A 0 585 . 14.481   -9.763  -24.039 1.00 97.51 585 A 1 
ATOM 4471 C CZ  . ARG A 0 585 . 13.412   -10.216 -24.628 1.00 97.51 585 A 1 
ATOM 4472 N N   . ASN A 0 586 . 8.378    -6.192  -27.654 1.00 97.98 586 A 1 
ATOM 4473 C CA  . ASN A 0 586 . 8.651    -5.680  -28.983 1.00 97.98 586 A 1 
ATOM 4474 C C   . ASN A 0 586 . 10.156   -5.456  -29.132 1.00 97.98 586 A 1 
ATOM 4475 C CB  . ASN A 0 586 . 7.837    -4.402  -29.209 1.00 97.98 586 A 1 
ATOM 4476 O O   . ASN A 0 586 . 10.801   -4.938  -28.222 1.00 97.98 586 A 1 
ATOM 4477 C CG  . ASN A 0 586 . 7.983    -3.904  -30.634 1.00 97.98 586 A 1 
ATOM 4478 N ND2 . ASN A 0 586 . 8.240    -2.630  -30.819 1.00 97.98 586 A 1 
ATOM 4479 O OD1 . ASN A 0 586 . 7.877    -4.659  -31.587 1.00 97.98 586 A 1 
ATOM 4480 N N   . VAL A 0 587 . 10.702   -5.865  -30.273 1.00 97.54 587 A 1 
ATOM 4481 C CA  . VAL A 0 587 . 12.105   -5.656  -30.631 1.00 97.54 587 A 1 
ATOM 4482 C C   . VAL A 0 587 . 12.120   -5.048  -32.021 1.00 97.54 587 A 1 
ATOM 4483 C CB  . VAL A 0 587 . 12.926   -6.960  -30.586 1.00 97.54 587 A 1 
ATOM 4484 O O   . VAL A 0 587 . 11.564   -5.626  -32.955 1.00 97.54 587 A 1 
ATOM 4485 C CG1 . VAL A 0 587 . 14.396   -6.704  -30.944 1.00 97.54 587 A 1 
ATOM 4486 C CG2 . VAL A 0 587 . 12.880   -7.608  -29.193 1.00 97.54 587 A 1 
ATOM 4487 N N   . GLN A 0 588 . 12.735   -3.884  -32.136 1.00 95.92 588 A 1 
ATOM 4488 C CA  . GLN A 0 588 . 12.998   -3.196  -33.389 1.00 95.92 588 A 1 
ATOM 4489 C C   . GLN A 0 588 . 14.503   -3.036  -33.508 1.00 95.92 588 A 1 
ATOM 4490 C CB  . GLN A 0 588 . 12.274   -1.846  -33.412 1.00 95.92 588 A 1 
ATOM 4491 O O   . GLN A 0 588 . 15.158   -2.685  -32.531 1.00 95.92 588 A 1 
ATOM 4492 C CG  . GLN A 0 588 . 10.761   -2.059  -33.526 1.00 95.92 588 A 1 
ATOM 4493 C CD  . GLN A 0 588 . 9.947    -0.779  -33.403 1.00 95.92 588 A 1 
ATOM 4494 N NE2 . GLN A 0 588 . 8.674    -0.835  -33.727 1.00 95.92 588 A 1 
ATOM 4495 O OE1 . GLN A 0 588 . 10.369   0.269   -32.960 1.00 95.92 588 A 1 
ATOM 4496 N N   . ALA A 0 589 . 15.024   -3.372  -34.677 1.00 93.87 589 A 1 
ATOM 4497 C CA  . ALA A 0 589 . 16.411   -3.156  -35.021 1.00 93.87 589 A 1 
ATOM 4498 C C   . ALA A 0 589 . 16.484   -2.812  -36.506 1.00 93.87 589 A 1 
ATOM 4499 C CB  . ALA A 0 589 . 17.237   -4.402  -34.677 1.00 93.87 589 A 1 
ATOM 4500 O O   . ALA A 0 589 . 15.811   -3.470  -37.312 1.00 93.87 589 A 1 
ATOM 4501 N N   . ASP A 0 590 . 17.283   -1.818  -36.843 1.00 90.63 590 A 1 
ATOM 4502 C CA  . ASP A 0 590 . 17.606   -1.393  -38.198 1.00 90.63 590 A 1 
ATOM 4503 C C   . ASP A 0 590 . 19.126   -1.194  -38.343 1.00 90.63 590 A 1 
ATOM 4504 C CB  . ASP A 0 590 . 16.760   -0.173  -38.623 1.00 90.63 590 A 1 
ATOM 4505 O O   . ASP A 0 590 . 19.898   -1.301  -37.392 1.00 90.63 590 A 1 
ATOM 4506 C CG  . ASP A 0 590 . 16.744   0.955   -37.599 1.00 90.63 590 A 1 
ATOM 4507 O OD1 . ASP A 0 590 . 17.714   0.988   -36.826 1.00 90.63 590 A 1 
ATOM 4508 O OD2 . ASP A 0 590 . 15.684   1.623   -37.540 1.00 90.63 590 A 1 
ATOM 4509 N N   . ASP A 0 591 . 19.559   -1.125  -39.597 1.00 89.46 591 A 1 
ATOM 4510 C CA  . ASP A 0 591 . 20.953   -0.938  -40.013 1.00 89.46 591 A 1 
ATOM 4511 C C   . ASP A 0 591 . 20.871   -0.221  -41.358 1.00 89.46 591 A 1 
ATOM 4512 C CB  . ASP A 0 591 . 21.706   -2.282  -40.096 1.00 89.46 591 A 1 
ATOM 4513 O O   . ASP A 0 591 . 20.784   -0.852  -42.422 1.00 89.46 591 A 1 
ATOM 4514 C CG  . ASP A 0 591 . 23.174   -2.237  -40.596 1.00 89.46 591 A 1 
ATOM 4515 O OD1 . ASP A 0 591 . 23.764   -1.180  -40.923 1.00 89.46 591 A 1 
ATOM 4516 O OD2 . ASP A 0 591 . 23.765   -3.343  -40.706 1.00 89.46 591 A 1 
ATOM 4517 N N   . ASP A 0 592 . 20.768   1.101   -41.292 1.00 88.56 592 A 1 
ATOM 4518 C CA  . ASP A 0 592 . 20.680   1.957   -42.461 1.00 88.56 592 A 1 
ATOM 4519 C C   . ASP A 0 592 . 22.087   2.347   -42.906 1.00 88.56 592 A 1 
ATOM 4520 C CB  . ASP A 0 592 . 19.764   3.164   -42.198 1.00 88.56 592 A 1 
ATOM 4521 O O   . ASP A 0 592 . 22.927   2.782   -42.126 1.00 88.56 592 A 1 
ATOM 4522 C CG  . ASP A 0 592 . 18.265   2.845   -42.343 1.00 88.56 592 A 1 
ATOM 4523 O OD1 . ASP A 0 592 . 17.919   1.855   -43.041 1.00 88.56 592 A 1 
ATOM 4524 O OD2 . ASP A 0 592 . 17.434   3.682   -41.933 1.00 88.56 592 A 1 
ATOM 4525 N N   . GLN A 0 593 . 22.364   2.181   -44.200 1.00 83.72 593 A 1 
ATOM 4526 C CA  . GLN A 0 593 . 23.653   2.527   -44.798 1.00 83.72 593 A 1 
ATOM 4527 C C   . GLN A 0 593 . 23.430   3.457   -45.981 1.00 83.72 593 A 1 
ATOM 4528 C CB  . GLN A 0 593 . 24.441   1.276   -45.220 1.00 83.72 593 A 1 
ATOM 4529 O O   . GLN A 0 593 . 22.625   3.159   -46.870 1.00 83.72 593 A 1 
ATOM 4530 C CG  . GLN A 0 593 . 24.533   0.245   -44.089 1.00 83.72 593 A 1 
ATOM 4531 C CD  . GLN A 0 593 . 25.560   -0.852  -44.316 1.00 83.72 593 A 1 
ATOM 4532 N NE2 . GLN A 0 593 . 25.934   -1.523  -43.251 1.00 83.72 593 A 1 
ATOM 4533 O OE1 . GLN A 0 593 . 26.009   -1.165  -45.415 1.00 83.72 593 A 1 
ATOM 4534 N N   . TRP A 0 594 . 24.179   4.554   -46.033 1.00 80.59 594 A 1 
ATOM 4535 C CA  . TRP A 0 594 . 24.073   5.540   -47.106 1.00 80.59 594 A 1 
ATOM 4536 C C   . TRP A 0 594 . 25.449   6.039   -47.548 1.00 80.59 594 A 1 
ATOM 4537 C CB  . TRP A 0 594 . 23.148   6.677   -46.660 1.00 80.59 594 A 1 
ATOM 4538 O O   . TRP A 0 594 . 26.412   5.994   -46.789 1.00 80.59 594 A 1 
ATOM 4539 C CG  . TRP A 0 594 . 23.648   7.497   -45.514 1.00 80.59 594 A 1 
ATOM 4540 C CD1 . TRP A 0 594 . 23.390   7.279   -44.203 1.00 80.59 594 A 1 
ATOM 4541 C CD2 . TRP A 0 594 . 24.522   8.665   -45.561 1.00 80.59 594 A 1 
ATOM 4542 C CE2 . TRP A 0 594 . 24.750   9.111   -44.225 1.00 80.59 594 A 1 
ATOM 4543 C CE3 . TRP A 0 594 . 25.147   9.388   -46.602 1.00 80.59 594 A 1 
ATOM 4544 N NE1 . TRP A 0 594 . 24.030   8.235   -43.439 1.00 80.59 594 A 1 
ATOM 4545 C CH2 . TRP A 0 594 . 26.179   10.908  -44.993 1.00 80.59 594 A 1 
ATOM 4546 C CZ2 . TRP A 0 594 . 25.565   10.214  -43.936 1.00 80.59 594 A 1 
ATOM 4547 C CZ3 . TRP A 0 594 . 25.968   10.497  -46.322 1.00 80.59 594 A 1 
ATOM 4548 N N   . ALA A 0 595 . 25.546   6.481   -48.803 1.00 79.10 595 A 1 
ATOM 4549 C CA  . ALA A 0 595 . 26.739   7.113   -49.357 1.00 79.10 595 A 1 
ATOM 4550 C C   . ALA A 0 595 . 26.348   8.152   -50.418 1.00 79.10 595 A 1 
ATOM 4551 C CB  . ALA A 0 595 . 27.676   6.045   -49.937 1.00 79.10 595 A 1 
ATOM 4552 O O   . ALA A 0 595 . 25.413   7.917   -51.191 1.00 79.10 595 A 1 
ATOM 4553 N N   . GLU A 0 596 . 27.069   9.269   -50.467 1.00 72.48 596 A 1 
ATOM 4554 C CA  . GLU A 0 596 . 26.878   10.364  -51.421 1.00 72.48 596 A 1 
ATOM 4555 C C   . GLU A 0 596 . 28.214   10.757  -52.069 1.00 72.48 596 A 1 
ATOM 4556 C CB  . GLU A 0 596 . 26.239   11.587  -50.736 1.00 72.48 596 A 1 
ATOM 4557 O O   . GLU A 0 596 . 29.214   10.912  -51.374 1.00 72.48 596 A 1 
ATOM 4558 C CG  . GLU A 0 596 . 24.814   11.342  -50.205 1.00 72.48 596 A 1 
ATOM 4559 C CD  . GLU A 0 596 . 24.068   12.628  -49.787 1.00 72.48 596 A 1 
ATOM 4560 O OE1 . GLU A 0 596 . 22.832   12.534  -49.594 1.00 72.48 596 A 1 
ATOM 4561 O OE2 . GLU A 0 596 . 24.676   13.724  -49.774 1.00 72.48 596 A 1 
ATOM 4562 N N   . ASP A 0 597 . 28.221   10.937  -53.395 1.00 66.90 597 A 1 
ATOM 4563 C CA  . ASP A 0 597 . 29.371   11.380  -54.190 1.00 66.90 597 A 1 
ATOM 4564 C C   . ASP A 0 597 . 29.045   12.679  -54.960 1.00 66.90 597 A 1 
ATOM 4565 C CB  . ASP A 0 597 . 29.866   10.234  -55.106 1.00 66.90 597 A 1 
ATOM 4566 O O   . ASP A 0 597 . 28.029   12.801  -55.655 1.00 66.90 597 A 1 
ATOM 4567 C CG  . ASP A 0 597 . 28.890   9.704   -56.181 1.00 66.90 597 A 1 
ATOM 4568 O OD1 . ASP A 0 597 . 27.668   9.985   -56.135 1.00 66.90 597 A 1 
ATOM 4569 O OD2 . ASP A 0 597 . 29.356   8.963   -57.084 1.00 66.90 597 A 1 
ATOM 4570 N N   . TYR A 0 598 . 29.888   13.710  -54.843 1.00 66.00 598 A 1 
ATOM 4571 C CA  . TYR A 0 598 . 29.660   15.001  -55.504 1.00 66.00 598 A 1 
ATOM 4572 C C   . TYR A 0 598 . 30.918   15.610  -56.133 1.00 66.00 598 A 1 
ATOM 4573 C CB  . TYR A 0 598 . 28.948   15.985  -54.565 1.00 66.00 598 A 1 
ATOM 4574 O O   . TYR A 0 598 . 31.748   16.252  -55.488 1.00 66.00 598 A 1 
ATOM 4575 C CG  . TYR A 0 598 . 28.526   17.265  -55.272 1.00 66.00 598 A 1 
ATOM 4576 C CD1 . TYR A 0 598 . 29.318   18.423  -55.169 1.00 66.00 598 A 1 
ATOM 4577 C CD2 . TYR A 0 598 . 27.364   17.280  -56.065 1.00 66.00 598 A 1 
ATOM 4578 C CE1 . TYR A 0 598 . 28.945   19.600  -55.842 1.00 66.00 598 A 1 
ATOM 4579 C CE2 . TYR A 0 598 . 26.989   18.448  -56.757 1.00 66.00 598 A 1 
ATOM 4580 O OH  . TYR A 0 598 . 27.394   20.752  -57.277 1.00 66.00 598 A 1 
ATOM 4581 C CZ  . TYR A 0 598 . 27.781   19.611  -56.639 1.00 66.00 598 A 1 
ATOM 4582 N N   . ASP A 0 599 . 30.968   15.543  -57.464 1.00 72.71 599 A 1 
ATOM 4583 C CA  . ASP A 0 599 . 32.018   16.144  -58.282 1.00 72.71 599 A 1 
ATOM 4584 C C   . ASP A 0 599 . 31.626   17.529  -58.822 1.00 72.71 599 A 1 
ATOM 4585 C CB  . ASP A 0 599 . 32.317   15.226  -59.469 1.00 72.71 599 A 1 
ATOM 4586 O O   . ASP A 0 599 . 30.670   17.680  -59.596 1.00 72.71 599 A 1 
ATOM 4587 C CG  . ASP A 0 599 . 33.136   13.989  -59.129 1.00 72.71 599 A 1 
ATOM 4588 O OD1 . ASP A 0 599 . 34.020   14.124  -58.263 1.00 72.71 599 A 1 
ATOM 4589 O OD2 . ASP A 0 599 . 33.019   13.037  -59.932 1.00 72.71 599 A 1 
ATOM 4590 N N   . ARG A 0 600 . 32.426   18.567  -58.533 1.00 56.60 600 A 1 
ATOM 4591 C CA  . ARG A 0 600 . 32.256   19.905  -59.131 1.00 56.60 600 A 1 
ATOM 4592 C C   . ARG A 0 600 . 33.486   20.341  -59.924 1.00 56.60 600 A 1 
ATOM 4593 C CB  . ARG A 0 600 . 31.807   20.917  -58.065 1.00 56.60 600 A 1 
ATOM 4594 O O   . ARG A 0 600 . 34.500   20.767  -59.378 1.00 56.60 600 A 1 
ATOM 4595 C CG  . ARG A 0 600 . 31.106   22.120  -58.716 1.00 56.60 600 A 1 
ATOM 4596 C CD  . ARG A 0 600 . 30.694   23.200  -57.706 1.00 56.60 600 A 1 
ATOM 4597 N NE  . ARG A 0 600 . 29.480   22.842  -56.951 1.00 56.60 600 A 1 
ATOM 4598 N NH1 . ARG A 0 600 . 29.374   24.687  -55.587 1.00 56.60 600 A 1 
ATOM 4599 N NH2 . ARG A 0 600 . 27.895   23.029  -55.337 1.00 56.60 600 A 1 
ATOM 4600 C CZ  . ARG A 0 600 . 28.921   23.523  -55.967 1.00 56.60 600 A 1 
ATOM 4601 N N   . TRP A 0 601 . 33.340   20.360  -61.249 1.00 55.35 601 A 1 
ATOM 4602 C CA  . TRP A 0 601 . 34.361   20.815  -62.197 1.00 55.35 601 A 1 
ATOM 4603 C C   . TRP A 0 601 . 34.000   22.190  -62.774 1.00 55.35 601 A 1 
ATOM 4604 C CB  . TRP A 0 601 . 34.511   19.758  -63.301 1.00 55.35 601 A 1 
ATOM 4605 O O   . TRP A 0 601 . 32.940   22.350  -63.379 1.00 55.35 601 A 1 
ATOM 4606 C CG  . TRP A 0 601 . 34.945   18.407  -62.817 1.00 55.35 601 A 1 
ATOM 4607 C CD1 . TRP A 0 601 . 34.129   17.408  -62.396 1.00 55.35 601 A 1 
ATOM 4608 C CD2 . TRP A 0 601 . 36.306   17.911  -62.619 1.00 55.35 601 A 1 
ATOM 4609 C CE2 . TRP A 0 601 . 36.232   16.594  -62.074 1.00 55.35 601 A 1 
ATOM 4610 C CE3 . TRP A 0 601 . 37.596   18.461  -62.809 1.00 55.35 601 A 1 
ATOM 4611 N NE1 . TRP A 0 601 . 34.886   16.340  -61.955 1.00 55.35 601 A 1 
ATOM 4612 C CH2 . TRP A 0 601 . 38.639   16.430  -61.935 1.00 55.35 601 A 1 
ATOM 4613 C CZ2 . TRP A 0 601 . 37.372   15.859  -61.738 1.00 55.35 601 A 1 
ATOM 4614 C CZ3 . TRP A 0 601 . 38.752   17.727  -62.471 1.00 55.35 601 A 1 
ATOM 4615 N N   . ASN A 0 602 . 34.875   23.197  -62.640 1.00 47.86 602 A 1 
ATOM 4616 C CA  . ASN A 0 602 . 34.664   24.512  -63.264 1.00 47.86 602 A 1 
ATOM 4617 C C   . ASN A 0 602 . 35.696   24.786  -64.366 1.00 47.86 602 A 1 
ATOM 4618 C CB  . ASN A 0 602 . 34.622   25.611  -62.189 1.00 47.86 602 A 1 
ATOM 4619 O O   . ASN A 0 602 . 36.805   25.258  -64.107 1.00 47.86 602 A 1 
ATOM 4620 C CG  . ASN A 0 602 . 34.179   26.964  -62.732 1.00 47.86 602 A 1 
ATOM 4621 N ND2 . ASN A 0 602 . 33.929   27.911  -61.859 1.00 47.86 602 A 1 
ATOM 4622 O OD1 . ASN A 0 602 . 34.026   27.210  -63.917 1.00 47.86 602 A 1 
ATOM 4623 N N   . SER A 0 603 . 35.313   24.560  -65.624 1.00 49.09 603 A 1 
ATOM 4624 C CA  . SER A 0 603 . 36.028   25.098  -66.782 1.00 49.09 603 A 1 
ATOM 4625 C C   . SER A 0 603 . 35.495   26.496  -67.112 1.00 49.09 603 A 1 
ATOM 4626 C CB  . SER A 0 603 . 35.923   24.135  -67.975 1.00 49.09 603 A 1 
ATOM 4627 O O   . SER A 0 603 . 34.691   26.647  -68.029 1.00 49.09 603 A 1 
ATOM 4628 O OG  . SER A 0 603 . 34.585   23.968  -68.393 1.00 49.09 603 A 1 
ATOM 4629 N N   . ARG A 0 604 . 35.897   27.544  -66.379 1.00 44.73 604 A 1 
ATOM 4630 C CA  . ARG A 0 604 . 35.465   28.914  -66.718 1.00 44.73 604 A 1 
ATOM 4631 C C   . ARG A 0 604 . 36.176   29.414  -67.985 1.00 44.73 604 A 1 
ATOM 4632 C CB  . ARG A 0 604 . 35.540   29.868  -65.516 1.00 44.73 604 A 1 
ATOM 4633 O O   . ARG A 0 604 . 37.261   29.980  -67.939 1.00 44.73 604 A 1 
ATOM 4634 C CG  . ARG A 0 604 . 34.498   30.991  -65.665 1.00 44.73 604 A 1 
ATOM 4635 C CD  . ARG A 0 604 . 34.468   31.883  -64.419 1.00 44.73 604 A 1 
ATOM 4636 N NE  . ARG A 0 604 . 33.485   32.977  -64.560 1.00 44.73 604 A 1 
ATOM 4637 N NH1 . ARG A 0 604 . 33.420   33.615  -62.354 1.00 44.73 604 A 1 
ATOM 4638 N NH2 . ARG A 0 604 . 32.150   34.682  -63.846 1.00 44.73 604 A 1 
ATOM 4639 C CZ  . ARG A 0 604 . 33.027   33.751  -63.591 1.00 44.73 604 A 1 
ATOM 4640 N N   . ASP A 0 605 . 35.523   29.118  -69.098 1.00 38.29 605 A 1 
ATOM 4641 C CA  . ASP A 0 605 . 35.532   29.653  -70.457 1.00 38.29 605 A 1 
ATOM 4642 C C   . ASP A 0 605 . 36.710   30.481  -71.019 1.00 38.29 605 A 1 
ATOM 4643 C CB  . ASP A 0 605 . 34.182   30.319  -70.741 1.00 38.29 605 A 1 
ATOM 4644 O O   . ASP A 0 605 . 36.987   31.640  -70.705 1.00 38.29 605 A 1 
ATOM 4645 C CG  . ASP A 0 605 . 33.043   29.291  -70.773 1.00 38.29 605 A 1 
ATOM 4646 O OD1 . ASP A 0 605 . 33.294   28.174  -71.277 1.00 38.29 605 A 1 
ATOM 4647 O OD2 . ASP A 0 605 . 31.946   29.655  -70.303 1.00 38.29 605 A 1 
ATOM 4648 N N   . TYR A 0 606 . 37.256   29.831  -72.044 1.00 41.68 606 A 1 
ATOM 4649 C CA  . TYR A 0 606 . 38.122   30.142  -73.179 1.00 41.68 606 A 1 
ATOM 4650 C C   . TYR A 0 606 . 37.735   31.358  -74.068 1.00 41.68 606 A 1 
ATOM 4651 C CB  . TYR A 0 606 . 38.054   28.806  -73.958 1.00 41.68 606 A 1 
ATOM 4652 O O   . TYR A 0 606 . 37.766   31.269  -75.292 1.00 41.68 606 A 1 
ATOM 4653 C CG  . TYR A 0 606 . 38.895   28.632  -75.202 1.00 41.68 606 A 1 
ATOM 4654 C CD1 . TYR A 0 606 . 38.294   28.732  -76.473 1.00 41.68 606 A 1 
ATOM 4655 C CD2 . TYR A 0 606 . 40.255   28.296  -75.088 1.00 41.68 606 A 1 
ATOM 4656 C CE1 . TYR A 0 606 . 39.060   28.542  -77.635 1.00 41.68 606 A 1 
ATOM 4657 C CE2 . TYR A 0 606 . 41.021   28.077  -76.248 1.00 41.68 606 A 1 
ATOM 4658 O OH  . TYR A 0 606 . 41.160   28.005  -78.644 1.00 41.68 606 A 1 
ATOM 4659 C CZ  . TYR A 0 606 . 40.422   28.208  -77.522 1.00 41.68 606 A 1 
ATOM 4660 N N   . ALA A 0 607 . 37.417   32.537  -73.528 1.00 37.98 607 A 1 
ATOM 4661 C CA  . ALA A 0 607 . 37.096   33.701  -74.376 1.00 37.98 607 A 1 
ATOM 4662 C C   . ALA A 0 607 . 37.981   34.926  -74.106 1.00 37.98 607 A 1 
ATOM 4663 C CB  . ALA A 0 607 . 35.594   33.981  -74.301 1.00 37.98 607 A 1 
ATOM 4664 O O   . ALA A 0 607 . 37.578   35.886  -73.457 1.00 37.98 607 A 1 
ATOM 4665 N N   . GLY A 0 608 . 39.189   34.937  -74.673 1.00 30.03 608 A 1 
ATOM 4666 C CA  . GLY A 0 608 . 39.952   36.178  -74.807 1.00 30.03 608 A 1 
ATOM 4667 C C   . GLY A 0 608 . 41.408   35.969  -75.200 1.00 30.03 608 A 1 
ATOM 4668 O O   . GLY A 0 608 . 42.171   35.390  -74.441 1.00 30.03 608 A 1 
ATOM 4669 N N   . TYR A 0 609 . 41.798   36.545  -76.339 1.00 29.20 609 A 1 
ATOM 4670 C CA  . TYR A 0 609 . 43.166   36.654  -76.877 1.00 29.20 609 A 1 
ATOM 4671 C C   . TYR A 0 609 . 43.658   35.567  -77.844 1.00 29.20 609 A 1 
ATOM 4672 C CB  . TYR A 0 609 . 44.204   37.123  -75.839 1.00 29.20 609 A 1 
ATOM 4673 O O   . TYR A 0 609 . 44.793   35.102  -77.776 1.00 29.20 609 A 1 
ATOM 4674 C CG  . TYR A 0 609 . 44.032   38.576  -75.471 1.00 29.20 609 A 1 
ATOM 4675 C CD1 . TYR A 0 609 . 44.784   39.538  -76.170 1.00 29.20 609 A 1 
ATOM 4676 C CD2 . TYR A 0 609 . 43.119   38.972  -74.474 1.00 29.20 609 A 1 
ATOM 4677 C CE1 . TYR A 0 609 . 44.631   40.900  -75.870 1.00 29.20 609 A 1 
ATOM 4678 C CE2 . TYR A 0 609 . 42.952   40.340  -74.181 1.00 29.20 609 A 1 
ATOM 4679 O OH  . TYR A 0 609 . 43.574   42.627  -74.616 1.00 29.20 609 A 1 
ATOM 4680 C CZ  . TYR A 0 609 . 43.712   41.304  -74.880 1.00 29.20 609 A 1 
ATOM 4681 N N   . GLY A 0 610 . 42.874   35.331  -78.895 1.00 30.13 610 A 1 
ATOM 4682 C CA  . GLY A 0 610 . 43.449   35.219  -80.236 1.00 30.13 610 A 1 
ATOM 4683 C C   . GLY A 0 610 . 43.800   36.612  -80.780 1.00 30.13 610 A 1 
ATOM 4684 O O   . GLY A 0 610 . 42.990   37.214  -81.475 1.00 30.13 610 A 1 
ATOM 4685 N N   . LYS A 0 611 . 44.987   37.154  -80.466 1.00 29.56 611 A 1 
ATOM 4686 C CA  . LYS A 0 611 . 45.598   38.214  -81.293 1.00 29.56 611 A 1 
ATOM 4687 C C   . LYS A 0 611 . 46.637   37.561  -82.198 1.00 29.56 611 A 1 
ATOM 4688 C CB  . LYS A 0 611 . 46.163   39.397  -80.480 1.00 29.56 611 A 1 
ATOM 4689 O O   . LYS A 0 611 . 47.710   37.163  -81.748 1.00 29.56 611 A 1 
ATOM 4690 C CG  . LYS A 0 611 . 45.072   40.416  -80.096 1.00 29.56 611 A 1 
ATOM 4691 C CD  . LYS A 0 611 . 45.664   41.796  -79.756 1.00 29.56 611 A 1 
ATOM 4692 C CE  . LYS A 0 611 . 44.543   42.798  -79.437 1.00 29.56 611 A 1 
ATOM 4693 N NZ  . LYS A 0 611 . 45.043   44.195  -79.346 1.00 29.56 611 A 1 
ATOM 4694 N N   . ALA A 0 612 . 46.252   37.395  -83.458 1.00 27.64 612 A 1 
ATOM 4695 C CA  . ALA A 0 612 . 47.127   36.996  -84.544 1.00 27.64 612 A 1 
ATOM 4696 C C   . ALA A 0 612 . 48.074   38.139  -84.958 1.00 27.64 612 A 1 
ATOM 4697 C CB  . ALA A 0 612 . 46.252   36.505  -85.707 1.00 27.64 612 A 1 
ATOM 4698 O O   . ALA A 0 612 . 47.954   39.275  -84.503 1.00 27.64 612 A 1 
ATOM 4699 N N   . ALA A 0 613 . 49.018   37.739  -85.805 1.00 26.97 613 A 1 
ATOM 4700 C CA  . ALA A 0 613 . 50.093   38.451  -86.479 1.00 26.97 613 A 1 
ATOM 4701 C C   . ALA A 0 613 . 49.917   39.952  -86.789 1.00 26.97 613 A 1 
ATOM 4702 C CB  . ALA A 0 613 . 50.297   37.687  -87.795 1.00 26.97 613 A 1 
ATOM 4703 O O   . ALA A 0 613 . 48.847   40.417  -87.164 1.00 26.97 613 A 1 
ATOM 4704 N N   . SER A 0 614 . 51.075   40.625  -86.731 1.00 32.76 614 A 1 
ATOM 4705 C CA  . SER A 0 614 . 51.474   41.852  -87.439 1.00 32.76 614 A 1 
ATOM 4706 C C   . SER A 0 614 . 50.546   43.069  -87.358 1.00 32.76 614 A 1 
ATOM 4707 C CB  . SER A 0 614 . 51.863   41.545  -88.892 1.00 32.76 614 A 1 
ATOM 4708 O O   . SER A 0 614 . 49.505   43.147  -88.002 1.00 32.76 614 A 1 
ATOM 4709 O OG  . SER A 0 614 . 50.839   40.831  -89.549 1.00 32.76 614 A 1 
ATOM 4710 N N   . ALA A 0 615 . 51.054   44.088  -86.656 1.00 28.08 615 A 1 
ATOM 4711 C CA  . ALA A 0 615 . 50.862   45.497  -86.997 1.00 28.08 615 A 1 
ATOM 4712 C C   . ALA A 0 615 . 50.936   45.696  -88.529 1.00 28.08 615 A 1 
ATOM 4713 C CB  . ALA A 0 615 . 52.003   46.258  -86.304 1.00 28.08 615 A 1 
ATOM 4714 O O   . ALA A 0 615 . 51.779   45.081  -89.172 1.00 28.08 615 A 1 
ATOM 4715 N N   . SER A 0 616 . 50.121   46.510  -89.189 1.00 28.07 616 A 1 
ATOM 4716 C CA  . SER A 0 616 . 49.345   47.668  -88.758 1.00 28.07 616 A 1 
ATOM 4717 C C   . SER A 0 616 . 48.135   47.839  -89.682 1.00 28.07 616 A 1 
ATOM 4718 C CB  . SER A 0 616 . 50.233   48.918  -88.912 1.00 28.07 616 A 1 
ATOM 4719 O O   . SER A 0 616 . 48.255   47.682  -90.893 1.00 28.07 616 A 1 
ATOM 4720 O OG  . SER A 0 616 . 50.896   48.922  -90.168 1.00 28.07 616 A 1 
ATOM 4721 N N   . VAL A 0 617 . 46.986   48.237  -89.133 1.00 30.74 617 A 1 
ATOM 4722 C CA  . VAL A 0 617 . 46.017   49.054  -89.876 1.00 30.74 617 A 1 
ATOM 4723 C C   . VAL A 0 617 . 45.457   50.080  -88.900 1.00 30.74 617 A 1 
ATOM 4724 C CB  . VAL A 0 617 . 44.890   48.256  -90.574 1.00 30.74 617 A 1 
ATOM 4725 O O   . VAL A 0 617 . 44.573   49.790  -88.098 1.00 30.74 617 A 1 
ATOM 4726 C CG1 . VAL A 0 617 . 44.037   49.201  -91.437 1.00 30.74 617 A 1 
ATOM 4727 C CG2 . VAL A 0 617 . 45.398   47.155  -91.513 1.00 30.74 617 A 1 
ATOM 4728 N N   . GLU A 0 618 . 46.012   51.287  -88.956 1.00 34.52 618 A 1 
ATOM 4729 C CA  . GLU A 0 618 . 45.274   52.483  -88.572 1.00 34.52 618 A 1 
ATOM 4730 C C   . GLU A 0 618 . 44.146   52.674  -89.588 1.00 34.52 618 A 1 
ATOM 4731 C CB  . GLU A 0 618 . 46.188   53.721  -88.600 1.00 34.52 618 A 1 
ATOM 4732 O O   . GLU A 0 618 . 44.396   52.962  -90.760 1.00 34.52 618 A 1 
ATOM 4733 C CG  . GLU A 0 618 . 47.109   53.829  -87.380 1.00 34.52 618 A 1 
ATOM 4734 C CD  . GLU A 0 618 . 48.016   55.071  -87.443 1.00 34.52 618 A 1 
ATOM 4735 O OE1 . GLU A 0 618 . 48.380   55.565  -86.354 1.00 34.52 618 A 1 
ATOM 4736 O OE2 . GLU A 0 618 . 48.371   55.483  -88.570 1.00 34.52 618 A 1 
ATOM 4737 N N   . LYS A 0 619 . 42.897   52.524  -89.144 1.00 32.34 619 A 1 
ATOM 4738 C CA  . LYS A 0 619 . 41.819   53.394  -89.608 1.00 32.34 619 A 1 
ATOM 4739 C C   . LYS A 0 619 . 40.673   53.413  -88.603 1.00 32.34 619 A 1 
ATOM 4740 C CB  . LYS A 0 619 . 41.336   53.044  -91.028 1.00 32.34 619 A 1 
ATOM 4741 O O   . LYS A 0 619 . 40.112   52.387  -88.238 1.00 32.34 619 A 1 
ATOM 4742 C CG  . LYS A 0 619 . 41.172   54.344  -91.832 1.00 32.34 619 A 1 
ATOM 4743 C CD  . LYS A 0 619 . 40.758   54.063  -93.276 1.00 32.34 619 A 1 
ATOM 4744 C CE  . LYS A 0 619 . 40.599   55.394  -94.015 1.00 32.34 619 A 1 
ATOM 4745 N NZ  . LYS A 0 619 . 40.202   55.180  -95.427 1.00 32.34 619 A 1 
ATOM 4746 N N   . GLU A 0 620 . 40.396   54.626  -88.161 1.00 36.04 620 A 1 
ATOM 4747 C CA  . GLU A 0 620 . 39.259   55.093  -87.379 1.00 36.04 620 A 1 
ATOM 4748 C C   . GLU A 0 620 . 37.914   54.651  -87.996 1.00 36.04 620 A 1 
ATOM 4749 C CB  . GLU A 0 620 . 39.439   56.622  -87.434 1.00 36.04 620 A 1 
ATOM 4750 O O   . GLU A 0 620 . 37.820   54.563  -89.222 1.00 36.04 620 A 1 
ATOM 4751 C CG  . GLU A 0 620 . 38.688   57.484  -86.421 1.00 36.04 620 A 1 
ATOM 4752 C CD  . GLU A 0 620 . 39.141   58.957  -86.521 1.00 36.04 620 A 1 
ATOM 4753 O OE1 . GLU A 0 620 . 38.957   59.675  -85.515 1.00 36.04 620 A 1 
ATOM 4754 O OE2 . GLU A 0 620 . 39.661   59.350  -87.592 1.00 36.04 620 A 1 
ATOM 4755 N N   . VAL A 0 621 . 36.897   54.378  -87.159 1.00 30.77 621 A 1 
ATOM 4756 C CA  . VAL A 0 621 . 35.509   54.898  -87.262 1.00 30.77 621 A 1 
ATOM 4757 C C   . VAL A 0 621 . 34.555   54.172  -86.285 1.00 30.77 621 A 1 
ATOM 4758 C CB  . VAL A 0 621 . 34.932   54.944  -88.703 1.00 30.77 621 A 1 
ATOM 4759 O O   . VAL A 0 621 . 34.265   52.987  -86.407 1.00 30.77 621 A 1 
ATOM 4760 C CG1 . VAL A 0 621 . 33.398   55.032  -88.779 1.00 30.77 621 A 1 
ATOM 4761 C CG2 . VAL A 0 621 . 35.386   56.226  -89.437 1.00 30.77 621 A 1 
ATOM 4762 N N   . GLU A 0 622 . 34.102   54.975  -85.320 1.00 30.23 622 A 1 
ATOM 4763 C CA  . GLU A 0 622 . 32.782   55.112  -84.678 1.00 30.23 622 A 1 
ATOM 4764 C C   . GLU A 0 622 . 31.988   53.919  -84.094 1.00 30.23 622 A 1 
ATOM 4765 C CB  . GLU A 0 622 . 31.904   56.033  -85.536 1.00 30.23 622 A 1 
ATOM 4766 O O   . GLU A 0 622 . 31.564   52.969  -84.750 1.00 30.23 622 A 1 
ATOM 4767 C CG  . GLU A 0 622 . 30.952   56.884  -84.683 1.00 30.23 622 A 1 
ATOM 4768 C CD  . GLU A 0 622 . 30.176   57.917  -85.516 1.00 30.23 622 A 1 
ATOM 4769 O OE1 . GLU A 0 622 . 29.645   58.864  -84.898 1.00 30.23 622 A 1 
ATOM 4770 O OE2 . GLU A 0 622 . 30.071   57.732  -86.751 1.00 30.23 622 A 1 
ATOM 4771 N N   . VAL A 0 623 . 31.669   54.103  -82.808 1.00 31.63 623 A 1 
ATOM 4772 C CA  . VAL A 0 623 . 30.763   53.334  -81.952 1.00 31.63 623 A 1 
ATOM 4773 C C   . VAL A 0 623 . 29.312   53.442  -82.433 1.00 31.63 623 A 1 
ATOM 4774 C CB  . VAL A 0 623 . 30.870   53.911  -80.518 1.00 31.63 623 A 1 
ATOM 4775 O O   . VAL A 0 623 . 28.760   54.536  -82.515 1.00 31.63 623 A 1 
ATOM 4776 C CG1 . VAL A 0 623 . 29.879   53.292  -79.524 1.00 31.63 623 A 1 
ATOM 4777 C CG2 . VAL A 0 623 . 32.283   53.722  -79.946 1.00 31.63 623 A 1 
ATOM 4778 N N   . LYS A 0 624 . 28.636   52.300  -82.603 1.00 35.15 624 A 1 
ATOM 4779 C CA  . LYS A 0 624 . 27.170   52.221  -82.519 1.00 35.15 624 A 1 
ATOM 4780 C C   . LYS A 0 624 . 26.757   51.148  -81.519 1.00 35.15 624 A 1 
ATOM 4781 C CB  . LYS A 0 624 . 26.523   52.028  -83.900 1.00 35.15 624 A 1 
ATOM 4782 O O   . LYS A 0 624 . 26.961   49.959  -81.733 1.00 35.15 624 A 1 
ATOM 4783 C CG  . LYS A 0 624 . 26.595   53.329  -84.712 1.00 35.15 624 A 1 
ATOM 4784 C CD  . LYS A 0 624 . 25.805   53.239  -86.021 1.00 35.15 624 A 1 
ATOM 4785 C CE  . LYS A 0 624 . 25.939   54.582  -86.747 1.00 35.15 624 A 1 
ATOM 4786 N NZ  . LYS A 0 624 . 25.259   54.573  -88.063 1.00 35.15 624 A 1 
ATOM 4787 N N   . VAL A 0 625 . 26.174   51.610  -80.417 1.00 34.63 625 A 1 
ATOM 4788 C CA  . VAL A 0 625 . 25.456   50.813  -79.418 1.00 34.63 625 A 1 
ATOM 4789 C C   . VAL A 0 625 . 23.995   50.690  -79.865 1.00 34.63 625 A 1 
ATOM 4790 C CB  . VAL A 0 625 . 25.541   51.516  -78.042 1.00 34.63 625 A 1 
ATOM 4791 O O   . VAL A 0 625 . 23.372   51.713  -80.137 1.00 34.63 625 A 1 
ATOM 4792 C CG1 . VAL A 0 625 . 24.715   50.805  -76.963 1.00 34.63 625 A 1 
ATOM 4793 C CG2 . VAL A 0 625 . 26.989   51.605  -77.542 1.00 34.63 625 A 1 
ATOM 4794 N N   . ALA A 0 626 . 23.435   49.475  -79.903 1.00 37.13 626 A 1 
ATOM 4795 C CA  . ALA A 0 626 . 21.984   49.217  -79.930 1.00 37.13 626 A 1 
ATOM 4796 C C   . ALA A 0 626 . 21.663   47.776  -79.436 1.00 37.13 626 A 1 
ATOM 4797 C CB  . ALA A 0 626 . 21.439   49.488  -81.337 1.00 37.13 626 A 1 
ATOM 4798 O O   . ALA A 0 626 . 22.562   46.937  -79.450 1.00 37.13 626 A 1 
ATOM 4799 N N   . PRO A 0 627 . 20.449   47.490  -78.909 1.00 40.25 627 A 1 
ATOM 4800 C CA  . PRO A 0 627 . 20.288   46.681  -77.693 1.00 40.25 627 A 1 
ATOM 4801 C C   . PRO A 0 627 . 19.826   45.214  -77.860 1.00 40.25 627 A 1 
ATOM 4802 C CB  . PRO A 0 627 . 19.281   47.484  -76.859 1.00 40.25 627 A 1 
ATOM 4803 O O   . PRO A 0 627 . 19.398   44.758  -78.914 1.00 40.25 627 A 1 
ATOM 4804 C CG  . PRO A 0 627 . 18.317   47.993  -77.927 1.00 40.25 627 A 1 
ATOM 4805 C CD  . PRO A 0 627 . 19.225   48.256  -79.127 1.00 40.25 627 A 1 
ATOM 4806 N N   . LYS A 0 628 . 19.903   44.514  -76.715 1.00 31.92 628 A 1 
ATOM 4807 C CA  . LYS A 0 628 . 19.600   43.106  -76.388 1.00 31.92 628 A 1 
ATOM 4808 C C   . LYS A 0 628 . 18.290   42.550  -76.977 1.00 31.92 628 A 1 
ATOM 4809 C CB  . LYS A 0 628 . 19.486   43.003  -74.847 1.00 31.92 628 A 1 
ATOM 4810 O O   . LYS A 0 628 . 17.254   43.176  -76.805 1.00 31.92 628 A 1 
ATOM 4811 C CG  . LYS A 0 628 . 20.731   43.472  -74.070 1.00 31.92 628 A 1 
ATOM 4812 C CD  . LYS A 0 628 . 20.579   43.200  -72.564 1.00 31.92 628 A 1 
ATOM 4813 C CE  . LYS A 0 628 . 21.857   43.592  -71.810 1.00 31.92 628 A 1 
ATOM 4814 N NZ  . LYS A 0 628 . 21.771   43.260  -70.363 1.00 31.92 628 A 1 
ATOM 4815 N N   . LYS A 0 629 . 18.330   41.306  -77.495 1.00 39.18 629 A 1 
ATOM 4816 C CA  . LYS A 0 629 . 17.165   40.440  -77.785 1.00 39.18 629 A 1 
ATOM 4817 C C   . LYS A 0 629 . 17.150   39.194  -76.897 1.00 39.18 629 A 1 
ATOM 4818 C CB  . LYS A 0 629 . 17.113   40.023  -79.280 1.00 39.18 629 A 1 
ATOM 4819 O O   . LYS A 0 629 . 17.955   38.289  -77.080 1.00 39.18 629 A 1 
ATOM 4820 C CG  . LYS A 0 629 . 15.958   40.716  -79.989 1.00 39.18 629 A 1 
ATOM 4821 C CD  . LYS A 0 629 . 15.656   40.341  -81.443 1.00 39.18 629 A 1 
ATOM 4822 C CE  . LYS A 0 629 . 14.241   40.785  -81.870 1.00 39.18 629 A 1 
ATOM 4823 N NZ  . LYS A 0 629 . 14.157   41.040  -83.335 1.00 39.18 629 A 1 
ATOM 4824 N N   . SER A 0 630 . 16.191   39.138  -75.983 1.00 38.79 630 A 1 
ATOM 4825 C CA  . SER A 0 630 . 15.729   37.931  -75.297 1.00 38.79 630 A 1 
ATOM 4826 C C   . SER A 0 630 . 14.913   37.037  -76.241 1.00 38.79 630 A 1 
ATOM 4827 C CB  . SER A 0 630 . 14.910   38.352  -74.066 1.00 38.79 630 A 1 
ATOM 4828 O O   . SER A 0 630 . 14.293   37.523  -77.185 1.00 38.79 630 A 1 
ATOM 4829 O OG  . SER A 0 630 . 14.200   39.549  -74.310 1.00 38.79 630 A 1 
ATOM 4830 N N   . TYR A 0 631 . 14.894   35.728  -75.989 1.00 42.18 631 A 1 
ATOM 4831 C CA  . TYR A 0 631 . 13.988   34.784  -76.644 1.00 42.18 631 A 1 
ATOM 4832 C C   . TYR A 0 631 . 13.434   33.810  -75.610 1.00 42.18 631 A 1 
ATOM 4833 C CB  . TYR A 0 631 . 14.675   34.038  -77.799 1.00 42.18 631 A 1 
ATOM 4834 O O   . TYR A 0 631 . 14.152   32.970  -75.082 1.00 42.18 631 A 1 
ATOM 4835 C CG  . TYR A 0 631 . 14.670   34.804  -79.109 1.00 42.18 631 A 1 
ATOM 4836 C CD1 . TYR A 0 631 . 13.590   34.662  -80.004 1.00 42.18 631 A 1 
ATOM 4837 C CD2 . TYR A 0 631 . 15.745   35.650  -79.433 1.00 42.18 631 A 1 
ATOM 4838 C CE1 . TYR A 0 631 . 13.583   35.378  -81.219 1.00 42.18 631 A 1 
ATOM 4839 C CE2 . TYR A 0 631 . 15.749   36.357  -80.650 1.00 42.18 631 A 1 
ATOM 4840 O OH  . TYR A 0 631 . 14.659   36.920  -82.710 1.00 42.18 631 A 1 
ATOM 4841 C CZ  . TYR A 0 631 . 14.660   36.231  -81.537 1.00 42.18 631 A 1 
ATOM 4842 N N   . GLY A 0 632 . 12.135   33.942  -75.352 1.00 35.69 632 A 1 
ATOM 4843 C CA  . GLY A 0 632 . 11.311   32.858  -74.842 1.00 35.69 632 A 1 
ATOM 4844 C C   . GLY A 0 632 . 10.689   32.067  -75.993 1.00 35.69 632 A 1 
ATOM 4845 O O   . GLY A 0 632 . 10.518   32.593  -77.097 1.00 35.69 632 A 1 
ATOM 4846 N N   . TYR A 0 633 . 10.299   30.833  -75.692 1.00 37.24 633 A 1 
ATOM 4847 C CA  . TYR A 0 633 . 9.267    30.087  -76.404 1.00 37.24 633 A 1 
ATOM 4848 C C   . TYR A 0 633 . 8.491    29.233  -75.400 1.00 37.24 633 A 1 
ATOM 4849 C CB  . TYR A 0 633 . 9.851    29.223  -77.534 1.00 37.24 633 A 1 
ATOM 4850 O O   . TYR A 0 633 . 9.077    28.599  -74.528 1.00 37.24 633 A 1 
ATOM 4851 C CG  . TYR A 0 633 . 9.496    29.742  -78.914 1.00 37.24 633 A 1 
ATOM 4852 C CD1 . TYR A 0 633 . 8.270    29.385  -79.511 1.00 37.24 633 A 1 
ATOM 4853 C CD2 . TYR A 0 633 . 10.387   30.592  -79.594 1.00 37.24 633 A 1 
ATOM 4854 C CE1 . TYR A 0 633 . 7.934    29.883  -80.785 1.00 37.24 633 A 1 
ATOM 4855 C CE2 . TYR A 0 633 . 10.073   31.064  -80.882 1.00 37.24 633 A 1 
ATOM 4856 O OH  . TYR A 0 633 . 8.545    31.182  -82.717 1.00 37.24 633 A 1 
ATOM 4857 C CZ  . TYR A 0 633 . 8.842    30.713  -81.476 1.00 37.24 633 A 1 
ATOM 4858 N N   . GLY A 0 634 . 7.170    29.253  -75.546 1.00 32.65 634 A 1 
ATOM 4859 C CA  . GLY A 0 634 . 6.236    28.295  -74.973 1.00 32.65 634 A 1 
ATOM 4860 C C   . GLY A 0 634 . 5.371    27.676  -76.074 1.00 32.65 634 A 1 
ATOM 4861 O O   . GLY A 0 634 . 5.496    28.058  -77.236 1.00 32.65 634 A 1 
ATOM 4862 N N   . ALA A 0 635 . 4.509    26.740  -75.677 1.00 38.24 635 A 1 
ATOM 4863 C CA  . ALA A 0 635 . 3.244    26.281  -76.279 1.00 38.24 635 A 1 
ATOM 4864 C C   . ALA A 0 635 . 2.804    25.061  -75.433 1.00 38.24 635 A 1 
ATOM 4865 C CB  . ALA A 0 635 . 3.438    25.865  -77.747 1.00 38.24 635 A 1 
ATOM 4866 O O   . ALA A 0 635 . 3.666    24.283  -75.047 1.00 38.24 635 A 1 
ATOM 4867 N N   . GLY A 0 636 . 1.554    24.809  -75.049 1.00 29.81 636 A 1 
ATOM 4868 C CA  . GLY A 0 636 . 0.257    25.287  -75.524 1.00 29.81 636 A 1 
ATOM 4869 C C   . GLY A 0 636 . -0.654   24.077  -75.809 1.00 29.81 636 A 1 
ATOM 4870 O O   . GLY A 0 636 . -0.162   23.088  -76.338 1.00 29.81 636 A 1 
ATOM 4871 N N   . TYR A 0 637 . -1.958   24.224  -75.514 1.00 35.09 637 A 1 
ATOM 4872 C CA  . TYR A 0 637 . -3.114   23.307  -75.701 1.00 35.09 637 A 1 
ATOM 4873 C C   . TYR A 0 637 . -3.345   22.270  -74.576 1.00 35.09 637 A 1 
ATOM 4874 C CB  . TYR A 0 637 . -3.108   22.654  -77.098 1.00 35.09 637 A 1 
ATOM 4875 O O   . TYR A 0 637 . -2.451   21.501  -74.265 1.00 35.09 637 A 1 
ATOM 4876 C CG  . TYR A 0 637 . -2.848   23.613  -78.248 1.00 35.09 637 A 1 
ATOM 4877 C CD1 . TYR A 0 637 . -3.831   24.551  -78.617 1.00 35.09 637 A 1 
ATOM 4878 C CD2 . TYR A 0 637 . -1.615   23.588  -78.931 1.00 35.09 637 A 1 
ATOM 4879 C CE1 . TYR A 0 637 . -3.572   25.475  -79.647 1.00 35.09 637 A 1 
ATOM 4880 C CE2 . TYR A 0 637 . -1.345   24.518  -79.951 1.00 35.09 637 A 1 
ATOM 4881 O OH  . TYR A 0 637 . -2.077   26.359  -81.300 1.00 35.09 637 A 1 
ATOM 4882 C CZ  . TYR A 0 637 . -2.327   25.463  -80.310 1.00 35.09 637 A 1 
ATOM 4883 N N   . GLY A 0 638 . -4.503   22.155  -73.909 1.00 29.22 638 A 1 
ATOM 4884 C CA  . GLY A 0 638 . -5.838   22.751  -74.090 1.00 29.22 638 A 1 
ATOM 4885 C C   . GLY A 0 638 . -6.920   21.664  -74.252 1.00 29.22 638 A 1 
ATOM 4886 O O   . GLY A 0 638 . -6.677   20.706  -74.972 1.00 29.22 638 A 1 
ATOM 4887 N N   . TYR A 0 639 . -8.104   21.889  -73.652 1.00 33.46 639 A 1 
ATOM 4888 C CA  . TYR A 0 639 . -9.323   21.042  -73.536 1.00 33.46 639 A 1 
ATOM 4889 C C   . TYR A 0 639 . -9.308   20.019  -72.378 1.00 33.46 639 A 1 
ATOM 4890 C CB  . TYR A 0 639 . -9.723   20.373  -74.867 1.00 33.46 639 A 1 
ATOM 4891 O O   . TYR A 0 639 . -8.387   19.230  -72.267 1.00 33.46 639 A 1 
ATOM 4892 C CG  . TYR A 0 639 . -9.905   21.320  -76.040 1.00 33.46 639 A 1 
ATOM 4893 C CD1 . TYR A 0 639 . -11.095  22.064  -76.159 1.00 33.46 639 A 1 
ATOM 4894 C CD2 . TYR A 0 639 . -8.902   21.445  -77.022 1.00 33.46 639 A 1 
ATOM 4895 C CE1 . TYR A 0 639 . -11.269  22.945  -77.243 1.00 33.46 639 A 1 
ATOM 4896 C CE2 . TYR A 0 639 . -9.064   22.335  -78.098 1.00 33.46 639 A 1 
ATOM 4897 O OH  . TYR A 0 639 . -10.422  23.942  -79.251 1.00 33.46 639 A 1 
ATOM 4898 C CZ  . TYR A 0 639 . -10.252  23.088  -78.209 1.00 33.46 639 A 1 
ATOM 4899 N N   . GLY A 0 640 . -10.295  19.929  -71.480 1.00 32.89 640 A 1 
ATOM 4900 C CA  . GLY A 0 640 . -11.544  20.668  -71.296 1.00 32.89 640 A 1 
ATOM 4901 C C   . GLY A 0 640 . -12.439  19.964  -70.250 1.00 32.89 640 A 1 
ATOM 4902 O O   . GLY A 0 640 . -12.627  18.760  -70.322 1.00 32.89 640 A 1 
ATOM 4903 N N   . ALA A 0 641 . -12.921  20.749  -69.279 1.00 30.96 641 A 1 
ATOM 4904 C CA  . ALA A 0 641 . -14.208  20.740  -68.550 1.00 30.96 641 A 1 
ATOM 4905 C C   . ALA A 0 641 . -15.001  19.433  -68.250 1.00 30.96 641 A 1 
ATOM 4906 C CB  . ALA A 0 641 . -15.111  21.741  -69.291 1.00 30.96 641 A 1 
ATOM 4907 O O   . ALA A 0 641 . -15.432  18.738  -69.164 1.00 30.96 641 A 1 
ATOM 4908 N N   . GLY A 0 642 . -15.398  19.242  -66.972 1.00 32.19 642 A 1 
ATOM 4909 C CA  . GLY A 0 642 . -16.523  18.364  -66.589 1.00 32.19 642 A 1 
ATOM 4910 C C   . GLY A 0 642 . -16.726  18.082  -65.082 1.00 32.19 642 A 1 
ATOM 4911 O O   . GLY A 0 642 . -16.244  17.080  -64.586 1.00 32.19 642 A 1 
ATOM 4912 N N   . TYR A 0 643 . -17.446  18.978  -64.393 1.00 31.46 643 A 1 
ATOM 4913 C CA  . TYR A 0 643 . -18.281  18.878  -63.167 1.00 31.46 643 A 1 
ATOM 4914 C C   . TYR A 0 643 . -18.314  17.613  -62.262 1.00 31.46 643 A 1 
ATOM 4915 C CB  . TYR A 0 643 . -19.732  19.132  -63.631 1.00 31.46 643 A 1 
ATOM 4916 O O   . TYR A 0 643 . -18.646  16.530  -62.727 1.00 31.46 643 A 1 
ATOM 4917 C CG  . TYR A 0 643 . -19.909  20.377  -64.483 1.00 31.46 643 A 1 
ATOM 4918 C CD1 . TYR A 0 643 . -20.168  21.614  -63.866 1.00 31.46 643 A 1 
ATOM 4919 C CD2 . TYR A 0 643 . -19.770  20.305  -65.885 1.00 31.46 643 A 1 
ATOM 4920 C CE1 . TYR A 0 643 . -20.273  22.783  -64.643 1.00 31.46 643 A 1 
ATOM 4921 C CE2 . TYR A 0 643 . -19.850  21.475  -66.664 1.00 31.46 643 A 1 
ATOM 4922 O OH  . TYR A 0 643 . -20.184  23.844  -66.795 1.00 31.46 643 A 1 
ATOM 4923 C CZ  . TYR A 0 643 . -20.103  22.716  -66.043 1.00 31.46 643 A 1 
ATOM 4924 N N   . GLY A 0 644 . -18.283  17.833  -60.929 1.00 30.32 644 A 1 
ATOM 4925 C CA  . GLY A 0 644 . -19.307  17.265  -60.021 1.00 30.32 644 A 1 
ATOM 4926 C C   . GLY A 0 644 . -18.881  16.482  -58.760 1.00 30.32 644 A 1 
ATOM 4927 O O   . GLY A 0 644 . -18.633  15.292  -58.837 1.00 30.32 644 A 1 
ATOM 4928 N N   . SER A 0 645 . -18.985  17.145  -57.595 1.00 30.26 645 A 1 
ATOM 4929 C CA  . SER A 0 645 . -19.547  16.667  -56.305 1.00 30.26 645 A 1 
ATOM 4930 C C   . SER A 0 645 . -18.997  15.421  -55.567 1.00 30.26 645 A 1 
ATOM 4931 C CB  . SER A 0 645 . -21.067  16.520  -56.478 1.00 30.26 645 A 1 
ATOM 4932 O O   . SER A 0 645 . -19.344  14.298  -55.900 1.00 30.26 645 A 1 
ATOM 4933 O OG  . SER A 0 645 . -21.707  16.363  -55.231 1.00 30.26 645 A 1 
ATOM 4934 N N   . GLY A 0 646 . -18.410  15.665  -54.382 1.00 29.34 646 A 1 
ATOM 4935 C CA  . GLY A 0 646 . -18.990  15.188  -53.110 1.00 29.34 646 A 1 
ATOM 4936 C C   . GLY A 0 646 . -18.511  13.863  -52.483 1.00 29.34 646 A 1 
ATOM 4937 O O   . GLY A 0 646 . -18.865  12.794  -52.955 1.00 29.34 646 A 1 
ATOM 4938 N N   . TYR A 0 647 . -17.907  14.009  -51.292 1.00 31.02 647 A 1 
ATOM 4939 C CA  . TYR A 0 647 . -17.813  13.078  -50.146 1.00 31.02 647 A 1 
ATOM 4940 C C   . TYR A 0 647 . -16.884  11.849  -50.203 1.00 31.02 647 A 1 
ATOM 4941 C CB  . TYR A 0 647 . -19.213  12.661  -49.659 1.00 31.02 647 A 1 
ATOM 4942 O O   . TYR A 0 647 . -17.098  10.916  -50.964 1.00 31.02 647 A 1 
ATOM 4943 C CG  . TYR A 0 647 . -20.090  13.815  -49.218 1.00 31.02 647 A 1 
ATOM 4944 C CD1 . TYR A 0 647 . -19.955  14.341  -47.918 1.00 31.02 647 A 1 
ATOM 4945 C CD2 . TYR A 0 647 . -21.033  14.365  -50.106 1.00 31.02 647 A 1 
ATOM 4946 C CE1 . TYR A 0 647 . -20.756  15.424  -47.507 1.00 31.02 647 A 1 
ATOM 4947 C CE2 . TYR A 0 647 . -21.831  15.452  -49.702 1.00 31.02 647 A 1 
ATOM 4948 O OH  . TYR A 0 647 . -22.468  17.029  -48.015 1.00 31.02 647 A 1 
ATOM 4949 C CZ  . TYR A 0 647 . -21.694  15.982  -48.402 1.00 31.02 647 A 1 
ATOM 4950 N N   . GLY A 0 648 . -15.996  11.774  -49.198 1.00 30.42 648 A 1 
ATOM 4951 C CA  . GLY A 0 648 . -15.823  10.541  -48.419 1.00 30.42 648 A 1 
ATOM 4952 C C   . GLY A 0 648 . -14.427  9.912   -48.380 1.00 30.42 648 A 1 
ATOM 4953 O O   . GLY A 0 648 . -14.048  9.206   -49.298 1.00 30.42 648 A 1 
ATOM 4954 N N   . SER A 0 649 . -13.770  10.087  -47.228 1.00 31.88 649 A 1 
ATOM 4955 C CA  . SER A 0 649 . -12.829  9.173   -46.553 1.00 31.88 649 A 1 
ATOM 4956 C C   . SER A 0 649 . -11.551  8.722   -47.269 1.00 31.88 649 A 1 
ATOM 4957 C CB  . SER A 0 649 . -13.577  7.968   -45.982 1.00 31.88 649 A 1 
ATOM 4958 O O   . SER A 0 649 . -11.557  7.917   -48.195 1.00 31.88 649 A 1 
ATOM 4959 O OG  . SER A 0 649 . -12.930  7.540   -44.803 1.00 31.88 649 A 1 
ATOM 4960 N N   . GLY A 0 650 . -10.432  9.184   -46.709 1.00 27.80 650 A 1 
ATOM 4961 C CA  . GLY A 0 650 . -9.082   8.770   -47.045 1.00 27.80 650 A 1 
ATOM 4962 C C   . GLY A 0 650 . -8.741   7.350   -46.595 1.00 27.80 650 A 1 
ATOM 4963 O O   . GLY A 0 650 . -8.930   6.982   -45.443 1.00 27.80 650 A 1 
ATOM 4964 N N   . TYR A 0 651 . -8.188   6.611   -47.546 1.00 32.41 651 A 1 
ATOM 4965 C CA  . TYR A 0 651 . -7.144   5.594   -47.447 1.00 32.41 651 A 1 
ATOM 4966 C C   . TYR A 0 651 . -6.336   5.843   -48.737 1.00 32.41 651 A 1 
ATOM 4967 C CB  . TYR A 0 651 . -7.761   4.186   -47.382 1.00 32.41 651 A 1 
ATOM 4968 O O   . TYR A 0 651 . -6.921   6.011   -49.801 1.00 32.41 651 A 1 
ATOM 4969 C CG  . TYR A 0 651 . -8.376   3.827   -46.036 1.00 32.41 651 A 1 
ATOM 4970 C CD1 . TYR A 0 651 . -7.569   3.261   -45.029 1.00 32.41 651 A 1 
ATOM 4971 C CD2 . TYR A 0 651 . -9.744   4.059   -45.785 1.00 32.41 651 A 1 
ATOM 4972 C CE1 . TYR A 0 651 . -8.119   2.940   -43.772 1.00 32.41 651 A 1 
ATOM 4973 C CE2 . TYR A 0 651 . -10.297  3.744   -44.527 1.00 32.41 651 A 1 
ATOM 4974 O OH  . TYR A 0 651 . -10.020  2.891   -42.305 1.00 32.41 651 A 1 
ATOM 4975 C CZ  . TYR A 0 651 . -9.484   3.189   -43.517 1.00 32.41 651 A 1 
ATOM 4976 N N   . GLY A 0 652 . -5.042   6.133   -48.696 1.00 27.77 652 A 1 
ATOM 4977 C CA  . GLY A 0 652 . -4.021   5.194   -48.269 1.00 27.77 652 A 1 
ATOM 4978 C C   . GLY A 0 652 . -3.498   4.455   -49.505 1.00 27.77 652 A 1 
ATOM 4979 O O   . GLY A 0 652 . -4.252   3.736   -50.148 1.00 27.77 652 A 1 
ATOM 4980 N N   . SER A 0 653 . -2.194   4.601   -49.759 1.00 29.81 653 A 1 
ATOM 4981 C CA  . SER A 0 653 . -1.366   3.789   -50.664 1.00 29.81 653 A 1 
ATOM 4982 C C   . SER A 0 653 . -1.419   4.088   -52.169 1.00 29.81 653 A 1 
ATOM 4983 C CB  . SER A 0 653 . -1.604   2.299   -50.399 1.00 29.81 653 A 1 
ATOM 4984 O O   . SER A 0 653 . -2.453   3.970   -52.820 1.00 29.81 653 A 1 
ATOM 4985 O OG  . SER A 0 653 . -0.496   1.562   -50.865 1.00 29.81 653 A 1 
ATOM 4986 N N   . GLY A 0 654 . -0.240   4.372   -52.735 1.00 30.18 654 A 1 
ATOM 4987 C CA  . GLY A 0 654 . 0.031    4.131   -54.150 1.00 30.18 654 A 1 
ATOM 4988 C C   . GLY A 0 654 . 0.846    5.211   -54.856 1.00 30.18 654 A 1 
ATOM 4989 O O   . GLY A 0 654 . 0.277    6.195   -55.307 1.00 30.18 654 A 1 
ATOM 4990 N N   . TYR A 0 655 . 2.160    4.975   -54.958 1.00 31.88 655 A 1 
ATOM 4991 C CA  . TYR A 0 655 . 3.049    5.225   -56.109 1.00 31.88 655 A 1 
ATOM 4992 C C   . TYR A 0 655 . 2.638    6.367   -57.069 1.00 31.88 655 A 1 
ATOM 4993 C CB  . TYR A 0 655 . 3.182    3.884   -56.854 1.00 31.88 655 A 1 
ATOM 4994 O O   . TYR A 0 655 . 1.634    6.297   -57.762 1.00 31.88 655 A 1 
ATOM 4995 C CG  . TYR A 0 655 . 3.677    2.739   -55.977 1.00 31.88 655 A 1 
ATOM 4996 C CD1 . TYR A 0 655 . 5.060    2.558   -55.782 1.00 31.88 655 A 1 
ATOM 4997 C CD2 . TYR A 0 655 . 2.766    1.873   -55.335 1.00 31.88 655 A 1 
ATOM 4998 C CE1 . TYR A 0 655 . 5.533    1.529   -54.943 1.00 31.88 655 A 1 
ATOM 4999 C CE2 . TYR A 0 655 . 3.234    0.859   -54.476 1.00 31.88 655 A 1 
ATOM 5000 O OH  . TYR A 0 655 . 5.062    -0.310  -53.466 1.00 31.88 655 A 1 
ATOM 5001 C CZ  . TYR A 0 655 . 4.619    0.682   -54.281 1.00 31.88 655 A 1 
ATOM 5002 N N   . GLY A 0 656 . 3.401    7.449   -57.198 1.00 26.33 656 A 1 
ATOM 5003 C CA  . GLY A 0 656 . 4.773    7.394   -57.689 1.00 26.33 656 A 1 
ATOM 5004 C C   . GLY A 0 656 . 4.793    7.476   -59.221 1.00 26.33 656 A 1 
ATOM 5005 O O   . GLY A 0 656 . 4.284    6.593   -59.902 1.00 26.33 656 A 1 
ATOM 5006 N N   . SER A 0 657 . 5.481    8.507   -59.722 1.00 31.33 657 A 1 
ATOM 5007 C CA  . SER A 0 657 . 5.975    8.694   -61.095 1.00 31.33 657 A 1 
ATOM 5008 C C   . SER A 0 657 . 5.174    9.608   -62.041 1.00 31.33 657 A 1 
ATOM 5009 C CB  . SER A 0 657 . 6.377    7.371   -61.761 1.00 31.33 657 A 1 
ATOM 5010 O O   . SER A 0 657 . 4.147    9.246   -62.603 1.00 31.33 657 A 1 
ATOM 5011 O OG  . SER A 0 657 . 7.512    7.560   -62.585 1.00 31.33 657 A 1 
ATOM 5012 N N   . ASN A 0 658 . 5.790    10.778  -62.260 1.00 28.92 658 A 1 
ATOM 5013 C CA  . ASN A 0 658 . 6.058    11.411  -63.556 1.00 28.92 658 A 1 
ATOM 5014 C C   . ASN A 0 658 . 4.881    11.727  -64.494 1.00 28.92 658 A 1 
ATOM 5015 C CB  . ASN A 0 658 . 7.137    10.582  -64.291 1.00 28.92 658 A 1 
ATOM 5016 O O   . ASN A 0 658 . 4.325    10.848  -65.137 1.00 28.92 658 A 1 
ATOM 5017 C CG  . ASN A 0 658 . 8.546    11.110  -64.147 1.00 28.92 658 A 1 
ATOM 5018 N ND2 . ASN A 0 658 . 9.532    10.246  -64.158 1.00 28.92 658 A 1 
ATOM 5019 O OD1 . ASN A 0 658 . 8.774    12.305  -64.068 1.00 28.92 658 A 1 
ATOM 5020 N N   . TYR A 0 659 . 4.634    13.021  -64.727 1.00 28.31 659 A 1 
ATOM 5021 C CA  . TYR A 0 659 . 5.178    13.738  -65.896 1.00 28.31 659 A 1 
ATOM 5022 C C   . TYR A 0 659 . 4.660    15.192  -65.948 1.00 28.31 659 A 1 
ATOM 5023 C CB  . TYR A 0 659 . 4.845    13.047  -67.244 1.00 28.31 659 A 1 
ATOM 5024 O O   . TYR A 0 659 . 3.459    15.430  -65.944 1.00 28.31 659 A 1 
ATOM 5025 C CG  . TYR A 0 659 . 5.966    12.179  -67.807 1.00 28.31 659 A 1 
ATOM 5026 C CD1 . TYR A 0 659 . 7.083    12.785  -68.418 1.00 28.31 659 A 1 
ATOM 5027 C CD2 . TYR A 0 659 . 5.896    10.774  -67.741 1.00 28.31 659 A 1 
ATOM 5028 C CE1 . TYR A 0 659 . 8.139    11.996  -68.917 1.00 28.31 659 A 1 
ATOM 5029 C CE2 . TYR A 0 659 . 6.960    9.982   -68.209 1.00 28.31 659 A 1 
ATOM 5030 O OH  . TYR A 0 659 . 9.105    9.819   -69.256 1.00 28.31 659 A 1 
ATOM 5031 C CZ  . TYR A 0 659 . 8.085    10.590  -68.797 1.00 28.31 659 A 1 
ATOM 5032 N N   . GLY A 0 660 . 5.588    16.145  -66.110 1.00 28.68 660 A 1 
ATOM 5033 C CA  . GLY A 0 660 . 5.434    17.312  -66.994 1.00 28.68 660 A 1 
ATOM 5034 C C   . GLY A 0 660 . 4.487    18.449  -66.581 1.00 28.68 660 A 1 
ATOM 5035 O O   . GLY A 0 660 . 3.284    18.388  -66.804 1.00 28.68 660 A 1 
ATOM 5036 N N   . GLY A 0 661 . 5.062    19.576  -66.149 1.00 30.43 661 A 1 
ATOM 5037 C CA  . GLY A 0 661 . 4.354    20.849  -65.977 1.00 30.43 661 A 1 
ATOM 5038 C C   . GLY A 0 661 . 5.228    22.045  -66.351 1.00 30.43 661 A 1 
ATOM 5039 O O   . GLY A 0 661 . 5.981    22.559  -65.534 1.00 30.43 661 A 1 
ATOM 5040 N N   . TYR A 0 662 . 5.124    22.459  -67.611 1.00 32.64 662 A 1 
ATOM 5041 C CA  . TYR A 0 662 . 5.773    23.610  -68.236 1.00 32.64 662 A 1 
ATOM 5042 C C   . TYR A 0 662 . 5.327    24.953  -67.629 1.00 32.64 662 A 1 
ATOM 5043 C CB  . TYR A 0 662 . 5.360    23.601  -69.720 1.00 32.64 662 A 1 
ATOM 5044 O O   . TYR A 0 662 . 4.138    25.146  -67.382 1.00 32.64 662 A 1 
ATOM 5045 C CG  . TYR A 0 662 . 5.894    22.446  -70.548 1.00 32.64 662 A 1 
ATOM 5046 C CD1 . TYR A 0 662 . 7.029    22.654  -71.355 1.00 32.64 662 A 1 
ATOM 5047 C CD2 . TYR A 0 662 . 5.262    21.184  -70.540 1.00 32.64 662 A 1 
ATOM 5048 C CE1 . TYR A 0 662 . 7.543    21.607  -72.142 1.00 32.64 662 A 1 
ATOM 5049 C CE2 . TYR A 0 662 . 5.781    20.131  -71.318 1.00 32.64 662 A 1 
ATOM 5050 O OH  . TYR A 0 662 . 7.419    19.324  -72.869 1.00 32.64 662 A 1 
ATOM 5051 C CZ  . TYR A 0 662 . 6.921    20.341  -72.119 1.00 32.64 662 A 1 
ATOM 5052 N N   . ASN A 0 663 . 6.224    25.947  -67.563 1.00 36.41 663 A 1 
ATOM 5053 C CA  . ASN A 0 663 . 5.815    27.347  -67.721 1.00 36.41 663 A 1 
ATOM 5054 C C   . ASN A 0 663 . 6.850    28.180  -68.504 1.00 36.41 663 A 1 
ATOM 5055 C CB  . ASN A 0 663 . 5.396    27.987  -66.386 1.00 36.41 663 A 1 
ATOM 5056 O O   . ASN A 0 663 . 8.059    28.070  -68.321 1.00 36.41 663 A 1 
ATOM 5057 C CG  . ASN A 0 663 . 4.465    29.182  -66.572 1.00 36.41 663 A 1 
ATOM 5058 N ND2 . ASN A 0 663 . 3.820    29.623  -65.520 1.00 36.41 663 A 1 
ATOM 5059 O OD1 . ASN A 0 663 . 4.273    29.724  -67.652 1.00 36.41 663 A 1 
ATOM 5060 N N   . ALA A 0 664 . 6.282    28.973  -69.408 1.00 36.08 664 A 1 
ATOM 5061 C CA  . ALA A 0 664 . 6.806    29.901  -70.399 1.00 36.08 664 A 1 
ATOM 5062 C C   . ALA A 0 664 . 7.791    30.949  -69.831 1.00 36.08 664 A 1 
ATOM 5063 C CB  . ALA A 0 664 . 5.536    30.567  -70.947 1.00 36.08 664 A 1 
ATOM 5064 O O   . ALA A 0 664 . 7.770    31.269  -68.653 1.00 36.08 664 A 1 
ATOM 5065 N N   . GLY A 0 665 . 8.680    31.582  -70.600 1.00 29.92 665 A 1 
ATOM 5066 C CA  . GLY A 0 665 . 8.589    31.939  -72.012 1.00 29.92 665 A 1 
ATOM 5067 C C   . GLY A 0 665 . 8.096    33.383  -72.192 1.00 29.92 665 A 1 
ATOM 5068 O O   . GLY A 0 665 . 6.945    33.582  -72.539 1.00 29.92 665 A 1 
ATOM 5069 N N   . TYR A 0 666 . 8.983    34.373  -72.027 1.00 36.23 666 A 1 
ATOM 5070 C CA  . TYR A 0 666 . 8.862    35.765  -72.508 1.00 36.23 666 A 1 
ATOM 5071 C C   . TYR A 0 666 . 10.291   36.318  -72.680 1.00 36.23 666 A 1 
ATOM 5072 C CB  . TYR A 0 666 . 8.093    36.642  -71.499 1.00 36.23 666 A 1 
ATOM 5073 O O   . TYR A 0 666 . 11.143   36.066  -71.843 1.00 36.23 666 A 1 
ATOM 5074 C CG  . TYR A 0 666 . 6.591    36.423  -71.455 1.00 36.23 666 A 1 
ATOM 5075 C CD1 . TYR A 0 666 . 5.760    37.041  -72.411 1.00 36.23 666 A 1 
ATOM 5076 C CD2 . TYR A 0 666 . 6.024    35.596  -70.464 1.00 36.23 666 A 1 
ATOM 5077 C CE1 . TYR A 0 666 . 4.370    36.816  -72.390 1.00 36.23 666 A 1 
ATOM 5078 C CE2 . TYR A 0 666 . 4.635    35.362  -70.445 1.00 36.23 666 A 1
[truncated: 9,782 more chars]
