# Supplementary material for: Self-assembling proteins compose the chemically resistant shell biomaterial of planktonic tintinnid ciliates
Source: Nat Commun. 2026 Jun 13;17:7507. doi: 10.1038/s41467-026-74402-4 (PMC13408134; doi:10.1038/s41467-026-74402-4)
Supplement: Supplementary file 6 — Supplementary Data 16 [file 41467_2026_74402_MOESM6_ESM.zip › AF2_structure_models/Tintinnidorin-2-alpha_NODE_1837_Ty13.cif]

data_0
#
_entry.id   0
#
_struct_asym.id          A
_struct_asym.entity_id   0
#
_entity_poly.entity_id        0
_entity_poly.type             polypeptide(L)
_entity_poly.pdbx_strand_id   A
#
_entity.id     0
_entity.type   polymer
#
loop_
_entity_poly_seq.entity_id
_entity_poly_seq.num
_entity_poly_seq.mon_id
0 1   MET 
0 2   LYS 
0 3   SER 
0 4   ILE 
0 5   ALA 
0 6   PHE 
0 7   ALA 
0 8   SER 
0 9   ALA 
0 10  LEU 
0 11  VAL 
0 12  ALA 
0 13  CYS 
0 14  ALA 
0 15  ASN 
0 16  ALA 
0 17  TRP 
0 18  SER 
0 19  TYR 
0 20  GLN 
0 21  ALA 
0 22  PRO 
0 23  GLN 
0 24  THR 
0 25  ARG 
0 26  THR 
0 27  TYR 
0 28  GLY 
0 29  VAL 
0 30  GLN 
0 31  ALA 
0 32  ASN 
0 33  ALA 
0 34  ALA 
0 35  SER 
0 36  GLN 
0 37  ALA 
0 38  TYR 
0 39  ALA 
0 40  GLY 
0 41  SER 
0 42  ALA 
0 43  ASP 
0 44  LYS 
0 45  TYR 
0 46  GLY 
0 47  ALA 
0 48  SER 
0 49  ASP 
0 50  TRP 
0 51  ASP 
0 52  SER 
0 53  TRP 
0 54  GLY 
0 55  ARG 
0 56  ASP 
0 57  GLN 
0 58  ASP 
0 59  TYR 
0 60  SER 
0 61  SER 
0 62  SER 
0 63  GLU 
0 64  SER 
0 65  TYR 
0 66  GLY 
0 67  SER 
0 68  THR 
0 69  LYS 
0 70  ALA 
0 71  LYS 
0 72  SER 
0 73  TYR 
0 74  SER 
0 75  ALA 
0 76  GLU 
0 77  SER 
0 78  TYR 
0 79  ASP 
0 80  GLU 
0 81  TRP 
0 82  ASP 
0 83  ASN 
0 84  GLN 
0 85  ASP 
0 86  ALA 
0 87  ASP 
0 88  LYS 
0 89  TRP 
0 90  GLY 
0 91  ALA 
0 92  GLN 
0 93  ALA 
0 94  TRP 
0 95  GLY 
0 96  LYS 
0 97  ASP 
0 98  ARG 
0 99  ASP 
0 100 ALA 
0 101 TYR 
0 102 GLY 
0 103 ALA 
0 104 SER 
0 105 SER 
0 106 TYR 
0 107 GLY 
0 108 LYS 
0 109 ALA 
0 110 ALA 
0 111 SER 
0 112 ALA 
0 113 SER 
0 114 ASP 
0 115 SER 
0 116 TYR 
0 117 GLY 
0 118 ASN 
0 119 GLY 
0 120 GLY 
0 121 TYR 
0 122 TYR 
0 123 GLY 
0 124 ALA 
0 125 ALA 
0 126 GLY 
0 127 ALA 
0 128 SER 
0 129 ALA 
0 130 ALA 
0 131 SER 
0 132 GLY 
0 133 ALA 
0 134 ALA 
0 135 LYS 
0 136 GLY 
0 137 ALA 
0 138 TYR 
0 139 ASP 
0 140 ASN 
0 141 ASP 
0 142 VAL 
0 143 TRP 
0 144 ALA 
0 145 LYS 
0 146 GLN 
0 147 ALA 
0 148 TYR 
0 149 GLY 
0 150 GLN 
0 151 ASP 
0 152 TYR 
0 153 ASP 
0 154 SER 
0 155 ARG 
0 156 TRP 
0 157 GLY 
0 158 LYS 
0 159 SER 
0 160 TYR 
0 161 ASP 
0 162 ALA 
0 163 VAL 
0 164 SER 
0 165 ALA 
0 166 LYS 
0 167 SER 
0 168 TYR 
0 169 ASP 
0 170 ASN 
0 171 GLU 
0 172 ASN 
0 173 TYR 
0 174 ALA 
0 175 LYS 
0 176 SER 
0 177 VAL 
0 178 ARG 
0 179 ALA 
0 180 ASP 
0 181 ASP 
0 182 ASP 
0 183 GLN 
0 184 TRP 
0 185 ALA 
0 186 GLU 
0 187 ASP 
0 188 TYR 
0 189 ASP 
0 190 ARG 
0 191 TRP 
0 192 ASN 
0 193 SER 
0 194 ARG 
0 195 ASP 
0 196 ALA 
0 197 ASP 
0 198 GLY 
0 199 TYR 
0 200 GLY 
0 201 LYS 
0 202 ALA 
0 203 ALA 
0 204 SER 
0 205 ALA 
0 206 ASP 
0 207 LYS 
0 208 ALA 
0 209 TYR 
0 210 SER 
0 211 SER 
0 212 SER 
0 213 TYR 
0 214 GLY 
0 215 LYS 
0 216 GLY 
0 217 ALA 
0 218 SER 
0 219 GLY 
0 220 SER 
0 221 ALA 
0 222 ALA 
0 223 SER 
0 224 ALA 
0 225 ALA 
0 226 TYR 
0 227 GLY 
0 228 ALA 
0 229 GLN 
0 230 TYR 
0 231 GLY 
0 232 GLY 
0 233 ALA 
0 234 ASN 
0 235 GLY 
0 236 SER 
0 237 ASP 
0 238 TRP 
0 239 ASP 
0 240 ALA 
0 241 TRP 
0 242 GLY 
0 243 ARG 
0 244 ASP 
0 245 GLN 
0 246 ASP 
0 247 TYR 
0 248 SER 
0 249 GLU 
0 250 ASP 
0 251 VAL 
0 252 SER 
0 253 TYR 
0 254 ASP 
0 255 MET 
0 256 THR 
0 257 TRP 
0 258 ALA 
0 259 LYS 
0 260 SER 
0 261 TYR 
0 262 ASP 
0 263 ALA 
0 264 GLU 
0 265 SER 
0 266 TYR 
0 267 ASP 
0 268 GLU 
0 269 TRP 
0 270 ASP 
0 271 ASN 
0 272 GLN 
0 273 ASP 
0 274 ALA 
0 275 ASP 
0 276 LYS 
0 277 TYR 
0 278 GLY 
0 279 ALA 
0 280 GLN 
0 281 ALA 
0 282 TRP 
0 283 GLY 
0 284 LYS 
0 285 ASP 
0 286 ARG 
0 287 ASP 
0 288 VAL 
0 289 TYR 
0 290 GLY 
0 291 ALA 
0 292 SER 
0 293 SER 
0 294 TYR 
0 295 GLY 
0 296 ALA 
0 297 ALA 
0 298 ALA 
0 299 SER 
0 300 ASP 
0 301 GLY 
0 302 LYS 
0 303 TYR 
0 304 THR 
0 305 GLY 
0 306 GLY 
0 307 ALA 
0 308 TYR 
0 309 GLY 
0 310 LYS 
0 311 GLY 
0 312 TYR 
0 313 GLY 
0 314 ASP 
0 315 SER 
0 316 TYR 
0 317 GLY 
0 318 HIS 
0 319 GLY 
0 320 GLY 
0 321 TYR 
0 322 ALA 
0 323 LYS 
0 324 GLY 
0 325 TYR 
0 326 GLY 
0 327 GLY 
0 328 SER 
0 329 SER 
0 330 TRP 
0 331 GLU 
0 332 GLY 
0 333 ALA 
0 334 SER 
0 335 LYS 
0 336 GLU 
0 337 GLY 
0 338 ALA 
0 339 ALA 
0 340 SER 
0 341 GLN 
0 342 ALA 
0 343 GLY 
0 344 TYR 
0 345 ASP 
0 346 ASN 
0 347 ASP 
0 348 GLN 
0 349 TRP 
0 350 ALA 
0 351 LYS 
0 352 GLN 
0 353 SER 
0 354 TYR 
0 355 GLY 
0 356 SER 
0 357 ASP 
0 358 PHE 
0 359 ASP 
0 360 SER 
0 361 ARG 
0 362 TRP 
0 363 GLY 
0 364 LYS 
0 365 SER 
0 366 TYR 
0 367 ASP 
0 368 SER 
0 369 VAL 
0 370 SER 
0 371 ALA 
0 372 LYS 
0 373 SER 
0 374 TYR 
0 375 ASP 
0 376 ASN 
0 377 GLU 
0 378 ALA 
0 379 PHE 
0 380 ALA 
0 381 ARG 
0 382 LYS 
0 383 VAL 
0 384 ARG 
0 385 ALA 
0 386 ASP 
0 387 ASP 
0 388 ASP 
0 389 GLN 
0 390 TRP 
0 391 ALA 
0 392 GLU 
0 393 ASP 
0 394 TYR 
0 395 ASP 
0 396 ARG 
0 397 TYR 
0 398 ASP 
0 399 ASN 
0 400 ARG 
0 401 GLY 
0 402 ALA 
0 403 LYS 
0 404 GLY 
0 405 TYR 
0 406 GLY 
0 407 GLN 
0 408 ALA 
0 409 ALA 
0 410 SER 
0 411 ALA 
0 412 ASP 
0 413 TYR 
0 414 TRP 
0 415 SER 
0 416 ALA 
0 417 GLY 
0 418 TYR 
0 419 ASP 
0 420 ALA 
0 421 GLU 
0 422 ALA 
0 423 ALA 
0 424 SER 
0 425 ALA 
0 426 ALA 
0 427 LYS 
0 428 ALA 
0 429 GLY 
0 430 ARG 
0 431 GLN 
0 432 GLY 
0 433 GLY 
0 434 ARG 
0 435 MET 
0 436 GLY 
0 437 SER 
0 438 ASN 
0 439 TRP 
0 440 ASP 
0 441 ALA 
0 442 TRP 
0 443 GLY 
0 444 ARG 
0 445 ASP 
0 446 GLN 
0 447 ASP 
0 448 LEU 
0 449 ALA 
0 450 ILE 
0 451 ASP 
0 452 GLU 
0 453 SER 
0 454 TYR 
0 455 GLU 
0 456 MET 
0 457 THR 
0 458 ASN 
0 459 ALA 
0 460 LYS 
0 461 ALA 
0 462 TYR 
0 463 ASP 
0 464 ALA 
0 465 GLU 
0 466 SER 
0 467 TYR 
0 468 ASP 
0 469 GLU 
0 470 TRP 
0 471 ASP 
0 472 ASN 
0 473 LYS 
0 474 ASP 
0 475 ASP 
0 476 ASP 
0 477 ARG 
0 478 TYR 
0 479 GLY 
0 480 ALA 
0 481 GLN 
0 482 ALA 
0 483 TRP 
0 484 GLY 
0 485 VAL 
0 486 ASP 
0 487 ARG 
0 488 ASP 
0 489 ALA 
0 490 TYR 
0 491 GLY 
0 492 ALA 
0 493 SER 
0 494 SER 
0 495 TYR 
0 496 GLY 
0 497 LYS 
0 498 ALA 
0 499 ALA 
0 500 SER 
0 501 GLU 
0 502 ALA 
0 503 ASP 
0 504 ALA 
0 505 ASP 
0 506 TYR 
0 507 TYR 
0 508 GLY 
0 509 LYS 
0 510 SER 
0 511 TYR 
0 512 GLY 
0 513 LYS 
0 514 GLY 
0 515 TYR 
0 516 GLY 
0 517 SER 
0 518 GLY 
0 519 TYR 
0 520 GLY 
0 521 GLY 
0 522 TYR 
0 523 GLY 
0 524 LYS 
0 525 SER 
0 526 TYR 
0 527 GLY 
0 528 GLY 
0 529 ALA 
0 530 TYR 
0 531 GLY 
0 532 GLN 
0 533 GLN 
0 534 GLU 
0 535 GLN 
0 536 ALA 
0 537 ALA 
0 538 SER 
0 539 ARG 
0 540 TYR 
0 541 GLY 
0 542 GLU 
0 543 ALA 
0 544 GLN 
0 545 ALA 
0 546 GLY 
0 547 ALA 
0 548 TYR 
0 549 ASP 
0 550 ASN 
0 551 ASP 
0 552 ALA 
0 553 TRP 
0 554 ALA 
0 555 LYS 
0 556 GLN 
0 557 ALA 
0 558 TYR 
0 559 GLY 
0 560 GLN 
0 561 ASP 
0 562 THR 
0 563 ASP 
0 564 SER 
0 565 ARG 
0 566 TRP 
0 567 GLY 
0 568 LYS 
0 569 SER 
0 570 TYR 
0 571 ASP 
0 572 SER 
0 573 VAL 
0 574 ASP 
0 575 ALA 
0 576 LYS 
0 577 SER 
0 578 TYR 
0 579 ASP 
0 580 ASN 
0 581 GLU 
0 582 GLN 
0 583 TYR 
0 584 ALA 
0 585 ARG 
0 586 ASN 
0 587 VAL 
0 588 GLN 
0 589 ALA 
0 590 ASP 
0 591 ASP 
0 592 ASP 
0 593 GLN 
0 594 TRP 
0 595 ALA 
0 596 GLU 
0 597 ASP 
0 598 TYR 
0 599 ASP 
0 600 ARG 
0 601 TRP 
0 602 ASN 
0 603 SER 
0 604 ARG 
0 605 ASP 
0 606 TYR 
0 607 ALA 
0 608 GLY 
0 609 TYR 
0 610 GLY 
0 611 LYS 
0 612 ALA 
0 613 ALA 
0 614 SER 
0 615 ALA 
0 616 SER 
0 617 VAL 
0 618 GLU 
0 619 LYS 
0 620 GLU 
0 621 VAL 
0 622 GLU 
0 623 VAL 
0 624 LYS 
0 625 VAL 
0 626 ALA 
0 627 PRO 
0 628 LYS 
0 629 LYS 
0 630 GLN 
0 631 VAL 
0 632 SER 
0 633 TYR 
0 634 GLY 
0 635 TYR 
0 636 GLY 
0 637 ALA 
0 638 GLY 
0 639 TYR 
0 640 GLY 
0 641 ALA 
0 642 GLY 
0 643 TYR 
0 644 GLY 
0 645 ALA 
0 646 GLY 
0 647 TYR 
0 648 GLY 
0 649 SER 
0 650 GLY 
0 651 TYR 
0 652 GLY 
0 653 SER 
0 654 GLY 
0 655 SER 
0 656 GLY 
0 657 TYR 
0 658 GLY 
0 659 SER 
0 660 GLY 
0 661 TYR 
0 662 GLY 
0 663 SER 
0 664 GLY 
0 665 TYR 
0 666 GLY 
0 667 SER 
0 668 GLY 
0 669 TYR 
0 670 GLY 
0 671 GLY 
0 672 TYR 
0 673 GLY 
0 674 LYS 
0 675 ASN 
0 676 ALA 
0 677 TRP 
#
loop_
_chem_comp.id
_chem_comp.type
_chem_comp.name
ALA 'L-peptide linking' ALANINE         
ARG 'L-peptide linking' ARGININE        
ASN 'L-peptide linking' ASPARAGINE      
ASP 'L-peptide linking' 'ASPARTIC ACID' 
CYS 'L-peptide linking' CYSTEINE        
GLN 'L-peptide linking' GLUTAMINE       
GLU 'L-peptide linking' 'GLUTAMIC ACID' 
HIS 'L-peptide linking' HISTIDINE       
ILE 'L-peptide linking' ISOLEUCINE      
LEU 'L-peptide linking' LEUCINE         
LYS 'L-peptide linking' LYSINE          
MET 'L-peptide linking' METHIONINE      
PHE 'L-peptide linking' PHENYLALANINE   
PRO 'L-peptide linking' PROLINE         
SER 'L-peptide linking' SERINE          
THR 'L-peptide linking' THREONINE       
TRP 'L-peptide linking' TRYPTOPHAN      
TYR 'L-peptide linking' TYROSINE        
VAL 'L-peptide linking' VALINE          
GLY 'peptide linking'   GLYCINE         
#
loop_
_atom_site.group_PDB
_atom_site.id
_atom_site.type_symbol
_atom_site.label_atom_id
_atom_site.label_alt_id
_atom_site.label_comp_id
_atom_site.label_asym_id
_atom_site.label_entity_id
_atom_site.label_seq_id
_atom_site.pdbx_PDB_ins_code
_atom_site.Cartn_x
_atom_site.Cartn_y
_atom_site.Cartn_z
_atom_site.occupancy
_atom_site.B_iso_or_equiv
_atom_site.auth_seq_id
_atom_site.auth_asym_id
_atom_site.pdbx_PDB_model_num
ATOM 1    N N   . MET A 0 1   . -31.174  22.225  13.393  1.00 37.91 1   A 1 
ATOM 2    C CA  . MET A 0 1   . -30.295  23.150  14.155  1.00 37.91 1   A 1 
ATOM 3    C C   . MET A 0 1   . -29.012  23.424  13.353  1.00 37.91 1   A 1 
ATOM 4    C CB  . MET A 0 1   . -30.046  22.614  15.578  1.00 37.91 1   A 1 
ATOM 5    O O   . MET A 0 1   . -29.067  23.317  12.134  1.00 37.91 1   A 1 
ATOM 6    C CG  . MET A 0 1   . -31.245  22.817  16.512  1.00 37.91 1   A 1 
ATOM 7    S SD  . MET A 0 1   . -32.691  21.789  16.182  1.00 37.91 1   A 1 
ATOM 8    C CE  . MET A 0 1   . -33.612  22.060  17.729  1.00 37.91 1   A 1 
ATOM 9    N N   . LYS A 0 2   . -27.898  23.852  13.974  1.00 33.67 2   A 1 
ATOM 10   C CA  . LYS A 0 2   . -26.641  24.219  13.289  1.00 33.67 2   A 1 
ATOM 11   C C   . LYS A 0 2   . -25.851  22.965  12.883  1.00 33.67 2   A 1 
ATOM 12   C CB  . LYS A 0 2   . -25.758  25.074  14.223  1.00 33.67 2   A 1 
ATOM 13   O O   . LYS A 0 2   . -25.352  22.266  13.754  1.00 33.67 2   A 1 
ATOM 14   C CG  . LYS A 0 2   . -26.360  26.414  14.678  1.00 33.67 2   A 1 
ATOM 15   C CD  . LYS A 0 2   . -25.459  27.033  15.760  1.00 33.67 2   A 1 
ATOM 16   C CE  . LYS A 0 2   . -26.063  28.313  16.350  1.00 33.67 2   A 1 
ATOM 17   N NZ  . LYS A 0 2   . -25.332  28.732  17.574  1.00 33.67 2   A 1 
ATOM 18   N N   . SER A 0 3   . -25.687  22.711  11.588  1.00 33.40 3   A 1 
ATOM 19   C CA  . SER A 0 3   . -24.825  21.637  11.076  1.00 33.40 3   A 1 
ATOM 20   C C   . SER A 0 3   . -23.344  22.031  11.170  1.00 33.40 3   A 1 
ATOM 21   C CB  . SER A 0 3   . -25.217  21.328  9.626   1.00 33.40 3   A 1 
ATOM 22   O O   . SER A 0 3   . -22.885  22.887  10.409  1.00 33.40 3   A 1 
ATOM 23   O OG  . SER A 0 3   . -25.210  22.524  8.866   1.00 33.40 3   A 1 
ATOM 24   N N   . ILE A 0 4   . -22.592  21.423  12.092  1.00 39.02 4   A 1 
ATOM 25   C CA  . ILE A 0 4   . -21.145  21.647  12.240  1.00 39.02 4   A 1 
ATOM 26   C C   . ILE A 0 4   . -20.395  20.697  11.299  1.00 39.02 4   A 1 
ATOM 27   C CB  . ILE A 0 4   . -20.697  21.501  13.716  1.00 39.02 4   A 1 
ATOM 28   O O   . ILE A 0 4   . -20.268  19.507  11.570  1.00 39.02 4   A 1 
ATOM 29   C CG1 . ILE A 0 4   . -21.441  22.529  14.604  1.00 39.02 4   A 1 
ATOM 30   C CG2 . ILE A 0 4   . -19.170  21.690  13.835  1.00 39.02 4   A 1 
ATOM 31   C CD1 . ILE A 0 4   . -21.114  22.436  16.101  1.00 39.02 4   A 1 
ATOM 32   N N   . ALA A 0 5   . -19.877  21.226  10.190  1.00 37.82 5   A 1 
ATOM 33   C CA  . ALA A 0 5   . -19.029  20.465  9.278   1.00 37.82 5   A 1 
ATOM 34   C C   . ALA A 0 5   . -17.590  20.384  9.821   1.00 37.82 5   A 1 
ATOM 35   C CB  . ALA A 0 5   . -19.110  21.101  7.883   1.00 37.82 5   A 1 
ATOM 36   O O   . ALA A 0 5   . -16.807  21.324  9.669   1.00 37.82 5   A 1 
ATOM 37   N N   . PHE A 0 6   . -17.231  19.257  10.441  1.00 31.69 6   A 1 
ATOM 38   C CA  . PHE A 0 6   . -15.853  18.966  10.851  1.00 31.69 6   A 1 
ATOM 39   C C   . PHE A 0 6   . -14.982  18.609  9.634   1.00 31.69 6   A 1 
ATOM 40   C CB  . PHE A 0 6   . -15.828  17.897  11.963  1.00 31.69 6   A 1 
ATOM 41   O O   . PHE A 0 6   . -14.749  17.446  9.319   1.00 31.69 6   A 1 
ATOM 42   C CG  . PHE A 0 6   . -15.573  18.478  13.340  1.00 31.69 6   A 1 
ATOM 43   C CD1 . PHE A 0 6   . -14.249  18.704  13.767  1.00 31.69 6   A 1 
ATOM 44   C CD2 . PHE A 0 6   . -16.646  18.793  14.193  1.00 31.69 6   A 1 
ATOM 45   C CE1 . PHE A 0 6   . -14.000  19.236  15.045  1.00 31.69 6   A 1 
ATOM 46   C CE2 . PHE A 0 6   . -16.396  19.323  15.472  1.00 31.69 6   A 1 
ATOM 47   C CZ  . PHE A 0 6   . -15.074  19.544  15.898  1.00 31.69 6   A 1 
ATOM 48   N N   . ALA A 0 7   . -14.484  19.633  8.939   1.00 32.67 7   A 1 
ATOM 49   C CA  . ALA A 0 7   . -13.485  19.476  7.887   1.00 32.67 7   A 1 
ATOM 50   C C   . ALA A 0 7   . -12.091  19.250  8.503   1.00 32.67 7   A 1 
ATOM 51   C CB  . ALA A 0 7   . -13.551  20.695  6.958   1.00 32.67 7   A 1 
ATOM 52   O O   . ALA A 0 7   . -11.330  20.194  8.720   1.00 32.67 7   A 1 
ATOM 53   N N   . SER A 0 8   . -11.751  17.993  8.798   1.00 35.24 8   A 1 
ATOM 54   C CA  . SER A 0 8   . -10.422  17.584  9.269   1.00 35.24 8   A 1 
ATOM 55   C C   . SER A 0 8   . -9.387   17.639  8.136   1.00 35.24 8   A 1 
ATOM 56   C CB  . SER A 0 8   . -10.495  16.193  9.910   1.00 35.24 8   A 1 
ATOM 57   O O   . SER A 0 8   . -8.994   16.618  7.575   1.00 35.24 8   A 1 
ATOM 58   O OG  . SER A 0 8   . -11.028  15.266  8.990   1.00 35.24 8   A 1 
ATOM 59   N N   . ALA A 0 9   . -8.954   18.848  7.782   1.00 29.53 9   A 1 
ATOM 60   C CA  . ALA A 0 9   . -7.906   19.075  6.796   1.00 29.53 9   A 1 
ATOM 61   C C   . ALA A 0 9   . -6.529   18.674  7.359   1.00 29.53 9   A 1 
ATOM 62   C CB  . ALA A 0 9   . -7.969   20.544  6.354   1.00 29.53 9   A 1 
ATOM 63   O O   . ALA A 0 9   . -5.829   19.491  7.961   1.00 29.53 9   A 1 
ATOM 64   N N   . LEU A 0 10  . -6.130   17.413  7.158   1.00 33.19 10  A 1 
ATOM 65   C CA  . LEU A 0 10  . -4.756   16.984  7.403   1.00 33.19 10  A 1 
ATOM 66   C C   . LEU A 0 10  . -3.856   17.568  6.306   1.00 33.19 10  A 1 
ATOM 67   C CB  . LEU A 0 10  . -4.670   15.446  7.483   1.00 33.19 10  A 1 
ATOM 68   O O   . LEU A 0 10  . -3.805   17.065  5.186   1.00 33.19 10  A 1 
ATOM 69   C CG  . LEU A 0 10  . -3.293   14.958  7.983   1.00 33.19 10  A 1 
ATOM 70   C CD1 . LEU A 0 10  . -3.137   15.165  9.494   1.00 33.19 10  A 1 
ATOM 71   C CD2 . LEU A 0 10  . -3.111   13.470  7.695   1.00 33.19 10  A 1 
ATOM 72   N N   . VAL A 0 11  . -3.149   18.652  6.626   1.00 31.07 11  A 1 
ATOM 73   C CA  . VAL A 0 11  . -2.118   19.211  5.745   1.00 31.07 11  A 1 
ATOM 74   C C   . VAL A 0 11  . -0.921   18.262  5.753   1.00 31.07 11  A 1 
ATOM 75   C CB  . VAL A 0 11  . -1.728   20.643  6.166   1.00 31.07 11  A 1 
ATOM 76   O O   . VAL A 0 11  . -0.115   18.282  6.682   1.00 31.07 11  A 1 
ATOM 77   C CG1 . VAL A 0 11  . -0.607   21.218  5.288   1.00 31.07 11  A 1 
ATOM 78   C CG2 . VAL A 0 11  . -2.935   21.585  6.047   1.00 31.07 11  A 1 
ATOM 79   N N   . ALA A 0 12  . -0.814   17.423  4.722   1.00 33.21 12  A 1 
ATOM 80   C CA  . ALA A 0 12  . 0.366    16.599  4.495   1.00 33.21 12  A 1 
ATOM 81   C C   . ALA A 0 12  . 1.607    17.494  4.317   1.00 33.21 12  A 1 
ATOM 82   C CB  . ALA A 0 12  . 0.121    15.682  3.292   1.00 33.21 12  A 1 
ATOM 83   O O   . ALA A 0 12  . 1.583    18.489  3.587   1.00 33.21 12  A 1 
ATOM 84   N N   . CYS A 0 13  . 2.689    17.161  5.020   1.00 28.69 13  A 1 
ATOM 85   C CA  . CYS A 0 13  . 3.880    18.000  5.103   1.00 28.69 13  A 1 
ATOM 86   C C   . CYS A 0 13  . 4.674    17.983  3.789   1.00 28.69 13  A 1 
ATOM 87   C CB  . CYS A 0 13  . 4.741    17.524  6.282   1.00 28.69 13  A 1 
ATOM 88   O O   . CYS A 0 13  . 5.484    17.086  3.559   1.00 28.69 13  A 1 
ATOM 89   S SG  . CYS A 0 13  . 3.831    17.715  7.843   1.00 28.69 13  A 1 
ATOM 90   N N   . ALA A 0 14  . 4.489    19.006  2.951   1.00 30.64 14  A 1 
ATOM 91   C CA  . ALA A 0 14  . 5.303    19.229  1.759   1.00 30.64 14  A 1 
ATOM 92   C C   . ALA A 0 14  . 6.754    19.593  2.140   1.00 30.64 14  A 1 
ATOM 93   C CB  . ALA A 0 14  . 4.620    20.294  0.889   1.00 30.64 14  A 1 
ATOM 94   O O   . ALA A 0 14  . 7.116    20.767  2.249   1.00 30.64 14  A 1 
ATOM 95   N N   . ASN A 0 15  . 7.592    18.574  2.350   1.00 35.10 15  A 1 
ATOM 96   C CA  . ASN A 0 15  . 9.030    18.727  2.558   1.00 35.10 15  A 1 
ATOM 97   C C   . ASN A 0 15  . 9.696    19.210  1.262   1.00 35.10 15  A 1 
ATOM 98   C CB  . ASN A 0 15  . 9.630    17.395  3.051   1.00 35.10 15  A 1 
ATOM 99   O O   . ASN A 0 15  . 10.064   18.416  0.400   1.00 35.10 15  A 1 
ATOM 100  C CG  . ASN A 0 15  . 9.464    17.173  4.542   1.00 35.10 15  A 1 
ATOM 101  N ND2 . ASN A 0 15  . 9.322    15.940  4.967   1.00 35.10 15  A 1 
ATOM 102  O OD1 . ASN A 0 15  . 9.501    18.089  5.348   1.00 35.10 15  A 1 
ATOM 103  N N   . ALA A 0 16  . 9.870    20.524  1.135   1.00 28.04 16  A 1 
ATOM 104  C CA  . ALA A 0 16  . 10.584   21.138  0.023   1.00 28.04 16  A 1 
ATOM 105  C C   . ALA A 0 16  . 12.096   20.848  0.107   1.00 28.04 16  A 1 
ATOM 106  C CB  . ALA A 0 16  . 10.253   22.637  0.000   1.00 28.04 16  A 1 
ATOM 107  O O   . ALA A 0 16  . 12.871   21.658  0.615   1.00 28.04 16  A 1 
ATOM 108  N N   . TRP A 0 17  . 12.524   19.691  -0.405  1.00 29.60 17  A 1 
ATOM 109  C CA  . TRP A 0 17  . 13.935   19.412  -0.675  1.00 29.60 17  A 1 
ATOM 110  C C   . TRP A 0 17  . 14.397   20.233  -1.881  1.00 29.60 17  A 1 
ATOM 111  C CB  . TRP A 0 17  . 14.177   17.904  -0.852  1.00 29.60 17  A 1 
ATOM 112  O O   . TRP A 0 17  . 14.253   19.835  -3.036  1.00 29.60 17  A 1 
ATOM 113  C CG  . TRP A 0 17  . 14.493   17.157  0.410   1.00 29.60 17  A 1 
ATOM 114  C CD1 . TRP A 0 17  . 13.892   17.333  1.609   1.00 29.60 17  A 1 
ATOM 115  C CD2 . TRP A 0 17  . 15.500   16.116  0.620   1.00 29.60 17  A 1 
ATOM 116  C CE2 . TRP A 0 17  . 15.459   15.715  1.990   1.00 29.60 17  A 1 
ATOM 117  C CE3 . TRP A 0 17  . 16.444   15.466  -0.206  1.00 29.60 17  A 1 
ATOM 118  N NE1 . TRP A 0 17  . 14.461   16.489  2.544   1.00 29.60 17  A 1 
ATOM 119  C CH2 . TRP A 0 17  . 17.237   14.104  1.664   1.00 29.60 17  A 1 
ATOM 120  C CZ2 . TRP A 0 17  . 16.306   14.726  2.514   1.00 29.60 17  A 1 
ATOM 121  C CZ3 . TRP A 0 17  . 17.304   14.476  0.309   1.00 29.60 17  A 1 
ATOM 122  N N   . SER A 0 18  . 14.953   21.412  -1.606  1.00 28.42 18  A 1 
ATOM 123  C CA  . SER A 0 18  . 15.645   22.219  -2.606  1.00 28.42 18  A 1 
ATOM 124  C C   . SER A 0 18  . 16.966   21.547  -2.986  1.00 28.42 18  A 1 
ATOM 125  C CB  . SER A 0 18  . 15.869   23.640  -2.073  1.00 28.42 18  A 1 
ATOM 126  O O   . SER A 0 18  . 17.986   21.780  -2.333  1.00 28.42 18  A 1 
ATOM 127  O OG  . SER A 0 18  . 16.589   23.615  -0.855  1.00 28.42 18  A 1 
ATOM 128  N N   . TYR A 0 19  . 16.957   20.726  -4.038  1.00 28.97 19  A 1 
ATOM 129  C CA  . TYR A 0 19  . 18.196   20.231  -4.630  1.00 28.97 19  A 1 
ATOM 130  C C   . TYR A 0 19  . 18.956   21.405  -5.253  1.00 28.97 19  A 1 
ATOM 131  C CB  . TYR A 0 19  . 17.945   19.062  -5.601  1.00 28.97 19  A 1 
ATOM 132  O O   . TYR A 0 19  . 18.547   21.985  -6.260  1.00 28.97 19  A 1 
ATOM 133  C CG  . TYR A 0 19  . 18.687   17.825  -5.138  1.00 28.97 19  A 1 
ATOM 134  C CD1 . TYR A 0 19  . 19.971   17.537  -5.642  1.00 28.97 19  A 1 
ATOM 135  C CD2 . TYR A 0 19  . 18.143   17.041  -4.101  1.00 28.97 19  A 1 
ATOM 136  C CE1 . TYR A 0 19  . 20.728   16.488  -5.088  1.00 28.97 19  A 1 
ATOM 137  C CE2 . TYR A 0 19  . 18.902   15.996  -3.540  1.00 28.97 19  A 1 
ATOM 138  O OH  . TYR A 0 19  . 20.965   14.787  -3.414  1.00 28.97 19  A 1 
ATOM 139  C CZ  . TYR A 0 19  . 20.203   15.733  -4.018  1.00 28.97 19  A 1 
ATOM 140  N N   . GLN A 0 20  . 20.033   21.815  -4.588  1.00 27.73 20  A 1 
ATOM 141  C CA  . GLN A 0 20  . 20.883   22.911  -5.024  1.00 27.73 20  A 1 
ATOM 142  C C   . GLN A 0 20  . 21.916   22.344  -6.000  1.00 27.73 20  A 1 
ATOM 143  C CB  . GLN A 0 20  . 21.482   23.595  -3.783  1.00 27.73 20  A 1 
ATOM 144  O O   . GLN A 0 20  . 22.915   21.779  -5.567  1.00 27.73 20  A 1 
ATOM 145  C CG  . GLN A 0 20  . 22.343   24.808  -4.160  1.00 27.73 20  A 1 
ATOM 146  C CD  . GLN A 0 20  . 22.835   25.600  -2.951  1.00 27.73 20  A 1 
ATOM 147  N NE2 . GLN A 0 20  . 23.964   26.263  -3.063  1.00 27.73 20  A 1 
ATOM 148  O OE1 . GLN A 0 20  . 22.224   25.685  -1.899  1.00 27.73 20  A 1 
ATOM 149  N N   . ALA A 0 21  . 21.632   22.479  -7.300  1.00 32.04 21  A 1 
ATOM 150  C CA  . ALA A 0 21  . 22.432   21.911  -8.386  1.00 32.04 21  A 1 
ATOM 151  C C   . ALA A 0 21  . 23.945   22.184  -8.229  1.00 32.04 21  A 1 
ATOM 152  C CB  . ALA A 0 21  . 21.909   22.472  -9.716  1.00 32.04 21  A 1 
ATOM 153  O O   . ALA A 0 21  . 24.318   23.280  -7.775  1.00 32.04 21  A 1 
ATOM 154  N N   . PRO A 0 22  . 24.814   21.226  -8.612  1.00 31.16 22  A 1 
ATOM 155  C CA  . PRO A 0 22  . 26.254   21.357  -8.454  1.00 31.16 22  A 1 
ATOM 156  C C   . PRO A 0 22  . 26.760   22.625  -9.145  1.00 31.16 22  A 1 
ATOM 157  C CB  . PRO A 0 22  . 26.874   20.069  -9.016  1.00 31.16 22  A 1 
ATOM 158  O O   . PRO A 0 22  . 26.639   22.829  -10.351 1.00 31.16 22  A 1 
ATOM 159  C CG  . PRO A 0 22  . 25.795   19.510  -9.941  1.00 31.16 22  A 1 
ATOM 160  C CD  . PRO A 0 22  . 24.505   19.952  -9.256  1.00 31.16 22  A 1 
ATOM 161  N N   . GLN A 0 23  . 27.347   23.521  -8.350  1.00 25.08 23  A 1 
ATOM 162  C CA  . GLN A 0 23  . 28.057   24.691  -8.856  1.00 25.08 23  A 1 
ATOM 163  C C   . GLN A 0 23  . 29.382   24.220  -9.462  1.00 25.08 23  A 1 
ATOM 164  C CB  . GLN A 0 23  . 28.263   25.710  -7.719  1.00 25.08 23  A 1 
ATOM 165  O O   . GLN A 0 23  . 30.417   24.290  -8.793  1.00 25.08 23  A 1 
ATOM 166  C CG  . GLN A 0 23  . 27.009   26.528  -7.377  1.00 25.08 23  A 1 
ATOM 167  C CD  . GLN A 0 23  . 26.899   27.784  -8.236  1.00 25.08 23  A 1 
ATOM 168  N NE2 . GLN A 0 23  . 26.121   27.765  -9.294  1.00 25.08 23  A 1 
ATOM 169  O OE1 . GLN A 0 23  . 27.528   28.798  -7.970  1.00 25.08 23  A 1 
ATOM 170  N N   . THR A 0 24  . 29.345   23.747  -10.712 1.00 30.08 24  A 1 
ATOM 171  C CA  . THR A 0 24  . 30.520   23.352  -11.500 1.00 30.08 24  A 1 
ATOM 172  C C   . THR A 0 24  . 31.529   24.496  -11.505 1.00 30.08 24  A 1 
ATOM 173  C CB  . THR A 0 24  . 30.144   22.976  -12.946 1.00 30.08 24  A 1 
ATOM 174  O O   . THR A 0 24  . 31.392   25.491  -12.225 1.00 30.08 24  A 1 
ATOM 175  C CG2 . THR A 0 24  . 29.342   21.680  -13.010 1.00 30.08 24  A 1 
ATOM 176  O OG1 . THR A 0 24  . 29.381   24.012  -13.524 1.00 30.08 24  A 1 
ATOM 177  N N   . ARG A 0 25  . 32.543   24.397  -10.641 1.00 28.82 25  A 1 
ATOM 178  C CA  . ARG A 0 25  . 33.584   25.414  -10.520 1.00 28.82 25  A 1 
ATOM 179  C C   . ARG A 0 25  . 34.495   25.302  -11.725 1.00 28.82 25  A 1 
ATOM 180  C CB  . ARG A 0 25  . 34.371   25.262  -9.212  1.00 28.82 25  A 1 
ATOM 181  O O   . ARG A 0 25  . 35.489   24.588  -11.674 1.00 28.82 25  A 1 
ATOM 182  C CG  . ARG A 0 25  . 33.604   25.806  -8.006  1.00 28.82 25  A 1 
ATOM 183  C CD  . ARG A 0 25  . 34.536   25.780  -6.793  1.00 28.82 25  A 1 
ATOM 184  N NE  . ARG A 0 25  . 33.915   26.426  -5.626  1.00 28.82 25  A 1 
ATOM 185  N NH1 . ARG A 0 25  . 35.769   26.391  -4.281  1.00 28.82 25  A 1 
ATOM 186  N NH2 . ARG A 0 25  . 33.852   27.241  -3.504  1.00 28.82 25  A 1 
ATOM 187  C CZ  . ARG A 0 25  . 34.513   26.686  -4.480  1.00 28.82 25  A 1 
ATOM 188  N N   . THR A 0 26  . 34.180   26.048  -12.781 1.00 27.37 26  A 1 
ATOM 189  C CA  . THR A 0 26  . 35.077   26.235  -13.920 1.00 27.37 26  A 1 
ATOM 190  C C   . THR A 0 26  . 36.431   26.704  -13.390 1.00 27.37 26  A 1 
ATOM 191  C CB  . THR A 0 26  . 34.521   27.271  -14.913 1.00 27.37 26  A 1 
ATOM 192  O O   . THR A 0 26  . 36.585   27.856  -12.971 1.00 27.37 26  A 1 
ATOM 193  C CG2 . THR A 0 26  . 35.174   27.141  -16.287 1.00 27.37 26  A 1 
ATOM 194  O OG1 . THR A 0 26  . 33.130   27.136  -15.082 1.00 27.37 26  A 1 
ATOM 195  N N   . TYR A 0 27  . 37.418   25.806  -13.370 1.00 27.80 27  A 1 
ATOM 196  C CA  . TYR A 0 27  . 38.787   26.138  -13.000 1.00 27.80 27  A 1 
ATOM 197  C C   . TYR A 0 27  . 39.384   26.967  -14.132 1.00 27.80 27  A 1 
ATOM 198  C CB  . TYR A 0 27  . 39.596   24.876  -12.661 1.00 27.80 27  A 1 
ATOM 199  O O   . TYR A 0 27  . 40.037   26.454  -15.033 1.00 27.80 27  A 1 
ATOM 200  C CG  . TYR A 0 27  . 39.467   24.451  -11.209 1.00 27.80 27  A 1 
ATOM 201  C CD1 . TYR A 0 27  . 40.395   24.918  -10.256 1.00 27.80 27  A 1 
ATOM 202  C CD2 . TYR A 0 27  . 38.426   23.592  -10.807 1.00 27.80 27  A 1 
ATOM 203  C CE1 . TYR A 0 27  . 40.292   24.518  -8.909  1.00 27.80 27  A 1 
ATOM 204  C CE2 . TYR A 0 27  . 38.308   23.203  -9.459  1.00 27.80 27  A 1 
ATOM 205  O OH  . TYR A 0 27  . 39.143   23.276  -7.209  1.00 27.80 27  A 1 
ATOM 206  C CZ  . TYR A 0 27  . 39.244   23.658  -8.510  1.00 27.80 27  A 1 
ATOM 207  N N   . GLY A 0 28  . 39.112   28.274  -14.096 1.00 26.69 28  A 1 
ATOM 208  C CA  . GLY A 0 28  . 39.617   29.245  -15.055 1.00 26.69 28  A 1 
ATOM 209  C C   . GLY A 0 28  . 41.137   29.334  -14.983 1.00 26.69 28  A 1 
ATOM 210  O O   . GLY A 0 28  . 41.677   30.190  -14.277 1.00 26.69 28  A 1 
ATOM 211  N N   . VAL A 0 29  . 41.816   28.449  -15.717 1.00 33.74 29  A 1 
ATOM 212  C CA  . VAL A 0 29  . 43.262   28.474  -15.928 1.00 33.74 29  A 1 
ATOM 213  C C   . VAL A 0 29  . 43.600   29.838  -16.515 1.00 33.74 29  A 1 
ATOM 214  C CB  . VAL A 0 29  . 43.731   27.327  -16.847 1.00 33.74 29  A 1 
ATOM 215  O O   . VAL A 0 29  . 43.189   30.188  -17.621 1.00 33.74 29  A 1 
ATOM 216  C CG1 . VAL A 0 29  . 45.256   27.365  -17.020 1.00 33.74 29  A 1 
ATOM 217  C CG2 . VAL A 0 29  . 43.367   25.955  -16.265 1.00 33.74 29  A 1 
ATOM 218  N N   . GLN A 0 30  . 44.278   30.665  -15.722 1.00 28.33 30  A 1 
ATOM 219  C CA  . GLN A 0 30  . 44.430   32.077  -16.043 1.00 28.33 30  A 1 
ATOM 220  C C   . GLN A 0 30  . 45.337   32.249  -17.262 1.00 28.33 30  A 1 
ATOM 221  C CB  . GLN A 0 30  . 44.976   32.854  -14.836 1.00 28.33 30  A 1 
ATOM 222  O O   . GLN A 0 30  . 46.557   32.133  -17.151 1.00 28.33 30  A 1 
ATOM 223  C CG  . GLN A 0 30  . 43.990   32.894  -13.661 1.00 28.33 30  A 1 
ATOM 224  C CD  . GLN A 0 30  . 44.497   33.739  -12.496 1.00 28.33 30  A 1 
ATOM 225  N NE2 . GLN A 0 30  . 43.737   33.834  -11.428 1.00 28.33 30  A 1 
ATOM 226  O OE1 . GLN A 0 30  . 45.560   34.343  -12.516 1.00 28.33 30  A 1 
ATOM 227  N N   . ALA A 0 31  . 44.749   32.621  -18.401 1.00 32.20 31  A 1 
ATOM 228  C CA  . ALA A 0 31  . 45.446   32.987  -19.637 1.00 32.20 31  A 1 
ATOM 229  C C   . ALA A 0 31  . 46.195   34.341  -19.531 1.00 32.20 31  A 1 
ATOM 230  C CB  . ALA A 0 31  . 44.441   32.916  -20.795 1.00 32.20 31  A 1 
ATOM 231  O O   . ALA A 0 31  . 46.135   35.192  -20.417 1.00 32.20 31  A 1 
ATOM 232  N N   . ASN A 0 32  . 46.930   34.551  -18.435 1.00 32.53 32  A 1 
ATOM 233  C CA  . ASN A 0 32  . 47.773   35.715  -18.166 1.00 32.53 32  A 1 
ATOM 234  C C   . ASN A 0 32  . 49.151   35.577  -18.846 1.00 32.53 32  A 1 
ATOM 235  C CB  . ASN A 0 32  . 47.829   35.963  -16.640 1.00 32.53 32  A 1 
ATOM 236  O O   . ASN A 0 32  . 50.195   35.668  -18.207 1.00 32.53 32  A 1 
ATOM 237  C CG  . ASN A 0 32  . 46.683   36.817  -16.126 1.00 32.53 32  A 1 
ATOM 238  N ND2 . ASN A 0 32  . 46.258   36.623  -14.899 1.00 32.53 32  A 1 
ATOM 239  O OD1 . ASN A 0 32  . 46.177   37.704  -16.794 1.00 32.53 32  A 1 
ATOM 240  N N   . ALA A 0 33  . 49.145   35.389  -20.168 1.00 33.12 33  A 1 
ATOM 241  C CA  . ALA A 0 33  . 50.336   35.381  -21.026 1.00 33.12 33  A 1 
ATOM 242  C C   . ALA A 0 33  . 50.330   36.580  -21.998 1.00 33.12 33  A 1 
ATOM 243  C CB  . ALA A 0 33  . 50.466   34.010  -21.698 1.00 33.12 33  A 1 
ATOM 244  O O   . ALA A 0 33  . 50.590   36.458  -23.196 1.00 33.12 33  A 1 
ATOM 245  N N   . ALA A 0 34  . 49.986   37.765  -21.484 1.00 26.30 34  A 1 
ATOM 246  C CA  . ALA A 0 34  . 49.899   38.983  -22.277 1.00 26.30 34  A 1 
ATOM 247  C C   . ALA A 0 34  . 51.287   39.480  -22.728 1.00 26.30 34  A 1 
ATOM 248  C CB  . ALA A 0 34  . 49.130   40.046  -21.482 1.00 26.30 34  A 1 
ATOM 249  O O   . ALA A 0 34  . 52.050   40.044  -21.947 1.00 26.30 34  A 1 
ATOM 250  N N   . SER A 0 35  . 51.562   39.330  -24.026 1.00 34.42 35  A 1 
ATOM 251  C CA  . SER A 0 35  . 52.482   40.162  -24.815 1.00 34.42 35  A 1 
ATOM 252  C C   . SER A 0 35  . 53.845   40.502  -24.184 1.00 34.42 35  A 1 
ATOM 253  C CB  . SER A 0 35  . 51.759   41.445  -25.262 1.00 34.42 35  A 1 
ATOM 254  O O   . SER A 0 35  . 54.071   41.627  -23.729 1.00 34.42 35  A 1 
ATOM 255  O OG  . SER A 0 35  . 51.361   42.227  -24.154 1.00 34.42 35  A 1 
ATOM 256  N N   . GLN A 0 36  . 54.819   39.598  -24.307 1.00 32.17 36  A 1 
ATOM 257  C CA  . GLN A 0 36  . 56.217   40.026  -24.394 1.00 32.17 36  A 1 
ATOM 258  C C   . GLN A 0 36  . 57.022   39.106  -25.314 1.00 32.17 36  A 1 
ATOM 259  C CB  . GLN A 0 36  . 56.833   40.197  -22.992 1.00 32.17 36  A 1 
ATOM 260  O O   . GLN A 0 36  . 56.988   37.888  -25.190 1.00 32.17 36  A 1 
ATOM 261  C CG  . GLN A 0 36  . 57.683   41.477  -22.928 1.00 32.17 36  A 1 
ATOM 262  C CD  . GLN A 0 36  . 57.920   41.939  -21.497 1.00 32.17 36  A 1 
ATOM 263  N NE2 . GLN A 0 36  . 56.940   42.544  -20.862 1.00 32.17 36  A 1 
ATOM 264  O OE1 . GLN A 0 36  . 58.984   41.781  -20.926 1.00 32.17 36  A 1 
ATOM 265  N N   . ALA A 0 37  . 57.710   39.710  -26.281 1.00 31.12 37  A 1 
ATOM 266  C CA  . ALA A 0 37  . 58.571   39.015  -27.230 1.00 31.12 37  A 1 
ATOM 267  C C   . ALA A 0 37  . 60.049   39.132  -26.815 1.00 31.12 37  A 1 
ATOM 268  C CB  . ALA A 0 37  . 58.303   39.613  -28.623 1.00 31.12 37  A 1 
ATOM 269  O O   . ALA A 0 37  . 60.389   39.905  -25.922 1.00 31.12 37  A 1 
ATOM 270  N N   . TYR A 0 38  . 60.920   38.481  -27.593 1.00 27.67 38  A 1 
ATOM 271  C CA  . TYR A 0 38  . 62.352   38.795  -27.717 1.00 27.67 38  A 1 
ATOM 272  C C   . TYR A 0 38  . 63.343   38.108  -26.750 1.00 27.67 38  A 1 
ATOM 273  C CB  . TYR A 0 38  . 62.565   40.316  -27.875 1.00 27.67 38  A 1 
ATOM 274  O O   . TYR A 0 38  . 64.116   38.754  -26.049 1.00 27.67 38  A 1 
ATOM 275  C CG  . TYR A 0 38  . 63.675   40.680  -28.834 1.00 27.67 38  A 1 
ATOM 276  C CD1 . TYR A 0 38  . 65.015   40.712  -28.403 1.00 27.67 38  A 1 
ATOM 277  C CD2 . TYR A 0 38  . 63.353   40.989  -30.170 1.00 27.67 38  A 1 
ATOM 278  C CE1 . TYR A 0 38  . 66.037   41.050  -29.308 1.00 27.67 38  A 1 
ATOM 279  C CE2 . TYR A 0 38  . 64.371   41.336  -31.075 1.00 27.67 38  A 1 
ATOM 280  O OH  . TYR A 0 38  . 66.692   41.710  -31.521 1.00 27.67 38  A 1 
ATOM 281  C CZ  . TYR A 0 38  . 65.713   41.368  -30.645 1.00 27.67 38  A 1 
ATOM 282  N N   . ALA A 0 39  . 63.450   36.784  -26.863 1.00 29.10 39  A 1 
ATOM 283  C CA  . ALA A 0 39  . 64.744   36.089  -26.891 1.00 29.10 39  A 1 
ATOM 284  C C   . ALA A 0 39  . 64.604   34.809  -27.736 1.00 29.10 39  A 1 
ATOM 285  C CB  . ALA A 0 39  . 65.238   35.786  -25.472 1.00 29.10 39  A 1 
ATOM 286  O O   . ALA A 0 39  . 63.526   34.225  -27.790 1.00 29.10 39  A 1 
ATOM 287  N N   . GLY A 0 40  . 65.658   34.394  -28.443 1.00 32.33 40  A 1 
ATOM 288  C CA  . GLY A 0 40  . 65.647   33.159  -29.239 1.00 32.33 40  A 1 
ATOM 289  C C   . GLY A 0 40  . 66.397   32.009  -28.560 1.00 32.33 40  A 1 
ATOM 290  O O   . GLY A 0 40  . 67.206   32.255  -27.671 1.00 32.33 40  A 1 
ATOM 291  N N   . SER A 0 41  . 66.214   30.793  -29.096 1.00 30.79 41  A 1 
ATOM 292  C CA  . SER A 0 41  . 66.941   29.544  -28.773 1.00 30.79 41  A 1 
ATOM 293  C C   . SER A 0 41  . 66.349   28.609  -27.698 1.00 30.79 41  A 1 
ATOM 294  C CB  . SER A 0 41  . 68.448   29.785  -28.559 1.00 30.79 41  A 1 
ATOM 295  O O   . SER A 0 41  . 67.019   28.321  -26.708 1.00 30.79 41  A 1 
ATOM 296  O OG  . SER A 0 41  . 69.131   28.551  -28.546 1.00 30.79 41  A 1 
ATOM 297  N N   . ALA A 0 42  . 65.188   28.004  -27.983 1.00 33.96 42  A 1 
ATOM 298  C CA  . ALA A 0 42  . 64.857   26.647  -27.512 1.00 33.96 42  A 1 
ATOM 299  C C   . ALA A 0 42  . 63.807   25.949  -28.406 1.00 33.96 42  A 1 
ATOM 300  C CB  . ALA A 0 42  . 64.376   26.703  -26.054 1.00 33.96 42  A 1 
ATOM 301  O O   . ALA A 0 42  . 64.063   24.881  -28.963 1.00 33.96 42  A 1 
ATOM 302  N N   . ASP A 0 43  . 62.648   26.580  -28.595 1.00 37.34 43  A 1 
ATOM 303  C CA  . ASP A 0 43  . 61.392   25.847  -28.819 1.00 37.34 43  A 1 
ATOM 304  C C   . ASP A 0 43  . 61.100   25.577  -30.306 1.00 37.34 43  A 1 
ATOM 305  C CB  . ASP A 0 43  . 60.253   26.598  -28.103 1.00 37.34 43  A 1 
ATOM 306  O O   . ASP A 0 43  . 60.624   26.445  -31.043 1.00 37.34 43  A 1 
ATOM 307  C CG  . ASP A 0 43  . 60.745   27.129  -26.755 1.00 37.34 43  A 1 
ATOM 308  O OD1 . ASP A 0 43  . 61.021   26.290  -25.874 1.00 37.34 43  A 1 
ATOM 309  O OD2 . ASP A 0 43  . 61.069   28.338  -26.717 1.00 37.34 43  A 1 
ATOM 310  N N   . LYS A 0 44  . 61.437   24.368  -30.780 1.00 42.67 44  A 1 
ATOM 311  C CA  . LYS A 0 44  . 61.209   23.928  -32.175 1.00 42.67 44  A 1 
ATOM 312  C C   . LYS A 0 44  . 60.668   22.502  -32.336 1.00 42.67 44  A 1 
ATOM 313  C CB  . LYS A 0 44  . 62.474   24.157  -33.022 1.00 42.67 44  A 1 
ATOM 314  O O   . LYS A 0 44  . 60.633   22.007  -33.461 1.00 42.67 44  A 1 
ATOM 315  C CG  . LYS A 0 44  . 62.629   25.638  -33.379 1.00 42.67 44  A 1 
ATOM 316  C CD  . LYS A 0 44  . 63.729   25.816  -34.423 1.00 42.67 44  A 1 
ATOM 317  C CE  . LYS A 0 44  . 63.803   27.294  -34.798 1.00 42.67 44  A 1 
ATOM 318  N NZ  . LYS A 0 44  . 64.907   27.536  -35.754 1.00 42.67 44  A 1 
ATOM 319  N N   . TYR A 0 45  . 60.223   21.885  -31.249 1.00 44.02 45  A 1 
ATOM 320  C CA  . TYR A 0 45  . 59.447   20.645  -31.268 1.00 44.02 45  A 1 
ATOM 321  C C   . TYR A 0 45  . 57.978   21.044  -31.124 1.00 44.02 45  A 1 
ATOM 322  C CB  . TYR A 0 45  . 59.949   19.710  -30.159 1.00 44.02 45  A 1 
ATOM 323  O O   . TYR A 0 45  . 57.657   21.849  -30.253 1.00 44.02 45  A 1 
ATOM 324  C CG  . TYR A 0 45  . 61.462   19.567  -30.166 1.00 44.02 45  A 1 
ATOM 325  C CD1 . TYR A 0 45  . 62.095   18.853  -31.201 1.00 44.02 45  A 1 
ATOM 326  C CD2 . TYR A 0 45  . 62.235   20.224  -29.188 1.00 44.02 45  A 1 
ATOM 327  C CE1 . TYR A 0 45  . 63.501   18.795  -31.261 1.00 44.02 45  A 1 
ATOM 328  C CE2 . TYR A 0 45  . 63.641   20.169  -29.243 1.00 44.02 45  A 1 
ATOM 329  O OH  . TYR A 0 45  . 65.633   19.403  -30.337 1.00 44.02 45  A 1 
ATOM 330  C CZ  . TYR A 0 45  . 64.275   19.452  -30.282 1.00 44.02 45  A 1 
ATOM 331  N N   . GLY A 0 46  . 57.132   20.593  -32.048 1.00 49.67 46  A 1 
ATOM 332  C CA  . GLY A 0 46  . 55.785   21.140  -32.243 1.00 49.67 46  A 1 
ATOM 333  C C   . GLY A 0 46  . 54.731   20.072  -32.493 1.00 49.67 46  A 1 
ATOM 334  O O   . GLY A 0 46  . 53.796   20.329  -33.250 1.00 49.67 46  A 1 
ATOM 335  N N   . ALA A 0 47  . 54.936   18.887  -31.921 1.00 53.44 47  A 1 
ATOM 336  C CA  . ALA A 0 47  . 53.885   17.904  -31.720 1.00 53.44 47  A 1 
ATOM 337  C C   . ALA A 0 47  . 53.210   18.157  -30.362 1.00 53.44 47  A 1 
ATOM 338  C CB  . ALA A 0 47  . 54.470   16.493  -31.840 1.00 53.44 47  A 1 
ATOM 339  O O   . ALA A 0 47  . 53.851   18.679  -29.443 1.00 53.44 47  A 1 
ATOM 340  N N   . SER A 0 48  . 51.933   17.814  -30.251 1.00 62.86 48  A 1 
ATOM 341  C CA  . SER A 0 48  . 51.186   17.843  -28.993 1.00 62.86 48  A 1 
ATOM 342  C C   . SER A 0 48  . 50.142   16.734  -29.025 1.00 62.86 48  A 1 
ATOM 343  C CB  . SER A 0 48  . 50.508   19.211  -28.775 1.00 62.86 48  A 1 
ATOM 344  O O   . SER A 0 48  . 49.181   16.892  -29.775 1.00 62.86 48  A 1 
ATOM 345  O OG  . SER A 0 48  . 49.655   19.575  -29.856 1.00 62.86 48  A 1 
ATOM 346  N N   . ASP A 0 49  . 50.353   15.686  -28.230 1.00 69.93 49  A 1 
ATOM 347  C CA  . ASP A 0 49  . 49.324   14.710  -27.859 1.00 69.93 49  A 1 
ATOM 348  C C   . ASP A 0 49  . 48.715   15.105  -26.498 1.00 69.93 49  A 1 
ATOM 349  C CB  . ASP A 0 49  . 49.851   13.258  -27.951 1.00 69.93 49  A 1 
ATOM 350  O O   . ASP A 0 49  . 49.341   15.846  -25.719 1.00 69.93 49  A 1 
ATOM 351  C CG  . ASP A 0 49  . 50.727   12.775  -26.786 1.00 69.93 49  A 1 
ATOM 352  O OD1 . ASP A 0 49  . 50.228   12.735  -25.644 1.00 69.93 49  A 1 
ATOM 353  O OD2 . ASP A 0 49  . 51.933   12.502  -27.020 1.00 69.93 49  A 1 
ATOM 354  N N   . TRP A 0 50  . 47.460   14.719  -26.265 1.00 71.15 50  A 1 
ATOM 355  C CA  . TRP A 0 50  . 46.714   15.043  -25.050 1.00 71.15 50  A 1 
ATOM 356  C C   . TRP A 0 50  . 45.595   14.026  -24.791 1.00 71.15 50  A 1 
ATOM 357  C CB  . TRP A 0 50  . 46.149   16.472  -25.155 1.00 71.15 50  A 1 
ATOM 358  O O   . TRP A 0 50  . 44.502   14.156  -25.334 1.00 71.15 50  A 1 
ATOM 359  C CG  . TRP A 0 50  . 45.358   16.938  -23.967 1.00 71.15 50  A 1 
ATOM 360  C CD1 . TRP A 0 50  . 45.884   17.265  -22.767 1.00 71.15 50  A 1 
ATOM 361  C CD2 . TRP A 0 50  . 43.905   17.025  -23.804 1.00 71.15 50  A 1 
ATOM 362  C CE2 . TRP A 0 50  . 43.630   17.469  -22.475 1.00 71.15 50  A 1 
ATOM 363  C CE3 . TRP A 0 50  . 42.788   16.733  -24.617 1.00 71.15 50  A 1 
ATOM 364  N NE1 . TRP A 0 50  . 44.870   17.576  -21.883 1.00 71.15 50  A 1 
ATOM 365  C CH2 . TRP A 0 50  . 41.241   17.388  -22.841 1.00 71.15 50  A 1 
ATOM 366  C CZ2 . TRP A 0 50  . 42.326   17.656  -21.990 1.00 71.15 50  A 1 
ATOM 367  C CZ3 . TRP A 0 50  . 41.474   16.912  -24.142 1.00 71.15 50  A 1 
ATOM 368  N N   . ASP A 0 51  . 45.867   13.068  -23.903 1.00 84.68 51  A 1 
ATOM 369  C CA  . ASP A 0 51  . 44.857   12.171  -23.333 1.00 84.68 51  A 1 
ATOM 370  C C   . ASP A 0 51  . 43.992   12.886  -22.274 1.00 84.68 51  A 1 
ATOM 371  C CB  . ASP A 0 51  . 45.516   10.975  -22.622 1.00 84.68 51  A 1 
ATOM 372  O O   . ASP A 0 51  . 44.505   13.584  -21.386 1.00 84.68 51  A 1 
ATOM 373  C CG  . ASP A 0 51  . 46.400   10.057  -23.467 1.00 84.68 51  A 1 
ATOM 374  O OD1 . ASP A 0 51  . 46.013   9.735   -24.602 1.00 84.68 51  A 1 
ATOM 375  O OD2 . ASP A 0 51  . 47.431   9.609   -22.903 1.00 84.68 51  A 1 
ATOM 376  N N   . SER A 0 52  . 42.692   12.596  -22.273 1.00 78.19 52  A 1 
ATOM 377  C CA  . SER A 0 52  . 41.731   12.960  -21.228 1.00 78.19 52  A 1 
ATOM 378  C C   . SER A 0 52  . 40.786   11.792  -20.940 1.00 78.19 52  A 1 
ATOM 379  C CB  . SER A 0 52  . 40.939   14.179  -21.689 1.00 78.19 52  A 1 
ATOM 380  O O   . SER A 0 52  . 40.293   11.125  -21.844 1.00 78.19 52  A 1 
ATOM 381  O OG  . SER A 0 52  . 40.062   14.691  -20.699 1.00 78.19 52  A 1 
ATOM 382  N N   . TRP A 0 53  . 40.518   11.536  -19.661 1.00 83.32 53  A 1 
ATOM 383  C CA  . TRP A 0 53  . 39.542   10.547  -19.202 1.00 83.32 53  A 1 
ATOM 384  C C   . TRP A 0 53  . 38.954   11.006  -17.868 1.00 83.32 53  A 1 
ATOM 385  C CB  . TRP A 0 53  . 40.190   9.154   -19.080 1.00 83.32 53  A 1 
ATOM 386  O O   . TRP A 0 53  . 39.681   11.507  -17.002 1.00 83.32 53  A 1 
ATOM 387  C CG  . TRP A 0 53  . 39.557   8.242   -18.067 1.00 83.32 53  A 1 
ATOM 388  C CD1 . TRP A 0 53  . 38.319   7.705   -18.157 1.00 83.32 53  A 1 
ATOM 389  C CD2 . TRP A 0 53  . 40.050   7.884   -16.739 1.00 83.32 53  A 1 
ATOM 390  C CE2 . TRP A 0 53  . 39.039   7.134   -16.065 1.00 83.32 53  A 1 
ATOM 391  C CE3 . TRP A 0 53  . 41.231   8.164   -16.016 1.00 83.32 53  A 1 
ATOM 392  N NE1 . TRP A 0 53  . 38.006   7.056   -16.978 1.00 83.32 53  A 1 
ATOM 393  C CH2 . TRP A 0 53  . 40.391   6.970   -14.057 1.00 83.32 53  A 1 
ATOM 394  C CZ2 . TRP A 0 53  . 39.199   6.680   -14.745 1.00 83.32 53  A 1 
ATOM 395  C CZ3 . TRP A 0 53  . 41.405   7.712   -14.693 1.00 83.32 53  A 1 
ATOM 396  N N   . GLY A 0 54  . 37.652   10.798  -17.686 1.00 78.97 54  A 1 
ATOM 397  C CA  . GLY A 0 54  . 36.974   11.069  -16.431 1.00 78.97 54  A 1 
ATOM 398  C C   . GLY A 0 54  . 35.749   10.198  -16.182 1.00 78.97 54  A 1 
ATOM 399  O O   . GLY A 0 54  . 35.324   9.391   -17.011 1.00 78.97 54  A 1 
ATOM 400  N N   . ARG A 0 55  . 35.236   10.353  -14.964 1.00 90.11 55  A 1 
ATOM 401  C CA  . ARG A 0 55  . 33.964   9.826   -14.485 1.00 90.11 55  A 1 
ATOM 402  C C   . ARG A 0 55  . 33.495   10.718  -13.343 1.00 90.11 55  A 1 
ATOM 403  C CB  . ARG A 0 55  . 34.137   8.370   -14.023 1.00 90.11 55  A 1 
ATOM 404  O O   . ARG A 0 55  . 34.306   10.974  -12.446 1.00 90.11 55  A 1 
ATOM 405  C CG  . ARG A 0 55  . 32.822   7.731   -13.551 1.00 90.11 55  A 1 
ATOM 406  C CD  . ARG A 0 55  . 33.076   6.294   -13.093 1.00 90.11 55  A 1 
ATOM 407  N NE  . ARG A 0 55  . 31.823   5.536   -13.033 1.00 90.11 55  A 1 
ATOM 408  N NH1 . ARG A 0 55  . 32.506   3.720   -11.839 1.00 90.11 55  A 1 
ATOM 409  N NH2 . ARG A 0 55  . 30.497   3.705   -12.792 1.00 90.11 55  A 1 
ATOM 410  C CZ  . ARG A 0 55  . 31.614   4.325   -12.570 1.00 90.11 55  A 1 
ATOM 411  N N   . ASP A 0 56  . 32.238   11.138  -13.348 1.00 82.22 56  A 1 
ATOM 412  C CA  . ASP A 0 56  . 31.575   11.672  -12.153 1.00 82.22 56  A 1 
ATOM 413  C C   . ASP A 0 56  . 30.505   10.675  -11.684 1.00 82.22 56  A 1 
ATOM 414  C CB  . ASP A 0 56  . 31.065   13.116  -12.352 1.00 82.22 56  A 1 
ATOM 415  O O   . ASP A 0 56  . 30.096   9.805   -12.448 1.00 82.22 56  A 1 
ATOM 416  C CG  . ASP A 0 56  . 31.222   13.964  -11.073 1.00 82.22 56  A 1 
ATOM 417  O OD1 . ASP A 0 56  . 31.272   13.366  -9.967  1.00 82.22 56  A 1 
ATOM 418  O OD2 . ASP A 0 56  . 31.437   15.197  -11.183 1.00 82.22 56  A 1 
ATOM 419  N N   . GLN A 0 57  . 30.160   10.698  -10.396 1.00 90.65 57  A 1 
ATOM 420  C CA  . GLN A 0 57  . 29.239   9.723   -9.795  1.00 90.65 57  A 1 
ATOM 421  C C   . GLN A 0 57  . 28.422   10.363  -8.667  1.00 90.65 57  A 1 
ATOM 422  C CB  . GLN A 0 57  . 29.990   8.486   -9.245  1.00 90.65 57  A 1 
ATOM 423  O O   . GLN A 0 57  . 28.817   10.281  -7.495  1.00 90.65 57  A 1 
ATOM 424  C CG  . GLN A 0 57  . 30.698   7.598   -10.280 1.00 90.65 57  A 1 
ATOM 425  C CD  . GLN A 0 57  . 30.562   6.121   -9.938  1.00 90.65 57  A 1 
ATOM 426  N NE2 . GLN A 0 57  . 29.483   5.509   -10.361 1.00 90.65 57  A 1 
ATOM 427  O OE1 . GLN A 0 57  . 31.407   5.485   -9.311  1.00 90.65 57  A 1 
ATOM 428  N N   . ASP A 0 58  . 27.277   10.963  -8.991  1.00 84.78 58  A 1 
ATOM 429  C CA  . ASP A 0 58  . 26.380   11.534  -7.985  1.00 84.78 58  A 1 
ATOM 430  C C   . ASP A 0 58  . 25.325   10.498  -7.540  1.00 84.78 58  A 1 
ATOM 431  C CB  . ASP A 0 58  . 25.811   12.906  -8.435  1.00 84.78 58  A 1 
ATOM 432  O O   . ASP A 0 58  . 24.679   9.815   -8.333  1.00 84.78 58  A 1 
ATOM 433  C CG  . ASP A 0 58  . 26.099   14.078  -7.465  1.00 84.78 58  A 1 
ATOM 434  O OD1 . ASP A 0 58  . 26.577   13.832  -6.327  1.00 84.78 58  A 1 
ATOM 435  O OD2 . ASP A 0 58  . 25.743   15.239  -7.781  1.00 84.78 58  A 1 
ATOM 436  N N   . TYR A 0 59  . 25.142   10.347  -6.224  1.00 93.00 59  A 1 
ATOM 437  C CA  . TYR A 0 59  . 24.145   9.436   -5.647  1.00 93.00 59  A 1 
ATOM 438  C C   . TYR A 0 59  . 23.346   10.127  -4.551  1.00 93.00 59  A 1 
ATOM 439  C CB  . TYR A 0 59  . 24.783   8.140   -5.121  1.00 93.00 59  A 1 
ATOM 440  O O   . TYR A 0 59  . 23.895   10.674  -3.590  1.00 93.00 59  A 1 
ATOM 441  C CG  . TYR A 0 59  . 23.790   7.217   -4.418  1.00 93.00 59  A 1 
ATOM 442  C CD1 . TYR A 0 59  . 23.605   7.304   -3.023  1.00 93.00 59  A 1 
ATOM 443  C CD2 . TYR A 0 59  . 23.007   6.319   -5.168  1.00 93.00 59  A 1 
ATOM 444  C CE1 . TYR A 0 59  . 22.647   6.494   -2.378  1.00 93.00 59  A 1 
ATOM 445  C CE2 . TYR A 0 59  . 22.055   5.499   -4.529  1.00 93.00 59  A 1 
ATOM 446  O OH  . TYR A 0 59  . 20.952   4.794   -2.515  1.00 93.00 59  A 1 
ATOM 447  C CZ  . TYR A 0 59  . 21.872   5.585   -3.134  1.00 93.00 59  A 1 
ATOM 448  N N   . SER A 0 60  . 22.024   10.022  -4.645  1.00 92.50 60  A 1 
ATOM 449  C CA  . SER A 0 60  . 21.095   10.557  -3.659  1.00 92.50 60  A 1 
ATOM 450  C C   . SER A 0 60  . 20.056   9.525   -3.241  1.00 92.50 60  A 1 
ATOM 451  C CB  . SER A 0 60  . 20.451   11.842  -4.179  1.00 92.50 60  A 1 
ATOM 452  O O   . SER A 0 60  . 19.548   8.740   -4.039  1.00 92.50 60  A 1 
ATOM 453  O OG  . SER A 0 60  . 19.511   11.583  -5.194  1.00 92.50 60  A 1 
ATOM 454  N N   . SER A 0 61  . 19.714   9.543   -1.956  1.00 94.58 61  A 1 
ATOM 455  C CA  . SER A 0 61  . 18.596   8.779   -1.416  1.00 94.58 61  A 1 
ATOM 456  C C   . SER A 0 61  . 17.950   9.582   -0.300  1.00 94.58 61  A 1 
ATOM 457  C CB  . SER A 0 61  . 19.074   7.414   -0.915  1.00 94.58 61  A 1 
ATOM 458  O O   . SER A 0 61  . 18.619   10.002  0.645   1.00 94.58 61  A 1 
ATOM 459  O OG  . SER A 0 61  . 17.999   6.581   -0.512  1.00 94.58 61  A 1 
ATOM 460  N N   . SER A 0 62  . 16.638   9.749   -0.384  1.00 94.22 62  A 1 
ATOM 461  C CA  . SER A 0 62  . 15.792   10.182  0.722   1.00 94.22 62  A 1 
ATOM 462  C C   . SER A 0 62  . 14.837   9.046   1.068   1.00 94.22 62  A 1 
ATOM 463  C CB  . SER A 0 62  . 15.070   11.492  0.395   1.00 94.22 62  A 1 
ATOM 464  O O   . SER A 0 62  . 14.350   8.342   0.187   1.00 94.22 62  A 1 
ATOM 465  O OG  . SER A 0 62  . 14.143   11.328  -0.653  1.00 94.22 62  A 1 
ATOM 466  N N   . GLU A 0 63  . 14.611   8.822   2.355   1.00 96.24 63  A 1 
ATOM 467  C CA  . GLU A 0 63  . 13.709   7.787   2.850   1.00 96.24 63  A 1 
ATOM 468  C C   . GLU A 0 63  . 13.031   8.314   4.112   1.00 96.24 63  A 1 
ATOM 469  C CB  . GLU A 0 63  . 14.482   6.476   3.071   1.00 96.24 63  A 1 
ATOM 470  O O   . GLU A 0 63  . 13.656   8.969   4.951   1.00 96.24 63  A 1 
ATOM 471  C CG  . GLU A 0 63  . 13.564   5.301   3.443   1.00 96.24 63  A 1 
ATOM 472  C CD  . GLU A 0 63  . 14.287   3.948   3.336   1.00 96.24 63  A 1 
ATOM 473  O OE1 . GLU A 0 63  . 13.664   2.996   2.807   1.00 96.24 63  A 1 
ATOM 474  O OE2 . GLU A 0 63  . 15.456   3.856   3.769   1.00 96.24 63  A 1 
ATOM 475  N N   . SER A 0 64  . 11.726   8.091   4.214   1.00 93.58 64  A 1 
ATOM 476  C CA  . SER A 0 64  . 10.887   8.649   5.264   1.00 93.58 64  A 1 
ATOM 477  C C   . SER A 0 64  . 9.788    7.670   5.651   1.00 93.58 64  A 1 
ATOM 478  C CB  . SER A 0 64  . 10.313   10.000  4.822   1.00 93.58 64  A 1 
ATOM 479  O O   . SER A 0 64  . 9.253    6.949   4.812   1.00 93.58 64  A 1 
ATOM 480  O OG  . SER A 0 64  . 9.473    9.884   3.693   1.00 93.58 64  A 1 
ATOM 481  N N   . TYR A 0 65  . 9.470    7.652   6.943   1.00 96.26 65  A 1 
ATOM 482  C CA  . TYR A 0 65  . 8.406    6.842   7.519   1.00 96.26 65  A 1 
ATOM 483  C C   . TYR A 0 65  . 7.652    7.664   8.565   1.00 96.26 65  A 1 
ATOM 484  C CB  . TYR A 0 65  . 9.001    5.567   8.130   1.00 96.26 65  A 1 
ATOM 485  O O   . TYR A 0 65  . 8.273    8.303   9.421   1.00 96.26 65  A 1 
ATOM 486  C CG  . TYR A 0 65  . 7.977    4.717   8.856   1.00 96.26 65  A 1 
ATOM 487  C CD1 . TYR A 0 65  . 7.772    4.887   10.241  1.00 96.26 65  A 1 
ATOM 488  C CD2 . TYR A 0 65  . 7.194    3.797   8.135   1.00 96.26 65  A 1 
ATOM 489  C CE1 . TYR A 0 65  . 6.786    4.133   10.907  1.00 96.26 65  A 1 
ATOM 490  C CE2 . TYR A 0 65  . 6.218    3.033   8.800   1.00 96.26 65  A 1 
ATOM 491  O OH  . TYR A 0 65  . 5.065    2.456   10.811  1.00 96.26 65  A 1 
ATOM 492  C CZ  . TYR A 0 65  . 6.010    3.200   10.183  1.00 96.26 65  A 1 
ATOM 493  N N   . GLY A 0 66  . 6.324    7.632   8.511   1.00 92.74 66  A 1 
ATOM 494  C CA  . GLY A 0 66  . 5.432    8.292   9.454   1.00 92.74 66  A 1 
ATOM 495  C C   . GLY A 0 66  . 4.372    7.334   9.994   1.00 92.74 66  A 1 
ATOM 496  O O   . GLY A 0 66  . 3.891    6.445   9.305   1.00 92.74 66  A 1 
ATOM 497  N N   . SER A 0 67  . 3.992    7.526   11.256  1.00 94.52 67  A 1 
ATOM 498  C CA  . SER A 0 67  . 2.890    6.804   11.903  1.00 94.52 67  A 1 
ATOM 499  C C   . SER A 0 67  . 2.163    7.772   12.831  1.00 94.52 67  A 1 
ATOM 500  C CB  . SER A 0 67  . 3.424    5.570   12.651  1.00 94.52 67  A 1 
ATOM 501  O O   . SER A 0 67  . 2.638    8.061   13.931  1.00 94.52 67  A 1 
ATOM 502  O OG  . SER A 0 67  . 2.632    5.249   13.785  1.00 94.52 67  A 1 
ATOM 503  N N   . THR A 0 68  . 1.006    8.265   12.401  1.00 91.58 68  A 1 
ATOM 504  C CA  . THR A 0 68  . 0.134    9.135   13.200  1.00 91.58 68  A 1 
ATOM 505  C C   . THR A 0 68  . -1.042   8.330   13.722  1.00 91.58 68  A 1 
ATOM 506  C CB  . THR A 0 68  . -0.339   10.333  12.372  1.00 91.58 68  A 1 
ATOM 507  O O   . THR A 0 68  . -1.711   7.656   12.948  1.00 91.58 68  A 1 
ATOM 508  C CG2 . THR A 0 68  . -1.320   11.245  13.118  1.00 91.58 68  A 1 
ATOM 509  O OG1 . THR A 0 68  . 0.800    11.085  12.038  1.00 91.58 68  A 1 
ATOM 510  N N   . LYS A 0 69  . -1.298   8.400   15.032  1.00 93.94 69  A 1 
ATOM 511  C CA  . LYS A 0 69  . -2.387   7.672   15.696  1.00 93.94 69  A 1 
ATOM 512  C C   . LYS A 0 69  . -3.137   8.625   16.614  1.00 93.94 69  A 1 
ATOM 513  C CB  . LYS A 0 69  . -1.841   6.419   16.413  1.00 93.94 69  A 1 
ATOM 514  O O   . LYS A 0 69  . -2.575   9.118   17.592  1.00 93.94 69  A 1 
ATOM 515  C CG  . LYS A 0 69  . -1.110   5.527   15.392  1.00 93.94 69  A 1 
ATOM 516  C CD  . LYS A 0 69  . -0.960   4.050   15.757  1.00 93.94 69  A 1 
ATOM 517  C CE  . LYS A 0 69  . -0.166   3.425   14.599  1.00 93.94 69  A 1 
ATOM 518  N NZ  . LYS A 0 69  . -0.545   2.025   14.316  1.00 93.94 69  A 1 
ATOM 519  N N   . ALA A 0 70  . -4.383   8.925   16.269  1.00 91.06 70  A 1 
ATOM 520  C CA  . ALA A 0 70  . -5.213   9.934   16.916  1.00 91.06 70  A 1 
ATOM 521  C C   . ALA A 0 70  . -6.523   9.309   17.406  1.00 91.06 70  A 1 
ATOM 522  C CB  . ALA A 0 70  . -5.453   11.104  15.945  1.00 91.06 70  A 1 
ATOM 523  O O   . ALA A 0 70  . -7.145   8.513   16.704  1.00 91.06 70  A 1 
ATOM 524  N N   . LYS A 0 71  . -6.959   9.676   18.615  1.00 92.99 71  A 1 
ATOM 525  C CA  . LYS A 0 71  . -8.228   9.225   19.201  1.00 92.99 71  A 1 
ATOM 526  C C   . LYS A 0 71  . -8.917   10.389  19.897  1.00 92.99 71  A 1 
ATOM 527  C CB  . LYS A 0 71  . -8.016   8.044   20.168  1.00 92.99 71  A 1 
ATOM 528  O O   . LYS A 0 71  . -8.270   11.120  20.643  1.00 92.99 71  A 1 
ATOM 529  C CG  . LYS A 0 71  . -7.398   6.836   19.449  1.00 92.99 71  A 1 
ATOM 530  C CD  . LYS A 0 71  . -7.299   5.587   20.327  1.00 92.99 71  A 1 
ATOM 531  C CE  . LYS A 0 71  . -6.631   4.499   19.477  1.00 92.99 71  A 1 
ATOM 532  N NZ  . LYS A 0 71  . -6.548   3.200   20.182  1.00 92.99 71  A 1 
ATOM 533  N N   . SER A 0 72  . -10.215  10.534  19.674  1.00 87.50 72  A 1 
ATOM 534  C CA  . SER A 0 72  . -11.065  11.533  20.320  1.00 87.50 72  A 1 
ATOM 535  C C   . SER A 0 72  . -12.314  10.869  20.879  1.00 87.50 72  A 1 
ATOM 536  C CB  . SER A 0 72  . -11.453  12.647  19.341  1.00 87.50 72  A 1 
ATOM 537  O O   . SER A 0 72  . -12.927  10.044  20.201  1.00 87.50 72  A 1 
ATOM 538  O OG  . SER A 0 72  . -12.117  12.119  18.212  1.00 87.50 72  A 1 
ATOM 539  N N   . TYR A 0 73  . -12.701  11.277  22.083  1.00 89.79 73  A 1 
ATOM 540  C CA  . TYR A 0 73  . -13.921  10.846  22.753  1.00 89.79 73  A 1 
ATOM 541  C C   . TYR A 0 73  . -14.676  12.093  23.212  1.00 89.79 73  A 1 
ATOM 542  C CB  . TYR A 0 73  . -13.582  9.933   23.941  1.00 89.79 73  A 1 
ATOM 543  O O   . TYR A 0 73  . -14.062  13.011  23.758  1.00 89.79 73  A 1 
ATOM 544  C CG  . TYR A 0 73  . -12.707  8.740   23.596  1.00 89.79 73  A 1 
ATOM 545  C CD1 . TYR A 0 73  . -13.289  7.551   23.116  1.00 89.79 73  A 1 
ATOM 546  C CD2 . TYR A 0 73  . -11.309  8.825   23.752  1.00 89.79 73  A 1 
ATOM 547  C CE1 . TYR A 0 73  . -12.477  6.446   22.792  1.00 89.79 73  A 1 
ATOM 548  C CE2 . TYR A 0 73  . -10.493  7.724   23.435  1.00 89.79 73  A 1 
ATOM 549  O OH  . TYR A 0 73  . -10.279  5.467   22.677  1.00 89.79 73  A 1 
ATOM 550  C CZ  . TYR A 0 73  . -11.078  6.531   22.956  1.00 89.79 73  A 1 
ATOM 551  N N   . SER A 0 74  . -15.984  12.116  22.996  1.00 85.18 74  A 1 
ATOM 552  C CA  . SER A 0 74  . -16.910  13.130  23.494  1.00 85.18 74  A 1 
ATOM 553  C C   . SER A 0 74  . -18.105  12.427  24.121  1.00 85.18 74  A 1 
ATOM 554  C CB  . SER A 0 74  . -17.360  14.069  22.365  1.00 85.18 74  A 1 
ATOM 555  O O   . SER A 0 74  . -18.607  11.459  23.554  1.00 85.18 74  A 1 
ATOM 556  O OG  . SER A 0 74  . -17.995  13.356  21.317  1.00 85.18 74  A 1 
ATOM 557  N N   . ALA A 0 75  . -18.556  12.916  25.269  1.00 88.11 75  A 1 
ATOM 558  C CA  . ALA A 0 75  . -19.798  12.490  25.893  1.00 88.11 75  A 1 
ATOM 559  C C   . ALA A 0 75  . -20.505  13.734  26.436  1.00 88.11 75  A 1 
ATOM 560  C CB  . ALA A 0 75  . -19.508  11.450  26.981  1.00 88.11 75  A 1 
ATOM 561  O O   . ALA A 0 75  . -19.868  14.555  27.101  1.00 88.11 75  A 1 
ATOM 562  N N   . GLU A 0 76  . -21.787  13.872  26.128  1.00 80.34 76  A 1 
ATOM 563  C CA  . GLU A 0 76  . -22.663  14.945  26.592  1.00 80.34 76  A 1 
ATOM 564  C C   . GLU A 0 76  . -23.926  14.290  27.163  1.00 80.34 76  A 1 
ATOM 565  C CB  . GLU A 0 76  . -22.960  15.953  25.456  1.00 80.34 76  A 1 
ATOM 566  O O   . GLU A 0 76  . -24.438  13.341  26.579  1.00 80.34 76  A 1 
ATOM 567  C CG  . GLU A 0 76  . -21.672  16.652  24.966  1.00 80.34 76  A 1 
ATOM 568  C CD  . GLU A 0 76  . -21.858  17.798  23.949  1.00 80.34 76  A 1 
ATOM 569  O OE1 . GLU A 0 76  . -20.815  18.398  23.582  1.00 80.34 76  A 1 
ATOM 570  O OE2 . GLU A 0 76  . -23.000  18.110  23.548  1.00 80.34 76  A 1 
ATOM 571  N N   . SER A 0 77  . -24.380  14.759  28.325  1.00 84.93 77  A 1 
ATOM 572  C CA  . SER A 0 77  . -25.584  14.273  29.013  1.00 84.93 77  A 1 
ATOM 573  C C   . SER A 0 77  . -26.397  15.471  29.498  1.00 84.93 77  A 1 
ATOM 574  C CB  . SER A 0 77  . -25.247  13.327  30.175  1.00 84.93 77  A 1 
ATOM 575  O O   . SER A 0 77  . -25.818  16.487  29.909  1.00 84.93 77  A 1 
ATOM 576  O OG  . SER A 0 77  . -24.243  13.872  31.018  1.00 84.93 77  A 1 
ATOM 577  N N   . TYR A 0 78  . -27.724  15.394  29.412  1.00 76.73 78  A 1 
ATOM 578  C CA  . TYR A 0 78  . -28.617  16.470  29.835  1.00 76.73 78  A 1 
ATOM 579  C C   . TYR A 0 78  . -29.939  15.947  30.401  1.00 76.73 78  A 1 
ATOM 580  C CB  . TYR A 0 78  . -28.864  17.440  28.668  1.00 76.73 78  A 1 
ATOM 581  O O   . TYR A 0 78  . -30.771  15.424  29.659  1.00 76.73 78  A 1 
ATOM 582  C CG  . TYR A 0 78  . -29.717  18.635  29.052  1.00 76.73 78  A 1 
ATOM 583  C CD1 . TYR A 0 78  . -30.949  18.879  28.410  1.00 76.73 78  A 1 
ATOM 584  C CD2 . TYR A 0 78  . -29.290  19.478  30.097  1.00 76.73 78  A 1 
ATOM 585  C CE1 . TYR A 0 78  . -31.744  19.974  28.804  1.00 76.73 78  A 1 
ATOM 586  C CE2 . TYR A 0 78  . -30.100  20.546  30.521  1.00 76.73 78  A 1 
ATOM 587  O OH  . TYR A 0 78  . -32.090  21.842  30.275  1.00 76.73 78  A 1 
ATOM 588  C CZ  . TYR A 0 78  . -31.326  20.797  29.869  1.00 76.73 78  A 1 
ATOM 589  N N   . ASP A 0 79  . -30.130  16.178  31.702  1.00 83.29 79  A 1 
ATOM 590  C CA  . ASP A 0 79  . -31.331  15.803  32.445  1.00 83.29 79  A 1 
ATOM 591  C C   . ASP A 0 79  . -32.221  17.029  32.725  1.00 83.29 79  A 1 
ATOM 592  C CB  . ASP A 0 79  . -30.954  15.117  33.770  1.00 83.29 79  A 1 
ATOM 593  O O   . ASP A 0 79  . -31.806  17.966  33.419  1.00 83.29 79  A 1 
ATOM 594  C CG  . ASP A 0 79  . -30.002  13.926  33.627  1.00 83.29 79  A 1 
ATOM 595  O OD1 . ASP A 0 79  . -30.203  13.117  32.698  1.00 83.29 79  A 1 
ATOM 596  O OD2 . ASP A 0 79  . -29.081  13.848  34.477  1.00 83.29 79  A 1 
ATOM 597  N N   . GLU A 0 80  . -33.475  17.000  32.267  1.00 77.34 80  A 1 
ATOM 598  C CA  . GLU A 0 80  . -34.562  17.804  32.842  1.00 77.34 80  A 1 
ATOM 599  C C   . GLU A 0 80  . -35.417  16.888  33.725  1.00 77.34 80  A 1 
ATOM 600  C CB  . GLU A 0 80  . -35.442  18.501  31.780  1.00 77.34 80  A 1 
ATOM 601  O O   . GLU A 0 80  . -35.823  15.810  33.304  1.00 77.34 80  A 1 
ATOM 602  C CG  . GLU A 0 80  . -34.702  19.521  30.897  1.00 77.34 80  A 1 
ATOM 603  C CD  . GLU A 0 80  . -35.619  20.279  29.907  1.00 77.34 80  A 1 
ATOM 604  O OE1 . GLU A 0 80  . -35.175  21.330  29.384  1.00 77.34 80  A 1 
ATOM 605  O OE2 . GLU A 0 80  . -36.763  19.834  29.647  1.00 77.34 80  A 1 
ATOM 606  N N   . TRP A 0 81  . -35.712  17.299  34.957  1.00 74.70 81  A 1 
ATOM 607  C CA  . TRP A 0 81  . -36.590  16.546  35.852  1.00 74.70 81  A 1 
ATOM 608  C C   . TRP A 0 81  . -37.459  17.501  36.658  1.00 74.70 81  A 1 
ATOM 609  C CB  . TRP A 0 81  . -35.788  15.583  36.747  1.00 74.70 81  A 1 
ATOM 610  O O   . TRP A 0 81  . -36.962  18.479  37.222  1.00 74.70 81  A 1 
ATOM 611  C CG  . TRP A 0 81  . -34.718  16.165  37.633  1.00 74.70 81  A 1 
ATOM 612  C CD1 . TRP A 0 81  . -33.553  16.693  37.195  1.00 74.70 81  A 1 
ATOM 613  C CD2 . TRP A 0 81  . -34.647  16.213  39.096  1.00 74.70 81  A 1 
ATOM 614  C CE2 . TRP A 0 81  . -33.402  16.808  39.469  1.00 74.70 81  A 1 
ATOM 615  C CE3 . TRP A 0 81  . -35.488  15.788  40.149  1.00 74.70 81  A 1 
ATOM 616  N NE1 . TRP A 0 81  . -32.785  17.094  38.269  1.00 74.70 81  A 1 
ATOM 617  C CH2 . TRP A 0 81  . -33.878  16.538  41.831  1.00 74.70 81  A 1 
ATOM 618  C CZ2 . TRP A 0 81  . -33.016  16.976  40.810  1.00 74.70 81  A 1 
ATOM 619  C CZ3 . TRP A 0 81  . -35.110  15.945  41.499  1.00 74.70 81  A 1 
ATOM 620  N N   . ASP A 0 82  . -38.753  17.197  36.717  1.00 64.91 82  A 1 
ATOM 621  C CA  . ASP A 0 82  . -39.696  17.829  37.629  1.00 64.91 82  A 1 
ATOM 622  C C   . ASP A 0 82  . -40.270  16.770  38.581  1.00 64.91 82  A 1 
ATOM 623  C CB  . ASP A 0 82  . -40.771  18.621  36.863  1.00 64.91 82  A 1 
ATOM 624  O O   . ASP A 0 82  . -40.539  15.627  38.206  1.00 64.91 82  A 1 
ATOM 625  C CG  . ASP A 0 82  . -41.454  19.683  37.737  1.00 64.91 82  A 1 
ATOM 626  O OD1 . ASP A 0 82  . -41.155  19.759  38.952  1.00 64.91 82  A 1 
ATOM 627  O OD2 . ASP A 0 82  . -42.271  20.459  37.195  1.00 64.91 82  A 1 
ATOM 628  N N   . ASN A 0 83  . -40.400  17.146  39.849  1.00 61.61 83  A 1 
ATOM 629  C CA  . ASN A 0 83  . -40.870  16.282  40.925  1.00 61.61 83  A 1 
ATOM 630  C C   . ASN A 0 83  . -41.803  17.111  41.811  1.00 61.61 83  A 1 
ATOM 631  C CB  . ASN A 0 83  . -39.658  15.664  41.661  1.00 61.61 83  A 1 
ATOM 632  O O   . ASN A 0 83  . -41.371  17.735  42.787  1.00 61.61 83  A 1 
ATOM 633  C CG  . ASN A 0 83  . -40.045  14.819  42.870  1.00 61.61 83  A 1 
ATOM 634  N ND2 . ASN A 0 83  . -40.394  15.443  43.969  1.00 61.61 83  A 1 
ATOM 635  O OD1 . ASN A 0 83  . -40.030  13.595  42.869  1.00 61.61 83  A 1 
ATOM 636  N N   . GLN A 0 84  . -43.082  17.078  41.460  1.00 55.35 84  A 1 
ATOM 637  C CA  . GLN A 0 84  . -44.192  17.635  42.229  1.00 55.35 84  A 1 
ATOM 638  C C   . GLN A 0 84  . -44.980  16.463  42.854  1.00 55.35 84  A 1 
ATOM 639  C CB  . GLN A 0 84  . -45.061  18.510  41.299  1.00 55.35 84  A 1 
ATOM 640  O O   . GLN A 0 84  . -44.870  15.329  42.391  1.00 55.35 84  A 1 
ATOM 641  C CG  . GLN A 0 84  . -44.245  19.595  40.563  1.00 55.35 84  A 1 
ATOM 642  C CD  . GLN A 0 84  . -45.080  20.529  39.686  1.00 55.35 84  A 1 
ATOM 643  N NE2 . GLN A 0 84  . -44.509  21.118  38.662  1.00 55.35 84  A 1 
ATOM 644  O OE1 . GLN A 0 84  . -46.253  20.787  39.900  1.00 55.35 84  A 1 
ATOM 645  N N   . ASP A 0 85  . -45.756  16.621  43.921  1.00 51.28 85  A 1 
ATOM 646  C CA  . ASP A 0 85  . -45.539  17.489  45.091  1.00 51.28 85  A 1 
ATOM 647  C C   . ASP A 0 85  . -45.582  16.576  46.347  1.00 51.28 85  A 1 
ATOM 648  C CB  . ASP A 0 85  . -46.562  18.651  45.114  1.00 51.28 85  A 1 
ATOM 649  O O   . ASP A 0 85  . -45.516  15.347  46.223  1.00 51.28 85  A 1 
ATOM 650  C CG  . ASP A 0 85  . -46.117  19.867  45.958  1.00 51.28 85  A 1 
ATOM 651  O OD1 . ASP A 0 85  . -45.212  19.709  46.816  1.00 51.28 85  A 1 
ATOM 652  O OD2 . ASP A 0 85  . -46.628  20.985  45.722  1.00 51.28 85  A 1 
ATOM 653  N N   . ALA A 0 86  . -45.605  17.124  47.565  1.00 48.42 86  A 1 
ATOM 654  C CA  . ALA A 0 86  . -45.591  16.337  48.799  1.00 48.42 86  A 1 
ATOM 655  C C   . ALA A 0 86  . -46.382  16.941  49.975  1.00 48.42 86  A 1 
ATOM 656  C CB  . ALA A 0 86  . -44.134  15.989  49.151  1.00 48.42 86  A 1 
ATOM 657  O O   . ALA A 0 86  . -45.875  17.006  51.109  1.00 48.42 86  A 1 
ATOM 658  N N   . ASP A 0 87  . -47.621  17.369  49.737  1.00 52.09 87  A 1 
ATOM 659  C CA  . ASP A 0 87  . -48.521  17.870  50.770  1.00 52.09 87  A 1 
ATOM 660  C C   . ASP A 0 87  . -49.221  16.783  51.615  1.00 52.09 87  A 1 
ATOM 661  C CB  . ASP A 0 87  . -49.404  19.031  50.264  1.00 52.09 87  A 1 
ATOM 662  O O   . ASP A 0 87  . -48.942  15.584  51.550  1.00 52.09 87  A 1 
ATOM 663  C CG  . ASP A 0 87  . -50.160  18.878  48.941  1.00 52.09 87  A 1 
ATOM 664  O OD1 . ASP A 0 87  . -49.571  18.296  48.006  1.00 52.09 87  A 1 
ATOM 665  O OD2 . ASP A 0 87  . -51.233  19.526  48.896  1.00 52.09 87  A 1 
ATOM 666  N N   . LYS A 0 88  . -49.941  17.253  52.649  1.00 47.65 88  A 1 
ATOM 667  C CA  . LYS A 0 88  . -50.450  16.450  53.779  1.00 47.65 88  A 1 
ATOM 668  C C   . LYS A 0 88  . -51.736  17.045  54.340  1.00 47.65 88  A 1 
ATOM 669  C CB  . LYS A 0 88  . -49.383  16.305  54.890  1.00 47.65 88  A 1 
ATOM 670  O O   . LYS A 0 88  . -51.710  17.907  55.225  1.00 47.65 88  A 1 
ATOM 671  C CG  . LYS A 0 88  . -48.228  15.427  54.408  1.00 47.65 88  A 1 
ATOM 672  C CD  . LYS A 0 88  . -47.161  15.056  55.432  1.00 47.65 88  A 1 
ATOM 673  C CE  . LYS A 0 88  . -46.264  14.099  54.637  1.00 47.65 88  A 1 
ATOM 674  N NZ  . LYS A 0 88  . -44.875  14.035  55.127  1.00 47.65 88  A 1 
ATOM 675  N N   . TRP A 0 89  . -52.870  16.518  53.895  1.00 53.09 89  A 1 
ATOM 676  C CA  . TRP A 0 89  . -54.208  16.910  54.335  1.00 53.09 89  A 1 
ATOM 677  C C   . TRP A 0 89  . -54.496  16.342  55.731  1.00 53.09 89  A 1 
ATOM 678  C CB  . TRP A 0 89  . -55.290  16.433  53.346  1.00 53.09 89  A 1 
ATOM 679  O O   . TRP A 0 89  . -54.855  15.175  55.890  1.00 53.09 89  A 1 
ATOM 680  C CG  . TRP A 0 89  . -55.008  16.495  51.881  1.00 53.09 89  A 1 
ATOM 681  C CD1 . TRP A 0 89  . -54.043  15.790  51.250  1.00 53.09 89  A 1 
ATOM 682  C CD2 . TRP A 0 89  . -55.756  17.171  50.808  1.00 53.09 89  A 1 
ATOM 683  C CE2 . TRP A 0 89  . -55.189  16.787  49.562  1.00 53.09 89  A 1 
ATOM 684  C CE3 . TRP A 0 89  . -56.873  18.038  50.741  1.00 53.09 89  A 1 
ATOM 685  N NE1 . TRP A 0 89  . -54.109  16.041  49.911  1.00 53.09 89  A 1 
ATOM 686  C CH2 . TRP A 0 89  . -56.811  18.031  48.289  1.00 53.09 89  A 1 
ATOM 687  C CZ2 . TRP A 0 89  . -55.695  17.189  48.324  1.00 53.09 89  A 1 
ATOM 688  C CZ3 . TRP A 0 89  . -57.390  18.465  49.497  1.00 53.09 89  A 1 
ATOM 689  N N   . GLY A 0 90  . -54.368  17.159  56.775  1.00 47.75 90  A 1 
ATOM 690  C CA  . GLY A 0 90  . -54.838  16.796  58.114  1.00 47.75 90  A 1 
ATOM 691  C C   . GLY A 0 90  . -56.311  17.161  58.307  1.00 47.75 90  A 1 
ATOM 692  O O   . GLY A 0 90  . -56.615  18.325  58.566  1.00 47.75 90  A 1 
ATOM 693  N N   . ALA A 0 91  . -57.225  16.188  58.266  1.00 45.77 91  A 1 
ATOM 694  C CA  . ALA A 0 91  . -58.639  16.404  58.584  1.00 45.77 91  A 1 
ATOM 695  C C   . ALA A 0 91  . -58.828  16.585  60.105  1.00 45.77 91  A 1 
ATOM 696  C CB  . ALA A 0 91  . -59.474  15.268  57.985  1.00 45.77 91  A 1 
ATOM 697  O O   . ALA A 0 91  . -59.174  15.662  60.845  1.00 45.77 91  A 1 
ATOM 698  N N   . GLN A 0 92  . -58.540  17.793  60.596  1.00 46.51 92  A 1 
ATOM 699  C CA  . GLN A 0 92  . -58.506  18.108  62.023  1.00 46.51 92  A 1 
ATOM 700  C C   . GLN A 0 92  . -59.913  18.379  62.584  1.00 46.51 92  A 1 
ATOM 701  C CB  . GLN A 0 92  . -57.502  19.253  62.261  1.00 46.51 92  A 1 
ATOM 702  O O   . GLN A 0 92  . -60.306  19.527  62.784  1.00 46.51 92  A 1 
ATOM 703  C CG  . GLN A 0 92  . -57.148  19.387  63.752  1.00 46.51 92  A 1 
ATOM 704  C CD  . GLN A 0 92  . -56.096  20.457  64.034  1.00 46.51 92  A 1 
ATOM 705  N NE2 . GLN A 0 92  . -55.420  20.389  65.159  1.00 46.51 92  A 1 
ATOM 706  O OE1 . GLN A 0 92  . -55.861  21.387  63.286  1.00 46.51 92  A 1 
ATOM 707  N N   . ALA A 0 93  . -60.673  17.321  62.874  1.00 44.16 93  A 1 
ATOM 708  C CA  . ALA A 0 93  . -61.935  17.418  63.611  1.00 44.16 93  A 1 
ATOM 709  C C   . ALA A 0 93  . -61.693  17.763  65.099  1.00 44.16 93  A 1 
ATOM 710  C CB  . ALA A 0 93  . -62.720  16.114  63.430  1.00 44.16 93  A 1 
ATOM 711  O O   . ALA A 0 93  . -60.815  17.189  65.747  1.00 44.16 93  A 1 
ATOM 712  N N   . TRP A 0 94  . -62.457  18.714  65.649  1.00 36.44 94  A 1 
ATOM 713  C CA  . TRP A 0 94  . -62.263  19.225  67.016  1.00 36.44 94  A 1 
ATOM 714  C C   . TRP A 0 94  . -63.143  18.504  68.046  1.00 36.44 94  A 1 
ATOM 715  C CB  . TRP A 0 94  . -62.514  20.743  67.079  1.00 36.44 94  A 1 
ATOM 716  O O   . TRP A 0 94  . -64.340  18.330  67.842  1.00 36.44 94  A 1 
ATOM 717  C CG  . TRP A 0 94  . -61.436  21.645  66.549  1.00 36.44 94  A 1 
ATOM 718  C CD1 . TRP A 0 94  . -60.718  21.449  65.422  1.00 36.44 94  A 1 
ATOM 719  C CD2 . TRP A 0 94  . -60.966  22.924  67.087  1.00 36.44 94  A 1 
ATOM 720  C CE2 . TRP A 0 94  . -59.956  23.440  66.218  1.00 36.44 94  A 1 
ATOM 721  C CE3 . TRP A 0 94  . -61.301  23.710  68.213  1.00 36.44 94  A 1 
ATOM 722  N NE1 . TRP A 0 94  . -59.840  22.494  65.225  1.00 36.44 94  A 1 
ATOM 723  C CH2 . TRP A 0 94  . -59.677  25.424  67.576  1.00 36.44 94  A 1 
ATOM 724  C CZ2 . TRP A 0 94  . -59.316  24.667  66.448  1.00 36.44 94  A 1 
ATOM 725  C CZ3 . TRP A 0 94  . -60.665  24.944  68.455  1.00 36.44 94  A 1 
ATOM 726  N N   . GLY A 0 95  . -62.551  18.185  69.200  1.00 42.31 95  A 1 
ATOM 727  C CA  . GLY A 0 95  . -63.241  17.679  70.388  1.00 42.31 95  A 1 
ATOM 728  C C   . GLY A 0 95  . -62.347  17.810  71.621  1.00 42.31 95  A 1 
ATOM 729  O O   . GLY A 0 95  . -61.525  16.933  71.880  1.00 42.31 95  A 1 
ATOM 730  N N   . LYS A 0 96  . -62.449  18.939  72.338  1.00 41.88 96  A 1 
ATOM 731  C CA  . LYS A 0 96  . -61.737  19.193  73.602  1.00 41.88 96  A 1 
ATOM 732  C C   . LYS A 0 96  . -62.466  20.192  74.501  1.00 41.88 96  A 1 
ATOM 733  C CB  . LYS A 0 96  . -60.318  19.757  73.370  1.00 41.88 96  A 1 
ATOM 734  O O   . LYS A 0 96  . -62.435  21.392  74.241  1.00 41.88 96  A 1 
ATOM 735  C CG  . LYS A 0 96  . -59.282  18.712  72.948  1.00 41.88 96  A 1 
ATOM 736  C CD  . LYS A 0 96  . -57.878  19.107  73.423  1.00 41.88 96  A 1 
ATOM 737  C CE  . LYS A 0 96  . -56.868  18.043  72.986  1.00 41.88 96  A 1 
ATOM 738  N NZ  . LYS A 0 96  . -55.582  18.185  73.709  1.00 41.88 96  A 1 
ATOM 739  N N   . ASP A 0 97  . -62.926  19.702  75.637  1.00 35.82 97  A 1 
ATOM 740  C CA  . ASP A 0 97  . -63.163  20.443  76.868  1.00 35.82 97  A 1 
ATOM 741  C C   . ASP A 0 97  . -62.525  19.658  78.025  1.00 35.82 97  A 1 
ATOM 742  C CB  . ASP A 0 97  . -64.667  20.706  77.065  1.00 35.82 97  A 1 
ATOM 743  O O   . ASP A 0 97  . -62.707  18.447  78.137  1.00 35.82 97  A 1 
ATOM 744  C CG  . ASP A 0 97  . -65.558  19.454  77.129  1.00 35.82 97  A 1 
ATOM 745  O OD1 . ASP A 0 97  . -65.374  18.552  76.278  1.00 35.82 97  A 1 
ATOM 746  O OD2 . ASP A 0 97  . -66.461  19.454  77.993  1.00 35.82 97  A 1 
ATOM 747  N N   . ARG A 0 98  . -61.683  20.308  78.845  1.00 39.08 98  A 1 
ATOM 748  C CA  . ARG A 0 98  . -61.198  19.718  80.106  1.00 39.08 98  A 1 
ATOM 749  C C   . ARG A 0 98  . -60.553  20.744  81.031  1.00 39.08 98  A 1 
ATOM 750  C CB  . ARG A 0 98  . -60.284  18.487  79.862  1.00 39.08 98  A 1 
ATOM 751  O O   . ARG A 0 98  . -59.372  21.069  80.909  1.00 39.08 98  A 1 
ATOM 752  C CG  . ARG A 0 98  . -60.941  17.292  80.568  1.00 39.08 98  A 1 
ATOM 753  C CD  . ARG A 0 98  . -60.314  15.930  80.266  1.00 39.08 98  A 1 
ATOM 754  N NE  . ARG A 0 98  . -61.157  14.867  80.845  1.00 39.08 98  A 1 
ATOM 755  N NH1 . ARG A 0 98  . -60.463  15.006  83.030  1.00 39.08 98  A 1 
ATOM 756  N NH2 . ARG A 0 98  . -62.213  13.738  82.506  1.00 39.08 98  A 1 
ATOM 757  C CZ  . ARG A 0 98  . -61.274  14.546  82.123  1.00 39.08 98  A 1 
ATOM 758  N N   . ASP A 0 99  . -61.343  21.206  81.991  1.00 37.71 99  A 1 
ATOM 759  C CA  . ASP A 0 99  . -60.933  22.180  82.995  1.00 37.71 99  A 1 
ATOM 760  C C   . ASP A 0 99  . -60.264  21.504  84.201  1.00 37.71 99  A 1 
ATOM 761  C CB  . ASP A 0 99  . -62.155  22.996  83.442  1.00 37.71 99  A 1 
ATOM 762  O O   . ASP A 0 99  . -60.856  20.655  84.867  1.00 37.71 99  A 1 
ATOM 763  C CG  . ASP A 0 99  . -62.804  23.769  82.292  1.00 37.71 99  A 1 
ATOM 764  O OD1 . ASP A 0 99  . -62.038  24.357  81.495  1.00 37.71 99  A 1 
ATOM 765  O OD2 . ASP A 0 99  . -64.051  23.778  82.244  1.00 37.71 99  A 1 
ATOM 766  N N   . ALA A 0 100 . -59.035  21.913  84.532  1.00 37.77 100 A 1 
ATOM 767  C CA  . ALA A 0 100 . -58.387  21.582  85.803  1.00 37.77 100 A 1 
ATOM 768  C C   . ALA A 0 100 . -57.418  22.704  86.221  1.00 37.77 100 A 1 
ATOM 769  C CB  . ALA A 0 100 . -57.690  20.220  85.691  1.00 37.77 100 A 1 
ATOM 770  O O   . ALA A 0 100 . -56.361  22.904  85.626  1.00 37.77 100 A 1 
ATOM 771  N N   . TYR A 0 101 . -57.801  23.458  87.251  1.00 31.44 101 A 1 
ATOM 772  C CA  . TYR A 0 101 . -57.159  24.705  87.677  1.00 31.44 101 A 1 
ATOM 773  C C   . TYR A 0 101 . -56.220  24.459  88.875  1.00 31.44 101 A 1 
ATOM 774  C CB  . TYR A 0 101 . -58.315  25.670  88.002  1.00 31.44 101 A 1 
ATOM 775  O O   . TYR A 0 101 . -56.685  24.053  89.939  1.00 31.44 101 A 1 
ATOM 776  C CG  . TYR A 0 101 . -57.989  27.131  88.244  1.00 31.44 101 A 1 
ATOM 777  C CD1 . TYR A 0 101 . -57.780  27.600  89.556  1.00 31.44 101 A 1 
ATOM 778  C CD2 . TYR A 0 101 . -58.056  28.046  87.174  1.00 31.44 101 A 1 
ATOM 779  C CE1 . TYR A 0 101 . -57.668  28.983  89.804  1.00 31.44 101 A 1 
ATOM 780  C CE2 . TYR A 0 101 . -57.940  29.429  87.417  1.00 31.44 101 A 1 
ATOM 781  O OH  . TYR A 0 101 . -57.701  31.237  88.970  1.00 31.44 101 A 1 
ATOM 782  C CZ  . TYR A 0 101 . -57.764  29.900  88.733  1.00 31.44 101 A 1 
ATOM 783  N N   . GLY A 0 102 . -54.909  24.707  88.740  1.00 37.85 102 A 1 
ATOM 784  C CA  . GLY A 0 102 . -53.953  24.522  89.847  1.00 37.85 102 A 1 
ATOM 785  C C   . GLY A 0 102 . -52.489  24.831  89.502  1.00 37.85 102 A 1 
ATOM 786  O O   . GLY A 0 102 . -51.856  24.110  88.739  1.00 37.85 102 A 1 
ATOM 787  N N   . ALA A 0 103 . -51.942  25.902  90.081  1.00 35.03 103 A 1 
ATOM 788  C CA  . ALA A 0 103 . -50.552  26.350  89.901  1.00 35.03 103 A 1 
ATOM 789  C C   . ALA A 0 103 . -49.590  25.662  90.918  1.00 35.03 103 A 1 
ATOM 790  C CB  . ALA A 0 103 . -50.590  27.885  89.985  1.00 35.03 103 A 1 
ATOM 791  O O   . ALA A 0 103 . -50.066  25.046  91.866  1.00 35.03 103 A 1 
ATOM 792  N N   . SER A 0 104 . -48.249  25.715  90.839  1.00 37.95 104 A 1 
ATOM 793  C CA  . SER A 0 104 . -47.333  26.457  89.948  1.00 37.95 104 A 1 
ATOM 794  C C   . SER A 0 104 . -45.895  25.882  89.947  1.00 37.95 104 A 1 
ATOM 795  C CB  . SER A 0 104 . -47.164  27.908  90.449  1.00 37.95 104 A 1 
ATOM 796  O O   . SER A 0 104 . -45.371  25.557  91.006  1.00 37.95 104 A 1 
ATOM 797  O OG  . SER A 0 104 . -46.848  27.944  91.826  1.00 37.95 104 A 1 
ATOM 798  N N   . SER A 0 105 . -45.224  25.949  88.786  1.00 32.53 105 A 1 
ATOM 799  C CA  . SER A 0 105 . -43.789  26.288  88.580  1.00 32.53 105 A 1 
ATOM 800  C C   . SER A 0 105 . -42.619  25.483  89.209  1.00 32.53 105 A 1 
ATOM 801  C CB  . SER A 0 105 . -43.573  27.772  88.904  1.00 32.53 105 A 1 
ATOM 802  O O   . SER A 0 105 . -42.496  25.357  90.420  1.00 32.53 105 A 1 
ATOM 803  O OG  . SER A 0 105 . -43.757  28.018  90.281  1.00 32.53 105 A 1 
ATOM 804  N N   . TYR A 0 106 . -41.629  25.185  88.350  1.00 29.49 106 A 1 
ATOM 805  C CA  . TYR A 0 106 . -40.197  24.935  88.636  1.00 29.49 106 A 1 
ATOM 806  C C   . TYR A 0 106 . -39.763  23.671  89.419  1.00 29.49 106 A 1 
ATOM 807  C CB  . TYR A 0 106 . -39.487  26.229  89.094  1.00 29.49 106 A 1 
ATOM 808  O O   . TYR A 0 106 . -39.313  23.725  90.557  1.00 29.49 106 A 1 
ATOM 809  C CG  . TYR A 0 106 . -38.947  27.049  87.934  1.00 29.49 106 A 1 
ATOM 810  C CD1 . TYR A 0 106 . -37.690  26.730  87.379  1.00 29.49 106 A 1 
ATOM 811  C CD2 . TYR A 0 106 . -39.702  28.105  87.389  1.00 29.49 106 A 1 
ATOM 812  C CE1 . TYR A 0 106 . -37.196  27.455  86.276  1.00 29.49 106 A 1 
ATOM 813  C CE2 . TYR A 0 106 . -39.215  28.826  86.283  1.00 29.49 106 A 1 
ATOM 814  O OH  . TYR A 0 106 . -37.504  29.207  84.657  1.00 29.49 106 A 1 
ATOM 815  C CZ  . TYR A 0 106 . -37.963  28.503  85.723  1.00 29.49 106 A 1 
ATOM 816  N N   . GLY A 0 107 . -39.660  22.563  88.674  1.00 32.07 107 A 1 
ATOM 817  C CA  . GLY A 0 107 . -38.351  21.933  88.436  1.00 32.07 107 A 1 
ATOM 818  C C   . GLY A 0 107 . -37.835  20.860  89.407  1.00 32.07 107 A 1 
ATOM 819  O O   . GLY A 0 107 . -37.267  21.165  90.452  1.00 32.07 107 A 1 
ATOM 820  N N   . LYS A 0 108 . -37.804  19.608  88.927  1.00 34.86 108 A 1 
ATOM 821  C CA  . LYS A 0 108 . -36.650  18.713  89.124  1.00 34.86 108 A 1 
ATOM 822  C C   . LYS A 0 108 . -36.601  17.609  88.068  1.00 34.86 108 A 1 
ATOM 823  C CB  . LYS A 0 108 . -36.633  18.105  90.542  1.00 34.86 108 A 1 
ATOM 824  O O   . LYS A 0 108 . -37.623  17.019  87.733  1.00 34.86 108 A 1 
ATOM 825  C CG  . LYS A 0 108 . -35.335  18.494  91.267  1.00 34.86 108 A 1 
ATOM 826  C CD  . LYS A 0 108 . -35.299  17.907  92.680  1.00 34.86 108 A 1 
ATOM 827  C CE  . LYS A 0 108 . -34.035  18.368  93.412  1.00 34.86 108 A 1 
ATOM 828  N NZ  . LYS A 0 108 . -33.927  17.721  94.743  1.00 34.86 108 A 1 
ATOM 829  N N   . ALA A 0 109 . -35.399  17.323  87.579  1.00 30.13 109 A 1 
ATOM 830  C CA  . ALA A 0 109 . -35.085  16.070  86.902  1.00 30.13 109 A 1 
ATOM 831  C C   . ALA A 0 109 . -34.572  15.038  87.925  1.00 30.13 109 A 1 
ATOM 832  C CB  . ALA A 0 109 . -34.053  16.359  85.802  1.00 30.13 109 A 1 
ATOM 833  O O   . ALA A 0 109 . -34.211  15.409  89.041  1.00 30.13 109 A 1 
ATOM 834  N N   . ALA A 0 110 . -34.466  13.785  87.476  1.00 27.55 110 A 1 
ATOM 835  C CA  . ALA A 0 110 . -33.759  12.669  88.112  1.00 27.55 110 A 1 
ATOM 836  C C   . ALA A 0 110 . -34.285  12.139  89.472  1.00 27.55 110 A 1 
ATOM 837  C CB  . ALA A 0 110 . -32.254  12.975  88.134  1.00 27.55 110 A 1 
ATOM 838  O O   . ALA A 0 110 . -34.208  12.788  90.507  1.00 27.55 110 A 1 
ATOM 839  N N   . SER A 0 111 . -34.701  10.866  89.421  1.00 33.25 111 A 1 
ATOM 840  C CA  . SER A 0 111 . -34.395  9.772   90.366  1.00 33.25 111 A 1 
ATOM 841  C C   . SER A 0 111 . -34.589  9.921   91.888  1.00 33.25 111 A 1 
ATOM 842  C CB  . SER A 0 111 . -32.957  9.288   90.132  1.00 33.25 111 A 1 
ATOM 843  O O   . SER A 0 111 . -33.948  10.739  92.535  1.00 33.25 111 A 1 
ATOM 844  O OG  . SER A 0 111 . -32.037  10.313  90.442  1.00 33.25 111 A 1 
ATOM 845  N N   . ALA A 0 112 . -35.244  8.887   92.433  1.00 31.10 112 A 1 
ATOM 846  C CA  . ALA A 0 112 . -35.026  8.279   93.754  1.00 31.10 112 A 1 
ATOM 847  C C   . ALA A 0 112 . -35.444  9.045   95.034  1.00 31.10 112 A 1 
ATOM 848  C CB  . ALA A 0 112 . -33.590  7.740   93.835  1.00 31.10 112 A 1 
ATOM 849  O O   . ALA A 0 112 . -34.965  10.129  95.335  1.00 31.10 112 A 1 
ATOM 850  N N   . SER A 0 113 . -36.297  8.358   95.808  1.00 34.22 113 A 1 
ATOM 851  C CA  . SER A 0 113 . -36.408  8.308   97.281  1.00 34.22 113 A 1 
ATOM 852  C C   . SER A 0 113 . -36.189  9.560   98.153  1.00 34.22 113 A 1 
ATOM 853  C CB  . SER A 0 113 . -35.508  7.189   97.820  1.00 34.22 113 A 1 
ATOM 854  O O   . SER A 0 113 . -35.099  10.116  98.237  1.00 34.22 113 A 1 
ATOM 855  O OG  . SER A 0 113 . -34.161  7.455   97.487  1.00 34.22 113 A 1 
ATOM 856  N N   . ASP A 0 114 . -37.191  9.772   99.009  1.00 32.87 114 A 1 
ATOM 857  C CA  . ASP A 0 114 . -37.064  10.122  100.430 1.00 32.87 114 A 1 
ATOM 858  C C   . ASP A 0 114 . -36.639  11.537  100.880 1.00 32.87 114 A 1 
ATOM 859  C CB  . ASP A 0 114 . -36.363  8.986   101.204 1.00 32.87 114 A 1 
ATOM 860  O O   . ASP A 0 114 . -35.488  11.826  101.200 1.00 32.87 114 A 1 
ATOM 861  C CG  . ASP A 0 114 . -37.254  7.745   101.362 1.00 32.87 114 A 1 
ATOM 862  O OD1 . ASP A 0 114 . -38.267  7.645   100.627 1.00 32.87 114 A 1 
ATOM 863  O OD2 . ASP A 0 114 . -36.925  6.916   102.235 1.00 32.87 114 A 1 
ATOM 864  N N   . SER A 0 115 . -37.699  12.274  101.244 1.00 34.54 115 A 1 
ATOM 865  C CA  . SER A 0 115 . -37.963  12.673  102.645 1.00 34.54 115 A 1 
ATOM 866  C C   . SER A 0 115 . -37.539  14.082  103.100 1.00 34.54 115 A 1 
ATOM 867  C CB  . SER A 0 115 . -37.491  11.568  103.615 1.00 34.54 115 A 1 
ATOM 868  O O   . SER A 0 115 . -36.868  14.826  102.394 1.00 34.54 115 A 1 
ATOM 869  O OG  . SER A 0 115 . -38.153  11.636  104.864 1.00 34.54 115 A 1 
ATOM 870  N N   . TYR A 0 116 . -37.990  14.416  104.320 1.00 36.98 116 A 1 
ATOM 871  C CA  . TYR A 0 116 . -37.791  15.653  105.096 1.00 36.98 116 A 1 
ATOM 872  C C   . TYR A 0 116 . -38.419  16.926  104.472 1.00 36.98 116 A 1 
ATOM 873  C CB  . TYR A 0 116 . -36.295  15.823  105.434 1.00 36.98 116 A 1 
ATOM 874  O O   . TYR A 0 116 . -37.922  17.465  103.493 1.00 36.98 116 A 1 
ATOM 875  C CG  . TYR A 0 116 . -35.572  14.533  105.799 1.00 36.98 116 A 1 
ATOM 876  C CD1 . TYR A 0 116 . -35.745  13.946  107.069 1.00 36.98 116 A 1 
ATOM 877  C CD2 . TYR A 0 116 . -34.773  13.888  104.833 1.00 36.98 116 A 1 
ATOM 878  C CE1 . TYR A 0 116 . -35.125  12.715  107.366 1.00 36.98 116 A 1 
ATOM 879  C CE2 . TYR A 0 116 . -34.160  12.655  105.122 1.00 36.98 116 A 1 
ATOM 880  O OH  . TYR A 0 116 . -33.767  10.865  106.671 1.00 36.98 116 A 1 
ATOM 881  C CZ  . TYR A 0 116 . -34.337  12.065  106.391 1.00 36.98 116 A 1 
ATOM 882  N N   . GLY A 0 117 . -39.504  17.524  104.985 1.00 36.02 117 A 1 
ATOM 883  C CA  . GLY A 0 117 . -40.363  17.180  106.128 1.00 36.02 117 A 1 
ATOM 884  C C   . GLY A 0 117 . -40.271  18.182  107.290 1.00 36.02 117 A 1 
ATOM 885  O O   . GLY A 0 117 . -39.279  18.202  108.010 1.00 36.02 117 A 1 
ATOM 886  N N   . ASN A 0 118 . -41.329  18.975  107.511 1.00 36.32 118 A 1 
ATOM 887  C CA  . ASN A 0 118 . -41.574  19.729  108.750 1.00 36.32 118 A 1 
ATOM 888  C C   . ASN A 0 118 . -43.086  20.014  108.900 1.00 36.32 118 A 1 
ATOM 889  C CB  . ASN A 0 118 . -40.747  21.031  108.750 1.00 36.32 118 A 1 
ATOM 890  O O   . ASN A 0 118 . -43.745  20.288  107.899 1.00 36.32 118 A 1 
ATOM 891  C CG  . ASN A 0 118 . -40.687  21.701  110.114 1.00 36.32 118 A 1 
ATOM 892  N ND2 . ASN A 0 118 . -39.972  22.794  110.226 1.00 36.32 118 A 1 
ATOM 893  O OD1 . ASN A 0 118 . -41.261  21.257  111.096 1.00 36.32 118 A 1 
ATOM 894  N N   . GLY A 0 119 . -43.628  19.940  110.122 1.00 38.47 119 A 1 
ATOM 895  C CA  . GLY A 0 119 . -45.067  20.098  110.397 1.00 38.47 119 A 1 
ATOM 896  C C   . GLY A 0 119 . -45.626  19.159  111.477 1.00 38.47 119 A 1 
ATOM 897  O O   . GLY A 0 119 . -46.562  18.412  111.211 1.00 38.47 119 A 1 
ATOM 898  N N   . GLY A 0 120 . -45.046  19.158  112.684 1.00 37.01 120 A 1 
ATOM 899  C CA  . GLY A 0 120 . -45.639  18.481  113.854 1.00 37.01 120 A 1 
ATOM 900  C C   . GLY A 0 120 . -46.826  19.264  114.448 1.00 37.01 120 A 1 
ATOM 901  O O   . GLY A 0 120 . -47.047  20.413  114.075 1.00 37.01 120 A 1 
ATOM 902  N N   . TYR A 0 121 . -47.620  18.746  115.392 1.00 37.76 121 A 1 
ATOM 903  C CA  . TYR A 0 121 . -47.604  17.471  116.144 1.00 37.76 121 A 1 
ATOM 904  C C   . TYR A 0 121 . -49.081  17.111  116.504 1.00 37.76 121 A 1 
ATOM 905  C CB  . TYR A 0 121 . -46.757  17.660  117.414 1.00 37.76 121 A 1 
ATOM 906  O O   . TYR A 0 121 . -49.970  17.898  116.196 1.00 37.76 121 A 1 
ATOM 907  C CG  . TYR A 0 121 . -45.345  18.186  117.232 1.00 37.76 121 A 1 
ATOM 908  C CD1 . TYR A 0 121 . -44.271  17.292  117.053 1.00 37.76 121 A 1 
ATOM 909  C CD2 . TYR A 0 121 . -45.104  19.575  117.263 1.00 37.76 121 A 1 
ATOM 910  C CE1 . TYR A 0 121 . -42.962  17.787  116.895 1.00 37.76 121 A 1 
ATOM 911  C CE2 . TYR A 0 121 . -43.798  20.073  117.098 1.00 37.76 121 A 1 
ATOM 912  O OH  . TYR A 0 121 . -41.459  19.646  116.757 1.00 37.76 121 A 1 
ATOM 913  C CZ  . TYR A 0 121 . -42.723  19.177  116.915 1.00 37.76 121 A 1 
ATOM 914  N N   . TYR A 0 122 . -49.489  15.997  117.130 1.00 41.25 122 A 1 
ATOM 915  C CA  . TYR A 0 122 . -48.848  14.913  117.902 1.00 41.25 122 A 1 
ATOM 916  C C   . TYR A 0 122 . -49.625  13.593  117.631 1.00 41.25 122 A 1 
ATOM 917  C CB  . TYR A 0 122 . -48.984  15.216  119.418 1.00 41.25 122 A 1 
ATOM 918  O O   . TYR A 0 122 . -50.763  13.650  117.179 1.00 41.25 122 A 1 
ATOM 919  C CG  . TYR A 0 122 . -48.574  16.593  119.924 1.00 41.25 122 A 1 
ATOM 920  C CD1 . TYR A 0 122 . -47.332  16.779  120.566 1.00 41.25 122 A 1 
ATOM 921  C CD2 . TYR A 0 122 . -49.458  17.684  119.791 1.00 41.25 122 A 1 
ATOM 922  C CE1 . TYR A 0 122 . -46.957  18.056  121.032 1.00 41.25 122 A 1 
ATOM 923  C CE2 . TYR A 0 122 . -49.088  18.960  120.257 1.00 41.25 122 A 1 
ATOM 924  O OH  . TYR A 0 122 . -47.478  20.387  121.307 1.00 41.25 122 A 1 
ATOM 925  C CZ  . TYR A 0 122 . -47.835  19.151  120.872 1.00 41.25 122 A 1 
ATOM 926  N N   . GLY A 0 123 . -49.146  12.377  117.924 1.00 37.95 123 A 1 
ATOM 927  C CA  . GLY A 0 123 . -47.823  11.958  118.400 1.00 37.95 123 A 1 
ATOM 928  C C   . GLY A 0 123 . -47.875  10.642  119.204 1.00 37.95 123 A 1 
ATOM 929  O O   . GLY A 0 123 . -48.233  10.683  120.373 1.00 37.95 123 A 1 
ATOM 930  N N   . ALA A 0 124 . -47.437  9.528   118.590 1.00 33.21 124 A 1 
ATOM 931  C CA  . ALA A 0 124 . -47.324  8.152   119.133 1.00 33.21 124 A 1 
ATOM 932  C C   . ALA A 0 124 . -48.645  7.413   119.491 1.00 33.21 124 A 1 
ATOM 933  C CB  . ALA A 0 124 . -46.291  8.126   120.276 1.00 33.21 124 A 1 
ATOM 934  O O   . ALA A 0 124 . -49.520  7.972   120.136 1.00 33.21 124 A 1 
ATOM 935  N N   . ALA A 0 125 . -48.847  6.128   119.150 1.00 38.75 125 A 1 
ATOM 936  C CA  . ALA A 0 125 . -48.101  5.148   118.324 1.00 38.75 125 A 1 
ATOM 937  C C   . ALA A 0 125 . -49.073  3.992   117.918 1.00 38.75 125 A 1 
ATOM 938  C CB  . ALA A 0 125 . -46.926  4.613   119.160 1.00 38.75 125 A 1 
ATOM 939  O O   . ALA A 0 125 . -50.165  3.928   118.472 1.00 38.75 125 A 1 
ATOM 940  N N   . GLY A 0 126 . -48.793  3.040   117.011 1.00 32.92 126 A 1 
ATOM 941  C CA  . GLY A 0 126 . -47.608  2.734   116.190 1.00 32.92 126 A 1 
ATOM 942  C C   . GLY A 0 126 . -47.739  1.343   115.513 1.00 32.92 126 A 1 
ATOM 943  O O   . GLY A 0 126 . -48.850  0.895   115.272 1.00 32.92 126 A 1 
ATOM 944  N N   . ALA A 0 127 . -46.607  0.661   115.272 1.00 33.27 127 A 1 
ATOM 945  C CA  . ALA A 0 127 . -46.460  -0.769  114.906 1.00 33.27 127 A 1 
ATOM 946  C C   . ALA A 0 127 . -47.071  -1.314  113.575 1.00 33.27 127 A 1 
ATOM 947  C CB  . ALA A 0 127 . -46.823  -1.639  116.119 1.00 33.27 127 A 1 
ATOM 948  O O   . ALA A 0 127 . -48.196  -1.790  113.517 1.00 33.27 127 A 1 
ATOM 949  N N   . SER A 0 128 . -46.204  -1.392  112.553 1.00 40.99 128 A 1 
ATOM 950  C CA  . SER A 0 128 . -46.048  -2.496  111.569 1.00 40.99 128 A 1 
ATOM 951  C C   . SER A 0 128 . -47.218  -3.032  110.700 1.00 40.99 128 A 1 
ATOM 952  C CB  . SER A 0 128 . -45.334  -3.683  112.238 1.00 40.99 128 A 1 
ATOM 953  O O   . SER A 0 128 . -47.956  -3.917  111.115 1.00 40.99 128 A 1 
ATOM 954  O OG  . SER A 0 128 . -46.070  -4.168  113.339 1.00 40.99 128 A 1 
ATOM 955  N N   . ALA A 0 129 . -47.107  -2.709  109.399 1.00 37.20 129 A 1 
ATOM 956  C CA  . ALA A 0 129 . -46.996  -3.647  108.255 1.00 37.20 129 A 1 
ATOM 957  C C   . ALA A 0 129 . -48.219  -4.065  107.382 1.00 37.20 129 A 1 
ATOM 958  C CB  . ALA A 0 129 . -46.127  -4.860  108.633 1.00 37.20 129 A 1 
ATOM 959  O O   . ALA A 0 129 . -49.176  -4.674  107.836 1.00 37.20 129 A 1 
ATOM 960  N N   . ALA A 0 130 . -47.993  -3.897  106.063 1.00 39.12 130 A 1 
ATOM 961  C CA  . ALA A 0 130 . -48.420  -4.739  104.924 1.00 39.12 130 A 1 
ATOM 962  C C   . ALA A 0 130 . -49.776  -4.525  104.187 1.00 39.12 130 A 1 
ATOM 963  C CB  . ALA A 0 130 . -48.103  -6.213  105.220 1.00 39.12 130 A 1 
ATOM 964  O O   . ALA A 0 130 . -50.702  -5.310  104.319 1.00 39.12 130 A 1 
ATOM 965  N N   . SER A 0 131 . -49.725  -3.616  103.195 1.00 36.43 131 A 1 
ATOM 966  C CA  . SER A 0 131 . -50.187  -3.799  101.792 1.00 36.43 131 A 1 
ATOM 967  C C   . SER A 0 131 . -51.687  -3.822  101.413 1.00 36.43 131 A 1 
ATOM 968  C CB  . SER A 0 131 . -49.503  -5.028  101.181 1.00 36.43 131 A 1 
ATOM 969  O O   . SER A 0 131 . -52.490  -4.562  101.966 1.00 36.43 131 A 1 
ATOM 970  O OG  . SER A 0 131 . -49.443  -4.889  99.776  1.00 36.43 131 A 1 
ATOM 971  N N   . GLY A 0 132 . -52.020  -3.089  100.337 1.00 40.92 132 A 1 
ATOM 972  C CA  . GLY A 0 132 . -53.301  -3.142  99.609  1.00 40.92 132 A 1 
ATOM 973  C C   . GLY A 0 132 . -53.687  -1.784  99.000  1.00 40.92 132 A 1 
ATOM 974  O O   . GLY A 0 132 . -54.081  -0.887  99.738  1.00 40.92 132 A 1 
ATOM 975  N N   . ALA A 0 133 . -53.559  -1.598  97.676  1.00 37.49 133 A 1 
ATOM 976  C CA  . ALA A 0 133 . -53.720  -0.281  97.038  1.00 37.49 133 A 1 
ATOM 977  C C   . ALA A 0 133 . -54.485  -0.295  95.697  1.00 37.49 133 A 1 
ATOM 978  C CB  . ALA A 0 133 . -52.325  0.337   96.850  1.00 37.49 133 A 1 
ATOM 979  O O   . ALA A 0 133 . -54.108  -1.006  94.769  1.00 37.49 133 A 1 
ATOM 980  N N   . ALA A 0 134 . -55.482  0.589   95.579  1.00 42.38 134 A 1 
ATOM 981  C CA  . ALA A 0 134 . -56.099  1.083   94.340  1.00 42.38 134 A 1 
ATOM 982  C C   . ALA A 0 134 . -56.639  2.500   94.650  1.00 42.38 134 A 1 
ATOM 983  C CB  . ALA A 0 134 . -57.215  0.118   93.915  1.00 42.38 134 A 1 
ATOM 984  O O   . ALA A 0 134 . -57.398  2.658   95.600  1.00 42.38 134 A 1 
ATOM 985  N N   . LYS A 0 135 . -56.095  3.600   94.109  1.00 41.64 135 A 1 
ATOM 986  C CA  . LYS A 0 135 . -56.191  4.116   92.723  1.00 41.64 135 A 1 
ATOM 987  C C   . LYS A 0 135 . -57.640  4.318   92.259  1.00 41.64 135 A 1 
ATOM 988  C CB  . LYS A 0 135 . -55.355  3.348   91.685  1.00 41.64 135 A 1 
ATOM 989  O O   . LYS A 0 135 . -58.376  3.354   92.101  1.00 41.64 135 A 1 
ATOM 990  C CG  . LYS A 0 135 . -53.849  3.629   91.824  1.00 41.64 135 A 1 
ATOM 991  C CD  . LYS A 0 135 . -53.089  3.133   90.586  1.00 41.64 135 A 1 
ATOM 992  C CE  . LYS A 0 135 . -51.621  3.572   90.629  1.00 41.64 135 A 1 
ATOM 993  N NZ  . LYS A 0 135 . -50.912  3.200   89.378  1.00 41.64 135 A 1 
ATOM 994  N N   . GLY A 0 136 . -58.012  5.583   92.042  1.00 36.89 136 A 1 
ATOM 995  C CA  . GLY A 0 136 . -59.324  5.987   91.529  1.00 36.89 136 A 1 
ATOM 996  C C   . GLY A 0 136 . -59.403  5.978   90.001  1.00 36.89 136 A 1 
ATOM 997  O O   . GLY A 0 136 . -58.375  6.012   89.321  1.00 36.89 136 A 1 
ATOM 998  N N   . ALA A 0 137 . -60.632  5.949   89.488  1.00 35.68 137 A 1 
ATOM 999  C CA  . ALA A 0 137 . -60.948  6.061   88.068  1.00 35.68 137 A 1 
ATOM 1000 C C   . ALA A 0 137 . -61.303  7.514   87.706  1.00 35.68 137 A 1 
ATOM 1001 C CB  . ALA A 0 137 . -62.087  5.086   87.744  1.00 35.68 137 A 1 
ATOM 1002 O O   . ALA A 0 137 . -61.991  8.189   88.473  1.00 35.68 137 A 1 
ATOM 1003 N N   . TYR A 0 138 . -60.837  7.969   86.542  1.00 37.76 138 A 1 
ATOM 1004 C CA  . TYR A 0 138 . -61.120  9.286   85.967  1.00 37.76 138 A 1 
ATOM 1005 C C   . TYR A 0 138 . -61.469  9.108   84.481  1.00 37.76 138 A 1 
ATOM 1006 C CB  . TYR A 0 138 . -59.910  10.226  86.113  1.00 37.76 138 A 1 
ATOM 1007 O O   . TYR A 0 138 . -60.811  8.338   83.783  1.00 37.76 138 A 1 
ATOM 1008 C CG  . TYR A 0 138 . -59.340  10.429  87.509  1.00 37.76 138 A 1 
ATOM 1009 C CD1 . TYR A 0 138 . -59.782  11.505  88.304  1.00 37.76 138 A 1 
ATOM 1010 C CD2 . TYR A 0 138 . -58.313  9.587   87.982  1.00 37.76 138 A 1 
ATOM 1011 C CE1 . TYR A 0 138 . -59.194  11.748  89.562  1.00 37.76 138 A 1 
ATOM 1012 C CE2 . TYR A 0 138 . -57.724  9.822   89.239  1.00 37.76 138 A 1 
ATOM 1013 O OH  . TYR A 0 138 . -57.581  11.142  91.236  1.00 37.76 138 A 1 
ATOM 1014 C CZ  . TYR A 0 138 . -58.159  10.908  90.028  1.00 37.76 138 A 1 
ATOM 1015 N N   . ASP A 0 139 . -62.476  9.829   84.006  1.00 34.89 139 A 1 
ATOM 1016 C CA  . ASP A 0 139 . -63.095  9.771   82.672  1.00 34.89 139 A 1 
ATOM 1017 C C   . ASP A 0 139 . -62.365  10.654  81.636  1.00 34.89 139 A 1 
ATOM 1018 C CB  . ASP A 0 139 . -64.594  10.105  82.829  1.00 34.89 139 A 1 
ATOM 1019 O O   . ASP A 0 139 . -62.919  11.577  81.034  1.00 34.89 139 A 1 
ATOM 1020 C CG  . ASP A 0 139 . -64.910  11.385  83.632  1.00 34.89 139 A 1 
ATOM 1021 O OD1 . ASP A 0 139 . -63.964  12.097  84.070  1.00 34.89 139 A 1 
ATOM 1022 O OD2 . ASP A 0 139 . -66.112  11.604  83.889  1.00 34.89 139 A 1 
ATOM 1023 N N   . ASN A 0 140 . -61.062  10.421  81.467  1.00 37.74 140 A 1 
ATOM 1024 C CA  . ASN A 0 140 . -60.134  11.320  80.765  1.00 37.74 140 A 1 
ATOM 1025 C C   . ASN A 0 140 . -60.129  11.214  79.217  1.00 37.74 140 A 1 
ATOM 1026 C CB  . ASN A 0 140 . -58.738  11.215  81.419  1.00 37.74 140 A 1 
ATOM 1027 O O   . ASN A 0 140 . -59.084  11.413  78.593  1.00 37.74 140 A 1 
ATOM 1028 C CG  . ASN A 0 140 . -58.577  12.032  82.692  1.00 37.74 140 A 1 
ATOM 1029 N ND2 . ASN A 0 140 . -57.384  12.516  82.949  1.00 37.74 140 A 1 
ATOM 1030 O OD1 . ASN A 0 140 . -59.476  12.277  83.477  1.00 37.74 140 A 1 
ATOM 1031 N N   . ASP A 0 141 . -61.277  10.965  78.584  1.00 44.08 141 A 1 
ATOM 1032 C CA  . ASP A 0 141 . -61.367  10.606  77.158  1.00 44.08 141 A 1 
ATOM 1033 C C   . ASP A 0 141 . -61.304  11.804  76.194  1.00 44.08 141 A 1 
ATOM 1034 C CB  . ASP A 0 141 . -62.567  9.678   76.917  1.00 44.08 141 A 1 
ATOM 1035 O O   . ASP A 0 141 . -62.249  12.146  75.487  1.00 44.08 141 A 1 
ATOM 1036 C CG  . ASP A 0 141 . -62.390  8.321   77.608  1.00 44.08 141 A 1 
ATOM 1037 O OD1 . ASP A 0 141 . -61.221  7.910   77.803  1.00 44.08 141 A 1 
ATOM 1038 O OD2 . ASP A 0 141 . -63.424  7.706   77.937  1.00 44.08 141 A 1 
ATOM 1039 N N   . VAL A 0 142 . -60.127  12.428  76.128  1.00 36.57 142 A 1 
ATOM 1040 C CA  . VAL A 0 142 . -59.770  13.434  75.119  1.00 36.57 142 A 1 
ATOM 1041 C C   . VAL A 0 142 . -58.839  12.807  74.079  1.00 36.57 142 A 1 
ATOM 1042 C CB  . VAL A 0 142 . -59.213  14.702  75.801  1.00 36.57 142 A 1 
ATOM 1043 O O   . VAL A 0 142 . -57.615  12.807  74.232  1.00 36.57 142 A 1 
ATOM 1044 C CG1 . VAL A 0 142 . -58.475  15.644  74.842  1.00 36.57 142 A 1 
ATOM 1045 C CG2 . VAL A 0 142 . -60.373  15.502  76.408  1.00 36.57 142 A 1 
ATOM 1046 N N   . TRP A 0 143 . -59.420  12.293  72.992  1.00 53.92 143 A 1 
ATOM 1047 C CA  . TRP A 0 143 . -58.685  11.804  71.823  1.00 53.92 143 A 1 
ATOM 1048 C C   . TRP A 0 143 . -58.939  12.676  70.590  1.00 53.92 143 A 1 
ATOM 1049 C CB  . TRP A 0 143 . -58.964  10.312  71.571  1.00 53.92 143 A 1 
ATOM 1050 O O   . TRP A 0 143 . -60.072  12.876  70.168  1.00 53.92 143 A 1 
ATOM 1051 C CG  . TRP A 0 143 . -60.392  9.845   71.478  1.00 53.92 143 A 1 
ATOM 1052 C CD1 . TRP A 0 143 . -61.094  9.306   72.502  1.00 53.92 143 A 1 
ATOM 1053 C CD2 . TRP A 0 143 . -61.298  9.805   70.325  1.00 53.92 143 A 1 
ATOM 1054 C CE2 . TRP A 0 143 . -62.512  9.167   70.721  1.00 53.92 143 A 1 
ATOM 1055 C CE3 . TRP A 0 143 . -61.234  10.255  68.987  1.00 53.92 143 A 1 
ATOM 1056 N NE1 . TRP A 0 143 . -62.341  8.910   72.063  1.00 53.92 143 A 1 
ATOM 1057 C CH2 . TRP A 0 143 . -63.485  9.425   68.515  1.00 53.92 143 A 1 
ATOM 1058 C CZ2 . TRP A 0 143 . -63.576  8.944   69.832  1.00 53.92 143 A 1 
ATOM 1059 C CZ3 . TRP A 0 143 . -62.320  10.094  68.102  1.00 53.92 143 A 1 
ATOM 1060 N N   . ALA A 0 144 . -57.864  13.162  69.968  1.00 42.56 144 A 1 
ATOM 1061 C CA  . ALA A 0 144 . -57.916  13.734  68.627  1.00 42.56 144 A 1 
ATOM 1062 C C   . ALA A 0 144 . -57.512  12.638  67.632  1.00 42.56 144 A 1 
ATOM 1063 C CB  . ALA A 0 144 . -57.001  14.966  68.571  1.00 42.56 144 A 1 
ATOM 1064 O O   . ALA A 0 144 . -56.338  12.275  67.571  1.00 42.56 144 A 1 
ATOM 1065 N N   . LYS A 0 145 . -58.466  12.087  66.870  1.00 49.28 145 A 1 
ATOM 1066 C CA  . LYS A 0 145 . -58.145  11.179  65.756  1.00 49.28 145 A 1 
ATOM 1067 C C   . LYS A 0 145 . -57.780  12.021  64.539  1.00 49.28 145 A 1 
ATOM 1068 C CB  . LYS A 0 145 . -59.280  10.177  65.472  1.00 49.28 145 A 1 
ATOM 1069 O O   . LYS A 0 145 . -58.615  12.741  64.003  1.00 49.28 145 A 1 
ATOM 1070 C CG  . LYS A 0 145 . -59.196  8.977   66.434  1.00 49.28 145 A 1 
ATOM 1071 C CD  . LYS A 0 145 . -60.390  8.013   66.314  1.00 49.28 145 A 1 
ATOM 1072 C CE  . LYS A 0 145 . -60.462  7.113   67.562  1.00 49.28 145 A 1 
ATOM 1073 N NZ  . LYS A 0 145 . -61.853  6.734   67.926  1.00 49.28 145 A 1 
ATOM 1074 N N   . GLN A 0 146 . -56.517  11.940  64.141  1.00 50.56 146 A 1 
ATOM 1075 C CA  . GLN A 0 146 . -55.979  12.621  62.970  1.00 50.56 146 A 1 
ATOM 1076 C C   . GLN A 0 146 . -56.147  11.693  61.764  1.00 50.56 146 A 1 
ATOM 1077 C CB  . GLN A 0 146 . -54.504  12.976  63.232  1.00 50.56 146 A 1 
ATOM 1078 O O   . GLN A 0 146 . -55.402  10.725  61.623  1.00 50.56 146 A 1 
ATOM 1079 C CG  . GLN A 0 146 . -54.315  13.949  64.409  1.00 50.56 146 A 1 
ATOM 1080 C CD  . GLN A 0 146 . -52.888  13.926  64.945  1.00 50.56 146 A 1 
ATOM 1081 N NE2 . GLN A 0 146 . -52.115  14.971  64.762  1.00 50.56 146 A 1 
ATOM 1082 O OE1 . GLN A 0 146 . -52.442  12.975  65.561  1.00 50.56 146 A 1 
ATOM 1083 N N   . ALA A 0 147 . -57.142  11.961  60.919  1.00 50.56 147 A 1 
ATOM 1084 C CA  . ALA A 0 147 . -57.204  11.349  59.598  1.00 50.56 147 A 1 
ATOM 1085 C C   . ALA A 0 147 . -56.310  12.162  58.652  1.00 50.56 147 A 1 
ATOM 1086 C CB  . ALA A 0 147 . -58.662  11.245  59.139  1.00 50.56 147 A 1 
ATOM 1087 O O   . ALA A 0 147 . -56.472  13.379  58.536  1.00 50.56 147 A 1 
ATOM 1088 N N   . TYR A 0 148 . -55.354  11.483  58.022  1.00 49.95 148 A 1 
ATOM 1089 C CA  . TYR A 0 148 . -54.473  12.060  57.014  1.00 49.95 148 A 1 
ATOM 1090 C C   . TYR A 0 148 . -54.881  11.531  55.641  1.00 49.95 148 A 1 
ATOM 1091 C CB  . TYR A 0 148 . -53.007  11.737  57.338  1.00 49.95 148 A 1 
ATOM 1092 O O   . TYR A 0 148 . -54.845  10.318  55.436  1.00 49.95 148 A 1 
ATOM 1093 C CG  . TYR A 0 148 . -52.479  12.441  58.574  1.00 49.95 148 A 1 
ATOM 1094 C CD1 . TYR A 0 148 . -52.087  13.790  58.481  1.00 49.95 148 A 1 
ATOM 1095 C CD2 . TYR A 0 148 . -52.384  11.763  59.807  1.00 49.95 148 A 1 
ATOM 1096 C CE1 . TYR A 0 148 . -51.586  14.460  59.612  1.00 49.95 148 A 1 
ATOM 1097 C CE2 . TYR A 0 148 . -51.883  12.429  60.943  1.00 49.95 148 A 1 
ATOM 1098 O OH  . TYR A 0 148 . -50.994  14.435  61.928  1.00 49.95 148 A 1 
ATOM 1099 C CZ  . TYR A 0 148 . -51.483  13.778  60.844  1.00 49.95 148 A 1 
ATOM 1100 N N   . GLY A 0 149 . -55.258  12.437  54.740  1.00 52.51 149 A 1 
ATOM 1101 C CA  . GLY A 0 149 . -55.143  12.202  53.301  1.00 52.51 149 A 1 
ATOM 1102 C C   . GLY A 0 149 . -53.706  12.489  52.871  1.00 52.51 149 A 1 
ATOM 1103 O O   . GLY A 0 149 . -53.044  13.339  53.484  1.00 52.51 149 A 1 
ATOM 1104 N N   . GLN A 0 150 . -53.214  11.749  51.884  1.00 52.80 150 A 1 
ATOM 1105 C CA  . GLN A 0 150 . -51.892  11.947  51.289  1.00 52.80 150 A 1 
ATOM 1106 C C   . GLN A 0 150 . -51.967  11.638  49.795  1.00 52.80 150 A 1 
ATOM 1107 C CB  . GLN A 0 150 . -50.831  11.070  51.982  1.00 52.80 150 A 1 
ATOM 1108 O O   . GLN A 0 150 . -51.866  10.477  49.401  1.00 52.80 150 A 1 
ATOM 1109 C CG  . GLN A 0 150 . -50.491  11.591  53.384  1.00 52.80 150 A 1 
ATOM 1110 C CD  . GLN A 0 150 . -49.343  10.884  54.093  1.00 52.80 150 A 1 
ATOM 1111 N NE2 . GLN A 0 150 . -49.139  11.176  55.358  1.00 52.80 150 A 1 
ATOM 1112 O OE1 . GLN A 0 150 . -48.577  10.086  53.581  1.00 52.80 150 A 1 
ATOM 1113 N N   . ASP A 0 151 . -52.137  12.696  49.021  1.00 44.54 151 A 1 
ATOM 1114 C CA  . ASP A 0 151 . -51.755  12.770  47.620  1.00 44.54 151 A 1 
ATOM 1115 C C   . ASP A 0 151 . -50.231  12.752  47.500  1.00 44.54 151 A 1 
ATOM 1116 C CB  . ASP A 0 151 . -52.319  14.048  46.967  1.00 44.54 151 A 1 
ATOM 1117 O O   . ASP A 0 151 . -49.516  13.340  48.309  1.00 44.54 151 A 1 
ATOM 1118 C CG  . ASP A 0 151 . -52.147  15.357  47.756  1.00 44.54 151 A 1 
ATOM 1119 O OD1 . ASP A 0 151 . -51.692  15.332  48.932  1.00 44.54 151 A 1 
ATOM 1120 O OD2 . ASP A 0 151 . -52.760  16.354  47.328  1.00 44.54 151 A 1 
ATOM 1121 N N   . TYR A 0 152 . -49.743  12.043  46.488  1.00 51.05 152 A 1 
ATOM 1122 C CA  . TYR A 0 152 . -48.390  12.151  45.958  1.00 51.05 152 A 1 
ATOM 1123 C C   . TYR A 0 152 . -48.438  11.606  44.534  1.00 51.05 152 A 1 
ATOM 1124 C CB  . TYR A 0 152 . -47.361  11.289  46.734  1.00 51.05 152 A 1 
ATOM 1125 O O   . TYR A 0 152 . -48.669  10.412  44.390  1.00 51.05 152 A 1 
ATOM 1126 C CG  . TYR A 0 152 . -47.184  11.554  48.215  1.00 51.05 152 A 1 
ATOM 1127 C CD1 . TYR A 0 152 . -46.667  12.782  48.661  1.00 51.05 152 A 1 
ATOM 1128 C CD2 . TYR A 0 152 . -47.581  10.580  49.146  1.00 51.05 152 A 1 
ATOM 1129 C CE1 . TYR A 0 152 . -46.643  13.085  50.040  1.00 51.05 152 A 1 
ATOM 1130 C CE2 . TYR A 0 152 . -47.507  10.851  50.520  1.00 51.05 152 A 1 
ATOM 1131 O OH  . TYR A 0 152 . -47.120  12.360  52.307  1.00 51.05 152 A 1 
ATOM 1132 C CZ  . TYR A 0 152 . -47.090  12.123  50.967  1.00 51.05 152 A 1 
ATOM 1133 N N   . ASP A 0 153 . -48.172  12.430  43.524  1.00 53.73 153 A 1 
ATOM 1134 C CA  . ASP A 0 153 . -47.190  12.165  42.461  1.00 53.73 153 A 1 
ATOM 1135 C C   . ASP A 0 153 . -47.432  13.064  41.234  1.00 53.73 153 A 1 
ATOM 1136 C CB  . ASP A 0 153 . -47.118  10.691  41.974  1.00 53.73 153 A 1 
ATOM 1137 O O   . ASP A 0 153 . -48.522  13.188  40.689  1.00 53.73 153 A 1 
ATOM 1138 C CG  . ASP A 0 153 . -46.113  9.776   42.717  1.00 53.73 153 A 1 
ATOM 1139 O OD1 . ASP A 0 153 . -45.281  10.256  43.537  1.00 53.73 153 A 1 
ATOM 1140 O OD2 . ASP A 0 153 . -46.028  8.576   42.355  1.00 53.73 153 A 1 
ATOM 1141 N N   . SER A 0 154 . -46.348  13.623  40.712  1.00 56.68 154 A 1 
ATOM 1142 C CA  . SER A 0 154 . -46.145  13.876  39.286  1.00 56.68 154 A 1 
ATOM 1143 C C   . SER A 0 154 . -44.639  13.940  39.054  1.00 56.68 154 A 1 
ATOM 1144 C CB  . SER A 0 154 . -46.827  15.172  38.841  1.00 56.68 154 A 1 
ATOM 1145 O O   . SER A 0 154 . -43.983  14.932  39.391  1.00 56.68 154 A 1 
ATOM 1146 O OG  . SER A 0 154 . -48.208  14.944  38.648  1.00 56.68 154 A 1 
ATOM 1147 N N   . ARG A 0 155 . -44.071  12.845  38.533  1.00 62.45 155 A 1 
ATOM 1148 C CA  . ARG A 0 155 . -42.653  12.774  38.152  1.00 62.45 155 A 1 
ATOM 1149 C C   . ARG A 0 155 . -42.527  12.693  36.646  1.00 62.45 155 A 1 
ATOM 1150 C CB  . ARG A 0 155 . -41.931  11.597  38.812  1.00 62.45 155 A 1 
ATOM 1151 O O   . ARG A 0 155 . -42.769  11.641  36.063  1.00 62.45 155 A 1 
ATOM 1152 C CG  . ARG A 0 155 . -41.745  11.823  40.310  1.00 62.45 155 A 1 
ATOM 1153 C CD  . ARG A 0 155 . -40.715  10.829  40.856  1.00 62.45 155 A 1 
ATOM 1154 N NE  . ARG A 0 155 . -40.714  10.881  42.326  1.00 62.45 155 A 1 
ATOM 1155 N NH1 . ARG A 0 155 . -41.645  8.824   42.735  1.00 62.45 155 A 1 
ATOM 1156 N NH2 . ARG A 0 155 . -41.981  10.490  44.168  1.00 62.45 155 A 1 
ATOM 1157 C CZ  . ARG A 0 155 . -41.416  10.059  43.081  1.00 62.45 155 A 1 
ATOM 1158 N N   . TRP A 0 156 . -42.088  13.796  36.059  1.00 70.60 156 A 1 
ATOM 1159 C CA  . TRP A 0 156 . -41.800  13.909  34.639  1.00 70.60 156 A 1 
ATOM 1160 C C   . TRP A 0 156 . -40.301  14.129  34.450  1.00 70.60 156 A 1 
ATOM 1161 C CB  . TRP A 0 156 . -42.652  15.033  34.054  1.00 70.60 156 A 1 
ATOM 1162 O O   . TRP A 0 156 . -39.689  14.938  35.155  1.00 70.60 156 A 1 
ATOM 1163 C CG  . TRP A 0 156 . -42.365  15.389  32.631  1.00 70.60 156 A 1 
ATOM 1164 C CD1 . TRP A 0 156 . -42.952  14.843  31.543  1.00 70.60 156 A 1 
ATOM 1165 C CD2 . TRP A 0 156 . -41.444  16.402  32.128  1.00 70.60 156 A 1 
ATOM 1166 C CE2 . TRP A 0 156 . -41.622  16.503  30.717  1.00 70.60 156 A 1 
ATOM 1167 C CE3 . TRP A 0 156 . -40.503  17.271  32.724  1.00 70.60 156 A 1 
ATOM 1168 N NE1 . TRP A 0 156 . -42.495  15.480  30.403  1.00 70.60 156 A 1 
ATOM 1169 C CH2 . TRP A 0 156 . -40.026  18.324  30.573  1.00 70.60 156 A 1 
ATOM 1170 C CZ2 . TRP A 0 156 . -40.974  17.488  29.955  1.00 70.60 156 A 1 
ATOM 1171 C CZ3 . TRP A 0 156 . -39.783  18.202  31.952  1.00 70.60 156 A 1 
ATOM 1172 N N   . GLY A 0 157 . -39.702  13.397  33.516  1.00 77.96 157 A 1 
ATOM 1173 C CA  . GLY A 0 157 . -38.266  13.423  33.284  1.00 77.96 157 A 1 
ATOM 1174 C C   . GLY A 0 157 . -37.896  13.307  31.814  1.00 77.96 157 A 1 
ATOM 1175 O O   . GLY A 0 157 . -38.585  12.663  31.019  1.00 77.96 157 A 1 
ATOM 1176 N N   . LYS A 0 158 . -36.770  13.930  31.474  1.00 83.46 158 A 1 
ATOM 1177 C CA  . LYS A 0 158 . -36.087  13.831  30.188  1.00 83.46 158 A 1 
ATOM 1178 C C   . LYS A 0 158 . -34.608  13.621  30.402  1.00 83.46 158 A 1 
ATOM 1179 C CB  . LYS A 0 158 . -36.284  15.098  29.353  1.00 83.46 158 A 1 
ATOM 1180 O O   . LYS A 0 158 . -33.996  14.409  31.115  1.00 83.46 158 A 1 
ATOM 1181 C CG  . LYS A 0 158 . -37.742  15.184  28.952  1.00 83.46 158 A 1 
ATOM 1182 C CD  . LYS A 0 158 . -38.025  16.320  27.976  1.00 83.46 158 A 1 
ATOM 1183 C CE  . LYS A 0 158 . -39.434  15.936  27.569  1.00 83.46 158 A 1 
ATOM 1184 N NZ  . LYS A 0 158 . -40.008  16.707  26.461  1.00 83.46 158 A 1 
ATOM 1185 N N   . SER A 0 159 . -34.048  12.633  29.725  1.00 84.07 159 A 1 
ATOM 1186 C CA  . SER A 0 159 . -32.606  12.406  29.649  1.00 84.07 159 A 1 
ATOM 1187 C C   . SER A 0 159 . -32.190  12.351  28.185  1.00 84.07 159 A 1 
ATOM 1188 C CB  . SER A 0 159 . -32.176  11.153  30.433  1.00 84.07 159 A 1 
ATOM 1189 O O   . SER A 0 159 . -32.769  11.612  27.393  1.00 84.07 159 A 1 
ATOM 1190 O OG  . SER A 0 159 . -33.130  10.102  30.380  1.00 84.07 159 A 1 
ATOM 1191 N N   . TYR A 0 160 . -31.198  13.160  27.821  1.00 83.38 160 A 1 
ATOM 1192 C CA  . TYR A 0 160 . -30.498  13.077  26.541  1.00 83.38 160 A 1 
ATOM 1193 C C   . TYR A 0 160 . -29.060  12.645  26.815  1.00 83.38 160 A 1 
ATOM 1194 C CB  . TYR A 0 160 . -30.485  14.438  25.826  1.00 83.38 160 A 1 
ATOM 1195 O O   . TYR A 0 160 . -28.329  13.400  27.455  1.00 83.38 160 A 1 
ATOM 1196 C CG  . TYR A 0 160 . -31.822  15.012  25.404  1.00 83.38 160 A 1 
ATOM 1197 C CD1 . TYR A 0 160 . -32.260  14.869  24.073  1.00 83.38 160 A 1 
ATOM 1198 C CD2 . TYR A 0 160 . -32.590  15.750  26.325  1.00 83.38 160 A 1 
ATOM 1199 C CE1 . TYR A 0 160 . -33.459  15.478  23.656  1.00 83.38 160 A 1 
ATOM 1200 C CE2 . TYR A 0 160 . -33.794  16.354  25.917  1.00 83.38 160 A 1 
ATOM 1201 O OH  . TYR A 0 160 . -35.393  16.803  24.190  1.00 83.38 160 A 1 
ATOM 1202 C CZ  . TYR A 0 160 . -34.227  16.220  24.579  1.00 83.38 160 A 1 
ATOM 1203 N N   . ASP A 0 161 . -28.642  11.495  26.297  1.00 85.40 161 A 1 
ATOM 1204 C CA  . ASP A 0 161 . -27.256  11.023  26.346  1.00 85.40 161 A 1 
ATOM 1205 C C   . ASP A 0 161 . -26.691  10.936  24.922  1.00 85.40 161 A 1 
ATOM 1206 C CB  . ASP A 0 161 . -27.162  9.661   27.063  1.00 85.40 161 A 1 
ATOM 1207 O O   . ASP A 0 161 . -27.311  10.380  24.019  1.00 85.40 161 A 1 
ATOM 1208 C CG  . ASP A 0 161 . -26.983  9.740   28.583  1.00 85.40 161 A 1 
ATOM 1209 O OD1 . ASP A 0 161 . -26.296  10.681  29.043  1.00 85.40 161 A 1 
ATOM 1210 O OD2 . ASP A 0 161 . -27.404  8.786   29.273  1.00 85.40 161 A 1 
ATOM 1211 N N   . ALA A 0 162 . -25.491  11.475  24.705  1.00 85.39 162 A 1 
ATOM 1212 C CA  . ALA A 0 162 . -24.805  11.436  23.418  1.00 85.39 162 A 1 
ATOM 1213 C C   . ALA A 0 162 . -23.322  11.094  23.595  1.00 85.39 162 A 1 
ATOM 1214 C CB  . ALA A 0 162 . -25.008  12.774  22.698  1.00 85.39 162 A 1 
ATOM 1215 O O   . ALA A 0 162 . -22.596  11.751  24.344  1.00 85.39 162 A 1 
ATOM 1216 N N   . VAL A 0 163 . -22.838  10.085  22.869  1.00 88.66 163 A 1 
ATOM 1217 C CA  . VAL A 0 163 . -21.452  9.603   22.920  1.00 88.66 163 A 1 
ATOM 1218 C C   . VAL A 0 163 . -20.878  9.511   21.510  1.00 88.66 163 A 1 
ATOM 1219 C CB  . VAL A 0 163 . -21.358  8.244   23.647  1.00 88.66 163 A 1 
ATOM 1220 O O   . VAL A 0 163 . -21.428  8.832   20.649  1.00 88.66 163 A 1 
ATOM 1221 C CG1 . VAL A 0 163 . -19.903  7.750   23.718  1.00 88.66 163 A 1 
ATOM 1222 C CG2 . VAL A 0 163 . -21.877  8.333   25.089  1.00 88.66 163 A 1 
ATOM 1223 N N   . SER A 0 164 . -19.717  10.131  21.275  1.00 88.07 164 A 1 
ATOM 1224 C CA  . SER A 0 164 . -18.944  9.927   20.043  1.00 88.07 164 A 1 
ATOM 1225 C C   . SER A 0 164 . -17.501  9.516   20.332  1.00 88.07 164 A 1 
ATOM 1226 C CB  . SER A 0 164 . -19.073  11.097  19.052  1.00 88.07 164 A 1 
ATOM 1227 O O   . SER A 0 164 . -16.821  10.089  21.185  1.00 88.07 164 A 1 
ATOM 1228 O OG  . SER A 0 164 . -17.919  11.928  18.974  1.00 88.07 164 A 1 
ATOM 1229 N N   . ALA A 0 165 . -17.017  8.514   19.605  1.00 88.69 165 A 1 
ATOM 1230 C CA  . ALA A 0 165 . -15.670  7.971   19.707  1.00 88.69 165 A 1 
ATOM 1231 C C   . ALA A 0 165 . -15.084  7.800   18.304  1.00 88.69 165 A 1 
ATOM 1232 C CB  . ALA A 0 165 . -15.728  6.645   20.472  1.00 88.69 165 A 1 
ATOM 1233 O O   . ALA A 0 165 . -15.652  7.105   17.463  1.00 88.69 165 A 1 
ATOM 1234 N N   . LYS A 0 166 . -13.945  8.445   18.031  1.00 92.58 166 A 1 
ATOM 1235 C CA  . LYS A 0 166 . -13.341  8.494   16.688  1.00 92.58 166 A 1 
ATOM 1236 C C   . LYS A 0 166 . -11.855  8.184   16.780  1.00 92.58 166 A 1 
ATOM 1237 C CB  . LYS A 0 166 . -13.671  9.820   15.953  1.00 92.58 166 A 1 
ATOM 1238 O O   . LYS A 0 166 . -11.167  8.692   17.667  1.00 92.58 166 A 1 
ATOM 1239 C CG  . LYS A 0 166 . -15.177  10.114  16.080  1.00 92.58 166 A 1 
ATOM 1240 C CD  . LYS A 0 166 . -15.804  11.282  15.311  1.00 92.58 166 A 1 
ATOM 1241 C CE  . LYS A 0 166 . -17.290  11.144  15.689  1.00 92.58 166 A 1 
ATOM 1242 N NZ  . LYS A 0 166 . -18.189  12.221  15.230  1.00 92.58 166 A 1 
ATOM 1243 N N   . SER A 0 167 . -11.362  7.334   15.887  1.00 89.57 167 A 1 
ATOM 1244 C CA  . SER A 0 167 . -9.956   6.934   15.816  1.00 89.57 167 A 1 
ATOM 1245 C C   . SER A 0 167 . -9.449   7.010   14.386  1.00 89.57 167 A 1 
ATOM 1246 C CB  . SER A 0 167 . -9.736   5.527   16.378  1.00 89.57 167 A 1 
ATOM 1247 O O   . SER A 0 167 . -10.091  6.464   13.489  1.00 89.57 167 A 1 
ATOM 1248 O OG  . SER A 0 167 . -10.467  4.556   15.655  1.00 89.57 167 A 1 
ATOM 1249 N N   . TYR A 0 168 . -8.289   7.632   14.209  1.00 92.36 168 A 1 
ATOM 1250 C CA  . TYR A 0 168 . -7.604   7.799   12.934  1.00 92.36 168 A 1 
ATOM 1251 C C   . TYR A 0 168 . -6.163   7.321   13.099  1.00 92.36 168 A 1 
ATOM 1252 C CB  . TYR A 0 168 . -7.643   9.274   12.504  1.00 92.36 168 A 1 
ATOM 1253 O O   . TYR A 0 168 . -5.387   7.938   13.831  1.00 92.36 168 A 1 
ATOM 1254 C CG  . TYR A 0 168 . -9.028   9.890   12.452  1.00 92.36 168 A 1 
ATOM 1255 C CD1 . TYR A 0 168 . -9.791   9.815   11.271  1.00 92.36 168 A 1 
ATOM 1256 C CD2 . TYR A 0 168 . -9.547   10.545  13.587  1.00 92.36 168 A 1 
ATOM 1257 C CE1 . TYR A 0 168 . -11.072  10.397  11.224  1.00 92.36 168 A 1 
ATOM 1258 C CE2 . TYR A 0 168 . -10.827  11.128  13.545  1.00 92.36 168 A 1 
ATOM 1259 O OH  . TYR A 0 168 . -12.822  11.625  12.312  1.00 92.36 168 A 1 
ATOM 1260 C CZ  . TYR A 0 168 . -11.590  11.055  12.359  1.00 92.36 168 A 1 
ATOM 1261 N N   . ASP A 0 169 . -5.817   6.232   12.429  1.00 91.81 169 A 1 
ATOM 1262 C CA  . ASP A 0 169 . -4.457   5.721   12.319  1.00 91.81 169 A 1 
ATOM 1263 C C   . ASP A 0 169 . -4.004   5.913   10.861  1.00 91.81 169 A 1 
ATOM 1264 C CB  . ASP A 0 169 . -4.406   4.252   12.788  1.00 91.81 169 A 1 
ATOM 1265 O O   . ASP A 0 169 . -4.732   5.570   9.933   1.00 91.81 169 A 1 
ATOM 1266 C CG  . ASP A 0 169 . -4.732   4.044   14.281  1.00 91.81 169 A 1 
ATOM 1267 O OD1 . ASP A 0 169 . -4.232   4.821   15.128  1.00 91.81 169 A 1 
ATOM 1268 O OD2 . ASP A 0 169 . -5.403   3.042   14.624  1.00 91.81 169 A 1 
ATOM 1269 N N   . ASN A 0 170 . -2.824   6.492   10.640  1.00 93.61 170 A 1 
ATOM 1270 C CA  . ASN A 0 170 . -2.235   6.661   9.312   1.00 93.61 170 A 1 
ATOM 1271 C C   . ASN A 0 170 . -0.748   6.323   9.356   1.00 93.61 170 A 1 
ATOM 1272 C CB  . ASN A 0 170 . -2.468   8.091   8.798   1.00 93.61 170 A 1 
ATOM 1273 O O   . ASN A 0 170 . 0.017    6.988   10.061  1.00 93.61 170 A 1 
ATOM 1274 C CG  . ASN A 0 170 . -2.157   8.205   7.313   1.00 93.61 170 A 1 
ATOM 1275 N ND2 . ASN A 0 170 . -0.910   8.304   6.911   1.00 93.61 170 A 1 
ATOM 1276 O OD1 . ASN A 0 170 . -3.059   8.204   6.498   1.00 93.61 170 A 1 
ATOM 1277 N N   . GLU A 0 171 . -0.342   5.331   8.578   1.00 94.22 171 A 1 
ATOM 1278 C CA  . GLU A 0 171 . 1.049    4.916   8.414   1.00 94.22 171 A 1 
ATOM 1279 C C   . GLU A 0 171 . 1.475    5.208   6.979   1.00 94.22 171 A 1 
ATOM 1280 C CB  . GLU A 0 171 . 1.231    3.440   8.818   1.00 94.22 171 A 1 
ATOM 1281 O O   . GLU A 0 171 . 0.726    4.930   6.044   1.00 94.22 171 A 1 
ATOM 1282 C CG  . GLU A 0 171 . 0.887    3.257   10.309  1.00 94.22 171 A 1 
ATOM 1283 C CD  . GLU A 0 171 . 1.135    1.857   10.889  1.00 94.22 171 A 1 
ATOM 1284 O OE1 . GLU A 0 171 . 0.850    1.706   12.105  1.00 94.22 171 A 1 
ATOM 1285 O OE2 . GLU A 0 171 . 1.599    0.941   10.186  1.00 94.22 171 A 1 
ATOM 1286 N N   . ASN A 0 172 . 2.640    5.824   6.796   1.00 93.15 172 A 1 
ATOM 1287 C CA  . ASN A 0 172 . 3.145    6.141   5.470   1.00 93.15 172 A 1 
ATOM 1288 C C   . ASN A 0 172 . 4.652    5.973   5.335   1.00 93.15 172 A 1 
ATOM 1289 C CB  . ASN A 0 172 . 2.635    7.507   4.999   1.00 93.15 172 A 1 
ATOM 1290 O O   . ASN A 0 172 . 5.413    6.060   6.299   1.00 93.15 172 A 1 
ATOM 1291 C CG  . ASN A 0 172 . 3.155    8.763   5.671   1.00 93.15 172 A 1 
ATOM 1292 N ND2 . ASN A 0 172 . 2.750    9.880   5.120   1.00 93.15 172 A 1 
ATOM 1293 O OD1 . ASN A 0 172 . 3.867    8.790   6.666   1.00 93.15 172 A 1 
ATOM 1294 N N   . TYR A 0 173 . 5.065    5.707   4.104   1.00 97.09 173 A 1 
ATOM 1295 C CA  . TYR A 0 173 . 6.436    5.464   3.699   1.00 97.09 173 A 1 
ATOM 1296 C C   . TYR A 0 173 . 6.667    6.124   2.345   1.00 97.09 173 A 1 
ATOM 1297 C CB  . TYR A 0 173 . 6.671    3.951   3.632   1.00 97.09 173 A 1 
ATOM 1298 O O   . TYR A 0 173 . 5.884    5.930   1.417   1.00 97.09 173 A 1 
ATOM 1299 C CG  . TYR A 0 173 . 7.995    3.552   3.011   1.00 97.09 173 A 1 
ATOM 1300 C CD1 . TYR A 0 173 . 8.048    3.144   1.662   1.00 97.09 173 A 1 
ATOM 1301 C CD2 . TYR A 0 173 . 9.172    3.598   3.780   1.00 97.09 173 A 1 
ATOM 1302 C CE1 . TYR A 0 173 . 9.276    2.753   1.093   1.00 97.09 173 A 1 
ATOM 1303 C CE2 . TYR A 0 173 . 10.400   3.205   3.213   1.00 97.09 173 A 1 
ATOM 1304 O OH  . TYR A 0 173 . 11.635   2.381   1.324   1.00 97.09 173 A 1 
ATOM 1305 C CZ  . TYR A 0 173 . 10.453   2.773   1.871   1.00 97.09 173 A 1 
ATOM 1306 N N   . ALA A 0 174 . 7.751    6.883   2.218   1.00 96.52 174 A 1 
ATOM 1307 C CA  . ALA A 0 174 . 8.174    7.428   0.937   1.00 96.52 174 A 1 
ATOM 1308 C C   . ALA A 0 174 . 9.696    7.389   0.819   1.00 96.52 174 A 1 
ATOM 1309 C CB  . ALA A 0 174 . 7.604    8.839   0.749   1.00 96.52 174 A 1 
ATOM 1310 O O   . ALA A 0 174 . 10.410   7.813   1.735   1.00 96.52 174 A 1 
ATOM 1311 N N   . LYS A 0 175 . 10.175   6.902   -0.325  1.00 97.45 175 A 1 
ATOM 1312 C CA  . LYS A 0 175 . 11.585   6.784   -0.686  1.00 97.45 175 A 1 
ATOM 1313 C C   . LYS A 0 175 . 11.792   7.344   -2.090  1.00 97.45 175 A 1 
ATOM 1314 C CB  . LYS A 0 175 . 12.004   5.310   -0.568  1.00 97.45 175 A 1 
ATOM 1315 O O   . LYS A 0 175 . 11.035   7.014   -2.992  1.00 97.45 175 A 1 
ATOM 1316 C CG  . LYS A 0 175 . 13.449   5.063   -1.020  1.00 97.45 175 A 1 
ATOM 1317 C CD  . LYS A 0 175 . 13.806   3.579   -0.914  1.00 97.45 175 A 1 
ATOM 1318 C CE  . LYS A 0 175 . 15.143   3.343   -1.616  1.00 97.45 175 A 1 
ATOM 1319 N NZ  . LYS A 0 175 . 15.440   1.902   -1.740  1.00 97.45 175 A 1 
ATOM 1320 N N   . SER A 0 176 . 12.828   8.154   -2.268  1.00 95.42 176 A 1 
ATOM 1321 C CA  . SER A 0 176 . 13.264   8.665   -3.570  1.00 95.42 176 A 1 
ATOM 1322 C C   . SER A 0 176 . 14.765   8.440   -3.702  1.00 95.42 176 A 1 
ATOM 1323 C CB  . SER A 0 176 . 12.906   10.146  -3.710  1.00 95.42 176 A 1 
ATOM 1324 O O   . SER A 0 176 . 15.520   8.822   -2.803  1.00 95.42 176 A 1 
ATOM 1325 O OG  . SER A 0 176 . 13.259   10.640  -4.982  1.00 95.42 176 A 1 
ATOM 1326 N N   . VAL A 0 177 . 15.189   7.796   -4.785  1.00 94.47 177 A 1 
ATOM 1327 C CA  . VAL A 0 177 . 16.591   7.516   -5.129  1.00 94.47 177 A 1 
ATOM 1328 C C   . VAL A 0 177 . 16.909   8.181   -6.458  1.00 94.47 177 A 1 
ATOM 1329 C CB  . VAL A 0 177 . 16.860   6.000   -5.225  1.00 94.47 177 A 1 
ATOM 1330 O O   . VAL A 0 177 . 16.081   8.136   -7.367  1.00 94.47 177 A 1 
ATOM 1331 C CG1 . VAL A 0 177 . 18.300   5.661   -5.638  1.00 94.47 177 A 1 
ATOM 1332 C CG2 . VAL A 0 177 . 16.611   5.323   -3.874  1.00 94.47 177 A 1 
ATOM 1333 N N   . ARG A 0 178 . 18.117   8.739   -6.586  1.00 92.80 178 A 1 
ATOM 1334 C CA  . ARG A 0 178 . 18.717   9.061   -7.888  1.00 92.80 178 A 1 
ATOM 1335 C C   . ARG A 0 178 . 20.179   8.646   -7.937  1.00 92.80 178 A 1 
ATOM 1336 C CB  . ARG A 0 178 . 18.574   10.536  -8.286  1.00 92.80 178 A 1 
ATOM 1337 O O   . ARG A 0 178 . 20.864   8.768   -6.920  1.00 92.80 178 A 1 
ATOM 1338 C CG  . ARG A 0 178 . 17.149   11.049  -8.092  1.00 92.80 178 A 1 
ATOM 1339 C CD  . ARG A 0 178 . 17.015   12.481  -8.585  1.00 92.80 178 A 1 
ATOM 1340 N NE  . ARG A 0 178 . 15.656   12.964  -8.292  1.00 92.80 178 A 1 
ATOM 1341 N NH1 . ARG A 0 178 . 16.034   15.166  -8.763  1.00 92.80 178 A 1 
ATOM 1342 N NH2 . ARG A 0 178 . 14.000   14.489  -8.086  1.00 92.80 178 A 1 
ATOM 1343 C CZ  . ARG A 0 178 . 15.238   14.205  -8.381  1.00 92.80 178 A 1 
ATOM 1344 N N   . ALA A 0 179 . 20.629   8.190   -9.095  1.00 88.14 179 A 1 
ATOM 1345 C CA  . ALA A 0 179 . 22.027   7.932   -9.401  1.00 88.14 179 A 1 
ATOM 1346 C C   . ALA A 0 179 . 22.339   8.484   -10.796 1.00 88.14 179 A 1 
ATOM 1347 C CB  . ALA A 0 179 . 22.312   6.430   -9.291  1.00 88.14 179 A 1 
ATOM 1348 O O   . ALA A 0 179 . 21.492   8.403   -11.675 1.00 88.14 179 A 1 
ATOM 1349 N N   . ASP A 0 180 . 23.532   9.038   -10.937 1.00 85.44 180 A 1 
ATOM 1350 C CA  . ASP A 0 180 . 24.036   9.828   -12.061 1.00 85.44 180 A 1 
ATOM 1351 C C   . ASP A 0 180 . 25.504   9.373   -12.235 1.00 85.44 180 A 1 
ATOM 1352 C CB  . ASP A 0 180 . 23.811   11.292  -11.617 1.00 85.44 180 A 1 
ATOM 1353 O O   . ASP A 0 180 . 26.235   9.277   -11.239 1.00 85.44 180 A 1 
ATOM 1354 C CG  . ASP A 0 180 . 24.472   12.409  -12.424 1.00 85.44 180 A 1 
ATOM 1355 O OD1 . ASP A 0 180 . 23.757   13.408  -12.682 1.00 85.44 180 A 1 
ATOM 1356 O OD2 . ASP A 0 180 . 25.709   12.340  -12.577 1.00 85.44 180 A 1 
ATOM 1357 N N   . ASP A 0 181 . 25.889   8.897   -13.427 1.00 87.35 181 A 1 
ATOM 1358 C CA  . ASP A 0 181 . 27.141   8.141   -13.654 1.00 87.35 181 A 1 
ATOM 1359 C C   . ASP A 0 181 . 27.841   8.480   -14.989 1.00 87.35 181 A 1 
ATOM 1360 C CB  . ASP A 0 181 . 26.898   6.631   -13.428 1.00 87.35 181 A 1 
ATOM 1361 O O   . ASP A 0 181 . 28.214   7.598   -15.772 1.00 87.35 181 A 1 
ATOM 1362 C CG  . ASP A 0 181 . 28.169   5.782   -13.524 1.00 87.35 181 A 1 
ATOM 1363 O OD1 . ASP A 0 181 . 29.230   6.210   -13.026 1.00 87.35 181 A 1 
ATOM 1364 O OD2 . ASP A 0 181 . 28.152   4.584   -13.897 1.00 87.35 181 A 1 
ATOM 1365 N N   . ASP A 0 182 . 28.036   9.783   -15.192 1.00 83.16 182 A 1 
ATOM 1366 C CA  . ASP A 0 182 . 28.816   10.444  -16.249 1.00 83.16 182 A 1 
ATOM 1367 C C   . ASP A 0 182 . 30.179   9.763   -16.521 1.00 83.16 182 A 1 
ATOM 1368 C CB  . ASP A 0 182 . 29.068   11.901  -15.771 1.00 83.16 182 A 1 
ATOM 1369 O O   . ASP A 0 182 . 31.009   9.620   -15.617 1.00 83.16 182 A 1 
ATOM 1370 C CG  . ASP A 0 182 . 28.525   13.024  -16.658 1.00 83.16 182 A 1 
ATOM 1371 O OD1 . ASP A 0 182 . 28.152   12.739  -17.815 1.00 83.16 182 A 1 
ATOM 1372 O OD2 . ASP A 0 182 . 28.639   14.193  -16.214 1.00 83.16 182 A 1 
ATOM 1373 N N   . GLN A 0 183 . 30.475   9.391   -17.772 1.00 84.25 183 A 1 
ATOM 1374 C CA  . GLN A 0 183 . 31.763   8.823   -18.210 1.00 84.25 183 A 1 
ATOM 1375 C C   . GLN A 0 183 . 32.217   9.430   -19.541 1.00 84.25 183 A 1 
ATOM 1376 C CB  . GLN A 0 183 . 31.659   7.289   -18.338 1.00 84.25 183 A 1 
ATOM 1377 O O   . GLN A 0 183 . 31.444   9.503   -20.491 1.00 84.25 183 A 1 
ATOM 1378 C CG  . GLN A 0 183 . 31.591   6.621   -16.961 1.00 84.25 183 A 1 
ATOM 1379 C CD  . GLN A 0 183 . 31.280   5.132   -16.993 1.00 84.25 183 A 1 
ATOM 1380 N NE2 . GLN A 0 183 . 30.378   4.687   -16.145 1.00 84.25 183 A 1 
ATOM 1381 O OE1 . GLN A 0 183 . 31.866   4.329   -17.711 1.00 84.25 183 A 1 
ATOM 1382 N N   . TRP A 0 184 . 33.495   9.813   -19.647 1.00 81.39 184 A 1 
ATOM 1383 C CA  . TRP A 0 184 . 34.041   10.398  -20.879 1.00 81.39 184 A 1 
ATOM 1384 C C   . TRP A 0 184 . 35.530   10.099  -21.097 1.00 81.39 184 A 1 
ATOM 1385 C CB  . TRP A 0 184 . 33.784   11.913  -20.896 1.00 81.39 184 A 1 
ATOM 1386 O O   . TRP A 0 184 . 36.298   9.888   -20.150 1.00 81.39 184 A 1 
ATOM 1387 C CG  . TRP A 0 184 . 34.545   12.711  -19.880 1.00 81.39 184 A 1 
ATOM 1388 C CD1 . TRP A 0 184 . 35.725   13.331  -20.104 1.00 81.39 184 A 1 
ATOM 1389 C CD2 . TRP A 0 184 . 34.202   12.988  -18.486 1.00 81.39 184 A 1 
ATOM 1390 C CE2 . TRP A 0 184 . 35.236   13.798  -17.923 1.00 81.39 184 A 1 
ATOM 1391 C CE3 . TRP A 0 184 . 33.121   12.657  -17.641 1.00 81.39 184 A 1 
ATOM 1392 N NE1 . TRP A 0 184 . 36.143   13.964  -18.951 1.00 81.39 184 A 1 
ATOM 1393 C CH2 . TRP A 0 184 . 34.113   13.891  -15.778 1.00 81.39 184 A 1 
ATOM 1394 C CZ2 . TRP A 0 184 . 35.203   14.249  -16.592 1.00 81.39 184 A 1 
ATOM 1395 C CZ3 . TRP A 0 184 . 33.079   13.101  -16.305 1.00 81.39 184 A 1 
ATOM 1396 N N   . ALA A 0 185 . 35.939   10.125  -22.364 1.00 81.39 185 A 1 
ATOM 1397 C CA  . ALA A 0 185 . 37.320   10.106  -22.825 1.00 81.39 185 A 1 
ATOM 1398 C C   . ALA A 0 185 . 37.488   10.989  -24.075 1.00 81.39 185 A 1 
ATOM 1399 C CB  . ALA A 0 185 . 37.739   8.656   -23.097 1.00 81.39 185 A 1 
ATOM 1400 O O   . ALA A 0 185 . 36.599   11.042  -24.923 1.00 81.39 185 A 1 
ATOM 1401 N N   . GLU A 0 186 . 38.635   11.658  -24.188 1.00 80.21 186 A 1 
ATOM 1402 C CA  . GLU A 0 186 . 39.040   12.451  -25.357 1.00 80.21 186 A 1 
ATOM 1403 C C   . GLU A 0 186 . 40.530   12.181  -25.641 1.00 80.21 186 A 1 
ATOM 1404 C CB  . GLU A 0 186 . 38.826   13.970  -25.136 1.00 80.21 186 A 1 
ATOM 1405 O O   . GLU A 0 186 . 41.338   12.184  -24.709 1.00 80.21 186 A 1 
ATOM 1406 C CG  . GLU A 0 186 . 37.445   14.421  -24.616 1.00 80.21 186 A 1 
ATOM 1407 C CD  . GLU A 0 186 . 37.457   15.899  -24.175 1.00 80.21 186 A 1 
ATOM 1408 O OE1 . GLU A 0 186 . 36.741   16.726  -24.786 1.00 80.21 186 A 1 
ATOM 1409 O OE2 . GLU A 0 186 . 38.191   16.217  -23.203 1.00 80.21 186 A 1 
ATOM 1410 N N   . ASP A 0 187 . 40.901   11.990  -26.905 1.00 78.83 187 A 1 
ATOM 1411 C CA  . ASP A 0 187 . 42.286   12.001  -27.400 1.00 78.83 187 A 1 
ATOM 1412 C C   . ASP A 0 187 . 42.426   13.175  -28.380 1.00 78.83 187 A 1 
ATOM 1413 C CB  . ASP A 0 187 . 42.641   10.644  -28.045 1.00 78.83 187 A 1 
ATOM 1414 O O   . ASP A 0 187 . 41.540   13.423  -29.198 1.00 78.83 187 A 1 
ATOM 1415 C CG  . ASP A 0 187 . 44.115   10.481  -28.472 1.00 78.83 187 A 1 
ATOM 1416 O OD1 . ASP A 0 187 . 44.849   11.499  -28.522 1.00 78.83 187 A 1 
ATOM 1417 O OD2 . ASP A 0 187 . 44.506   9.326   -28.761 1.00 78.83 187 A 1 
ATOM 1418 N N   . TYR A 0 188 . 43.516   13.937  -28.298 1.00 79.99 188 A 1 
ATOM 1419 C CA  . TYR A 0 188 . 43.826   14.996  -29.254 1.00 79.99 188 A 1 
ATOM 1420 C C   . TYR A 0 188 . 45.295   14.961  -29.684 1.00 79.99 188 A 1 
ATOM 1421 C CB  . TYR A 0 188 . 43.440   16.367  -28.675 1.00 79.99 188 A 1 
ATOM 1422 O O   . TYR A 0 188 . 46.168   15.519  -29.007 1.00 79.99 188 A 1 
ATOM 1423 C CG  . TYR A 0 188 . 43.695   17.482  -29.670 1.00 79.99 188 A 1 
ATOM 1424 C CD1 . TYR A 0 188 . 44.864   18.260  -29.585 1.00 79.99 188 A 1 
ATOM 1425 C CD2 . TYR A 0 188 . 42.847   17.611  -30.782 1.00 79.99 188 A 1 
ATOM 1426 C CE1 . TYR A 0 188 . 45.199   19.147  -30.625 1.00 79.99 188 A 1 
ATOM 1427 C CE2 . TYR A 0 188 . 43.166   18.494  -31.824 1.00 79.99 188 A 1 
ATOM 1428 O OH  . TYR A 0 188 . 44.658   20.066  -32.802 1.00 79.99 188 A 1 
ATOM 1429 C CZ  . TYR A 0 188 . 44.349   19.253  -31.751 1.00 79.99 188 A 1 
ATOM 1430 N N   . ASP A 0 189 . 45.557   14.400  -30.866 1.00 76.81 189 A 1 
ATOM 1431 C CA  . ASP A 0 189 . 46.893   14.351  -31.462 1.00 76.81 189 A 1 
ATOM 1432 C C   . ASP A 0 189 . 47.104   15.457  -32.517 1.00 76.81 189 A 1 
ATOM 1433 C CB  . ASP A 0 189 . 47.223   12.932  -31.969 1.00 76.81 189 A 1 
ATOM 1434 O O   . ASP A 0 189 . 46.199   15.927  -33.216 1.00 76.81 189 A 1 
ATOM 1435 C CG  . ASP A 0 189 . 48.723   12.714  -32.257 1.00 76.81 189 A 1 
ATOM 1436 O OD1 . ASP A 0 189 . 49.548   13.606  -31.924 1.00 76.81 189 A 1 
ATOM 1437 O OD2 . ASP A 0 189 . 49.079   11.720  -32.928 1.00 76.81 189 A 1 
ATOM 1438 N N   . ARG A 0 190 . 48.348   15.922  -32.651 1.00 72.44 190 A 1 
ATOM 1439 C CA  . ARG A 0 190 . 48.745   16.935  -33.633 1.00 72.44 190 A 1 
ATOM 1440 C C   . ARG A 0 190 . 50.214   16.810  -34.012 1.00 72.44 190 A 1 
ATOM 1441 C CB  . ARG A 0 190 . 48.426   18.323  -33.064 1.00 72.44 190 A 1 
ATOM 1442 O O   . ARG A 0 190 . 51.096   17.339  -33.332 1.00 72.44 190 A 1 
ATOM 1443 C CG  . ARG A 0 190 . 48.634   19.419  -34.120 1.00 72.44 190 A 1 
ATOM 1444 C CD  . ARG A 0 190 . 48.696   20.796  -33.463 1.00 72.44 190 A 1 
ATOM 1445 N NE  . ARG A 0 190 . 47.413   21.161  -32.837 1.00 72.44 190 A 1 
ATOM 1446 N NH1 . ARG A 0 190 . 48.233   22.417  -31.104 1.00 72.44 190 A 1 
ATOM 1447 N NH2 . ARG A 0 190 . 46.027   22.167  -31.357 1.00 72.44 190 A 1 
ATOM 1448 C CZ  . ARG A 0 190 . 47.234   21.924  -31.778 1.00 72.44 190 A 1 
ATOM 1449 N N   . TRP A 0 191 . 50.469   16.265  -35.197 1.00 67.19 191 A 1 
ATOM 1450 C CA  . TRP A 0 191 . 51.798   16.189  -35.809 1.00 67.19 191 A 1 
ATOM 1451 C C   . TRP A 0 191 . 52.094   17.345  -36.775 1.00 67.19 191 A 1 
ATOM 1452 C CB  . TRP A 0 191 . 51.959   14.839  -36.514 1.00 67.19 191 A 1 
ATOM 1453 O O   . TRP A 0 191 . 51.230   17.843  -37.510 1.00 67.19 191 A 1 
ATOM 1454 C CG  . TRP A 0 191 . 50.893   14.523  -37.518 1.00 67.19 191 A 1 
ATOM 1455 C CD1 . TRP A 0 191 . 50.934   14.760  -38.850 1.00 67.19 191 A 1 
ATOM 1456 C CD2 . TRP A 0 191 . 49.589   13.918  -37.254 1.00 67.19 191 A 1 
ATOM 1457 C CE2 . TRP A 0 191 . 48.875   13.829  -38.486 1.00 67.19 191 A 1 
ATOM 1458 C CE3 . TRP A 0 191 . 48.946   13.429  -36.100 1.00 67.19 191 A 1 
ATOM 1459 N NE1 . TRP A 0 191 . 49.747   14.338  -39.425 1.00 67.19 191 A 1 
ATOM 1460 C CH2 . TRP A 0 191 . 46.964   12.824  -37.401 1.00 67.19 191 A 1 
ATOM 1461 C CZ2 . TRP A 0 191 . 47.577   13.303  -38.571 1.00 67.19 191 A 1 
ATOM 1462 C CZ3 . TRP A 0 191 . 47.655   12.882  -36.179 1.00 67.19 191 A 1 
ATOM 1463 N N   . ASN A 0 192 . 53.372   17.734  -36.865 1.00 59.72 192 A 1 
ATOM 1464 C CA  . ASN A 0 192 . 53.845   18.645  -37.904 1.00 59.72 192 A 1 
ATOM 1465 C C   . ASN A 0 192 . 54.903   17.988  -38.809 1.00 59.72 192 A 1 
ATOM 1466 C CB  . ASN A 0 192 . 54.268   19.994  -37.288 1.00 59.72 192 A 1 
ATOM 1467 O O   . ASN A 0 192 . 55.662   17.104  -38.418 1.00 59.72 192 A 1 
ATOM 1468 C CG  . ASN A 0 192 . 55.679   19.973  -36.738 1.00 59.72 192 A 1 
ATOM 1469 N ND2 . ASN A 0 192 . 55.841   19.745  -35.462 1.00 59.72 192 A 1 
ATOM 1470 O OD1 . ASN A 0 192 . 56.631   20.196  -37.478 1.00 59.72 192 A 1 
ATOM 1471 N N   . SER A 0 193 . 54.991   18.475  -40.046 1.00 53.43 193 A 1 
ATOM 1472 C CA  . SER A 0 193 . 55.828   17.934  -41.132 1.00 53.43 193 A 1 
ATOM 1473 C C   . SER A 0 193 . 57.355   17.895  -40.901 1.00 53.43 193 A 1 
ATOM 1474 C CB  . SER A 0 193 . 55.502   18.691  -42.426 1.00 53.43 193 A 1 
ATOM 1475 O O   . SER A 0 193 . 58.098   17.587  -41.836 1.00 53.43 193 A 1 
ATOM 1476 O OG  . SER A 0 193 . 55.595   20.096  -42.246 1.00 53.43 193 A 1 
ATOM 1477 N N   . ARG A 0 194 . 57.852   18.203  -39.694 1.00 50.50 194 A 1 
ATOM 1478 C CA  . ARG A 0 194 . 59.275   18.131  -39.313 1.00 50.50 194 A 1 
ATOM 1479 C C   . ARG A 0 194 . 59.623   16.959  -38.397 1.00 50.50 194 A 1 
ATOM 1480 C CB  . ARG A 0 194 . 59.698   19.443  -38.645 1.00 50.50 194 A 1 
ATOM 1481 O O   . ARG A 0 194 . 60.802   16.618  -38.318 1.00 50.50 194 A 1 
ATOM 1482 C CG  . ARG A 0 194 . 59.559   20.625  -39.607 1.00 50.50 194 A 1 
ATOM 1483 C CD  . ARG A 0 194 . 59.969   21.914  -38.904 1.00 50.50 194 A 1 
ATOM 1484 N NE  . ARG A 0 194 . 60.017   23.027  -39.869 1.00 50.50 194 A 1 
ATOM 1485 N NH1 . ARG A 0 194 . 59.691   24.722  -38.367 1.00 50.50 194 A 1 
ATOM 1486 N NH2 . ARG A 0 194 . 59.867   25.188  -40.550 1.00 50.50 194 A 1 
ATOM 1487 C CZ  . ARG A 0 194 . 59.863   24.304  -39.591 1.00 50.50 194 A 1 
ATOM 1488 N N   . ASP A 0 195 . 58.646   16.344  -37.734 1.00 47.04 195 A 1 
ATOM 1489 C CA  . ASP A 0 195 . 58.923   15.394  -36.647 1.00 47.04 195 A 1 
ATOM 1490 C C   . ASP A 0 195 . 59.360   14.009  -37.171 1.00 47.04 195 A 1 
ATOM 1491 C CB  . ASP A 0 195 . 57.702   15.332  -35.714 1.00 47.04 195 A 1 
ATOM 1492 O O   . ASP A 0 195 . 60.226   13.355  -36.582 1.00 47.04 195 A 1 
ATOM 1493 C CG  . ASP A 0 195 . 57.276   16.724  -35.218 1.00 47.04 195 A 1 
ATOM 1494 O OD1 . ASP A 0 195 . 58.151   17.538  -34.830 1.00 47.04 195 A 1 
ATOM 1495 O OD2 . ASP A 0 195 . 56.075   17.041  -35.328 1.00 47.04 195 A 1 
ATOM 1496 N N   . ALA A 0 196 . 58.870   13.617  -38.355 1.00 46.18 196 A 1 
ATOM 1497 C CA  . ALA A 0 196 . 59.120   12.321  -39.005 1.00 46.18 196 A 1 
ATOM 1498 C C   . ALA A 0 196 . 60.605   11.976  -39.267 1.00 46.18 196 A 1 
ATOM 1499 C CB  . ALA A 0 196 . 58.339   12.320  -40.327 1.00 46.18 196 A 1 
ATOM 1500 O O   . ALA A 0 196 . 60.936   10.825  -39.545 1.00 46.18 196 A 1 
ATOM 1501 N N   . ASP A 0 197 . 61.508   12.958  -39.207 1.00 47.10 197 A 1 
ATOM 1502 C CA  . ASP A 0 197 . 62.913   12.815  -39.608 1.00 47.10 197 A 1 
ATOM 1503 C C   . ASP A 0 197 . 63.896   12.850  -38.408 1.00 47.10 197 A 1 
ATOM 1504 C CB  . ASP A 0 197 . 63.177   13.879  -40.696 1.00 47.10 197 A 1 
ATOM 1505 O O   . ASP A 0 197 . 65.118   12.749  -38.588 1.00 47.10 197 A 1 
ATOM 1506 C CG  . ASP A 0 197 . 64.243   13.494  -41.726 1.00 47.10 197 A 1 
ATOM 1507 O OD1 . ASP A 0 197 . 64.570   12.295  -41.881 1.00 47.10 197 A 1 
ATOM 1508 O OD2 . ASP A 0 197 . 64.900   14.407  -42.271 1.00 47.10 197 A 1 
ATOM 1509 N N   . GLY A 0 198 . 63.371   12.998  -37.179 1.00 45.04 198 A 1 
ATOM 1510 C CA  . GLY A 0 198 . 64.142   13.207  -35.946 1.00 45.04 198 A 1 
ATOM 1511 C C   . GLY A 0 198 . 64.646   11.931  -35.259 1.00 45.04 198 A 1 
ATOM 1512 O O   . GLY A 0 198 . 65.829   11.836  -34.927 1.00 45.04 198 A 1 
ATOM 1513 N N   . TYR A 0 199 . 63.783   10.926  -35.073 1.00 41.98 199 A 1 
ATOM 1514 C CA  . TYR A 0 199 . 64.087   9.751   -34.234 1.00 41.98 199 A 1 
ATOM 1515 C C   . TYR A 0 199 . 65.059   8.729   -34.861 1.00 41.98 199 A 1 
ATOM 1516 C CB  . TYR A 0 199 . 62.772   9.093   -33.771 1.00 41.98 199 A 1 
ATOM 1517 O O   . TYR A 0 199 . 65.622   7.895   -34.156 1.00 41.98 199 A 1 
ATOM 1518 C CG  . TYR A 0 199 . 62.493   9.316   -32.297 1.00 41.98 199 A 1 
ATOM 1519 C CD1 . TYR A 0 199 . 62.993   8.402   -31.349 1.00 41.98 199 A 1 
ATOM 1520 C CD2 . TYR A 0 199 . 61.765   10.445  -31.871 1.00 41.98 199 A 1 
ATOM 1521 C CE1 . TYR A 0 199 . 62.757   8.606   -29.975 1.00 41.98 199 A 1 
ATOM 1522 C CE2 . TYR A 0 199 . 61.543   10.661  -30.497 1.00 41.98 199 A 1 
ATOM 1523 O OH  . TYR A 0 199 . 61.809   9.953   -28.225 1.00 41.98 199 A 1 
ATOM 1524 C CZ  . TYR A 0 199 . 62.032   9.740   -29.547 1.00 41.98 199 A 1 
ATOM 1525 N N   . GLY A 0 200 . 65.304   8.796   -36.174 1.00 39.95 200 A 1 
ATOM 1526 C CA  . GLY A 0 200 . 66.099   7.802   -36.912 1.00 39.95 200 A 1 
ATOM 1527 C C   . GLY A 0 200 . 67.607   8.072   -37.038 1.00 39.95 200 A 1 
ATOM 1528 O O   . GLY A 0 200 . 68.272   7.368   -37.796 1.00 39.95 200 A 1 
ATOM 1529 N N   . LYS A 0 201 . 68.164   9.107   -36.385 1.00 43.19 201 A 1 
ATOM 1530 C CA  . LYS A 0 201 . 69.537   9.600   -36.664 1.00 43.19 201 A 1 
ATOM 1531 C C   . LYS A 0 201 . 70.542   9.503   -35.503 1.00 43.19 201 A 1 
ATOM 1532 C CB  . LYS A 0 201 . 69.489   10.990  -37.336 1.00 43.19 201 A 1 
ATOM 1533 O O   . LYS A 0 201 . 71.575   10.172  -35.538 1.00 43.19 201 A 1 
ATOM 1534 C CG  . LYS A 0 201 . 68.765   10.944  -38.694 1.00 43.19 201 A 1 
ATOM 1535 C CD  . LYS A 0 201 . 69.044   12.191  -39.547 1.00 43.19 201 A 1 
ATOM 1536 C CE  . LYS A 0 201 . 68.265   12.120  -40.868 1.00 43.19 201 A 1 
ATOM 1537 N NZ  . LYS A 0 201 . 66.908   12.698  -40.742 1.00 43.19 201 A 1 
ATOM 1538 N N   . ALA A 0 202 . 70.295   8.647   -34.509 1.00 33.81 202 A 1 
ATOM 1539 C CA  . ALA A 0 202 . 71.215   8.402   -33.393 1.00 33.81 202 A 1 
ATOM 1540 C C   . ALA A 0 202 . 71.732   6.946   -33.343 1.00 33.81 202 A 1 
ATOM 1541 C CB  . ALA A 0 202 . 70.530   8.823   -32.087 1.00 33.81 202 A 1 
ATOM 1542 O O   . ALA A 0 202 . 70.967   6.002   -33.475 1.00 33.81 202 A 1 
ATOM 1543 N N   . ALA A 0 203 . 73.040   6.797   -33.095 1.00 31.59 203 A 1 
ATOM 1544 C CA  . ALA A 0 203 . 73.741   5.578   -32.657 1.00 31.59 203 A 1 
ATOM 1545 C C   . ALA A 0 203 . 73.563   4.259   -33.461 1.00 31.59 203 A 1 
ATOM 1546 C CB  . ALA A 0 203 . 73.442   5.384   -31.161 1.00 31.59 203 A 1 
ATOM 1547 O O   . ALA A 0 203 . 72.782   3.392   -33.080 1.00 31.59 203 A 1 
ATOM 1548 N N   . SER A 0 204 . 74.443   4.001   -34.446 1.00 41.72 204 A 1 
ATOM 1549 C CA  . SER A 0 204 . 75.496   2.946   -34.354 1.00 41.72 204 A 1 
ATOM 1550 C C   . SER A 0 204 . 76.096   2.515   -35.714 1.00 41.72 204 A 1 
ATOM 1551 C CB  . SER A 0 204 . 75.069   1.674   -33.587 1.00 41.72 204 A 1 
ATOM 1552 O O   . SER A 0 204 . 75.458   1.836   -36.509 1.00 41.72 204 A 1 
ATOM 1553 O OG  . SER A 0 204 . 73.860   1.117   -34.045 1.00 41.72 204 A 1 
ATOM 1554 N N   . ALA A 0 205 . 77.371   2.854   -35.957 1.00 35.78 205 A 1 
ATOM 1555 C CA  . ALA A 0 205 . 78.250   2.206   -36.947 1.00 35.78 205 A 1 
ATOM 1556 C C   . ALA A 0 205 . 79.713   2.635   -36.699 1.00 35.78 205 A 1 
ATOM 1557 C CB  . ALA A 0 205 . 77.823   2.585   -38.377 1.00 35.78 205 A 1 
ATOM 1558 O O   . ALA A 0 205 . 80.076   3.772   -36.990 1.00 35.78 205 A 1 
ATOM 1559 N N   . ASP A 0 206 . 80.555   1.755   -36.145 1.00 39.52 206 A 1 
ATOM 1560 C CA  . ASP A 0 206 . 81.922   2.096   -35.717 1.00 39.52 206 A 1 
ATOM 1561 C C   . ASP A 0 206 . 82.952   1.011   -36.103 1.00 39.52 206 A 1 
ATOM 1562 C CB  . ASP A 0 206 . 81.914   2.344   -34.195 1.00 39.52 206 A 1 
ATOM 1563 O O   . ASP A 0 206 . 82.803   -0.132  -35.689 1.00 39.52 206 A 1 
ATOM 1564 C CG  . ASP A 0 206 . 83.254   2.869   -33.678 1.00 39.52 206 A 1 
ATOM 1565 O OD1 . ASP A 0 206 . 83.787   3.850   -34.249 1.00 39.52 206 A 1 
ATOM 1566 O OD2 . ASP A 0 206 . 83.816   2.325   -32.700 1.00 39.52 206 A 1 
ATOM 1567 N N   . LYS A 0 207 . 84.023   1.418   -36.817 1.00 39.41 207 A 1 
ATOM 1568 C CA  . LYS A 0 207 . 85.321   0.713   -37.043 1.00 39.41 207 A 1 
ATOM 1569 C C   . LYS A 0 207 . 85.313   -0.683  -37.738 1.00 39.41 207 A 1 
ATOM 1570 C CB  . LYS A 0 207 . 86.050   0.649   -35.679 1.00 39.41 207 A 1 
ATOM 1571 O O   . LYS A 0 207 . 84.325   -1.395  -37.731 1.00 39.41 207 A 1 
ATOM 1572 C CG  . LYS A 0 207 . 86.530   2.023   -35.171 1.00 39.41 207 A 1 
ATOM 1573 C CD  . LYS A 0 207 . 87.055   1.921   -33.729 1.00 39.41 207 A 1 
ATOM 1574 C CE  . LYS A 0 207 . 87.245   3.285   -33.048 1.00 39.41 207 A 1 
ATOM 1575 N NZ  . LYS A 0 207 . 85.945   3.878   -32.662 1.00 39.41 207 A 1 
ATOM 1576 N N   . ALA A 0 208 . 86.411   -1.187  -38.336 1.00 36.54 208 A 1 
ATOM 1577 C CA  . ALA A 0 208 . 87.566   -0.553  -39.009 1.00 36.54 208 A 1 
ATOM 1578 C C   . ALA A 0 208 . 88.447   -1.579  -39.796 1.00 36.54 208 A 1 
ATOM 1579 C CB  . ALA A 0 208 . 88.482   0.152   -37.989 1.00 36.54 208 A 1 
ATOM 1580 O O   . ALA A 0 208 . 88.456   -2.764  -39.491 1.00 36.54 208 A 1 
ATOM 1581 N N   . TYR A 0 209 . 89.305   -1.050  -40.690 1.00 38.78 209 A 1 
ATOM 1582 C CA  . TYR A 0 209 . 90.711   -1.465  -40.946 1.00 38.78 209 A 1 
ATOM 1583 C C   . TYR A 0 209 . 91.132   -2.561  -41.980 1.00 38.78 209 A 1 
ATOM 1584 C CB  . TYR A 0 209 . 91.470   -1.606  -39.608 1.00 38.78 209 A 1 
ATOM 1585 O O   . TYR A 0 209 . 91.513   -3.668  -41.614 1.00 38.78 209 A 1 
ATOM 1586 C CG  . TYR A 0 209 . 92.895   -1.104  -39.693 1.00 38.78 209 A 1 
ATOM 1587 C CD1 . TYR A 0 209 . 93.953   -1.994  -39.951 1.00 38.78 209 A 1 
ATOM 1588 C CD2 . TYR A 0 209 . 93.148   0.274   -39.552 1.00 38.78 209 A 1 
ATOM 1589 C CE1 . TYR A 0 209 . 95.264   -1.502  -40.092 1.00 38.78 209 A 1 
ATOM 1590 C CE2 . TYR A 0 209 . 94.459   0.769   -39.681 1.00 38.78 209 A 1 
ATOM 1591 O OH  . TYR A 0 209 . 96.784   0.352   -40.105 1.00 38.78 209 A 1 
ATOM 1592 C CZ  . TYR A 0 209 . 95.520   -0.121  -39.959 1.00 38.78 209 A 1 
ATOM 1593 N N   . SER A 0 210 . 91.382   -2.115  -43.230 1.00 38.13 210 A 1 
ATOM 1594 C CA  . SER A 0 210 . 92.447   -2.594  -44.168 1.00 38.13 210 A 1 
ATOM 1595 C C   . SER A 0 210 . 92.323   -4.016  -44.797 1.00 38.13 210 A 1 
ATOM 1596 C CB  . SER A 0 210 . 93.809   -2.361  -43.498 1.00 38.13 210 A 1 
ATOM 1597 O O   . SER A 0 210 . 91.580   -4.843  -44.296 1.00 38.13 210 A 1 
ATOM 1598 O OG  . SER A 0 210 . 94.206   -3.505  -42.773 1.00 38.13 210 A 1 
ATOM 1599 N N   . SER A 0 211 . 92.991   -4.389  -45.908 1.00 36.60 211 A 1 
ATOM 1600 C CA  . SER A 0 211 . 93.968   -3.694  -46.777 1.00 36.60 211 A 1 
ATOM 1601 C C   . SER A 0 211 . 93.989   -4.260  -48.223 1.00 36.60 211 A 1 
ATOM 1602 C CB  . SER A 0 211 . 95.391   -3.891  -46.224 1.00 36.60 211 A 1 
ATOM 1603 O O   . SER A 0 211 . 93.573   -5.388  -48.451 1.00 36.60 211 A 1 
ATOM 1604 O OG  . SER A 0 211 . 96.279   -2.952  -46.812 1.00 36.60 211 A 1 
ATOM 1605 N N   . SER A 0 212 . 94.614   -3.513  -49.147 1.00 37.72 212 A 1 
ATOM 1606 C CA  . SER A 0 212 . 95.178   -3.932  -50.455 1.00 37.72 212 A 1 
ATOM 1607 C C   . SER A 0 212 . 94.274   -4.255  -51.668 1.00 37.72 212 A 1 
ATOM 1608 C CB  . SER A 0 212 . 96.251   -5.010  -50.272 1.00 37.72 212 A 1 
ATOM 1609 O O   . SER A 0 212 . 93.807   -5.366  -51.861 1.00 37.72 212 A 1 
ATOM 1610 O OG  . SER A 0 212 . 97.330   -4.438  -49.556 1.00 37.72 212 A 1 
ATOM 1611 N N   . TYR A 0 213 . 94.245   -3.269  -52.579 1.00 35.81 213 A 1 
ATOM 1612 C CA  . TYR A 0 213 . 94.264   -3.369  -54.053 1.00 35.81 213 A 1 
ATOM 1613 C C   . TYR A 0 213 . 93.177   -4.158  -54.812 1.00 35.81 213 A 1 
ATOM 1614 C CB  . TYR A 0 213 . 95.683   -3.732  -54.520 1.00 35.81 213 A 1 
ATOM 1615 O O   . TYR A 0 213 . 93.240   -5.370  -54.973 1.00 35.81 213 A 1 
ATOM 1616 C CG  . TYR A 0 213 . 96.645   -2.577  -54.313 1.00 35.81 213 A 1 
ATOM 1617 C CD1 . TYR A 0 213 . 96.688   -1.540  -55.267 1.00 35.81 213 A 1 
ATOM 1618 C CD2 . TYR A 0 213 . 97.420   -2.488  -53.141 1.00 35.81 213 A 1 
ATOM 1619 C CE1 . TYR A 0 213 . 97.486   -0.403  -55.041 1.00 35.81 213 A 1 
ATOM 1620 C CE2 . TYR A 0 213 . 98.210   -1.347  -52.906 1.00 35.81 213 A 1 
ATOM 1621 O OH  . TYR A 0 213 . 98.995   0.803   -53.616 1.00 35.81 213 A 1 
ATOM 1622 C CZ  . TYR A 0 213 . 98.241   -0.301  -53.852 1.00 35.81 213 A 1 
ATOM 1623 N N   . GLY A 0 214 . 92.280   -3.394  -55.455 1.00 32.72 214 A 1 
ATOM 1624 C CA  . GLY A 0 214 . 91.258   -3.884  -56.392 1.00 32.72 214 A 1 
ATOM 1625 C C   . GLY A 0 214 . 89.852   -3.784  -55.802 1.00 32.72 214 A 1 
ATOM 1626 O O   . GLY A 0 214 . 89.263   -4.795  -55.444 1.00 32.72 214 A 1 
ATOM 1627 N N   . LYS A 0 215 . 89.324   -2.557  -55.647 1.00 33.38 215 A 1 
ATOM 1628 C CA  . LYS A 0 215 . 88.149   -2.263  -54.799 1.00 33.38 215 A 1 
ATOM 1629 C C   . LYS A 0 215 . 86.798   -2.687  -55.411 1.00 33.38 215 A 1 
ATOM 1630 C CB  . LYS A 0 215 . 88.177   -0.789  -54.336 1.00 33.38 215 A 1 
ATOM 1631 O O   . LYS A 0 215 . 85.942   -1.849  -55.686 1.00 33.38 215 A 1 
ATOM 1632 C CG  . LYS A 0 215 . 87.317   -0.600  -53.072 1.00 33.38 215 A 1 
ATOM 1633 C CD  . LYS A 0 215 . 87.118   0.871   -52.683 1.00 33.38 215 A 1 
ATOM 1634 C CE  . LYS A 0 215 . 86.294   0.922   -51.387 1.00 33.38 215 A 1 
ATOM 1635 N NZ  . LYS A 0 215 . 85.863   2.298   -51.032 1.00 33.38 215 A 1 
ATOM 1636 N N   . GLY A 0 216 . 86.606   -3.988  -55.602 1.00 31.01 216 A 1 
ATOM 1637 C CA  . GLY A 0 216 . 85.297   -4.596  -55.839 1.00 31.01 216 A 1 
ATOM 1638 C C   . GLY A 0 216 . 84.515   -4.827  -54.538 1.00 31.01 216 A 1 
ATOM 1639 O O   . GLY A 0 216 . 85.102   -5.069  -53.491 1.00 31.01 216 A 1 
ATOM 1640 N N   . ALA A 0 217 . 83.185   -4.752  -54.637 1.00 32.42 217 A 1 
ATOM 1641 C CA  . ALA A 0 217 . 82.188   -5.402  -53.775 1.00 32.42 217 A 1 
ATOM 1642 C C   . ALA A 0 217 . 82.469   -5.542  -52.253 1.00 32.42 217 A 1 
ATOM 1643 C CB  . ALA A 0 217 . 81.838   -6.748  -54.432 1.00 32.42 217 A 1 
ATOM 1644 O O   . ALA A 0 217 . 82.545   -6.656  -51.741 1.00 32.42 217 A 1 
ATOM 1645 N N   . SER A 0 218 . 82.487   -4.433  -51.499 1.00 29.94 218 A 1 
ATOM 1646 C CA  . SER A 0 218 . 82.222   -4.455  -50.042 1.00 29.94 218 A 1 
ATOM 1647 C C   . SER A 0 218 . 81.939   -3.058  -49.465 1.00 29.94 218 A 1 
ATOM 1648 C CB  . SER A 0 218 . 83.408   -5.054  -49.264 1.00 29.94 218 A 1 
ATOM 1649 O O   . SER A 0 218 . 82.652   -2.114  -49.809 1.00 29.94 218 A 1 
ATOM 1650 O OG  . SER A 0 218 . 84.574   -4.280  -49.459 1.00 29.94 218 A 1 
ATOM 1651 N N   . GLY A 0 219 . 80.999   -2.958  -48.513 1.00 28.68 219 A 1 
ATOM 1652 C CA  . GLY A 0 219 . 80.864   -1.819  -47.587 1.00 28.68 219 A 1 
ATOM 1653 C C   . GLY A 0 219 . 79.836   -0.744  -47.973 1.00 28.68 219 A 1 
ATOM 1654 O O   . GLY A 0 219 . 80.093   0.094   -48.834 1.00 28.68 219 A 1 
ATOM 1655 N N   . SER A 0 220 . 78.693   -0.752  -47.284 1.00 31.40 220 A 1 
ATOM 1656 C CA  . SER A 0 220 . 77.613   0.243   -47.382 1.00 31.40 220 A 1 
ATOM 1657 C C   . SER A 0 220 . 77.973   1.613   -46.768 1.00 31.40 220 A 1 
ATOM 1658 C CB  . SER A 0 220 . 76.371   -0.303  -46.657 1.00 31.40 220 A 1 
ATOM 1659 O O   . SER A 0 220 . 78.891   1.709   -45.962 1.00 31.40 220 A 1 
ATOM 1660 O OG  . SER A 0 220 . 76.059   -1.611  -47.104 1.00 31.40 220 A 1 
ATOM 1661 N N   . ALA A 0 221 . 77.157   2.632   -47.084 1.00 27.79 221 A 1 
ATOM 1662 C CA  . ALA A 0 221 . 77.063   3.956   -46.437 1.00 27.79 221 A 1 
ATOM 1663 C C   . ALA A 0 221 . 78.274   4.923   -46.545 1.00 27.79 221 A 1 
ATOM 1664 C CB  . ALA A 0 221 . 76.570   3.774   -44.992 1.00 27.79 221 A 1 
ATOM 1665 O O   . ALA A 0 221 . 79.174   4.920   -45.712 1.00 27.79 221 A 1 
ATOM 1666 N N   . ALA A 0 222 . 78.213   5.840   -47.526 1.00 31.34 222 A 1 
ATOM 1667 C CA  . ALA A 0 222 . 78.963   7.112   -47.569 1.00 31.34 222 A 1 
ATOM 1668 C C   . ALA A 0 222 . 78.348   8.083   -48.621 1.00 31.34 222 A 1 
ATOM 1669 C CB  . ALA A 0 222 . 80.445   6.830   -47.877 1.00 31.34 222 A 1 
ATOM 1670 O O   . ALA A 0 222 . 78.838   8.192   -49.740 1.00 31.34 222 A 1 
ATOM 1671 N N   . SER A 0 223 . 77.128   8.603   -48.439 1.00 38.55 223 A 1 
ATOM 1672 C CA  . SER A 0 223 . 76.815   9.852   -47.708 1.00 38.55 223 A 1 
ATOM 1673 C C   . SER A 0 223 . 77.371   11.147  -48.348 1.00 38.55 223 A 1 
ATOM 1674 C CB  . SER A 0 223 . 77.118   9.763   -46.202 1.00 38.55 223 A 1 
ATOM 1675 O O   . SER A 0 223 . 78.423   11.643  -47.949 1.00 38.55 223 A 1 
ATOM 1676 O OG  . SER A 0 223 . 78.501   9.854   -45.942 1.00 38.55 223 A 1 
ATOM 1677 N N   . ALA A 0 224 . 76.630   11.736  -49.300 1.00 33.54 224 A 1 
ATOM 1678 C CA  . ALA A 0 224 . 76.940   13.049  -49.895 1.00 33.54 224 A 1 
ATOM 1679 C C   . ALA A 0 224 . 75.677   13.854  -50.297 1.00 33.54 224 A 1 
ATOM 1680 C CB  . ALA A 0 224 . 77.930   12.859  -51.054 1.00 33.54 224 A 1 
ATOM 1681 O O   . ALA A 0 224 . 75.467   14.177  -51.461 1.00 33.54 224 A 1 
ATOM 1682 N N   . ALA A 0 225 . 74.832   14.167  -49.309 1.00 30.95 225 A 1 
ATOM 1683 C CA  . ALA A 0 225 . 73.945   15.343  -49.278 1.00 30.95 225 A 1 
ATOM 1684 C C   . ALA A 0 225 . 73.045   15.678  -50.501 1.00 30.95 225 A 1 
ATOM 1685 C CB  . ALA A 0 225 . 74.774   16.543  -48.791 1.00 30.95 225 A 1 
ATOM 1686 O O   . ALA A 0 225 . 72.785   16.855  -50.754 1.00 30.95 225 A 1 
ATOM 1687 N N   . TYR A 0 226 . 72.466   14.693  -51.199 1.00 31.61 226 A 1 
ATOM 1688 C CA  . TYR A 0 226 . 71.248   14.954  -51.985 1.00 31.61 226 A 1 
ATOM 1689 C C   . TYR A 0 226 . 70.046   15.058  -51.037 1.00 31.61 226 A 1 
ATOM 1690 C CB  . TYR A 0 226 . 71.058   13.937  -53.122 1.00 31.61 226 A 1 
ATOM 1691 O O   . TYR A 0 226 . 69.484   14.053  -50.604 1.00 31.61 226 A 1 
ATOM 1692 C CG  . TYR A 0 226 . 71.421   14.535  -54.468 1.00 31.61 226 A 1 
ATOM 1693 C CD1 . TYR A 0 226 . 70.424   15.132  -55.267 1.00 31.61 226 A 1 
ATOM 1694 C CD2 . TYR A 0 226 . 72.767   14.576  -54.879 1.00 31.61 226 A 1 
ATOM 1695 C CE1 . TYR A 0 226 . 70.772   15.762  -56.478 1.00 31.61 226 A 1 
ATOM 1696 C CE2 . TYR A 0 226 . 73.119   15.201  -56.091 1.00 31.61 226 A 1 
ATOM 1697 O OH  . TYR A 0 226 . 72.452   16.416  -58.055 1.00 31.61 226 A 1 
ATOM 1698 C CZ  . TYR A 0 226 . 72.120   15.798  -56.892 1.00 31.61 226 A 1 
ATOM 1699 N N   . GLY A 0 227 . 69.700   16.291  -50.659 1.00 32.72 227 A 1 
ATOM 1700 C CA  . GLY A 0 227 . 68.624   16.590  -49.713 1.00 32.72 227 A 1 
ATOM 1701 C C   . GLY A 0 227 . 67.241   16.320  -50.300 1.00 32.72 227 A 1 
ATOM 1702 O O   . GLY A 0 227 . 66.646   17.205  -50.910 1.00 32.72 227 A 1 
ATOM 1703 N N   . ALA A 0 228 . 66.720   15.112  -50.088 1.00 36.20 228 A 1 
ATOM 1704 C CA  . ALA A 0 228 . 65.370   14.710  -50.475 1.00 36.20 228 A 1 
ATOM 1705 C C   . ALA A 0 228 . 64.303   15.356  -49.566 1.00 36.20 228 A 1 
ATOM 1706 C CB  . ALA A 0 228 . 65.318   13.174  -50.496 1.00 36.20 228 A 1 
ATOM 1707 O O   . ALA A 0 228 . 63.660   14.682  -48.768 1.00 36.20 228 A 1 
ATOM 1708 N N   . GLN A 0 229 . 64.124   16.677  -49.678 1.00 35.91 229 A 1 
ATOM 1709 C CA  . GLN A 0 229 . 63.106   17.445  -48.950 1.00 35.91 229 A 1 
ATOM 1710 C C   . GLN A 0 229 . 61.698   17.213  -49.527 1.00 35.91 229 A 1 
ATOM 1711 C CB  . GLN A 0 229 . 63.488   18.936  -48.891 1.00 35.91 229 A 1 
ATOM 1712 O O   . GLN A 0 229 . 61.081   18.105  -50.105 1.00 35.91 229 A 1 
ATOM 1713 C CG  . GLN A 0 229 . 64.691   19.190  -47.971 1.00 35.91 229 A 1 
ATOM 1714 C CD  . GLN A 0 229 . 65.014   20.674  -47.796 1.00 35.91 229 A 1 
ATOM 1715 N NE2 . GLN A 0 229 . 65.749   21.033  -46.766 1.00 35.91 229 A 1 
ATOM 1716 O OE1 . GLN A 0 229 . 64.640   21.543  -48.564 1.00 35.91 229 A 1 
ATOM 1717 N N   . TYR A 0 230 . 61.190   15.999  -49.333 1.00 40.49 230 A 1 
ATOM 1718 C CA  . TYR A 0 230 . 59.774   15.656  -49.413 1.00 40.49 230 A 1 
ATOM 1719 C C   . TYR A 0 230 . 59.350   15.317  -47.977 1.00 40.49 230 A 1 
ATOM 1720 C CB  . TYR A 0 230 . 59.571   14.455  -50.353 1.00 40.49 230 A 1 
ATOM 1721 O O   . TYR A 0 230 . 59.943   14.445  -47.361 1.00 40.49 230 A 1 
ATOM 1722 C CG  . TYR A 0 230 . 60.216   14.568  -51.725 1.00 40.49 230 A 1 
ATOM 1723 C CD1 . TYR A 0 230 . 59.519   15.167  -52.792 1.00 40.49 230 A 1 
ATOM 1724 C CD2 . TYR A 0 230 . 61.505   14.038  -51.937 1.00 40.49 230 A 1 
ATOM 1725 C CE1 . TYR A 0 230 . 60.105   15.227  -54.072 1.00 40.49 230 A 1 
ATOM 1726 C CE2 . TYR A 0 230 . 62.097   14.098  -53.215 1.00 40.49 230 A 1 
ATOM 1727 O OH  . TYR A 0 230 . 61.943   14.734  -55.527 1.00 40.49 230 A 1 
ATOM 1728 C CZ  . TYR A 0 230 . 61.391   14.689  -54.286 1.00 40.49 230 A 1 
ATOM 1729 N N   . GLY A 0 231 . 58.383   15.965  -47.344 1.00 40.97 231 A 1 
ATOM 1730 C CA  . GLY A 0 231 . 57.310   16.802  -47.880 1.00 40.97 231 A 1 
ATOM 1731 C C   . GLY A 0 231 . 56.035   16.490  -47.098 1.00 40.97 231 A 1 
ATOM 1732 O O   . GLY A 0 231 . 55.005   16.210  -47.706 1.00 40.97 231 A 1 
ATOM 1733 N N   . GLY A 0 232 . 56.162   16.399  -45.768 1.00 45.30 232 A 1 
ATOM 1734 C CA  . GLY A 0 232 . 55.153   15.816  -44.889 1.00 45.30 232 A 1 
ATOM 1735 C C   . GLY A 0 232 . 53.859   16.622  -44.837 1.00 45.30 232 A 1 
ATOM 1736 O O   . GLY A 0 232 . 53.850   17.829  -45.089 1.00 45.30 232 A 1 
ATOM 1737 N N   . ALA A 0 233 . 52.773   15.943  -44.479 1.00 53.35 233 A 1 
ATOM 1738 C CA  . ALA A 0 233 . 51.549   16.608  -44.062 1.00 53.35 233 A 1 
ATOM 1739 C C   . ALA A 0 233 . 51.748   17.265  -42.686 1.00 53.35 233 A 1 
ATOM 1740 C CB  . ALA A 0 233 . 50.407   15.584  -44.054 1.00 53.35 233 A 1 
ATOM 1741 O O   . ALA A 0 233 . 52.580   16.829  -41.888 1.00 53.35 233 A 1 
ATOM 1742 N N   . ASN A 0 234 . 50.956   18.296  -42.411 1.00 60.50 234 A 1 
ATOM 1743 C CA  . ASN A 0 234 . 50.544   18.590  -41.043 1.00 60.50 234 A 1 
ATOM 1744 C C   . ASN A 0 234 . 49.139   18.001  -40.878 1.00 60.50 234 A 1 
ATOM 1745 C CB  . ASN A 0 234 . 50.519   20.106  -40.802 1.00 60.50 234 A 1 
ATOM 1746 O O   . ASN A 0 234 . 48.358   18.053  -41.836 1.00 60.50 234 A 1 
ATOM 1747 C CG  . ASN A 0 234 . 51.850   20.837  -40.859 1.00 60.50 234 A 1 
ATOM 1748 N ND2 . ASN A 0 234 . 51.793   22.136  -40.684 1.00 60.50 234 A 1 
ATOM 1749 O OD1 . ASN A 0 234 . 52.948   20.323  -41.038 1.00 60.50 234 A 1 
ATOM 1750 N N   . GLY A 0 235 . 48.816   17.501  -39.693 1.00 66.57 235 A 1 
ATOM 1751 C CA  . GLY A 0 235 . 47.476   17.024  -39.377 1.00 66.57 235 A 1 
ATOM 1752 C C   . GLY A 0 235 . 47.128   17.221  -37.910 1.00 66.57 235 A 1 
ATOM 1753 O O   . GLY A 0 235 . 47.941   17.726  -37.130 1.00 66.57 235 A 1 
ATOM 1754 N N   . SER A 0 236 . 45.897   16.872  -37.579 1.00 73.52 236 A 1 
ATOM 1755 C CA  . SER A 0 236 . 45.426   16.678  -36.215 1.00 73.52 236 A 1 
ATOM 1756 C C   . SER A 0 236 . 44.364   15.598  -36.231 1.00 73.52 236 A 1 
ATOM 1757 C CB  . SER A 0 236 . 44.825   17.953  -35.614 1.00 73.52 236 A 1 
ATOM 1758 O O   . SER A 0 236 . 43.500   15.657  -37.108 1.00 73.52 236 A 1 
ATOM 1759 O OG  . SER A 0 236 . 43.794   18.487  -36.438 1.00 73.52 236 A 1 
ATOM 1760 N N   . ASP A 0 237 . 44.436   14.714  -35.253 1.00 75.49 237 A 1 
ATOM 1761 C CA  . ASP A 0 237 . 43.402   13.742  -34.925 1.00 75.49 237 A 1 
ATOM 1762 C C   . ASP A 0 237 . 42.575   14.255  -33.745 1.00 75.49 237 A 1 
ATOM 1763 C CB  . ASP A 0 237 . 44.048   12.380  -34.592 1.00 75.49 237 A 1 
ATOM 1764 O O   . ASP A 0 237 . 43.026   15.144  -33.007 1.00 75.49 237 A 1 
ATOM 1765 C CG  . ASP A 0 237 . 43.530   11.276  -35.506 1.00 75.49 237 A 1 
ATOM 1766 O OD1 . ASP A 0 237 . 42.317   11.327  -35.785 1.00 75.49 237 A 1 
ATOM 1767 O OD2 . ASP A 0 237 . 44.380   10.502  -36.012 1.00 75.49 237 A 1 
ATOM 1768 N N   . TRP A 0 238 . 41.372   13.719  -33.574 1.00 76.07 238 A 1 
ATOM 1769 C CA  . TRP A 0 238 . 40.591   13.901  -32.353 1.00 76.07 238 A 1 
ATOM 1770 C C   . TRP A 0 238 . 39.539   12.804  -32.242 1.00 76.07 238 A 1 
ATOM 1771 C CB  . TRP A 0 238 . 39.923   15.284  -32.326 1.00 76.07 238 A 1 
ATOM 1772 O O   . TRP A 0 238 . 38.585   12.809  -33.017 1.00 76.07 238 A 1 
ATOM 1773 C CG  . TRP A 0 238 . 39.116   15.579  -31.096 1.00 76.07 238 A 1 
ATOM 1774 C CD1 . TRP A 0 238 . 39.614   15.752  -29.851 1.00 76.07 238 A 1 
ATOM 1775 C CD2 . TRP A 0 238 . 37.662   15.593  -30.936 1.00 76.07 238 A 1 
ATOM 1776 C CE2 . TRP A 0 238 . 37.360   15.877  -29.569 1.00 76.07 238 A 1 
ATOM 1777 C CE3 . TRP A 0 238 . 36.568   15.337  -31.789 1.00 76.07 238 A 1 
ATOM 1778 N NE1 . TRP A 0 238 . 38.586   15.945  -28.950 1.00 76.07 238 A 1 
ATOM 1779 C CH2 . TRP A 0 238 . 34.980   15.730  -29.972 1.00 76.07 238 A 1 
ATOM 1780 C CZ2 . TRP A 0 238 . 36.047   15.968  -29.087 1.00 76.07 238 A 1 
ATOM 1781 C CZ3 . TRP A 0 238 . 35.244   15.408  -31.314 1.00 76.07 238 A 1 
ATOM 1782 N N   . ASP A 0 239 . 39.712   11.919  -31.266 1.00 83.97 239 A 1 
ATOM 1783 C CA  . ASP A 0 239 . 38.716   10.919  -30.888 1.00 83.97 239 A 1 
ATOM 1784 C C   . ASP A 0 239 . 38.013   11.371  -29.603 1.00 83.97 239 A 1 
ATOM 1785 C CB  . ASP A 0 239 . 39.359   9.535   -30.667 1.00 83.97 239 A 1 
ATOM 1786 O O   . ASP A 0 239 . 38.648   11.873  -28.669 1.00 83.97 239 A 1 
ATOM 1787 C CG  . ASP A 0 239 . 39.709   8.749   -31.937 1.00 83.97 239 A 1 
ATOM 1788 O OD1 . ASP A 0 239 . 39.045   8.966   -32.972 1.00 83.97 239 A 1 
ATOM 1789 O OD2 . ASP A 0 239 . 40.575   7.847   -31.826 1.00 83.97 239 A 1 
ATOM 1790 N N   . ALA A 0 240 . 36.710   11.130  -29.510 1.00 78.52 240 A 1 
ATOM 1791 C CA  . ALA A 0 240 . 35.955   11.265  -28.272 1.00 78.52 240 A 1 
ATOM 1792 C C   . ALA A 0 240 . 34.981   10.101  -28.086 1.00 78.52 240 A 1 
ATOM 1793 C CB  . ALA A 0 240 . 35.244   12.620  -28.249 1.00 78.52 240 A 1 
ATOM 1794 O O   . ALA A 0 240 . 34.379   9.611   -29.038 1.00 78.52 240 A 1 
ATOM 1795 N N   . TRP A 0 241 . 34.789   9.684   -26.836 1.00 83.49 241 A 1 
ATOM 1796 C CA  . TRP A 0 241 . 33.756   8.731   -26.437 1.00 83.49 241 A 1 
ATOM 1797 C C   . TRP A 0 241 . 33.150   9.152   -25.103 1.00 83.49 241 A 1 
ATOM 1798 C CB  . TRP A 0 241 . 34.329   7.308   -26.351 1.00 83.49 241 A 1 
ATOM 1799 O O   . TRP A 0 241 . 33.866   9.608   -24.209 1.00 83.49 241 A 1 
ATOM 1800 C CG  . TRP A 0 241 . 33.368   6.300   -25.789 1.00 83.49 241 A 1 
ATOM 1801 C CD1 . TRP A 0 241 . 32.312   5.781   -26.452 1.00 83.49 241 A 1 
ATOM 1802 C CD2 . TRP A 0 241 . 33.230   5.832   -24.410 1.00 83.49 241 A 1 
ATOM 1803 C CE2 . TRP A 0 241 . 32.052   5.030   -24.319 1.00 83.49 241 A 1 
ATOM 1804 C CE3 . TRP A 0 241 . 33.935   6.069   -23.210 1.00 83.49 241 A 1 
ATOM 1805 N NE1 . TRP A 0 241 . 31.530   5.037   -25.594 1.00 83.49 241 A 1 
ATOM 1806 C CH2 . TRP A 0 241 . 32.335   4.729   -21.933 1.00 83.49 241 A 1 
ATOM 1807 C CZ2 . TRP A 0 241 . 31.607   4.476   -23.109 1.00 83.49 241 A 1 
ATOM 1808 C CZ3 . TRP A 0 241 . 33.495   5.524   -21.987 1.00 83.49 241 A 1 
ATOM 1809 N N   . GLY A 0 242 . 31.847   8.952   -24.937 1.00 81.34 242 A 1 
ATOM 1810 C CA  . GLY A 0 242 . 31.193   9.170   -23.657 1.00 81.34 242 A 1 
ATOM 1811 C C   . GLY A 0 242 . 29.934   8.345   -23.455 1.00 81.34 242 A 1 
ATOM 1812 O O   . GLY A 0 242 . 29.457   7.637   -24.351 1.00 81.34 242 A 1 
ATOM 1813 N N   . ARG A 0 243 . 29.453   8.403   -22.216 1.00 88.66 243 A 1 
ATOM 1814 C CA  . ARG A 0 243 . 28.257   7.723   -21.743 1.00 88.66 243 A 1 
ATOM 1815 C C   . ARG A 0 243 . 27.669   8.455   -20.540 1.00 88.66 243 A 1 
ATOM 1816 C CB  . ARG A 0 243 . 28.636   6.281   -21.399 1.00 88.66 243 A 1 
ATOM 1817 O O   . ARG A 0 243 . 28.391   8.682   -19.573 1.00 88.66 243 A 1 
ATOM 1818 C CG  . ARG A 0 243 . 27.433   5.432   -20.987 1.00 88.66 243 A 1 
ATOM 1819 C CD  . ARG A 0 243 . 27.939   4.017   -20.714 1.00 88.66 243 A 1 
ATOM 1820 N NE  . ARG A 0 243 . 26.817   3.086   -20.524 1.00 88.66 243 A 1 
ATOM 1821 N NH1 . ARG A 0 243 . 27.412   2.253   -18.482 1.00 88.66 243 A 1 
ATOM 1822 N NH2 . ARG A 0 243 . 25.528   1.578   -19.428 1.00 88.66 243 A 1 
ATOM 1823 C CZ  . ARG A 0 243 . 26.602   2.297   -19.499 1.00 88.66 243 A 1 
ATOM 1824 N N   . ASP A 0 244 . 26.376   8.739   -20.595 1.00 84.28 244 A 1 
ATOM 1825 C CA  . ASP A 0 244 . 25.559   9.220   -19.476 1.00 84.28 244 A 1 
ATOM 1826 C C   . ASP A 0 244 . 24.683   8.050   -18.976 1.00 84.28 244 A 1 
ATOM 1827 C CB  . ASP A 0 244 . 24.764   10.464  -19.923 1.00 84.28 244 A 1 
ATOM 1828 O O   . ASP A 0 244 . 24.423   7.096   -19.709 1.00 84.28 244 A 1 
ATOM 1829 C CG  . ASP A 0 244 . 24.131   11.273  -18.777 1.00 84.28 244 A 1 
ATOM 1830 O OD1 . ASP A 0 244 . 24.077   10.745  -17.641 1.00 84.28 244 A 1 
ATOM 1831 O OD2 . ASP A 0 244 . 23.691   12.412  -19.055 1.00 84.28 244 A 1 
ATOM 1832 N N   . GLN A 0 245 . 24.305   8.054   -17.701 1.00 89.29 245 A 1 
ATOM 1833 C CA  . GLN A 0 245 . 23.671   6.941   -16.988 1.00 89.29 245 A 1 
ATOM 1834 C C   . GLN A 0 245 . 22.791   7.488   -15.846 1.00 89.29 245 A 1 
ATOM 1835 C CB  . GLN A 0 245 . 24.776   5.994   -16.457 1.00 89.29 245 A 1 
ATOM 1836 O O   . GLN A 0 245 . 23.148   7.381   -14.669 1.00 89.29 245 A 1 
ATOM 1837 C CG  . GLN A 0 245 . 25.300   4.905   -17.407 1.00 89.29 245 A 1 
ATOM 1838 C CD  . GLN A 0 245 . 24.687   3.539   -17.123 1.00 89.29 245 A 1 
ATOM 1839 N NE2 . GLN A 0 245 . 23.426   3.348   -17.434 1.00 89.29 245 A 1 
ATOM 1840 O OE1 . GLN A 0 245 . 25.345   2.591   -16.685 1.00 89.29 245 A 1 
ATOM 1841 N N   . ASP A 0 246 . 21.634   8.064   -16.182 1.00 87.28 246 A 1 
ATOM 1842 C CA  . ASP A 0 246 . 20.683   8.612   -15.204 1.00 87.28 246 A 1 
ATOM 1843 C C   . ASP A 0 246 . 19.700   7.525   -14.711 1.00 87.28 246 A 1 
ATOM 1844 C CB  . ASP A 0 246 . 19.986   9.870   -15.778 1.00 87.28 246 A 1 
ATOM 1845 O O   . ASP A 0 246 . 19.118   6.755   -15.478 1.00 87.28 246 A 1 
ATOM 1846 C CG  . ASP A 0 246 . 19.266   10.757  -14.741 1.00 87.28 246 A 1 
ATOM 1847 O OD1 . ASP A 0 246 . 19.304   10.443  -13.526 1.00 87.28 246 A 1 
ATOM 1848 O OD2 . ASP A 0 246 . 18.559   11.716  -15.142 1.00 87.28 246 A 1 
ATOM 1849 N N   . TYR A 0 247 . 19.485   7.438   -13.400 1.00 93.37 247 A 1 
ATOM 1850 C CA  . TYR A 0 247 . 18.495   6.560   -12.773 1.00 93.37 247 A 1 
ATOM 1851 C C   . TYR A 0 247 . 17.720   7.324   -11.713 1.00 93.37 247 A 1 
ATOM 1852 C CB  . TYR A 0 247 . 19.152   5.321   -12.144 1.00 93.37 247 A 1 
ATOM 1853 O O   . TYR A 0 247 . 18.303   7.925   -10.811 1.00 93.37 247 A 1 
ATOM 1854 C CG  . TYR A 0 247 . 18.184   4.386   -11.416 1.00 93.37 247 A 1 
ATOM 1855 C CD1 . TYR A 0 247 . 17.947   4.515   -10.029 1.00 93.37 247 A 1 
ATOM 1856 C CD2 . TYR A 0 247 . 17.503   3.391   -12.139 1.00 93.37 247 A 1 
ATOM 1857 C CE1 . TYR A 0 247 . 17.045   3.647   -9.369  1.00 93.37 247 A 1 
ATOM 1858 C CE2 . TYR A 0 247 . 16.614   2.513   -11.485 1.00 93.37 247 A 1 
ATOM 1859 O OH  . TYR A 0 247 . 15.529   1.751   -9.495  1.00 93.37 247 A 1 
ATOM 1860 C CZ  . TYR A 0 247 . 16.383   2.631   -10.098 1.00 93.37 247 A 1 
ATOM 1861 N N   . SER A 0 248 . 16.393   7.197   -11.716 1.00 93.90 248 A 1 
ATOM 1862 C CA  . SER A 0 248 . 15.567   7.655   -10.599 1.00 93.90 248 A 1 
ATOM 1863 C C   . SER A 0 248 . 14.450   6.680   -10.246 1.00 93.90 248 A 1 
ATOM 1864 C CB  . SER A 0 248 . 15.055   9.082   -10.826 1.00 93.90 248 A 1 
ATOM 1865 O O   . SER A 0 248 . 13.789   6.114   -11.113 1.00 93.90 248 A 1 
ATOM 1866 O OG  . SER A 0 248 . 14.416   9.243   -12.076 1.00 93.90 248 A 1 
ATOM 1867 N N   . GLU A 0 249 . 14.214   6.498   -8.947  1.00 95.99 249 A 1 
ATOM 1868 C CA  . GLU A 0 249 . 13.120   5.679   -8.423  1.00 95.99 249 A 1 
ATOM 1869 C C   . GLU A 0 249 . 12.428   6.380   -7.253  1.00 95.99 249 A 1 
ATOM 1870 C CB  . GLU A 0 249 . 13.623   4.274   -8.056  1.00 95.99 249 A 1 
ATOM 1871 O O   . GLU A 0 249 . 13.025   6.581   -6.194  1.00 95.99 249 A 1 
ATOM 1872 C CG  . GLU A 0 249 . 12.538   3.394   -7.408  1.00 95.99 249 A 1 
ATOM 1873 C CD  . GLU A 0 249 . 12.953   1.918   -7.299  1.00 95.99 249 A 1 
ATOM 1874 O OE1 . GLU A 0 249 . 12.085   1.045   -7.561  1.00 95.99 249 A 1 
ATOM 1875 O OE2 . GLU A 0 249 . 14.121   1.660   -6.918  1.00 95.99 249 A 1 
ATOM 1876 N N   . ASP A 0 250 . 11.148   6.703   -7.440  1.00 96.42 250 A 1 
ATOM 1877 C CA  . ASP A 0 250 . 10.247   7.193   -6.399  1.00 96.42 250 A 1 
ATOM 1878 C C   . ASP A 0 250 . 9.291    6.061   -5.994  1.00 96.42 250 A 1 
ATOM 1879 C CB  . ASP A 0 250 . 9.455    8.422   -6.885  1.00 96.42 250 A 1 
ATOM 1880 O O   . ASP A 0 250 . 8.615    5.475   -6.841  1.00 96.42 250 A 1 
ATOM 1881 C CG  . ASP A 0 250 . 10.299   9.676   -7.149  1.00 96.42 250 A 1 
ATOM 1882 O OD1 . ASP A 0 250 . 11.179   9.990   -6.314  1.00 96.42 250 A 1 
ATOM 1883 O OD2 . ASP A 0 250 . 10.003   10.381  -8.142  1.00 96.42 250 A 1 
ATOM 1884 N N   . VAL A 0 251 . 9.197    5.765   -4.697  1.00 96.30 251 A 1 
ATOM 1885 C CA  . VAL A 0 251 . 8.267    4.793   -4.103  1.00 96.30 251 A 1 
ATOM 1886 C C   . VAL A 0 251 . 7.480    5.481   -2.995  1.00 96.30 251 A 1 
ATOM 1887 C CB  . VAL A 0 251 . 8.995    3.565   -3.510  1.00 96.30 251 A 1 
ATOM 1888 O O   . VAL A 0 251 . 8.077    6.084   -2.103  1.00 96.30 251 A 1 
ATOM 1889 C CG1 . VAL A 0 251 . 7.991    2.473   -3.108  1.00 96.30 251 A 1 
ATOM 1890 C CG2 . VAL A 0 251 . 10.008   2.926   -4.464  1.00 96.30 251 A 1 
ATOM 1891 N N   . SER A 0 252 . 6.157    5.340   -2.995  1.00 95.51 252 A 1 
ATOM 1892 C CA  . SER A 0 252 . 5.292    5.774   -1.894  1.00 95.51 252 A 1 
ATOM 1893 C C   . SER A 0 252 . 4.282    4.698   -1.509  1.00 95.51 252 A 1 
ATOM 1894 C CB  . SER A 0 252 . 4.594    7.100   -2.212  1.00 95.51 252 A 1 
ATOM 1895 O O   . SER A 0 252 . 3.758    3.981   -2.361  1.00 95.51 252 A 1 
ATOM 1896 O OG  . SER A 0 252 . 3.781    7.001   -3.365  1.00 95.51 252 A 1 
ATOM 1897 N N   . TYR A 0 253 . 3.991    4.610   -0.217  1.00 96.31 253 A 1 
ATOM 1898 C CA  . TYR A 0 253 . 2.958    3.762   0.361   1.00 96.31 253 A 1 
ATOM 1899 C C   . TYR A 0 253 . 2.249    4.530   1.481   1.00 96.31 253 A 1 
ATOM 1900 C CB  . TYR A 0 253 . 3.594    2.459   0.861   1.00 96.31 253 A 1 
ATOM 1901 O O   . TYR A 0 253 . 2.906    5.025   2.399   1.00 96.31 253 A 1 
ATOM 1902 C CG  . TYR A 0 253 . 2.661    1.555   1.644   1.00 96.31 253 A 1 
ATOM 1903 C CD1 . TYR A 0 253 . 2.551    1.707   3.041   1.00 96.31 253 A 1 
ATOM 1904 C CD2 . TYR A 0 253 . 1.906    0.567   0.983   1.00 96.31 253 A 1 
ATOM 1905 C CE1 . TYR A 0 253 . 1.694    0.869   3.779   1.00 96.31 253 A 1 
ATOM 1906 C CE2 . TYR A 0 253 . 1.060    -0.283  1.722   1.00 96.31 253 A 1 
ATOM 1907 O OH  . TYR A 0 253 . 0.134    -0.948  3.835   1.00 96.31 253 A 1 
ATOM 1908 C CZ  . TYR A 0 253 . 0.951    -0.133  3.120   1.00 96.31 253 A 1 
ATOM 1909 N N   . ASP A 0 254 . 0.922    4.605   1.424   1.00 94.69 254 A 1 
ATOM 1910 C CA  . ASP A 0 254 . 0.070    5.272   2.410   1.00 94.69 254 A 1 
ATOM 1911 C C   . ASP A 0 254 . -1.062   4.324   2.834   1.00 94.69 254 A 1 
ATOM 1912 C CB  . ASP A 0 254 . -0.504   6.587   1.845   1.00 94.69 254 A 1 
ATOM 1913 O O   . ASP A 0 254 . -1.829   3.833   2.005   1.00 94.69 254 A 1 
ATOM 1914 C CG  . ASP A 0 254 . 0.491    7.756   1.842   1.00 94.69 254 A 1 
ATOM 1915 O OD1 . ASP A 0 254 . 0.658    8.390   2.916   1.00 94.69 254 A 1 
ATOM 1916 O OD2 . ASP A 0 254 . 1.047    8.061   0.765   1.00 94.69 254 A 1 
ATOM 1917 N N   . MET A 0 255 . -1.190   4.090   4.141   1.00 95.05 255 A 1 
ATOM 1918 C CA  . MET A 0 255 . -2.227   3.255   4.742   1.00 95.05 255 A 1 
ATOM 1919 C C   . MET A 0 255 . -3.004   4.060   5.788   1.00 95.05 255 A 1 
ATOM 1920 C CB  . MET A 0 255 . -1.579   1.998   5.336   1.00 95.05 255 A 1 
ATOM 1921 O O   . MET A 0 255 . -2.481   4.392   6.854   1.00 95.05 255 A 1 
ATOM 1922 C CG  . MET A 0 255 . -2.617   0.970   5.796   1.00 95.05 255 A 1 
ATOM 1923 S SD  . MET A 0 255 . -1.877   -0.458  6.634   1.00 95.05 255 A 1 
ATOM 1924 C CE  . MET A 0 255 . -3.316   -1.553  6.684   1.00 95.05 255 A 1 
ATOM 1925 N N   . THR A 0 256 . -4.271   4.351   5.501   1.00 93.84 256 A 1 
ATOM 1926 C CA  . THR A 0 256 . -5.171   5.121   6.369   1.00 93.84 256 A 1 
ATOM 1927 C C   . THR A 0 256 . -6.285   4.227   6.903   1.00 93.84 256 A 1 
ATOM 1928 C CB  . THR A 0 256 . -5.804   6.312   5.629   1.00 93.84 256 A 1 
ATOM 1929 O O   . THR A 0 256 . -7.000   3.595   6.132   1.00 93.84 256 A 1 
ATOM 1930 C CG2 . THR A 0 256 . -6.461   7.298   6.597   1.00 93.84 256 A 1 
ATOM 1931 O OG1 . THR A 0 256 . -4.870   7.041   4.869   1.00 93.84 256 A 1 
ATOM 1932 N N   . TRP A 0 257 . -6.478   4.206   8.220   1.00 92.39 257 A 1 
ATOM 1933 C CA  . TRP A 0 257 . -7.583   3.529   8.903   1.00 92.39 257 A 1 
ATOM 1934 C C   . TRP A 0 257 . -8.341   4.530   9.778   1.00 92.39 257 A 1 
ATOM 1935 C CB  . TRP A 0 257 . -7.051   2.343   9.727   1.00 92.39 257 A 1 
ATOM 1936 O O   . TRP A 0 257 . -7.797   5.087   10.731  1.00 92.39 257 A 1 
ATOM 1937 C CG  . TRP A 0 257 . -6.984   1.030   9.002   1.00 92.39 257 A 1 
ATOM 1938 C CD1 . TRP A 0 257 . -6.402   0.820   7.798   1.00 92.39 257 A 1 
ATOM 1939 C CD2 . TRP A 0 257 . -7.555   -0.261  9.390   1.00 92.39 257 A 1 
ATOM 1940 C CE2 . TRP A 0 257 . -7.330   -1.190  8.331   1.00 92.39 257 A 1 
ATOM 1941 C CE3 . TRP A 0 257 . -8.241   -0.744  10.531  1.00 92.39 257 A 1 
ATOM 1942 N NE1 . TRP A 0 257 . -6.614   -0.482  7.396   1.00 92.39 257 A 1 
ATOM 1943 C CH2 . TRP A 0 257 . -8.489   -2.955  9.511   1.00 92.39 257 A 1 
ATOM 1944 C CZ2 . TRP A 0 257 . -7.803   -2.507  8.371   1.00 92.39 257 A 1 
ATOM 1945 C CZ3 . TRP A 0 257 . -8.689   -2.082  10.597  1.00 92.39 257 A 1 
ATOM 1946 N N   . ALA A 0 258 . -9.624   4.735   9.490   1.00 93.62 258 A 1 
ATOM 1947 C CA  . ALA A 0 258 . -10.512  5.606   10.250  1.00 93.62 258 A 1 
ATOM 1948 C C   . ALA A 0 258 . -11.733  4.833   10.759  1.00 93.62 258 A 1 
ATOM 1949 C CB  . ALA A 0 258 . -10.906  6.808   9.388   1.00 93.62 258 A 1 
ATOM 1950 O O   . ALA A 0 258 . -12.323  4.025   10.042  1.00 93.62 258 A 1 
ATOM 1951 N N   . LYS A 0 259 . -12.144  5.092   12.003  1.00 93.34 259 A 1 
ATOM 1952 C CA  . LYS A 0 259 . -13.385  4.559   12.584  1.00 93.34 259 A 1 
ATOM 1953 C C   . LYS A 0 259 . -14.097  5.642   13.381  1.00 93.34 259 A 1 
ATOM 1954 C CB  . LYS A 0 259 . -13.121  3.312   13.452  1.00 93.34 259 A 1 
ATOM 1955 O O   . LYS A 0 259 . -13.441  6.353   14.144  1.00 93.34 259 A 1 
ATOM 1956 C CG  . LYS A 0 259 . -12.463  2.185   12.642  1.00 93.34 259 A 1 
ATOM 1957 C CD  . LYS A 0 259 . -12.203  0.914   13.450  1.00 93.34 259 A 1 
ATOM 1958 C CE  . LYS A 0 259 . -11.550  -0.082  12.485  1.00 93.34 259 A 1 
ATOM 1959 N NZ  . LYS A 0 259 . -11.157  -1.345  13.148  1.00 93.34 259 A 1 
ATOM 1960 N N   . SER A 0 260 . -15.415  5.733   13.242  1.00 89.99 260 A 1 
ATOM 1961 C CA  . SER A 0 260 . -16.282  6.481   14.150  1.00 89.99 260 A 1 
ATOM 1962 C C   . SER A 0 260 . -17.383  5.586   14.701  1.00 89.99 260 A 1 
ATOM 1963 C CB  . SER A 0 260 . -16.849  7.768   13.527  1.00 89.99 260 A 1 
ATOM 1964 O O   . SER A 0 260 . -17.895  4.700   14.016  1.00 89.99 260 A 1 
ATOM 1965 O OG  . SER A 0 260 . -17.964  7.571   12.685  1.00 89.99 260 A 1 
ATOM 1966 N N   . TYR A 0 261 . -17.721  5.840   15.956  1.00 89.86 261 A 1 
ATOM 1967 C CA  . TYR A 0 261 . -18.926  5.377   16.614  1.00 89.86 261 A 1 
ATOM 1968 C C   . TYR A 0 261 . -19.590  6.620   17.189  1.00 89.86 261 A 1 
ATOM 1969 C CB  . TYR A 0 261 . -18.591  4.351   17.702  1.00 89.86 261 A 1 
ATOM 1970 O O   . TYR A 0 261 . -18.939  7.392   17.894  1.00 89.86 261 A 1 
ATOM 1971 C CG  . TYR A 0 261 . -17.873  3.124   17.177  1.00 89.86 261 A 1 
ATOM 1972 C CD1 . TYR A 0 261 . -18.613  2.005   16.751  1.00 89.86 261 A 1 
ATOM 1973 C CD2 . TYR A 0 261 . -16.468  3.122   17.079  1.00 89.86 261 A 1 
ATOM 1974 C CE1 . TYR A 0 261 . -17.950  0.879   16.227  1.00 89.86 261 A 1 
ATOM 1975 C CE2 . TYR A 0 261 . -15.799  2.003   16.552  1.00 89.86 261 A 1 
ATOM 1976 O OH  . TYR A 0 261 . -15.889  -0.201  15.624  1.00 89.86 261 A 1 
ATOM 1977 C CZ  . TYR A 0 261 . -16.544  0.880   16.125  1.00 89.86 261 A 1 
ATOM 1978 N N   . ASP A 0 262 . -20.849  6.823   16.856  1.00 89.13 262 A 1 
ATOM 1979 C CA  . ASP A 0 262 . -21.677  7.939   17.281  1.00 89.13 262 A 1 
ATOM 1980 C C   . ASP A 0 262 . -22.987  7.307   17.787  1.00 89.13 262 A 1 
ATOM 1981 C CB  . ASP A 0 262 . -21.874  8.903   16.088  1.00 89.13 262 A 1 
ATOM 1982 O O   . ASP A 0 262 . -23.568  6.482   17.085  1.00 89.13 262 A 1 
ATOM 1983 C CG  . ASP A 0 262 . -20.574  9.485   15.488  1.00 89.13 262 A 1 
ATOM 1984 O OD1 . ASP A 0 262 . -20.200  10.621  15.866  1.00 89.13 262 A 1 
ATOM 1985 O OD2 . ASP A 0 262 . -19.923  8.872   14.600  1.00 89.13 262 A 1 
ATOM 1986 N N   . ALA A 0 263 . -23.412  7.602   19.012  1.00 90.61 263 A 1 
ATOM 1987 C CA  . ALA A 0 263 . -24.626  7.050   19.609  1.00 90.61 263 A 1 
ATOM 1988 C C   . ALA A 0 263 . -25.358  8.134   20.402  1.00 90.61 263 A 1 
ATOM 1989 C CB  . ALA A 0 263 . -24.267  5.844   20.488  1.00 90.61 263 A 1 
ATOM 1990 O O   . ALA A 0 263 . -24.718  8.884   21.141  1.00 90.61 263 A 1 
ATOM 1991 N N   . GLU A 0 264 . -26.675  8.213   20.242  1.00 86.21 264 A 1 
ATOM 1992 C CA  . GLU A 0 264 . -27.538  9.210   20.882  1.00 86.21 264 A 1 
ATOM 1993 C C   . GLU A 0 264 . -28.806  8.508   21.382  1.00 86.21 264 A 1 
ATOM 1994 C CB  . GLU A 0 264 . -27.894  10.358  19.903  1.00 86.21 264 A 1 
ATOM 1995 O O   . GLU A 0 264 . -29.464  7.828   20.590  1.00 86.21 264 A 1 
ATOM 1996 C CG  . GLU A 0 264 . -26.676  11.072  19.279  1.00 86.21 264 A 1 
ATOM 1997 C CD  . GLU A 0 264 . -27.007  12.226  18.304  1.00 86.21 264 A 1 
ATOM 1998 O OE1 . GLU A 0 264 . -26.036  12.816  17.765  1.00 86.21 264 A 1 
ATOM 1999 O OE2 . GLU A 0 264 . -28.197  12.553  18.084  1.00 86.21 264 A 1 
ATOM 2000 N N   . SER A 0 265 . -29.145  8.674   22.661  1.00 87.53 265 A 1 
ATOM 2001 C CA  . SER A 0 265 . -30.405  8.221   23.259  1.00 87.53 265 A 1 
ATOM 2002 C C   . SER A 0 265 . -31.175  9.398   23.864  1.00 87.53 265 A 1 
ATOM 2003 C CB  . SER A 0 265 . -30.198  7.074   24.260  1.00 87.53 265 A 1 
ATOM 2004 O O   . SER A 0 265 . -30.591  10.304  24.466  1.00 87.53 265 A 1 
ATOM 2005 O OG  . SER A 0 265 . -29.319  7.434   25.310  1.00 87.53 265 A 1 
ATOM 2006 N N   . TYR A 0 266 . -32.496  9.404   23.691  1.00 81.56 266 A 1 
ATOM 2007 C CA  . TYR A 0 266 . -33.409  10.369  24.303  1.00 81.56 266 A 1 
ATOM 2008 C C   . TYR A 0 266 . -34.596  9.652   24.936  1.00 81.56 266 A 1 
ATOM 2009 C CB  . TYR A 0 266 . -33.892  11.405  23.274  1.00 81.56 266 A 1 
ATOM 2010 O O   . TYR A 0 266 . -35.428  9.091   24.219  1.00 81.56 266 A 1 
ATOM 2011 C CG  . TYR A 0 266 . -35.080  12.245  23.738  1.00 81.56 266 A 1 
ATOM 2012 C CD1 . TYR A 0 266 . -36.289  12.234  23.012  1.00 81.56 266 A 1 
ATOM 2013 C CD2 . TYR A 0 266 . -34.999  12.991  24.929  1.00 81.56 266 A 1 
ATOM 2014 C CE1 . TYR A 0 266 . -37.400  12.983  23.457  1.00 81.56 266 A 1 
ATOM 2015 C CE2 . TYR A 0 266 . -36.096  13.760  25.362  1.00 81.56 266 A 1 
ATOM 2016 O OH  . TYR A 0 266 . -38.343  14.547  25.031  1.00 81.56 266 A 1 
ATOM 2017 C CZ  . TYR A 0 266 . -37.295  13.773  24.622  1.00 81.56 266 A 1 
ATOM 2018 N N   . ASP A 0 267 . -34.699  9.748   26.260  1.00 85.81 267 A 1 
ATOM 2019 C CA  . ASP A 0 267 . -35.848  9.277   27.021  1.00 85.81 267 A 1 
ATOM 2020 C C   . ASP A 0 267 . -36.737  10.451  27.448  1.00 85.81 267 A 1 
ATOM 2021 C CB  . ASP A 0 267 . -35.429  8.471   28.253  1.00 85.81 267 A 1 
ATOM 2022 O O   . ASP A 0 267 . -36.259  11.481  27.925  1.00 85.81 267 A 1 
ATOM 2023 C CG  . ASP A 0 267 . -34.443  7.350   27.937  1.00 85.81 267 A 1 
ATOM 2024 O OD1 . ASP A 0 267 . -34.837  6.438   27.176  1.00 85.81 267 A 1 
ATOM 2025 O OD2 . ASP A 0 267 . -33.326  7.410   28.502  1.00 85.81 267 A 1 
ATOM 2026 N N   . GLU A 0 268 . -38.049  10.263  27.350  1.00 81.14 268 A 1 
ATOM 2027 C CA  . GLU A 0 268 . -39.076  11.097  27.974  1.00 81.14 268 A 1 
ATOM 2028 C C   . GLU A 0 268 . -40.027  10.180  28.740  1.00 81.14 268 A 1 
ATOM 2029 C CB  . GLU A 0 268 . -39.786  11.937  26.896  1.00 81.14 268 A 1 
ATOM 2030 O O   . GLU A 0 268 . -40.611  9.269   28.155  1.00 81.14 268 A 1 
ATOM 2031 C CG  . GLU A 0 268 . -40.921  12.834  27.425  1.00 81.14 268 A 1 
ATOM 2032 C CD  . GLU A 0 268 . -41.395  13.905  26.415  1.00 81.14 268 A 1 
ATOM 2033 O OE1 . GLU A 0 268 . -42.043  14.893  26.846  1.00 81.14 268 A 1 
ATOM 2034 O OE2 . GLU A 0 268 . -40.973  13.913  25.232  1.00 81.14 268 A 1 
ATOM 2035 N N   . TRP A 0 269 . -40.180  10.395  30.046  1.00 78.25 269 A 1 
ATOM 2036 C CA  . TRP A 0 269 . -40.996  9.544   30.912  1.00 78.25 269 A 1 
ATOM 2037 C C   . TRP A 0 269 . -41.870  10.365  31.855  1.00 78.25 269 A 1 
ATOM 2038 C CB  . TRP A 0 269 . -40.113  8.539   31.668  1.00 78.25 269 A 1 
ATOM 2039 O O   . TRP A 0 269 . -41.480  11.432  32.326  1.00 78.25 269 A 1 
ATOM 2040 C CG  . TRP A 0 269 . -39.047  9.098   32.569  1.00 78.25 269 A 1 
ATOM 2041 C CD1 . TRP A 0 269 . -37.846  9.565   32.158  1.00 78.25 269 A 1 
ATOM 2042 C CD2 . TRP A 0 269 . -39.038  9.214   34.028  1.00 78.25 269 A 1 
ATOM 2043 C CE2 . TRP A 0 269 . -37.777  9.753   34.430  1.00 78.25 269 A 1 
ATOM 2044 C CE3 . TRP A 0 269 . -39.960  8.910   35.056  1.00 78.25 269 A 1 
ATOM 2045 N NE1 . TRP A 0 269 . -37.094  9.954   33.248  1.00 78.25 269 A 1 
ATOM 2046 C CH2 . TRP A 0 269 . -38.386  9.650   36.774  1.00 78.25 269 A 1 
ATOM 2047 C CZ2 . TRP A 0 269 . -37.447  9.970   35.778  1.00 78.25 269 A 1 
ATOM 2048 C CZ3 . TRP A 0 269 . -39.640  9.123   36.412  1.00 78.25 269 A 1 
ATOM 2049 N N   . ASP A 0 270 . -43.062  9.842   32.127  1.00 71.15 270 A 1 
ATOM 2050 C CA  . ASP A 0 270 . -44.053  10.435  33.017  1.00 71.15 270 A 1 
ATOM 2051 C C   . ASP A 0 270 . -44.622  9.337   33.931  1.00 71.15 270 A 1 
ATOM 2052 C CB  . ASP A 0 270 . -45.130  11.129  32.166  1.00 71.15 270 A 1 
ATOM 2053 O O   . ASP A 0 270 . -45.076  8.288   33.464  1.00 71.15 270 A 1 
ATOM 2054 C CG  . ASP A 0 270 . -45.968  12.155  32.931  1.00 71.15 270 A 1 
ATOM 2055 O OD1 . ASP A 0 270 . -46.002  12.122  34.180  1.00 71.15 270 A 1 
ATOM 2056 O OD2 . ASP A 0 270 . -46.595  12.996  32.250  1.00 71.15 270 A 1 
ATOM 2057 N N   . ASN A 0 271 . -44.539  9.558   35.243  1.00 67.17 271 A 1 
ATOM 2058 C CA  . ASN A 0 271 . -45.123  8.719   36.283  1.00 67.17 271 A 1 
ATOM 2059 C C   . ASN A 0 271 . -46.102  9.570   37.102  1.00 67.17 271 A 1 
ATOM 2060 C CB  . ASN A 0 271 . -44.003  8.058   37.118  1.00 67.17 271 A 1 
ATOM 2061 O O   . ASN A 0 271 . -45.711  10.291  38.029  1.00 67.17 271 A 1 
ATOM 2062 C CG  . ASN A 0 271 . -44.502  7.246   38.314  1.00 67.17 271 A 1 
ATOM 2063 N ND2 . ASN A 0 271 . -44.959  7.913   39.351  1.00 67.17 271 A 1 
ATOM 2064 O OD1 . ASN A 0 271 . -44.416  6.021   38.353  1.00 67.17 271 A 1 
ATOM 2065 N N   . GLN A 0 272 . -47.370  9.391   36.763  1.00 59.35 272 A 1 
ATOM 2066 C CA  . GLN A 0 272 . -48.566  9.723   37.536  1.00 59.35 272 A 1 
ATOM 2067 C C   . GLN A 0 272 . -49.092  8.408   38.157  1.00 59.35 272 A 1 
ATOM 2068 C CB  . GLN A 0 272 . -49.562  10.344  36.532  1.00 59.35 272 A 1 
ATOM 2069 O O   . GLN A 0 272 . -48.578  7.328   37.852  1.00 59.35 272 A 1 
ATOM 2070 C CG  . GLN A 0 272 . -49.088  11.718  36.016  1.00 59.35 272 A 1 
ATOM 2071 C CD  . GLN A 0 272 . -49.722  12.133  34.690  1.00 59.35 272 A 1 
ATOM 2072 N NE2 . GLN A 0 272 . -48.980  12.801  33.838  1.00 59.35 272 A 1 
ATOM 2073 O OE1 . GLN A 0 272 . -50.877  11.876  34.377  1.00 59.35 272 A 1 
ATOM 2074 N N   . ASP A 0 273 . -50.116  8.372   38.999  1.00 51.92 273 A 1 
ATOM 2075 C CA  . ASP A 0 273 . -50.374  9.201   40.188  1.00 51.92 273 A 1 
ATOM 2076 C C   . ASP A 0 273 . -50.622  8.184   41.339  1.00 51.92 273 A 1 
ATOM 2077 C CB  . ASP A 0 273 . -51.565  10.149  39.949  1.00 51.92 273 A 1 
ATOM 2078 O O   . ASP A 0 273 . -50.861  7.005   41.049  1.00 51.92 273 A 1 
ATOM 2079 C CG  . ASP A 0 273 . -51.647  11.325  40.935  1.00 51.92 273 A 1 
ATOM 2080 O OD1 . ASP A 0 273 . -51.152  11.172  42.077  1.00 51.92 273 A 1 
ATOM 2081 O OD2 . ASP A 0 273 . -52.219  12.361  40.529  1.00 51.92 273 A 1 
ATOM 2082 N N   . ALA A 0 274 . -50.505  8.546   42.620  1.00 52.03 274 A 1 
ATOM 2083 C CA  . ALA A 0 274 . -50.456  7.569   43.722  1.00 52.03 274 A 1 
ATOM 2084 C C   . ALA A 0 274 . -51.249  7.978   44.979  1.00 52.03 274 A 1 
ATOM 2085 C CB  . ALA A 0 274 . -48.986  7.193   43.982  1.00 52.03 274 A 1 
ATOM 2086 O O   . ALA A 0 274 . -50.761  7.888   46.118  1.00 52.03 274 A 1 
ATOM 2087 N N   . ASP A 0 275 . -52.491  8.391   44.764  1.00 55.63 275 A 1 
ATOM 2088 C CA  . ASP A 0 275 . -53.373  9.036   45.732  1.00 55.63 275 A 1 
ATOM 2089 C C   . ASP A 0 275 . -53.870  8.102   46.873  1.00 55.63 275 A 1 
ATOM 2090 C CB  . ASP A 0 275 . -54.495  9.728   44.926  1.00 55.63 275 A 1 
ATOM 2091 O O   . ASP A 0 275 . -53.883  6.867   46.772  1.00 55.63 275 A 1 
ATOM 2092 C CG  . ASP A 0 275 . -54.984  11.041  45.531  1.00 55.63 275 A 1 
ATOM 2093 O OD1 . ASP A 0 275 . -54.596  11.311  46.696  1.00 55.63 275 A 1 
ATOM 2094 O OD2 . ASP A 0 275 . -55.791  11.738  44.876  1.00 55.63 275 A 1 
ATOM 2095 N N   . LYS A 0 276 . -54.187  8.669   48.053  1.00 52.19 276 A 1 
ATOM 2096 C CA  . LYS A 0 276 . -54.586  7.892   49.259  1.00 52.19 276 A 1 
ATOM 2097 C C   . LYS A 0 276 . -55.675  8.575   50.071  1.00 52.19 276 A 1 
ATOM 2098 C CB  . LYS A 0 276 . -53.390  7.536   50.167  1.00 52.19 276 A 1 
ATOM 2099 O O   . LYS A 0 276 . -55.414  9.360   50.993  1.00 52.19 276 A 1 
ATOM 2100 C CG  . LYS A 0 276 . -52.396  6.642   49.430  1.00 52.19 276 A 1 
ATOM 2101 C CD  . LYS A 0 276 . -51.141  6.295   50.233  1.00 52.19 276 A 1 
ATOM 2102 C CE  . LYS A 0 276 . -50.140  5.592   49.302  1.00 52.19 276 A 1 
ATOM 2103 N NZ  . LYS A 0 276 . -49.776  6.446   48.135  1.00 52.19 276 A 1 
ATOM 2104 N N   . TYR A 0 277 . -56.913  8.158   49.821  1.00 56.06 277 A 1 
ATOM 2105 C CA  . TYR A 0 277 . -58.096  8.651   50.514  1.00 56.06 277 A 1 
ATOM 2106 C C   . TYR A 0 277 . -58.518  7.767   51.706  1.00 56.06 277 A 1 
ATOM 2107 C CB  . TYR A 0 277 . -59.216  8.913   49.500  1.00 56.06 277 A 1 
ATOM 2108 O O   . TYR A 0 277 . -58.782  6.565   51.611  1.00 56.06 277 A 1 
ATOM 2109 C CG  . TYR A 0 277 . -59.615  7.728   48.641  1.00 56.06 277 A 1 
ATOM 2110 C CD1 . TYR A 0 277 . -58.986  7.510   47.400  1.00 56.06 277 A 1 
ATOM 2111 C CD2 . TYR A 0 277 . -60.647  6.865   49.062  1.00 56.06 277 A 1 
ATOM 2112 C CE1 . TYR A 0 277 . -59.389  6.434   46.592  1.00 56.06 277 A 1 
ATOM 2113 C CE2 . TYR A 0 277 . -61.056  5.795   48.239  1.00 56.06 277 A 1 
ATOM 2114 O OH  . TYR A 0 277 . -60.790  4.537   46.207  1.00 56.06 277 A 1 
ATOM 2115 C CZ  . TYR A 0 277 . -60.421  5.579   46.998  1.00 56.06 277 A 1 
ATOM 2116 N N   . GLY A 0 278 . -58.628  8.393   52.882  1.00 53.09 278 A 1 
ATOM 2117 C CA  . GLY A 0 278 . -59.112  7.755   54.109  1.00 53.09 278 A 1 
ATOM 2118 C C   . GLY A 0 278 . -60.629  7.880   54.276  1.00 53.09 278 A 1 
ATOM 2119 O O   . GLY A 0 278 . -61.118  8.905   54.749  1.00 53.09 278 A 1 
ATOM 2120 N N   . ALA A 0 279 . -61.384  6.824   53.969  1.00 52.31 279 A 1 
ATOM 2121 C CA  . ALA A 0 279 . -62.831  6.779   54.161  1.00 52.31 279 A 1 
ATOM 2122 C C   . ALA A 0 279 . -63.216  6.376   55.603  1.00 52.31 279 A 1 
ATOM 2123 C CB  . ALA A 0 279 . -63.450  5.858   53.101  1.00 52.31 279 A 1 
ATOM 2124 O O   . ALA A 0 279 . -62.845  5.310   56.108  1.00 52.31 279 A 1 
ATOM 2125 N N   . GLN A 0 280 . -64.021  7.212   56.270  1.00 52.11 280 A 1 
ATOM 2126 C CA  . GLN A 0 280 . -64.637  6.893   57.566  1.00 52.11 280 A 1 
ATOM 2127 C C   . GLN A 0 280 . -66.076  6.386   57.395  1.00 52.11 280 A 1 
ATOM 2128 C CB  . GLN A 0 280 . -64.618  8.105   58.513  1.00 52.11 280 A 1 
ATOM 2129 O O   . GLN A 0 280 . -67.000  7.173   57.192  1.00 52.11 280 A 1 
ATOM 2130 C CG  . GLN A 0 280 . -63.233  8.431   59.082  1.00 52.11 280 A 1 
ATOM 2131 C CD  . GLN A 0 280 . -63.359  9.388   60.264  1.00 52.11 280 A 1 
ATOM 2132 N NE2 . GLN A 0 280 . -63.478  8.893   61.478  1.00 52.11 280 A 1 
ATOM 2133 O OE1 . GLN A 0 280 . -63.408  10.596  60.134  1.00 52.11 280 A 1 
ATOM 2134 N N   . ALA A 0 281 . -66.281  5.079   57.569  1.00 49.30 281 A 1 
ATOM 2135 C CA  . ALA A 0 281 . -67.607  4.471   57.671  1.00 49.30 281 A 1 
ATOM 2136 C C   . ALA A 0 281 . -67.982  4.216   59.144  1.00 49.30 281 A 1 
ATOM 2137 C CB  . ALA A 0 281 . -67.633  3.196   56.822  1.00 49.30 281 A 1 
ATOM 2138 O O   . ALA A 0 281 . -67.159  3.757   59.936  1.00 49.30 281 A 1 
ATOM 2139 N N   . TRP A 0 282 . -69.232  4.508   59.520  1.00 43.77 282 A 1 
ATOM 2140 C CA  . TRP A 0 282 . -69.734  4.334   60.889  1.00 43.77 282 A 1 
ATOM 2141 C C   . TRP A 0 282 . -70.506  3.012   61.018  1.00 43.77 282 A 1 
ATOM 2142 C CB  . TRP A 0 282 . -70.610  5.531   61.295  1.00 43.77 282 A 1 
ATOM 2143 O O   . TRP A 0 282 . -71.597  2.870   60.464  1.00 43.77 282 A 1 
ATOM 2144 C CG  . TRP A 0 282 . -69.920  6.845   61.547  1.00 43.77 282 A 1 
ATOM 2145 C CD1 . TRP A 0 282 . -69.133  7.517   60.673  1.00 43.77 282 A 1 
ATOM 2146 C CD2 . TRP A 0 282 . -69.992  7.694   62.740  1.00 43.77 282 A 1 
ATOM 2147 C CE2 . TRP A 0 282 . -69.228  8.877   62.503  1.00 43.77 282 A 1 
ATOM 2148 C CE3 . TRP A 0 282 . -70.634  7.592   63.996  1.00 43.77 282 A 1 
ATOM 2149 N NE1 . TRP A 0 282 . -68.716  8.707   61.236  1.00 43.77 282 A 1 
ATOM 2150 C CH2 . TRP A 0 282 . -69.774  9.776   64.685  1.00 43.77 282 A 1 
ATOM 2151 C CZ2 . TRP A 0 282 . -69.117  9.908   63.449  1.00 43.77 282 A 1 
ATOM 2152 C CZ3 . TRP A 0 282 . -70.527  8.619   64.956  1.00 43.77 282 A 1 
ATOM 2153 N N   . GLY A 0 283 . -69.949  2.058   61.767  1.00 49.18 283 A 1 
ATOM 2154 C CA  . GLY A 0 283 . -70.658  0.853   62.213  1.00 49.18 283 A 1 
ATOM 2155 C C   . GLY A 0 283 . -71.561  1.116   63.426  1.00 49.18 283 A 1 
ATOM 2156 O O   . GLY A 0 283 . -71.473  2.167   64.061  1.00 49.18 283 A 1 
ATOM 2157 N N   . LYS A 0 284 . -72.430  0.151   63.748  1.00 46.57 284 A 1 
ATOM 2158 C CA  . LYS A 0 284 . -73.198  0.108   65.002  1.00 46.57 284 A 1 
ATOM 2159 C C   . LYS A 0 284 . -73.032  -1.248  65.675  1.00 46.57 284 A 1 
ATOM 2160 C CB  . LYS A 0 284 . -74.702  0.309   64.767  1.00 46.57 284 A 1 
ATOM 2161 O O   . LYS A 0 284 . -73.399  -2.259  65.080  1.00 46.57 284 A 1 
ATOM 2162 C CG  . LYS A 0 284 . -75.134  1.743   64.463  1.00 46.57 284 A 1 
ATOM 2163 C CD  . LYS A 0 284 . -76.666  1.762   64.392  1.00 46.57 284 A 1 
ATOM 2164 C CE  . LYS A 0 284 . -77.176  3.183   64.163  1.00 46.57 284 A 1 
ATOM 2165 N NZ  . LYS A 0 284 . -78.657  3.210   64.132  1.00 46.57 284 A 1 
ATOM 2166 N N   . ASP A 0 285 . -72.614  -1.225  66.927  1.00 40.16 285 A 1 
ATOM 2167 C CA  . ASP A 0 285 . -72.724  -2.314  67.896  1.00 40.16 285 A 1 
ATOM 2168 C C   . ASP A 0 285 . -73.945  -2.077  68.803  1.00 40.16 285 A 1 
ATOM 2169 C CB  . ASP A 0 285 . -71.419  -2.473  68.710  1.00 40.16 285 A 1 
ATOM 2170 O O   . ASP A 0 285 . -74.666  -1.076  68.674  1.00 40.16 285 A 1 
ATOM 2171 C CG  . ASP A 0 285 . -70.273  -1.611  68.178  1.00 40.16 285 A 1 
ATOM 2172 O OD1 . ASP A 0 285 . -70.354  -0.377  68.385  1.00 40.16 285 A 1 
ATOM 2173 O OD2 . ASP A 0 285 . -69.433  -2.158  67.429  1.00 40.16 285 A 1 
ATOM 2174 N N   . ARG A 0 286 . -74.241  -3.041  69.681  1.00 43.92 286 A 1 
ATOM 2175 C CA  . ARG A 0 286 . -75.404  -2.977  70.569  1.00 43.92 286 A 1 
ATOM 2176 C C   . ARG A 0 286 . -75.204  -3.870  71.796  1.00 43.92 286 A 1 
ATOM 2177 C CB  . ARG A 0 286 . -76.655  -3.371  69.753  1.00 43.92 286 A 1 
ATOM 2178 O O   . ARG A 0 286 . -75.409  -5.076  71.706  1.00 43.92 286 A 1 
ATOM 2179 C CG  . ARG A 0 286 . -77.881  -2.555  70.178  1.00 43.92 286 A 1 
ATOM 2180 C CD  . ARG A 0 286 . -79.163  -3.172  69.608  1.00 43.92 286 A 1 
ATOM 2181 N NE  . ARG A 0 286 . -79.493  -4.406  70.345  1.00 43.92 286 A 1 
ATOM 2182 N NH1 . ARG A 0 286 . -80.602  -5.567  68.698  1.00 43.92 286 A 1 
ATOM 2183 N NH2 . ARG A 0 286 . -80.202  -6.529  70.674  1.00 43.92 286 A 1 
ATOM 2184 C CZ  . ARG A 0 286 . -80.103  -5.487  69.901  1.00 43.92 286 A 1 
ATOM 2185 N N   . ASP A 0 287 . -74.855  -3.270  72.924  1.00 45.17 287 A 1 
ATOM 2186 C CA  . ASP A 0 287 . -74.525  -3.970  74.173  1.00 45.17 287 A 1 
ATOM 2187 C C   . ASP A 0 287 . -75.693  -4.861  74.654  1.00 45.17 287 A 1 
ATOM 2188 C CB  . ASP A 0 287 . -74.109  -2.948  75.255  1.00 45.17 287 A 1 
ATOM 2189 O O   . ASP A 0 287 . -76.856  -4.436  74.679  1.00 45.17 287 A 1 
ATOM 2190 C CG  . ASP A 0 287 . -73.330  -1.746  74.696  1.00 45.17 287 A 1 
ATOM 2191 O OD1 . ASP A 0 287 . -72.486  -1.957  73.797  1.00 45.17 287 A 1 
ATOM 2192 O OD2 . ASP A 0 287 . -73.737  -0.607  75.024  1.00 45.17 287 A 1 
ATOM 2193 N N   . VAL A 0 288 . -75.406  -6.114  75.034  1.00 37.44 288 A 1 
ATOM 2194 C CA  . VAL A 0 288 . -76.410  -7.090  75.521  1.00 37.44 288 A 1 
ATOM 2195 C C   . VAL A 0 288 . -76.040  -7.577  76.922  1.00 37.44 288 A 1 
ATOM 2196 C CB  . VAL A 0 288 . -76.718  -8.225  74.514  1.00 37.44 288 A 1 
ATOM 2197 O O   . VAL A 0 288 . -75.782  -8.751  77.189  1.00 37.44 288 A 1 
ATOM 2198 C CG1 . VAL A 0 288 . -77.896  -9.108  74.973  1.00 37.44 288 A 1 
ATOM 2199 C CG2 . VAL A 0 288 . -77.154  -7.659  73.155  1.00 37.44 288 A 1 
ATOM 2200 N N   . TYR A 0 289 . -76.059  -6.638  77.864  1.00 34.02 289 A 1 
ATOM 2201 C CA  . TYR A 0 289 . -75.867  -6.922  79.281  1.00 34.02 289 A 1 
ATOM 2202 C C   . TYR A 0 289 . -77.113  -7.607  79.878  1.00 34.02 289 A 1 
ATOM 2203 C CB  . TYR A 0 289 . -75.518  -5.606  79.987  1.00 34.02 289 A 1 
ATOM 2204 O O   . TYR A 0 289 . -78.125  -6.954  80.140  1.00 34.02 289 A 1 
ATOM 2205 C CG  . TYR A 0 289 . -74.917  -5.808  81.359  1.00 34.02 289 A 1 
ATOM 2206 C CD1 . TYR A 0 289 . -75.744  -5.977  82.486  1.00 34.02 289 A 1 
ATOM 2207 C CD2 . TYR A 0 289 . -73.516  -5.825  81.496  1.00 34.02 289 A 1 
ATOM 2208 C CE1 . TYR A 0 289 . -75.165  -6.160  83.758  1.00 34.02 289 A 1 
ATOM 2209 C CE2 . TYR A 0 289 . -72.934  -6.000  82.763  1.00 34.02 289 A 1 
ATOM 2210 O OH  . TYR A 0 289 . -73.198  -6.326  85.122  1.00 34.02 289 A 1 
ATOM 2211 C CZ  . TYR A 0 289 . -73.760  -6.166  83.896  1.00 34.02 289 A 1 
ATOM 2212 N N   . GLY A 0 290 . -77.078  -8.932  80.089  1.00 36.33 290 A 1 
ATOM 2213 C CA  . GLY A 0 290 . -78.280  -9.652  80.552  1.00 36.33 290 A 1 
ATOM 2214 C C   . GLY A 0 290 . -78.140  -11.079 81.098  1.00 36.33 290 A 1 
ATOM 2215 O O   . GLY A 0 290 . -79.152  -11.673 81.470  1.00 36.33 290 A 1 
ATOM 2216 N N   . ALA A 0 291 . -76.937  -11.652 81.194  1.00 33.78 291 A 1 
ATOM 2217 C CA  . ALA A 0 291 . -76.736  -13.073 81.517  1.00 33.78 291 A 1 
ATOM 2218 C C   . ALA A 0 291 . -76.930  -13.474 83.008  1.00 33.78 291 A 1 
ATOM 2219 C CB  . ALA A 0 291 . -75.388  -13.518 80.927  1.00 33.78 291 A 1 
ATOM 2220 O O   . ALA A 0 291 . -76.253  -14.384 83.486  1.00 33.78 291 A 1 
ATOM 2221 N N   . SER A 0 292 . -77.836  -12.828 83.762  1.00 31.90 292 A 1 
ATOM 2222 C CA  . SER A 0 292 . -78.232  -13.258 85.126  1.00 31.90 292 A 1 
ATOM 2223 C C   . SER A 0 292 . -79.488  -12.559 85.701  1.00 31.90 292 A 1 
ATOM 2224 C CB  . SER A 0 292 . -77.050  -13.167 86.114  1.00 31.90 292 A 1 
ATOM 2225 O O   . SER A 0 292 . -79.459  -11.958 86.775  1.00 31.90 292 A 1 
ATOM 2226 O OG  . SER A 0 292 . -76.402  -11.913 86.070  1.00 31.90 292 A 1 
ATOM 2227 N N   . SER A 0 293 . -80.651  -12.685 85.054  1.00 38.48 293 A 1 
ATOM 2228 C CA  . SER A 0 293 . -81.930  -12.198 85.608  1.00 38.48 293 A 1 
ATOM 2229 C C   . SER A 0 293 . -82.584  -13.179 86.602  1.00 38.48 293 A 1 
ATOM 2230 C CB  . SER A 0 293 . -82.876  -11.756 84.484  1.00 38.48 293 A 1 
ATOM 2231 O O   . SER A 0 293 . -83.533  -13.900 86.293  1.00 38.48 293 A 1 
ATOM 2232 O OG  . SER A 0 293 . -82.973  -12.744 83.479  1.00 38.48 293 A 1 
ATOM 2233 N N   . TYR A 0 294 . -82.127  -13.155 87.858  1.00 28.05 294 A 1 
ATOM 2234 C CA  . TYR A 0 294 . -82.846  -13.750 89.000  1.00 28.05 294 A 1 
ATOM 2235 C C   . TYR A 0 294 . -84.132  -12.930 89.289  1.00 28.05 294 A 1 
ATOM 2236 C CB  . TYR A 0 294 . -81.886  -13.883 90.211  1.00 28.05 294 A 1 
ATOM 2237 O O   . TYR A 0 294 . -84.174  -12.117 90.211  1.00 28.05 294 A 1 
ATOM 2238 C CG  . TYR A 0 294 . -81.724  -15.288 90.772  1.00 28.05 294 A 1 
ATOM 2239 C CD1 . TYR A 0 294 . -82.588  -15.762 91.781  1.00 28.05 294 A 1 
ATOM 2240 C CD2 . TYR A 0 294 . -80.663  -16.099 90.325  1.00 28.05 294 A 1 
ATOM 2241 C CE1 . TYR A 0 294 . -82.385  -17.039 92.345  1.00 28.05 294 A 1 
ATOM 2242 C CE2 . TYR A 0 294 . -80.454  -17.375 90.886  1.00 28.05 294 A 1 
ATOM 2243 O OH  . TYR A 0 294 . -81.111  -19.069 92.456  1.00 28.05 294 A 1 
ATOM 2244 C CZ  . TYR A 0 294 . -81.314  -17.845 91.902  1.00 28.05 294 A 1 
ATOM 2245 N N   . GLY A 0 295 . -85.175  -13.075 88.457  1.00 32.44 295 A 1 
ATOM 2246 C CA  . GLY A 0 295 . -86.302  -12.126 88.431  1.00 32.44 295 A 1 
ATOM 2247 C C   . GLY A 0 295 . -87.585  -12.609 87.741  1.00 32.44 295 A 1 
ATOM 2248 O O   . GLY A 0 295 . -87.884  -12.202 86.628  1.00 32.44 295 A 1 
ATOM 2249 N N   . ALA A 0 296 . -88.350  -13.443 88.449  1.00 30.74 296 A 1 
ATOM 2250 C CA  . ALA A 0 296 . -89.797  -13.691 88.332  1.00 30.74 296 A 1 
ATOM 2251 C C   . ALA A 0 296 . -90.572  -13.249 87.054  1.00 30.74 296 A 1 
ATOM 2252 C CB  . ALA A 0 296 . -90.441  -13.067 89.582  1.00 30.74 296 A 1 
ATOM 2253 O O   . ALA A 0 296 . -91.059  -12.123 86.963  1.00 30.74 296 A 1 
ATOM 2254 N N   . ALA A 0 297 . -90.901  -14.226 86.199  1.00 35.34 297 A 1 
ATOM 2255 C CA  . ALA A 0 297 . -92.137  -14.256 85.404  1.00 35.34 297 A 1 
ATOM 2256 C C   . ALA A 0 297 . -92.765  -15.663 85.567  1.00 35.34 297 A 1 
ATOM 2257 C CB  . ALA A 0 297 . -91.817  -13.901 83.947  1.00 35.34 297 A 1 
ATOM 2258 O O   . ALA A 0 297 . -92.138  -16.659 85.230  1.00 35.34 297 A 1 
ATOM 2259 N N   . ALA A 0 298 . -93.851  -15.852 86.321  1.00 29.48 298 A 1 
ATOM 2260 C CA  . ALA A 0 298 . -95.238  -15.444 86.046  1.00 29.48 298 A 1 
ATOM 2261 C C   . ALA A 0 298 . -95.990  -16.396 85.083  1.00 29.48 298 A 1 
ATOM 2262 C CB  . ALA A 0 298 . -95.377  -13.953 85.708  1.00 29.48 298 A 1 
ATOM 2263 O O   . ALA A 0 298 . -96.166  -16.112 83.906  1.00 29.48 298 A 1 
ATOM 2264 N N   . SER A 0 299 . -96.481  -17.504 85.656  1.00 32.69 299 A 1 
ATOM 2265 C CA  . SER A 0 299 . -97.683  -18.270 85.258  1.00 32.69 299 A 1 
ATOM 2266 C C   . SER A 0 299 . -97.922  -18.648 83.780  1.00 32.69 299 A 1 
ATOM 2267 C CB  . SER A 0 299 . -98.938  -17.561 85.794  1.00 32.69 299 A 1 
ATOM 2268 O O   . SER A 0 299 . -98.544  -17.900 83.032  1.00 32.69 299 A 1 
ATOM 2269 O OG  . SER A 0 299 . -99.048  -16.254 85.266  1.00 32.69 299 A 1 
ATOM 2270 N N   . ASP A 0 300 . -97.738  -19.933 83.475  1.00 36.78 300 A 1 
ATOM 2271 C CA  . ASP A 0 300 . -98.892  -20.835 83.303  1.00 36.78 300 A 1 
ATOM 2272 C C   . ASP A 0 300 . -98.559  -22.188 83.961  1.00 36.78 300 A 1 
ATOM 2273 C CB  . ASP A 0 300 . -99.317  -20.988 81.826  1.00 36.78 300 A 1 
ATOM 2274 O O   . ASP A 0 300 . -97.396  -22.469 84.254  1.00 36.78 300 A 1 
ATOM 2275 C CG  . ASP A 0 300 . -100.638 -21.766 81.668  1.00 36.78 300 A 1 
ATOM 2276 O OD1 . ASP A 0 300 . -101.470 -21.798 82.606  1.00 36.78 300 A 1 
ATOM 2277 O OD2 . ASP A 0 300 . -100.863 -22.443 80.643  1.00 36.78 300 A 1 
ATOM 2278 N N   . GLY A 0 301 . -99.556  -23.025 84.242  1.00 34.08 301 A 1 
ATOM 2279 C CA  . GLY A 0 301 . -99.323  -24.349 84.809  1.00 34.08 301 A 1 
ATOM 2280 C C   . GLY A 0 301 . -100.459 -25.331 84.560  1.00 34.08 301 A 1 
ATOM 2281 O O   . GLY A 0 301 . -101.633 -24.978 84.677  1.00 34.08 301 A 1 
ATOM 2282 N N   . LYS A 0 302 . -100.104 -26.590 84.269  1.00 34.47 302 A 1 
ATOM 2283 C CA  . LYS A 0 302 . -100.982 -27.761 84.404  1.00 34.47 302 A 1 
ATOM 2284 C C   . LYS A 0 302 . -100.184 -29.004 84.837  1.00 34.47 302 A 1 
ATOM 2285 C CB  . LYS A 0 302 . -101.777 -28.060 83.110  1.00 34.47 302 A 1 
ATOM 2286 O O   . LYS A 0 302 . -99.138  -29.307 84.282  1.00 34.47 302 A 1 
ATOM 2287 C CG  . LYS A 0 302 . -102.980 -27.127 82.854  1.00 34.47 302 A 1 
ATOM 2288 C CD  . LYS A 0 302 . -102.665 -25.955 81.905  1.00 34.47 302 A 1 
ATOM 2289 C CE  . LYS A 0 302 . -103.593 -24.763 82.173  1.00 34.47 302 A 1 
ATOM 2290 N NZ  . LYS A 0 302 . -103.192 -23.569 81.390  1.00 34.47 302 A 1 
ATOM 2291 N N   . TYR A 0 303 . -100.737 -29.668 85.853  1.00 36.39 303 A 1 
ATOM 2292 C CA  . TYR A 0 303 . -100.806 -31.106 86.178  1.00 36.39 303 A 1 
ATOM 2293 C C   . TYR A 0 303 . -100.269 -32.128 85.131  1.00 36.39 303 A 1 
ATOM 2294 C CB  . TYR A 0 303 . -102.310 -31.337 86.406  1.00 36.39 303 A 1 
ATOM 2295 O O   . TYR A 0 303 . -100.357 -31.870 83.940  1.00 36.39 303 A 1 
ATOM 2296 C CG  . TYR A 0 303 . -103.006 -30.363 87.345  1.00 36.39 303 A 1 
ATOM 2297 C CD1 . TYR A 0 303 . -103.053 -30.663 88.718  1.00 36.39 303 A 1 
ATOM 2298 C CD2 . TYR A 0 303 . -103.611 -29.181 86.862  1.00 36.39 303 A 1 
ATOM 2299 C CE1 . TYR A 0 303 . -103.699 -29.793 89.614  1.00 36.39 303 A 1 
ATOM 2300 C CE2 . TYR A 0 303 . -104.240 -28.296 87.761  1.00 36.39 303 A 1 
ATOM 2301 O OH  . TYR A 0 303 . -104.918 -27.765 89.999  1.00 36.39 303 A 1 
ATOM 2302 C CZ  . TYR A 0 303 . -104.292 -28.605 89.136  1.00 36.39 303 A 1 
ATOM 2303 N N   . THR A 0 304 . -99.793  -33.344 85.472  1.00 37.80 304 A 1 
ATOM 2304 C CA  . THR A 0 304 . -100.213 -34.288 86.548  1.00 37.80 304 A 1 
ATOM 2305 C C   . THR A 0 304 . -99.126  -35.301 86.999  1.00 37.80 304 A 1 
ATOM 2306 C CB  . THR A 0 304 . -101.315 -35.243 86.010  1.00 37.80 304 A 1 
ATOM 2307 O O   . THR A 0 304 . -98.489  -35.900 86.143  1.00 37.80 304 A 1 
ATOM 2308 C CG2 . THR A 0 304 . -102.727 -34.686 85.870  1.00 37.80 304 A 1 
ATOM 2309 O OG1 . THR A 0 304 . -100.974 -35.727 84.733  1.00 37.80 304 A 1 
ATOM 2310 N N   . GLY A 0 305 . -99.100  -35.652 88.302  1.00 39.93 305 A 1 
ATOM 2311 C CA  . GLY A 0 305 . -98.736  -36.990 88.851  1.00 39.93 305 A 1 
ATOM 2312 C C   . GLY A 0 305 . -97.242  -37.387 88.975  1.00 39.93 305 A 1 
ATOM 2313 O O   . GLY A 0 305 . -96.457  -37.110 88.084  1.00 39.93 305 A 1 
ATOM 2314 N N   . GLY A 0 306 . -96.783  -38.083 90.033  1.00 39.41 306 A 1 
ATOM 2315 C CA  . GLY A 0 306 . -97.435  -38.424 91.315  1.00 39.41 306 A 1 
ATOM 2316 C C   . GLY A 0 306 . -96.645  -39.424 92.202  1.00 39.41 306 A 1 
ATOM 2317 O O   . GLY A 0 306 . -95.984  -40.303 91.663  1.00 39.41 306 A 1 
ATOM 2318 N N   . ALA A 0 307 . -96.810  -39.329 93.541  1.00 42.36 307 A 1 
ATOM 2319 C CA  . ALA A 0 307 . -96.276  -40.214 94.617  1.00 42.36 307 A 1 
ATOM 2320 C C   . ALA A 0 307 . -94.729  -40.174 94.845  1.00 42.36 307 A 1 
ATOM 2321 C CB  . ALA A 0 307 . -96.843  -41.628 94.371  1.00 42.36 307 A 1 
ATOM 2322 O O   . ALA A 0 307 . -93.987  -40.061 93.882  1.00 42.36 307 A 1 
ATOM 2323 N N   . TYR A 0 308 . -94.127  -40.255 96.054  1.00 42.28 308 A 1 
ATOM 2324 C CA  . TYR A 0 308 . -94.546  -40.347 97.484  1.00 42.28 308 A 1 
ATOM 2325 C C   . TYR A 0 308 . -93.313  -40.009 98.392  1.00 42.28 308 A 1 
ATOM 2326 C CB  . TYR A 0 308 . -94.949  -41.806 97.762  1.00 42.28 308 A 1 
ATOM 2327 O O   . TYR A 0 308 . -92.197  -40.116 97.899  1.00 42.28 308 A 1 
ATOM 2328 C CG  . TYR A 0 308 . -95.743  -42.063 99.027  1.00 42.28 308 A 1 
ATOM 2329 C CD1 . TYR A 0 308 . -95.157  -42.775 100.089 1.00 42.28 308 A 1 
ATOM 2330 C CD2 . TYR A 0 308 . -97.088  -41.649 99.116  1.00 42.28 308 A 1 
ATOM 2331 C CE1 . TYR A 0 308 . -95.913  -43.091 101.231 1.00 42.28 308 A 1 
ATOM 2332 C CE2 . TYR A 0 308 . -97.844  -41.945 100.268 1.00 42.28 308 A 1 
ATOM 2333 O OH  . TYR A 0 308 . -97.983  -43.020 102.422 1.00 42.28 308 A 1 
ATOM 2334 C CZ  . TYR A 0 308 . -97.259  -42.678 101.323 1.00 42.28 308 A 1 
ATOM 2335 N N   . GLY A 0 309 . -93.342  -39.659 99.694  1.00 45.65 309 A 1 
ATOM 2336 C CA  . GLY A 0 309 . -94.417  -39.284 100.633 1.00 45.65 309 A 1 
ATOM 2337 C C   . GLY A 0 309 . -94.044  -39.494 102.133 1.00 45.65 309 A 1 
ATOM 2338 O O   . GLY A 0 309 . -93.756  -40.623 102.517 1.00 45.65 309 A 1 
ATOM 2339 N N   . LYS A 0 310 . -94.184  -38.447 102.984 1.00 45.06 310 A 1 
ATOM 2340 C CA  . LYS A 0 310 . -93.924  -38.356 104.467 1.00 45.06 310 A 1 
ATOM 2341 C C   . LYS A 0 310 . -92.438  -38.243 104.894 1.00 45.06 310 A 1 
ATOM 2342 C CB  . LYS A 0 310 . -94.609  -39.506 105.239 1.00 45.06 310 A 1 
ATOM 2343 O O   . LYS A 0 310 . -91.587  -38.783 104.206 1.00 45.06 310 A 1 
ATOM 2344 C CG  . LYS A 0 310 . -96.108  -39.668 104.943 1.00 45.06 310 A 1 
ATOM 2345 C CD  . LYS A 0 310 . -96.695  -40.824 105.762 1.00 45.06 310 A 1 
ATOM 2346 C CE  . LYS A 0 310 . -98.195  -40.949 105.479 1.00 45.06 310 A 1 
ATOM 2347 N NZ  . LYS A 0 310 . -98.824  -41.994 106.325 1.00 45.06 310 A 1 
ATOM 2348 N N   . GLY A 0 311 . -92.044  -37.598 106.011 1.00 41.67 311 A 1 
ATOM 2349 C CA  . GLY A 0 311 . -92.731  -36.859 107.111 1.00 41.67 311 A 1 
ATOM 2350 C C   . GLY A 0 311 . -91.821  -36.791 108.377 1.00 41.67 311 A 1 
ATOM 2351 O O   . GLY A 0 311 . -90.774  -37.427 108.350 1.00 41.67 311 A 1 
ATOM 2352 N N   . TYR A 0 312 . -92.107  -36.138 109.521 1.00 40.08 312 A 1 
ATOM 2353 C CA  . TYR A 0 312 . -93.131  -35.149 109.938 1.00 40.08 312 A 1 
ATOM 2354 C C   . TYR A 0 312 . -92.832  -34.626 111.388 1.00 40.08 312 A 1 
ATOM 2355 C CB  . TYR A 0 312 . -94.527  -35.820 109.960 1.00 40.08 312 A 1 
ATOM 2356 O O   . TYR A 0 312 . -92.667  -35.460 112.273 1.00 40.08 312 A 1 
ATOM 2357 C CG  . TYR A 0 312 . -95.525  -35.306 108.939 1.00 40.08 312 A 1 
ATOM 2358 C CD1 . TYR A 0 312 . -95.972  -33.972 109.014 1.00 40.08 312 A 1 
ATOM 2359 C CD2 . TYR A 0 312 . -96.069  -36.174 107.969 1.00 40.08 312 A 1 
ATOM 2360 C CE1 . TYR A 0 312 . -96.944  -33.497 108.112 1.00 40.08 312 A 1 
ATOM 2361 C CE2 . TYR A 0 312 . -97.034  -35.700 107.060 1.00 40.08 312 A 1 
ATOM 2362 O OH  . TYR A 0 312 . -98.426  -33.925 106.267 1.00 40.08 312 A 1 
ATOM 2363 C CZ  . TYR A 0 312 . -97.475  -34.362 107.132 1.00 40.08 312 A 1 
ATOM 2364 N N   . GLY A 0 313 . -92.865  -33.302 111.652 1.00 43.71 313 A 1 
ATOM 2365 C CA  . GLY A 0 313 . -92.956  -32.676 113.006 1.00 43.71 313 A 1 
ATOM 2366 C C   . GLY A 0 313 . -91.680  -32.602 113.891 1.00 43.71 313 A 1 
ATOM 2367 O O   . GLY A 0 313 . -90.678  -33.230 113.570 1.00 43.71 313 A 1 
ATOM 2368 N N   . ASP A 0 314 . -91.637  -31.884 115.033 1.00 41.15 314 A 1 
ATOM 2369 C CA  . ASP A 0 314 . -92.458  -30.737 115.498 1.00 41.15 314 A 1 
ATOM 2370 C C   . ASP A 0 314 . -91.935  -30.094 116.826 1.00 41.15 314 A 1 
ATOM 2371 C CB  . ASP A 0 314 . -93.930  -31.158 115.722 1.00 41.15 314 A 1 
ATOM 2372 O O   . ASP A 0 314 . -91.169  -30.721 117.553 1.00 41.15 314 A 1 
ATOM 2373 C CG  . ASP A 0 314 . -94.872  -30.251 114.931 1.00 41.15 314 A 1 
ATOM 2374 O OD1 . ASP A 0 314 . -94.677  -29.018 115.039 1.00 41.15 314 A 1 
ATOM 2375 O OD2 . ASP A 0 314 . -95.727  -30.799 114.202 1.00 41.15 314 A 1 
ATOM 2376 N N   . SER A 0 315 . -92.481  -28.915 117.190 1.00 41.77 315 A 1 
ATOM 2377 C CA  . SER A 0 315 . -92.742  -28.422 118.577 1.00 41.77 315 A 1 
ATOM 2378 C C   . SER A 0 315 . -91.749  -27.560 119.429 1.00 41.77 315 A 1 
ATOM 2379 C CB  . SER A 0 315 . -93.319  -29.568 119.425 1.00 41.77 315 A 1 
ATOM 2380 O O   . SER A 0 315 . -90.855  -28.079 120.084 1.00 41.77 315 A 1 
ATOM 2381 O OG  . SER A 0 315 . -93.848  -29.080 120.640 1.00 41.77 315 A 1 
ATOM 2382 N N   . TYR A 0 316 . -92.097  -26.258 119.570 1.00 39.15 316 A 1 
ATOM 2383 C CA  . TYR A 0 316 . -92.140  -25.344 120.762 1.00 39.15 316 A 1 
ATOM 2384 C C   . TYR A 0 316 . -91.016  -25.253 121.849 1.00 39.15 316 A 1 
ATOM 2385 C CB  . TYR A 0 316 . -93.496  -25.547 121.471 1.00 39.15 316 A 1 
ATOM 2386 O O   . TYR A 0 316 . -90.534  -26.258 122.352 1.00 39.15 316 A 1 
ATOM 2387 C CG  . TYR A 0 316 . -94.715  -25.118 120.667 1.00 39.15 316 A 1 
ATOM 2388 C CD1 . TYR A 0 316 . -95.225  -23.812 120.806 1.00 39.15 316 A 1 
ATOM 2389 C CD2 . TYR A 0 316 . -95.356  -26.020 119.795 1.00 39.15 316 A 1 
ATOM 2390 C CE1 . TYR A 0 316 . -96.349  -23.404 120.060 1.00 39.15 316 A 1 
ATOM 2391 C CE2 . TYR A 0 316 . -96.458  -25.609 119.023 1.00 39.15 316 A 1 
ATOM 2392 O OH  . TYR A 0 316 . -98.039  -23.913 118.428 1.00 39.15 316 A 1 
ATOM 2393 C CZ  . TYR A 0 316 . -96.960  -24.300 119.155 1.00 39.15 316 A 1 
ATOM 2394 N N   . GLY A 0 317 . -90.718  -24.026 122.357 1.00 40.40 317 A 1 
ATOM 2395 C CA  . GLY A 0 317 . -89.764  -23.829 123.492 1.00 40.40 317 A 1 
ATOM 2396 C C   . GLY A 0 317 . -89.577  -22.448 124.198 1.00 40.40 317 A 1 
ATOM 2397 O O   . GLY A 0 317 . -88.636  -22.303 124.963 1.00 40.40 317 A 1 
ATOM 2398 N N   . HIS A 0 318 . -90.413  -21.434 123.943 1.00 36.60 318 A 1 
ATOM 2399 C CA  . HIS A 0 318 . -90.613  -20.143 124.667 1.00 36.60 318 A 1 
ATOM 2400 C C   . HIS A 0 318 . -89.612  -19.590 125.751 1.00 36.60 318 A 1 
ATOM 2401 C CB  . HIS A 0 318 . -92.034  -20.214 125.275 1.00 36.60 318 A 1 
ATOM 2402 O O   . HIS A 0 318 . -89.640  -20.012 126.901 1.00 36.60 318 A 1 
ATOM 2403 C CG  . HIS A 0 318 . -92.801  -18.918 125.224 1.00 36.60 318 A 1 
ATOM 2404 C CD2 . HIS A 0 318 . -93.939  -18.691 124.498 1.00 36.60 318 A 1 
ATOM 2405 N ND1 . HIS A 0 318 . -92.517  -17.758 125.906 1.00 36.60 318 A 1 
ATOM 2406 C CE1 . HIS A 0 318 . -93.457  -16.850 125.586 1.00 36.60 318 A 1 
ATOM 2407 N NE2 . HIS A 0 318 . -94.343  -17.374 124.727 1.00 36.60 318 A 1 
ATOM 2408 N N   . GLY A 0 319 . -88.968  -18.437 125.468 1.00 37.15 319 A 1 
ATOM 2409 C CA  . GLY A 0 319 . -88.846  -17.282 126.404 1.00 37.15 319 A 1 
ATOM 2410 C C   . GLY A 0 319 . -87.639  -17.136 127.370 1.00 37.15 319 A 1 
ATOM 2411 O O   . GLY A 0 319 . -87.341  -18.018 128.163 1.00 37.15 319 A 1 
ATOM 2412 N N   . GLY A 0 320 . -87.021  -15.941 127.395 1.00 40.69 320 A 1 
ATOM 2413 C CA  . GLY A 0 320 . -85.983  -15.512 128.360 1.00 40.69 320 A 1 
ATOM 2414 C C   . GLY A 0 320 . -85.430  -14.107 128.039 1.00 40.69 320 A 1 
ATOM 2415 O O   . GLY A 0 320 . -85.609  -13.638 126.917 1.00 40.69 320 A 1 
ATOM 2416 N N   . TYR A 0 321 . -84.807  -13.398 128.996 1.00 33.37 321 A 1 
ATOM 2417 C CA  . TYR A 0 321 . -84.504  -11.954 128.868 1.00 33.37 321 A 1 
ATOM 2418 C C   . TYR A 0 321 . -83.166  -11.479 129.486 1.00 33.37 321 A 1 
ATOM 2419 C CB  . TYR A 0 321 . -85.684  -11.142 129.453 1.00 33.37 321 A 1 
ATOM 2420 O O   . TYR A 0 321 . -82.638  -12.084 130.410 1.00 33.37 321 A 1 
ATOM 2421 C CG  . TYR A 0 321 . -86.221  -11.649 130.784 1.00 33.37 321 A 1 
ATOM 2422 C CD1 . TYR A 0 321 . -87.470  -12.303 130.825 1.00 33.37 321 A 1 
ATOM 2423 C CD2 . TYR A 0 321 . -85.448  -11.545 131.959 1.00 33.37 321 A 1 
ATOM 2424 C CE1 . TYR A 0 321 . -87.925  -12.884 132.024 1.00 33.37 321 A 1 
ATOM 2425 C CE2 . TYR A 0 321 . -85.898  -12.131 133.158 1.00 33.37 321 A 1 
ATOM 2426 O OH  . TYR A 0 321 . -87.555  -13.423 134.326 1.00 33.37 321 A 1 
ATOM 2427 C CZ  . TYR A 0 321 . -87.133  -12.815 133.187 1.00 33.37 321 A 1 
ATOM 2428 N N   . ALA A 0 322 . -82.721  -10.301 129.017 1.00 40.14 322 A 1 
ATOM 2429 C CA  . ALA A 0 322 . -81.796  -9.340  129.649 1.00 40.14 322 A 1 
ATOM 2430 C C   . ALA A 0 322 . -80.266  -9.623  129.731 1.00 40.14 322 A 1 
ATOM 2431 C CB  . ALA A 0 322 . -82.387  -8.880  130.991 1.00 40.14 322 A 1 
ATOM 2432 O O   . ALA A 0 322 . -79.749  -10.126 130.719 1.00 40.14 322 A 1 
ATOM 2433 N N   . LYS A 0 323 . -79.541  -9.039  128.760 1.00 35.82 323 A 1 
ATOM 2434 C CA  . LYS A 0 323 . -78.502  -7.992  128.958 1.00 35.82 323 A 1 
ATOM 2435 C C   . LYS A 0 323 . -77.318  -8.277  129.920 1.00 35.82 323 A 1 
ATOM 2436 C CB  . LYS A 0 323 . -79.254  -6.695  129.339 1.00 35.82 323 A 1 
ATOM 2437 O O   . LYS A 0 323 . -77.411  -8.028  131.118 1.00 35.82 323 A 1 
ATOM 2438 C CG  . LYS A 0 323 . -78.426  -5.404  129.241 1.00 35.82 323 A 1 
ATOM 2439 C CD  . LYS A 0 323 . -79.307  -4.191  129.590 1.00 35.82 323 A 1 
ATOM 2440 C CE  . LYS A 0 323 . -78.546  -2.879  129.365 1.00 35.82 323 A 1 
ATOM 2441 N NZ  . LYS A 0 323 . -79.396  -1.692  129.646 1.00 35.82 323 A 1 
ATOM 2442 N N   . GLY A 0 324 . -76.143  -8.569  129.347 1.00 37.60 324 A 1 
ATOM 2443 C CA  . GLY A 0 324 . -74.822  -8.539  130.005 1.00 37.60 324 A 1 
ATOM 2444 C C   . GLY A 0 324 . -73.701  -8.161  129.016 1.00 37.60 324 A 1 
ATOM 2445 O O   . GLY A 0 324 . -73.881  -8.327  127.812 1.00 37.60 324 A 1 
ATOM 2446 N N   . TYR A 0 325 . -72.579  -7.610  129.499 1.00 32.39 325 A 1 
ATOM 2447 C CA  . TYR A 0 325 . -71.462  -7.101  128.676 1.00 32.39 325 A 1 
ATOM 2448 C C   . TYR A 0 325 . -70.225  -8.015  128.705 1.00 32.39 325 A 1 
ATOM 2449 C CB  . TYR A 0 325 . -71.010  -5.713  129.185 1.00 32.39 325 A 1 
ATOM 2450 O O   . TYR A 0 325 . -69.853  -8.498  129.770 1.00 32.39 325 A 1 
ATOM 2451 C CG  . TYR A 0 325 . -71.658  -4.493  128.558 1.00 32.39 325 A 1 
ATOM 2452 C CD1 . TYR A 0 325 . -70.941  -3.718  127.622 1.00 32.39 325 A 1 
ATOM 2453 C CD2 . TYR A 0 325 . -72.932  -4.075  128.983 1.00 32.39 325 A 1 
ATOM 2454 C CE1 . TYR A 0 325 . -71.490  -2.523  127.117 1.00 32.39 325 A 1 
ATOM 2455 C CE2 . TYR A 0 325 . -73.485  -2.880  128.481 1.00 32.39 325 A 1 
ATOM 2456 O OH  . TYR A 0 325 . -73.303  -0.941  127.092 1.00 32.39 325 A 1 
ATOM 2457 C CZ  . TYR A 0 325 . -72.764  -2.100  127.553 1.00 32.39 325 A 1 
ATOM 2458 N N   . GLY A 0 326 . -69.497  -8.053  127.581 1.00 32.82 326 A 1 
ATOM 2459 C CA  . GLY A 0 326 . -68.045  -8.286  127.540 1.00 32.82 326 A 1 
ATOM 2460 C C   . GLY A 0 326 . -67.580  -9.739  127.376 1.00 32.82 326 A 1 
ATOM 2461 O O   . GLY A 0 326 . -68.165  -10.659 127.934 1.00 32.82 326 A 1 
ATOM 2462 N N   . GLY A 0 327 . -66.484  -9.923  126.628 1.00 33.37 327 A 1 
ATOM 2463 C CA  . GLY A 0 327 . -65.806  -11.215 126.456 1.00 33.37 327 A 1 
ATOM 2464 C C   . GLY A 0 327 . -65.369  -11.485 125.015 1.00 33.37 327 A 1 
ATOM 2465 O O   . GLY A 0 327 . -66.118  -12.047 124.226 1.00 33.37 327 A 1 
ATOM 2466 N N   . SER A 0 328 . -64.143  -11.094 124.672 1.00 34.96 328 A 1 
ATOM 2467 C CA  . SER A 0 328 . -63.480  -11.444 123.410 1.00 34.96 328 A 1 
ATOM 2468 C C   . SER A 0 328 . -62.706  -12.762 123.530 1.00 34.96 328 A 1 
ATOM 2469 C CB  . SER A 0 328 . -62.478  -10.331 123.067 1.00 34.96 328 A 1 
ATOM 2470 O O   . SER A 0 328 . -61.926  -12.877 124.474 1.00 34.96 328 A 1 
ATOM 2471 O OG  . SER A 0 328 . -61.610  -10.093 124.166 1.00 34.96 328 A 1 
ATOM 2472 N N   . SER A 0 329 . -62.798  -13.670 122.545 1.00 32.78 329 A 1 
ATOM 2473 C CA  . SER A 0 329 . -61.595  -14.285 121.942 1.00 32.78 329 A 1 
ATOM 2474 C C   . SER A 0 329 . -61.863  -15.111 120.668 1.00 32.78 329 A 1 
ATOM 2475 C CB  . SER A 0 329 . -60.805  -15.197 122.895 1.00 32.78 329 A 1 
ATOM 2476 O O   . SER A 0 329 . -62.752  -15.952 120.646 1.00 32.78 329 A 1 
ATOM 2477 O OG  . SER A 0 329 . -59.433  -14.929 122.673 1.00 32.78 329 A 1 
ATOM 2478 N N   . TRP A 0 330 . -61.023  -14.857 119.661 1.00 34.82 330 A 1 
ATOM 2479 C CA  . TRP A 0 330 . -60.370  -15.778 118.708 1.00 34.82 330 A 1 
ATOM 2480 C C   . TRP A 0 330 . -61.104  -16.892 117.907 1.00 34.82 330 A 1 
ATOM 2481 C CB  . TRP A 0 330 . -59.106  -16.311 119.402 1.00 34.82 330 A 1 
ATOM 2482 O O   . TRP A 0 330 . -61.499  -17.919 118.443 1.00 34.82 330 A 1 
ATOM 2483 C CG  . TRP A 0 330 . -57.977  -15.327 119.576 1.00 34.82 330 A 1 
ATOM 2484 C CD1 . TRP A 0 330 . -57.977  -14.011 119.242 1.00 34.82 330 A 1 
ATOM 2485 C CD2 . TRP A 0 330 . -56.606  -15.614 120.002 1.00 34.82 330 A 1 
ATOM 2486 C CE2 . TRP A 0 330 . -55.833  -14.420 119.890 1.00 34.82 330 A 1 
ATOM 2487 C CE3 . TRP A 0 330 . -55.920  -16.777 120.413 1.00 34.82 330 A 1 
ATOM 2488 N NE1 . TRP A 0 330 . -56.724  -13.472 119.445 1.00 34.82 330 A 1 
ATOM 2489 C CH2 . TRP A 0 330 . -53.809  -15.553 120.572 1.00 34.82 330 A 1 
ATOM 2490 C CZ2 . TRP A 0 330 . -54.459  -14.375 120.168 1.00 34.82 330 A 1 
ATOM 2491 C CZ3 . TRP A 0 330 . -54.540  -16.748 120.697 1.00 34.82 330 A 1 
ATOM 2492 N N   . GLU A 0 331 . -61.033  -16.709 116.571 1.00 40.56 331 A 1 
ATOM 2493 C CA  . GLU A 0 331 . -60.419  -17.619 115.558 1.00 40.56 331 A 1 
ATOM 2494 C C   . GLU A 0 331 . -61.162  -18.879 115.042 1.00 40.56 331 A 1 
ATOM 2495 C CB  . GLU A 0 331 . -58.965  -17.943 115.954 1.00 40.56 331 A 1 
ATOM 2496 O O   . GLU A 0 331 . -61.771  -19.628 115.797 1.00 40.56 331 A 1 
ATOM 2497 C CG  . GLU A 0 331 . -58.074  -16.683 115.933 1.00 40.56 331 A 1 
ATOM 2498 C CD  . GLU A 0 331 . -56.744  -16.820 116.690 1.00 40.56 331 A 1 
ATOM 2499 O OE1 . GLU A 0 331 . -55.982  -15.831 116.628 1.00 40.56 331 A 1 
ATOM 2500 O OE2 . GLU A 0 331 . -56.512  -17.878 117.317 1.00 40.56 331 A 1 
ATOM 2501 N N   . GLY A 0 332 . -61.069  -19.151 113.718 1.00 33.89 332 A 1 
ATOM 2502 C CA  . GLY A 0 332 . -61.743  -20.322 113.114 1.00 33.89 332 A 1 
ATOM 2503 C C   . GLY A 0 332 . -61.738  -20.562 111.582 1.00 33.89 332 A 1 
ATOM 2504 O O   . GLY A 0 332 . -62.735  -21.073 111.087 1.00 33.89 332 A 1 
ATOM 2505 N N   . ALA A 0 333 . -60.644  -20.296 110.848 1.00 33.77 333 A 1 
ATOM 2506 C CA  . ALA A 0 333 . -60.382  -20.784 109.464 1.00 33.77 333 A 1 
ATOM 2507 C C   . ALA A 0 333 . -61.260  -20.274 108.277 1.00 33.77 333 A 1 
ATOM 2508 C CB  . ALA A 0 333 . -60.258  -22.319 109.501 1.00 33.77 333 A 1 
ATOM 2509 O O   . ALA A 0 333 . -62.215  -19.520 108.443 1.00 33.77 333 A 1 
ATOM 2510 N N   . SER A 0 334 . -60.847  -20.617 107.043 1.00 41.40 334 A 1 
ATOM 2511 C CA  . SER A 0 334 . -61.211  -19.939 105.779 1.00 41.40 334 A 1 
ATOM 2512 C C   . SER A 0 334 . -61.216  -20.861 104.539 1.00 41.40 334 A 1 
ATOM 2513 C CB  . SER A 0 334 . -60.175  -18.831 105.522 1.00 41.40 334 A 1 
ATOM 2514 O O   . SER A 0 334 . -60.629  -21.940 104.587 1.00 41.40 334 A 1 
ATOM 2515 O OG  . SER A 0 334 . -58.861  -19.367 105.514 1.00 41.40 334 A 1 
ATOM 2516 N N   . LYS A 0 335 . -61.846  -20.404 103.435 1.00 41.02 335 A 1 
ATOM 2517 C CA  . LYS A 0 335 . -61.526  -20.633 101.995 1.00 41.02 335 A 1 
ATOM 2518 C C   . LYS A 0 335 . -62.376  -19.664 101.138 1.00 41.02 335 A 1 
ATOM 2519 C CB  . LYS A 0 335 . -61.753  -22.103 101.578 1.00 41.02 335 A 1 
ATOM 2520 O O   . LYS A 0 335 . -63.549  -19.492 101.440 1.00 41.02 335 A 1 
ATOM 2521 C CG  . LYS A 0 335 . -60.398  -22.827 101.555 1.00 41.02 335 A 1 
ATOM 2522 C CD  . LYS A 0 335 . -60.407  -24.222 100.943 1.00 41.02 335 A 1 
ATOM 2523 C CE  . LYS A 0 335 . -58.927  -24.597 100.813 1.00 41.02 335 A 1 
ATOM 2524 N NZ  . LYS A 0 335 . -58.743  -25.888 100.119 1.00 41.02 335 A 1 
ATOM 2525 N N   . GLU A 0 336 . -61.829  -18.809 100.264 1.00 38.13 336 A 1 
ATOM 2526 C CA  . GLU A 0 336 . -61.228  -19.063 98.928  1.00 38.13 336 A 1 
ATOM 2527 C C   . GLU A 0 336 . -62.222  -19.675 97.910  1.00 38.13 336 A 1 
ATOM 2528 C CB  . GLU A 0 336 . -59.943  -19.908 98.961  1.00 38.13 336 A 1 
ATOM 2529 O O   . GLU A 0 336 . -62.769  -20.740 98.171  1.00 38.13 336 A 1 
ATOM 2530 C CG  . GLU A 0 336 . -58.776  -19.312 99.764  1.00 38.13 336 A 1 
ATOM 2531 C CD  . GLU A 0 336 . -57.546  -20.242 99.781  1.00 38.13 336 A 1 
ATOM 2532 O OE1 . GLU A 0 336 . -56.424  -19.695 99.793  1.00 38.13 336 A 1 
ATOM 2533 O OE2 . GLU A 0 336 . -57.726  -21.486 99.812  1.00 38.13 336 A 1 
ATOM 2534 N N   . GLY A 0 337 . -62.472  -19.106 96.719  1.00 34.68 337 A 1 
ATOM 2535 C CA  . GLY A 0 337 . -62.063  -17.792 96.192  1.00 34.68 337 A 1 
ATOM 2536 C C   . GLY A 0 337 . -62.235  -17.661 94.663  1.00 34.68 337 A 1 
ATOM 2537 O O   . GLY A 0 337 . -61.563  -18.364 93.918  1.00 34.68 337 A 1 
ATOM 2538 N N   . ALA A 0 338 . -63.092  -16.741 94.201  1.00 40.52 338 A 1 
ATOM 2539 C CA  . ALA A 0 338 . -63.207  -16.281 92.805  1.00 40.52 338 A 1 
ATOM 2540 C C   . ALA A 0 338 . -63.866  -14.881 92.812  1.00 40.52 338 A 1 
ATOM 2541 C CB  . ALA A 0 338 . -64.033  -17.295 91.999  1.00 40.52 338 A 1 
ATOM 2542 O O   . ALA A 0 338 . -64.989  -14.728 93.278  1.00 40.52 338 A 1 
ATOM 2543 N N   . ALA A 0 339 . -63.104  -13.808 92.592  1.00 37.47 339 A 1 
ATOM 2544 C CA  . ALA A 0 339 . -62.823  -13.218 91.275  1.00 37.47 339 A 1 
ATOM 2545 C C   . ALA A 0 339 . -63.954  -12.283 90.791  1.00 37.47 339 A 1 
ATOM 2546 C CB  . ALA A 0 339 . -62.377  -14.264 90.244  1.00 37.47 339 A 1 
ATOM 2547 O O   . ALA A 0 339 . -64.877  -12.684 90.092  1.00 37.47 339 A 1 
ATOM 2548 N N   . SER A 0 340 . -63.842  -11.009 91.185  1.00 35.63 340 A 1 
ATOM 2549 C CA  . SER A 0 340 . -64.658  -9.892  90.691  1.00 35.63 340 A 1 
ATOM 2550 C C   . SER A 0 340 . -64.601  -9.789  89.162  1.00 35.63 340 A 1 
ATOM 2551 C CB  . SER A 0 340 . -64.095  -8.592  91.284  1.00 35.63 340 A 1 
ATOM 2552 O O   . SER A 0 340 . -63.511  -9.650  88.607  1.00 35.63 340 A 1 
ATOM 2553 O OG  . SER A 0 340 . -64.699  -7.453  90.709  1.00 35.63 340 A 1 
ATOM 2554 N N   . GLN A 0 341 . -65.760  -9.778  88.500  1.00 38.63 341 A 1 
ATOM 2555 C CA  . GLN A 0 341 . -65.886  -9.396  87.092  1.00 38.63 341 A 1 
ATOM 2556 C C   . GLN A 0 341 . -66.825  -8.195  86.954  1.00 38.63 341 A 1 
ATOM 2557 C CB  . GLN A 0 341 . -66.324  -10.585 86.221  1.00 38.63 341 A 1 
ATOM 2558 O O   . GLN A 0 341 . -68.030  -8.337  86.759  1.00 38.63 341 A 1 
ATOM 2559 C CG  . GLN A 0 341 . -65.210  -11.632 86.080  1.00 38.63 341 A 1 
ATOM 2560 C CD  . GLN A 0 341 . -65.552  -12.666 85.014  1.00 38.63 341 A 1 
ATOM 2561 N NE2 . GLN A 0 341 . -64.909  -12.640 83.866  1.00 38.63 341 A 1 
ATOM 2562 O OE1 . GLN A 0 341 . -66.412  -13.511 85.185  1.00 38.63 341 A 1 
ATOM 2563 N N   . ALA A 0 342 . -66.246  -6.996  87.023  1.00 39.18 342 A 1 
ATOM 2564 C CA  . ALA A 0 342 . -66.842  -5.823  86.399  1.00 39.18 342 A 1 
ATOM 2565 C C   . ALA A 0 342 . -66.613  -5.948  84.883  1.00 39.18 342 A 1 
ATOM 2566 C CB  . ALA A 0 342 . -66.230  -4.562  87.021  1.00 39.18 342 A 1 
ATOM 2567 O O   . ALA A 0 342 . -65.563  -5.564  84.373  1.00 39.18 342 A 1 
ATOM 2568 N N   . GLY A 0 343 . -67.553  -6.598  84.194  1.00 35.88 343 A 1 
ATOM 2569 C CA  . GLY A 0 343 . -67.553  -6.692  82.736  1.00 35.88 343 A 1 
ATOM 2570 C C   . GLY A 0 343 . -67.997  -5.363  82.139  1.00 35.88 343 A 1 
ATOM 2571 O O   . GLY A 0 343 . -69.165  -5.009  82.277  1.00 35.88 343 A 1 
ATOM 2572 N N   . TYR A 0 344 . -67.056  -4.648  81.527  1.00 38.01 344 A 1 
ATOM 2573 C CA  . TYR A 0 344 . -67.309  -3.459  80.720  1.00 38.01 344 A 1 
ATOM 2574 C C   . TYR A 0 344 . -67.150  -3.843  79.245  1.00 38.01 344 A 1 
ATOM 2575 C CB  . TYR A 0 344 . -66.309  -2.341  81.078  1.00 38.01 344 A 1 
ATOM 2576 O O   . TYR A 0 344 . -66.046  -4.192  78.830  1.00 38.01 344 A 1 
ATOM 2577 C CG  . TYR A 0 344 . -66.275  -1.876  82.525  1.00 38.01 344 A 1 
ATOM 2578 C CD1 . TYR A 0 344 . -67.096  -0.810  82.941  1.00 38.01 344 A 1 
ATOM 2579 C CD2 . TYR A 0 344 . -65.371  -2.459  83.435  1.00 38.01 344 A 1 
ATOM 2580 C CE1 . TYR A 0 344 . -67.016  -0.326  84.261  1.00 38.01 344 A 1 
ATOM 2581 C CE2 . TYR A 0 344 . -65.285  -1.979  84.756  1.00 38.01 344 A 1 
ATOM 2582 O OH  . TYR A 0 344 . -66.031  -0.450  86.447  1.00 38.01 344 A 1 
ATOM 2583 C CZ  . TYR A 0 344 . -66.109  -0.913  85.171  1.00 38.01 344 A 1 
ATOM 2584 N N   . ASP A 0 345 . -68.224  -3.768  78.470  1.00 36.10 345 A 1 
ATOM 2585 C CA  . ASP A 0 345 . -68.215  -3.692  77.012  1.00 36.10 345 A 1 
ATOM 2586 C C   . ASP A 0 345 . -68.234  -2.208  76.594  1.00 36.10 345 A 1 
ATOM 2587 C CB  . ASP A 0 345 . -69.346  -4.555  76.390  1.00 36.10 345 A 1 
ATOM 2588 O O   . ASP A 0 345 . -69.111  -1.449  76.996  1.00 36.10 345 A 1 
ATOM 2589 C CG  . ASP A 0 345 . -70.726  -4.634  77.093  1.00 36.10 345 A 1 
ATOM 2590 O OD1 . ASP A 0 345 . -70.894  -4.120  78.227  1.00 36.10 345 A 1 
ATOM 2591 O OD2 . ASP A 0 345 . -71.601  -5.346  76.542  1.00 36.10 345 A 1 
ATOM 2592 N N   . ASN A 0 346 . -67.198  -1.752  75.875  1.00 39.67 346 A 1 
ATOM 2593 C CA  . ASN A 0 346 . -67.043  -0.343  75.466  1.00 39.67 346 A 1 
ATOM 2594 C C   . ASN A 0 346 . -66.185  -0.202  74.188  1.00 39.67 346 A 1 
ATOM 2595 C CB  . ASN A 0 346 . -66.484  0.474   76.650  1.00 39.67 346 A 1 
ATOM 2596 O O   . ASN A 0 346 . -65.366  0.711   74.049  1.00 39.67 346 A 1 
ATOM 2597 C CG  . ASN A 0 346 . -66.605  1.979   76.443  1.00 39.67 346 A 1 
ATOM 2598 N ND2 . ASN A 0 346 . -65.716  2.751   77.025  1.00 39.67 346 A 1 
ATOM 2599 O OD1 . ASN A 0 346 . -67.501  2.498   75.800  1.00 39.67 346 A 1 
ATOM 2600 N N   . ASP A 0 347 . -66.330  -1.148  73.262  1.00 45.10 347 A 1 
ATOM 2601 C CA  . ASP A 0 347 . -65.429  -1.321  72.120  1.00 45.10 347 A 1 
ATOM 2602 C C   . ASP A 0 347 . -65.882  -0.513  70.887  1.00 45.10 347 A 1 
ATOM 2603 C CB  . ASP A 0 347 . -65.226  -2.826  71.833  1.00 45.10 347 A 1 
ATOM 2604 O O   . ASP A 0 347 . -66.184  -1.081  69.844  1.00 45.10 347 A 1 
ATOM 2605 C CG  . ASP A 0 347 . -64.384  -3.560  72.887  1.00 45.10 347 A 1 
ATOM 2606 O OD1 . ASP A 0 347 . -63.634  -2.885  73.631  1.00 45.10 347 A 1 
ATOM 2607 O OD2 . ASP A 0 347 . -64.461  -4.808  72.921  1.00 45.10 347 A 1 
ATOM 2608 N N   . GLN A 0 348 . -65.896  0.828   70.958  1.00 44.05 348 A 1 
ATOM 2609 C CA  . GLN A 0 348 . -66.135  1.672   69.768  1.00 44.05 348 A 1 
ATOM 2610 C C   . GLN A 0 348 . -64.963  1.627   68.765  1.00 44.05 348 A 1 
ATOM 2611 C CB  . GLN A 0 348 . -66.501  3.124   70.124  1.00 44.05 348 A 1 
ATOM 2612 O O   . GLN A 0 348 . -64.095  2.509   68.703  1.00 44.05 348 A 1 
ATOM 2613 C CG  . GLN A 0 348 . -68.000  3.309   70.403  1.00 44.05 348 A 1 
ATOM 2614 C CD  . GLN A 0 348 . -68.469  4.756   70.238  1.00 44.05 348 A 1 
ATOM 2615 N NE2 . GLN A 0 348 . -69.750  5.003   70.397  1.00 44.05 348 A 1 
ATOM 2616 O OE1 . GLN A 0 348 . -67.730  5.687   69.942  1.00 44.05 348 A 1 
ATOM 2617 N N   . TRP A 0 349 . -64.963  0.597   67.923  1.00 52.86 349 A 1 
ATOM 2618 C CA  . TRP A 0 349 . -63.986  0.363   66.864  1.00 52.86 349 A 1 
ATOM 2619 C C   . TRP A 0 349 . -64.277  1.212   65.612  1.00 52.86 349 A 1 
ATOM 2620 C CB  . TRP A 0 349 . -63.878  -1.146  66.592  1.00 52.86 349 A 1 
ATOM 2621 O O   . TRP A 0 349 . -65.029  0.851   64.709  1.00 52.86 349 A 1 
ATOM 2622 C CG  . TRP A 0 349 . -65.094  -1.833  66.043  1.00 52.86 349 A 1 
ATOM 2623 C CD1 . TRP A 0 349 . -66.295  -1.936  66.655  1.00 52.86 349 A 1 
ATOM 2624 C CD2 . TRP A 0 349 . -65.248  -2.563  64.786  1.00 52.86 349 A 1 
ATOM 2625 C CE2 . TRP A 0 349 . -66.591  -3.043  64.697  1.00 52.86 349 A 1 
ATOM 2626 C CE3 . TRP A 0 349 . -64.371  -2.908  63.733  1.00 52.86 349 A 1 
ATOM 2627 N NE1 . TRP A 0 349 . -67.185  -2.604  65.858  1.00 52.86 349 A 1 
ATOM 2628 C CH2 . TRP A 0 349 . -66.138  -4.164  62.601  1.00 52.86 349 A 1 
ATOM 2629 C CZ2 . TRP A 0 349 . -67.043  -3.811  63.616  1.00 52.86 349 A 1 
ATOM 2630 C CZ3 . TRP A 0 349 . -64.802  -3.722  62.668  1.00 52.86 349 A 1 
ATOM 2631 N N   . ALA A 0 350 . -63.628  2.376   65.526  1.00 45.35 350 A 1 
ATOM 2632 C CA  . ALA A 0 350 . -63.668  3.219   64.330  1.00 45.35 350 A 1 
ATOM 2633 C C   . ALA A 0 350 . -62.931  2.540   63.154  1.00 45.35 350 A 1 
ATOM 2634 C CB  . ALA A 0 350 . -63.095  4.600   64.679  1.00 45.35 350 A 1 
ATOM 2635 O O   . ALA A 0 350 . -61.708  2.639   63.039  1.00 45.35 350 A 1 
ATOM 2636 N N   . LYS A 0 351 . -63.674  1.845   62.283  1.00 49.52 351 A 1 
ATOM 2637 C CA  . LYS A 0 351 . -63.126  1.061   61.165  1.00 49.52 351 A 1 
ATOM 2638 C C   . LYS A 0 351 . -62.639  1.965   60.021  1.00 49.52 351 A 1 
ATOM 2639 C CB  . LYS A 0 351 . -64.169  0.012   60.725  1.00 49.52 351 A 1 
ATOM 2640 O O   . LYS A 0 351 . -63.399  2.330   59.126  1.00 49.52 351 A 1 
ATOM 2641 C CG  . LYS A 0 351 . -63.515  -1.156  59.968  1.00 49.52 351 A 1 
ATOM 2642 C CD  . LYS A 0 351 . -64.548  -2.213  59.544  1.00 49.52 351 A 1 
ATOM 2643 C CE  . LYS A 0 351 . -63.835  -3.509  59.121  1.00 49.52 351 A 1 
ATOM 2644 N NZ  . LYS A 0 351 . -64.778  -4.643  58.939  1.00 49.52 351 A 1 
ATOM 2645 N N   . GLN A 0 352 . -61.358  2.329   60.058  1.00 52.35 352 A 1 
ATOM 2646 C CA  . GLN A 0 352 . -60.696  3.059   58.973  1.00 52.35 352 A 1 
ATOM 2647 C C   . GLN A 0 352 . -60.675  2.199   57.704  1.00 52.35 352 A 1 
ATOM 2648 C CB  . GLN A 0 352 . -59.263  3.445   59.379  1.00 52.35 352 A 1 
ATOM 2649 O O   . GLN A 0 352 . -60.168  1.078   57.731  1.00 52.35 352 A 1 
ATOM 2650 C CG  . GLN A 0 352 . -59.219  4.377   60.599  1.00 52.35 352 A 1 
ATOM 2651 C CD  . GLN A 0 352 . -57.787  4.725   60.983  1.00 52.35 352 A 1 
ATOM 2652 N NE2 . GLN A 0 352 . -57.201  5.738   60.389  1.00 52.35 352 A 1 
ATOM 2653 O OE1 . GLN A 0 352 . -57.170  4.090   61.819  1.00 52.35 352 A 1 
ATOM 2654 N N   . SER A 0 353 . -61.220  2.720   56.606  1.00 51.34 353 A 1 
ATOM 2655 C CA  . SER A 0 353 . -61.158  2.079   55.291  1.00 51.34 353 A 1 
ATOM 2656 C C   . SER A 0 353 . -60.334  2.966   54.370  1.00 51.34 353 A 1 
ATOM 2657 C CB  . SER A 0 353 . -62.566  1.841   54.737  1.00 51.34 353 A 1 
ATOM 2658 O O   . SER A 0 353 . -60.729  4.089   54.080  1.00 51.34 353 A 1 
ATOM 2659 O OG  . SER A 0 353 . -63.297  1.041   55.651  1.00 51.34 353 A 1 
ATOM 2660 N N   . TYR A 0 354 . -59.173  2.481   53.947  1.00 51.52 354 A 1 
ATOM 2661 C CA  . TYR A 0 354 . -58.339  3.167   52.965  1.00 51.52 354 A 1 
ATOM 2662 C C   . TYR A 0 354 . -58.677  2.621   51.580  1.00 51.52 354 A 1 
ATOM 2663 C CB  . TYR A 0 354 . -56.861  2.989   53.327  1.00 51.52 354 A 1 
ATOM 2664 O O   . TYR A 0 354 . -58.691  1.400   51.400  1.00 51.52 354 A 1 
ATOM 2665 C CG  . TYR A 0 354 . -56.465  3.683   54.619  1.00 51.52 354 A 1 
ATOM 2666 C CD1 . TYR A 0 354 . -56.041  5.024   54.577  1.00 51.52 354 A 1 
ATOM 2667 C CD2 . TYR A 0 354 . -56.522  3.002   55.854  1.00 51.52 354 A 1 
ATOM 2668 C CE1 . TYR A 0 354 . -55.642  5.679   55.755  1.00 51.52 354 A 1 
ATOM 2669 C CE2 . TYR A 0 354 . -56.135  3.657   57.042  1.00 51.52 354 A 1 
ATOM 2670 O OH  . TYR A 0 354 . -55.264  5.628   58.114  1.00 51.52 354 A 1 
ATOM 2671 C CZ  . TYR A 0 354 . -55.680  4.993   56.987  1.00 51.52 354 A 1 
ATOM 2672 N N   . GLY A 0 355 . -58.978  3.519   50.647  1.00 53.89 355 A 1 
ATOM 2673 C CA  . GLY A 0 355 . -58.878  3.247   49.217  1.00 53.89 355 A 1 
ATOM 2674 C C   . GLY A 0 355 . -57.650  3.957   48.652  1.00 53.89 355 A 1 
ATOM 2675 O O   . GLY A 0 355 . -57.054  4.804   49.328  1.00 53.89 355 A 1 
ATOM 2676 N N   . SER A 0 356 . -57.242  3.542   47.462  1.00 53.80 356 A 1 
ATOM 2677 C CA  . SER A 0 356 . -56.043  4.046   46.801  1.00 53.80 356 A 1 
ATOM 2678 C C   . SER A 0 356 . -56.118  3.756   45.307  1.00 53.80 356 A 1 
ATOM 2679 C CB  . SER A 0 356 . -54.796  3.394   47.404  1.00 53.80 356 A 1 
ATOM 2680 O O   . SER A 0 356 . -56.015  2.600   44.888  1.00 53.80 356 A 1 
ATOM 2681 O OG  . SER A 0 356 . -54.895  1.977   47.336  1.00 53.80 356 A 1 
ATOM 2682 N N   . ASP A 0 357 . -56.320  4.822   44.557  1.00 48.05 357 A 1 
ATOM 2683 C CA  . ASP A 0 357 . -56.130  4.963   43.121  1.00 48.05 357 A 1 
ATOM 2684 C C   . ASP A 0 357 . -54.616  4.935   42.826  1.00 48.05 357 A 1 
ATOM 2685 C CB  . ASP A 0 357 . -56.779  6.286   42.613  1.00 48.05 357 A 1 
ATOM 2686 O O   . ASP A 0 357 . -53.819  5.488   43.590  1.00 48.05 357 A 1 
ATOM 2687 C CG  . ASP A 0 357 . -57.554  7.140   43.647  1.00 48.05 357 A 1 
ATOM 2688 O OD1 . ASP A 0 357 . -57.035  7.372   44.768  1.00 48.05 357 A 1 
ATOM 2689 O OD2 . ASP A 0 357 . -58.732  7.481   43.389  1.00 48.05 357 A 1 
ATOM 2690 N N   . PHE A 0 358 . -54.206  4.268   41.745  1.00 51.83 358 A 1 
ATOM 2691 C CA  . PHE A 0 358 . -52.811  4.229   41.298  1.00 51.83 358 A 1 
ATOM 2692 C C   . PHE A 0 358 . -52.738  3.942   39.792  1.00 51.83 358 A 1 
ATOM 2693 C CB  . PHE A 0 358 . -52.019  3.103   41.999  1.00 51.83 358 A 1 
ATOM 2694 O O   . PHE A 0 358 . -52.958  2.796   39.409  1.00 51.83 358 A 1 
ATOM 2695 C CG  . PHE A 0 358 . -51.722  3.206   43.482  1.00 51.83 358 A 1 
ATOM 2696 C CD1 . PHE A 0 358 . -50.640  3.978   43.940  1.00 51.83 358 A 1 
ATOM 2697 C CD2 . PHE A 0 358 . -52.429  2.396   44.388  1.00 51.83 358 A 1 
ATOM 2698 C CE1 . PHE A 0 358 . -50.270  3.945   45.298  1.00 51.83 358 A 1 
ATOM 2699 C CE2 . PHE A 0 358 . -52.039  2.338   45.738  1.00 51.83 358 A 1 
ATOM 2700 C CZ  . PHE A 0 358 . -50.971  3.125   46.199  1.00 51.83 358 A 1 
ATOM 2701 N N   . ASP A 0 359 . -52.340  4.936   38.988  1.00 54.29 359 A 1 
ATOM 2702 C CA  . ASP A 0 359 . -51.395  4.812   37.857  1.00 54.29 359 A 1 
ATOM 2703 C C   . ASP A 0 359 . -51.605  5.861   36.749  1.00 54.29 359 A 1 
ATOM 2704 C CB  . ASP A 0 359 . -51.403  3.438   37.139  1.00 54.29 359 A 1 
ATOM 2705 O O   . ASP A 0 359 . -52.708  6.171   36.313  1.00 54.29 359 A 1 
ATOM 2706 C CG  . ASP A 0 359 . -50.458  2.376   37.729  1.00 54.29 359 A 1 
ATOM 2707 O OD1 . ASP A 0 359 . -49.608  2.691   38.605  1.00 54.29 359 A 1 
ATOM 2708 O OD2 . ASP A 0 359 . -50.423  1.276   37.140  1.00 54.29 359 A 1 
ATOM 2709 N N   . SER A 0 360 . -50.500  6.265   36.129  1.00 58.16 360 A 1 
ATOM 2710 C CA  . SER A 0 360 . -50.292  6.150   34.681  1.00 58.16 360 A 1 
ATOM 2711 C C   . SER A 0 360 . -48.797  6.295   34.396  1.00 58.16 360 A 1 
ATOM 2712 C CB  . SER A 0 360 . -51.083  7.197   33.887  1.00 58.16 360 A 1 
ATOM 2713 O O   . SER A 0 360 . -48.194  7.324   34.708  1.00 58.16 360 A 1 
ATOM 2714 O OG  . SER A 0 360 . -52.439  6.800   33.785  1.00 58.16 360 A 1 
ATOM 2715 N N   . ARG A 0 361 . -48.185  5.262   33.804  1.00 64.82 361 A 1 
ATOM 2716 C CA  . ARG A 0 361 . -46.782  5.282   33.368  1.00 64.82 361 A 1 
ATOM 2717 C C   . ARG A 0 361 . -46.700  5.287   31.857  1.00 64.82 361 A 1 
ATOM 2718 C CB  . ARG A 0 361 . -45.979  4.119   33.952  1.00 64.82 361 A 1 
ATOM 2719 O O   . ARG A 0 361 . -46.869  4.254   31.208  1.00 64.82 361 A 1 
ATOM 2720 C CG  . ARG A 0 361 . -45.762  4.295   35.453  1.00 64.82 361 A 1 
ATOM 2721 C CD  . ARG A 0 361 . -44.709  3.296   35.939  1.00 64.82 361 A 1 
ATOM 2722 N NE  . ARG A 0 361 . -44.629  3.352   37.404  1.00 64.82 361 A 1 
ATOM 2723 N NH1 . ARG A 0 361 . -45.629  1.336   37.886  1.00 64.82 361 A 1 
ATOM 2724 N NH2 . ARG A 0 361 . -45.593  2.971   39.404  1.00 64.82 361 A 1 
ATOM 2725 C CZ  . ARG A 0 361 . -45.260  2.540   38.226  1.00 64.82 361 A 1 
ATOM 2726 N N   . TRP A 0 362 . -46.369  6.449   31.320  1.00 72.61 362 A 1 
ATOM 2727 C CA  . TRP A 0 362 . -46.108  6.642   29.904  1.00 72.61 362 A 1 
ATOM 2728 C C   . TRP A 0 362 . -44.631  6.953   29.688  1.00 72.61 362 A 1 
ATOM 2729 C CB  . TRP A 0 362 . -47.028  7.738   29.376  1.00 72.61 362 A 1 
ATOM 2730 O O   . TRP A 0 362 . -43.982  7.591   30.519  1.00 72.61 362 A 1 
ATOM 2731 C CG  . TRP A 0 362 . -46.772  8.173   27.970  1.00 72.61 362 A 1 
ATOM 2732 C CD1 . TRP A 0 362 . -47.273  7.599   26.855  1.00 72.61 362 A 1 
ATOM 2733 C CD2 . TRP A 0 362 . -45.960  9.294   27.518  1.00 72.61 362 A 1 
ATOM 2734 C CE2 . TRP A 0 362 . -46.130  9.431   26.109  1.00 72.61 362 A 1 
ATOM 2735 C CE3 . TRP A 0 362 . -45.136  10.236  28.166  1.00 72.61 362 A 1 
ATOM 2736 N NE1 . TRP A 0 362 . -46.891  8.334   25.748  1.00 72.61 362 A 1 
ATOM 2737 C CH2 . TRP A 0 362 . -44.772  11.442  26.074  1.00 72.61 362 A 1 
ATOM 2738 C CZ2 . TRP A 0 362 . -45.589  10.517  25.400  1.00 72.61 362 A 1 
ATOM 2739 C CZ3 . TRP A 0 362 . -44.540  11.290  27.452  1.00 72.61 362 A 1 
ATOM 2740 N N   . GLY A 0 363 . -44.084  6.508   28.564  1.00 79.17 363 A 1 
ATOM 2741 C CA  . GLY A 0 363 . -42.727  6.875   28.201  1.00 79.17 363 A 1 
ATOM 2742 C C   . GLY A 0 363 . -42.381  6.611   26.750  1.00 79.17 363 A 1 
ATOM 2743 O O   . GLY A 0 363 . -43.101  5.929   26.012  1.00 79.17 363 A 1 
ATOM 2744 N N   . LYS A 0 364 . -41.267  7.218   26.355  1.00 83.30 364 A 1 
ATOM 2745 C CA  . LYS A 0 364 . -40.674  7.154   25.029  1.00 83.30 364 A 1 
ATOM 2746 C C   . LYS A 0 364 . -39.172  7.073   25.151  1.00 83.30 364 A 1 
ATOM 2747 C CB  . LYS A 0 364 . -41.035  8.410   24.228  1.00 83.30 364 A 1 
ATOM 2748 O O   . LYS A 0 364 . -38.603  7.919   25.831  1.00 83.30 364 A 1 
ATOM 2749 C CG  . LYS A 0 364 . -42.516  8.352   23.897  1.00 83.30 364 A 1 
ATOM 2750 C CD  . LYS A 0 364 . -42.980  9.509   23.029  1.00 83.30 364 A 1 
ATOM 2751 C CE  . LYS A 0 364 . -44.394  9.058   22.710  1.00 83.30 364 A 1 
ATOM 2752 N NZ  . LYS A 0 364 . -45.092  9.931   21.759  1.00 83.30 364 A 1 
ATOM 2753 N N   . SER A 0 365 . -38.560  6.148   24.427  1.00 85.32 365 A 1 
ATOM 2754 C CA  . SER A 0 365 . -37.122  6.157   24.170  1.00 85.32 365 A 1 
ATOM 2755 C C   . SER A 0 365 . -36.879  6.236   22.665  1.00 85.32 365 A 1 
ATOM 2756 C CB  . SER A 0 365 . -36.411  4.965   24.819  1.00 85.32 365 A 1 
ATOM 2757 O O   . SER A 0 365 . -37.574  5.607   21.863  1.00 85.32 365 A 1 
ATOM 2758 O OG  . SER A 0 365 . -36.897  3.740   24.309  1.00 85.32 365 A 1 
ATOM 2759 N N   . TYR A 0 366 . -35.910  7.054   22.272  1.00 84.59 366 A 1 
ATOM 2760 C CA  . TYR A 0 366 . -35.343  7.086   20.929  1.00 84.59 366 A 1 
ATOM 2761 C C   . TYR A 0 366 . -33.861  6.766   21.055  1.00 84.59 366 A 1 
ATOM 2762 C CB  . TYR A 0 366 . -35.503  8.474   20.290  1.00 84.59 366 A 1 
ATOM 2763 O O   . TYR A 0 366 . -33.109  7.617   21.522  1.00 84.59 366 A 1 
ATOM 2764 C CG  . TYR A 0 366 . -36.904  8.902   19.915  1.00 84.59 366 A 1 
ATOM 2765 C CD1 . TYR A 0 366 . -37.328  8.827   18.574  1.00 84.59 366 A 1 
ATOM 2766 C CD2 . TYR A 0 366 . -37.748  9.453   20.896  1.00 84.59 366 A 1 
ATOM 2767 C CE1 . TYR A 0 366 . -38.593  9.325   18.206  1.00 84.59 366 A 1 
ATOM 2768 C CE2 . TYR A 0 366 . -39.011  9.955   20.535  1.00 84.59 366 A 1 
ATOM 2769 O OH  . TYR A 0 366 . -40.656  10.381  18.849  1.00 84.59 366 A 1 
ATOM 2770 C CZ  . TYR A 0 366 . -39.431  9.894   19.187  1.00 84.59 366 A 1 
ATOM 2771 N N   . ASP A 0 367 . -33.439  5.587   20.614  1.00 86.82 367 A 1 
ATOM 2772 C CA  . ASP A 0 367 . -32.027  5.224   20.533  1.00 86.82 367 A 1 
ATOM 2773 C C   . ASP A 0 367 . -31.556  5.289   19.082  1.00 86.82 367 A 1 
ATOM 2774 C CB  . ASP A 0 367 . -31.766  3.824   21.091  1.00 86.82 367 A 1 
ATOM 2775 O O   . ASP A 0 367 . -32.237  4.835   18.158  1.00 86.82 367 A 1 
ATOM 2776 C CG  . ASP A 0 367 . -32.210  3.652   22.539  1.00 86.82 367 A 1 
ATOM 2777 O OD1 . ASP A 0 367 . -31.607  4.330   23.397  1.00 86.82 367 A 1 
ATOM 2778 O OD2 . ASP A 0 367 . -33.098  2.799   22.763  1.00 86.82 367 A 1 
ATOM 2779 N N   . SER A 0 368 . -30.349  5.800   18.870  1.00 88.10 368 A 1 
ATOM 2780 C CA  . SER A 0 368 . -29.668  5.733   17.583  1.00 88.10 368 A 1 
ATOM 2781 C C   . SER A 0 368 . -28.199  5.367   17.761  1.00 88.10 368 A 1 
ATOM 2782 C CB  . SER A 0 368 . -29.852  7.030   16.797  1.00 88.10 368 A 1 
ATOM 2783 O O   . SER A 0 368 . -27.522  5.822   18.684  1.00 88.10 368 A 1 
ATOM 2784 O OG  . SER A 0 368 . -29.176  8.098   17.423  1.00 88.10 368 A 1 
ATOM 2785 N N   . VAL A 0 369 . -27.695  4.518   16.867  1.00 89.88 369 A 1 
ATOM 2786 C CA  . VAL A 0 369 . -26.296  4.084   16.843  1.00 89.88 369 A 1 
ATOM 2787 C C   . VAL A 0 369 . -25.792  4.089   15.411  1.00 89.88 369 A 1 
ATOM 2788 C CB  . VAL A 0 369 . -26.100  2.695   17.482  1.00 89.88 369 A 1 
ATOM 2789 O O   . VAL A 0 369 . -26.307  3.392   14.539  1.00 89.88 369 A 1 
ATOM 2790 C CG1 . VAL A 0 369 . -24.613  2.296   17.481  1.00 89.88 369 A 1 
ATOM 2791 C CG2 . VAL A 0 369 . -26.578  2.652   18.938  1.00 89.88 369 A 1 
ATOM 2792 N N   . SER A 0 370 . -24.720  4.833   15.186  1.00 89.76 370 A 1 
ATOM 2793 C CA  . SER A 0 370 . -24.005  4.908   13.926  1.00 89.76 370 A 1 
ATOM 2794 C C   . SER A 0 370 . -22.565  4.433   14.100  1.00 89.76 370 A 1 
ATOM 2795 C CB  . SER A 0 370 . -24.051  6.338   13.418  1.00 89.76 370 A 1 
ATOM 2796 O O   . SER A 0 370 . -21.828  4.915   14.959  1.00 89.76 370 A 1 
ATOM 2797 O OG  . SER A 0 370 . -23.555  6.329   12.106  1.00 89.76 370 A 1 
ATOM 2798 N N   . ALA A 0 371 . -22.139  3.489   13.268  1.00 90.92 371 A 1 
ATOM 2799 C CA  . ALA A 0 371 . -20.784  2.954   13.255  1.00 90.92 371 A 1 
ATOM 2800 C C   . ALA A 0 371 . -20.231  2.975   11.829  1.00 90.92 371 A 1 
ATOM 2801 C CB  . ALA A 0 371 . -20.798  1.547   13.861  1.00 90.92 371 A 1 
ATOM 2802 O O   . ALA A 0 371 . -20.760  2.319   10.930  1.00 90.92 371 A 1 
ATOM 2803 N N   . LYS A 0 372 . -19.145  3.718   11.611  1.00 92.51 372 A 1 
ATOM 2804 C CA  . LYS A 0 372 . -18.518  3.889   10.295  1.00 92.51 372 A 1 
ATOM 2805 C C   . LYS A 0 372 . -17.046  3.498   10.361  1.00 92.51 372 A 1 
ATOM 2806 C CB  . LYS A 0 372 . -18.746  5.325   9.782   1.00 92.51 372 A 1 
ATOM 2807 O O   . LYS A 0 372 . -16.335  3.880   11.287  1.00 92.51 372 A 1 
ATOM 2808 C CG  . LYS A 0 372 . -20.246  5.644   9.610   1.00 92.51 372 A 1 
ATOM 2809 C CD  . LYS A 0 372 . -20.510  7.046   9.036   1.00 92.51 372 A 1 
ATOM 2810 C CE  . LYS A 0 372 . -21.971  7.189   8.566   1.00 92.51 372 A 1 
ATOM 2811 N NZ  . LYS A 0 372 . -22.959  7.218   9.671   1.00 92.51 372 A 1 
ATOM 2812 N N   . SER A 0 373 . -16.570  2.746   9.375   1.00 90.89 373 A 1 
ATOM 2813 C CA  . SER A 0 373 . -15.157  2.391   9.226   1.00 90.89 373 A 1 
ATOM 2814 C C   . SER A 0 373 . -14.709  2.568   7.786   1.00 90.89 373 A 1 
ATOM 2815 C CB  . SER A 0 373 . -14.871  0.961   9.694   1.00 90.89 373 A 1 
ATOM 2816 O O   . SER A 0 373 . -15.365  2.064   6.876   1.00 90.89 373 A 1 
ATOM 2817 O OG  . SER A 0 373 . -15.547  0.003   8.906   1.00 90.89 373 A 1 
ATOM 2818 N N   . TYR A 0 374 . -13.573  3.227   7.609   1.00 91.69 374 A 1 
ATOM 2819 C CA  . TYR A 0 374 . -12.915  3.424   6.328   1.00 91.69 374 A 1 
ATOM 2820 C C   . TYR A 0 374 . -11.487  2.907   6.438   1.00 91.69 374 A 1 
ATOM 2821 C CB  . TYR A 0 374 . -12.931  4.912   5.949   1.00 91.69 374 A 1 
ATOM 2822 O O   . TYR A 0 374 . -10.772  3.271   7.374   1.00 91.69 374 A 1 
ATOM 2823 C CG  . TYR A 0 374 . -14.315  5.522   5.851   1.00 91.69 374 A 1 
ATOM 2824 C CD1 . TYR A 0 374 . -14.975  5.548   4.610   1.00 91.69 374 A 1 
ATOM 2825 C CD2 . TYR A 0 374 . -14.945  6.052   6.996   1.00 91.69 374 A 1 
ATOM 2826 C CE1 . TYR A 0 374 . -16.272  6.085   4.509   1.00 91.69 374 A 1 
ATOM 2827 C CE2 . TYR A 0 374 . -16.244  6.586   6.902   1.00 91.69 374 A 1 
ATOM 2828 O OH  . TYR A 0 374 . -18.176  7.090   5.572   1.00 91.69 374 A 1 
ATOM 2829 C CZ  . TYR A 0 374 . -16.913  6.593   5.660   1.00 91.69 374 A 1 
ATOM 2830 N N   . ASP A 0 375 . -11.071  2.097   5.478   1.00 91.86 375 A 1 
ATOM 2831 C CA  . ASP A 0 375 . -9.682   1.710   5.291   1.00 91.86 375 A 1 
ATOM 2832 C C   . ASP A 0 375 . -9.258   1.979   3.844   1.00 91.86 375 A 1 
ATOM 2833 C CB  . ASP A 0 375 . -9.392   0.293   5.819   1.00 91.86 375 A 1 
ATOM 2834 O O   . ASP A 0 375 . -10.026  1.778   2.904   1.00 91.86 375 A 1 
ATOM 2835 C CG  . ASP A 0 375 . -10.373  -0.827  5.445   1.00 91.86 375 A 1 
ATOM 2836 O OD1 . ASP A 0 375 . -11.442  -0.939  6.100   1.00 91.86 375 A 1 
ATOM 2837 O OD2 . ASP A 0 375 . -10.015  -1.655  4.581   1.00 91.86 375 A 1 
ATOM 2838 N N   . ASN A 0 376 . -8.055   2.523   3.676   1.00 93.53 376 A 1 
ATOM 2839 C CA  . ASN A 0 376 . -7.465   2.818   2.378   1.00 93.53 376 A 1 
ATOM 2840 C C   . ASN A 0 376 . -5.985   2.441   2.391   1.00 93.53 376 A 1 
ATOM 2841 C CB  . ASN A 0 376 . -7.676   4.300   2.027   1.00 93.53 376 A 1 
ATOM 2842 O O   . ASN A 0 376 . -5.257   2.848   3.296   1.00 93.53 376 A 1 
ATOM 2843 C CG  . ASN A 0 376 . -7.308   4.578   0.581   1.00 93.53 376 A 1 
ATOM 2844 N ND2 . ASN A 0 376 . -6.058   4.852   0.285   1.00 93.53 376 A 1 
ATOM 2845 O OD1 . ASN A 0 376 . -8.153   4.543   -0.298  1.00 93.53 376 A 1 
ATOM 2846 N N   . GLU A 0 377 . -5.543   1.715   1.375   1.00 94.40 377 A 1 
ATOM 2847 C CA  . GLU A 0 377 . -4.159   1.302   1.168   1.00 94.40 377 A 1 
ATOM 2848 C C   . GLU A 0 377 . -3.755   1.688   -0.257  1.00 94.40 377 A 1 
ATOM 2849 C CB  . GLU A 0 377 . -4.043   -0.205  1.453   1.00 94.40 377 A 1 
ATOM 2850 O O   . GLU A 0 377 . -4.355   1.232   -1.231  1.00 94.40 377 A 1 
ATOM 2851 C CG  . GLU A 0 377 . -2.591   -0.708  1.454   1.00 94.40 377 A 1 
ATOM 2852 C CD  . GLU A 0 377 . -2.457   -2.190  1.865   1.00 94.40 377 A 1 
ATOM 2853 O OE1 . GLU A 0 377 . -1.358   -2.752  1.658   1.00 94.40 377 A 1 
ATOM 2854 O OE2 . GLU A 0 377 . -3.441   -2.773  2.381   1.00 94.40 377 A 1 
ATOM 2855 N N   . ALA A 0 378 . -2.776   2.581   -0.379  1.00 94.80 378 A 1 
ATOM 2856 C CA  . ALA A 0 378 . -2.284   3.099   -1.647  1.00 94.80 378 A 1 
ATOM 2857 C C   . ALA A 0 378 . -0.784   2.831   -1.778  1.00 94.80 378 A 1 
ATOM 2858 C CB  . ALA A 0 378 . -2.619   4.591   -1.748  1.00 94.80 378 A 1 
ATOM 2859 O O   . ALA A 0 378 . -0.015   3.057   -0.846  1.00 94.80 378 A 1 
ATOM 2860 N N   . PHE A 0 379 . -0.366   2.386   -2.956  1.00 96.94 379 A 1 
ATOM 2861 C CA  . PHE A 0 379 . 1.024    2.186   -3.342  1.00 96.94 379 A 1 
ATOM 2862 C C   . PHE A 0 379 . 1.262    2.839   -4.700  1.00 96.94 379 A 1 
ATOM 2863 C CB  . PHE A 0 379 . 1.334    0.683   -3.387  1.00 96.94 379 A 1 
ATOM 2864 O O   . PHE A 0 379 . 0.475    2.650   -5.629  1.00 96.94 379 A 1 
ATOM 2865 C CG  . PHE A 0 379 . 2.691    0.346   -3.981  1.00 96.94 379 A 1 
ATOM 2866 C CD1 . PHE A 0 379 . 2.804    0.019   -5.347  1.00 96.94 379 A 1 
ATOM 2867 C CD2 . PHE A 0 379 . 3.846    0.395   -3.179  1.00 96.94 379 A 1 
ATOM 2868 C CE1 . PHE A 0 379 . 4.062    -0.272  -5.905  1.00 96.94 379 A 1 
ATOM 2869 C CE2 . PHE A 0 379 . 5.103    0.095   -3.733  1.00 96.94 379 A 1 
ATOM 2870 C CZ  . PHE A 0 379 . 5.211    -0.244  -5.094  1.00 96.94 379 A 1 
ATOM 2871 N N   . ALA A 0 380 . 2.376    3.550   -4.846  1.00 96.28 380 A 1 
ATOM 2872 C CA  . ALA A 0 380 . 2.857    4.012   -6.138  1.00 96.28 380 A 1 
ATOM 2873 C C   . ALA A 0 380 . 4.369    3.812   -6.257  1.00 96.28 380 A 1 
ATOM 2874 C CB  . ALA A 0 380 . 2.433    5.466   -6.374  1.00 96.28 380 A 1 
ATOM 2875 O O   . ALA A 0 380 . 5.113    3.933   -5.281  1.00 96.28 380 A 1 
ATOM 2876 N N   . ARG A 0 381 . 4.824    3.516   -7.473  1.00 97.32 381 A 1 
ATOM 2877 C CA  . ARG A 0 381 . 6.239    3.425   -7.817  1.00 97.32 381 A 1 
ATOM 2878 C C   . ARG A 0 381 . 6.481    3.950   -9.222  1.00 97.32 381 A 1 
ATOM 2879 C CB  . ARG A 0 381 . 6.723    1.985   -7.643  1.00 97.32 381 A 1 
ATOM 2880 O O   . ARG A 0 381 . 5.889    3.463   -10.184 1.00 97.32 381 A 1 
ATOM 2881 C CG  . ARG A 0 381 . 8.223    1.841   -7.947  1.00 97.32 381 A 1 
ATOM 2882 C CD  . ARG A 0 381 . 8.709    0.445   -7.539  1.00 97.32 381 A 1 
ATOM 2883 N NE  . ARG A 0 381 . 8.125    -0.585  -8.420  1.00 97.32 381 A 1 
ATOM 2884 N NH1 . ARG A 0 381 . 9.750    -0.501  -10.036 1.00 97.32 381 A 1 
ATOM 2885 N NH2 . ARG A 0 381 . 7.832    -1.590  -10.422 1.00 97.32 381 A 1 
ATOM 2886 C CZ  . ARG A 0 381 . 8.578    -0.892  -9.619  1.00 97.32 381 A 1 
ATOM 2887 N N   . LYS A 0 382 . 7.401    4.899   -9.330  1.00 95.98 382 A 1 
ATOM 2888 C CA  . LYS A 0 382 . 7.887    5.454   -10.587 1.00 95.98 382 A 1 
ATOM 2889 C C   . LYS A 0 382 . 9.362    5.112   -10.734 1.00 95.98 382 A 1 
ATOM 2890 C CB  . LYS A 0 382 . 7.652    6.967   -10.577 1.00 95.98 382 A 1 
ATOM 2891 O O   . LYS A 0 382 . 10.117   5.322   -9.792  1.00 95.98 382 A 1 
ATOM 2892 C CG  . LYS A 0 382 . 7.789    7.544   -11.985 1.00 95.98 382 A 1 
ATOM 2893 C CD  . LYS A 0 382 . 7.670    9.076   -11.962 1.00 95.98 382 A 1 
ATOM 2894 C CE  . LYS A 0 382 . 6.779    9.540   -13.114 1.00 95.98 382 A 1 
ATOM 2895 N NZ  . LYS A 0 382 . 5.363    9.205   -12.824 1.00 95.98 382 A 1 
ATOM 2896 N N   . VAL A 0 383 . 9.766    4.613   -11.897 1.00 95.14 383 A 1 
ATOM 2897 C CA  . VAL A 0 383 . 11.179   4.404   -12.244 1.00 95.14 383 A 1 
ATOM 2898 C C   . VAL A 0 383 . 11.475   5.100   -13.562 1.00 95.14 383 A 1 
ATOM 2899 C CB  . VAL A 0 383 . 11.567   2.912   -12.302 1.00 95.14 383 A 1 
ATOM 2900 O O   . VAL A 0 383 . 10.647   5.075   -14.476 1.00 95.14 383 A 1 
ATOM 2901 C CG1 . VAL A 0 383 . 13.037   2.688   -12.680 1.00 95.14 383 A 1 
ATOM 2902 C CG2 . VAL A 0 383 . 11.346   2.238   -10.944 1.00 95.14 383 A 1 
ATOM 2903 N N   . ARG A 0 384 . 12.662   5.691   -13.660 1.00 92.19 384 A 1 
ATOM 2904 C CA  . ARG A 0 384 . 13.316   6.054   -14.913 1.00 92.19 384 A 1 
ATOM 2905 C C   . ARG A 0 384 . 14.729   5.493   -14.926 1.00 92.19 384 A 1 
ATOM 2906 C CB  . ARG A 0 384 . 13.365   7.566   -15.101 1.00 92.19 384 A 1 
ATOM 2907 O O   . ARG A 0 384 . 15.389   5.506   -13.888 1.00 92.19 384 A 1 
ATOM 2908 C CG  . ARG A 0 384 . 11.968   8.159   -15.269 1.00 92.19 384 A 1 
ATOM 2909 C CD  . ARG A 0 384 . 12.115   9.673   -15.338 1.00 92.19 384 A 1 
ATOM 2910 N NE  . ARG A 0 384 . 10.830   10.307  -15.669 1.00 92.19 384 A 1 
ATOM 2911 N NH1 . ARG A 0 384 . 11.494   12.431  -15.148 1.00 92.19 384 A 1 
ATOM 2912 N NH2 . ARG A 0 384 . 9.495    12.089  -16.101 1.00 92.19 384 A 1 
ATOM 2913 C CZ  . ARG A 0 384 . 10.609   11.603  -15.628 1.00 92.19 384 A 1 
ATOM 2914 N N   . ALA A 0 385 . 15.160   5.033   -16.086 1.00 90.80 385 A 1 
ATOM 2915 C CA  . ALA A 0 385 . 16.553   4.788   -16.404 1.00 90.80 385 A 1 
ATOM 2916 C C   . ALA A 0 385 . 16.835   5.365   -17.794 1.00 90.80 385 A 1 
ATOM 2917 C CB  . ALA A 0 385 . 16.850   3.287   -16.316 1.00 90.80 385 A 1 
ATOM 2918 O O   . ALA A 0 385 . 15.972   5.289   -18.667 1.00 90.80 385 A 1 
ATOM 2919 N N   . ASP A 0 386 . 18.024   5.923   -17.944 1.00 85.57 386 A 1 
ATOM 2920 C CA  . ASP A 0 386 . 18.582   6.540   -19.140 1.00 85.57 386 A 1 
ATOM 2921 C C   . ASP A 0 386 . 20.024   6.000   -19.300 1.00 85.57 386 A 1 
ATOM 2922 C CB  . ASP A 0 386 . 18.517   8.067   -18.952 1.00 85.57 386 A 1 
ATOM 2923 O O   . ASP A 0 386 . 20.673   5.638   -18.307 1.00 85.57 386 A 1 
ATOM 2924 C CG  . ASP A 0 386 . 18.458   8.822   -20.273 1.00 85.57 386 A 1 
ATOM 2925 O OD1 . ASP A 0 386 . 17.564   9.696   -20.391 1.00 85.57 386 A 1 
ATOM 2926 O OD2 . ASP A 0 386 . 19.288   8.470   -21.137 1.00 85.57 386 A 1 
ATOM 2927 N N   . ASP A 0 387 . 20.505   5.830   -20.529 1.00 89.23 387 A 1 
ATOM 2928 C CA  . ASP A 0 387 . 21.816   5.219   -20.829 1.00 89.23 387 A 1 
ATOM 2929 C C   . ASP A 0 387 . 22.304   5.656   -22.220 1.00 89.23 387 A 1 
ATOM 2930 C CB  . ASP A 0 387 . 21.770   3.686   -20.620 1.00 89.23 387 A 1 
ATOM 2931 O O   . ASP A 0 387 . 22.462   4.851   -23.146 1.00 89.23 387 A 1 
ATOM 2932 C CG  . ASP A 0 387 . 23.092   2.935   -20.843 1.00 89.23 387 A 1 
ATOM 2933 O OD1 . ASP A 0 387 . 24.191   3.525   -20.896 1.00 89.23 387 A 1 
ATOM 2934 O OD2 . ASP A 0 387 . 23.100   1.680   -20.780 1.00 89.23 387 A 1 
ATOM 2935 N N   . ASP A 0 388 . 22.484   6.968   -22.345 1.00 84.09 388 A 1 
ATOM 2936 C CA  . ASP A 0 388 . 22.995   7.656   -23.527 1.00 84.09 388 A 1 
ATOM 2937 C C   . ASP A 0 388 . 24.472   7.283   -23.772 1.00 84.09 388 A 1 
ATOM 2938 C CB  . ASP A 0 388 . 22.803   9.183   -23.331 1.00 84.09 388 A 1 
ATOM 2939 O O   . ASP A 0 388 . 25.295   7.291   -22.855 1.00 84.09 388 A 1 
ATOM 2940 C CG  . ASP A 0 388 . 22.151   9.928   -24.507 1.00 84.09 388 A 1 
ATOM 2941 O OD1 . ASP A 0 388 . 21.812   9.277   -25.523 1.00 84.09 388 A 1 
ATOM 2942 O OD2 . ASP A 0 388 . 22.064   11.176  -24.424 1.00 84.09 388 A 1 
ATOM 2943 N N   . GLN A 0 389 . 24.850   6.955   -25.008 1.00 83.74 389 A 1 
ATOM 2944 C CA  . GLN A 0 389 . 26.231   6.631   -25.400 1.00 83.74 389 A 1 
ATOM 2945 C C   . GLN A 0 389 . 26.585   7.298   -26.729 1.00 83.74 389 A 1 
ATOM 2946 C CB  . GLN A 0 389 . 26.481   5.110   -25.516 1.00 83.74 389 A 1 
ATOM 2947 O O   . GLN A 0 389 . 25.781   7.273   -27.660 1.00 83.74 389 A 1 
ATOM 2948 C CG  . GLN A 0 389 . 25.620   4.190   -24.635 1.00 83.74 389 A 1 
ATOM 2949 C CD  . GLN A 0 389 . 26.195   2.779   -24.575 1.00 83.74 389 A 1 
ATOM 2950 N NE2 . GLN A 0 389 . 27.026   2.500   -23.597 1.00 83.74 389 A 1 
ATOM 2951 O OE1 . GLN A 0 389 . 25.958   1.901   -25.399 1.00 83.74 389 A 1 
ATOM 2952 N N   . TRP A 0 390 . 27.808   7.816   -26.871 1.00 79.28 390 A 1 
ATOM 2953 C CA  . TRP A 0 390 . 28.263   8.455   -28.112 1.00 79.28 390 A 1 
ATOM 2954 C C   . TRP A 0 390 . 29.762   8.273   -28.372 1.00 79.28 390 A 1 
ATOM 2955 C CB  . TRP A 0 390 . 27.902   9.948   -28.083 1.00 79.28 390 A 1 
ATOM 2956 O O   . TRP A 0 390 . 30.549   8.077   -27.443 1.00 79.28 390 A 1 
ATOM 2957 C CG  . TRP A 0 390 . 28.606   10.756  -27.034 1.00 79.28 390 A 1 
ATOM 2958 C CD1 . TRP A 0 390 . 29.742   11.466  -27.223 1.00 79.28 390 A 1 
ATOM 2959 C CD2 . TRP A 0 390 . 28.251   10.936  -25.626 1.00 79.28 390 A 1 
ATOM 2960 C CE2 . TRP A 0 390 . 29.233   11.774  -25.017 1.00 79.28 390 A 1 
ATOM 2961 C CE3 . TRP A 0 390 . 27.196   10.485  -24.801 1.00 79.28 390 A 1 
ATOM 2962 N NE1 . TRP A 0 390 . 30.119   12.062  -26.035 1.00 79.28 390 A 1 
ATOM 2963 C CH2 . TRP A 0 390 . 28.124   11.660  -22.867 1.00 79.28 390 A 1 
ATOM 2964 C CZ2 . TRP A 0 390 . 29.181   12.137  -23.662 1.00 79.28 390 A 1 
ATOM 2965 C CZ3 . TRP A 0 390 . 27.134   10.842  -23.441 1.00 79.28 390 A 1 
ATOM 2966 N N   . ALA A 0 391 . 30.171   8.385   -29.637 1.00 81.87 391 A 1 
ATOM 2967 C CA  . ALA A 0 391 . 31.561   8.612   -30.027 1.00 81.87 391 A 1 
ATOM 2968 C C   . ALA A 0 391 . 31.675   9.482   -31.290 1.00 81.87 391 A 1 
ATOM 2969 C CB  . ALA A 0 391 . 32.279   7.276   -30.249 1.00 81.87 391 A 1 
ATOM 2970 O O   . ALA A 0 391 . 30.781   9.461   -32.140 1.00 81.87 391 A 1 
ATOM 2971 N N   . GLU A 0 392 . 32.804   10.176  -31.430 1.00 80.50 392 A 1 
ATOM 2972 C CA  . GLU A 0 392 . 33.188   10.979  -32.599 1.00 80.50 392 A 1 
ATOM 2973 C C   . GLU A 0 392 . 34.671   10.743  -32.966 1.00 80.50 392 A 1 
ATOM 2974 C CB  . GLU A 0 392 . 32.961   12.483  -32.335 1.00 80.50 392 A 1 
ATOM 2975 O O   . GLU A 0 392 . 35.507   10.631  -32.073 1.00 80.50 392 A 1 
ATOM 2976 C CG  . GLU A 0 392 . 31.495   12.888  -32.086 1.00 80.50 392 A 1 
ATOM 2977 C CD  . GLU A 0 392 . 31.283   14.417  -32.049 1.00 80.50 392 A 1 
ATOM 2978 O OE1 . GLU A 0 392 . 30.399   14.877  -31.289 1.00 80.50 392 A 1 
ATOM 2979 O OE2 . GLU A 0 392 . 31.960   15.144  -32.822 1.00 80.50 392 A 1 
ATOM 2980 N N   . ASP A 0 393 . 34.976   10.717  -34.268 1.00 78.65 393 A 1 
ATOM 2981 C CA  . ASP A 0 393 . 36.308   10.741  -34.912 1.00 78.65 393 A 1 
ATOM 2982 C C   . ASP A 0 393 . 36.398   12.033  -35.742 1.00 78.65 393 A 1 
ATOM 2983 C CB  . ASP A 0 393 . 36.466   9.470   -35.792 1.00 78.65 393 A 1 
ATOM 2984 O O   . ASP A 0 393 . 35.470   12.363  -36.490 1.00 78.65 393 A 1 
ATOM 2985 C CG  . ASP A 0 393 . 37.553   9.435   -36.905 1.00 78.65 393 A 1 
ATOM 2986 O OD1 . ASP A 0 393 . 37.935   10.493  -37.474 1.00 78.65 393 A 1 
ATOM 2987 O OD2 . ASP A 0 393 . 37.893   8.304   -37.331 1.00 78.65 393 A 1 
ATOM 2988 N N   . TYR A 0 394 . 37.500   12.786  -35.633 1.00 79.30 394 A 1 
ATOM 2989 C CA  . TYR A 0 394 . 37.752   13.968  -36.462 1.00 79.30 394 A 1 
ATOM 2990 C C   . TYR A 0 394 . 39.183   14.072  -37.034 1.00 79.30 394 A 1 
ATOM 2991 C CB  . TYR A 0 394 . 37.290   15.242  -35.729 1.00 79.30 394 A 1 
ATOM 2992 O O   . TYR A 0 394 . 39.938   15.009  -36.739 1.00 79.30 394 A 1 
ATOM 2993 C CG  . TYR A 0 394 . 37.338   16.465  -36.626 1.00 79.30 394 A 1 
ATOM 2994 C CD1 . TYR A 0 394 . 38.314   17.460  -36.432 1.00 79.30 394 A 1 
ATOM 2995 C CD2 . TYR A 0 394 . 36.525   16.496  -37.768 1.00 79.30 394 A 1 
ATOM 2996 C CE1 . TYR A 0 394 . 38.515   18.452  -37.410 1.00 79.30 394 A 1 
ATOM 2997 C CE2 . TYR A 0 394 . 36.707   17.480  -38.748 1.00 79.30 394 A 1 
ATOM 2998 O OH  . TYR A 0 394 . 37.928   19.330  -39.593 1.00 79.30 394 A 1 
ATOM 2999 C CZ  . TYR A 0 394 . 37.719   18.443  -38.580 1.00 79.30 394 A 1 
ATOM 3000 N N   . ASP A 0 395 . 39.526   13.182  -37.970 1.00 77.10 395 A 1 
ATOM 3001 C CA  . ASP A 0 395 . 40.752   13.300  -38.781 1.00 77.10 395 A 1 
ATOM 3002 C C   . ASP A 0 395 . 40.773   14.583  -39.656 1.00 77.10 395 A 1 
ATOM 3003 C CB  . ASP A 0 395 . 40.949   12.031  -39.637 1.00 77.10 395 A 1 
ATOM 3004 O O   . ASP A 0 395 . 39.880   14.856  -40.473 1.00 77.10 395 A 1 
ATOM 3005 C CG  . ASP A 0 395 . 42.207   12.031  -40.533 1.00 77.10 395 A 1 
ATOM 3006 O OD1 . ASP A 0 395 . 43.093   12.915  -40.391 1.00 77.10 395 A 1 
ATOM 3007 O OD2 . ASP A 0 395 . 42.251   11.240  -41.507 1.00 77.10 395 A 1 
ATOM 3008 N N   . ARG A 0 396 . 41.853   15.378  -39.567 1.00 71.73 396 A 1 
ATOM 3009 C CA  . ARG A 0 396 . 42.132   16.508  -40.474 1.00 71.73 396 A 1 
ATOM 3010 C C   . ARG A 0 396 . 43.575   16.528  -40.978 1.00 71.73 396 A 1 
ATOM 3011 C CB  . ARG A 0 396 . 41.768   17.820  -39.769 1.00 71.73 396 A 1 
ATOM 3012 O O   . ARG A 0 396 . 44.511   16.823  -40.235 1.00 71.73 396 A 1 
ATOM 3013 C CG  . ARG A 0 396 . 41.962   19.033  -40.697 1.00 71.73 396 A 1 
ATOM 3014 C CD  . ARG A 0 396 . 41.901   20.349  -39.922 1.00 71.73 396 A 1 
ATOM 3015 N NE  . ARG A 0 396 . 40.545   20.622  -39.426 1.00 71.73 396 A 1 
ATOM 3016 N NH1 . ARG A 0 396 . 41.056   22.357  -38.023 1.00 71.73 396 A 1 
ATOM 3017 N NH2 . ARG A 0 396 . 38.953   21.609  -38.152 1.00 71.73 396 A 1 
ATOM 3018 C CZ  . ARG A 0 396 . 40.191   21.534  -38.545 1.00 71.73 396 A 1 
ATOM 3019 N N   . TYR A 0 397 . 43.739   16.500  -42.304 1.00 66.94 397 A 1 
ATOM 3020 C CA  . TYR A 0 397 . 45.038   16.583  -42.988 1.00 66.94 397 A 1 
ATOM 3021 C C   . TYR A 0 397 . 45.163   17.779  -43.958 1.00 66.94 397 A 1 
ATOM 3022 C CB  . TYR A 0 397 . 45.332   15.238  -43.673 1.00 66.94 397 A 1 
ATOM 3023 O O   . TYR A 0 397 . 44.309   18.050  -44.808 1.00 66.94 397 A 1 
ATOM 3024 C CG  . TYR A 0 397 . 44.180   14.710  -44.508 1.00 66.94 397 A 1 
ATOM 3025 C CD1 . TYR A 0 397 . 43.222   13.868  -43.907 1.00 66.94 397 A 1 
ATOM 3026 C CD2 . TYR A 0 397 . 44.010   15.131  -45.843 1.00 66.94 397 A 1 
ATOM 3027 C CE1 . TYR A 0 397 . 42.065   13.495  -44.609 1.00 66.94 397 A 1 
ATOM 3028 C CE2 . TYR A 0 397 . 42.858   14.745  -46.555 1.00 66.94 397 A 1 
ATOM 3029 O OH  . TYR A 0 397 . 40.720   13.689  -46.590 1.00 66.94 397 A 1 
ATOM 3030 C CZ  . TYR A 0 397 . 41.871   13.952  -45.926 1.00 66.94 397 A 1 
ATOM 3031 N N   . ASP A 0 398 . 46.306   18.477  -43.903 1.00 59.96 398 A 1 
ATOM 3032 C CA  . ASP A 0 398 . 46.671   19.537  -44.854 1.00 59.96 398 A 1 
ATOM 3033 C C   . ASP A 0 398 . 47.890   19.142  -45.698 1.00 59.96 398 A 1 
ATOM 3034 C CB  . ASP A 0 398 . 46.863   20.875  -44.135 1.00 59.96 398 A 1 
ATOM 3035 O O   . ASP A 0 398 . 49.059   19.304  -45.324 1.00 59.96 398 A 1 
ATOM 3036 C CG  . ASP A 0 398 . 47.067   22.058  -45.092 1.00 59.96 398 A 1 
ATOM 3037 O OD1 . ASP A 0 398 . 47.205   21.907  -46.328 1.00 59.96 398 A 1 
ATOM 3038 O OD2 . ASP A 0 398 . 47.134   23.196  -44.578 1.00 59.96 398 A 1 
ATOM 3039 N N   . ASN A 0 399 . 47.608   18.655  -46.905 1.00 52.99 399 A 1 
ATOM 3040 C CA  . ASN A 0 399 . 48.599   18.278  -47.901 1.00 52.99 399 A 1 
ATOM 3041 C C   . ASN A 0 399 . 49.079   19.516  -48.691 1.00 52.99 399 A 1 
ATOM 3042 C CB  . ASN A 0 399 . 48.013   17.137  -48.744 1.00 52.99 399 A 1 
ATOM 3043 O O   . ASN A 0 399 . 48.876   19.651  -49.908 1.00 52.99 399 A 1 
ATOM 3044 C CG  . ASN A 0 399 . 49.092   16.254  -49.330 1.00 52.99 399 A 1 
ATOM 3045 N ND2 . ASN A 0 399 . 49.046   14.970  -49.064 1.00 52.99 399 A 1 
ATOM 3046 O OD1 . ASN A 0 399 . 49.975   16.701  -50.045 1.00 52.99 399 A 1 
ATOM 3047 N N   . ARG A 0 400 . 49.710   20.458  -47.977 1.00 50.49 400 A 1 
ATOM 3048 C CA  . ARG A 0 400 . 50.134   21.772  -48.498 1.00 50.49 400 A 1 
ATOM 3049 C C   . ARG A 0 400 . 51.395   21.742  -49.382 1.00 50.49 400 A 1 
ATOM 3050 C CB  . ARG A 0 400 . 50.250   22.778  -47.325 1.00 50.49 400 A 1 
ATOM 3051 O O   . ARG A 0 400 . 51.764   22.776  -49.935 1.00 50.49 400 A 1 
ATOM 3052 C CG  . ARG A 0 400 . 49.663   24.152  -47.702 1.00 50.49 400 A 1 
ATOM 3053 C CD  . ARG A 0 400 . 49.835   25.226  -46.614 1.00 50.49 400 A 1 
ATOM 3054 N NE  . ARG A 0 400 . 48.908   25.049  -45.482 1.00 50.49 400 A 1 
ATOM 3055 N NH1 . ARG A 0 400 . 49.320   26.990  -44.315 1.00 50.49 400 A 1 
ATOM 3056 N NH2 . ARG A 0 400 . 47.828   25.531  -43.548 1.00 50.49 400 A 1 
ATOM 3057 C CZ  . ARG A 0 400 . 48.692   25.856  -44.458 1.00 50.49 400 A 1 
ATOM 3058 N N   . GLY A 0 401 . 52.061   20.589  -49.529 1.00 45.14 401 A 1 
ATOM 3059 C CA  . GLY A 0 401 . 53.391   20.476  -50.159 1.00 45.14 401 A 1 
ATOM 3060 C C   . GLY A 0 401 . 53.463   19.916  -51.591 1.00 45.14 401 A 1 
ATOM 3061 O O   . GLY A 0 401 . 54.468   20.108  -52.269 1.00 45.14 401 A 1 
ATOM 3062 N N   . ALA A 0 402 . 52.439   19.216  -52.090 1.00 43.06 402 A 1 
ATOM 3063 C CA  . ALA A 0 402 . 52.663   18.177  -53.109 1.00 43.06 402 A 1 
ATOM 3064 C C   . ALA A 0 402 . 52.912   18.596  -54.581 1.00 43.06 402 A 1 
ATOM 3065 C CB  . ALA A 0 402 . 51.492   17.190  -53.020 1.00 43.06 402 A 1 
ATOM 3066 O O   . ALA A 0 402 . 53.238   17.719  -55.383 1.00 43.06 402 A 1 
ATOM 3067 N N   . LYS A 0 403 . 52.693   19.854  -55.013 1.00 41.79 403 A 1 
ATOM 3068 C CA  . LYS A 0 403 . 52.692   20.202  -56.462 1.00 41.79 403 A 1 
ATOM 3069 C C   . LYS A 0 403 . 53.308   21.566  -56.820 1.00 41.79 403 A 1 
ATOM 3070 C CB  . LYS A 0 403 . 51.275   20.024  -57.068 1.00 41.79 403 A 1 
ATOM 3071 O O   . LYS A 0 403 . 52.601   22.547  -57.050 1.00 41.79 403 A 1 
ATOM 3072 C CG  . LYS A 0 403 . 50.856   18.541  -57.130 1.00 41.79 403 A 1 
ATOM 3073 C CD  . LYS A 0 403 . 49.549   18.263  -57.884 1.00 41.79 403 A 1 
ATOM 3074 C CE  . LYS A 0 403 . 49.314   16.742  -57.862 1.00 41.79 403 A 1 
ATOM 3075 N NZ  . LYS A 0 403 . 48.021   16.340  -58.478 1.00 41.79 403 A 1 
ATOM 3076 N N   . GLY A 0 404 . 54.630   21.584  -57.001 1.00 38.60 404 A 1 
ATOM 3077 C CA  . GLY A 0 404 . 55.377   22.647  -57.687 1.00 38.60 404 A 1 
ATOM 3078 C C   . GLY A 0 404 . 56.805   22.200  -58.033 1.00 38.60 404 A 1 
ATOM 3079 O O   . GLY A 0 404 . 57.445   21.566  -57.210 1.00 38.60 404 A 1 
ATOM 3080 N N   . TYR A 0 405 . 57.294   22.532  -59.235 1.00 33.77 405 A 1 
ATOM 3081 C CA  . TYR A 0 405 . 58.661   22.239  -59.723 1.00 33.77 405 A 1 
ATOM 3082 C C   . TYR A 0 405 . 59.057   20.756  -59.892 1.00 33.77 405 A 1 
ATOM 3083 C CB  . TYR A 0 405 . 59.703   23.085  -58.971 1.00 33.77 405 A 1 
ATOM 3084 O O   . TYR A 0 405 . 60.078   20.304  -59.390 1.00 33.77 405 A 1 
ATOM 3085 C CG  . TYR A 0 405 . 59.489   24.566  -59.188 1.00 33.77 405 A 1 
ATOM 3086 C CD1 . TYR A 0 405 . 59.950   25.165  -60.377 1.00 33.77 405 A 1 
ATOM 3087 C CD2 . TYR A 0 405 . 58.783   25.327  -58.238 1.00 33.77 405 A 1 
ATOM 3088 C CE1 . TYR A 0 405 . 59.697   26.527  -60.621 1.00 33.77 405 A 1 
ATOM 3089 C CE2 . TYR A 0 405 . 58.531   26.692  -58.477 1.00 33.77 405 A 1 
ATOM 3090 O OH  . TYR A 0 405 . 58.748   28.606  -59.912 1.00 33.77 405 A 1 
ATOM 3091 C CZ  . TYR A 0 405 . 58.988   27.291  -59.672 1.00 33.77 405 A 1 
ATOM 3092 N N   . GLY A 0 406 . 58.297   20.032  -60.724 1.00 39.21 406 A 1 
ATOM 3093 C CA  . GLY A 0 406 . 58.717   18.745  -61.313 1.00 39.21 406 A 1 
ATOM 3094 C C   . GLY A 0 406 . 58.561   18.646  -62.841 1.00 39.21 406 A 1 
ATOM 3095 O O   . GLY A 0 406 . 58.732   17.572  -63.402 1.00 39.21 406 A 1 
ATOM 3096 N N   . GLN A 0 407 . 58.186   19.735  -63.529 1.00 36.68 407 A 1 
ATOM 3097 C CA  . GLN A 0 407 . 57.799   19.725  -64.951 1.00 36.68 407 A 1 
ATOM 3098 C C   . GLN A 0 407 . 58.449   20.869  -65.753 1.00 36.68 407 A 1 
ATOM 3099 C CB  . GLN A 0 407 . 56.259   19.758  -65.083 1.00 36.68 407 A 1 
ATOM 3100 O O   . GLN A 0 407 . 57.754   21.789  -66.178 1.00 36.68 407 A 1 
ATOM 3101 C CG  . GLN A 0 407 . 55.565   18.457  -64.657 1.00 36.68 407 A 1 
ATOM 3102 C CD  . GLN A 0 407 . 54.068   18.471  -64.969 1.00 36.68 407 A 1 
ATOM 3103 N NE2 . GLN A 0 407 . 53.479   17.335  -65.271 1.00 36.68 407 A 1 
ATOM 3104 O OE1 . GLN A 0 407 . 53.391   19.487  -64.937 1.00 36.68 407 A 1 
ATOM 3105 N N   . ALA A 0 408 . 59.774   20.824  -65.951 1.00 33.18 408 A 1 
ATOM 3106 C CA  . ALA A 0 408 . 60.486   21.680  -66.920 1.00 33.18 408 A 1 
ATOM 3107 C C   . ALA A 0 408 . 61.928   21.204  -67.235 1.00 33.18 408 A 1 
ATOM 3108 C CB  . ALA A 0 408 . 60.483   23.148  -66.447 1.00 33.18 408 A 1 
ATOM 3109 O O   . ALA A 0 408 . 62.872   21.982  -67.129 1.00 33.18 408 A 1 
ATOM 3110 N N   . ALA A 0 409 . 62.117   19.941  -67.628 1.00 32.72 409 A 1 
ATOM 3111 C CA  . ALA A 0 409 . 63.340   19.487  -68.303 1.00 32.72 409 A 1 
ATOM 3112 C C   . ALA A 0 409 . 63.010   18.293  -69.211 1.00 32.72 409 A 1 
ATOM 3113 C CB  . ALA A 0 409 . 64.423   19.134  -67.274 1.00 32.72 409 A 1 
ATOM 3114 O O   . ALA A 0 409 . 62.347   17.353  -68.774 1.00 32.72 409 A 1 
ATOM 3115 N N   . SER A 0 410 . 63.430   18.362  -70.474 1.00 42.26 410 A 1 
ATOM 3116 C CA  . SER A 0 410 . 63.285   17.316  -71.497 1.00 42.26 410 A 1 
ATOM 3117 C C   . SER A 0 410 . 63.819   15.966  -70.983 1.00 42.26 410 A 1 
ATOM 3118 C CB  . SER A 0 410 . 64.051   17.791  -72.742 1.00 42.26 410 A 1 
ATOM 3119 O O   . SER A 0 410 . 64.908   15.918  -70.424 1.00 42.26 410 A 1 
ATOM 3120 O OG  . SER A 0 410 . 65.304   18.342  -72.371 1.00 42.26 410 A 1 
ATOM 3121 N N   . ALA A 0 411 . 63.082   14.852  -71.030 1.00 31.86 411 A 1 
ATOM 3122 C CA  . ALA A 0 411 . 62.482   14.229  -72.214 1.00 31.86 411 A 1 
ATOM 3123 C C   . ALA A 0 411 . 63.537   13.944  -73.292 1.00 31.86 411 A 1 
ATOM 3124 C CB  . ALA A 0 411 . 61.249   14.981  -72.742 1.00 31.86 411 A 1 
ATOM 3125 O O   . ALA A 0 411 . 63.782   14.783  -74.149 1.00 31.86 411 A 1 
ATOM 3126 N N   . ASP A 0 412 . 64.126   12.750  -73.255 1.00 38.15 412 A 1 
ATOM 3127 C CA  . ASP A 0 412 . 64.926   12.229  -74.360 1.00 38.15 412 A 1 
ATOM 3128 C C   . ASP A 0 412 . 64.462   10.798  -74.665 1.00 38.15 412 A 1 
ATOM 3129 C CB  . ASP A 0 412 . 66.427   12.354  -74.047 1.00 38.15 412 A 1 
ATOM 3130 O O   . ASP A 0 412 . 64.333   9.968   -73.759 1.00 38.15 412 A 1 
ATOM 3131 C CG  . ASP A 0 412 . 67.275   12.530  -75.311 1.00 38.15 412 A 1 
ATOM 3132 O OD1 . ASP A 0 412 . 66.729   12.304  -76.415 1.00 38.15 412 A 1 
ATOM 3133 O OD2 . ASP A 0 412 . 68.468   12.865  -75.149 1.00 38.15 412 A 1 
ATOM 3134 N N   . TYR A 0 413 . 64.085   10.546  -75.918 1.00 36.45 413 A 1 
ATOM 3135 C CA  . TYR A 0 413 . 63.275   9.393   -76.316 1.00 36.45 413 A 1 
ATOM 3136 C C   . TYR A 0 413 . 63.974   8.640   -77.449 1.00 36.45 413 A 1 
ATOM 3137 C CB  . TYR A 0 413 . 61.853   9.861   -76.696 1.00 36.45 413 A 1 
ATOM 3138 O O   . TYR A 0 413 . 63.990   9.085   -78.588 1.00 36.45 413 A 1 
ATOM 3139 C CG  . TYR A 0 413 . 60.763   8.793   -76.721 1.00 36.45 413 A 1 
ATOM 3140 C CD1 . TYR A 0 413 . 60.575   7.977   -77.856 1.00 36.45 413 A 1 
ATOM 3141 C CD2 . TYR A 0 413 . 59.877   8.675   -75.629 1.00 36.45 413 A 1 
ATOM 3142 C CE1 . TYR A 0 413 . 59.499   7.065   -77.905 1.00 36.45 413 A 1 
ATOM 3143 C CE2 . TYR A 0 413 . 58.797   7.771   -75.676 1.00 36.45 413 A 1 
ATOM 3144 O OH  . TYR A 0 413 . 57.544   6.113   -76.881 1.00 36.45 413 A 1 
ATOM 3145 C CZ  . TYR A 0 413 . 58.599   6.969   -76.822 1.00 36.45 413 A 1 
ATOM 3146 N N   . TRP A 0 414 . 64.513   7.466   -77.118 1.00 31.09 414 A 1 
ATOM 3147 C CA  . TRP A 0 414 . 64.867   6.387   -78.048 1.00 31.09 414 A 1 
ATOM 3148 C C   . TRP A 0 414 . 65.713   6.754   -79.295 1.00 31.09 414 A 1 
ATOM 3149 C CB  . TRP A 0 414 . 63.580   5.613   -78.398 1.00 31.09 414 A 1 
ATOM 3150 O O   . TRP A 0 414 . 65.206   6.862   -80.404 1.00 31.09 414 A 1 
ATOM 3151 C CG  . TRP A 0 414 . 63.736   4.131   -78.540 1.00 31.09 414 A 1 
ATOM 3152 C CD1 . TRP A 0 414 . 64.732   3.483   -79.185 1.00 31.09 414 A 1 
ATOM 3153 C CD2 . TRP A 0 414 . 62.849   3.089   -78.032 1.00 31.09 414 A 1 
ATOM 3154 C CE2 . TRP A 0 414 . 63.400   1.818   -78.375 1.00 31.09 414 A 1 
ATOM 3155 C CE3 . TRP A 0 414 . 61.626   3.093   -77.328 1.00 31.09 414 A 1 
ATOM 3156 N NE1 . TRP A 0 414 . 64.552   2.118   -79.071 1.00 31.09 414 A 1 
ATOM 3157 C CH2 . TRP A 0 414 . 61.560   0.650   -77.322 1.00 31.09 414 A 1 
ATOM 3158 C CZ2 . TRP A 0 414 . 62.777   0.611   -78.025 1.00 31.09 414 A 1 
ATOM 3159 C CZ3 . TRP A 0 414 . 60.987   1.888   -76.978 1.00 31.09 414 A 1 
ATOM 3160 N N   . SER A 0 415 . 67.043   6.709   -79.141 1.00 33.53 415 A 1 
ATOM 3161 C CA  . SER A 0 415 . 68.027   6.474   -80.224 1.00 33.53 415 A 1 
ATOM 3162 C C   . SER A 0 415 . 68.138   7.514   -81.360 1.00 33.53 415 A 1 
ATOM 3163 C CB  . SER A 0 415 . 67.814   5.069   -80.814 1.00 33.53 415 A 1 
ATOM 3164 O O   . SER A 0 415 . 67.536   7.361   -82.417 1.00 33.53 415 A 1 
ATOM 3165 O OG  . SER A 0 415 . 68.747   4.762   -81.828 1.00 33.53 415 A 1 
ATOM 3166 N N   . ALA A 0 416 . 69.140   8.390   -81.214 1.00 33.25 416 A 1 
ATOM 3167 C CA  . ALA A 0 416 . 69.981   8.921   -82.297 1.00 33.25 416 A 1 
ATOM 3168 C C   . ALA A 0 416 . 69.306   9.759   -83.407 1.00 33.25 416 A 1 
ATOM 3169 C CB  . ALA A 0 416 . 70.805   7.758   -82.881 1.00 33.25 416 A 1 
ATOM 3170 O O   . ALA A 0 416 . 68.886   9.226   -84.433 1.00 33.25 416 A 1 
ATOM 3171 N N   . GLY A 0 417 . 69.400   11.092  -83.296 1.00 31.53 417 A 1 
ATOM 3172 C CA  . GLY A 0 417 . 69.283   11.947  -84.483 1.00 31.53 417 A 1 
ATOM 3173 C C   . GLY A 0 417 . 69.029   13.440  -84.267 1.00 31.53 417 A 1 
ATOM 3174 O O   . GLY A 0 417 . 67.950   13.898  -84.603 1.00 31.53 417 A 1 
ATOM 3175 N N   . TYR A 0 418 . 70.066   14.177  -83.854 1.00 37.59 418 A 1 
ATOM 3176 C CA  . TYR A 0 418 . 70.281   15.610  -84.139 1.00 37.59 418 A 1 
ATOM 3177 C C   . TYR A 0 418 . 69.318   16.675  -83.558 1.00 37.59 418 A 1 
ATOM 3178 C CB  . TYR A 0 418 . 70.520   15.796  -85.648 1.00 37.59 418 A 1 
ATOM 3179 O O   . TYR A 0 418 . 68.174   16.825  -83.966 1.00 37.59 418 A 1 
ATOM 3180 C CG  . TYR A 0 418 . 71.672   14.945  -86.150 1.00 37.59 418 A 1 
ATOM 3181 C CD1 . TYR A 0 418 . 72.992   15.345  -85.869 1.00 37.59 418 A 1 
ATOM 3182 C CD2 . TYR A 0 418 . 71.427   13.717  -86.796 1.00 37.59 418 A 1 
ATOM 3183 C CE1 . TYR A 0 418 . 74.070   14.505  -86.207 1.00 37.59 418 A 1 
ATOM 3184 C CE2 . TYR A 0 418 . 72.502   12.870  -87.131 1.00 37.59 418 A 1 
ATOM 3185 O OH  . TYR A 0 418 . 74.862   12.438  -87.133 1.00 37.59 418 A 1 
ATOM 3186 C CZ  . TYR A 0 418 . 73.824   13.261  -86.829 1.00 37.59 418 A 1 
ATOM 3187 N N   . ASP A 0 419 . 69.936   17.508  -82.714 1.00 36.88 419 A 1 
ATOM 3188 C CA  . ASP A 0 419 . 69.773   18.963  -82.580 1.00 36.88 419 A 1 
ATOM 3189 C C   . ASP A 0 419 . 68.466   19.524  -81.970 1.00 36.88 419 A 1 
ATOM 3190 C CB  . ASP A 0 419 . 70.231   19.655  -83.880 1.00 36.88 419 A 1 
ATOM 3191 O O   . ASP A 0 419 . 67.368   19.433  -82.515 1.00 36.88 419 A 1 
ATOM 3192 C CG  . ASP A 0 419 . 71.601   19.161  -84.396 1.00 36.88 419 A 1 
ATOM 3193 O OD1 . ASP A 0 419 . 72.363   18.539  -83.612 1.00 36.88 419 A 1 
ATOM 3194 O OD2 . ASP A 0 419 . 71.882   19.370  -85.596 1.00 36.88 419 A 1 
ATOM 3195 N N   . ALA A 0 420 . 68.620   20.200  -80.825 1.00 32.42 420 A 1 
ATOM 3196 C CA  . ALA A 0 420 . 67.555   20.823  -80.037 1.00 32.42 420 A 1 
ATOM 3197 C C   . ALA A 0 420 . 67.890   22.288  -79.717 1.00 32.42 420 A 1 
ATOM 3198 C CB  . ALA A 0 420 . 67.400   20.023  -78.735 1.00 32.42 420 A 1 
ATOM 3199 O O   . ALA A 0 420 . 69.059   22.598  -79.515 1.00 32.42 420 A 1 
ATOM 3200 N N   . GLU A 0 421 . 66.882   23.164  -79.572 1.00 35.70 421 A 1 
ATOM 3201 C CA  . GLU A 0 421 . 67.062   24.459  -78.888 1.00 35.70 421 A 1 
ATOM 3202 C C   . GLU A 0 421 . 65.732   25.082  -78.369 1.00 35.70 421 A 1 
ATOM 3203 C CB  . GLU A 0 421 . 67.815   25.454  -79.804 1.00 35.70 421 A 1 
ATOM 3204 O O   . GLU A 0 421 . 64.904   25.553  -79.143 1.00 35.70 421 A 1 
ATOM 3205 C CG  . GLU A 0 421 . 68.683   26.449  -79.018 1.00 35.70 421 A 1 
ATOM 3206 C CD  . GLU A 0 421 . 70.055   25.882  -78.612 1.00 35.70 421 A 1 
ATOM 3207 O OE1 . GLU A 0 421 . 70.171   25.456  -77.438 1.00 35.70 421 A 1 
ATOM 3208 O OE2 . GLU A 0 421 . 70.987   25.981  -79.442 1.00 35.70 421 A 1 
ATOM 3209 N N   . ALA A 0 422 . 65.592   25.142  -77.035 1.00 33.45 422 A 1 
ATOM 3210 C CA  . ALA A 0 422 . 64.973   26.215  -76.221 1.00 33.45 422 A 1 
ATOM 3211 C C   . ALA A 0 422 . 63.478   26.679  -76.337 1.00 33.45 422 A 1 
ATOM 3212 C CB  . ALA A 0 422 . 65.940   27.412  -76.303 1.00 33.45 422 A 1 
ATOM 3213 O O   . ALA A 0 422 . 62.705   26.332  -77.221 1.00 33.45 422 A 1 
ATOM 3214 N N   . ALA A 0 423 . 63.130   27.566  -75.379 1.00 33.52 423 A 1 
ATOM 3215 C CA  . ALA A 0 423 . 62.048   28.580  -75.375 1.00 33.52 423 A 1 
ATOM 3216 C C   . ALA A 0 423 . 60.628   28.253  -74.826 1.00 33.52 423 A 1 
ATOM 3217 C CB  . ALA A 0 423 . 62.083   29.403  -76.667 1.00 33.52 423 A 1 
ATOM 3218 O O   . ALA A 0 423 . 59.600   28.471  -75.462 1.00 33.52 423 A 1 
ATOM 3219 N N   . SER A 0 424 . 60.590   27.881  -73.543 1.00 36.23 424 A 1 
ATOM 3220 C CA  . SER A 0 424 . 59.528   28.141  -72.542 1.00 36.23 424 A 1 
ATOM 3221 C C   . SER A 0 424 . 58.474   29.248  -72.812 1.00 36.23 424 A 1 
ATOM 3222 C CB  . SER A 0 424 . 60.265   28.587  -71.268 1.00 36.23 424 A 1 
ATOM 3223 O O   . SER A 0 424 . 58.837   30.413  -72.991 1.00 36.23 424 A 1 
ATOM 3224 O OG  . SER A 0 424 . 61.110   29.691  -71.557 1.00 36.23 424 A 1 
ATOM 3225 N N   . ALA A 0 425 . 57.178   28.943  -72.609 1.00 36.38 425 A 1 
ATOM 3226 C CA  . ALA A 0 425 . 56.105   29.945  -72.470 1.00 36.38 425 A 1 
ATOM 3227 C C   . ALA A 0 425 . 54.972   29.534  -71.487 1.00 36.38 425 A 1 
ATOM 3228 C CB  . ALA A 0 425 . 55.544   30.277  -73.858 1.00 36.38 425 A 1 
ATOM 3229 O O   . ALA A 0 425 . 54.239   28.576  -71.710 1.00 36.38 425 A 1 
ATOM 3230 N N   . ALA A 0 426 . 54.849   30.302  -70.399 1.00 31.09 426 A 1 
ATOM 3231 C CA  . ALA A 0 426 . 53.733   30.457  -69.448 1.00 31.09 426 A 1 
ATOM 3232 C C   . ALA A 0 426 . 52.574   29.418  -69.376 1.00 31.09 426 A 1 
ATOM 3233 C CB  . ALA A 0 426 . 53.164   31.865  -69.684 1.00 31.09 426 A 1 
ATOM 3234 O O   . ALA A 0 426 . 51.583   29.504  -70.101 1.00 31.09 426 A 1 
ATOM 3235 N N   . LYS A 0 427 . 52.567   28.609  -68.301 1.00 34.39 427 A 1 
ATOM 3236 C CA  . LYS A 0 427 . 51.336   28.168  -67.605 1.00 34.39 427 A 1 
ATOM 3237 C C   . LYS A 0 427 . 51.452   28.412  -66.095 1.00 34.39 427 A 1 
ATOM 3238 C CB  . LYS A 0 427 . 50.978   26.699  -67.915 1.00 34.39 427 A 1 
ATOM 3239 O O   . LYS A 0 427 . 51.812   27.518  -65.337 1.00 34.39 427 A 1 
ATOM 3240 C CG  . LYS A 0 427 . 50.202   26.541  -69.232 1.00 34.39 427 A 1 
ATOM 3241 C CD  . LYS A 0 427 . 49.525   25.163  -69.310 1.00 34.39 427 A 1 
ATOM 3242 C CE  . LYS A 0 427 . 48.682   25.062  -70.587 1.00 34.39 427 A 1 
ATOM 3243 N NZ  . LYS A 0 427 . 47.941   23.777  -70.661 1.00 34.39 427 A 1 
ATOM 3244 N N   . ALA A 0 428 . 51.147   29.634  -65.662 1.00 31.51 428 A 1 
ATOM 3245 C CA  . ALA A 0 428 . 51.091   30.015  -64.251 1.00 31.51 428 A 1 
ATOM 3246 C C   . ALA A 0 428 . 49.636   30.281  -63.830 1.00 31.51 428 A 1 
ATOM 3247 C CB  . ALA A 0 428 . 51.990   31.239  -64.033 1.00 31.51 428 A 1 
ATOM 3248 O O   . ALA A 0 428 . 48.941   31.052  -64.488 1.00 31.51 428 A 1 
ATOM 3249 N N   . GLY A 0 429 . 49.174   29.662  -62.737 1.00 33.10 429 A 1 
ATOM 3250 C CA  . GLY A 0 429 . 47.823   29.906  -62.223 1.00 33.10 429 A 1 
ATOM 3251 C C   . GLY A 0 429 . 47.322   28.885  -61.199 1.00 33.10 429 A 1 
ATOM 3252 O O   . GLY A 0 429 . 46.788   27.850  -61.577 1.00 33.10 429 A 1 
ATOM 3253 N N   . ARG A 0 430 . 47.402   29.258  -59.914 1.00 36.70 430 A 1 
ATOM 3254 C CA  . ARG A 0 430 . 46.651   28.689  -58.774 1.00 36.70 430 A 1 
ATOM 3255 C C   . ARG A 0 430 . 46.907   27.202  -58.468 1.00 36.70 430 A 1 
ATOM 3256 C CB  . ARG A 0 430 . 45.151   29.035  -58.904 1.00 36.70 430 A 1 
ATOM 3257 O O   . ARG A 0 430 . 46.130   26.311  -58.815 1.00 36.70 430 A 1 
ATOM 3258 C CG  . ARG A 0 430 . 44.919   30.556  -58.966 1.00 36.70 430 A 1 
ATOM 3259 C CD  . ARG A 0 430 . 43.439   30.923  -59.113 1.00 36.70 430 A 1 
ATOM 3260 N NE  . ARG A 0 430 . 43.273   32.385  -59.275 1.00 36.70 430 A 1 
ATOM 3261 N NH1 . ARG A 0 430 . 42.619   32.921  -57.131 1.00 36.70 430 A 1 
ATOM 3262 N NH2 . ARG A 0 430 . 42.862   34.535  -58.645 1.00 36.70 430 A 1 
ATOM 3263 C CZ  . ARG A 0 430 . 42.920   33.266  -58.352 1.00 36.70 430 A 1 
ATOM 3264 N N   . GLN A 0 431 . 47.967   26.964  -57.696 1.00 35.02 431 A 1 
ATOM 3265 C CA  . GLN A 0 431 . 48.030   25.826  -56.780 1.00 35.02 431 A 1 
ATOM 3266 C C   . GLN A 0 431 . 46.910   25.921  -55.728 1.00 35.02 431 A 1 
ATOM 3267 C CB  . GLN A 0 431 . 49.381   25.772  -56.039 1.00 35.02 431 A 1 
ATOM 3268 O O   . GLN A 0 431 . 46.550   27.015  -55.297 1.00 35.02 431 A 1 
ATOM 3269 C CG  . GLN A 0 431 . 50.639   25.705  -56.922 1.00 35.02 431 A 1 
ATOM 3270 C CD  . GLN A 0 431 . 51.237   27.071  -57.262 1.00 35.02 431 A 1 
ATOM 3271 N NE2 . GLN A 0 431 . 52.541   27.161  -57.395 1.00 35.02 431 A 1 
ATOM 3272 O OE1 . GLN A 0 431 . 50.559   28.075  -57.431 1.00 35.02 431 A 1 
ATOM 3273 N N   . GLY A 0 432 . 46.429   24.765  -55.279 1.00 37.28 432 A 1 
ATOM 3274 C CA  . GLY A 0 432 . 45.724   24.585  -54.012 1.00 37.28 432 A 1 
ATOM 3275 C C   . GLY A 0 432 . 46.314   23.347  -53.336 1.00 37.28 432 A 1 
ATOM 3276 O O   . GLY A 0 432 . 46.593   22.365  -54.032 1.00 37.28 432 A 1 
ATOM 3277 N N   . GLY A 0 433 . 46.576   23.417  -52.029 1.00 43.94 433 A 1 
ATOM 3278 C CA  . GLY A 0 433 . 46.920   22.232  -51.235 1.00 43.94 433 A 1 
ATOM 3279 C C   . GLY A 0 433 . 45.703   21.315  -51.122 1.00 43.94 433 A 1 
ATOM 3280 O O   . GLY A 0 433 . 44.575   21.801  -51.228 1.00 43.94 433 A 1 
ATOM 3281 N N   . ARG A 0 434 . 45.903   20.004  -50.932 1.00 51.76 434 A 1 
ATOM 3282 C CA  . ARG A 0 434 . 44.756   19.129  -50.640 1.00 51.76 434 A 1 
ATOM 3283 C C   . ARG A 0 434 . 44.453   19.246  -49.153 1.00 51.76 434 A 1 
ATOM 3284 C CB  . ARG A 0 434 . 44.922   17.660  -51.061 1.00 51.76 434 A 1 
ATOM 3285 O O   . ARG A 0 434 . 45.168   18.669  -48.344 1.00 51.76 434 A 1 
ATOM 3286 C CG  . ARG A 0 434 . 45.729   17.408  -52.337 1.00 51.76 434 A 1 
ATOM 3287 C CD  . ARG A 0 434 . 45.528   15.937  -52.724 1.00 51.76 434 A 1 
ATOM 3288 N NE  . ARG A 0 434 . 46.665   15.386  -53.485 1.00 51.76 434 A 1 
ATOM 3289 N NH1 . ARG A 0 434 . 45.494   13.670  -54.482 1.00 51.76 434 A 1 
ATOM 3290 N NH2 . ARG A 0 434 . 47.722   13.711  -54.602 1.00 51.76 434 A 1 
ATOM 3291 C CZ  . ARG A 0 434 . 46.617   14.266  -54.187 1.00 51.76 434 A 1 
ATOM 3292 N N   . MET A 0 435 . 43.439   20.031  -48.828 1.00 52.29 435 A 1 
ATOM 3293 C CA  . MET A 0 435 . 42.813   20.015  -47.513 1.00 52.29 435 A 1 
ATOM 3294 C C   . MET A 0 435 . 41.657   19.026  -47.581 1.00 52.29 435 A 1 
ATOM 3295 C CB  . MET A 0 435 . 42.332   21.425  -47.148 1.00 52.29 435 A 1 
ATOM 3296 O O   . MET A 0 435 . 40.844   19.109  -48.510 1.00 52.29 435 A 1 
ATOM 3297 C CG  . MET A 0 435 . 43.518   22.367  -46.918 1.00 52.29 435 A 1 
ATOM 3298 S SD  . MET A 0 435 . 43.091   24.129  -46.912 1.00 52.29 435 A 1 
ATOM 3299 C CE  . MET A 0 435 . 44.709   24.772  -46.420 1.00 52.29 435 A 1 
ATOM 3300 N N   . GLY A 0 436 . 41.611   18.117  -46.618 1.00 62.17 436 A 1 
ATOM 3301 C CA  . GLY A 0 436 . 40.466   17.262  -46.364 1.00 62.17 436 A 1 
ATOM 3302 C C   . GLY A 0 436 . 40.293   17.050  -44.866 1.00 62.17 436 A 1 
ATOM 3303 O O   . GLY A 0 436 . 41.180   17.384  -44.075 1.00 62.17 436 A 1 
ATOM 3304 N N   . SER A 0 437 . 39.121   16.562  -44.500 1.00 68.43 437 A 1 
ATOM 3305 C CA  . SER A 0 437 . 38.818   16.072  -43.162 1.00 68.43 437 A 1 
ATOM 3306 C C   . SER A 0 437 . 37.801   14.953  -43.284 1.00 68.43 437 A 1 
ATOM 3307 C CB  . SER A 0 437 . 38.266   17.175  -42.248 1.00 68.43 437 A 1 
ATOM 3308 O O   . SER A 0 437 . 36.870   15.098  -44.085 1.00 68.43 437 A 1 
ATOM 3309 O OG  . SER A 0 437 . 37.108   17.800  -42.797 1.00 68.43 437 A 1 
ATOM 3310 N N   . ASN A 0 438 . 37.984   13.908  -42.489 1.00 70.55 438 A 1 
ATOM 3311 C CA  . ASN A 0 438 . 36.907   12.992  -42.158 1.00 70.55 438 A 1 
ATOM 3312 C C   . ASN A 0 438 . 36.049   13.609  -41.038 1.00 70.55 438 A 1 
ATOM 3313 C CB  . ASN A 0 438 . 37.518   11.639  -41.744 1.00 70.55 438 A 1 
ATOM 3314 O O   . ASN A 0 438 . 36.425   14.637  -40.460 1.00 70.55 438 A 1 
ATOM 3315 C CG  . ASN A 0 438 . 36.512   10.510  -41.850 1.00 70.55 438 A 1 
ATOM 3316 N ND2 . ASN A 0 438 . 36.633   9.501   -41.026 1.00 70.55 438 A 1 
ATOM 3317 O OD1 . ASN A 0 438 . 35.633   10.563  -42.694 1.00 70.55 438 A 1 
ATOM 3318 N N   . TRP A 0 439 . 34.894   13.014  -40.772 1.00 74.66 439 A 1 
ATOM 3319 C CA  . TRP A 0 439 . 34.228   13.064  -39.472 1.00 74.66 439 A 1 
ATOM 3320 C C   . TRP A 0 439 . 33.234   11.910  -39.442 1.00 74.66 439 A 1 
ATOM 3321 C CB  . TRP A 0 439 . 33.503   14.397  -39.231 1.00 74.66 439 A 1 
ATOM 3322 O O   . TRP A 0 439 . 32.317   11.893  -40.266 1.00 74.66 439 A 1 
ATOM 3323 C CG  . TRP A 0 439 . 32.770   14.517  -37.921 1.00 74.66 439 A 1 
ATOM 3324 C CD1 . TRP A 0 439 . 33.318   14.667  -36.689 1.00 74.66 439 A 1 
ATOM 3325 C CD2 . TRP A 0 439 . 31.332   14.402  -37.682 1.00 74.66 439 A 1 
ATOM 3326 C CE2 . TRP A 0 439 . 31.080   14.590  -36.290 1.00 74.66 439 A 1 
ATOM 3327 C CE3 . TRP A 0 439 . 30.218   14.118  -38.501 1.00 74.66 439 A 1 
ATOM 3328 N NE1 . TRP A 0 439 . 32.324   14.755  -35.729 1.00 74.66 439 A 1 
ATOM 3329 C CH2 . TRP A 0 439 . 28.700   14.291  -36.592 1.00 74.66 439 A 1 
ATOM 3330 C CZ2 . TRP A 0 439 . 29.790   14.550  -35.745 1.00 74.66 439 A 1 
ATOM 3331 C CZ3 . TRP A 0 439 . 28.917   14.073  -37.964 1.00 74.66 439 A 1 
ATOM 3332 N N   . ASP A 0 440 . 33.440   10.969  -38.531 1.00 78.70 440 A 1 
ATOM 3333 C CA  . ASP A 0 440 . 32.548   9.834   -38.306 1.00 78.70 440 A 1 
ATOM 3334 C C   . ASP A 0 440 . 32.008   9.922   -36.874 1.00 78.70 440 A 1 
ATOM 3335 C CB  . ASP A 0 440 . 33.276   8.499   -38.562 1.00 78.70 440 A 1 
ATOM 3336 O O   . ASP A 0 440 . 32.740   10.257  -35.944 1.00 78.70 440 A 1 
ATOM 3337 C CG  . ASP A 0 440 . 33.484   8.170   -40.048 1.00 78.70 440 A 1 
ATOM 3338 O OD1 . ASP A 0 440 . 32.503   8.254   -40.818 1.00 78.70 440 A 1 
ATOM 3339 O OD2 . ASP A 0 440 . 34.606   7.751   -40.421 1.00 78.70 440 A 1 
ATOM 3340 N N   . ALA A 0 441 . 30.726   9.626   -36.677 1.00 73.66 441 A 1 
ATOM 3341 C CA  . ALA A 0 441 . 30.096   9.666   -35.359 1.00 73.66 441 A 1 
ATOM 3342 C C   . ALA A 0 441 . 29.044   8.565   -35.205 1.00 73.66 441 A 1 
ATOM 3343 C CB  . ALA A 0 441 . 29.499   11.059  -35.132 1.00 73.66 441 A 1 
ATOM 3344 O O   . ALA A 0 441 . 28.421   8.147   -36.183 1.00 73.66 441 A 1 
ATOM 3345 N N   . TRP A 0 442 . 28.815   8.101   -33.977 1.00 79.04 442 A 1 
ATOM 3346 C CA  . TRP A 0 442 . 27.720   7.180   -33.659 1.00 79.04 442 A 1 
ATOM 3347 C C   . TRP A 0 442 . 27.201   7.385   -32.240 1.00 79.04 442 A 1 
ATOM 3348 C CB  . TRP A 0 442 . 28.143   5.718   -33.888 1.00 79.04 442 A 1 
ATOM 3349 O O   . TRP A 0 442 . 27.926   7.864   -31.370 1.00 79.04 442 A 1 
ATOM 3350 C CG  . TRP A 0 442 . 29.157   5.158   -32.932 1.00 79.04 442 A 1 
ATOM 3351 C CD1 . TRP A 0 442 . 30.496   5.286   -33.054 1.00 79.04 442 A 1 
ATOM 3352 C CD2 . TRP A 0 442 . 28.939   4.445   -31.671 1.00 79.04 442 A 1 
ATOM 3353 C CE2 . TRP A 0 442 . 30.211   4.181   -31.076 1.00 79.04 442 A 1 
ATOM 3354 C CE3 . TRP A 0 442 . 27.799   4.029   -30.946 1.00 79.04 442 A 1 
ATOM 3355 N NE1 . TRP A 0 442 . 31.123   4.682   -31.981 1.00 79.04 442 A 1 
ATOM 3356 C CH2 . TRP A 0 442 . 29.190   3.173   -29.125 1.00 79.04 442 A 1 
ATOM 3357 C CZ2 . TRP A 0 442 . 30.347   3.561   -29.824 1.00 79.04 442 A 1 
ATOM 3358 C CZ3 . TRP A 0 442 . 27.922   3.403   -29.689 1.00 79.04 442 A 1 
ATOM 3359 N N   . GLY A 0 443 . 25.958   6.969   -31.998 1.00 75.74 443 A 1 
ATOM 3360 C CA  . GLY A 0 443 . 25.383   7.001   -30.662 1.00 75.74 443 A 1 
ATOM 3361 C C   . GLY A 0 443 . 24.144   6.133   -30.467 1.00 75.74 443 A 1 
ATOM 3362 O O   . GLY A 0 443 . 23.617   5.515   -31.401 1.00 75.74 443 A 1 
ATOM 3363 N N   . ARG A 0 444 . 23.734   6.060   -29.201 1.00 81.69 444 A 1 
ATOM 3364 C CA  . ARG A 0 444 . 22.726   5.154   -28.654 1.00 81.69 444 A 1 
ATOM 3365 C C   . ARG A 0 444 . 22.002   5.815   -27.485 1.00 81.69 444 A 1 
ATOM 3366 C CB  . ARG A 0 444 . 23.461   3.881   -28.196 1.00 81.69 444 A 1 
ATOM 3367 O O   . ARG A 0 444 . 22.656   6.114   -26.502 1.00 81.69 444 A 1 
ATOM 3368 C CG  . ARG A 0 444 . 22.597   2.932   -27.345 1.00 81.69 444 A 1 
ATOM 3369 C CD  . ARG A 0 444 . 23.002   1.472   -27.599 1.00 81.69 444 A 1 
ATOM 3370 N NE  . ARG A 0 444 . 21.828   0.579   -27.561 1.00 81.69 444 A 1 
ATOM 3371 N NH1 . ARG A 0 444 . 22.301   -0.479  -25.591 1.00 81.69 444 A 1 
ATOM 3372 N NH2 . ARG A 0 444 . 20.446   -0.988  -26.701 1.00 81.69 444 A 1 
ATOM 3373 C CZ  . ARG A 0 444 . 21.542   -0.301  -26.635 1.00 81.69 444 A 1 
ATOM 3374 N N   . ASP A 0 445 . 20.686   5.931   -27.595 1.00 81.77 445 A 1 
ATOM 3375 C CA  . ASP A 0 445 . 19.752   6.370   -26.545 1.00 81.77 445 A 1 
ATOM 3376 C C   . ASP A 0 445 . 19.012   5.120   -26.009 1.00 81.77 445 A 1 
ATOM 3377 C CB  . ASP A 0 445 . 18.837   7.435   -27.186 1.00 81.77 445 A 1 
ATOM 3378 O O   . ASP A 0 445 . 18.728   4.194   -26.776 1.00 81.77 445 A 1 
ATOM 3379 C CG  . ASP A 0 445 . 17.686   7.993   -26.333 1.00 81.77 445 A 1 
ATOM 3380 O OD1 . ASP A 0 445 . 17.233   7.289   -25.401 1.00 81.77 445 A 1 
ATOM 3381 O OD2 . ASP A 0 445 . 17.168   9.066   -26.726 1.00 81.77 445 A 1 
ATOM 3382 N N   . GLN A 0 446 . 18.757   5.037   -24.699 1.00 85.97 446 A 1 
ATOM 3383 C CA  . GLN A 0 446 . 18.226   3.852   -23.999 1.00 85.97 446 A 1 
ATOM 3384 C C   . GLN A 0 446 . 17.151   4.205   -22.940 1.00 85.97 446 A 1 
ATOM 3385 C CB  . GLN A 0 446 . 19.410   3.042   -23.423 1.00 85.97 446 A 1 
ATOM 3386 O O   . GLN A 0 446 . 17.125   3.629   -21.849 1.00 85.97 446 A 1 
ATOM 3387 C CG  . GLN A 0 446 . 20.083   2.039   -24.374 1.00 85.97 446 A 1 
ATOM 3388 C CD  . GLN A 0 446 . 19.487   0.638   -24.260 1.00 85.97 446 A 1 
ATOM 3389 N NE2 . GLN A 0 446 . 18.254   0.447   -24.669 1.00 85.97 446 A 1 
ATOM 3390 O OE1 . GLN A 0 446 . 20.133   -0.344  -23.884 1.00 85.97 446 A 1 
ATOM 3391 N N   . ASP A 0 447 . 16.237   5.121   -23.270 1.00 82.64 447 A 1 
ATOM 3392 C CA  . ASP A 0 447 . 15.117   5.552   -22.413 1.00 82.64 447 A 1 
ATOM 3393 C C   . ASP A 0 447 . 14.249   4.382   -21.868 1.00 82.64 447 A 1 
ATOM 3394 C CB  . ASP A 0 447 . 14.274   6.565   -23.225 1.00 82.64 447 A 1 
ATOM 3395 O O   . ASP A 0 447 . 13.742   3.536   -22.615 1.00 82.64 447 A 1 
ATOM 3396 C CG  . ASP A 0 447 . 13.205   7.349   -22.437 1.00 82.64 447 A 1 
ATOM 3397 O OD1 . ASP A 0 447 . 13.117   7.210   -21.193 1.00 82.64 447 A 1 
ATOM 3398 O OD2 . ASP A 0 447 . 12.362   8.028   -23.079 1.00 82.64 447 A 1 
ATOM 3399 N N   . LEU A 0 448 . 14.009   4.340   -20.550 1.00 90.22 448 A 1 
ATOM 3400 C CA  . LEU A 0 448 . 13.059   3.440   -19.878 1.00 90.22 448 A 1 
ATOM 3401 C C   . LEU A 0 448 . 12.292   4.177   -18.772 1.00 90.22 448 A 1 
ATOM 3402 C CB  . LEU A 0 448 . 13.810   2.214   -19.311 1.00 90.22 448 A 1 
ATOM 3403 O O   . LEU A 0 448 . 12.831   4.446   -17.699 1.00 90.22 448 A 1 
ATOM 3404 C CG  . LEU A 0 448 . 12.957   1.269   -18.432 1.00 90.22 448 A 1 
ATOM 3405 C CD1 . LEU A 0 448 . 11.839   0.571   -19.210 1.00 90.22 448 A 1 
ATOM 3406 C CD2 . LEU A 0 448 . 13.827   0.178   -17.806 1.00 90.22 448 A 1 
ATOM 3407 N N   . ALA A 0 449 . 10.981   4.360   -18.948 1.00 91.83 449 A 1 
ATOM 3408 C CA  . ALA A 0 449 . 10.094   4.939   -17.938 1.00 91.83 449 A 1 
ATOM 3409 C C   . ALA A 0 449 . 8.960    3.983   -17.528 1.00 91.83 449 A 1 
ATOM 3410 C CB  . ALA A 0 449 . 9.580    6.295   -18.433 1.00 91.83 449 A 1 
ATOM 3411 O O   . ALA A 0 449 . 8.197    3.474   -18.352 1.00 91.83 449 A 1 
ATOM 3412 N N   . ILE A 0 450 . 8.801    3.780   -16.219 1.00 92.40 450 A 1 
ATOM 3413 C CA  . ILE A 0 450 . 7.776    2.925   -15.611 1.00 92.40 450 A 1 
ATOM 3414 C C   . ILE A 0 450 . 6.970    3.745   -14.599 1.00 92.40 450 A 1 
ATOM 3415 C CB  . ILE A 0 450 . 8.422    1.672   -14.974 1.00 92.40 450 A 1 
ATOM 3416 O O   . ILE A 0 450 . 7.538    4.446   -13.763 1.00 92.40 450 A 1 
ATOM 3417 C CG1 . ILE A 0 450 . 9.204    0.847   -16.026 1.00 92.40 450 A 1 
ATOM 3418 C CG2 . ILE A 0 450 . 7.352    0.811   -14.284 1.00 92.40 450 A 1 
ATOM 3419 C CD1 . ILE A 0 450 . 9.910    -0.402  -15.479 1.00 92.40 450 A 1 
ATOM 3420 N N   . ASP A 0 451 . 5.644    3.635   -14.657 1.00 94.88 451 A 1 
ATOM 3421 C CA  . ASP A 0 451 . 4.709    4.317   -13.755 1.00 94.88 451 A 1 
ATOM 3422 C C   . ASP A 0 451 . 3.673    3.301   -13.261 1.00 94.88 451 A 1 
ATOM 3423 C CB  . ASP A 0 451 . 4.052    5.496   -14.508 1.00 94.88 451 A 1 
ATOM 3424 O O   . ASP A 0 451 . 2.895    2.769   -14.056 1.00 94.88 451 A 1 
ATOM 3425 C CG  . ASP A 0 451 . 3.811    6.751   -13.667 1.00 94.88 451 A 1 
ATOM 3426 O OD1 . ASP A 0 451 . 3.928    6.730   -12.425 1.00 94.88 451 A 1 
ATOM 3427 O OD2 . ASP A 0 451 . 3.660    7.837   -14.275 1.00 94.88 451 A 1 
ATOM 3428 N N   . GLU A 0 452 . 3.687    2.973   -11.972 1.00 93.79 452 A 1 
ATOM 3429 C CA  . GLU A 0 452 . 2.855    1.928   -11.369 1.00 93.79 452 A 1 
ATOM 3430 C C   . GLU A 0 452 . 2.102    2.456   -10.152 1.00 93.79 452 A 1 
ATOM 3431 C CB  . GLU A 0 452 . 3.722    0.725   -10.959 1.00 93.79 452 A 1 
ATOM 3432 O O   . GLU A 0 452 . 2.699    3.081   -9.278  1.00 93.79 452 A 1 
ATOM 3433 C CG  . GLU A 0 452 . 4.189    -0.082  -12.173 1.00 93.79 452 A 1 
ATOM 3434 C CD  . GLU A 0 452 . 5.181    -1.186  -11.801 1.00 93.79 452 A 1 
ATOM 3435 O OE1 . GLU A 0 452 . 6.119    -1.464  -12.576 1.00 93.79 452 A 1 
ATOM 3436 O OE2 . GLU A 0 452 . 4.981    -1.929  -10.810 1.00 93.79 452 A 1 
ATOM 3437 N N   . SER A 0 453 . 0.810    2.143   -10.047 1.00 93.51 453 A 1 
ATOM 3438 C CA  . SER A 0 453 . 0.035    2.376   -8.830  1.00 93.51 453 A 1 
ATOM 3439 C C   . SER A 0 453 . -0.978   1.270   -8.545  1.00 93.51 453 A 1 
ATOM 3440 C CB  . SER A 0 453 . -0.631   3.758   -8.823  1.00 93.51 453 A 1 
ATOM 3441 O O   . SER A 0 453 . -1.459   0.566   -9.439  1.00 93.51 453 A 1 
ATOM 3442 O OG  . SER A 0 453 . -1.661   3.865   -9.790  1.00 93.51 453 A 1 
ATOM 3443 N N   . TYR A 0 454 . -1.290   1.121   -7.263  1.00 94.24 454 A 1 
ATOM 3444 C CA  . TYR A 0 454 . -2.333   0.263   -6.724  1.00 94.24 454 A 1 
ATOM 3445 C C   . TYR A 0 454 . -3.057   1.029   -5.617  1.00 94.24 454 A 1 
ATOM 3446 C CB  . TYR A 0 454 . -1.710   -1.032  -6.190  1.00 94.24 454 A 1 
ATOM 3447 O O   . TYR A 0 454 . -2.408   1.598   -4.742  1.00 94.24 454 A 1 
ATOM 3448 C CG  . TYR A 0 454 . -2.684   -1.925  -5.445  1.00 94.24 454 A 1 
ATOM 3449 C CD1 . TYR A 0 454 . -2.794   -1.835  -4.042  1.00 94.24 454 A 1 
ATOM 3450 C CD2 . TYR A 0 454 . -3.500   -2.823  -6.159  1.00 94.24 454 A 1 
ATOM 3451 C CE1 . TYR A 0 454 . -3.703   -2.657  -3.349  1.00 94.24 454 A 1 
ATOM 3452 C CE2 . TYR A 0 454 . -4.404   -3.652  -5.467  1.00 94.24 454 A 1 
ATOM 3453 O OH  . TYR A 0 454 . -5.371   -4.393  -3.412  1.00 94.24 454 A 1 
ATOM 3454 C CZ  . TYR A 0 454 . -4.503   -3.575  -4.063  1.00 94.24 454 A 1 
ATOM 3455 N N   . GLU A 0 455 . -4.384   1.035   -5.644  1.00 92.93 455 A 1 
ATOM 3456 C CA  . GLU A 0 455 . -5.211   1.641   -4.599  1.00 92.93 455 A 1 
ATOM 3457 C C   . GLU A 0 455 . -6.334   0.678   -4.219  1.00 92.93 455 A 1 
ATOM 3458 C CB  . GLU A 0 455 . -5.796   2.993   -5.050  1.00 92.93 455 A 1 
ATOM 3459 O O   . GLU A 0 455 . -7.060   0.181   -5.082  1.00 92.93 455 A 1 
ATOM 3460 C CG  . GLU A 0 455 . -4.738   4.089   -5.268  1.00 92.93 455 A 1 
ATOM 3461 C CD  . GLU A 0 455 . -5.330   5.434   -5.734  1.00 92.93 455 A 1 
ATOM 3462 O OE1 . GLU A 0 455 . -4.536   6.394   -5.863  1.00 92.93 455 A 1 
ATOM 3463 O OE2 . GLU A 0 455 . -6.554   5.508   -5.999  1.00 92.93 455 A 1 
ATOM 3464 N N   . MET A 0 456 . -6.496   0.440   -2.922  1.00 93.07 456 A 1 
ATOM 3465 C CA  . MET A 0 456 . -7.598   -0.317  -2.346  1.00 93.07 456 A 1 
ATOM 3466 C C   . MET A 0 456 . -8.315   0.553   -1.318  1.00 93.07 456 A 1 
ATOM 3467 C CB  . MET A 0 456 . -7.063   -1.616  -1.735  1.00 93.07 456 A 1 
ATOM 3468 O O   . MET A 0 456 . -7.688   1.078   -0.401  1.00 93.07 456 A 1 
ATOM 3469 C CG  . MET A 0 456 . -8.190   -2.505  -1.205  1.00 93.07 456 A 1 
ATOM 3470 S SD  . MET A 0 456 . -7.624   -4.110  -0.588  1.00 93.07 456 A 1 
ATOM 3471 C CE  . MET A 0 456 . -9.238   -4.891  -0.340  1.00 93.07 456 A 1 
ATOM 3472 N N   . THR A 0 457 . -9.632   0.683   -1.448  1.00 92.61 457 A 1 
ATOM 3473 C CA  . THR A 0 457 . -10.479  1.432   -0.516  1.00 92.61 457 A 1 
ATOM 3474 C C   . THR A 0 457 . -11.651  0.567   -0.080  1.00 92.61 457 A 1 
ATOM 3475 C CB  . THR A 0 457 . -11.033  2.729   -1.129  1.00 92.61 457 A 1 
ATOM 3476 O O   . THR A 0 457 . -12.382  0.030   -0.913  1.00 92.61 457 A 1 
ATOM 3477 C CG2 . THR A 0 457 . -11.531  3.696   -0.053  1.00 92.61 457 A 1 
ATOM 3478 O OG1 . THR A 0 457 . -10.096  3.419   -1.922  1.00 92.61 457 A 1 
ATOM 3479 N N   . ASN A 0 458 . -11.877  0.489   1.226   1.00 91.20 458 A 1 
ATOM 3480 C CA  . ASN A 0 458 . -13.041  -0.138  1.825   1.00 91.20 458 A 1 
ATOM 3481 C C   . ASN A 0 458 . -13.771  0.872   2.718   1.00 91.20 458 A 1 
ATOM 3482 C CB  . ASN A 0 458 . -12.576  -1.371  2.600   1.00 91.20 458 A 1 
ATOM 3483 O O   . ASN A 0 458 . -13.159  1.581   3.517   1.00 91.20 458 A 1 
ATOM 3484 C CG  . ASN A 0 458 . -13.711  -2.313  2.899   1.00 91.20 458 A 1 
ATOM 3485 N ND2 . ASN A 0 458 . -13.521  -3.590  2.671   1.00 91.20 458 A 1 
ATOM 3486 O OD1 . ASN A 0 458 . -14.770  -1.943  3.391   1.00 91.20 458 A 1 
ATOM 3487 N N   . ALA A 0 459 . -15.093  0.935   2.600   1.00 92.33 459 A 1 
ATOM 3488 C CA  . ALA A 0 459 . -15.944  1.756   3.445   1.00 92.33 459 A 1 
ATOM 3489 C C   . ALA A 0 459 . -17.149  0.944   3.920   1.00 92.33 459 A 1 
ATOM 3490 C CB  . ALA A 0 459 . -16.366  3.001   2.660   1.00 92.33 459 A 1 
ATOM 3491 O O   . ALA A 0 459 . -17.943  0.467   3.110   1.00 92.33 459 A 1 
ATOM 3492 N N   . LYS A 0 460 . -17.328  0.834   5.238   1.00 92.46 460 A 1 
ATOM 3493 C CA  . LYS A 0 460 . -18.500  0.204   5.859   1.00 92.46 460 A 1 
ATOM 3494 C C   . LYS A 0 460 . -19.212  1.205   6.757   1.00 92.46 460 A 1 
ATOM 3495 C CB  . LYS A 0 460 . -18.133  -1.091  6.605   1.00 92.46 460 A 1 
ATOM 3496 O O   . LYS A 0 460 . -18.566  1.921   7.521   1.00 92.46 460 A 1 
ATOM 3497 C CG  . LYS A 0 460 . -17.371  -2.087  5.716   1.00 92.46 460 A 1 
ATOM 3498 C CD  . LYS A 0 460 . -17.068  -3.403  6.450   1.00 92.46 460 A 1 
ATOM 3499 C CE  . LYS A 0 460 . -16.292  -4.385  5.557   1.00 92.46 460 A 1 
ATOM 3500 N NZ  . LYS A 0 460 . -14.932  -3.890  5.234   1.00 92.46 460 A 1 
ATOM 3501 N N   . ALA A 0 461 . -20.534  1.238   6.676   1.00 87.69 461 A 1 
ATOM 3502 C CA  . ALA A 0 461 . -21.393  2.028   7.545   1.00 87.69 461 A 1 
ATOM 3503 C C   . ALA A 0 461 . -22.556  1.162   8.029   1.00 87.69 461 A 1 
ATOM 3504 C CB  . ALA A 0 461 . -21.875  3.279   6.799   1.00 87.69 461 A 1 
ATOM 3505 O O   . ALA A 0 461 . -23.169  0.446   7.238   1.00 87.69 461 A 1 
ATOM 3506 N N   . TYR A 0 462 . -22.844  1.255   9.319   1.00 87.36 462 A 1 
ATOM 3507 C CA  . TYR A 0 462 . -24.019  0.697   9.965   1.00 87.36 462 A 1 
ATOM 3508 C C   . TYR A 0 462 . -24.719  1.851   10.667  1.00 87.36 462 A 1 
ATOM 3509 C CB  . TYR A 0 462 . -23.613  -0.391  10.967  1.00 87.36 462 A 1 
ATOM 3510 O O   . TYR A 0 462 . -24.080  2.570   11.434  1.00 87.36 462 A 1 
ATOM 3511 C CG  . TYR A 0 462 . -22.787  -1.513  10.370  1.00 87.36 462 A 1 
ATOM 3512 C CD1 . TYR A 0 462 . -23.425  -2.654  9.850   1.00 87.36 462 A 1 
ATOM 3513 C CD2 . TYR A 0 462 . -21.383  -1.401  10.321  1.00 87.36 462 A 1 
ATOM 3514 C CE1 . TYR A 0 462 . -22.659  -3.693  9.287   1.00 87.36 462 A 1 
ATOM 3515 C CE2 . TYR A 0 462 . -20.613  -2.433  9.754   1.00 87.36 462 A 1 
ATOM 3516 O OH  . TYR A 0 462 . -20.508  -4.585  8.705   1.00 87.36 462 A 1 
ATOM 3517 C CZ  . TYR A 0 462 . -21.254  -3.583  9.240   1.00 87.36 462 A 1 
ATOM 3518 N N   . ASP A 0 463 . -25.999  2.033   10.392  1.00 87.77 463 A 1 
ATOM 3519 C CA  . ASP A 0 463 . -26.842  3.028   11.041  1.00 87.77 463 A 1 
ATOM 3520 C C   . ASP A 0 463 . -28.079  2.277   11.568  1.00 87.77 463 A 1 
ATOM 3521 C CB  . ASP A 0 463 . -27.157  4.171   10.047  1.00 87.77 463 A 1 
ATOM 3522 O O   . ASP A 0 463 . -28.698  1.503   10.835  1.00 87.77 463 A 1 
ATOM 3523 C CG  . ASP A 0 463 . -25.918  4.946   9.530   1.00 87.77 463 A 1 
ATOM 3524 O OD1 . ASP A 0 463 . -25.207  5.611   10.325  1.00 87.77 463 A 1 
ATOM 3525 O OD2 . ASP A 0 463 . -25.641  4.961   8.306   1.00 87.77 463 A 1 
ATOM 3526 N N   . ALA A 0 464 . -28.396  2.430   12.851  1.00 88.39 464 A 1 
ATOM 3527 C CA  . ALA A 0 464 . -29.531  1.791   13.509  1.00 88.39 464 A 1 
ATOM 3528 C C   . ALA A 0 464 . -30.302  2.822   14.337  1.00 88.39 464 A 1 
ATOM 3529 C CB  . ALA A 0 464 . -29.035  0.620   14.368  1.00 88.39 464 A 1 
ATOM 3530 O O   . ALA A 0 464 . -29.691  3.652   15.008  1.00 88.39 464 A 1 
ATOM 3531 N N   . GLU A 0 465 . -31.628  2.751   14.289  1.00 84.62 465 A 1 
ATOM 3532 C CA  . GLU A 0 465 . -32.549  3.633   15.011  1.00 84.62 465 A 1 
ATOM 3533 C C   . GLU A 0 465 . -33.670  2.770   15.604  1.00 84.62 465 A 1 
ATOM 3534 C CB  . GLU A 0 465 . -33.149  4.698   14.063  1.00 84.62 465 A 1 
ATOM 3535 O O   . GLU A 0 465 . -34.300  2.009   14.863  1.00 84.62 465 A 1 
ATOM 3536 C CG  . GLU A 0 465 . -32.128  5.637   13.385  1.00 84.62 465 A 1 
ATOM 3537 C CD  . GLU A 0 465 . -32.746  6.606   12.350  1.00 84.62 465 A 1 
ATOM 3538 O OE1 . GLU A 0 465 . -31.971  7.393   11.754  1.00 84.62 465 A 1 
ATOM 3539 O OE2 . GLU A 0 465 . -33.978  6.559   12.112  1.00 84.62 465 A 1 
ATOM 3540 N N   . SER A 0 466 . -33.936  2.886   16.904  1.00 85.93 466 A 1 
ATOM 3541 C CA  . SER A 0 466 . -35.108  2.299   17.564  1.00 85.93 466 A 1 
ATOM 3542 C C   . SER A 0 466 . -35.922  3.381   18.268  1.00 85.93 466 A 1 
ATOM 3543 C CB  . SER A 0 466 . -34.757  1.127   18.498  1.00 85.93 466 A 1 
ATOM 3544 O O   . SER A 0 466 . -35.373  4.251   18.939  1.00 85.93 466 A 1 
ATOM 3545 O OG  . SER A 0 466 . -33.623  1.370   19.307  1.00 85.93 466 A 1 
ATOM 3546 N N   . TYR A 0 467 . -37.244  3.335   18.101  1.00 78.89 467 A 1 
ATOM 3547 C CA  . TYR A 0 467 . -38.184  4.199   18.817  1.00 78.89 467 A 1 
ATOM 3548 C C   . TYR A 0 467 . -39.256  3.360   19.505  1.00 78.89 467 A 1 
ATOM 3549 C CB  . TYR A 0 467 . -38.807  5.232   17.863  1.00 78.89 467 A 1 
ATOM 3550 O O   . TYR A 0 467 . -40.073  2.732   18.821  1.00 78.89 467 A 1 
ATOM 3551 C CG  . TYR A 0 467 . -40.027  5.950   18.428  1.00 78.89 467 A 1 
ATOM 3552 C CD1 . TYR A 0 467 . -41.274  5.852   17.778  1.00 78.89 467 A 1 
ATOM 3553 C CD2 . TYR A 0 467 . -39.931  6.670   19.633  1.00 78.89 467 A 1 
ATOM 3554 C CE1 . TYR A 0 467 . -42.410  6.488   18.317  1.00 78.89 467 A 1 
ATOM 3555 C CE2 . TYR A 0 467 . -41.060  7.312   20.175  1.00 78.89 467 A 1 
ATOM 3556 O OH  . TYR A 0 467 . -43.398  7.883   19.998  1.00 78.89 467 A 1 
ATOM 3557 C CZ  . TYR A 0 467 . -42.299  7.238   19.510  1.00 78.89 467 A 1 
ATOM 3558 N N   . ASP A 0 468 . -39.278  3.416   20.834  1.00 84.48 468 A 1 
ATOM 3559 C CA  . ASP A 0 468 . -40.312  2.815   21.668  1.00 84.48 468 A 1 
ATOM 3560 C C   . ASP A 0 468 . -41.266  3.888   22.223  1.00 84.48 468 A 1 
ATOM 3561 C CB  . ASP A 0 468 . -39.697  1.949   22.784  1.00 84.48 468 A 1 
ATOM 3562 O O   . ASP A 0 468 . -40.869  4.980   22.623  1.00 84.48 468 A 1 
ATOM 3563 C CG  . ASP A 0 468 . -39.094  0.623   22.297  1.00 84.48 468 A 1 
ATOM 3564 O OD1 . ASP A 0 468 . -39.569  0.109   21.257  1.00 84.48 468 A 1 
ATOM 3565 O OD2 . ASP A 0 468 . -38.247  0.055   23.020  1.00 84.48 468 A 1 
ATOM 3566 N N   . GLU A 0 469 . -42.559  3.564   22.255  1.00 78.90 469 A 1 
ATOM 3567 C CA  . GLU A 0 469 . -43.627  4.311   22.932  1.00 78.90 469 A 1 
ATOM 3568 C C   . GLU A 0 469 . -44.415  3.306   23.777  1.00 78.90 469 A 1 
ATOM 3569 C CB  . GLU A 0 469 . -44.509  5.020   21.870  1.00 78.90 469 A 1 
ATOM 3570 O O   . GLU A 0 469 . -45.016  2.392   23.207  1.00 78.90 469 A 1 
ATOM 3571 C CG  . GLU A 0 469 . -45.780  5.735   22.383  1.00 78.90 469 A 1 
ATOM 3572 C CD  . GLU A 0 469 . -46.528  6.536   21.282  1.00 78.90 469 A 1 
ATOM 3573 O OE1 . GLU A 0 469 . -46.667  7.778   21.423  1.00 78.90 469 A 1 
ATOM 3574 O OE2 . GLU A 0 469 . -46.990  5.963   20.255  1.00 78.90 469 A 1 
ATOM 3575 N N   . TRP A 0 470 . -44.428  3.458   25.106  1.00 77.56 470 A 1 
ATOM 3576 C CA  . TRP A 0 470 . -45.136  2.563   26.032  1.00 77.56 470 A 1 
ATOM 3577 C C   . TRP A 0 470 . -46.140  3.297   26.929  1.00 77.56 470 A 1 
ATOM 3578 C CB  . TRP A 0 470 . -44.145  1.706   26.841  1.00 77.56 470 A 1 
ATOM 3579 O O   . TRP A 0 470 . -45.953  4.458   27.295  1.00 77.56 470 A 1 
ATOM 3580 C CG  . TRP A 0 470 . -43.112  2.415   27.672  1.00 77.56 470 A 1 
ATOM 3581 C CD1 . TRP A 0 470 . -43.356  3.199   28.748  1.00 77.56 470 A 1 
ATOM 3582 C CD2 . TRP A 0 470 . -41.656  2.406   27.513  1.00 77.56 470 A 1 
ATOM 3583 C CE2 . TRP A 0 470 . -41.083  3.238   28.523  1.00 77.56 470 A 1 
ATOM 3584 C CE3 . TRP A 0 470 . -40.760  1.794   26.608  1.00 77.56 470 A 1 
ATOM 3585 N NE1 . TRP A 0 470 . -42.165  3.685   29.252  1.00 77.56 470 A 1 
ATOM 3586 C CH2 . TRP A 0 470 . -38.844  2.865   27.684  1.00 77.56 470 A 1 
ATOM 3587 C CZ2 . TRP A 0 470 . -39.703  3.472   28.616  1.00 77.56 470 A 1 
ATOM 3588 C CZ3 . TRP A 0 470 . -39.372  2.023   26.689  1.00 77.56 470 A 1 
ATOM 3589 N N   . ASP A 0 471 . -47.213  2.587   27.280  1.00 67.05 471 A 1 
ATOM 3590 C CA  . ASP A 0 471 . -48.316  3.030   28.135  1.00 67.05 471 A 1 
ATOM 3591 C C   . ASP A 0 471 . -48.739  1.858   29.052  1.00 67.05 471 A 1 
ATOM 3592 C CB  . ASP A 0 471 . -49.454  3.522   27.214  1.00 67.05 471 A 1 
ATOM 3593 O O   . ASP A 0 471 . -49.122  0.779   28.576  1.00 67.05 471 A 1 
ATOM 3594 C CG  . ASP A 0 471 . -50.631  4.205   27.921  1.00 67.05 471 A 1 
ATOM 3595 O OD1 . ASP A 0 471 . -50.595  4.333   29.161  1.00 67.05 471 A 1 
ATOM 3596 O OD2 . ASP A 0 471 . -51.569  4.609   27.190  1.00 67.05 471 A 1 
ATOM 3597 N N   . ASN A 0 472 . -48.604  2.047   30.369  1.00 64.57 472 A 1 
ATOM 3598 C CA  . ASN A 0 472 . -49.030  1.122   31.424  1.00 64.57 472 A 1 
ATOM 3599 C C   . ASN A 0 472 . -49.941  1.866   32.406  1.00 64.57 472 A 1 
ATOM 3600 C CB  . ASN A 0 472 . -47.799  0.542   32.146  1.00 64.57 472 A 1 
ATOM 3601 O O   . ASN A 0 472 . -49.528  2.880   32.973  1.00 64.57 472 A 1 
ATOM 3602 C CG  . ASN A 0 472 . -48.189  -0.484  33.201  1.00 64.57 472 A 1 
ATOM 3603 N ND2 . ASN A 0 472 . -48.731  -0.082  34.326  1.00 64.57 472 A 1 
ATOM 3604 O OD1 . ASN A 0 472 . -48.002  -1.675  32.998  1.00 64.57 472 A 1 
ATOM 3605 N N   . LYS A 0 473 . -51.157  1.356   32.620  1.00 57.12 473 A 1 
ATOM 3606 C CA  . LYS A 0 473 . -52.252  2.161   33.156  1.00 57.12 473 A 1 
ATOM 3607 C C   . LYS A 0 473 . -53.371  1.344   33.824  1.00 57.12 473 A 1 
ATOM 3608 C CB  . LYS A 0 473 . -52.814  2.930   31.942  1.00 57.12 473 A 1 
ATOM 3609 O O   . LYS A 0 473 . -54.071  0.621   33.098  1.00 57.12 473 A 1 
ATOM 3610 C CG  . LYS A 0 473 . -54.026  3.778   32.315  1.00 57.12 473 A 1 
ATOM 3611 C CD  . LYS A 0 473 . -54.810  4.226   31.094  1.00 57.12 473 A 1 
ATOM 3612 C CE  . LYS A 0 473 . -56.035  4.913   31.688  1.00 57.12 473 A 1 
ATOM 3613 N NZ  . LYS A 0 473 . -57.041  5.183   30.650  1.00 57.12 473 A 1 
ATOM 3614 N N   . ASP A 0 474 . -53.690  1.706   35.074  1.00 50.75 474 A 1 
ATOM 3615 C CA  . ASP A 0 474 . -55.069  1.726   35.599  1.00 50.75 474 A 1 
ATOM 3616 C C   . ASP A 0 474 . -55.413  0.774   36.770  1.00 50.75 474 A 1 
ATOM 3617 C CB  . ASP A 0 474 . -55.575  3.192   35.714  1.00 50.75 474 A 1 
ATOM 3618 O O   . ASP A 0 474 . -56.515  0.219   36.744  1.00 50.75 474 A 1 
ATOM 3619 C CG  . ASP A 0 474 . -55.656  3.907   37.076  1.00 50.75 474 A 1 
ATOM 3620 O OD1 . ASP A 0 474 . -55.889  3.253   38.112  1.00 50.75 474 A 1 
ATOM 3621 O OD2 . ASP A 0 474 . -55.652  5.157   37.012  1.00 50.75 474 A 1 
ATOM 3622 N N   . ASP A 0 475 . -54.509  0.488   37.719  1.00 50.72 475 A 1 
ATOM 3623 C CA  . ASP A 0 475 . -54.615  -0.635  38.683  1.00 50.72 475 A 1 
ATOM 3624 C C   . ASP A 0 475 . -55.487  -0.337  39.940  1.00 50.72 475 A 1 
ATOM 3625 C CB  . ASP A 0 475 . -53.204  -1.193  38.991  1.00 50.72 475 A 1 
ATOM 3626 O O   . ASP A 0 475 . -55.172  -0.731  41.073  1.00 50.72 475 A 1 
ATOM 3627 C CG  . ASP A 0 475 . -53.183  -2.717  39.193  1.00 50.72 475 A 1 
ATOM 3628 O OD1 . ASP A 0 475 . -53.592  -3.440  38.255  1.00 50.72 475 A 1 
ATOM 3629 O OD2 . ASP A 0 475 . -52.745  -3.197  40.284  1.00 50.72 475 A 1 
ATOM 3630 N N   . ASP A 0 476 . -56.596  0.372   39.713  1.00 54.83 476 A 1 
ATOM 3631 C CA  . ASP A 0 476 . -57.575  0.975   40.635  1.00 54.83 476 A 1 
ATOM 3632 C C   . ASP A 0 476 . -58.030  0.082   41.828  1.00 54.83 476 A 1 
ATOM 3633 C CB  . ASP A 0 476 . -58.768  1.398   39.743  1.00 54.83 476 A 1 
ATOM 3634 O O   . ASP A 0 476 . -58.570  -1.020  41.647  1.00 54.83 476 A 1 
ATOM 3635 C CG  . ASP A 0 476 . -59.671  2.497   40.309  1.00 54.83 476 A 1 
ATOM 3636 O OD1 . ASP A 0 476 . -59.522  2.828   41.510  1.00 54.83 476 A 1 
ATOM 3637 O OD2 . ASP A 0 476 . -60.600  2.918   39.576  1.00 54.83 476 A 1 
ATOM 3638 N N   . ARG A 0 477 . -57.870  0.560   43.086  1.00 49.46 477 A 1 
ATOM 3639 C CA  . ARG A 0 477 . -58.226  -0.190  44.323  1.00 49.46 477 A 1 
ATOM 3640 C C   . ARG A 0 477 . -59.155  0.559   45.270  1.00 49.46 477 A 1 
ATOM 3641 C CB  . ARG A 0 477 . -56.997  -0.688  45.090  1.00 49.46 477 A 1 
ATOM 3642 O O   . ARG A 0 477 . -58.749  1.286   46.184  1.00 49.46 477 A 1 
ATOM 3643 C CG  . ARG A 0 477 . -56.071  -1.472  44.175  1.00 49.46 477 A 1 
ATOM 3644 C CD  . ARG A 0 477 . -54.963  -2.151  44.964  1.00 49.46 477 A 1 
ATOM 3645 N NE  . ARG A 0 477 . -53.973  -2.642  44.005  1.00 49.46 477 A 1 
ATOM 3646 N NH1 . ARG A 0 477 . -52.497  -3.593  45.468  1.00 49.46 477 A 1 
ATOM 3647 N NH2 . ARG A 0 477 . -52.077  -3.572  43.244  1.00 49.46 477 A 1 
ATOM 3648 C CZ  . ARG A 0 477 . -52.850  -3.270  44.248  1.00 49.46 477 A 1 
ATOM 3649 N N   . TYR A 0 478 . -60.436  0.235   45.160  1.00 54.68 478 A 1 
ATOM 3650 C CA  . TYR A 0 478 . -61.514  0.848   45.926  1.00 54.68 478 A 1 
ATOM 3651 C C   . TYR A 0 478 . -62.062  -0.083  47.025  1.00 54.68 478 A 1 
ATOM 3652 C CB  . TYR A 0 478 . -62.571  1.390   44.951  1.00 54.68 478 A 1 
ATOM 3653 O O   . TYR A 0 478 . -62.267  -1.289  46.850  1.00 54.68 478 A 1 
ATOM 3654 C CG  . TYR A 0 478 . -63.054  0.398   43.907  1.00 54.68 478 A 1 
ATOM 3655 C CD1 . TYR A 0 478 . -62.278  0.142   42.758  1.00 54.68 478 A 1 
ATOM 3656 C CD2 . TYR A 0 478 . -64.286  -0.259  44.081  1.00 54.68 478 A 1 
ATOM 3657 C CE1 . TYR A 0 478 . -62.699  -0.816  41.820  1.00 54.68 478 A 1 
ATOM 3658 C CE2 . TYR A 0 478 . -64.731  -1.193  43.125  1.00 54.68 478 A 1 
ATOM 3659 O OH  . TYR A 0 478 . -64.332  -2.422  41.106  1.00 54.68 478 A 1 
ATOM 3660 C CZ  . TYR A 0 478 . -63.924  -1.485  42.000  1.00 54.68 478 A 1 
ATOM 3661 N N   . GLY A 0 479 . -62.335  0.491   48.203  1.00 50.18 479 A 1 
ATOM 3662 C CA  . GLY A 0 479 . -62.769  -0.217  49.420  1.00 50.18 479 A 1 
ATOM 3663 C C   . GLY A 0 479 . -64.224  -0.718  49.409  1.00 50.18 479 A 1 
ATOM 3664 O O   . GLY A 0 479 . -64.999  -0.393  50.309  1.00 50.18 479 A 1 
ATOM 3665 N N   . ALA A 0 480 . -64.622  -1.487  48.393  1.00 48.98 480 A 1 
ATOM 3666 C CA  . ALA A 0 480 . -65.991  -1.962  48.203  1.00 48.98 480 A 1 
ATOM 3667 C C   . ALA A 0 480 . -66.304  -3.268  48.962  1.00 48.98 480 A 1 
ATOM 3668 C CB  . ALA A 0 480 . -66.258  -2.100  46.701  1.00 48.98 480 A 1 
ATOM 3669 O O   . ALA A 0 480 . -65.898  -4.361  48.571  1.00 48.98 480 A 1 
ATOM 3670 N N   . GLN A 0 481 . -67.136  -3.180  50.007  1.00 49.22 481 A 1 
ATOM 3671 C CA  . GLN A 0 481 . -67.662  -4.347  50.729  1.00 49.22 481 A 1 
ATOM 3672 C C   . GLN A 0 481 . -68.523  -5.265  49.833  1.00 49.22 481 A 1 
ATOM 3673 C CB  . GLN A 0 481 . -68.514  -3.891  51.926  1.00 49.22 481 A 1 
ATOM 3674 O O   . GLN A 0 481 . -69.730  -5.054  49.692  1.00 49.22 481 A 1 
ATOM 3675 C CG  . GLN A 0 481 . -67.734  -3.242  53.075  1.00 49.22 481 A 1 
ATOM 3676 C CD  . GLN A 0 481 . -68.675  -2.964  54.243  1.00 49.22 481 A 1 
ATOM 3677 N NE2 . GLN A 0 481 . -69.166  -3.981  54.916  1.00 49.22 481 A 1 
ATOM 3678 O OE1 . GLN A 0 481 . -69.021  -1.843  54.564  1.00 49.22 481 A 1 
ATOM 3679 N N   . ALA A 0 482 . -67.941  -6.337  49.290  1.00 47.88 482 A 1 
ATOM 3680 C CA  . ALA A 0 482 . -68.691  -7.394  48.612  1.00 47.88 482 A 1 
ATOM 3681 C C   . ALA A 0 482 . -69.332  -8.367  49.624  1.00 47.88 482 A 1 
ATOM 3682 C CB  . ALA A 0 482 . -67.794  -8.109  47.596  1.00 47.88 482 A 1 
ATOM 3683 O O   . ALA A 0 482 . -68.671  -8.922  50.504  1.00 47.88 482 A 1 
ATOM 3684 N N   . TRP A 0 483 . -70.640  -8.602  49.488  1.00 42.62 483 A 1 
ATOM 3685 C CA  . TRP A 0 483 . -71.436  -9.401  50.429  1.00 42.62 483 A 1 
ATOM 3686 C C   . TRP A 0 483 . -71.317  -10.911 50.142  1.00 42.62 483 A 1 
ATOM 3687 C CB  . TRP A 0 483 . -72.891  -8.902  50.423  1.00 42.62 483 A 1 
ATOM 3688 O O   . TRP A 0 483 . -72.166  -11.508 49.482  1.00 42.62 483 A 1 
ATOM 3689 C CG  . TRP A 0 483 . -73.148  -7.572  51.080  1.00 42.62 483 A 1 
ATOM 3690 C CD1 . TRP A 0 483 . -72.575  -6.391  50.751  1.00 42.62 483 A 1 
ATOM 3691 C CD2 . TRP A 0 483 . -74.068  -7.264  52.177  1.00 42.62 483 A 1 
ATOM 3692 C CE2 . TRP A 0 483 . -73.992  -5.865  52.459  1.00 42.62 483 A 1 
ATOM 3693 C CE3 . TRP A 0 483 . -74.963  -8.024  52.963  1.00 42.62 483 A 1 
ATOM 3694 N NE1 . TRP A 0 483 . -73.056  -5.388  51.568  1.00 42.62 483 A 1 
ATOM 3695 C CH2 . TRP A 0 483 . -75.643  -6.040  54.220  1.00 42.62 483 A 1 
ATOM 3696 C CZ2 . TRP A 0 483 . -74.762  -5.253  53.460  1.00 42.62 483 A 1 
ATOM 3697 C CZ3 . TRP A 0 483 . -75.741  -7.421  53.972  1.00 42.62 483 A 1 
ATOM 3698 N N   . GLY A 0 484 . -70.244  -11.536 50.635  1.00 47.34 484 A 1 
ATOM 3699 C CA  . GLY A 0 484 . -69.987  -12.975 50.488  1.00 47.34 484 A 1 
ATOM 3700 C C   . GLY A 0 484 . -70.674  -13.847 51.549  1.00 47.34 484 A 1 
ATOM 3701 O O   . GLY A 0 484 . -70.265  -13.834 52.710  1.00 47.34 484 A 1 
ATOM 3702 N N   . VAL A 0 485 . -71.665  -14.646 51.128  1.00 41.57 485 A 1 
ATOM 3703 C CA  . VAL A 0 485 . -72.412  -15.610 51.965  1.00 41.57 485 A 1 
ATOM 3704 C C   . VAL A 0 485 . -71.561  -16.834 52.324  1.00 41.57 485 A 1 
ATOM 3705 C CB  . VAL A 0 485 . -73.693  -16.085 51.232  1.00 41.57 485 A 1 
ATOM 3706 O O   . VAL A 0 485 . -71.221  -17.623 51.440  1.00 41.57 485 A 1 
ATOM 3707 C CG1 . VAL A 0 485 . -74.491  -17.135 52.023  1.00 41.57 485 A 1 
ATOM 3708 C CG2 . VAL A 0 485 . -74.645  -14.919 50.934  1.00 41.57 485 A 1 
ATOM 3709 N N   . ASP A 0 486 . -71.311  -17.062 53.613  1.00 41.67 486 A 1 
ATOM 3710 C CA  . ASP A 0 486 . -70.859  -18.352 54.149  1.00 41.67 486 A 1 
ATOM 3711 C C   . ASP A 0 486 . -72.034  -19.297 54.464  1.00 41.67 486 A 1 
ATOM 3712 C CB  . ASP A 0 486 . -69.893  -18.224 55.352  1.00 41.67 486 A 1 
ATOM 3713 O O   . ASP A 0 486 . -73.176  -18.893 54.692  1.00 41.67 486 A 1 
ATOM 3714 C CG  . ASP A 0 486 . -69.768  -16.840 55.995  1.00 41.67 486 A 1 
ATOM 3715 O OD1 . ASP A 0 486 . -70.792  -16.154 56.189  1.00 41.67 486 A 1 
ATOM 3716 O OD2 . ASP A 0 486 . -68.609  -16.419 56.218  1.00 41.67 486 A 1 
ATOM 3717 N N   . ARG A 0 487 . -71.746  -20.602 54.442  1.00 38.44 487 A 1 
ATOM 3718 C CA  . ARG A 0 487 . -72.666  -21.683 54.823  1.00 38.44 487 A 1 
ATOM 3719 C C   . ARG A 0 487 . -71.880  -22.756 55.567  1.00 38.44 487 A 1 
ATOM 3720 C CB  . ARG A 0 487 . -73.383  -22.265 53.586  1.00 38.44 487 A 1 
ATOM 3721 O O   . ARG A 0 487 . -71.349  -23.676 54.945  1.00 38.44 487 A 1 
ATOM 3722 C CG  . ARG A 0 487 . -74.706  -21.547 53.288  1.00 38.44 487 A 1 
ATOM 3723 C CD  . ARG A 0 487 . -75.454  -22.205 52.119  1.00 38.44 487 A 1 
ATOM 3724 N NE  . ARG A 0 487 . -74.931  -21.756 50.815  1.00 38.44 487 A 1 
ATOM 3725 N NH1 . ARG A 0 487 . -75.928  -23.340 49.482  1.00 38.44 487 A 1 
ATOM 3726 N NH2 . ARG A 0 487 . -74.791  -21.660 48.549  1.00 38.44 487 A 1 
ATOM 3727 C CZ  . ARG A 0 487 . -75.217  -22.255 49.627  1.00 38.44 487 A 1 
ATOM 3728 N N   . ASP A 0 488 . -71.843  -22.648 56.890  1.00 45.09 488 A 1 
ATOM 3729 C CA  . ASP A 0 488 . -71.101  -23.571 57.750  1.00 45.09 488 A 1 
ATOM 3730 C C   . ASP A 0 488 . -71.796  -24.935 57.860  1.00 45.09 488 A 1 
ATOM 3731 C CB  . ASP A 0 488 . -70.801  -22.916 59.107  1.00 45.09 488 A 1 
ATOM 3732 O O   . ASP A 0 488 . -72.586  -25.226 58.759  1.00 45.09 488 A 1 
ATOM 3733 C CG  . ASP A 0 488 . -69.684  -21.867 59.022  1.00 45.09 488 A 1 
ATOM 3734 O OD1 . ASP A 0 488 . -69.021  -21.795 57.961  1.00 45.09 488 A 1 
ATOM 3735 O OD2 . ASP A 0 488 . -69.491  -21.173 60.039  1.00 45.09 488 A 1 
ATOM 3736 N N   . ALA A 0 489 . -71.483  -25.803 56.899  1.00 37.35 489 A 1 
ATOM 3737 C CA  . ALA A 0 489 . -71.880  -27.202 56.891  1.00 37.35 489 A 1 
ATOM 3738 C C   . ALA A 0 489 . -71.026  -28.008 57.888  1.00 37.35 489 A 1 
ATOM 3739 C CB  . ALA A 0 489 . -71.797  -27.723 55.450  1.00 37.35 489 A 1 
ATOM 3740 O O   . ALA A 0 489 . -70.003  -28.599 57.535  1.00 37.35 489 A 1 
ATOM 3741 N N   . TYR A 0 490 . -71.454  -28.039 59.151  1.00 32.93 490 A 1 
ATOM 3742 C CA  . TYR A 0 490 . -70.801  -28.802 60.216  1.00 32.93 490 A 1 
ATOM 3743 C C   . TYR A 0 490 . -70.858  -30.320 59.944  1.00 32.93 490 A 1 
ATOM 3744 C CB  . TYR A 0 490 . -71.457  -28.423 61.556  1.00 32.93 490 A 1 
ATOM 3745 O O   . TYR A 0 490 . -71.870  -30.964 60.223  1.00 32.93 490 A 1 
ATOM 3746 C CG  . TYR A 0 490 . -70.718  -28.917 62.787  1.00 32.93 490 A 1 
ATOM 3747 C CD1 . TYR A 0 490 . -70.965  -30.204 63.306  1.00 32.93 490 A 1 
ATOM 3748 C CD2 . TYR A 0 490 . -69.800  -28.066 63.432  1.00 32.93 490 A 1 
ATOM 3749 C CE1 . TYR A 0 490 . -70.295  -30.638 64.467  1.00 32.93 490 A 1 
ATOM 3750 C CE2 . TYR A 0 490 . -69.134  -28.492 64.597  1.00 32.93 490 A 1 
ATOM 3751 O OH  . TYR A 0 490 . -68.750  -30.192 66.247  1.00 32.93 490 A 1 
ATOM 3752 C CZ  . TYR A 0 490 . -69.383  -29.780 65.118  1.00 32.93 490 A 1 
ATOM 3753 N N   . GLY A 0 491 . -69.777  -30.909 59.407  1.00 36.07 491 A 1 
ATOM 3754 C CA  . GLY A 0 491 . -69.668  -32.372 59.273  1.00 36.07 491 A 1 
ATOM 3755 C C   . GLY A 0 491 . -68.847  -32.946 58.109  1.00 36.07 491 A 1 
ATOM 3756 O O   . GLY A 0 491 . -69.295  -33.916 57.504  1.00 36.07 491 A 1 
ATOM 3757 N N   . ALA A 0 492 . -67.657  -32.420 57.793  1.00 40.29 492 A 1 
ATOM 3758 C CA  . ALA A 0 492 . -66.736  -33.053 56.834  1.00 40.29 492 A 1 
ATOM 3759 C C   . ALA A 0 492 . -65.270  -32.945 57.291  1.00 40.29 492 A 1 
ATOM 3760 C CB  . ALA A 0 492 . -66.950  -32.436 55.446  1.00 40.29 492 A 1 
ATOM 3761 O O   . ALA A 0 492 . -64.835  -31.884 57.736  1.00 40.29 492 A 1 
ATOM 3762 N N   . SER A 0 493 . -64.499  -34.037 57.199  1.00 40.25 493 A 1 
ATOM 3763 C CA  . SER A 0 493 . -63.170  -34.145 57.816  1.00 40.25 493 A 1 
ATOM 3764 C C   . SER A 0 493 . -62.011  -34.405 56.839  1.00 40.25 493 A 1 
ATOM 3765 C CB  . SER A 0 493 . -63.183  -35.210 58.925  1.00 40.25 493 A 1 
ATOM 3766 O O   . SER A 0 493 . -61.877  -35.483 56.268  1.00 40.25 493 A 1 
ATOM 3767 O OG  . SER A 0 493 . -63.731  -36.432 58.470  1.00 40.25 493 A 1 
ATOM 3768 N N   . SER A 0 494 . -61.050  -33.473 56.859  1.00 34.28 494 A 1 
ATOM 3769 C CA  . SER A 0 494 . -59.604  -33.670 56.620  1.00 34.28 494 A 1 
ATOM 3770 C C   . SER A 0 494 . -59.055  -33.913 55.195  1.00 34.28 494 A 1 
ATOM 3771 C CB  . SER A 0 494 . -59.053  -34.706 57.612  1.00 34.28 494 A 1 
ATOM 3772 O O   . SER A 0 494 . -59.705  -34.475 54.326  1.00 34.28 494 A 1 
ATOM 3773 O OG  . SER A 0 494 . -59.387  -36.023 57.233  1.00 34.28 494 A 1 
ATOM 3774 N N   . TYR A 0 495 . -57.782  -33.511 55.039  1.00 31.31 495 A 1 
ATOM 3775 C CA  . TYR A 0 495 . -56.842  -33.721 53.920  1.00 31.31 495 A 1 
ATOM 3776 C C   . TYR A 0 495 . -57.169  -33.116 52.539  1.00 31.31 495 A 1 
ATOM 3777 C CB  . TYR A 0 495 . -56.406  -35.193 53.848  1.00 31.31 495 A 1 
ATOM 3778 O O   . TYR A 0 495 . -57.946  -33.657 51.764  1.00 31.31 495 A 1 
ATOM 3779 C CG  . TYR A 0 495 . -55.294  -35.489 54.835  1.00 31.31 495 A 1 
ATOM 3780 C CD1 . TYR A 0 495 . -53.956  -35.263 54.454  1.00 31.31 495 A 1 
ATOM 3781 C CD2 . TYR A 0 495 . -55.594  -35.900 56.148  1.00 31.31 495 A 1 
ATOM 3782 C CE1 . TYR A 0 495 . -52.916  -35.433 55.387  1.00 31.31 495 A 1 
ATOM 3783 C CE2 . TYR A 0 495 . -54.556  -36.064 57.086  1.00 31.31 495 A 1 
ATOM 3784 O OH  . TYR A 0 495 . -52.221  -35.977 57.619  1.00 31.31 495 A 1 
ATOM 3785 C CZ  . TYR A 0 495 . -53.217  -35.827 56.709  1.00 31.31 495 A 1 
ATOM 3786 N N   . GLY A 0 496 . -56.447  -32.037 52.185  1.00 38.79 496 A 1 
ATOM 3787 C CA  . GLY A 0 496 . -56.477  -31.456 50.831  1.00 38.79 496 A 1 
ATOM 3788 C C   . GLY A 0 496 . -55.940  -30.023 50.658  1.00 38.79 496 A 1 
ATOM 3789 O O   . GLY A 0 496 . -56.407  -29.324 49.768  1.00 38.79 496 A 1 
ATOM 3790 N N   . LYS A 0 497 . -55.007  -29.532 51.494  1.00 36.00 497 A 1 
ATOM 3791 C CA  . LYS A 0 497 . -54.455  -28.167 51.334  1.00 36.00 497 A 1 
ATOM 3792 C C   . LYS A 0 497 . -53.526  -28.067 50.115  1.00 36.00 497 A 1 
ATOM 3793 C CB  . LYS A 0 497 . -53.678  -27.703 52.591  1.00 36.00 497 A 1 
ATOM 3794 O O   . LYS A 0 497 . -52.462  -28.679 50.124  1.00 36.00 497 A 1 
ATOM 3795 C CG  . LYS A 0 497 . -54.464  -26.756 53.513  1.00 36.00 497 A 1 
ATOM 3796 C CD  . LYS A 0 497 . -53.507  -26.047 54.490  1.00 36.00 497 A 1 
ATOM 3797 C CE  . LYS A 0 497 . -54.248  -25.010 55.347  1.00 36.00 497 A 1 
ATOM 3798 N NZ  . LYS A 0 497 . -53.309  -24.132 56.094  1.00 36.00 497 A 1 
ATOM 3799 N N   . ALA A 0 498 . -53.863  -27.191 49.172  1.00 35.70 498 A 1 
ATOM 3800 C CA  . ALA A 0 498 . -52.912  -26.522 48.285  1.00 35.70 498 A 1 
ATOM 3801 C C   . ALA A 0 498 . -53.477  -25.143 47.910  1.00 35.70 498 A 1 
ATOM 3802 C CB  . ALA A 0 498 . -52.649  -27.387 47.046  1.00 35.70 498 A 1 
ATOM 3803 O O   . ALA A 0 498 . -54.540  -25.057 47.302  1.00 35.70 498 A 1 
ATOM 3804 N N   . ALA A 0 499 . -52.788  -24.076 48.310  1.00 30.65 499 A 1 
ATOM 3805 C CA  . ALA A 0 499 . -53.089  -22.706 47.914  1.00 30.65 499 A 1 
ATOM 3806 C C   . ALA A 0 499 . -51.763  -22.038 47.547  1.00 30.65 499 A 1 
ATOM 3807 C CB  . ALA A 0 499 . -53.817  -21.977 49.053  1.00 30.65 499 A 1 
ATOM 3808 O O   . ALA A 0 499 . -50.892  -21.894 48.404  1.00 30.65 499 A 1 
ATOM 3809 N N   . SER A 0 500 . -51.610  -21.709 46.268  1.00 41.92 500 A 1 
ATOM 3810 C CA  . SER A 0 500 . -50.492  -20.943 45.718  1.00 41.92 500 A 1 
ATOM 3811 C C   . SER A 0 500 . -50.906  -20.418 44.346  1.00 41.92 500 A 1 
ATOM 3812 C CB  . SER A 0 500 . -49.201  -21.770 45.633  1.00 41.92 500 A 1 
ATOM 3813 O O   . SER A 0 500 . -50.708  -21.065 43.317  1.00 41.92 500 A 1 
ATOM 3814 O OG  . SER A 0 500 . -49.396  -22.934 44.855  1.00 41.92 500 A 1 
ATOM 3815 N N   . GLU A 0 501 . -51.578  -19.275 44.390  1.00 34.88 501 A 1 
ATOM 3816 C CA  . GLU A 0 501 . -51.301  -18.112 43.545  1.00 34.88 501 A 1 
ATOM 3817 C C   . GLU A 0 501 . -49.969  -18.232 42.777  1.00 34.88 501 A 1 
ATOM 3818 C CB  . GLU A 0 501 . -51.277  -16.958 44.557  1.00 34.88 501 A 1 
ATOM 3819 O O   . GLU A 0 501 . -48.919  -18.486 43.371  1.00 34.88 501 A 1 
ATOM 3820 C CG  . GLU A 0 501 . -51.490  -15.539 44.038  1.00 34.88 501 A 1 
ATOM 3821 C CD  . GLU A 0 501 . -52.029  -14.702 45.212  1.00 34.88 501 A 1 
ATOM 3822 O OE1 . GLU A 0 501 . -53.114  -14.108 45.045  1.00 34.88 501 A 1 
ATOM 3823 O OE2 . GLU A 0 501 . -51.438  -14.797 46.315  1.00 34.88 501 A 1 
ATOM 3824 N N   . ALA A 0 502 . -50.039  -18.133 41.450  1.00 37.90 502 A 1 
ATOM 3825 C CA  . ALA A 0 502 . -48.908  -18.330 40.549  1.00 37.90 502 A 1 
ATOM 3826 C C   . ALA A 0 502 . -49.129  -17.541 39.253  1.00 37.90 502 A 1 
ATOM 3827 C CB  . ALA A 0 502 . -48.702  -19.836 40.310  1.00 37.90 502 A 1 
ATOM 3828 O O   . ALA A 0 502 . -49.234  -18.122 38.171  1.00 37.90 502 A 1 
ATOM 3829 N N   . ASP A 0 503 . -49.232  -16.219 39.386  1.00 33.99 503 A 1 
ATOM 3830 C CA  . ASP A 0 503 . -48.906  -15.342 38.266  1.00 33.99 503 A 1 
ATOM 3831 C C   . ASP A 0 503 . -47.383  -15.357 38.057  1.00 33.99 503 A 1 
ATOM 3832 C CB  . ASP A 0 503 . -49.459  -13.930 38.491  1.00 33.99 503 A 1 
ATOM 3833 O O   . ASP A 0 503 . -46.615  -15.431 39.023  1.00 33.99 503 A 1 
ATOM 3834 C CG  . ASP A 0 503 . -49.337  -13.077 37.224  1.00 33.99 503 A 1 
ATOM 3835 O OD1 . ASP A 0 503 . -49.215  -13.688 36.133  1.00 33.99 503 A 1 
ATOM 3836 O OD2 . ASP A 0 503 . -49.377  -11.842 37.371  1.00 33.99 503 A 1 
ATOM 3837 N N   . ALA A 0 504 . -46.951  -15.416 36.800  1.00 42.11 504 A 1 
ATOM 3838 C CA  . ALA A 0 504 . -45.557  -15.646 36.438  1.00 42.11 504 A 1 
ATOM 3839 C C   . ALA A 0 504 . -45.296  -15.262 34.977  1.00 42.11 504 A 1 
ATOM 3840 C CB  . ALA A 0 504 . -45.207  -17.126 36.690  1.00 42.11 504 A 1 
ATOM 3841 O O   . ALA A 0 504 . -45.535  -16.059 34.062  1.00 42.11 504 A 1 
ATOM 3842 N N   . ASP A 0 505 . -44.741  -14.066 34.772  1.00 40.40 505 A 1 
ATOM 3843 C CA  . ASP A 0 505 . -44.296  -13.582 33.467  1.00 40.40 505 A 1 
ATOM 3844 C C   . ASP A 0 505 . -43.408  -14.607 32.749  1.00 40.40 505 A 1 
ATOM 3845 C CB  . ASP A 0 505 . -43.530  -12.262 33.618  1.00 40.40 505 A 1 
ATOM 3846 O O   . ASP A 0 505 . -42.336  -15.004 33.218  1.00 40.40 505 A 1 
ATOM 3847 C CG  . ASP A 0 505 . -44.475  -11.087 33.839  1.00 40.40 505 A 1 
ATOM 3848 O OD1 . ASP A 0 505 . -45.280  -10.842 32.912  1.00 40.40 505 A 1 
ATOM 3849 O OD2 . ASP A 0 505 . -44.353  -10.456 34.909  1.00 40.40 505 A 1 
ATOM 3850 N N   . TYR A 0 506 . -43.856  -15.040 31.569  1.00 35.80 506 A 1 
ATOM 3851 C CA  . TYR A 0 506 . -43.146  -16.024 30.758  1.00 35.80 506 A 1 
ATOM 3852 C C   . TYR A 0 506 . -43.167  -15.651 29.268  1.00 35.80 506 A 1 
ATOM 3853 C CB  . TYR A 0 506 . -43.647  -17.443 31.084  1.00 35.80 506 A 1 
ATOM 3854 O O   . TYR A 0 506 . -43.636  -16.405 28.413  1.00 35.80 506 A 1 
ATOM 3855 C CG  . TYR A 0 506 . -42.705  -18.516 30.568  1.00 35.80 506 A 1 
ATOM 3856 C CD1 . TYR A 0 506 . -42.914  -19.073 29.295  1.00 35.80 506 A 1 
ATOM 3857 C CD2 . TYR A 0 506 . -41.552  -18.856 31.301  1.00 35.80 506 A 1 
ATOM 3858 C CE1 . TYR A 0 506 . -41.942  -19.904 28.723  1.00 35.80 506 A 1 
ATOM 3859 C CE2 . TYR A 0 506 . -40.601  -19.744 30.760  1.00 35.80 506 A 1 
ATOM 3860 O OH  . TYR A 0 506 . -39.889  -21.116 28.914  1.00 35.80 506 A 1 
ATOM 3861 C CZ  . TYR A 0 506 . -40.795  -20.260 29.461  1.00 35.80 506 A 1 
ATOM 3862 N N   . TYR A 0 507 . -42.618  -14.481 28.934  1.00 37.55 507 A 1 
ATOM 3863 C CA  . TYR A 0 507 . -42.409  -14.066 27.542  1.00 37.55 507 A 1 
ATOM 3864 C C   . TYR A 0 507 . -40.926  -14.112 27.136  1.00 37.55 507 A 1 
ATOM 3865 C CB  . TYR A 0 507 . -43.139  -12.754 27.235  1.00 37.55 507 A 1 
ATOM 3866 O O   . TYR A 0 507 . -40.266  -13.102 26.928  1.00 37.55 507 A 1 
ATOM 3867 C CG  . TYR A 0 507 . -43.586  -12.727 25.786  1.00 37.55 507 A 1 
ATOM 3868 C CD1 . TYR A 0 507 . -42.803  -12.086 24.809  1.00 37.55 507 A 1 
ATOM 3869 C CD2 . TYR A 0 507 . -44.758  -13.416 25.413  1.00 37.55 507 A 1 
ATOM 3870 C CE1 . TYR A 0 507 . -43.202  -12.113 23.458  1.00 37.55 507 A 1 
ATOM 3871 C CE2 . TYR A 0 507 . -45.152  -13.459 24.062  1.00 37.55 507 A 1 
ATOM 3872 O OH  . TYR A 0 507 . -44.768  -12.828 21.783  1.00 37.55 507 A 1 
ATOM 3873 C CZ  . TYR A 0 507 . -44.379  -12.799 23.084  1.00 37.55 507 A 1 
ATOM 3874 N N   . GLY A 0 508 . -40.389  -15.332 27.025  1.00 41.33 508 A 1 
ATOM 3875 C CA  . GLY A 0 508 . -38.995  -15.576 26.633  1.00 41.33 508 A 1 
ATOM 3876 C C   . GLY A 0 508 . -38.793  -16.981 26.068  1.00 41.33 508 A 1 
ATOM 3877 O O   . GLY A 0 508 . -38.285  -17.863 26.761  1.00 41.33 508 A 1 
ATOM 3878 N N   . LYS A 0 509 . -39.253  -17.238 24.829  1.00 40.61 509 A 1 
ATOM 3879 C CA  . LYS A 0 509 . -39.305  -18.613 24.284  1.00 40.61 509 A 1 
ATOM 3880 C C   . LYS A 0 509 . -39.059  -18.778 22.769  1.00 40.61 509 A 1 
ATOM 3881 C CB  . LYS A 0 509 . -40.598  -19.309 24.774  1.00 40.61 509 A 1 
ATOM 3882 O O   . LYS A 0 509 . -39.878  -19.355 22.059  1.00 40.61 509 A 1 
ATOM 3883 C CG  . LYS A 0 509 . -40.314  -20.772 25.157  1.00 40.61 509 A 1 
ATOM 3884 C CD  . LYS A 0 509 . -41.601  -21.604 25.260  1.00 40.61 509 A 1 
ATOM 3885 C CE  . LYS A 0 509 . -41.404  -22.886 26.086  1.00 40.61 509 A 1 
ATOM 3886 N NZ  . LYS A 0 509 . -41.842  -22.731 27.497  1.00 40.61 509 A 1 
ATOM 3887 N N   . SER A 0 510 . -37.880  -18.381 22.289  1.00 38.55 510 A 1 
ATOM 3888 C CA  . SER A 0 510 . -37.220  -18.944 21.089  1.00 38.55 510 A 1 
ATOM 3889 C C   . SER A 0 510 . -35.717  -18.629 21.183  1.00 38.55 510 A 1 
ATOM 3890 C CB  . SER A 0 510 . -37.811  -18.351 19.803  1.00 38.55 510 A 1 
ATOM 3891 O O   . SER A 0 510 . -35.379  -17.537 21.615  1.00 38.55 510 A 1 
ATOM 3892 O OG  . SER A 0 510 . -37.431  -19.155 18.702  1.00 38.55 510 A 1 
ATOM 3893 N N   . TYR A 0 511 . -34.747  -19.493 20.866  1.00 41.80 511 A 1 
ATOM 3894 C CA  . TYR A 0 511 . -34.740  -20.695 20.021  1.00 41.80 511 A 1 
ATOM 3895 C C   . TYR A 0 511 . -34.132  -21.918 20.744  1.00 41.80 511 A 1 
ATOM 3896 C CB  . TYR A 0 511 . -33.851  -20.394 18.797  1.00 41.80 511 A 1 
ATOM 3897 O O   . TYR A 0 511 . -33.239  -21.770 21.571  1.00 41.80 511 A 1 
ATOM 3898 C CG  . TYR A 0 511 . -34.461  -19.536 17.703  1.00 41.80 511 A 1 
ATOM 3899 C CD1 . TYR A 0 511 . -34.835  -20.142 16.488  1.00 41.80 511 A 1 
ATOM 3900 C CD2 . TYR A 0 511 . -34.613  -18.143 17.867  1.00 41.80 511 A 1 
ATOM 3901 C CE1 . TYR A 0 511 . -35.370  -19.365 15.445  1.00 41.80 511 A 1 
ATOM 3902 C CE2 . TYR A 0 511 . -35.161  -17.364 16.827  1.00 41.80 511 A 1 
ATOM 3903 O OH  . TYR A 0 511 . -36.051  -17.246 14.590  1.00 41.80 511 A 1 
ATOM 3904 C CZ  . TYR A 0 511 . -35.533  -17.976 15.610  1.00 41.80 511 A 1 
ATOM 3905 N N   . GLY A 0 512 . -34.537  -23.144 20.374  1.00 41.80 512 A 1 
ATOM 3906 C CA  . GLY A 0 512 . -33.876  -24.372 20.861  1.00 41.80 512 A 1 
ATOM 3907 C C   . GLY A 0 512 . -34.654  -25.674 20.628  1.00 41.80 512 A 1 
ATOM 3908 O O   . GLY A 0 512 . -35.360  -26.148 21.513  1.00 41.80 512 A 1 
ATOM 3909 N N   . LYS A 0 513 . -34.527  -26.289 19.442  1.00 40.61 513 A 1 
ATOM 3910 C CA  . LYS A 0 513 . -35.124  -27.611 19.143  1.00 40.61 513 A 1 
ATOM 3911 C C   . LYS A 0 513 . -34.284  -28.751 19.739  1.00 40.61 513 A 1 
ATOM 3912 C CB  . LYS A 0 513 . -35.267  -27.812 17.618  1.00 40.61 513 A 1 
ATOM 3913 O O   . LYS A 0 513 . -33.122  -28.897 19.376  1.00 40.61 513 A 1 
ATOM 3914 C CG  . LYS A 0 513 . -36.675  -27.518 17.081  1.00 40.61 513 A 1 
ATOM 3915 C CD  . LYS A 0 513 . -36.699  -27.662 15.550  1.00 40.61 513 A 1 
ATOM 3916 C CE  . LYS A 0 513 . -38.122  -27.495 15.001  1.00 40.61 513 A 1 
ATOM 3917 N NZ  . LYS A 0 513 . -38.132  -27.376 13.519  1.00 40.61 513 A 1 
ATOM 3918 N N   . GLY A 0 514 . -34.907  -29.629 20.528  1.00 39.69 514 A 1 
ATOM 3919 C CA  . GLY A 0 514 . -34.338  -30.909 20.973  1.00 39.69 514 A 1 
ATOM 3920 C C   . GLY A 0 514 . -35.431  -31.974 21.122  1.00 39.69 514 A 1 
ATOM 3921 O O   . GLY A 0 514 . -36.486  -31.694 21.684  1.00 39.69 514 A 1 
ATOM 3922 N N   . TYR A 0 515 . -35.216  -33.175 20.578  1.00 39.84 515 A 1 
ATOM 3923 C CA  . TYR A 0 515 . -36.211  -34.261 20.558  1.00 39.84 515 A 1 
ATOM 3924 C C   . TYR A 0 515 . -36.020  -35.244 21.723  1.00 39.84 515 A 1 
ATOM 3925 C CB  . TYR A 0 515 . -36.133  -35.031 19.228  1.00 39.84 515 A 1 
ATOM 3926 O O   . TYR A 0 515 . -34.890  -35.579 22.068  1.00 39.84 515 A 1 
ATOM 3927 C CG  . TYR A 0 515 . -36.770  -34.363 18.022  1.00 39.84 515 A 1 
ATOM 3928 C CD1 . TYR A 0 515 . -38.028  -34.803 17.559  1.00 39.84 515 A 1 
ATOM 3929 C CD2 . TYR A 0 515 . -36.076  -33.362 17.313  1.00 39.84 515 A 1 
ATOM 3930 C CE1 . TYR A 0 515 . -38.583  -34.255 16.387  1.00 39.84 515 A 1 
ATOM 3931 C CE2 . TYR A 0 515 . -36.623  -32.819 16.135  1.00 39.84 515 A 1 
ATOM 3932 O OH  . TYR A 0 515 . -38.388  -32.784 14.507  1.00 39.84 515 A 1 
ATOM 3933 C CZ  . TYR A 0 515 . -37.876  -33.273 15.666  1.00 39.84 515 A 1 
ATOM 3934 N N   . GLY A 0 516 . -37.120  -35.789 22.258  1.00 39.83 516 A 1 
ATOM 3935 C CA  . GLY A 0 516 . -37.072  -36.841 23.282  1.00 39.83 516 A 1 
ATOM 3936 C C   . GLY A 0 516 . -38.445  -37.396 23.677  1.00 39.83 516 A 1 
ATOM 3937 O O   . GLY A 0 516 . -38.971  -37.042 24.725  1.00 39.83 516 A 1 
ATOM 3938 N N   . SER A 0 517 . -39.028  -38.279 22.856  1.00 34.26 517 A 1 
ATOM 3939 C CA  . SER A 0 517 . -40.230  -39.052 23.222  1.00 34.26 517 A 1 
ATOM 3940 C C   . SER A 0 517 . -39.845  -40.500 23.556  1.00 34.26 517 A 1 
ATOM 3941 C CB  . SER A 0 517 . -41.278  -38.996 22.107  1.00 34.26 517 A 1 
ATOM 3942 O O   . SER A 0 517 . -39.111  -41.128 22.793  1.00 34.26 517 A 1 
ATOM 3943 O OG  . SER A 0 517 . -42.524  -39.454 22.597  1.00 34.26 517 A 1 
ATOM 3944 N N   . GLY A 0 518 . -40.302  -41.010 24.708  1.00 41.49 518 A 1 
ATOM 3945 C CA  . GLY A 0 518 . -39.789  -42.235 25.347  1.00 41.49 518 A 1 
ATOM 3946 C C   . GLY A 0 518 . -40.872  -43.072 26.038  1.00 41.49 518 A 1 
ATOM 3947 O O   . GLY A 0 518 . -40.929  -43.169 27.256  1.00 41.49 518 A 1 
ATOM 3948 N N   . TYR A 0 519 . -41.743  -43.647 25.219  1.00 39.10 519 A 1 
ATOM 3949 C CA  . TYR A 0 519 . -42.839  -44.593 25.486  1.00 39.10 519 A 1 
ATOM 3950 C C   . TYR A 0 519 . -42.616  -45.656 26.592  1.00 39.10 519 A 1 
ATOM 3951 C CB  . TYR A 0 519 . -43.131  -45.352 24.157  1.00 39.10 519 A 1 
ATOM 3952 O O   . TYR A 0 519 . -41.606  -46.354 26.587  1.00 39.10 519 A 1 
ATOM 3953 C CG  . TYR A 0 519 . -42.375  -44.842 22.934  1.00 39.10 519 A 1 
ATOM 3954 C CD1 . TYR A 0 519 . -42.996  -43.932 22.058  1.00 39.10 519 A 1 
ATOM 3955 C CD2 . TYR A 0 519 . -41.001  -45.136 22.785  1.00 39.10 519 A 1 
ATOM 3956 C CE1 . TYR A 0 519 . -42.242  -43.297 21.053  1.00 39.10 519 A 1 
ATOM 3957 C CE2 . TYR A 0 519 . -40.240  -44.478 21.799  1.00 39.10 519 A 1 
ATOM 3958 O OH  . TYR A 0 519 . -40.134  -42.880 20.004  1.00 39.10 519 A 1 
ATOM 3959 C CZ  . TYR A 0 519 . -40.861  -43.550 20.935  1.00 39.10 519 A 1 
ATOM 3960 N N   . GLY A 0 520 . -43.680  -45.946 27.364  1.00 39.49 520 A 1 
ATOM 3961 C CA  . GLY A 0 520 . -44.016  -47.325 27.777  1.00 39.49 520 A 1 
ATOM 3962 C C   . GLY A 0 520 . -44.214  -47.605 29.277  1.00 39.49 520 A 1 
ATOM 3963 O O   . GLY A 0 520 . -43.263  -47.600 30.047  1.00 39.49 520 A 1 
ATOM 3964 N N   . GLY A 0 521 . -45.438  -47.988 29.673  1.00 39.33 521 A 1 
ATOM 3965 C CA  . GLY A 0 521 . -45.745  -48.512 31.016  1.00 39.33 521 A 1 
ATOM 3966 C C   . GLY A 0 521 . -47.234  -48.841 31.195  1.00 39.33 521 A 1 
ATOM 3967 O O   . GLY A 0 521 . -48.027  -47.948 31.468  1.00 39.33 521 A 1 
ATOM 3968 N N   . TYR A 0 522 . -47.633  -50.109 31.015  1.00 33.92 522 A 1 
ATOM 3969 C CA  . TYR A 0 522 . -49.047  -50.523 30.906  1.00 33.92 522 A 1 
ATOM 3970 C C   . TYR A 0 522 . -49.449  -51.621 31.919  1.00 33.92 522 A 1 
ATOM 3971 C CB  . TYR A 0 522 . -49.325  -51.058 29.485  1.00 33.92 522 A 1 
ATOM 3972 O O   . TYR A 0 522 . -48.763  -52.635 32.030  1.00 33.92 522 A 1 
ATOM 3973 C CG  . TYR A 0 522 . -49.089  -50.129 28.302  1.00 33.92 522 A 1 
ATOM 3974 C CD1 . TYR A 0 522 . -50.174  -49.446 27.713  1.00 33.92 522 A 1 
ATOM 3975 C CD2 . TYR A 0 522 . -47.809  -50.037 27.716  1.00 33.92 522 A 1 
ATOM 3976 C CE1 . TYR A 0 522 . -49.982  -48.684 26.544  1.00 33.92 522 A 1 
ATOM 3977 C CE2 . TYR A 0 522 . -47.612  -49.271 26.549  1.00 33.92 522 A 1 
ATOM 3978 O OH  . TYR A 0 522 . -48.534  -47.880 24.816  1.00 33.92 522 A 1 
ATOM 3979 C CZ  . TYR A 0 522 . -48.703  -48.598 25.956  1.00 33.92 522 A 1 
ATOM 3980 N N   . GLY A 0 523 . -50.624  -51.491 32.556  1.00 41.79 523 A 1 
ATOM 3981 C CA  . GLY A 0 523 . -51.307  -52.545 33.344  1.00 41.79 523 A 1 
ATOM 3982 C C   . GLY A 0 523 . -52.438  -51.961 34.216  1.00 41.79 523 A 1 
ATOM 3983 O O   . GLY A 0 523 . -52.185  -51.018 34.947  1.00 41.79 523 A 1 
ATOM 3984 N N   . LYS A 0 524 . -53.728  -52.307 34.027  1.00 40.40 524 A 1 
ATOM 3985 C CA  . LYS A 0 524 . -54.462  -53.520 34.498  1.00 40.40 524 A 1 
ATOM 3986 C C   . LYS A 0 524 . -54.695  -53.539 36.034  1.00 40.40 524 A 1 
ATOM 3987 C CB  . LYS A 0 524 . -53.811  -54.825 33.994  1.00 40.40 524 A 1 
ATOM 3988 O O   . LYS A 0 524 . -53.764  -53.261 36.766  1.00 40.40 524 A 1 
ATOM 3989 C CG  . LYS A 0 524 . -54.126  -55.121 32.518  1.00 40.40 524 A 1 
ATOM 3990 C CD  . LYS A 0 524 . -53.553  -56.485 32.106  1.00 40.40 524 A 1 
ATOM 3991 C CE  . LYS A 0 524 . -53.941  -56.820 30.660  1.00 40.40 524 A 1 
ATOM 3992 N NZ  . LYS A 0 524 . -53.417  -58.147 30.248  1.00 40.40 524 A 1 
ATOM 3993 N N   . SER A 0 525 . -55.860  -53.926 36.590  1.00 36.62 525 A 1 
ATOM 3994 C CA  . SER A 0 525 . -57.094  -54.502 35.999  1.00 36.62 525 A 1 
ATOM 3995 C C   . SER A 0 525 . -58.297  -54.555 36.988  1.00 36.62 525 A 1 
ATOM 3996 C CB  . SER A 0 525 . -56.759  -55.946 35.570  1.00 36.62 525 A 1 
ATOM 3997 O O   . SER A 0 525 . -58.180  -55.204 38.017  1.00 36.62 525 A 1 
ATOM 3998 O OG  . SER A 0 525 . -57.843  -56.845 35.629  1.00 36.62 525 A 1 
ATOM 3999 N N   . TYR A 0 526 . -59.441  -53.973 36.591  1.00 34.36 526 A 1 
ATOM 4000 C CA  . TYR A 0 526 . -60.880  -54.321 36.805  1.00 34.36 526 A 1 
ATOM 4001 C C   . TYR A 0 526 . -61.462  -54.974 38.097  1.00 34.36 526 A 1 
ATOM 4002 C CB  . TYR A 0 526 . -61.352  -55.171 35.608  1.00 34.36 526 A 1 
ATOM 4003 O O   . TYR A 0 526 . -60.965  -55.980 38.590  1.00 34.36 526 A 1 
ATOM 4004 C CG  . TYR A 0 526 . -60.773  -54.759 34.266  1.00 34.36 526 A 1 
ATOM 4005 C CD1 . TYR A 0 526 . -61.053  -53.487 33.731  1.00 34.36 526 A 1 
ATOM 4006 C CD2 . TYR A 0 526 . -59.889  -55.624 33.593  1.00 34.36 526 A 1 
ATOM 4007 C CE1 . TYR A 0 526 . -60.419  -53.066 32.545  1.00 34.36 526 A 1 
ATOM 4008 C CE2 . TYR A 0 526 . -59.242  -55.203 32.419  1.00 34.36 526 A 1 
ATOM 4009 O OH  . TYR A 0 526 . -58.852  -53.515 30.775  1.00 34.36 526 A 1 
ATOM 4010 C CZ  . TYR A 0 526 . -59.501  -53.921 31.896  1.00 34.36 526 A 1 
ATOM 4011 N N   . GLY A 0 527 . -62.685  -54.521 38.453  1.00 37.30 527 A 1 
ATOM 4012 C CA  . GLY A 0 527 . -63.680  -55.160 39.354  1.00 37.30 527 A 1 
ATOM 4013 C C   . GLY A 0 527 . -63.752  -54.522 40.754  1.00 37.30 527 A 1 
ATOM 4014 O O   . GLY A 0 527 . -62.712  -54.329 41.364  1.00 37.30 527 A 1 
ATOM 4015 N N   . GLY A 0 528 . -64.890  -54.156 41.363  1.00 36.17 528 A 1 
ATOM 4016 C CA  . GLY A 0 528 . -66.339  -54.357 41.133  1.00 36.17 528 A 1 
ATOM 4017 C C   . GLY A 0 528 . -67.058  -54.297 42.516  1.00 36.17 528 A 1 
ATOM 4018 O O   . GLY A 0 528 . -66.364  -54.242 43.523  1.00 36.17 528 A 1 
ATOM 4019 N N   . ALA A 0 529 . -68.385  -54.328 42.707  1.00 37.72 529 A 1 
ATOM 4020 C CA  . ALA A 0 529 . -69.531  -54.061 41.831  1.00 37.72 529 A 1 
ATOM 4021 C C   . ALA A 0 529 . -70.853  -53.949 42.661  1.00 37.72 529 A 1 
ATOM 4022 C CB  . ALA A 0 529 . -69.658  -55.208 40.818  1.00 37.72 529 A 1 
ATOM 4023 O O   . ALA A 0 529 . -71.079  -54.780 43.530  1.00 37.72 529 A 1 
ATOM 4024 N N   . TYR A 0 530 . -71.736  -52.996 42.310  1.00 32.70 530 A 1 
ATOM 4025 C CA  . TYR A 0 530 . -73.179  -52.867 42.663  1.00 32.70 530 A 1 
ATOM 4026 C C   . TYR A 0 530 . -73.645  -52.692 44.134  1.00 32.70 530 A 1 
ATOM 4027 C CB  . TYR A 0 530 . -73.992  -53.982 41.981  1.00 32.70 530 A 1 
ATOM 4028 O O   . TYR A 0 530 . -73.153  -53.321 45.061  1.00 32.70 530 A 1 
ATOM 4029 C CG  . TYR A 0 530 . -73.660  -54.183 40.515  1.00 32.70 530 A 1 
ATOM 4030 C CD1 . TYR A 0 530 . -73.893  -53.145 39.591  1.00 32.70 530 A 1 
ATOM 4031 C CD2 . TYR A 0 530 . -73.060  -55.383 40.089  1.00 32.70 530 A 1 
ATOM 4032 C CE1 . TYR A 0 530 . -73.483  -53.287 38.251  1.00 32.70 530 A 1 
ATOM 4033 C CE2 . TYR A 0 530 . -72.654  -55.531 38.749  1.00 32.70 530 A 1 
ATOM 4034 O OH  . TYR A 0 530 . -72.408  -54.606 36.556  1.00 32.70 530 A 1 
ATOM 4035 C CZ  . TYR A 0 530 . -72.847  -54.477 37.834  1.00 32.70 530 A 1 
ATOM 4036 N N   . GLY A 0 531 . -74.699  -51.876 44.312  1.00 36.43 531 A 1 
ATOM 4037 C CA  . GLY A 0 531 . -75.444  -51.683 45.570  1.00 36.43 531 A 1 
ATOM 4038 C C   . GLY A 0 531 . -76.257  -50.378 45.570  1.00 36.43 531 A 1 
ATOM 4039 O O   . GLY A 0 531 . -75.692  -49.309 45.759  1.00 36.43 531 A 1 
ATOM 4040 N N   . GLN A 0 532 . -77.566  -50.456 45.317  1.00 34.26 532 A 1 
ATOM 4041 C CA  . GLN A 0 532 . -78.521  -49.328 45.280  1.00 34.26 532 A 1 
ATOM 4042 C C   . GLN A 0 532 . -79.614  -49.522 46.354  1.00 34.26 532 A 1 
ATOM 4043 C CB  . GLN A 0 532 . -79.138  -49.258 43.860  1.00 34.26 532 A 1 
ATOM 4044 O O   . GLN A 0 532 . -79.669  -50.598 46.945  1.00 34.26 532 A 1 
ATOM 4045 C CG  . GLN A 0 532 . -78.397  -48.327 42.885  1.00 34.26 532 A 1 
ATOM 4046 C CD  . GLN A 0 532 . -78.743  -46.851 43.090  1.00 34.26 532 A 1 
ATOM 4047 N NE2 . GLN A 0 532 . -78.548  -46.009 42.097  1.00 34.26 532 A 1 
ATOM 4048 O OE1 . GLN A 0 532 . -79.208  -46.425 44.133  1.00 34.26 532 A 1 
ATOM 4049 N N   . GLN A 0 533 . -80.514  -48.532 46.503  1.00 35.58 533 A 1 
ATOM 4050 C CA  . GLN A 0 533 . -81.818  -48.613 47.210  1.00 35.58 533 A 1 
ATOM 4051 C C   . GLN A 0 533 . -81.787  -48.690 48.759  1.00 35.58 533 A 1 
ATOM 4052 C CB  . GLN A 0 533 . -82.644  -49.780 46.613  1.00 35.58 533 A 1 
ATOM 4053 O O   . GLN A 0 533 . -80.871  -49.250 49.344  1.00 35.58 533 A 1 
ATOM 4054 C CG  . GLN A 0 533 . -83.055  -49.525 45.153  1.00 35.58 533 A 1 
ATOM 4055 C CD  . GLN A 0 533 . -83.233  -50.787 44.312  1.00 35.58 533 A 1 
ATOM 4056 N NE2 . GLN A 0 533 . -84.056  -50.723 43.291  1.00 35.58 533 A 1 
ATOM 4057 O OE1 . GLN A 0 533 . -82.620  -51.827 44.494  1.00 35.58 533 A 1 
ATOM 4058 N N   . GLU A 0 534 . -82.791  -48.203 49.506  1.00 31.93 534 A 1 
ATOM 4059 C CA  . GLU A 0 534 . -83.689  -47.041 49.317  1.00 31.93 534 A 1 
ATOM 4060 C C   . GLU A 0 534 . -84.372  -46.684 50.666  1.00 31.93 534 A 1 
ATOM 4061 C CB  . GLU A 0 534 . -84.794  -47.277 48.254  1.00 31.93 534 A 1 
ATOM 4062 O O   . GLU A 0 534 . -84.463  -47.523 51.553  1.00 31.93 534 A 1 
ATOM 4063 C CG  . GLU A 0 534 . -84.798  -46.156 47.201  1.00 31.93 534 A 1 
ATOM 4064 C CD  . GLU A 0 534 . -85.890  -46.329 46.134  1.00 31.93 534 A 1 
ATOM 4065 O OE1 . GLU A 0 534 . -86.638  -45.345 45.930  1.00 31.93 534 A 1 
ATOM 4066 O OE2 . GLU A 0 534 . -85.949  -47.415 45.517  1.00 31.93 534 A 1 
ATOM 4067 N N   . GLN A 0 535 . -84.896  -45.455 50.776  1.00 33.02 535 A 1 
ATOM 4068 C CA  . GLN A 0 535 . -86.043  -45.029 51.612  1.00 33.02 535 A 1 
ATOM 4069 C C   . GLN A 0 535 . -86.095  -45.292 53.147  1.00 33.02 535 A 1 
ATOM 4070 C CB  . GLN A 0 535 . -87.345  -45.501 50.938  1.00 33.02 535 A 1 
ATOM 4071 O O   . GLN A 0 535 . -86.301  -46.395 53.634  1.00 33.02 535 A 1 
ATOM 4072 C CG  . GLN A 0 535 . -87.593  -44.779 49.598  1.00 33.02 535 A 1 
ATOM 4073 C CD  . GLN A 0 535 . -88.684  -45.420 48.749  1.00 33.02 535 A 1 
ATOM 4074 N NE2 . GLN A 0 535 . -88.818  -45.055 47.499  1.00 33.02 535 A 1 
ATOM 4075 O OE1 . GLN A 0 535 . -89.458  -46.251 49.187  1.00 33.02 535 A 1 
ATOM 4076 N N   . ALA A 0 536 . -86.180  -44.164 53.870  1.00 30.52 536 A 1 
ATOM 4077 C CA  . ALA A 0 536 . -87.115  -43.873 54.973  1.00 30.52 536 A 1 
ATOM 4078 C C   . ALA A 0 536 . -87.086  -44.662 56.307  1.00 30.52 536 A 1 
ATOM 4079 C CB  . ALA A 0 536 . -88.540  -43.852 54.394  1.00 30.52 536 A 1 
ATOM 4080 O O   . ALA A 0 536 . -87.584  -45.777 56.410  1.00 30.52 536 A 1 
ATOM 4081 N N   . ALA A 0 537 . -86.799  -43.930 57.394  1.00 30.94 537 A 1 
ATOM 4082 C CA  . ALA A 0 537 . -87.771  -43.707 58.479  1.00 30.94 537 A 1 
ATOM 4083 C C   . ALA A 0 537 . -87.378  -42.487 59.339  1.00 30.94 537 A 1 
ATOM 4084 C CB  . ALA A 0 537 . -87.904  -44.946 59.378  1.00 30.94 537 A 1 
ATOM 4085 O O   . ALA A 0 537 . -86.215  -42.318 59.689  1.00 30.94 537 A 1 
ATOM 4086 N N   . SER A 0 538 . -88.349  -41.655 59.725  1.00 33.63 538 A 1 
ATOM 4087 C CA  . SER A 0 538 . -88.187  -40.595 60.734  1.00 33.63 538 A 1 
ATOM 4088 C C   . SER A 0 538 . -89.097  -40.862 61.938  1.00 33.63 538 A 1 
ATOM 4089 C CB  . SER A 0 538 . -88.494  -39.222 60.115  1.00 33.63 538 A 1 
ATOM 4090 O O   . SER A 0 538 . -90.168  -41.443 61.752  1.00 33.63 538 A 1 
ATOM 4091 O OG  . SER A 0 538 . -89.823  -39.150 59.624  1.00 33.63 538 A 1 
ATOM 4092 N N   . ARG A 0 539 . -88.697  -40.422 63.151  1.00 37.15 539 A 1 
ATOM 4093 C CA  . ARG A 0 539 . -89.576  -39.905 64.237  1.00 37.15 539 A 1 
ATOM 4094 C C   . ARG A 0 539 . -88.814  -39.586 65.549  1.00 37.15 539 A 1 
ATOM 4095 C CB  . ARG A 0 539 . -90.727  -40.894 64.574  1.00 37.15 539 A 1 
ATOM 4096 O O   . ARG A 0 539 . -88.365  -40.509 66.206  1.00 37.15 539 A 1 
ATOM 4097 C CG  . ARG A 0 539 . -92.060  -40.525 63.886  1.00 37.15 539 A 1 
ATOM 4098 C CD  . ARG A 0 539 . -93.044  -41.698 63.868  1.00 37.15 539 A 1 
ATOM 4099 N NE  . ARG A 0 539 . -94.234  -41.387 63.048  1.00 37.15 539 A 1 
ATOM 4100 N NH1 . ARG A 0 539 . -95.465  -40.211 64.599  1.00 37.15 539 A 1 
ATOM 4101 N NH2 . ARG A 0 539 . -96.255  -40.482 62.531  1.00 37.15 539 A 1 
ATOM 4102 C CZ  . ARG A 0 539 . -95.307  -40.700 63.399  1.00 37.15 539 A 1 
ATOM 4103 N N   . TYR A 0 540 . -88.808  -38.294 65.916  1.00 35.32 540 A 1 
ATOM 4104 C CA  . TYR A 0 540 . -88.953  -37.661 67.257  1.00 35.32 540 A 1 
ATOM 4105 C C   . TYR A 0 540 . -88.149  -38.103 68.509  1.00 35.32 540 A 1 
ATOM 4106 C CB  . TYR A 0 540 . -90.450  -37.599 67.601  1.00 35.32 540 A 1 
ATOM 4107 O O   . TYR A 0 540 . -87.909  -39.279 68.743  1.00 35.32 540 A 1 
ATOM 4108 C CG  . TYR A 0 540 . -91.223  -36.625 66.735  1.00 35.32 540 A 1 
ATOM 4109 C CD1 . TYR A 0 540 . -91.437  -35.306 67.177  1.00 35.32 540 A 1 
ATOM 4110 C CD2 . TYR A 0 540 . -91.696  -37.022 65.472  1.00 35.32 540 A 1 
ATOM 4111 C CE1 . TYR A 0 540 . -92.118  -34.389 66.355  1.00 35.32 540 A 1 
ATOM 4112 C CE2 . TYR A 0 540 . -92.376  -36.113 64.643  1.00 35.32 540 A 1 
ATOM 4113 O OH  . TYR A 0 540 . -93.247  -33.917 64.285  1.00 35.32 540 A 1 
ATOM 4114 C CZ  . TYR A 0 540 . -92.588  -34.791 65.086  1.00 35.32 540 A 1 
ATOM 4115 N N   . GLY A 0 541 . -87.872  -37.114 69.383  1.00 38.98 541 A 1 
ATOM 4116 C CA  . GLY A 0 541 . -87.319  -37.269 70.744  1.00 38.98 541 A 1 
ATOM 4117 C C   . GLY A 0 541 . -86.040  -36.445 70.981  1.00 38.98 541 A 1 
ATOM 4118 O O   . GLY A 0 541 . -84.961  -37.011 71.068  1.00 38.98 541 A 1 
ATOM 4119 N N   . GLU A 0 542 . -86.052  -35.117 70.831  1.00 35.59 542 A 1 
ATOM 4120 C CA  . GLU A 0 542 . -86.316  -34.148 71.924  1.00 35.59 542 A 1 
ATOM 4121 C C   . GLU A 0 542 . -85.371  -34.245 73.146  1.00 35.59 542 A 1 
ATOM 4122 C CB  . GLU A 0 542 . -87.781  -34.146 72.409  1.00 35.59 542 A 1 
ATOM 4123 O O   . GLU A 0 542 . -85.602  -35.070 74.023  1.00 35.59 542 A 1 
ATOM 4124 C CG  . GLU A 0 542 . -88.788  -33.659 71.359  1.00 35.59 542 A 1 
ATOM 4125 C CD  . GLU A 0 542 . -90.203  -33.471 71.937  1.00 35.59 542 A 1 
ATOM 4126 O OE1 . GLU A 0 542 . -90.930  -32.617 71.382  1.00 35.59 542 A 1 
ATOM 4127 O OE2 . GLU A 0 542 . -90.569  -34.209 72.879  1.00 35.59 542 A 1 
ATOM 4128 N N   . ALA A 0 543 . -84.381  -33.336 73.248  1.00 36.71 543 A 1 
ATOM 4129 C CA  . ALA A 0 543 . -84.189  -32.432 74.406  1.00 36.71 543 A 1 
ATOM 4130 C C   . ALA A 0 543 . -82.933  -31.523 74.286  1.00 36.71 543 A 1 
ATOM 4131 C CB  . ALA A 0 543 . -84.104  -33.193 75.739  1.00 36.71 543 A 1 
ATOM 4132 O O   . ALA A 0 543 . -81.822  -32.003 74.112  1.00 36.71 543 A 1 
ATOM 4133 N N   . GLN A 0 544 . -83.150  -30.209 74.435  1.00 35.90 544 A 1 
ATOM 4134 C CA  . GLN A 0 544 . -82.280  -29.170 75.036  1.00 35.90 544 A 1 
ATOM 4135 C C   . GLN A 0 544 . -80.733  -29.308 75.000  1.00 35.90 544 A 1 
ATOM 4136 C CB  . GLN A 0 544 . -82.696  -29.023 76.515  1.00 35.90 544 A 1 
ATOM 4137 O O   . GLN A 0 544 . -80.167  -30.071 75.776  1.00 35.90 544 A 1 
ATOM 4138 C CG  . GLN A 0 544 . -84.178  -28.688 76.744  1.00 35.90 544 A 1 
ATOM 4139 C CD  . GLN A 0 544 . -84.510  -28.682 78.231  1.00 35.90 544 A 1 
ATOM 4140 N NE2 . GLN A 0 544 . -84.686  -27.534 78.846  1.00 35.90 544 A 1 
ATOM 4141 O OE1 . GLN A 0 544 . -84.615  -29.710 78.874  1.00 35.90 544 A 1 
ATOM 4142 N N   . ALA A 0 545 . -80.045  -28.382 74.309  1.00 37.72 545 A 1 
ATOM 4143 C CA  . ALA A 0 545 . -79.314  -27.245 74.925  1.00 37.72 545 A 1 
ATOM 4144 C C   . ALA A 0 545 . -78.336  -26.559 73.938  1.00 37.72 545 A 1 
ATOM 4145 C CB  . ALA A 0 545 . -78.524  -27.667 76.177  1.00 37.72 545 A 1 
ATOM 4146 O O   . ALA A 0 545 . -77.803  -27.207 73.044  1.00 37.72 545 A 1 
ATOM 4147 N N   . GLY A 0 546 . -78.052  -25.266 74.158  1.00 36.29 546 A 1 
ATOM 4148 C CA  . GLY A 0 546 . -77.059  -24.478 73.406  1.00 36.29 546 A 1 
ATOM 4149 C C   . GLY A 0 546 . -77.691  -23.508 72.403  1.00 36.29 546 A 1 
ATOM 4150 O O   . GLY A 0 546 . -78.244  -23.933 71.395  1.00 36.29 546 A 1 
ATOM 4151 N N   . ALA A 0 547 . -77.612  -22.207 72.687  1.00 29.53 547 A 1 
ATOM 4152 C CA  . ALA A 0 547 . -78.100  -21.136 71.821  1.00 29.53 547 A 1 
ATOM 4153 C C   . ALA A 0 547 . -76.965  -20.141 71.567  1.00 29.53 547 A 1 
ATOM 4154 C CB  . ALA A 0 547 . -79.307  -20.459 72.486  1.00 29.53 547 A 1 
ATOM 4155 O O   . ALA A 0 547 . -76.383  -19.650 72.532  1.00 29.53 547 A 1 
ATOM 4156 N N   . TYR A 0 548 . -76.684  -19.867 70.291  1.00 34.03 548 A 1 
ATOM 4157 C CA  . TYR A 0 548 . -75.709  -18.880 69.822  1.00 34.03 548 A 1 
ATOM 4158 C C   . TYR A 0 548 . -76.214  -18.223 68.531  1.00 34.03 548 A 1 
ATOM 4159 C CB  . TYR A 0 548 . -74.326  -19.527 69.624  1.00 34.03 548 A 1 
ATOM 4160 O O   . TYR A 0 548 . -77.071  -18.773 67.832  1.00 34.03 548 A 1 
ATOM 4161 C CG  . TYR A 0 548 . -73.758  -20.093 70.912  1.00 34.03 548 A 1 
ATOM 4162 C CD1 . TYR A 0 548 . -73.324  -19.211 71.920  1.00 34.03 548 A 1 
ATOM 4163 C CD2 . TYR A 0 548 . -73.780  -21.482 71.150  1.00 34.03 548 A 1 
ATOM 4164 C CE1 . TYR A 0 548 . -72.957  -19.708 73.184  1.00 34.03 548 A 1 
ATOM 4165 C CE2 . TYR A 0 548 . -73.409  -21.986 72.412  1.00 34.03 548 A 1 
ATOM 4166 O OH  . TYR A 0 548 . -72.709  -21.574 74.669  1.00 34.03 548 A 1 
ATOM 4167 C CZ  . TYR A 0 548 . -73.017  -21.096 73.434  1.00 34.03 548 A 1 
ATOM 4168 N N   . ASP A 0 549 . -75.702  -17.031 68.269  1.00 36.73 549 A 1 
ATOM 4169 C CA  . ASP A 0 549 . -76.087  -16.088 67.226  1.00 36.73 549 A 1 
ATOM 4170 C C   . ASP A 0 549 . -75.245  -16.300 65.956  1.00 36.73 549 A 1 
ATOM 4171 C CB  . ASP A 0 549 . -75.962  -14.627 67.739  1.00 36.73 549 A 1 
ATOM 4172 O O   . ASP A 0 549 . -74.023  -16.416 66.016  1.00 36.73 549 A 1 
ATOM 4173 C CG  . ASP A 0 549 . -75.553  -14.466 69.220  1.00 36.73 549 A 1 
ATOM 4174 O OD1 . ASP A 0 549 . -74.500  -15.024 69.615  1.00 36.73 549 A 1 
ATOM 4175 O OD2 . ASP A 0 549 . -76.356  -13.878 69.979  1.00 36.73 549 A 1 
ATOM 4176 N N   . ASN A 0 550 . -75.892  -16.312 64.786  1.00 35.44 550 A 1 
ATOM 4177 C CA  . ASN A 0 550 . -75.209  -16.369 63.488  1.00 35.44 550 A 1 
ATOM 4178 C C   . ASN A 0 550 . -75.141  -14.964 62.870  1.00 35.44 550 A 1 
ATOM 4179 C CB  . ASN A 0 550 . -75.898  -17.391 62.561  1.00 35.44 550 A 1 
ATOM 4180 O O   . ASN A 0 550 . -75.877  -14.661 61.926  1.00 35.44 550 A 1 
ATOM 4181 C CG  . ASN A 0 550 . -75.553  -18.843 62.835  1.00 35.44 550 A 1 
ATOM 4182 N ND2 . ASN A 0 550 . -76.136  -19.747 62.084  1.00 35.44 550 A 1 
ATOM 4183 O OD1 . ASN A 0 550 . -74.762  -19.218 63.677  1.00 35.44 550 A 1 
ATOM 4184 N N   . ASP A 0 551 . -74.272  -14.108 63.404  1.00 43.89 551 A 1 
ATOM 4185 C CA  . ASP A 0 551 . -74.074  -12.758 62.873  1.00 43.89 551 A 1 
ATOM 4186 C C   . ASP A 0 551 . -73.221  -12.768 61.592  1.00 43.89 551 A 1 
ATOM 4187 C CB  . ASP A 0 551 . -73.524  -11.810 63.953  1.00 43.89 551 A 1 
ATOM 4188 O O   . ASP A 0 551 . -72.073  -13.219 61.558  1.00 43.89 551 A 1 
ATOM 4189 C CG  . ASP A 0 551 . -74.608  -11.244 64.886  1.00 43.89 551 A 1 
ATOM 4190 O OD1 . ASP A 0 551 . -75.809  -11.320 64.531  1.00 43.89 551 A 1 
ATOM 4191 O OD2 . ASP A 0 551 . -74.219  -10.658 65.917  1.00 43.89 551 A 1 
ATOM 4192 N N   . ALA A 0 552 . -73.802  -12.250 60.506  1.00 36.64 552 A 1 
ATOM 4193 C CA  . ALA A 0 552 . -73.177  -12.197 59.188  1.00 36.64 552 A 1 
ATOM 4194 C C   . ALA A 0 552 . -72.050  -11.148 59.155  1.00 36.64 552 A 1 
ATOM 4195 C CB  . ALA A 0 552 . -74.265  -11.944 58.138  1.00 36.64 552 A 1 
ATOM 4196 O O   . ALA A 0 552 . -72.281  -9.949  58.984  1.00 36.64 552 A 1 
ATOM 4197 N N   . TRP A 0 553 . -70.813  -11.609 59.327  1.00 53.16 553 A 1 
ATOM 4198 C CA  . TRP A 0 553 . -69.636  -10.759 59.470  1.00 53.16 553 A 1 
ATOM 4199 C C   . TRP A 0 553 . -69.230  -10.065 58.161  1.00 53.16 553 A 1 
ATOM 4200 C CB  . TRP A 0 553 . -68.487  -11.556 60.104  1.00 53.16 553 A 1 
ATOM 4201 O O   . TRP A 0 553 . -69.022  -10.680 57.111  1.00 53.16 553 A 1 
ATOM 4202 C CG  . TRP A 0 553 . -68.047  -12.794 59.378  1.00 53.16 553 A 1 
ATOM 4203 C CD1 . TRP A 0 553 . -68.731  -13.962 59.335  1.00 53.16 553 A 1 
ATOM 4204 C CD2 . TRP A 0 553 . -66.812  -13.033 58.630  1.00 53.16 553 A 1 
ATOM 4205 C CE2 . TRP A 0 553 . -66.814  -14.388 58.185  1.00 53.16 553 A 1 
ATOM 4206 C CE3 . TRP A 0 553 . -65.675  -12.259 58.302  1.00 53.16 553 A 1 
ATOM 4207 N NE1 . TRP A 0 553 . -68.039  -14.876 58.569  1.00 53.16 553 A 1 
ATOM 4208 C CH2 . TRP A 0 553 . -64.609  -14.175 57.214  1.00 53.16 553 A 1 
ATOM 4209 C CZ2 . TRP A 0 553 . -65.742  -14.959 57.486  1.00 53.16 553 A 1 
ATOM 4210 C CZ3 . TRP A 0 553 . -64.583  -12.826 57.613  1.00 53.16 553 A 1 
ATOM 4211 N N   . ALA A 0 554 . -69.066  -8.744  58.248  1.00 42.44 554 A 1 
ATOM 4212 C CA  . ALA A 0 554 . -68.683  -7.881  57.139  1.00 42.44 554 A 1 
ATOM 4213 C C   . ALA A 0 554 . -67.219  -8.102  56.710  1.00 42.44 554 A 1 
ATOM 4214 C CB  . ALA A 0 554 . -68.962  -6.432  57.555  1.00 42.44 554 A 1 
ATOM 4215 O O   . ALA A 0 554 . -66.304  -7.420  57.191  1.00 42.44 554 A 1 
ATOM 4216 N N   . LYS A 0 555 . -67.015  -9.029  55.765  1.00 44.68 555 A 1 
ATOM 4217 C CA  . LYS A 0 555 . -65.759  -9.176  55.018  1.00 44.68 555 A 1 
ATOM 4218 C C   . LYS A 0 555 . -65.403  -7.851  54.337  1.00 44.68 555 A 1 
ATOM 4219 C CB  . LYS A 0 555 . -65.873  -10.302 53.968  1.00 44.68 555 A 1 
ATOM 4220 O O   . LYS A 0 555 . -66.241  -7.237  53.677  1.00 44.68 555 A 1 
ATOM 4221 C CG  . LYS A 0 555 . -65.968  -11.693 54.616  1.00 44.68 555 A 1 
ATOM 4222 C CD  . LYS A 0 555 . -66.180  -12.811 53.582  1.00 44.68 555 A 1 
ATOM 4223 C CE  . LYS A 0 555 . -66.421  -14.176 54.249  1.00 44.68 555 A 1 
ATOM 4224 N NZ  . LYS A 0 555 . -67.704  -14.218 55.001  1.00 44.68 555 A 1 
ATOM 4225 N N   . GLN A 0 556 . -64.147  -7.435  54.474  1.00 46.41 556 A 1 
ATOM 4226 C CA  . GLN A 0 556 . -63.539  -6.548  53.487  1.00 46.41 556 A 1 
ATOM 4227 C C   . GLN A 0 556 . -63.341  -7.378  52.221  1.00 46.41 556 A 1 
ATOM 4228 C CB  . GLN A 0 556 . -62.195  -6.005  54.000  1.00 46.41 556 A 1 
ATOM 4229 O O   . GLN A 0 556 . -62.610  -8.366  52.245  1.00 46.41 556 A 1 
ATOM 4230 C CG  . GLN A 0 556 . -62.387  -4.870  55.013  1.00 46.41 556 A 1 
ATOM 4231 C CD  . GLN A 0 556 . -61.153  -4.665  55.880  1.00 46.41 556 A 1 
ATOM 4232 N NE2 . GLN A 0 556 . -60.108  -4.033  55.392  1.00 46.41 556 A 1 
ATOM 4233 O OE1 . GLN A 0 556 . -61.134  -5.076  57.031  1.00 46.41 556 A 1 
ATOM 4234 N N   . ALA A 0 557 . -64.003  -6.983  51.142  1.00 46.01 557 A 1 
ATOM 4235 C CA  . ALA A 0 557 . -63.458  -7.206  49.818  1.00 46.01 557 A 1 
ATOM 4236 C C   . ALA A 0 557 . -62.797  -5.899  49.380  1.00 46.01 557 A 1 
ATOM 4237 C CB  . ALA A 0 557 . -64.555  -7.680  48.865  1.00 46.01 557 A 1 
ATOM 4238 O O   . ALA A 0 557 . -63.178  -4.820  49.840  1.00 46.01 557 A 1 
ATOM 4239 N N   . TYR A 0 558 . -61.807  -6.026  48.512  1.00 48.10 558 A 1 
ATOM 4240 C CA  . TYR A 0 558 . -61.301  -4.919  47.722  1.00 48.10 558 A 1 
ATOM 4241 C C   . TYR A 0 558 . -61.884  -5.099  46.324  1.00 48.10 558 A 1 
ATOM 4242 C CB  . TYR A 0 558 . -59.768  -4.903  47.780  1.00 48.10 558 A 1 
ATOM 4243 O O   . TYR A 0 558 . -61.895  -6.216  45.802  1.00 48.10 558 A 1 
ATOM 4244 C CG  . TYR A 0 558 . -59.259  -4.464  49.145  1.00 48.10 558 A 1 
ATOM 4245 C CD1 . TYR A 0 558 . -58.965  -3.104  49.363  1.00 48.10 558 A 1 
ATOM 4246 C CD2 . TYR A 0 558 . -59.150  -5.384  50.209  1.00 48.10 558 A 1 
ATOM 4247 C CE1 . TYR A 0 558 . -58.577  -2.657  50.639  1.00 48.10 558 A 1 
ATOM 4248 C CE2 . TYR A 0 558 . -58.775  -4.940  51.494  1.00 48.10 558 A 1 
ATOM 4249 O OH  . TYR A 0 558 . -58.160  -3.129  52.950  1.00 48.10 558 A 1 
ATOM 4250 C CZ  . TYR A 0 558 . -58.493  -3.574  51.709  1.00 48.10 558 A 1 
ATOM 4251 N N   . GLY A 0 559 . -62.433  -4.025  45.764  1.00 49.19 559 A 1 
ATOM 4252 C CA  . GLY A 0 559 . -62.605  -3.944  44.324  1.00 49.19 559 A 1 
ATOM 4253 C C   . GLY A 0 559 . -61.230  -3.687  43.727  1.00 49.19 559 A 1 
ATOM 4254 O O   . GLY A 0 559 . -60.507  -2.832  44.236  1.00 49.19 559 A 1 
ATOM 4255 N N   . GLN A 0 560 . -60.869  -4.475  42.726  1.00 49.92 560 A 1 
ATOM 4256 C CA  . GLN A 0 560 . -59.632  -4.337  41.976  1.00 49.92 560 A 1 
ATOM 4257 C C   . GLN A 0 560 . -60.009  -4.514  40.506  1.00 49.92 560 A 1 
ATOM 4258 C CB  . GLN A 0 560 . -58.607  -5.367  42.491  1.00 49.92 560 A 1 
ATOM 4259 O O   . GLN A 0 560 . -60.517  -5.577  40.135  1.00 49.92 560 A 1 
ATOM 4260 C CG  . GLN A 0 560 . -57.230  -5.183  41.838  1.00 49.92 560 A 1 
ATOM 4261 C CD  . GLN A 0 560 . -56.137  -6.084  42.412  1.00 49.92 560 A 1 
ATOM 4262 N NE2 . GLN A 0 560 . -54.925  -5.956  41.917  1.00 49.92 560 A 1 
ATOM 4263 O OE1 . GLN A 0 560 . -56.332  -6.896  43.313  1.00 49.92 560 A 1 
ATOM 4264 N N   . ASP A 0 561 . -59.835  -3.454  39.722  1.00 42.30 561 A 1 
ATOM 4265 C CA  . ASP A 0 561 . -59.716  -3.544  38.263  1.00 42.30 561 A 1 
ATOM 4266 C C   . ASP A 0 561 . -58.210  -3.563  37.923  1.00 42.30 561 A 1 
ATOM 4267 C CB  . ASP A 0 561 . -60.529  -2.423  37.577  1.00 42.30 561 A 1 
ATOM 4268 O O   . ASP A 0 561 . -57.383  -3.390  38.823  1.00 42.30 561 A 1 
ATOM 4269 C CG  . ASP A 0 561 . -61.245  -2.887  36.295  1.00 42.30 561 A 1 
ATOM 4270 O OD1 . ASP A 0 561 . -60.804  -3.896  35.694  1.00 42.30 561 A 1 
ATOM 4271 O OD2 . ASP A 0 561 . -62.291  -2.287  35.945  1.00 42.30 561 A 1 
ATOM 4272 N N   . THR A 0 562 . -57.811  -3.935  36.703  1.00 49.94 562 A 1 
ATOM 4273 C CA  . THR A 0 562 . -56.388  -4.254  36.425  1.00 49.94 562 A 1 
ATOM 4274 C C   . THR A 0 562 . -55.991  -4.013  34.963  1.00 49.94 562 A 1 
ATOM 4275 C CB  . THR A 0 562 . -56.078  -5.705  36.854  1.00 49.94 562 A 1 
ATOM 4276 O O   . THR A 0 562 . -56.726  -4.363  34.038  1.00 49.94 562 A 1 
ATOM 4277 C CG2 . THR A 0 562 . -54.625  -6.170  36.728  1.00 49.94 562 A 1 
ATOM 4278 O OG1 . THR A 0 562 . -56.411  -5.898  38.214  1.00 49.94 562 A 1 
ATOM 4279 N N   . ASP A 0 563 . -54.797  -3.439  34.792  1.00 52.02 563 A 1 
ATOM 4280 C CA  . ASP A 0 563 . -54.204  -2.801  33.606  1.00 52.02 563 A 1 
ATOM 4281 C C   . ASP A 0 563 . -54.557  -3.259  32.178  1.00 52.02 563 A 1 
ATOM 4282 C CB  . ASP A 0 563 . -52.674  -2.924  33.703  1.00 52.02 563 A 1 
ATOM 4283 O O   . ASP A 0 563 . -54.594  -4.441  31.819  1.00 52.02 563 A 1 
ATOM 4284 C CG  . ASP A 0 563 . -52.009  -1.913  34.624  1.00 52.02 563 A 1 
ATOM 4285 O OD1 . ASP A 0 563 . -52.730  -1.154  35.288  1.00 52.02 563 A 1 
ATOM 4286 O OD2 . ASP A 0 563 . -50.755  -1.907  34.576  1.00 52.02 563 A 1 
ATOM 4287 N N   . SER A 0 564 . -54.552  -2.266  31.278  1.00 52.06 564 A 1 
ATOM 4288 C CA  . SER A 0 564 . -54.312  -2.457  29.839  1.00 52.06 564 A 1 
ATOM 4289 C C   . SER A 0 564 . -52.936  -1.926  29.426  1.00 52.06 564 A 1 
ATOM 4290 C CB  . SER A 0 564 . -55.403  -1.769  29.021  1.00 52.06 564 A 1 
ATOM 4291 O O   . SER A 0 564 . -52.748  -0.721  29.300  1.00 52.06 564 A 1 
ATOM 4292 O OG  . SER A 0 564 . -56.615  -2.478  29.176  1.00 52.06 564 A 1 
ATOM 4293 N N   . ARG A 0 565 . -51.989  -2.830  29.144  1.00 58.14 565 A 1 
ATOM 4294 C CA  . ARG A 0 565 . -50.650  -2.486  28.628  1.00 58.14 565 A 1 
ATOM 4295 C C   . ARG A 0 565 . -50.637  -2.383  27.110  1.00 58.14 565 A 1 
ATOM 4296 C CB  . ARG A 0 565 . -49.600  -3.507  29.090  1.00 58.14 565 A 1 
ATOM 4297 O O   . ARG A 0 565 . -51.124  -3.283  26.421  1.00 58.14 565 A 1 
ATOM 4298 C CG  . ARG A 0 565 . -49.463  -3.495  30.612  1.00 58.14 565 A 1 
ATOM 4299 C CD  . ARG A 0 565 . -48.369  -4.449  31.097  1.00 58.14 565 A 1 
ATOM 4300 N NE  . ARG A 0 565 . -48.329  -4.408  32.562  1.00 58.14 565 A 1 
ATOM 4301 N NH1 . ARG A 0 565 . -47.625  -6.542  33.057  1.00 58.14 565 A 1 
ATOM 4302 N NH2 . ARG A 0 565 . -48.395  -5.185  34.670  1.00 58.14 565 A 1 
ATOM 4303 C CZ  . ARG A 0 565 . -48.111  -5.383  33.418  1.00 58.14 565 A 1 
ATOM 4304 N N   . TRP A 0 566 . -50.007  -1.340  26.582  1.00 63.41 566 A 1 
ATOM 4305 C CA  . TRP A 0 566 . -49.793  -1.183  25.147  1.00 63.41 566 A 1 
ATOM 4306 C C   . TRP A 0 566 . -48.467  -0.485  24.851  1.00 63.41 566 A 1 
ATOM 4307 C CB  . TRP A 0 566 . -50.981  -0.426  24.550  1.00 63.41 566 A 1 
ATOM 4308 O O   . TRP A 0 566 . -47.999  0.356   25.612  1.00 63.41 566 A 1 
ATOM 4309 C CG  . TRP A 0 566 . -50.874  -0.080  23.099  1.00 63.41 566 A 1 
ATOM 4310 C CD1 . TRP A 0 566 . -51.255  -0.850  22.056  1.00 63.41 566 A 1 
ATOM 4311 C CD2 . TRP A 0 566 . -50.380  1.164   22.526  1.00 63.41 566 A 1 
ATOM 4312 C CE2 . TRP A 0 566 . -50.625  1.134   21.124  1.00 63.41 566 A 1 
ATOM 4313 C CE3 . TRP A 0 566 . -49.798  2.330   23.062  1.00 63.41 566 A 1 
ATOM 4314 N NE1 . TRP A 0 566 . -51.084  -0.144  20.879  1.00 63.41 566 A 1 
ATOM 4315 C CH2 . TRP A 0 566 . -49.897  3.426   20.892  1.00 63.41 566 A 1 
ATOM 4316 C CZ2 . TRP A 0 566 . -50.431  2.258   20.311  1.00 63.41 566 A 1 
ATOM 4317 C CZ3 . TRP A 0 566 . -49.540  3.445   22.249  1.00 63.41 566 A 1 
ATOM 4318 N N   . GLY A 0 567 . -47.873  -0.821  23.711  1.00 67.92 567 A 1 
ATOM 4319 C CA  . GLY A 0 567 . -46.726  -0.097  23.195  1.00 67.92 567 A 1 
ATOM 4320 C C   . GLY A 0 567 . -46.518  -0.317  21.704  1.00 67.92 567 A 1 
ATOM 4321 O O   . GLY A 0 567 . -47.109  -1.215  21.095  1.00 67.92 567 A 1 
ATOM 4322 N N   . LYS A 0 568 . -45.668  0.522   21.121  1.00 75.40 568 A 1 
ATOM 4323 C CA  . LYS A 0 568 . -45.128  0.383   19.767  1.00 75.40 568 A 1 
ATOM 4324 C C   . LYS A 0 568 . -43.611  0.424   19.859  1.00 75.40 568 A 1 
ATOM 4325 C CB  . LYS A 0 568 . -45.536  1.567   18.888  1.00 75.40 568 A 1 
ATOM 4326 O O   . LYS A 0 568 . -43.097  1.356   20.463  1.00 75.40 568 A 1 
ATOM 4327 C CG  . LYS A 0 568 . -47.032  1.753   18.605  1.00 75.40 568 A 1 
ATOM 4328 C CD  . LYS A 0 568 . -47.160  3.210   18.152  1.00 75.40 568 A 1 
ATOM 4329 C CE  . LYS A 0 568 . -48.570  3.685   17.850  1.00 75.40 568 A 1 
ATOM 4330 N NZ  . LYS A 0 568 . -48.648  5.126   18.197  1.00 75.40 568 A 1 
ATOM 4331 N N   . SER A 0 569 . -42.949  -0.493  19.168  1.00 81.12 569 A 1 
ATOM 4332 C CA  . SER A 0 569 . -41.545  -0.357  18.790  1.00 81.12 569 A 1 
ATOM 4333 C C   . SER A 0 569 . -41.436  -0.099  17.286  1.00 81.12 569 A 1 
ATOM 4334 C CB  . SER A 0 569 . -40.737  -1.586  19.222  1.00 81.12 569 A 1 
ATOM 4335 O O   . SER A 0 569 . -42.271  -0.565  16.498  1.00 81.12 569 A 1 
ATOM 4336 O OG  . SER A 0 569 . -41.105  -2.755  18.506  1.00 81.12 569 A 1 
ATOM 4337 N N   . TYR A 0 570 . -40.412  0.644   16.878  1.00 78.19 570 A 1 
ATOM 4338 C CA  . TYR A 0 570 . -40.011  0.819   15.484  1.00 78.19 570 A 1 
ATOM 4339 C C   . TYR A 0 570 . -38.501  0.659   15.364  1.00 78.19 570 A 1 
ATOM 4340 C CB  . TYR A 0 570 . -40.426  2.196   14.951  1.00 78.19 570 A 1 
ATOM 4341 O O   . TYR A 0 570 . -37.763  1.613   15.591  1.00 78.19 570 A 1 
ATOM 4342 C CG  . TYR A 0 570 . -41.908  2.381   14.726  1.00 78.19 570 A 1 
ATOM 4343 C CD1 . TYR A 0 570 . -42.484  2.075   13.477  1.00 78.19 570 A 1 
ATOM 4344 C CD2 . TYR A 0 570 . -42.697  2.896   15.766  1.00 78.19 570 A 1 
ATOM 4345 C CE1 . TYR A 0 570 . -43.858  2.296   13.263  1.00 78.19 570 A 1 
ATOM 4346 C CE2 . TYR A 0 570 . -44.061  3.139   15.552  1.00 78.19 570 A 1 
ATOM 4347 O OH  . TYR A 0 570 . -45.971  3.065   14.109  1.00 78.19 570 A 1 
ATOM 4348 C CZ  . TYR A 0 570 . -44.646  2.832   14.303  1.00 78.19 570 A 1 
ATOM 4349 N N   . ASP A 0 571 . -38.064  -0.529  14.956  1.00 83.93 571 A 1 
ATOM 4350 C CA  . ASP A 0 571 . -36.659  -0.814  14.673  1.00 83.93 571 A 1 
ATOM 4351 C C   . ASP A 0 571 . -36.342  -0.523  13.200  1.00 83.93 571 A 1 
ATOM 4352 C CB  . ASP A 0 571 . -36.330  -2.281  14.993  1.00 83.93 571 A 1 
ATOM 4353 O O   . ASP A 0 571 . -37.026  -1.013  12.292  1.00 83.93 571 A 1 
ATOM 4354 C CG  . ASP A 0 571 . -36.836  -2.742  16.360  1.00 83.93 571 A 1 
ATOM 4355 O OD1 . ASP A 0 571 . -36.523  -2.064  17.356  1.00 83.93 571 A 1 
ATOM 4356 O OD2 . ASP A 0 571 . -37.542  -3.780  16.382  1.00 83.93 571 A 1 
ATOM 4357 N N   . SER A 0 572 . -35.264  0.212   12.939  1.00 83.69 572 A 1 
ATOM 4358 C CA  . SER A 0 572 . -34.667  0.330   11.611  1.00 83.69 572 A 1 
ATOM 4359 C C   . SER A 0 572 . -33.159  0.083   11.669  1.00 83.69 572 A 1 
ATOM 4360 C CB  . SER A 0 572 . -35.051  1.655   10.941  1.00 83.69 572 A 1 
ATOM 4361 O O   . SER A 0 572 . -32.477  0.483   12.611  1.00 83.69 572 A 1 
ATOM 4362 O OG  . SER A 0 572 . -34.109  2.679   11.150  1.00 83.69 572 A 1 
ATOM 4363 N N   . VAL A 0 573 . -32.642  -0.629  10.666  1.00 87.89 573 A 1 
ATOM 4364 C CA  . VAL A 0 573 . -31.215  -0.936  10.523  1.00 87.89 573 A 1 
ATOM 4365 C C   . VAL A 0 573 . -30.851  -0.835  9.050   1.00 87.89 573 A 1 
ATOM 4366 C CB  . VAL A 0 573 . -30.855  -2.335  11.069  1.00 87.89 573 A 1 
ATOM 4367 O O   . VAL A 0 573 . -31.448  -1.508  8.207   1.00 87.89 573 A 1 
ATOM 4368 C CG1 . VAL A 0 573 . -29.351  -2.620  10.932  1.00 87.89 573 A 1 
ATOM 4369 C CG2 . VAL A 0 573 . -31.215  -2.502  12.551  1.00 87.89 573 A 1 
ATOM 4370 N N   . ASP A 0 574 . -29.845  -0.024  8.754   1.00 86.01 574 A 1 
ATOM 4371 C CA  . ASP A 0 574 . -29.228  0.114   7.444   1.00 86.01 574 A 1 
ATOM 4372 C C   . ASP A 0 574 . -27.746  -0.275  7.520   1.00 86.01 574 A 1 
ATOM 4373 C CB  . ASP A 0 574 . -29.452  1.538   6.930   1.00 86.01 574 A 1 
ATOM 4374 O O   . ASP A 0 574 . -27.045  0.007   8.495   1.00 86.01 574 A 1 
ATOM 4375 C CG  . ASP A 0 574 . -28.897  1.752   5.524   1.00 86.01 574 A 1 
ATOM 4376 O OD1 . ASP A 0 574 . -28.910  0.818   4.691   1.00 86.01 574 A 1 
ATOM 4377 O OD2 . ASP A 0 574 . -28.456  2.887   5.248   1.00 86.01 574 A 1 
ATOM 4378 N N   . ALA A 0 575 . -27.266  -0.968  6.491   1.00 88.38 575 A 1 
ATOM 4379 C CA  . ALA A 0 575 . -25.916  -1.510  6.440   1.00 88.38 575 A 1 
ATOM 4380 C C   . ALA A 0 575 . -25.369  -1.405  5.016   1.00 88.38 575 A 1 
ATOM 4381 C CB  . ALA A 0 575 . -25.927  -2.954  6.959   1.00 88.38 575 A 1 
ATOM 4382 O O   . ALA A 0 575 . -25.896  -2.005  4.077   1.00 88.38 575 A 1 
ATOM 4383 N N   . LYS A 0 576 . -24.288  -0.641  4.860   1.00 89.01 576 A 1 
ATOM 4384 C CA  . LYS A 0 576 . -23.652  -0.328  3.577   1.00 89.01 576 A 1 
ATOM 4385 C C   . LYS A 0 576 . -22.191  -0.761  3.595   1.00 89.01 576 A 1 
ATOM 4386 C CB  . LYS A 0 576 . -23.782  1.177   3.306   1.00 89.01 576 A 1 
ATOM 4387 O O   . LYS A 0 576 . -21.470  -0.486  4.551   1.00 89.01 576 A 1 
ATOM 4388 C CG  . LYS A 0 576 . -25.219  1.615   2.968   1.00 89.01 576 A 1 
ATOM 4389 C CD  . LYS A 0 576 . -25.409  3.097   3.306   1.00 89.01 576 A 1 
ATOM 4390 C CE  . LYS A 0 576 . -26.796  3.584   2.882   1.00 89.01 576 A 1 
ATOM 4391 N NZ  . LYS A 0 576 . -27.276  4.649   3.793   1.00 89.01 576 A 1 
ATOM 4392 N N   . SER A 0 577 . -21.749  -1.380  2.506   1.00 86.28 577 A 1 
ATOM 4393 C CA  . SER A 0 577 . -20.352  -1.739  2.253   1.00 86.28 577 A 1 
ATOM 4394 C C   . SER A 0 577 . -19.977  -1.341  0.830   1.00 86.28 577 A 1 
ATOM 4395 C CB  . SER A 0 577 . -20.112  -3.238  2.471   1.00 86.28 577 A 1 
ATOM 4396 O O   . SER A 0 577 . -20.695  -1.685  -0.111  1.00 86.28 577 A 1 
ATOM 4397 O OG  . SER A 0 577 . -20.967  -4.022  1.662   1.00 86.28 577 A 1 
ATOM 4398 N N   . TYR A 0 578 . -18.858  -0.643  0.680   1.00 87.57 578 A 1 
ATOM 4399 C CA  . TYR A 0 578 . -18.286  -0.257  -0.603  1.00 87.57 578 A 1 
ATOM 4400 C C   . TYR A 0 578 . -16.828  -0.703  -0.644  1.00 87.57 578 A 1 
ATOM 4401 C CB  . TYR A 0 578 . -18.400  1.261   -0.809  1.00 87.57 578 A 1 
ATOM 4402 O O   . TYR A 0 578 . -16.044  -0.313  0.218   1.00 87.57 578 A 1 
ATOM 4403 C CG  . TYR A 0 578 . -19.787  1.835   -0.599  1.00 87.57 578 A 1 
ATOM 4404 C CD1 . TYR A 0 578 . -20.724  1.821   -1.649  1.00 87.57 578 A 1 
ATOM 4405 C CD2 . TYR A 0 578 . -20.139  2.377   0.653   1.00 87.57 578 A 1 
ATOM 4406 C CE1 . TYR A 0 578 . -22.010  2.361   -1.455  1.00 87.57 578 A 1 
ATOM 4407 C CE2 . TYR A 0 578 . -21.419  2.927   0.851   1.00 87.57 578 A 1 
ATOM 4408 O OH  . TYR A 0 578 . -23.592  3.448   -0.016  1.00 87.57 578 A 1 
ATOM 4409 C CZ  . TYR A 0 578 . -22.356  2.917   -0.206  1.00 87.57 578 A 1 
ATOM 4410 N N   . ASP A 0 579 . -16.482  -1.487  -1.659  1.00 87.93 579 A 1 
ATOM 4411 C CA  . ASP A 0 579 . -15.125  -1.947  -1.935  1.00 87.93 579 A 1 
ATOM 4412 C C   . ASP A 0 579 . -14.702  -1.400  -3.310  1.00 87.93 579 A 1 
ATOM 4413 C CB  . ASP A 0 579 . -15.068  -3.487  -1.887  1.00 87.93 579 A 1 
ATOM 4414 O O   . ASP A 0 579 . -15.485  -1.429  -4.264  1.00 87.93 579 A 1 
ATOM 4415 C CG  . ASP A 0 579 . -15.635  -4.093  -0.593  1.00 87.93 579 A 1 
ATOM 4416 O OD1 . ASP A 0 579 . -15.033  -3.888  0.485   1.00 87.93 579 A 1 
ATOM 4417 O OD2 . ASP A 0 579 . -16.678  -4.782  -0.665  1.00 87.93 579 A 1 
ATOM 4418 N N   . ASN A 0 580 . -13.481  -0.881  -3.416  1.00 90.67 580 A 1 
ATOM 4419 C CA  . ASN A 0 580 . -12.885  -0.395  -4.658  1.00 90.67 580 A 1 
ATOM 4420 C C   . ASN A 0 580 . -11.413  -0.813  -4.719  1.00 90.67 580 A 1 
ATOM 4421 C CB  . ASN A 0 580 . -13.049  1.134   -4.733  1.00 90.67 580 A 1 
ATOM 4422 O O   . ASN A 0 580 . -10.650  -0.499  -3.812  1.00 90.67 580 A 1 
ATOM 4423 C CG  . ASN A 0 580 . -12.235  1.751   -5.859  1.00 90.67 580 A 1 
ATOM 4424 N ND2 . ASN A 0 580 . -11.183  2.468   -5.535  1.00 90.67 580 A 1 
ATOM 4425 O OD1 . ASN A 0 580 . -12.527  1.586   -7.036  1.00 90.67 580 A 1 
ATOM 4426 N N   . GLU A 0 581 . -11.021  -1.469  -5.807  1.00 92.74 581 A 1 
ATOM 4427 C CA  . GLU A 0 581 . -9.641   -1.862  -6.102  1.00 92.74 581 A 1 
ATOM 4428 C C   . GLU A 0 581 . -9.263   -1.296  -7.475  1.00 92.74 581 A 1 
ATOM 4429 C CB  . GLU A 0 581 . -9.502   -3.395  -6.084  1.00 92.74 581 A 1 
ATOM 4430 O O   . GLU A 0 581 . -10.004  -1.457  -8.448  1.00 92.74 581 A 1 
ATOM 4431 C CG  . GLU A 0 581 . -9.590   -4.006  -4.673  1.00 92.74 581 A 1 
ATOM 4432 C CD  . GLU A 0 581 . -9.667   -5.547  -4.679  1.00 92.74 581 A 1 
ATOM 4433 O OE1 . GLU A 0 581 . -10.099  -6.107  -3.644  1.00 92.74 581 A 1 
ATOM 4434 O OE2 . GLU A 0 581 . -9.336   -6.171  -5.716  1.00 92.74 581 A 1 
ATOM 4435 N N   . GLN A 0 582 . -8.121   -0.617  -7.558  1.00 88.68 582 A 1 
ATOM 4436 C CA  . GLN A 0 582 . -7.587   -0.015  -8.778  1.00 88.68 582 A 1 
ATOM 4437 C C   . GLN A 0 582 . -6.127   -0.424  -8.966  1.00 88.68 582 A 1 
ATOM 4438 C CB  . GLN A 0 582 . -7.715   1.518   -8.735  1.00 88.68 582 A 1 
ATOM 4439 O O   . GLN A 0 582 . -5.350   -0.475  -8.015  1.00 88.68 582 A 1 
ATOM 4440 C CG  . GLN A 0 582 . -9.164   2.020   -8.638  1.00 88.68 582 A 1 
ATOM 4441 C CD  . GLN A 0 582 . -10.032  1.641   -9.836  1.00 88.68 582 A 1 
ATOM 4442 N NE2 . GLN A 0 582 . -11.317  1.446   -9.640  1.00 88.68 582 A 1 
ATOM 4443 O OE1 . GLN A 0 582 . -9.595   1.538   -10.975 1.00 88.68 582 A 1 
ATOM 4444 N N   . TYR A 0 583 . -5.745   -0.686  -10.214 1.00 93.14 583 A 1 
ATOM 4445 C CA  . TYR A 0 583 . -4.369   -0.987  -10.598 1.00 93.14 583 A 1 
ATOM 4446 C C   . TYR A 0 583 . -4.038   -0.307  -11.923 1.00 93.14 583 A 1 
ATOM 4447 C CB  . TYR A 0 583 . -4.167   -2.504  -10.703 1.00 93.14 583 A 1 
ATOM 4448 O O   . TYR A 0 583 . -4.762   -0.469  -12.909 1.00 93.14 583 A 1 
ATOM 4449 C CG  . TYR A 0 583 . -2.794   -2.894  -11.220 1.00 93.14 583 A 1 
ATOM 4450 C CD1 . TYR A 0 583 . -2.620   -3.290  -12.562 1.00 93.14 583 A 1 
ATOM 4451 C CD2 . TYR A 0 583 . -1.681   -2.809  -10.364 1.00 93.14 583 A 1 
ATOM 4452 C CE1 . TYR A 0 583 . -1.337   -3.629  -13.039 1.00 93.14 583 A 1 
ATOM 4453 C CE2 . TYR A 0 583 . -0.399   -3.150  -10.832 1.00 93.14 583 A 1 
ATOM 4454 O OH  . TYR A 0 583 . 1.011    -3.928  -12.598 1.00 93.14 583 A 1 
ATOM 4455 C CZ  . TYR A 0 583 . -0.227   -3.569  -12.168 1.00 93.14 583 A 1 
ATOM 4456 N N   . ALA A 0 584 . -2.917   0.406   -11.958 1.00 93.34 584 A 1 
ATOM 4457 C CA  . ALA A 0 584 . -2.368   1.003   -13.162 1.00 93.34 584 A 1 
ATOM 4458 C C   . ALA A 0 584 . -0.888   0.632   -13.314 1.00 93.34 584 A 1 
ATOM 4459 C CB  . ALA A 0 584 . -2.591   2.519   -13.124 1.00 93.34 584 A 1 
ATOM 4460 O O   . ALA A 0 584 . -0.115   0.652   -12.359 1.00 93.34 584 A 1 
ATOM 4461 N N   . ARG A 0 585 . -0.487   0.328   -14.550 1.00 95.42 585 A 1 
ATOM 4462 C CA  . ARG A 0 585 . 0.915    0.227   -14.961 1.00 95.42 585 A 1 
ATOM 4463 C C   . ARG A 0 585 . 1.058    0.801   -16.364 1.00 95.42 585 A 1 
ATOM 4464 C CB  . ARG A 0 585 . 1.408    -1.228  -14.854 1.00 95.42 585 A 1 
ATOM 4465 O O   . ARG A 0 585 . 0.436    0.300   -17.299 1.00 95.42 585 A 1 
ATOM 4466 C CG  . ARG A 0 585 . 2.830    -1.400  -15.420 1.00 95.42 585 A 1 
ATOM 4467 C CD  . ARG A 0 585 . 3.372    -2.830  -15.305 1.00 95.42 585 A 1 
ATOM 4468 N NE  . ARG A 0 585 . 3.837    -3.170  -13.944 1.00 95.42 585 A 1 
ATOM 4469 N NH1 . ARG A 0 585 . 5.646    -4.464  -14.527 1.00 95.42 585 A 1 
ATOM 4470 N NH2 . ARG A 0 585 . 5.162    -4.184  -12.378 1.00 95.42 585 A 1 
ATOM 4471 C CZ  . ARG A 0 585 . 4.872    -3.931  -13.622 1.00 95.42 585 A 1 
ATOM 4472 N N   . ASN A 0 586 . 1.903    1.812   -16.504 1.00 92.61 586 A 1 
ATOM 4473 C CA  . ASN A 0 586 . 2.424    2.298   -17.774 1.00 92.61 586 A 1 
ATOM 4474 C C   . ASN A 0 586 . 3.902    1.899   -17.887 1.00 92.61 586 A 1 
ATOM 4475 C CB  . ASN A 0 586 . 2.217    3.817   -17.859 1.00 92.61 586 A 1 
ATOM 4476 O O   . ASN A 0 586 . 4.632    1.931   -16.897 1.00 92.61 586 A 1 
ATOM 4477 C CG  . ASN A 0 586 . 2.649    4.379   -19.203 1.00 92.61 586 A 1 
ATOM 4478 N ND2 . ASN A 0 586 . 3.382    5.468   -19.202 1.00 92.61 586 A 1 
ATOM 4479 O OD1 . ASN A 0 586 . 2.331    3.831   -20.248 1.00 92.61 586 A 1 
ATOM 4480 N N   . VAL A 0 587 . 4.329    1.524   -19.090 1.00 93.25 587 A 1 
ATOM 4481 C CA  . VAL A 0 587 . 5.731    1.249   -19.419 1.00 93.25 587 A 1 
ATOM 4482 C C   . VAL A 0 587 . 6.010    1.878   -20.775 1.00 93.25 587 A 1 
ATOM 4483 C CB  . VAL A 0 587 . 6.061    -0.259  -19.445 1.00 93.25 587 A 1 
ATOM 4484 O O   . VAL A 0 587 . 5.287    1.626   -21.740 1.00 93.25 587 A 1 
ATOM 4485 C CG1 . VAL A 0 587 . 7.537    -0.510  -19.786 1.00 93.25 587 A 1 
ATOM 4486 C CG2 . VAL A 0 587 . 5.775    -0.937  -18.097 1.00 93.25 587 A 1 
ATOM 4487 N N   . GLN A 0 588 . 7.055    2.688   -20.829 1.00 86.26 588 A 1 
ATOM 4488 C CA  . GLN A 0 588 . 7.633    3.266   -22.031 1.00 86.26 588 A 1 
ATOM 4489 C C   . GLN A 0 588 . 9.096    2.837   -22.068 1.00 86.26 588 A 1 
ATOM 4490 C CB  . GLN A 0 588 . 7.499    4.794   -21.989 1.00 86.26 588 A 1 
ATOM 4491 O O   . GLN A 0 588 . 9.746    2.816   -21.027 1.00 86.26 588 A 1 
ATOM 4492 C CG  . GLN A 0 588 . 6.030    5.242   -22.029 1.00 86.26 588 A 1 
ATOM 4493 C CD  . GLN A 0 588 . 5.879    6.743   -21.832 1.00 86.26 588 A 1 
ATOM 4494 N NE2 . GLN A 0 588 . 6.396    7.556   -22.726 1.00 86.26 588 A 1 
ATOM 4495 O OE1 . GLN A 0 588 . 5.248    7.207   -20.893 1.00 86.26 588 A 1 
ATOM 4496 N N   . ALA A 0 589 . 9.578    2.454   -23.241 1.00 87.50 589 A 1 
ATOM 4497 C CA  . ALA A 0 589 . 10.979   2.153   -23.474 1.00 87.50 589 A 1 
ATOM 4498 C C   . ALA A 0 589 . 11.302   2.494   -24.928 1.00 87.50 589 A 1 
ATOM 4499 C CB  . ALA A 0 589 . 11.256   0.675   -23.168 1.00 87.50 589 A 1 
ATOM 4500 O O   . ALA A 0 589 . 10.470   2.203   -25.798 1.00 87.50 589 A 1 
ATOM 4501 N N   . ASP A 0 590 . 12.474   3.068   -25.162 1.00 77.35 590 A 1 
ATOM 4502 C CA  . ASP A 0 590 . 13.029   3.336   -26.485 1.00 77.35 590 A 1 
ATOM 4503 C C   . ASP A 0 590 . 14.484   2.824   -26.581 1.00 77.35 590 A 1 
ATOM 4504 C CB  . ASP A 0 590 . 12.826   4.819   -26.873 1.00 77.35 590 A 1 
ATOM 4505 O O   . ASP A 0 590 . 15.063   2.349   -25.599 1.00 77.35 590 A 1 
ATOM 4506 C CG  . ASP A 0 590 . 12.160   4.901   -28.253 1.00 77.35 590 A 1 
ATOM 4507 O OD1 . ASP A 0 590 . 10.989   5.362   -28.342 1.00 77.35 590 A 1 
ATOM 4508 O OD2 . ASP A 0 590 . 12.756   4.347   -29.204 1.00 77.35 590 A 1 
ATOM 4509 N N   . ASP A 0 591 . 15.021   2.768   -27.798 1.00 87.14 591 A 1 
ATOM 4510 C CA  . ASP A 0 591 . 16.370   2.245   -28.097 1.00 87.14 591 A 1 
ATOM 4511 C C   . ASP A 0 591 . 16.826   2.832   -29.441 1.00 87.14 591 A 1 
ATOM 4512 C CB  . ASP A 0 591 . 16.364   0.697   -28.084 1.00 87.14 591 A 1 
ATOM 4513 O O   . ASP A 0 591 . 16.926   2.128   -30.454 1.00 87.14 591 A 1 
ATOM 4514 C CG  . ASP A 0 591 . 17.743   0.005   -28.112 1.00 87.14 591 A 1 
ATOM 4515 O OD1 . ASP A 0 591 . 18.822   0.636   -28.183 1.00 87.14 591 A 1 
ATOM 4516 O OD2 . ASP A 0 591 . 17.765   -1.245  -27.983 1.00 87.14 591 A 1 
ATOM 4517 N N   . ASP A 0 592 . 16.973   4.159   -29.483 1.00 81.25 592 A 1 
ATOM 4518 C CA  . ASP A 0 592 . 17.273   4.888   -30.715 1.00 81.25 592 A 1 
ATOM 4519 C C   . ASP A 0 592 . 18.768   4.749   -31.054 1.00 81.25 592 A 1 
ATOM 4520 C CB  . ASP A 0 592 . 16.757   6.351   -30.661 1.00 81.25 592 A 1 
ATOM 4521 O O   . ASP A 0 592 . 19.643   4.797   -30.187 1.00 81.25 592 A 1 
ATOM 4522 C CG  . ASP A 0 592 . 15.772   6.729   -31.793 1.00 81.25 592 A 1 
ATOM 4523 O OD1 . ASP A 0 592 . 15.681   5.981   -32.800 1.00 81.25 592 A 1 
ATOM 4524 O OD2 . ASP A 0 592 . 15.140   7.809   -31.712 1.00 81.25 592 A 1 
ATOM 4525 N N   . GLN A 0 593 . 19.077   4.502   -32.329 1.00 78.54 593 A 1 
ATOM 4526 C CA  . GLN A 0 593 . 20.421   4.155   -32.814 1.00 78.54 593 A 1 
ATOM 4527 C C   . GLN A 0 593 . 20.784   5.020   -34.020 1.00 78.54 593 A 1 
ATOM 4528 C CB  . GLN A 0 593 . 20.484   2.671   -33.233 1.00 78.54 593 A 1 
ATOM 4529 O O   . GLN A 0 593 . 20.062   5.009   -35.023 1.00 78.54 593 A 1 
ATOM 4530 C CG  . GLN A 0 593 . 20.243   1.637   -32.124 1.00 78.54 593 A 1 
ATOM 4531 C CD  . GLN A 0 593 . 21.340   1.662   -31.078 1.00 78.54 593 A 1 
ATOM 4532 N NE2 . GLN A 0 593 . 21.181   2.449   -30.051 1.00 78.54 593 A 1 
ATOM 4533 O OE1 . GLN A 0 593 . 22.361   0.996   -31.187 1.00 78.54 593 A 1 
ATOM 4534 N N   . TRP A 0 594 . 21.924   5.710   -33.974 1.00 70.88 594 A 1 
ATOM 4535 C CA  . TRP A 0 594 . 22.345   6.606   -35.053 1.00 70.88 594 A 1 
ATOM 4536 C C   . TRP A 0 594 . 23.844   6.522   -35.362 1.00 70.88 594 A 1 
ATOM 4537 C CB  . TRP A 0 594 . 21.890   8.037   -34.734 1.00 70.88 594 A 1 
ATOM 4538 O O   . TRP A 0 594 . 24.658   6.131   -34.528 1.00 70.88 594 A 1 
ATOM 4539 C CG  . TRP A 0 594 . 22.507   8.668   -33.525 1.00 70.88 594 A 1 
ATOM 4540 C CD1 . TRP A 0 594 . 22.027   8.601   -32.261 1.00 70.88 594 A 1 
ATOM 4541 C CD2 . TRP A 0 594 . 23.726   9.470   -33.447 1.00 70.88 594 A 1 
ATOM 4542 C CE2 . TRP A 0 594 . 23.923   9.860   -32.088 1.00 70.88 594 A 1 
ATOM 4543 C CE3 . TRP A 0 594 . 24.687   9.904   -34.389 1.00 70.88 594 A 1 
ATOM 4544 N NE1 . TRP A 0 594 . 22.853   9.311   -31.412 1.00 70.88 594 A 1 
ATOM 4545 C CH2 . TRP A 0 594 . 25.970   11.030  -32.640 1.00 70.88 594 A 1 
ATOM 4546 C CZ2 . TRP A 0 594 . 25.024   10.626  -31.681 1.00 70.88 594 A 1 
ATOM 4547 C CZ3 . TRP A 0 594 . 25.796   10.675  -33.990 1.00 70.88 594 A 1 
ATOM 4548 N N   . ALA A 0 595 . 24.194   6.873   -36.602 1.00 77.10 595 A 1 
ATOM 4549 C CA  . ALA A 0 595 . 25.567   7.047   -37.063 1.00 77.10 595 A 1 
ATOM 4550 C C   . ALA A 0 595 . 25.613   8.026   -38.247 1.00 77.10 595 A 1 
ATOM 4551 C CB  . ALA A 0 595 . 26.171   5.687   -37.439 1.00 77.10 595 A 1 
ATOM 4552 O O   . ALA A 0 595 . 24.718   8.003   -39.099 1.00 77.10 595 A 1 
ATOM 4553 N N   . GLU A 0 596 . 26.657   8.850   -38.311 1.00 72.92 596 A 1 
ATOM 4554 C CA  . GLU A 0 596 . 26.918   9.817   -39.381 1.00 72.92 596 A 1 
ATOM 4555 C C   . GLU A 0 596 . 28.345   9.649   -39.944 1.00 72.92 596 A 1 
ATOM 4556 C CB  . GLU A 0 596 . 26.646   11.266  -38.915 1.00 72.92 596 A 1 
ATOM 4557 O O   . GLU A 0 596 . 29.259   9.261   -39.224 1.00 72.92 596 A 1 
ATOM 4558 C CG  . GLU A 0 596 . 25.187   11.502  -38.462 1.00 72.92 596 A 1 
ATOM 4559 C CD  . GLU A 0 596 . 24.716   12.974  -38.504 1.00 72.92 596 A 1 
ATOM 4560 O OE1 . GLU A 0 596 . 23.478   13.180  -38.524 1.00 72.92 596 A 1 
ATOM 4561 O OE2 . GLU A 0 596 . 25.553   13.900  -38.614 1.00 72.92 596 A 1 
ATOM 4562 N N   . ASP A 0 597 . 28.498   9.932   -41.242 1.00 73.50 597 A 1 
ATOM 4563 C CA  . ASP A 0 597 . 29.729   9.875   -42.057 1.00 73.50 597 A 1 
ATOM 4564 C C   . ASP A 0 597 . 29.773   11.189  -42.855 1.00 73.50 597 A 1 
ATOM 4565 C CB  . ASP A 0 597 . 29.677   8.609   -42.958 1.00 73.50 597 A 1 
ATOM 4566 O O   . ASP A 0 597 . 28.812   11.526  -43.566 1.00 73.50 597 A 1 
ATOM 4567 C CG  . ASP A 0 597 . 30.516   8.551   -44.263 1.00 73.50 597 A 1 
ATOM 4568 O OD1 . ASP A 0 597 . 31.099   9.569   -44.712 1.00 73.50 597 A 1 
ATOM 4569 O OD2 . ASP A 0 597 . 30.420   7.491   -44.940 1.00 73.50 597 A 1 
ATOM 4570 N N   . TYR A 0 598 . 30.843   11.977  -42.697 1.00 71.13 598 A 1 
ATOM 4571 C CA  . TYR A 0 598 . 30.992   13.276  -43.354 1.00 71.13 598 A 1 
ATOM 4572 C C   . TYR A 0 598 . 32.382   13.517  -43.973 1.00 71.13 598 A 1 
ATOM 4573 C CB  . TYR A 0 598 . 30.503   14.402  -42.437 1.00 71.13 598 A 1 
ATOM 4574 O O   . TYR A 0 598 . 33.181   14.375  -43.581 1.00 71.13 598 A 1 
ATOM 4575 C CG  . TYR A 0 598 . 30.454   15.724  -43.171 1.00 71.13 598 A 1 
ATOM 4576 C CD1 . TYR A 0 598 . 31.493   16.647  -42.986 1.00 71.13 598 A 1 
ATOM 4577 C CD2 . TYR A 0 598 . 29.462   15.961  -44.140 1.00 71.13 598 A 1 
ATOM 4578 C CE1 . TYR A 0 598 . 31.582   17.780  -43.803 1.00 71.13 598 A 1 
ATOM 4579 C CE2 . TYR A 0 598 . 29.524   17.113  -44.947 1.00 71.13 598 A 1 
ATOM 4580 O OH  . TYR A 0 598 . 30.673   19.113  -45.592 1.00 71.13 598 A 1 
ATOM 4581 C CZ  . TYR A 0 598 . 30.599   18.014  -44.787 1.00 71.13 598 A 1 
ATOM 4582 N N   . ASP A 0 599 . 32.611   12.816  -45.075 1.00 74.03 599 A 1 
ATOM 4583 C CA  . ASP A 0 599 . 33.814   12.908  -45.900 1.00 74.03 599 A 1 
ATOM 4584 C C   . ASP A 0 599 . 33.932   14.241  -46.707 1.00 74.03 599 A 1 
ATOM 4585 C CB  . ASP A 0 599 . 33.774   11.649  -46.788 1.00 74.03 599 A 1 
ATOM 4586 O O   . ASP A 0 599 . 33.167   14.506  -47.647 1.00 74.03 599 A 1 
ATOM 4587 C CG  . ASP A 0 599 . 35.114   11.310  -47.416 1.00 74.03 599 A 1 
ATOM 4588 O OD1 . ASP A 0 599 . 36.157   11.760  -46.892 1.00 74.03 599 A 1 
ATOM 4589 O OD2 . ASP A 0 599 . 35.135   10.727  -48.528 1.00 74.03 599 A 1 
ATOM 4590 N N   . ARG A 0 600 . 34.905   15.128  -46.393 1.00 61.66 600 A 1 
ATOM 4591 C CA  . ARG A 0 600 . 35.052   16.464  -47.042 1.00 61.66 600 A 1 
ATOM 4592 C C   . ARG A 0 600 . 36.330   16.634  -47.882 1.00 61.66 600 A 1 
ATOM 4593 C CB  . ARG A 0 600 . 34.876   17.587  -46.000 1.00 61.66 600 A 1 
ATOM 4594 O O   . ARG A 0 600 . 37.345   17.149  -47.410 1.00 61.66 600 A 1 
ATOM 4595 C CG  . ARG A 0 600 . 34.813   18.977  -46.670 1.00 61.66 600 A 1 
ATOM 4596 C CD  . ARG A 0 600 . 34.748   20.130  -45.662 1.00 61.66 600 A 1 
ATOM 4597 N NE  . ARG A 0 600 . 33.388   20.329  -45.129 1.00 61.66 600 A 1 
ATOM 4598 N NH1 . ARG A 0 600 . 33.935   21.581  -43.281 1.00 61.66 600 A 1 
ATOM 4599 N NH2 . ARG A 0 600 . 31.816   20.981  -43.627 1.00 61.66 600 A 1 
ATOM 4600 C CZ  . ARG A 0 600 . 33.054   20.973  -44.024 1.00 61.66 600 A 1 
ATOM 4601 N N   . TRP A 0 601 . 36.229   16.407  -49.197 1.00 60.97 601 A 1 
ATOM 4602 C CA  . TRP A 0 601 . 37.332   16.588  -50.166 1.00 60.97 601 A 1 
ATOM 4603 C C   . TRP A 0 601 . 37.229   17.847  -51.041 1.00 60.97 601 A 1 
ATOM 4604 C CB  . TRP A 0 601 . 37.424   15.363  -51.077 1.00 60.97 601 A 1 
ATOM 4605 O O   . TRP A 0 601 . 36.261   18.039  -51.780 1.00 60.97 601 A 1 
ATOM 4606 C CG  . TRP A 0 601 . 37.717   14.094  -50.360 1.00 60.97 601 A 1 
ATOM 4607 C CD1 . TRP A 0 601 . 36.786   13.288  -49.813 1.00 60.97 601 A 1 
ATOM 4608 C CD2 . TRP A 0 601 . 39.010   13.485  -50.034 1.00 60.97 601 A 1 
ATOM 4609 C CE2 . TRP A 0 601 . 38.770   12.302  -49.279 1.00 60.97 601 A 1 
ATOM 4610 C CE3 . TRP A 0 601 . 40.363   13.820  -50.276 1.00 60.97 601 A 1 
ATOM 4611 N NE1 . TRP A 0 601 . 37.410   12.233  -49.202 1.00 60.97 601 A 1 
ATOM 4612 C CH2 . TRP A 0 601 . 41.128   11.850  -49.036 1.00 60.97 601 A 1 
ATOM 4613 C CZ2 . TRP A 0 601 . 39.795   11.495  -48.777 1.00 60.97 601 A 1 
ATOM 4614 C CZ3 . TRP A 0 601 . 41.410   13.010  -49.785 1.00 60.97 601 A 1 
ATOM 4615 N N   . ASN A 0 602 . 38.273   18.690  -51.067 1.00 51.92 602 A 1 
ATOM 4616 C CA  . ASN A 0 602 . 38.223   19.966  -51.795 1.00 51.92 602 A 1 
ATOM 4617 C C   . ASN A 0 602 . 38.885   19.965  -53.198 1.00 51.92 602 A 1 
ATOM 4618 C CB  . ASN A 0 602 . 38.653   21.112  -50.865 1.00 51.92 602 A 1 
ATOM 4619 O O   . ASN A 0 602 . 39.988   20.474  -53.410 1.00 51.92 602 A 1 
ATOM 4620 C CG  . ASN A 0 602 . 37.971   22.418  -51.244 1.00 51.92 602 A 1 
ATOM 4621 N ND2 . ASN A 0 602 . 37.776   23.300  -50.293 1.00 51.92 602 A 1 
ATOM 4622 O OD1 . ASN A 0 602 . 37.586   22.664  -52.376 1.00 51.92 602 A 1 
ATOM 4623 N N   . SER A 0 603 . 38.121   19.500  -54.192 1.00 45.33 603 A 1 
ATOM 4624 C CA  . SER A 0 603 . 38.248   19.794  -55.637 1.00 45.33 603 A 1 
ATOM 4625 C C   . SER A 0 603 . 39.453   19.236  -56.437 1.00 45.33 603 A 1 
ATOM 4626 C CB  . SER A 0 603 . 38.019   21.299  -55.896 1.00 45.33 603 A 1 
ATOM 4627 O O   . SER A 0 603 . 40.455   19.920  -56.674 1.00 45.33 603 A 1 
ATOM 4628 O OG  . SER A 0 603 . 39.109   22.114  -55.505 1.00 45.33 603 A 1 
ATOM 4629 N N   . ARG A 0 604 . 39.267   18.057  -57.064 1.00 50.77 604 A 1 
ATOM 4630 C CA  . ARG A 0 604 . 39.610   17.859  -58.500 1.00 50.77 604 A 1 
ATOM 4631 C C   . ARG A 0 604 . 39.049   16.610  -59.191 1.00 50.77 604 A 1 
ATOM 4632 C CB  . ARG A 0 604 . 41.135   17.938  -58.744 1.00 50.77 604 A 1 
ATOM 4633 O O   . ARG A 0 604 . 39.138   16.548  -60.416 1.00 50.77 604 A 1 
ATOM 4634 C CG  . ARG A 0 604 . 41.441   19.190  -59.585 1.00 50.77 604 A 1 
ATOM 4635 C CD  . ARG A 0 604 . 42.926   19.552  -59.553 1.00 50.77 604 A 1 
ATOM 4636 N NE  . ARG A 0 604 . 43.171   20.849  -60.224 1.00 50.77 604 A 1 
ATOM 4637 N NH1 . ARG A 0 604 . 44.723   21.693  -58.754 1.00 50.77 604 A 1 
ATOM 4638 N NH2 . ARG A 0 604 . 44.058   22.941  -60.471 1.00 50.77 604 A 1 
ATOM 4639 C CZ  . ARG A 0 604 . 43.981   21.813  -59.818 1.00 50.77 604 A 1 
ATOM 4640 N N   . ASP A 0 605 . 38.459   15.664  -58.470 1.00 45.82 605 A 1 
ATOM 4641 C CA  . ASP A 0 605 . 38.196   14.297  -58.958 1.00 45.82 605 A 1 
ATOM 4642 C C   . ASP A 0 605 . 36.923   14.137  -59.820 1.00 45.82 605 A 1 
ATOM 4643 C CB  . ASP A 0 605 . 38.348   13.330  -57.775 1.00 45.82 605 A 1 
ATOM 4644 O O   . ASP A 0 605 . 36.163   13.179  -59.724 1.00 45.82 605 A 1 
ATOM 4645 C CG  . ASP A 0 605 . 39.732   13.574  -57.161 1.00 45.82 605 A 1 
ATOM 4646 O OD1 . ASP A 0 605 . 40.727   13.144  -57.791 1.00 45.82 605 A 1 
ATOM 4647 O OD2 . ASP A 0 605 . 39.816   14.412  -56.234 1.00 45.82 605 A 1 
ATOM 4648 N N   . TYR A 0 606 . 36.728   15.067  -60.757 1.00 42.57 606 A 1 
ATOM 4649 C CA  . TYR A 0 606 . 35.608   15.137  -61.708 1.00 42.57 606 A 1 
ATOM 4650 C C   . TYR A 0 606 . 35.666   14.063  -62.828 1.00 42.57 606 A 1 
ATOM 4651 C CB  . TYR A 0 606 . 35.573   16.579  -62.258 1.00 42.57 606 A 1 
ATOM 4652 O O   . TYR A 0 606 . 35.131   14.267  -63.916 1.00 42.57 606 A 1 
ATOM 4653 C CG  . TYR A 0 606 . 34.239   17.038  -62.822 1.00 42.57 606 A 1 
ATOM 4654 C CD1 . TYR A 0 606 . 34.011   17.055  -64.213 1.00 42.57 606 A 1 
ATOM 4655 C CD2 . TYR A 0 606 . 33.222   17.461  -61.943 1.00 42.57 606 A 1 
ATOM 4656 C CE1 . TYR A 0 606 . 32.769   17.480  -64.724 1.00 42.57 606 A 1 
ATOM 4657 C CE2 . TYR A 0 606 . 31.979   17.889  -62.448 1.00 42.57 606 A 1 
ATOM 4658 O OH  . TYR A 0 606 . 30.549   18.294  -64.333 1.00 42.57 606 A 1 
ATOM 4659 C CZ  . TYR A 0 606 . 31.750   17.894  -63.841 1.00 42.57 606 A 1 
ATOM 4660 N N   . ALA A 0 607 . 36.389   12.952  -62.626 1.00 41.35 607 A 1 
ATOM 4661 C CA  . ALA A 0 607 . 36.783   12.037  -63.706 1.00 41.35 607 A 1 
ATOM 4662 C C   . ALA A 0 607 . 36.943   10.547  -63.311 1.00 41.35 607 A 1 
ATOM 4663 C CB  . ALA A 0 607 . 38.025   12.613  -64.406 1.00 41.35 607 A 1 
ATOM 4664 O O   . ALA A 0 607 . 37.851   9.874   -63.790 1.00 41.35 607 A 1 
ATOM 4665 N N   . GLY A 0 608 . 36.006   10.008  -62.525 1.00 37.67 608 A 1 
ATOM 4666 C CA  . GLY A 0 608 . 35.533   8.626   -62.715 1.00 37.67 608 A 1 
ATOM 4667 C C   . GLY A 0 608 . 36.291   7.463   -62.053 1.00 37.67 608 A 1 
ATOM 4668 O O   . GLY A 0 608 . 36.986   6.718   -62.733 1.00 37.67 608 A 1 
ATOM 4669 N N   . TYR A 0 609 . 35.984   7.214   -60.778 1.00 37.50 609 A 1 
ATOM 4670 C CA  . TYR A 0 609 . 35.882   5.903   -60.101 1.00 37.50 609 A 1 
ATOM 4671 C C   . TYR A 0 609 . 34.953   6.126   -58.880 1.00 37.50 609 A 1 
ATOM 4672 C CB  . TYR A 0 609 . 37.263   5.402   -59.616 1.00 37.50 609 A 1 
ATOM 4673 O O   . TYR A 0 609 . 35.049   7.177   -58.264 1.00 37.50 609 A 1 
ATOM 4674 C CG  . TYR A 0 609 . 38.051   4.521   -60.579 1.00 37.50 609 A 1 
ATOM 4675 C CD1 . TYR A 0 609 . 37.769   3.142   -60.664 1.00 37.50 609 A 1 
ATOM 4676 C CD2 . TYR A 0 609 . 39.110   5.059   -61.338 1.00 37.50 609 A 1 
ATOM 4677 C CE1 . TYR A 0 609 . 38.526   2.311   -61.515 1.00 37.50 609 A 1 
ATOM 4678 C CE2 . TYR A 0 609 . 39.872   4.234   -62.189 1.00 37.50 609 A 1 
ATOM 4679 O OH  . TYR A 0 609 . 40.311   2.056   -63.099 1.00 37.50 609 A 1 
ATOM 4680 C CZ  . TYR A 0 609 . 39.578   2.856   -62.280 1.00 37.50 609 A 1 
ATOM 4681 N N   . GLY A 0 610 . 34.015   5.257   -58.481 1.00 40.59 610 A 1 
ATOM 4682 C CA  . GLY A 0 610 . 33.490   4.059   -59.143 1.00 40.59 610 A 1 
ATOM 4683 C C   . GLY A 0 610 . 32.370   3.370   -58.334 1.00 40.59 610 A 1 
ATOM 4684 O O   . GLY A 0 610 . 32.669   2.477   -57.560 1.00 40.59 610 A 1 
ATOM 4685 N N   . LYS A 0 611 . 31.099   3.765   -58.547 1.00 38.20 611 A 1 
ATOM 4686 C CA  . LYS A 0 611 . 29.827   3.130   -58.090 1.00 38.20 611 A 1 
ATOM 4687 C C   . LYS A 0 611 . 29.866   2.217   -56.834 1.00 38.20 611 A 1 
ATOM 4688 C CB  . LYS A 0 611 . 29.230   2.278   -59.231 1.00 38.20 611 A 1 
ATOM 4689 O O   . LYS A 0 611 . 30.080   1.014   -56.979 1.00 38.20 611 A 1 
ATOM 4690 C CG  . LYS A 0 611 . 28.743   3.017   -60.481 1.00 38.20 611 A 1 
ATOM 4691 C CD  . LYS A 0 611 . 28.088   1.980   -61.408 1.00 38.20 611 A 1 
ATOM 4692 C CE  . LYS A 0 611 . 27.502   2.630   -62.661 1.00 38.20 611 A 1 
ATOM 4693 N NZ  . LYS A 0 611 . 26.769   1.630   -63.476 1.00 38.20 611 A 1 
ATOM 4694 N N   . ALA A 0 612 . 29.434   2.719   -55.671 1.00 34.47 612 A 1 
ATOM 4695 C CA  . ALA A 0 612 . 28.992   1.878   -54.547 1.00 34.47 612 A 1 
ATOM 4696 C C   . ALA A 0 612 . 27.959   2.575   -53.628 1.00 34.47 612 A 1 
ATOM 4697 C CB  . ALA A 0 612 . 30.216   1.430   -53.737 1.00 34.47 612 A 1 
ATOM 4698 O O   . ALA A 0 612 . 27.992   3.789   -53.476 1.00 34.47 612 A 1 
ATOM 4699 N N   . ALA A 0 613 . 27.081   1.766   -53.021 1.00 31.99 613 A 1 
ATOM 4700 C CA  . ALA A 0 613 . 26.257   1.998   -51.818 1.00 31.99 613 A 1 
ATOM 4701 C C   . ALA A 0 613 . 25.313   3.224   -51.697 1.00 31.99 613 A 1 
ATOM 4702 C CB  . ALA A 0 613 . 27.159   1.836   -50.590 1.00 31.99 613 A 1 
ATOM 4703 O O   . ALA A 0 613 . 24.115   3.013   -51.506 1.00 31.99 613 A 1 
ATOM 4704 N N   . SER A 0 614 . 25.786   4.472   -51.751 1.00 42.51 614 A 1 
ATOM 4705 C CA  . SER A 0 614 . 25.024   5.649   -51.285 1.00 42.51 614 A 1 
ATOM 4706 C C   . SER A 0 614 . 24.006   6.180   -52.310 1.00 42.51 614 A 1 
ATOM 4707 C CB  . SER A 0 614 . 25.968   6.731   -50.736 1.00 42.51 614 A 1 
ATOM 4708 O O   . SER A 0 614 . 24.232   7.145   -53.036 1.00 42.51 614 A 1 
ATOM 4709 O OG  . SER A 0 614 . 27.112   6.902   -51.552 1.00 42.51 614 A 1 
ATOM 4710 N N   . ALA A 0 615 . 22.840   5.529   -52.356 1.00 33.03 615 A 1 
ATOM 4711 C CA  . ALA A 0 615 . 21.670   5.944   -53.134 1.00 33.03 615 A 1 
ATOM 4712 C C   . ALA A 0 615 . 20.406   6.022   -52.254 1.00 33.03 615 A 1 
ATOM 4713 C CB  . ALA A 0 615 . 21.528   5.029   -54.359 1.00 33.03 615 A 1 
ATOM 4714 O O   . ALA A 0 615 . 19.395   5.371   -52.533 1.00 33.03 615 A 1 
ATOM 4715 N N   . SER A 0 616 . 20.472   6.806   -51.174 1.00 36.51 616 A 1 
ATOM 4716 C CA  . SER A 0 616 . 19.293   7.190   -50.393 1.00 36.51 616 A 1 
ATOM 4717 C C   . SER A 0 616 . 18.334   8.017   -51.259 1.00 36.51 616 A 1 
ATOM 4718 C CB  . SER A 0 616 . 19.699   7.928   -49.108 1.00 36.51 616 A 1 
ATOM 4719 O O   . SER A 0 616 . 18.739   8.836   -52.085 1.00 36.51 616 A 1 
ATOM 4720 O OG  . SER A 0 616 . 20.711   8.879   -49.370 1.00 36.51 616 A 1 
ATOM 4721 N N   . VAL A 0 617 . 17.037   7.744   -51.128 1.00 38.73 617 A 1 
ATOM 4722 C CA  . VAL A 0 617 . 16.003   8.334   -51.985 1.00 38.73 617 A 1 
ATOM 4723 C C   . VAL A 0 617 . 15.462   9.597   -51.329 1.00 38.73 617 A 1 
ATOM 4724 C CB  . VAL A 0 617 . 14.878   7.312   -52.263 1.00 38.73 617 A 1 
ATOM 4725 O O   . VAL A 0 617 . 14.871   9.510   -50.254 1.00 38.73 617 A 1 
ATOM 4726 C CG1 . VAL A 0 617 . 13.736   7.899   -53.103 1.00 38.73 617 A 1 
ATOM 4727 C CG2 . VAL A 0 617 . 15.414   6.092   -53.027 1.00 38.73 617 A 1 
ATOM 4728 N N   . GLU A 0 618 . 15.561   10.743  -52.011 1.00 35.37 618 A 1 
ATOM 4729 C CA  . GLU A 0 618 . 14.706   11.895  -51.709 1.00 35.37 618 A 1 
ATOM 4730 C C   . GLU A 0 618 . 13.240   11.483  -51.881 1.00 35.37 618 A 1 
ATOM 4731 C CB  . GLU A 0 618 . 14.999   13.107  -52.610 1.00 35.37 618 A 1 
ATOM 4732 O O   . GLU A 0 618 . 12.705   11.384  -52.990 1.00 35.37 618 A 1 
ATOM 4733 C CG  . GLU A 0 618 . 16.215   13.934  -52.175 1.00 35.37 618 A 1 
ATOM 4734 C CD  . GLU A 0 618 . 16.295   15.255  -52.962 1.00 35.37 618 A 1 
ATOM 4735 O OE1 . GLU A 0 618 . 16.597   16.296  -52.338 1.00 35.37 618 A 1 
ATOM 4736 O OE2 . GLU A 0 618 . 16.051   15.221  -54.192 1.00 35.37 618 A 1 
ATOM 4737 N N   . LYS A 0 619 . 12.581   11.218  -50.757 1.00 38.55 619 A 1 
ATOM 4738 C CA  . LYS A 0 619 . 11.139   11.064  -50.675 1.00 38.55 619 A 1 
ATOM 4739 C C   . LYS A 0 619 . 10.667   11.849  -49.469 1.00 38.55 619 A 1 
ATOM 4740 C CB  . LYS A 0 619 . 10.776   9.576   -50.587 1.00 38.55 619 A 1 
ATOM 4741 O O   . LYS A 0 619 . 11.061   11.541  -48.349 1.00 38.55 619 A 1 
ATOM 4742 C CG  . LYS A 0 619 . 9.258    9.390   -50.675 1.00 38.55 619 A 1 
ATOM 4743 C CD  . LYS A 0 619 . 8.888    7.915   -50.537 1.00 38.55 619 A 1 
ATOM 4744 C CE  . LYS A 0 619 . 7.370    7.781   -50.653 1.00 38.55 619 A 1 
ATOM 4745 N NZ  . LYS A 0 619 . 6.937    6.405   -50.320 1.00 38.55 619 A 1 
ATOM 4746 N N   . GLU A 0 620 . 9.789    12.817  -49.701 1.00 36.03 620 A 1 
ATOM 4747 C CA  . GLU A 0 620 . 9.070    13.506  -48.634 1.00 36.03 620 A 1 
ATOM 4748 C C   . GLU A 0 620 . 8.299    12.473  -47.798 1.00 36.03 620 A 1 
ATOM 4749 C CB  . GLU A 0 620 . 8.100    14.541  -49.228 1.00 36.03 620 A 1 
ATOM 4750 O O   . GLU A 0 620 . 7.244    11.972  -48.201 1.00 36.03 620 A 1 
ATOM 4751 C CG  . GLU A 0 620 . 8.800    15.703  -49.946 1.00 36.03 620 A 1 
ATOM 4752 C CD  . GLU A 0 620 . 7.766    16.618  -50.620 1.00 36.03 620 A 1 
ATOM 4753 O OE1 . GLU A 0 620 . 7.639    17.787  -50.194 1.00 36.03 620 A 1 
ATOM 4754 O OE2 . GLU A 0 620 . 7.095    16.127  -51.559 1.00 36.03 620 A 1 
ATOM 4755 N N   . VAL A 0 621 . 8.834    12.132  -46.626 1.00 39.14 621 A 1 
ATOM 4756 C CA  . VAL A 0 621 . 8.061    11.468  -45.583 1.00 39.14 621 A 1 
ATOM 4757 C C   . VAL A 0 621 . 7.419    12.580  -44.769 1.00 39.14 621 A 1 
ATOM 4758 C CB  . VAL A 0 621 . 8.891    10.490  -44.729 1.00 39.14 621 A 1 
ATOM 4759 O O   . VAL A 0 621 . 8.002    13.111  -43.831 1.00 39.14 621 A 1 
ATOM 4760 C CG1 . VAL A 0 621 . 7.942    9.672   -43.841 1.00 39.14 621 A 1 
ATOM 4761 C CG2 . VAL A 0 621 . 9.666    9.487   -45.595 1.00 39.14 621 A 1 
ATOM 4762 N N   . GLU A 0 622 . 6.207    12.967  -45.161 1.00 35.07 622 A 1 
ATOM 4763 C CA  . GLU A 0 622 . 5.385    13.888  -44.380 1.00 35.07 622 A 1 
ATOM 4764 C C   . GLU A 0 622 . 4.942    13.183  -43.083 1.00 35.07 622 A 1 
ATOM 4765 C CB  . GLU A 0 622 . 4.204    14.381  -45.238 1.00 35.07 622 A 1 
ATOM 4766 O O   . GLU A 0 622 . 3.855    12.604  -43.013 1.00 35.07 622 A 1 
ATOM 4767 C CG  . GLU A 0 622 . 3.458    15.534  -44.548 1.00 35.07 622 A 1 
ATOM 4768 C CD  . GLU A 0 622 . 2.090    15.841  -45.172 1.00 35.07 622 A 1 
ATOM 4769 O OE1 . GLU A 0 622 . 1.652    17.016  -45.132 1.00 35.07 622 A 1 
ATOM 4770 O OE2 . GLU A 0 622 . 1.323    14.909  -45.515 1.00 35.07 622 A 1 
ATOM 4771 N N   . VAL A 0 623 . 5.801    13.188  -42.054 1.00 38.70 623 A 1 
ATOM 4772 C CA  . VAL A 0 623 . 5.515    12.556  -40.757 1.00 38.70 623 A 1 
ATOM 4773 C C   . VAL A 0 623 . 4.483    13.387  -39.986 1.00 38.70 623 A 1 
ATOM 4774 C CB  . VAL A 0 623 . 6.770    12.259  -39.900 1.00 38.70 623 A 1 
ATOM 4775 O O   . VAL A 0 623 . 4.783    14.102  -39.031 1.00 38.70 623 A 1 
ATOM 4776 C CG1 . VAL A 0 623 . 6.396    11.216  -38.837 1.00 38.70 623 A 1 
ATOM 4777 C CG2 . VAL A 0 623 . 7.952    11.662  -40.667 1.00 38.70 623 A 1 
ATOM 4778 N N   . LYS A 0 624 . 3.214    13.273  -40.389 1.00 41.81 624 A 1 
ATOM 4779 C CA  . LYS A 0 624 . 2.052    13.751  -39.631 1.00 41.81 624 A 1 
ATOM 4780 C C   . LYS A 0 624 . 1.856    12.906  -38.368 1.00 41.81 624 A 1 
ATOM 4781 C CB  . LYS A 0 624 . 0.802    13.777  -40.534 1.00 41.81 624 A 1 
ATOM 4782 O O   . LYS A 0 624 . 0.891    12.148  -38.265 1.00 41.81 624 A 1 
ATOM 4783 C CG  . LYS A 0 624 . 0.734    15.056  -41.372 1.00 41.81 624 A 1 
ATOM 4784 C CD  . LYS A 0 624 . -0.382   14.967  -42.420 1.00 41.81 624 A 1 
ATOM 4785 C CE  . LYS A 0 624 . -0.503   16.323  -43.121 1.00 41.81 624 A 1 
ATOM 4786 N NZ  . LYS A 0 624 . -0.814   16.176  -44.558 1.00 41.81 624 A 1 
ATOM 4787 N N   . VAL A 0 625 . 2.736    13.074  -37.377 1.00 43.36 625 A 1 
ATOM 4788 C CA  . VAL A 0 625 . 2.446    12.659  -35.998 1.00 43.36 625 A 1 
ATOM 4789 C C   . VAL A 0 625 . 1.342    13.572  -35.468 1.00 43.36 625 A 1 
ATOM 4790 C CB  . VAL A 0 625 . 3.674    12.660  -35.058 1.00 43.36 625 A 1 
ATOM 4791 O O   . VAL A 0 625 . 1.589    14.628  -34.890 1.00 43.36 625 A 1 
ATOM 4792 C CG1 . VAL A 0 625 . 3.312    11.932  -33.754 1.00 43.36 625 A 1 
ATOM 4793 C CG2 . VAL A 0 625 . 4.885    11.951  -35.664 1.00 43.36 625 A 1 
ATOM 4794 N N   . ALA A 0 626 . 0.088    13.187  -35.704 1.00 44.54 626 A 1 
ATOM 4795 C CA  . ALA A 0 626 . -1.036   13.816  -35.029 1.00 44.54 626 A 1 
ATOM 4796 C C   . ALA A 0 626 . -0.842   13.651  -33.508 1.00 44.54 626 A 1 
ATOM 4797 C CB  . ALA A 0 626 . -2.344   13.189  -35.523 1.00 44.54 626 A 1 
ATOM 4798 O O   . ALA A 0 626 . -0.479   12.554  -33.069 1.00 44.54 626 A 1 
ATOM 4799 N N   . PRO A 0 627 . -1.069   14.697  -32.693 1.00 41.39 627 A 1 
ATOM 4800 C CA  . PRO A 0 627 . -0.783   14.635  -31.266 1.00 41.39 627 A 1 
ATOM 4801 C C   . PRO A 0 627 . -1.612   13.527  -30.615 1.00 41.39 627 A 1 
ATOM 4802 C CB  . PRO A 0 627 . -1.106   16.030  -30.715 1.00 41.39 627 A 1 
ATOM 4803 O O   . PRO A 0 627 . -2.845   13.602  -30.583 1.00 41.39 627 A 1 
ATOM 4804 C CG  . PRO A 0 627 . -2.095   16.603  -31.731 1.00 41.39 627 A 1 
ATOM 4805 C CD  . PRO A 0 627 . -1.614   15.997  -33.048 1.00 41.39 627 A 1 
ATOM 4806 N N   . LYS A 0 628 . -0.931   12.504  -30.078 1.00 41.12 628 A 1 
ATOM 4807 C CA  . LYS A 0 628 . -1.546   11.426  -29.296 1.00 41.12 628 A 1 
ATOM 4808 C C   . LYS A 0 628 . -2.083   11.992  -27.977 1.00 41.12 628 A 1 
ATOM 4809 C CB  . LYS A 0 628 . -0.554   10.269  -29.038 1.00 41.12 628 A 1 
ATOM 4810 O O   . LYS A 0 628 . -1.500   11.799  -26.916 1.00 41.12 628 A 1 
ATOM 4811 C CG  . LYS A 0 628 . -0.250   9.354   -30.239 1.00 41.12 628 A 1 
ATOM 4812 C CD  . LYS A 0 628 . 0.715    8.238   -29.786 1.00 41.12 628 A 1 
ATOM 4813 C CE  . LYS A 0 628 . 1.137    7.284   -30.915 1.00 41.12 628 A 1 
ATOM 4814 N NZ  . LYS A 0 628 . 2.254    6.393   -30.485 1.00 41.12 628 A 1 
ATOM 4815 N N   . LYS A 0 629 . -3.256   12.630  -28.022 1.00 39.67 629 A 1 
ATOM 4816 C CA  . LYS A 0 629 . -4.143   12.659  -26.858 1.00 39.67 629 A 1 
ATOM 4817 C C   . LYS A 0 629 . -4.515   11.212  -26.545 1.00 39.67 629 A 1 
ATOM 4818 C CB  . LYS A 0 629 . -5.412   13.489  -27.114 1.00 39.67 629 A 1 
ATOM 4819 O O   . LYS A 0 629 . -5.439   10.675  -27.155 1.00 39.67 629 A 1 
ATOM 4820 C CG  . LYS A 0 629 . -5.205   15.003  -26.999 1.00 39.67 629 A 1 
ATOM 4821 C CD  . LYS A 0 629 . -6.572   15.701  -26.934 1.00 39.67 629 A 1 
ATOM 4822 C CE  . LYS A 0 629 . -6.396   17.196  -26.657 1.00 39.67 629 A 1 
ATOM 4823 N NZ  . LYS A 0 629 . -7.696   17.851  -26.371 1.00 39.67 629 A 1 
ATOM 4824 N N   . GLN A 0 630 . -3.817   10.589  -25.599 1.00 36.32 630 A 1 
ATOM 4825 C CA  . GLN A 0 630 . -4.319   9.389   -24.941 1.00 36.32 630 A 1 
ATOM 4826 C C   . GLN A 0 630 . -5.549   9.779   -24.115 1.00 36.32 630 A 1 
ATOM 4827 C CB  . GLN A 0 630 . -3.233   8.716   -24.090 1.00 36.32 630 A 1 
ATOM 4828 O O   . GLN A 0 630 . -5.468   10.109  -22.938 1.00 36.32 630 A 1 
ATOM 4829 C CG  . GLN A 0 630 . -2.273   7.845   -24.921 1.00 36.32 630 A 1 
ATOM 4830 C CD  . GLN A 0 630 . -1.338   7.033   -24.025 1.00 36.32 630 A 1 
ATOM 4831 N NE2 . GLN A 0 630 . -0.765   5.946   -24.493 1.00 36.32 630 A 1 
ATOM 4832 O OE1 . GLN A 0 630 . -1.114   7.353   -22.877 1.00 36.32 630 A 1 
ATOM 4833 N N   . VAL A 0 631 . -6.711   9.778   -24.769 1.00 34.42 631 A 1 
ATOM 4834 C CA  . VAL A 0 631 . -7.999   9.757   -24.080 1.00 34.42 631 A 1 
ATOM 4835 C C   . VAL A 0 631 . -8.268   8.299   -23.728 1.00 34.42 631 A 1 
ATOM 4836 C CB  . VAL A 0 631 . -9.134   10.381  -24.916 1.00 34.42 631 A 1 
ATOM 4837 O O   . VAL A 0 631 . -8.808   7.544   -24.537 1.00 34.42 631 A 1 
ATOM 4838 C CG1 . VAL A 0 631 . -10.405  10.497  -24.066 1.00 34.42 631 A 1 
ATOM 4839 C CG2 . VAL A 0 631 . -8.774   11.789  -25.411 1.00 34.42 631 A 1 
ATOM 4840 N N   . SER A 0 632 . -7.839   7.890   -22.536 1.00 38.79 632 A 1 
ATOM 4841 C CA  . SER A 0 632 . -8.150   6.583   -21.964 1.00 38.79 632 A 1 
ATOM 4842 C C   . SER A 0 632 . -9.648   6.499   -21.655 1.00 38.79 632 A 1 
ATOM 4843 C CB  . SER A 0 632 . -7.272   6.315   -20.729 1.00 38.79 632 A 1 
ATOM 4844 O O   . SER A 0 632 . -10.111  6.822   -20.564 1.00 38.79 632 A 1 
ATOM 4845 O OG  . SER A 0 632 . -7.116   7.485   -19.947 1.00 38.79 632 A 1 
ATOM 4846 N N   . TYR A 0 633 . -10.435  6.057   -22.640 1.00 32.14 633 A 1 
ATOM 4847 C CA  . TYR A 0 633 . -11.848  5.719   -22.456 1.00 32.14 633 A 1 
ATOM 4848 C C   . TYR A 0 633 . -11.994  4.429   -21.630 1.00 32.14 633 A 1 
ATOM 4849 C CB  . TYR A 0 633 . -12.575  5.661   -23.813 1.00 32.14 633 A 1 
ATOM 4850 O O   . TYR A 0 633 . -12.306  3.361   -22.157 1.00 32.14 633 A 1 
ATOM 4851 C CG  . TYR A 0 633 . -13.167  6.985   -24.254 1.00 32.14 633 A 1 
ATOM 4852 C CD1 . TYR A 0 633 . -14.381  7.421   -23.684 1.00 32.14 633 A 1 
ATOM 4853 C CD2 . TYR A 0 633 . -12.528  7.770   -25.232 1.00 32.14 633 A 1 
ATOM 4854 C CE1 . TYR A 0 633 . -14.958  8.639   -24.088 1.00 32.14 633 A 1 
ATOM 4855 C CE2 . TYR A 0 633 . -13.109  8.985   -25.649 1.00 32.14 633 A 1 
ATOM 4856 O OH  . TYR A 0 633 . -14.873  10.602  -25.467 1.00 32.14 633 A 1 
ATOM 4857 C CZ  . TYR A 0 633 . -14.321  9.423   -25.075 1.00 32.14 633 A 1 
ATOM 4858 N N   . GLY A 0 634 . -11.784  4.542   -20.316 1.00 35.17 634 A 1 
ATOM 4859 C CA  . GLY A 0 634 . -12.147  3.519   -19.339 1.00 35.17 634 A 1 
ATOM 4860 C C   . GLY A 0 634 . -13.666  3.361   -19.276 1.00 35.17 634 A 1 
ATOM 4861 O O   . GLY A 0 634 . -14.359  4.148   -18.634 1.00 35.17 634 A 1 
ATOM 4862 N N   . TYR A 0 635 . -14.201  2.361   -19.976 1.00 32.35 635 A 1 
ATOM 4863 C CA  . TYR A 0 635 . -15.640  2.091   -20.046 1.00 32.35 635 A 1 
ATOM 4864 C C   . TYR A 0 635 . -16.121  1.337   -18.788 1.00 32.35 635 A 1 
ATOM 4865 C CB  . TYR A 0 635 . -15.971  1.388   -21.382 1.00 32.35 635 A 1 
ATOM 4866 O O   . TYR A 0 635 . -16.280  0.119   -18.799 1.00 32.35 635 A 1 
ATOM 4867 C CG  . TYR A 0 635 . -16.994  2.115   -22.237 1.00 32.35 635 A 1 
ATOM 4868 C CD1 . TYR A 0 635 . -18.366  1.816   -22.118 1.00 32.35 635 A 1 
ATOM 4869 C CD2 . TYR A 0 635 . -16.561  3.066   -23.182 1.00 32.35 635 A 1 
ATOM 4870 C CE1 . TYR A 0 635 . -19.302  2.453   -22.958 1.00 32.35 635 A 1 
ATOM 4871 C CE2 . TYR A 0 635 . -17.492  3.704   -24.024 1.00 32.35 635 A 1 
ATOM 4872 O OH  . TYR A 0 635 . -19.764  3.986   -24.744 1.00 32.35 635 A 1 
ATOM 4873 C CZ  . TYR A 0 635 . -18.865  3.390   -23.917 1.00 32.35 635 A 1 
ATOM 4874 N N   . GLY A 0 636 . -16.350  2.066   -17.693 1.00 34.31 636 A 1 
ATOM 4875 C CA  . GLY A 0 636 . -16.921  1.538   -16.446 1.00 34.31 636 A 1 
ATOM 4876 C C   . GLY A 0 636 . -18.409  1.869   -16.305 1.00 34.31 636 A 1 
ATOM 4877 O O   . GLY A 0 636 . -18.757  2.949   -15.838 1.00 34.31 636 A 1 
ATOM 4878 N N   . ALA A 0 637 . -19.301  0.958   -16.707 1.00 32.22 637 A 1 
ATOM 4879 C CA  . ALA A 0 637 . -20.750  1.139   -16.572 1.00 32.22 637 A 1 
ATOM 4880 C C   . ALA A 0 637 . -21.299  0.354   -15.365 1.00 32.22 637 A 1 
ATOM 4881 C CB  . ALA A 0 637 . -21.424  0.743   -17.894 1.00 32.22 637 A 1 
ATOM 4882 O O   . ALA A 0 637 . -21.334  -0.875  -15.399 1.00 32.22 637 A 1 
ATOM 4883 N N   . GLY A 0 638 . -21.763  1.058   -14.324 1.00 34.31 638 A 1 
ATOM 4884 C CA  . GLY A 0 638 . -22.285  0.456   -13.090 1.00 34.31 638 A 1 
ATOM 4885 C C   . GLY A 0 638 . -23.386  1.290   -12.423 1.00 34.31 638 A 1 
ATOM 4886 O O   . GLY A 0 638 . -23.209  2.472   -12.146 1.00 34.31 638 A 1 
ATOM 4887 N N   . TYR A 0 639 . -24.536  0.660   -12.188 1.00 35.27 639 A 1 
ATOM 4888 C CA  . TYR A 0 639 . -25.700  1.181   -11.454 1.00 35.27 639 A 1 
ATOM 4889 C C   . TYR A 0 639 . -25.438  1.100   -9.928  1.00 35.27 639 A 1 
ATOM 4890 C CB  . TYR A 0 639 . -26.923  0.311   -11.835 1.00 35.27 639 A 1 
ATOM 4891 O O   . TYR A 0 639 . -24.719  0.199   -9.513  1.00 35.27 639 A 1 
ATOM 4892 C CG  . TYR A 0 639 . -27.091  -0.043  -13.314 1.00 35.27 639 A 1 
ATOM 4893 C CD1 . TYR A 0 639 . -28.011  0.663   -14.115 1.00 35.27 639 A 1 
ATOM 4894 C CD2 . TYR A 0 639 . -26.350  -1.102  -13.884 1.00 35.27 639 A 1 
ATOM 4895 C CE1 . TYR A 0 639 . -28.167  0.334   -15.478 1.00 35.27 639 A 1 
ATOM 4896 C CE2 . TYR A 0 639 . -26.481  -1.416  -15.251 1.00 35.27 639 A 1 
ATOM 4897 O OH  . TYR A 0 639 . -27.530  -0.995  -17.371 1.00 35.27 639 A 1 
ATOM 4898 C CZ  . TYR A 0 639 . -27.393  -0.696  -16.052 1.00 35.27 639 A 1 
ATOM 4899 N N   . GLY A 0 640 . -26.012  1.911   -9.028  1.00 32.81 640 A 1 
ATOM 4900 C CA  . GLY A 0 640 . -26.922  3.060   -9.162  1.00 32.81 640 A 1 
ATOM 4901 C C   . GLY A 0 640 . -27.659  3.376   -7.834  1.00 32.81 640 A 1 
ATOM 4902 O O   . GLY A 0 640 . -27.600  2.577   -6.910  1.00 32.81 640 A 1 
ATOM 4903 N N   . ALA A 0 641 . -28.412  4.492   -7.791  1.00 33.68 641 A 1 
ATOM 4904 C CA  . ALA A 0 641 . -29.321  4.957   -6.711  1.00 33.68 641 A 1 
ATOM 4905 C C   . ALA A 0 641 . -28.709  5.373   -5.340  1.00 33.68 641 A 1 
ATOM 4906 C CB  . ALA A 0 641 . -30.472  3.950   -6.540  1.00 33.68 641 A 1 
ATOM 4907 O O   . ALA A 0 641 . -27.866  4.680   -4.790  1.00 33.68 641 A 1 
ATOM 4908 N N   . GLY A 0 642 . -29.190  6.486   -4.747  1.00 33.60 642 A 1 
ATOM 4909 C CA  . GLY A 0 642 . -28.810  6.893   -3.373  1.00 33.60 642 A 1 
ATOM 4910 C C   . GLY A 0 642 . -28.850  8.401   -3.051  1.00 33.60 642 A 1 
ATOM 4911 O O   . GLY A 0 642 . -27.814  9.022   -2.879  1.00 33.60 642 A 1 
ATOM 4912 N N   . TYR A 0 643 . -30.052  8.977   -2.980  1.00 35.05 643 A 1 
ATOM 4913 C CA  . TYR A 0 643 . -30.450  10.309  -2.468  1.00 35.05 643 A 1 
ATOM 4914 C C   . TYR A 0 643 . -29.420  11.167  -1.679  1.00 35.05 643 A 1 
ATOM 4915 C CB  . TYR A 0 643 . -31.679  10.077  -1.560  1.00 35.05 643 A 1 
ATOM 4916 O O   . TYR A 0 643 . -28.976  10.787  -0.601  1.00 35.05 643 A 1 
ATOM 4917 C CG  . TYR A 0 643 . -32.621  8.999   -2.067  1.00 35.05 643 A 1 
ATOM 4918 C CD1 . TYR A 0 643 . -33.571  9.302   -3.059  1.00 35.05 643 A 1 
ATOM 4919 C CD2 . TYR A 0 643 . -32.454  7.667   -1.632  1.00 35.05 643 A 1 
ATOM 4920 C CE1 . TYR A 0 643 . -34.346  8.272   -3.625  1.00 35.05 643 A 1 
ATOM 4921 C CE2 . TYR A 0 643 . -33.221  6.634   -2.202  1.00 35.05 643 A 1 
ATOM 4922 O OH  . TYR A 0 643 . -34.903  5.948   -3.771  1.00 35.05 643 A 1 
ATOM 4923 C CZ  . TYR A 0 643 . -34.168  6.938   -3.202  1.00 35.05 643 A 1 
ATOM 4924 N N   . GLY A 0 644 . -29.184  12.410  -2.128  1.00 36.58 644 A 1 
ATOM 4925 C CA  . GLY A 0 644 . -28.495  13.454  -1.350  1.00 36.58 644 A 1 
ATOM 4926 C C   . GLY A 0 644 . -28.420  14.790  -2.103  1.00 36.58 644 A 1 
ATOM 4927 O O   . GLY A 0 644 . -27.961  14.826  -3.241  1.00 36.58 644 A 1 
ATOM 4928 N N   . ALA A 0 645 . -28.898  15.890  -1.510  1.00 35.03 645 A 1 
ATOM 4929 C CA  . ALA A 0 645 . -28.974  17.198  -2.174  1.00 35.03 645 A 1 
ATOM 4930 C C   . ALA A 0 645 . -27.920  18.186  -1.645  1.00 35.03 645 A 1 
ATOM 4931 C CB  . ALA A 0 645 . -30.399  17.751  -2.033  1.00 35.03 645 A 1 
ATOM 4932 O O   . ALA A 0 645 . -27.883  18.474  -0.451  1.00 35.03 645 A 1 
ATOM 4933 N N   . GLY A 0 646 . -27.116  18.765  -2.542  1.00 37.15 646 A 1 
ATOM 4934 C CA  . GLY A 0 646 . -26.134  19.805  -2.220  1.00 37.15 646 A 1 
ATOM 4935 C C   . GLY A 0 646 . -25.808  20.667  -3.442  1.00 37.15 646 A 1 
ATOM 4936 O O   . GLY A 0 646 . -25.521  20.142  -4.515  1.00 37.15 646 A 1 
ATOM 4937 N N   . TYR A 0 647 . -25.878  21.993  -3.296  1.00 35.18 647 A 1 
ATOM 4938 C CA  . TYR A 0 647 . -25.668  22.958  -4.383  1.00 35.18 647 A 1 
ATOM 4939 C C   . TYR A 0 647 . -24.366  23.750  -4.175  1.00 35.18 647 A 1 
ATOM 4940 C CB  . TYR A 0 647 . -26.862  23.927  -4.476  1.00 35.18 647 A 1 
ATOM 4941 O O   . TYR A 0 647 . -24.189  24.376  -3.134  1.00 35.18 647 A 1 
ATOM 4942 C CG  . TYR A 0 647 . -28.186  23.339  -4.941  1.00 35.18 647 A 1 
ATOM 4943 C CD1 . TYR A 0 647 . -28.559  23.421  -6.299  1.00 35.18 647 A 1 
ATOM 4944 C CD2 . TYR A 0 647 . -29.078  22.773  -4.007  1.00 35.18 647 A 1 
ATOM 4945 C CE1 . TYR A 0 647 . -29.816  22.945  -6.723  1.00 35.18 647 A 1 
ATOM 4946 C CE2 . TYR A 0 647 . -30.335  22.295  -4.427  1.00 35.18 647 A 1 
ATOM 4947 O OH  . TYR A 0 647 . -31.927  21.932  -6.181  1.00 35.18 647 A 1 
ATOM 4948 C CZ  . TYR A 0 647 . -30.708  22.383  -5.783  1.00 35.18 647 A 1 
ATOM 4949 N N   . GLY A 0 648 . -23.496  23.783  -5.191  1.00 37.13 648 A 1 
ATOM 4950 C CA  . GLY A 0 648 . -22.259  24.582  -5.216  1.00 37.13 648 A 1 
ATOM 4951 C C   . GLY A 0 648 . -21.204  23.937  -6.130  1.00 37.13 648 A 1 
ATOM 4952 O O   . GLY A 0 648 . -20.570  22.975  -5.734  1.00 37.13 648 A 1 
ATOM 4953 N N   . SER A 0 649 . -21.103  24.271  -7.421  1.00 37.14 649 A 1 
ATOM 4954 C CA  . SER A 0 649 . -20.583  25.532  -7.993  1.00 37.14 649 A 1 
ATOM 4955 C C   . SER A 0 649 . -19.059  25.691  -7.854  1.00 37.14 649 A 1 
ATOM 4956 C CB  . SER A 0 649 . -21.329  26.785  -7.515  1.00 37.14 649 A 1 
ATOM 4957 O O   . SER A 0 649 . -18.589  26.384  -6.957  1.00 37.14 649 A 1 
ATOM 4958 O OG  . SER A 0 649 . -20.847  27.912  -8.217  1.00 37.14 649 A 1 
ATOM 4959 N N   . GLY A 0 650 . -18.298  25.118  -8.796  1.00 36.86 650 A 1 
ATOM 4960 C CA  . GLY A 0 650 . -16.835  25.249  -8.859  1.00 36.86 650 A 1 
ATOM 4961 C C   . GLY A 0 650 . -16.221  24.652  -10.131 1.00 36.86 650 A 1 
ATOM 4962 O O   . GLY A 0 650 . -15.633  23.578  -10.088 1.00 36.86 650 A 1 
ATOM 4963 N N   . TYR A 0 651 . -16.361  25.328  -11.276 1.00 36.24 651 A 1 
ATOM 4964 C CA  . TYR A 0 651 . -15.681  24.944  -12.524 1.00 36.24 651 A 1 
ATOM 4965 C C   . TYR A 0 651 . -14.277  25.565  -12.582 1.00 36.24 651 A 1 
ATOM 4966 C CB  . TYR A 0 651 . -16.476  25.432  -13.748 1.00 36.24 651 A 1 
ATOM 4967 O O   . TYR A 0 651 . -14.155  26.766  -12.349 1.00 36.24 651 A 1 
ATOM 4968 C CG  . TYR A 0 651 . -17.870  24.863  -13.925 1.00 36.24 651 A 1 
ATOM 4969 C CD1 . TYR A 0 651 . -18.069  23.720  -14.724 1.00 36.24 651 A 1 
ATOM 4970 C CD2 . TYR A 0 651 . -18.976  25.514  -13.342 1.00 36.24 651 A 1 
ATOM 4971 C CE1 . TYR A 0 651 . -19.370  23.231  -14.944 1.00 36.24 651 A 1 
ATOM 4972 C CE2 . TYR A 0 651 . -20.279  25.023  -13.553 1.00 36.24 651 A 1 
ATOM 4973 O OH  . TYR A 0 651 . -21.731  23.409  -14.584 1.00 36.24 651 A 1 
ATOM 4974 C CZ  . TYR A 0 651 . -20.477  23.881  -14.361 1.00 36.24 651 A 1 
ATOM 4975 N N   . GLY A 0 652 . -13.242  24.807  -12.973 1.00 38.68 652 A 1 
ATOM 4976 C CA  . GLY A 0 652 . -11.925  25.411  -13.228 1.00 38.68 652 A 1 
ATOM 4977 C C   . GLY A 0 652 . -10.707  24.484  -13.262 1.00 38.68 652 A 1 
ATOM 4978 O O   . GLY A 0 652 . -9.755   24.738  -12.534 1.00 38.68 652 A 1 
ATOM 4979 N N   . SER A 0 653 . -10.680  23.461  -14.126 1.00 36.73 653 A 1 
ATOM 4980 C CA  . SER A 0 653 . -9.391   22.855  -14.510 1.00 36.73 653 A 1 
ATOM 4981 C C   . SER A 0 653 . -8.755   23.695  -15.621 1.00 36.73 653 A 1 
ATOM 4982 C CB  . SER A 0 653 . -9.539   21.391  -14.926 1.00 36.73 653 A 1 
ATOM 4983 O O   . SER A 0 653 . -9.375   23.906  -16.665 1.00 36.73 653 A 1 
ATOM 4984 O OG  . SER A 0 653 . -8.251   20.859  -15.168 1.00 36.73 653 A 1 
ATOM 4985 N N   . GLY A 0 654 . -7.551   24.217  -15.379 1.00 39.47 654 A 1 
ATOM 4986 C CA  . GLY A 0 654 . -6.908   25.213  -16.240 1.00 39.47 654 A 1 
ATOM 4987 C C   . GLY A 0 654 . -5.385   25.156  -16.182 1.00 39.47 654 A 1 
ATOM 4988 O O   . GLY A 0 654 . -4.755   26.091  -15.697 1.00 39.47 654 A 1 
ATOM 4989 N N   . SER A 0 655 . -4.793   24.066  -16.678 1.00 41.26 655 A 1 
ATOM 4990 C CA  . SER A 0 655 . -3.336   23.957  -16.822 1.00 41.26 655 A 1 
ATOM 4991 C C   . SER A 0 655 . -2.877   24.619  -18.126 1.00 41.26 655 A 1 
ATOM 4992 C CB  . SER A 0 655 . -2.881   22.498  -16.734 1.00 41.26 655 A 1 
ATOM 4993 O O   . SER A 0 655 . -3.166   24.127  -19.219 1.00 41.26 655 A 1 
ATOM 4994 O OG  . SER A 0 655 . -1.493   22.493  -16.490 1.00 41.26 655 A 1 
ATOM 4995 N N   . GLY A 0 656 . -2.219   25.776  -18.016 1.00 38.72 656 A 1 
ATOM 4996 C CA  . GLY A 0 656 . -1.764   26.582  -19.151 1.00 38.72 656 A 1 
ATOM 4997 C C   . GLY A 0 656 . -0.252   26.507  -19.354 1.00 38.72 656 A 1 
ATOM 4998 O O   . GLY A 0 656 . 0.492    27.213  -18.680 1.00 38.72 656 A 1 
ATOM 4999 N N   . TYR A 0 657 . 0.200    25.708  -20.322 1.00 39.64 657 A 1 
ATOM 5000 C CA  . TYR A 0 657 . 1.610    25.654  -20.719 1.00 39.64 657 A 1 
ATOM 5001 C C   . TYR A 0 657 . 1.958    26.819  -21.656 1.00 39.64 657 A 1 
ATOM 5002 C CB  . TYR A 0 657 . 1.930    24.292  -21.350 1.00 39.64 657 A 1 
ATOM 5003 O O   . TYR A 0 657 . 1.628    26.803  -22.842 1.00 39.64 657 A 1 
ATOM 5004 C CG  . TYR A 0 657 . 1.888    23.149  -20.354 1.00 39.64 657 A 1 
ATOM 5005 C CD1 . TYR A 0 657 . 3.039    22.831  -19.604 1.00 39.64 657 A 1 
ATOM 5006 C CD2 . TYR A 0 657 . 0.697    22.423  -20.157 1.00 39.64 657 A 1 
ATOM 5007 C CE1 . TYR A 0 657 . 3.001    21.789  -18.657 1.00 39.64 657 A 1 
ATOM 5008 C CE2 . TYR A 0 657 . 0.656    21.384  -19.209 1.00 39.64 657 A 1 
ATOM 5009 O OH  . TYR A 0 657 . 1.745    20.065  -17.541 1.00 39.64 657 A 1 
ATOM 5010 C CZ  . TYR A 0 657 . 1.805    21.066  -18.456 1.00 39.64 657 A 1 
ATOM 5011 N N   . GLY A 0 658 . 2.624    27.843  -21.119 1.00 41.04 658 A 1 
ATOM 5012 C CA  . GLY A 0 658 . 3.168    28.955  -21.897 1.00 41.04 658 A 1 
ATOM 5013 C C   . GLY A 0 658 . 4.592    28.665  -22.371 1.00 41.04 658 A 1 
ATOM 5014 O O   . GLY A 0 658 . 5.524    28.766  -21.580 1.00 41.04 658 A 1 
ATOM 5015 N N   . SER A 0 659 . 4.772    28.344  -23.656 1.00 37.93 659 A 1 
ATOM 5016 C CA  . SER A 0 659 . 6.109    28.277  -24.264 1.00 37.93 659 A 1 
ATOM 5017 C C   . SER A 0 659 . 6.641    29.688  -24.540 1.00 37.93 659 A 1 
ATOM 5018 C CB  . SER A 0 659 . 6.099    27.431  -25.540 1.00 37.93 659 A 1 
ATOM 5019 O O   . SER A 0 659 . 5.940    30.513  -25.131 1.00 37.93 659 A 1 
ATOM 5020 O OG  . SER A 0 659 . 7.411    27.365  -26.060 1.00 37.93 659 A 1 
ATOM 5021 N N   . GLY A 0 660 . 7.871    29.970  -24.103 1.00 42.84 660 A 1 
ATOM 5022 C CA  . GLY A 0 660 . 8.497    31.289  -24.180 1.00 42.84 660 A 1 
ATOM 5023 C C   . GLY A 0 660 . 9.954    31.211  -24.626 1.00 42.84 660 A 1 
ATOM 5024 O O   . GLY A 0 660 . 10.857   31.170  -23.797 1.00 42.84 660 A 1 
ATOM 5025 N N   . TYR A 0 661 . 10.187   31.222  -25.939 1.00 37.66 661 A 1 
ATOM 5026 C CA  . TYR A 0 661 . 11.534   31.293  -26.511 1.00 37.66 661 A 1 
ATOM 5027 C C   . TYR A 0 661 . 12.187   32.652  -26.208 1.00 37.66 661 A 1 
ATOM 5028 C CB  . TYR A 0 661 . 11.476   31.053  -28.027 1.00 37.66 661 A 1 
ATOM 5029 O O   . TYR A 0 661 . 11.637   33.697  -26.557 1.00 37.66 661 A 1 
ATOM 5030 C CG  . TYR A 0 661 . 11.011   29.666  -28.428 1.00 37.66 661 A 1 
ATOM 5031 C CD1 . TYR A 0 661 . 11.951   28.626  -28.579 1.00 37.66 661 A 1 
ATOM 5032 C CD2 . TYR A 0 661 . 9.642    29.413  -28.650 1.00 37.66 661 A 1 
ATOM 5033 C CE1 . TYR A 0 661 . 11.526   27.333  -28.943 1.00 37.66 661 A 1 
ATOM 5034 C CE2 . TYR A 0 661 . 9.215    28.121  -29.012 1.00 37.66 661 A 1 
ATOM 5035 O OH  . TYR A 0 661 . 9.724    25.835  -29.492 1.00 37.66 661 A 1 
ATOM 5036 C CZ  . TYR A 0 661 . 10.154   27.078  -29.155 1.00 37.66 661 A 1 
ATOM 5037 N N   . GLY A 0 662 . 13.377   32.641  -25.600 1.00 41.18 662 A 1 
ATOM 5038 C CA  . GLY A 0 662 . 14.086   33.853  -25.175 1.00 41.18 662 A 1 
ATOM 5039 C C   . GLY A 0 662 . 15.605   33.722  -25.258 1.00 41.18 662 A 1 
ATOM 5040 O O   . GLY A 0 662 . 16.270   33.590  -24.237 1.00 41.18 662 A 1 
ATOM 5041 N N   . SER A 0 663 . 16.165   33.775  -26.470 1.00 37.24 663 A 1 
ATOM 5042 C CA  . SER A 0 663 . 17.622   33.857  -26.657 1.00 37.24 663 A 1 
ATOM 5043 C C   . SER A 0 663 . 18.139   35.250  -26.271 1.00 37.24 663 A 1 
ATOM 5044 C CB  . SER A 0 663 . 18.004   33.509  -28.097 1.00 37.24 663 A 1 
ATOM 5045 O O   . SER A 0 663 . 17.575   36.259  -26.699 1.00 37.24 663 A 1 
ATOM 5046 O OG  . SER A 0 663 . 19.411   33.499  -28.233 1.00 37.24 663 A 1 
ATOM 5047 N N   . GLY A 0 664 . 19.206   35.314  -25.468 1.00 42.31 664 A 1 
ATOM 5048 C CA  . GLY A 0 664 . 19.710   36.569  -24.903 1.00 42.31 664 A 1 
ATOM 5049 C C   . GLY A 0 664 . 21.149   36.488  -24.396 1.00 42.31 664 A 1 
ATOM 5050 O O   . GLY A 0 664 . 21.384   36.397  -23.195 1.00 42.31 664 A 1 
ATOM 5051 N N   . TYR A 0 665 . 22.125   36.565  -25.304 1.00 37.79 665 A 1 
ATOM 5052 C CA  . TYR A 0 665 . 23.541   36.698  -24.941 1.00 37.79 665 A 1 
ATOM 5053 C C   . TYR A 0 665 . 23.815   38.037  -24.231 1.00 37.79 665 A 1 
ATOM 5054 C CB  . TYR A 0 665 . 24.426   36.586  -26.193 1.00 37.79 665 A 1 
ATOM 5055 O O   . TYR A 0 665 . 23.503   39.100  -24.768 1.00 37.79 665 A 1 
ATOM 5056 C CG  . TYR A 0 665 . 24.599   35.182  -26.737 1.00 37.79 665 A 1 
ATOM 5057 C CD1 . TYR A 0 665 . 25.685   34.393  -26.305 1.00 37.79 665 A 1 
ATOM 5058 C CD2 . TYR A 0 665 . 23.695   34.670  -27.690 1.00 37.79 665 A 1 
ATOM 5059 C CE1 . TYR A 0 665 . 25.872   33.096  -26.822 1.00 37.79 665 A 1 
ATOM 5060 C CE2 . TYR A 0 665 . 23.883   33.375  -28.211 1.00 37.79 665 A 1 
ATOM 5061 O OH  . TYR A 0 665 . 25.132   31.342  -28.297 1.00 37.79 665 A 1 
ATOM 5062 C CZ  . TYR A 0 665 . 24.969   32.586  -27.780 1.00 37.79 665 A 1 
ATOM 5063 N N   . GLY A 0 666 . 24.469   37.996  -23.064 1.00 43.08 666 A 1 
ATOM 5064 C CA  . GLY A 0 666 . 24.815   39.189  -22.282 1.00 43.08 666 A 1 
ATOM 5065 C C   . GLY A 0 666 . 26.080   39.015  -21.437 1.00 43.08 666 A 1 
ATOM 5066 O O   . GLY A 0 666 . 26.003   38.661  -20.267 1.00 43.08 666 A 1 
ATOM 5067 N N   . SER A 0 667 . 27.251   39.289  -22.019 1.00 40.21 667 A 1 
ATOM 5068 C CA  . SER A 0 667 . 28.537   39.311  -21.299 1.00 40.21 667 A 1 
ATOM 5069 C C   . SER A 0 667 . 28.828   40.709  -20.731 1.00 40.21 667 A 1 
ATOM 5070 C CB  . SER A 0 667 . 29.658   38.847  -22.233 1.00 40.21 667 A 1 
ATOM 5071 O O   . SER A 0 667 . 28.659   41.699  -21.444 1.00 40.21 667 A 1 
ATOM 5072 O OG  . SER A 0 667 . 30.889   38.806  -21.541 1.00 40.21 667 A 1 
ATOM 5073 N N   . GLY A 0 668 . 29.260   40.817  -19.464 1.00 41.12 668 A 1 
ATOM 5074 C CA  . GLY A 0 668 . 29.370   42.123  -18.789 1.00 41.12 668 A 1 
ATOM 5075 C C   . GLY A 0 668 . 29.990   42.144  -17.381 1.00 41.12 668 A 1 
ATOM 5076 O O   . GLY A 0 668 . 29.313   42.480  -16.421 1.00 41.12 668 A 1 
ATOM 5077 N N   . TYR A 0 669 . 31.280   41.811  -17.276 1.00 38.81 669 A 1
[truncated: 12,015 more chars]
