# Supplementary material for: Self-assembling proteins compose the chemically resistant shell biomaterial of planktonic tintinnid ciliates
Source: Nat Commun. 2026 Jun 13;17:7507. doi: 10.1038/s41467-026-74402-4 (PMC13408134; doi:10.1038/s41467-026-74402-4)
Supplement: Supplementary file 9 — Source Data 1 [file 41467_2026_74402_MOESM9_ESM.xlsx]

## Sheet: Figure 2
Peptide coverage values for Tintinnidorin-1 proteins
Label	Alpha	Beta	Gamma
0	0	0	0
	0	0	0
	0	0	0
	0.294	0	0
	0.298	0	0
	0.304	0	0
	0.346	0	0
	0.378	0	0
	0.46	0	0
	0.384	0	0
	0.32	0	0
	0.301	0	0
	0.35	0	0
	0.339	0	0
	0.31	0	0
	0.372	0	0
	0.523	0	0
	0	0	0
	0	0	0
	0	0	0
	0	0	0
	0.289	0.877	0
	0.647	0.945	0
	0.688	1.74	0
	0.342	1.89	0
	0.258	1.86	0
	0.933	1.87	0
	1.1	0.921	0
	0.735	0.86	0
	0.484	1.36	0
	0.627	1.55	0
	0.865	1.58	0
	0.97	1.37	0.33
	1.28	1.46	0.33
	1.1	1.35	0.33
	0.96	1.69	0.33
	1.12	0.589	0.327
	0.333	0.83	0.33
	0.337	0.845	0
	0.389	0	0
	0.395	0	0
	0.395	0	0
	0	0	0
	0	0.486	0
	0.493	0.485	0
	2.08	0.485	0
	2.12	0.485	0
	2.12	0.458	0
	2.11	0.449	0
	2.05	0	0
	2.03	0	0
	0.974	0	0
	0	0	0
	0.752	0	0
	0.648	0	0
	0.62	0	0
	0.392	0	0
	0.334	0	0
	0.438	0	0
	0.313	0	0
	0.363	0	3.82
	0.409	0	6.32
	0.756	0	38.4
	0	0	56.9
	0	0	57.9
	0	0	53.5
	0	0	51.9
	0	0	54.8
	0	0	77
	0	0	84.2
70	0	0	88.9
	0	0.939	81.2
	0	7.05	99.4
	0	38	101
	4.22	56.5	85.3
	26.6	57.6	54.8
	58.4	54.3	50.3
	72.1	52.4	49
	74.4	55.9	26.4
	72.3	77.5	19
	72.7	84.8	13.6
	77.7	88.4	13.8
	99	80.3	5.63
	106	97.4	1.96
	109	98.5	1.94
	97	83.3	2.78
	119	53.5	3.44
	123	48.7	3.75
	103	47.4	3.47
	62.4	25.7	3.59
	52.2	18.9	4.74
	50.9	14.5	29.4
	29.2	14.9	35.1
	22.5	7.57	50.2
	17.1	1.95	50.3
	17.6	0	48.1
	9.49	1.33	53
	3.87	1.43	53
	0	5.55	53.3
	0	5.52	55.9
	0.894	5.57	55.7
	0.901	6.74	54.6
	0.876	31.3	50.1
	0.905	36.7	42.8
	3.46	52.9	32
	30.3	53.3	21
	32.6	51.5	20.9
	43.7	55.1	2.98
	44.3	55.9	2.92
	41	56.7	2.98
	43.1	57.2	2.98
	43.7	57.3	3.98
	43.9	56	3.98
	44.5	51.7	3
	43.8	44.2	3
	43.1	33.4	3
	40.6	22	1
	33.2	25.6	1
	22.3	7.45	0
	17.1	8.23	0
	16	8.26	0
	0.982	8.28	0
	0.916	9.22	0
	1.83	9.53	0
	1.82	7.5	0
	2.63	7.66	0
	2.67	8.59	0
	1.79	1.98	0
	0.937	1.96	0
	0.843	1.7	0
	1.68	1.76	0
	1.68	1.9	0
	0.853	1.82	0
	0.666	1.78	0
	0.685	1.89	0
	0.608	1.91	0
	0.632	0.963	0
	0.851	0.963	0
	0.655	0.961	0
	1.38	0	0
140	1.71	0	0
	0.767	0	0
	0.94	0	0
	0.932	0	0
	0.944	0	0
	0.944	0	0
	0.944	0	0
	0	2.73	0
	0	2.74	0.669
	0	1.73	16.9
	0	2.51	24.4
	0	2.39	30.8
	0	1	28.6
	0	3.04	28.3
	0	3.34	26.7
	0	2.47	30.8
	0	2.6	32.1
	0.525	2.14	32.4
	1.19	9.11	22.9
	1.4	24.4	8.67
	0.989	38.8	2.84
	1.59	48.6	2.96
	1.65	53.7	2.84
	1.96	48.2	2.86
	1.1	50.5	2.93
	2.03	46.7	4.8
	2.26	54.1	3.79
	2.22	55.5	3.72
	2.35	56	4.42
	1.52	33.7	4.55
	1.83	12.3	5.46
	1.95	8.69	4.09
	2.88	13.6	4.37
	3.47	14	2.6
	2.31	17	2.58
	3.88	18.3	2.59
	3.93	18.7	0
	3.97	18.4	0
	4.07	18.3	5.52
	4.01	15.2	24.4
	3.88	14	25.2
	4.04	15.1	30.1
	3.96	10.1	28
	4.05	10.3	30.3
	3.34	2.57	29.8
	2.46	2.54	30.4
	2.3	2.55	25.3
	1.43	0	26.3
	2.11	0	9.6
	2.1	5.52	6.81
	1.82	25.2	3.84
	2.1	26.1	11.4
	2.45	30.1	17.6
	3.49	28	19
	3.78	30.3	18.4
	3.84	29.8	17.4
	2.59	30.4	17.3
	1.23	24.8	17.3
	1.39	25.6	18
	1.44	12	12.3
	1.61	11.4	13.1
	1.51	34.8	2.74
	1.56	34	2.47
	0.625	46.2	2.59
	0.652	52.1	2.66
	0	49.6	0.87
	0	49.3	0
	0	47.2	0
	0.521	48	0
	0.452	48.6	0
210	0.774	37.5	0
	0.787	37.9	0
	0.528	17	0
	0.631	17.4	0
	0.46	18.2	0
	10.6	9.7	0
	19.6	3.13	0
	27	0.879	0
	34.2	1.45	0
	31.6	0.882	0
	33.7	0.877	0
	30.5	0.617	0
	34.7	0.666	0
	35.7	0.575	0
	35.8	0.594	0
	20.8	0	0
	8.41	0	0
	8.69	0	0
	14.4	0	0
	14.5	0	0
	17.5	0	0
	18.9	0	0
	19.4	0	0
	19	0	0
	18.9	0	0
	16	0	0
	14	0	0
	15.1	0	0
	10.1	0	0
	10.3	0	0
	2.57	0	0
	2.54	0	0
	2.55	0	0
	0	0	0
	0	0	0
	5.52	0	0
	25.2	0	0
	26.1	0	3.49
	30.1	0	3.39
	28	0	4.38
	30.3	0	4.4
	29.8	0	4.06
	30.4	0	3.77
	24.8	0	4.21
	25.6	0	7.31
	9.6	0	7.89
	6.81	0	5.05
	14.3	0	4.24
	23	0	6.3
	28.8	0	7.26
	30.7	0	7.3
	30.2	0	7.74
	29.3	0	7.88
	28.8	0	3.89
	27.9	0	1.78
	28.8	0	1.68
	22.4	3.79	0.679
	23.1	4.19	0.501
	14.1	4.12	1.21
	14.5	3.3	1.16
	4.6	6.3	0.848
	3.79	6.37	0.738
	1.94	6.41	0.868
	2.7	6.85	0.863
	1.76	7	1.21
	1.38	3.68	1.25
	1.7	1.93	1.2
	0.713	3.67	3.89
	1.54	2.87	4.17
	1.12	2.55	6.46
280	1.09	0.61	6.7
	0.566	0	6.39
	0.653	0	5.28
	0	0	5.24
	0	0.885	5.56
	0	0.541	5.9
	0	1.88	6.47
	0.817	4.33	6.62
	0.834	5.66	4.04
	0.835	19.2	2.26
	0.847	18.6	0.299
	0.535	32.5	0.299
	0.651	32.6	1.92
	0.513	31.8	1.66
	0.724	34.3	1.85
	0.772	33.9	1.65
	0.824	29.5	1.93
	0.575	30.6	2.61
	0.811	30.6	2.71
	0	31.3	2.42
	0	27.2	2.3
	0	20.4	1.65
	0	9.83	1.77
	0	0	0
	0	4.73	0
	0	3.93	0
	0	6.74	0
	0	7.04	0
	0	7.21	0
	1.34	7.23	0
	2.14	7.71	0
	3.46	6.77	0
	3.57	7.89	0
	3.35	7.9	0
	3.57	6.03	0
	3.38	6.03	0
	3.53	0	0
	2.73	0	0
	3.73	0	0
	2.02	0	0
	2.04	0	0
	2.21	0	0.946
	2.38	0	0.947
	2.39	0.426	0.945
	2.39	0.748	0.947
	4.57	0.526	0.949
	4.65	0.433	0.949
	4.75	0.379	0.887
	4.1	0.503	0.888
	7.14	0.565	0.753
	6.37	0.378	1.79
	6.41	0.442	1.79
	6.85	0.487	1.7
	7	0.652	1.94
	4.38	0.765	1.94
	2.4	0	1.94
	2.57	0	1.94
	1.69	0	1.95
	1.09	0.75	1.95
	1.39	0.616	1
	0.875	1.31	1
	0	1.63	1
	0	2.8	1
	0	2.63	1
	0	2.67	0
	0	2.24	0
	0	3.19	0
	4.06	3.42	0
	18.8	3.31	0
	23.7	2.39	0
350	33.3	2.15	0
	32.1	2.28	0
	32.4	2.37	0
	33.3	2.07	0
	31.2	1.31	0
	29.5	1.32	0
	32.5	0.47	0
	29.8	0.579	0
	36.7	1.77	1.27
	36.4	1.86	1.23
	32.8	1.85	1.18
	22.7	2	0.933
	19.6	1.89	0.892
	19.3	2.06	0.79
	9.21	2.2	1.63
	13.4	2.86	1.97
	17.6	3.01	3.03
	15.2	1.15	3.1
	16.7	1.63	4.57
	19.5	1.7	4.13
	15.5	1.75	3.73
	17.2	1.45	3
	19.6	1.74	3.09
	10.8	0.929	3.49
	12.4	0	3.41
	6.94	0	3.73
	0.948	0	3.71
	0.945	0	1.87
	0.873	0	1.96
	0.947	0	3.45
	0	0	4.05
	0	0	4.1
	0	0	4.21
	0	0	3.22
	0	0	3.41
	0	0	2.91
	0	0	2.98
	0	0	3.13
	0	0	3.99
	0	0	3.79
	0	0	3.94
	0	0	2.61
	0	0	2.61
	0	0	2.61
	0	0	1.72
	0	0	0.891
	0	0	1.43
	0	0	2.67
	0	0	3.55
	0	0	3.34
	0	0	3.38
	0	0	1.39
	0	0	1.89
	0	0	2.04
	0.859	0	1.68
	0.741	0	0.885
	0.86	0	0
	0.853	0	3.43
	0.86	0	10.1
	0.824	0	11.5
	0.498	0	11.9
	0.442	0	11.5
	0.665	0	11.4
	0.841	0	11.6
	0.471	0	11.7
	0	8.58	10
	0	9.65	11.2
	0	9.98	8.23
	6.48	10.1	8.61
	8.37	9.16	8.2
420	26.5	10	7.49
	42.3	10	2.09
	39.1	10.4	3.54
	39.5	8.93	0.886
	35	6.59	0.503
	34.9	3.74	0.543
	33.2	8.35	0.882
	40.1	9.78	0.736
	41.9	9.24	0.577
	42.9	9.82	0.881
	28.8	11.2	0.891
	20.7	10.6	0.892
	2.21	11.4	0.885
	2.34	9.86	0.884
	2.31	10.2	3.17
	2.23	10.2	3.6
	2.04	8.92	3.46
	2.15	4.66	3.7
	2.04	5.33	3.53
	2.08	4.95	3.15
	2.25	4.95	2.32
	2.31	5.04	2.53
	2.33	4.25	3.71
	1.6	0.848	0.921
	1.77	3.81	0
	1.77	5.7	0
	1.76	5.96	0
	1.77	7.83	0
	0	7.06	0
	0	6.35	0
	1.77	7.59	0
	8.22	7	0
	10.2	5.52	0.893
	11.9	1.75	0.612
	11.7	0.826	0.854
	10.7	4.3	0.786
	12	7.73	0.807
	11.9	7.36	0.807
	8.94	7.03	0.645
	6.15	6.78	0.896
	3.67	6.49	0
	7.06	6.43	0
	6.2	6.64	0
	3.14	6.92	0
	2.95	7.24	0
	2.93	3.65	0
	2.61	3.67	3.19
	2.6	3.16	7.6
	2.68	3.45	11
	2.63	3.1	10.7
	3.13	2.88	10.8
	0.679	3.01	11.8
	0.65	2	12.6
	4.08	2.62	34.8
	4.06	2.78	50.2
	4.04	2.8	53.2
	3.66	2.79	52.5
	5.23	2.79	66.8
	3.2	0	67
	4.97	0	65.4
	5.21	0	62.1
	5.23	0	58.7
	0.292	3.17	53.1
	0.295	3.6	54.4
	0	3.46	22
	0	3.7	9.03
	0.797	3.53	7.75
	0.867	3.15	7.75
	0.871	2.32	0
	0.87	2.53	0
490	0.684	3.71	2.83
	0.861	0.921	5.66
	0	0	5.09
	0.547	0	5.92
	0.572	0	5.23
	0.607	0	4.19
	0.711	0	8.39
	0	0	8.24
	0	0	12
	0	0	11.9
	0	0	10.7
	0	0	10.8
	0	0	10.6
	0.329	0	10.6
	0.33	0	8.37
	0.325	0.801	7
	0.33	0.801	6.99
	0.329	0.434	6.47
	0.331	1.36	4.49
	0.33	1.36	3.59
	0.996	1.36	1.74
	1.2	1.7	2.34
	0.855	1.77	0
	0.869	1.53	0
	0.846	4.08	0.692
	1.63	8.44	0.821
	1.65	11.9	0.787
	0.51	11.4	0.898
	0.613	11.7	0.83
	0.887	12.5	0.582
	0.895	13.5	0.658
	0.902	39.3	0.881
	0.885	59.3	0.9
	0.906	64.3	0.847
	0.91	61.9	0.901
	0.908	80.6	0
	0	82.4	0
	0	80.4	0
	0	77.7	0
	3.19	73.9	0
	7.6	68.6	0
	11	70.1	0
	10.7	35.7	0
	10.8	22.7	0
	11.8	21.6	0
	12.6	21.7	0
	38.5	0	0
	58.7	0	0
	63.4	0.985	0
	61	2.48	0
	80.6	2.98	0
	81.5	2.84	0
	79.6	2.58	0
	76.9	3	0
	73.1	15	0
	67.7	16.5	0
	69.2	24.9	0
	35.7	24.9	0.958
	22.7	21.8	0.922
	21.6	24.5	0.961
	21.7	23.5	0.962
	0	25	0.963
	0	24.5	1.69
	0.985	22.6	1.15
	2.58	22.8	1.39
	3.08	20.7	1.39
	2.96	17.5	1.5
	1.68	15	1.52
	1	13.9	1.71
	1.33	12.3	1.73
560	1.39	2.18	1.51
	1.84	2.37	0.854
	1.74	5.32	0.85
	1.42	4.82	0.846
	0.77	6.66	0.85
	0.741	6.99	0.806
	0.797	5.32	0.829
	0.739	5.44	0.852
	0.325	5.77	0.85
	0.62	5.03	0.564
	0.715	5.03	0.622
	0	1.41	0.851
	0.824	0.387	0
	0.77	0.518	0
	2.43	0.4	0
	4.18	0	0
	5.15	0	0
	8.18	0.74	0
	7.73	4.65	0
	9.45	5.13	0
	9.91	5.49	0
	8.28	3.56	0
	9.27	3.1	0
	9.6	5.69	0
	6.8	5.48	0
	6.8	6.02	0
	0.884	1.65	0
	0	1.57	0
	0	1.8	0
	0	1.8	0
	0	1.22	1.55
	0	1.17	3.4
	0.74	0.932	5.63
	4.65	1.87	8.89
	4.66	2.12	10.2
	5.08	2.93	10.1
	2.84	2.37	9.71
	2.62	1.56	7.67
	5.69	2.43	6.97
	5.48	3.7	10.4
	6.02	4.08	10.9
	1.17	4.36	11.1
	0.771	8	3.66
	1.02	6.42	1.87
	1.32	11.2	0
	1.19	10.6	0.877
	0.558	15.1	1.9
	0.387	16	2.73
	0.448	15.8	2.74
	1.09	18.1	2.37
	0.848	18	2.22
	1.01	18.5	2
	0.876	17.8	1.43
	0.623	17.5	1.42
	1.32	16.4	0.859
	2.42	15.9	2.01
	2.73	12.2	4
	3.07	10.1	4.18
	6.59	7.18	2.49
	4.86	8.77	1.41
	8.86	7.88	1.66
	9.26	5.61	2.57
	13.8	1.9	3.72
	13.4	1.11	3.51
	13.2	1.1	2.48
	15.2	1.15	3.02
	15.2	0	3.9
	16.7	0	4.78
	16	0	4.65
	15.7	0	4.56
630	14.9	0	4.46
	14.5	0	4.38
	10.7	0	3.94
	8.69	0	0
	5.76	0	5.49
	7.63	0	19.3
	7.52	0	20.2
	4.81	0	20.9
	1.39	0	23.4
	0.487	0	21.9
	0.515	0	22.2
	0.504	0	20.7
	0	0	22.4
	0	0	23.2
	0	0.706	12.5
	0	0.808	14.1
	0	1.12	4.86
	0	1.36	4.49
	0	1.18	3.01
	0	1.31	2.29
	0	1.23	3.62
	0	1.06	3.33
	0	1.12	0.937
	0	1.11	0.943
	0	1.58	0.938
	0	1.35	0.937
	0	1.54	0.951
	0	0.812	0
	0	0.853	0
	0	0.858	0
	0.706	6.68	0.963
	0.808	7.54	1.87
	1.12	8.12	1.87
	1.36	9.5	1.83
	16.2	9.72	1.58
	14.7	10	1.83
	16.4	8.6	1.87
	14.7	9.27	1.87
	14.1	6.3	1.87
	14	8.15	1.87
	13.4	5.89	1.87
	15.2	3.16	0
	15.7	2.61	0
	14.8	4.76	0
	9.43	5.05	0
	4.15	2.36	0
	6.68	4.7	0
	7.54	5.42	0
	8.12	8.88	0
	9.5	21	0
	9.72	22.6	0
	10	25.1	0.574
	8.6	26.5	2.57
	9.27	26.3	2.27
	6.3	24.1	3.54
	8.15	24	6.47
	5.89	17.7	7.59
	3.16	17.2	8.41
	2.61	2.21	7.68
	4.76	5.49	9.33
	5.05	20.6	8.18
	2.36	20.9	8.21
	4.7	21.2	9.11
	5.42	26.3	9.02
	8.88	24.5	10.1
	21	24.7	11.5
	22.6	23.1	10.2
	25.1	24.2	8.67
	26.5	24.5	10
	26.3	15.9	9.48
700	24.1	17.3	8.81
	24	7.81	9.21
	17.7	7.48	6.43
	17.2	6.81	4.11
	2.21	4.03	3.25
	5.49	2.27	3.38
	24.1	1.5	1.47
	23.8	1.48	1.1
	24.5	1.72	0.555
	29.3	1.23	0.49
	27.8	1.5	0.429
	28.2	1.8	1.32
	26.3	0	1.32
	27.1	0	1.14
	27.5	0	1.19
	17.9	0.673	1.39
	19.3	0.673	1.36
	9.48	2.7	0
	8.61	4.49	0
	8.41	7.91	0
	5.79	5.96	0
	2.27	7.25	0
	1.5	7.01	0
	1.48	8.09	0
	1.72	5.64	0
	1.23	6	0
	1.5	2.21
	1.8	2.21
	0	3.75
	0	4.62
	0	3.9
	0.673	4.23
	0.673	4.57
	2.7	4.04
	4.49	4.05
	7.91	0.561
	5.96	1.37
	7.25	1.88
	7.01	2.01
	8.09	1.76
	5.64	1.69
	6	0.841
	2.21	0.97
	2.21	1.21
	3.75	1.18
	4.62	1.14
	3.9	1.4
	4.23	0
	4.57	0
	4.04
	4.05
	0.561
	1.37
	1.23
	1.19
	1.13
	1.2
	0.332
	0.395
	0.513
	0.359
	0.503
	0.57
	0
	0

## Sheet: Figure 4a
Amino acid fractions
Protein/Database name	A	G	V	L	I	M	P	F	W	Y	S	Q	T	N	D	E	K	R	H	C
Tintinnidorin-1-alpha	18.069	13.1034	3.31034	1.24138	0.827586	0.551724	0.827586	1.24138	4.68966	8.55172	9.10345	5.93103	2.89655	3.17241	11.1724	3.86207	7.86207	3.17241	0.413793	0
Tintinnidorin-1-beta	16.0214	13.8852	2.93725	1.2016	0.400534	0.534045	1.06809	0.801068	4.40587	9.74633	10.8144	5.8745	2.93725	1.86916	11.8825	4.27236	7.74366	3.33778	0.267023	0
Tintinnidorin-1-gamma	14.9273	15.1915	3.03831	1.0568	0.396301	0.660502	0.660502	0.528402	3.83091	11.0964	11.7569	5.41612	1.5852	1.98151	11.7569	4.62351	7.39762	3.83091	0.264201	0
Schmidingerella proteome	7.6219	5.65435	5.5458	8.80012	5.04673	4.27608	3.83269	4.16627	0.904659	2.79922	7.71733	6.56554	5.1388	4.44782	5.33507	6.77234	6.46988	5.42201	1.99688	1.48655
Swiss-Prot	8.25663	7.07385	6.85706	9.64998	5.90854	2.41234	4.74712	3.86954	1.10526	2.92472	6.65815	3.93203	5.36534	4.06352	5.46318	6.71775	5.79968	5.52854	2.2789	1.38787
Tintinnidorin proteins	16.0659	14.5747	3.07137	1.16745	0.680148	0.453299	0.877702	0.683407	4.1313	9.58286	9.84621	5.64943	1.95544	2.52665	11.6676	3.44692	7.83358	3.77239	1.99054	0.0231496
Spidroin_MaSp1_P19837	31.6667	48.3333	0	3.33333	0	0	0	0	0	5	0	11.6667	0	0	0	0	0	0	0	0
Spidroin_MasSp2_P46804	16.6667	40	0	0	0	0	18.3333	0	0	6.66667	3.33333	13.3333	0	0	0	0	0	1.66667	0	0
Fibroin_Heavy_chain_P05790	8.33333	3.33333	10	3.33333	10	1.66667	0	5	0	5	6.66667	5	10	6.66667	10	6.66667	1.66667	3.33333	0	3.33333
Fibroin_Light_chain_P21828	11.6667	1.66667	8.33333	6.66667	11.6667	1.66667	5	1.66667	1.66667	5	11.6667	1.66667	5	3.33333	13.3333	1.66667	5	3.33333	0	0
Mussel_Mefp-1_Q25460	3.33333	1.66667	5	6.66667	0	0	18.3333	0	0	15	10	1.66667	10	1.66667	1.66667	1.66667	20	1.66667	1.66667	0

## Sheet: Figure 4b
Sequence similarity of Tintinnidorin-1 modules
Modules	alpha-M1	beta-M1	gamma-M1	alpha-M2	beta-M2	gamma-M2	alpha-M3	beta-M3	gamma-M3	alpha-M4	beta-M4	gamma-M4	alpha-M5	beta-M5	gamma-M5	alpha-M6	beta-M6	gamma-M6
alpha-M1	100	74.359	76.9231	11.5385	8.97436	10.2564	65.3846	64.1026	62.8205	11.5385	8.97436	10.2564	69.2308	70.5128	67.9487	15.3846	15.3846	12.8205
beta-M1	74.359	100	76.9231	14.1026	10.2564	12.8205	64.1026	66.6667	70.5128	11.5385	14.1026	11.5385	74.359	73.0769	69.2308	14.1026	14.1026	15.3846
gamma-M1	76.9231	76.9231	100	14.1026	11.5385	10.2564	62.8205	66.6667	64.1026	11.5385	10.2564	12.8205	70.5128	67.9487	67.9487	16.6667	16.6667	12.8205
alpha-M2	11.5385	14.1026	14.1026	100	78.2051	76.9231	16.6667	17.9487	17.9487	74.359	70.5128	67.9487	16.6667	15.3846	11.5385	70.5128	70.5128	62.8205
beta-M2	8.97436	10.2564	11.5385	78.2051	100	80.7692	15.3846	16.6667	12.8205	67.9487	64.1026	61.5385	11.5385	14.1026	10.2564	74.359	74.359	64.1026
gamma-M2	10.2564	12.8205	10.2564	76.9231	80.7692	100	14.1026	16.6667	12.8205	73.0769	67.9487	65.3846	12.8205	16.6667	10.2564	66.6667	66.6667	60.2564
alpha-M3	65.3846	64.1026	62.8205	16.6667	15.3846	14.1026	100	75.641	70.5128	11.5385	17.9487	14.1026	69.2308	66.6667	65.3846	17.9487	17.9487	16.6667
beta-M3	64.1026	66.6667	66.6667	17.9487	16.6667	16.6667	75.641	100	76.9231	15.3846	15.3846	16.6667	71.7949	69.2308	67.9487	21.7949	21.7949	19.2308
gamma-M3	62.8205	70.5128	64.1026	17.9487	12.8205	12.8205	70.5128	76.9231	100	12.8205	15.3846	12.8205	70.5128	67.9487	64.1026	15.3846	15.3846	15.3846
alpha-M4	11.5385	11.5385	11.5385	74.359	67.9487	73.0769	11.5385	15.3846	12.8205	100	69.2308	69.2308	12.8205	15.3846	12.8205	64.1026	64.1026	57.6923
beta-M4	8.97436	14.1026	10.2564	70.5128	64.1026	67.9487	17.9487	15.3846	15.3846	69.2308	100	80.7692	14.1026	12.8205	10.2564	61.5385	61.5385	60.2564
gamma-M4	10.2564	11.5385	12.8205	67.9487	61.5385	65.3846	14.1026	16.6667	12.8205	69.2308	80.7692	100	12.8205	14.1026	8.97436	61.5385	61.5385	62.8205
alpha-M5	69.2308	74.359	70.5128	16.6667	11.5385	12.8205	69.2308	71.7949	70.5128	12.8205	14.1026	12.8205	100	92.3077	82.0513	15.3846	15.3846	17.9487
beta-M5	70.5128	73.0769	67.9487	15.3846	14.1026	16.6667	66.6667	69.2308	67.9487	15.3846	12.8205	14.1026	92.3077	100	80.7692	15.3846	15.3846	19.2308
gamma-M5	67.9487	69.2308	67.9487	11.5385	10.2564	10.2564	65.3846	67.9487	64.1026	12.8205	10.2564	8.97436	82.0513	80.7692	100	12.8205	12.8205	16.6667
alpha-M6	15.3846	14.1026	16.6667	70.5128	74.359	66.6667	17.9487	21.7949	15.3846	64.1026	61.5385	61.5385	15.3846	15.3846	12.8205	100	100	71.7949
beta-M6	15.3846	14.1026	16.6667	70.5128	74.359	66.6667	17.9487	21.7949	15.3846	64.1026	61.5385	61.5385	15.3846	15.3846	12.8205	100	100	71.7949
gamma-M6	12.8205	15.3846	12.8205	62.8205	64.1026	60.2564	16.6667	19.2308	15.3846	57.6923	60.2564	62.8205	17.9487	19.2308	16.6667	71.7949	71.7949	100

## Sheet: Figure 4c,d
Sequence lengths
Sequence_ID	CT	L1	L2	L3	L4	L5	NT	Total_length
D1PA_S17C1_TRINITY_DN2222055_c0_g1_i10	33	85	21	51	20	76	61	815
D1PA_S18C1_TRINITY_DN2613258_c1_g3_i2	34	40	8	70	35	76	49	780
G1PA_S13C1_3um_TRINITY_DN1937989_c3_g2_i1	33	87	21	55	26	76	59	825
G1PA_S13C1_3um_TRINITY_DN1937989_c3_g2_i5	20	87	21	55	26	76	59	812
G2PA.S11C1.15m.3um.A_TRINITY_DN1115211_c0_g1_i2	25	46	18	62	33	61	38	751
G2PA.S11C1.15m.3um.A_TRINITY_DN1115211_c0_g1_i4	25	46	18	62	33	61	43	756
G2PA.S15C1.15m.3um_TRINITY_DN3888375_c6_g2_i5	29	40	8	74	33	91	60	803
G2PA.S15C1.15m.3um_TRINITY_DN3888375_c6_g2_i8	29	40	8	74	28	91	60	798
G3PA.UW23_TRINITY_DN158_c0_g1_i8	24	35	18	54	37	56	50	742
G3PA.UW25_TRINITY_DN438122_c2_g1_i7	25	46	18	62	33	61	38	751
G3PA.UW30_TRINITY_DN20668_c0_g1_i1	25	46	18	62	33	61	38	751
G3PA.UW32_TRINITY_DN17505_c0_g1_i1	25	46	18	62	33	61	41	754
G3PA.UW32_TRINITY_DN17505_c0_g1_i2	25	46	18	62	33	61	41	754
G3PA.UW42_TRINITY_DN66051_c0_g1_i9	44	35	18	54	37	56	50	762
G3PA.UW43_TRINITY_DN138557_c0_g1_i4_rc	25	46	18	62	33	61	38	751
G3PA.UW47_TRINITY_DN16882_c0_g2_i6	25	46	18	62	33	61	38	751
G3PA.UW49_TRINITY_DN37817_c0_g1_i1_rc	25	44	20	65	33	57	47	759
G3PA.UW5_TRINITY_DN1972_c0_g2_i4	25	46	18	62	33	61	38	751
G3PA.UW53_TRINITY_DN80472_c1_g2_i2	25	46	18	62	33	61	38	751
G3PA.UW63_TRINITY_DN6510_c0_g1_i5	25	44	20	63	33	58	47	758
G3PA.UW8_TRINITY_DN1790706_c0_g1_i1_rc	25	42	18	64	32	65	45	759
MATOU-v1_103326810_200604	31	11	13	30	26	44	57	680
MATOU-v1_103334247_200604	46	39	22	37	37	58	46	753
MATOU-v1_105193983_200604_rc	25	42	18	62	32	62	44	753
MATOU-v1_105193984_200604_rc	25	42	18	68	32	65	44	762
MATOU-v1_112312411_200604_rc	44	35	19	77	38	72	55	808
MATOU-v1_112312412_33829_rc	44	35	19	63	44	91	55	819
MATOU-v1_112369392_33829	71	17	13	39	24	56	49	737
MATOU-v1_116104537_33829_PF13091_rc	44	35	19	77	38	91	55	827
MATOU-v1_15717453_2759	33	83	21	51	20	76	77	829
MATOU-v1_20464450_200604	31	40	8	70	35	92	49	793
MATOU-v1_22648086_182086_rc	40	13	21	83	23	83	97	828
MATOU-v1_24808107_33829	36	37	21	78	20	80	41	781
MATOU-v1_26342702_33829	52	39	22	38	37	63	52	771
MATOU-v1_26560638_200604	31	11	13	30	26	36	63	678
MATOU-v1_26560640_33829	31	11	13	30	26	45	63	687
MATOU-v1_26569547_33829_rc	51	39	22	38	37	62	49	766
MATOU-v1_36502756_200604_rc	39	82	13	35	31	68	70	806
MATOU-v1_36517248_33829	67	13	10	39	20	73	87	777
MATOU-v1_36552087_33829	31	68	22	35	25	60	69	778
MATOU-v1_4126401_200604	51	38	24	79	25	77	41	803
MATOU-v1_42345162_200604	35	11	13	29	21	36	64	677
MATOU-v1_44073254_33829	27	44	19	85	34	84	44	805
MATOU-v1_4580518_200604	50	38	22	36	37	65	52	768
MATOU-v1_50281562_200604_rc	20	45	25	48	34	71	52	763
MATOU-v1_51405825_33829	51	48	22	38	37	61	49	774
MATOU-v1_51491808_182086_rc	40	13	21	83	20	80	99	824
MATOU-v1_52117101_2759_rc	33	87	21	55	26	77	63	830
MATOU-v1_56327282_33829	98	35	23	45	36	54	47	806
MATOU-v1_56329447_200604	27	34	23	80	24	77	60	793
MATOU-v1_60742859_200604*2SP	25	46	18	62	33	61	40	753
MATOU-v1_63165789_200604	40	5	18	85	20	45	45	726
MATOU-v1_64694368_626734_rc	37	13	18	81	18	82	66	783
MATOU-v1_64764855_33829	41	25	23	36	24	50	30	697
MATOU-v1_66097726_33829	29	46	8	69	33	91	59	803
MATOU-v1_67821397_278980	33	86	21	55	21	76	57	817
MATOU-v1_67821398_2759	33	86	21	55	26	72	57	818
MATOU-v1_76090277_200604	38	82	13	34	22	68	70	795
MATOU-v1_76096597_33829_rc	43	38	22	37	37	61	46	752
MATOU-v1_76104235_200604_rc	47	13	13	39	21	82	65	748
MATOU-v1_76451601_33829	33	77	23	42	21	72	57	793
MATOU-v1_78334037_200604_rc	31	40	8	80	37	89	47	800
MATOU-v1_78334038_33829_rc	31	40	8	71	37	89	47	791
MATOU-v1_82483685_33829	74	34	23	46	35	50	50	780
MATOU-v1_84877473_200604_rc	20	45	25	48	34	70	49	759
MATOU-v1_94466259_33829	43	38	22	41	37	55	54	758
MATOU-v1_96975766_200604_rc	38	79	13	31	22	72	73	796
MATOU-v1_96977347_33829_rc	40	88	13	35	25	68	63	800
MATOU-v1_97005117_33829	59	13	10	39	20	72	59	740
MATOU-v1_97046319_33829	29	59	8	15	33	82	59	753
TARA_ARC_108_MAG_00311_000000000207	40	40	18	56	23	60	44	749
TARA_ARC_108_MAG_00311_000000002985_rc	59	25	16	23	14	51	42	698
Tintinnidorin-1-alpha	32	66	21	27	25	60	58	757
Tintinnidorin-1-beta	32	13	18	81	18	60	59	749
Tintinnidorin-1-gamma	64	13	17	45	18	52	48	725
Tintinnidorin-2-alpha_NODE_1615_Ty13_rc	66	15	17	33	12	36	33	680
Tintinnidorin-2-alpha_NODE_1670_Ty13_rc	57	15	17	33	12	36	33	671
Tintinnidorin-2-alpha_NODE_1837_Ty13	63	15	17	33	12	36	33	677

## Sheet: Figure 4e
Sequence ID	Length [aa]	Molecular weight [Da]	Isolelectric point
Tintinnidorin-1-alpha	757	81643.4	4.548
Tintinnidorin-1-beta	749	80760.8	4.542
Tintinnidorin-1-gamma	725	77956.5	4.673
Tintinnidorin-2-alpha_NODE_1615_Ty13_rc	680	72988.8	4.393
Tintinnidorin-2-alpha_NODE_1670_Ty13_rc	671	72205	4.393
Tintinnidorin-2-alpha_NODE_1837_Ty13	677	72606.4	4.393
MATOU-v1_103326810_200604	680	75133.9	5.103
MATOU-v1_103334247_200604	753	81054.4	5.846
MATOU-v1_105193983_200604_rc	753	81441.5	5.14
MATOU-v1_105193984_200604_rc	762	82499.7	5.145
MATOU-v1_112312411_200604_rc	808	85680.6	4.635
MATOU-v1_112312412_33829_rc	819	87225.8	4.655
MATOU-v1_112369392_33829	737	80413.1	5.032
MATOU-v1_116104537_33829_PF13091_rc	827	87584.4	4.608
MATOU-v1_15717453_2759	829	89382.4	5.493
MATOU-v1_20464450_200604	793	86028.8	4.903
MATOU-v1_22648086_182086_rc	828	87585.3	5.514
MATOU-v1_24808107_33829	781	83392.6	5.57
MATOU-v1_26342702_33829	771	83167.7	5.984
MATOU-v1_26560638_200604	678	74306.5	4.803
MATOU-v1_26560640_33829	687	75342.8	4.856
MATOU-v1_26569547_33829_rc	766	82460.7	5.889
MATOU-v1_36502756_200604_rc	806	87457.1	5.689
MATOU-v1_36517248_33829	777	83056.8	5.707
MATOU-v1_36552087_33829	778	83635.3	5.066
MATOU-v1_4126401_200604	803	86281.3	5.737
MATOU-v1_42345162_200604	677	74203.5	4.837
MATOU-v1_44073254_33829	805	85351	5.156
MATOU-v1_4580518_200604	768	82889.1	5.884
MATOU-v1_50281562_200604_rc	763	82316.4	4.933
MATOU-v1_51405825_33829	774	83206.5	5.911
MATOU-v1_51491808_182086_rc	824	87165.5	5.482
MATOU-v1_52117101_2759_rc	830	89079.9	5.429
MATOU-v1_56327282_33829	806	84458.8	5.501
MATOU-v1_56329447_200604	793	84916.8	5.362
MATOU-v1_60742859_200604	753	81655	4.945
MATOU-v1_63165789_200604	726	79058.7	4.832
MATOU-v1_64694368_626734_rc	783	84530.3	4.826
MATOU-v1_64764855_33829	697	76781.4	4.435
MATOU-v1_66097726_33829	803	86868.3	4.869
MATOU-v1_67821397_278980	817	87971.9	5.461
MATOU-v1_67821398_2759	818	87756.4	5.323
MATOU-v1_76090277_200604	795	86057.5	5.16
MATOU-v1_76096597_33829_rc	752	81243.7	5.856
MATOU-v1_76104235_200604_rc	748	80856.5	5.028
MATOU-v1_76451601_33829	793	84901.1	5.009
MATOU-v1_78334037_200604_rc	800	86549	4.811
MATOU-v1_78334038_33829_rc	791	85618	4.807
MATOU-v1_82483685_33829	780	82616.2	5.41
MATOU-v1_84877473_200604_rc	759	81980.2	5.126
MATOU-v1_94466259_33829	758	81796	5.806
MATOU-v1_96975766_200604_rc	796	85359	5.067
MATOU-v1_96977347_33829_rc	800	86658.2	5.372
MATOU-v1_97005117_33829	740	79508.1	5.193
MATOU-v1_97046319_33829	753	82241.5	4.77
TARA_ARC_108_MAG_00311_000000000207	749	80612.5	4.627
TARA_ARC_108_MAG_00311_000000002985_rc	698	76105.1	4.454
D1PA_S17C1_TRINITY_DN2222055_c0_g1_i10	815	87973.8	5.519
D1PA_S18C1_TRINITY_DN2613258_c1_g3_i2	780	84735.1	5.13
G1PA_S13C1_3um_TRINITY_DN1937989_c3_g2_i1	825	88767.6	5.335
G1PA_S13C1_3um_TRINITY_DN1937989_c3_g2_i5	812	87134.9	5.168
G2PA.S11C1.15m.3um.A_TRINITY_DN1115211_c0_g1_i2	751	81496.9	5
G2PA.S11C1.15m.3um.A_TRINITY_DN1115211_c0_g1_i4	756	81988.4	5.057
G2PA.S15C1.15m.3um_TRINITY_DN3888375_c6_g2_i5	803	86809.2	4.822
G2PA.S15C1.15m.3um_TRINITY_DN3888375_c6_g2_i8	798	86311.7	4.822
G3PA.UW23_TRINITY_DN158_c0_g1_i8	742	80442.6	5.096
G3PA.UW25_TRINITY_DN438122_c2_g1_i7	751	81505.9	5.028
G3PA.UW30_TRINITY_DN20668_c0_g1_i1	751	81512.9	5
G3PA.UW32_TRINITY_DN17505_c0_g1_i1	754	81792.2	5
G3PA.UW32_TRINITY_DN17505_c0_g1_i2	754	81879.3	5
G3PA.UW42_TRINITY_DN66051_c0_g1_i9	762	82384.6	5.159
G3PA.UW43_TRINITY_DN138557_c0_g1_i4_rc	751	81505.9	5.028
G3PA.UW47_TRINITY_DN16882_c0_g2_i6	751	81505.9	5.028
G3PA.UW49_TRINITY_DN37817_c0_g1_i1_rc	759	82214.2	4.942
G3PA.UW5_TRINITY_DN1972_c0_g2_i4	751	81593	5.028
G3PA.UW53_TRINITY_DN80472_c1_g2_i2	751	81482.9	5
G3PA.UW63_TRINITY_DN6510_c0_g1_i5	758	82034.1	4.944
G3PA.UW8_TRINITY_DN1790706_c0_g1_i1_rc	759	81892	5.282

## Sheet: Figure 4f
Sequence ID	PICNIC score (Condensate propensity)
Tintinnidorin-1-alpha	0.941247
Tintinnidorin-1-beta	0.908553
Tintinnidorin-1-gamma	0.921005
Tintinnidorin-2-alpha_NODE_1615_Ty13_rc	0.937569
Tintinnidorin-2-alpha_NODE_1670_Ty13_rc	0.942371
Tintinnidorin-2-alpha_NODE_1837_Ty13	0.938898
MATOU-v1_103326810_200604	0.926721
MATOU-v1_103334247_200604	0.936172
MATOU-v1_105193983_200604_rc	0.943667
MATOU-v1_105193984_200604_rc	0.946585
MATOU-v1_112312411_200604_rc	0.918346
MATOU-v1_112312412_33829_rc	0.92477
MATOU-v1_112369392_33829	0.923201
MATOU-v1_116104537_33829_PF13091_rc	0.924607
MATOU-v1_15717453_2759	0.928546
MATOU-v1_20464450_200604	0.92885
MATOU-v1_22648086_182086_rc	0.944166
MATOU-v1_24808107_33829	0.901842
MATOU-v1_26342702_33829	0.952228
MATOU-v1_26560638_200604	0.926309
MATOU-v1_26560640_33829	0.936023
MATOU-v1_26569547_33829_rc	0.943464
MATOU-v1_36502756_200604_rc	0.922528
MATOU-v1_36517248_33829	0.902154
MATOU-v1_36552087_33829	0.932339
MATOU-v1_4126401_200604	0.896339
MATOU-v1_42345162_200604	0.918001
MATOU-v1_44073254_33829	0.917457
MATOU-v1_4580518_200604	0.936717
MATOU-v1_50281562_200604_rc	0.92982
MATOU-v1_51405825_33829	0.937627
MATOU-v1_51491808_182086_rc	0.924108
MATOU-v1_52117101_2759_rc	0.92352
MATOU-v1_56327282_33829	0.940113
MATOU-v1_56329447_200604	0.901452
MATOU-v1_60742859_200604	0.92263
MATOU-v1_63165789_200604	0.914821
MATOU-v1_64694368_626734_rc	0.920484
MATOU-v1_64764855_33829	0.921696
MATOU-v1_66097726_33829	0.936956
MATOU-v1_67821397_278980	0.939971
MATOU-v1_67821398_2759	0.944161
MATOU-v1_76090277_200604	0.904306
MATOU-v1_76096597_33829_rc	0.945527
MATOU-v1_76104235_200604_rc	0.917546
MATOU-v1_76451601_33829	0.926546
MATOU-v1_78334037_200604_rc	0.924722
MATOU-v1_78334038_33829_rc	0.930745
MATOU-v1_82483685_33829	0.938144
MATOU-v1_84877473_200604_rc	0.943364
MATOU-v1_94466259_33829	0.939981
MATOU-v1_96975766_200604_rc	0.899116
MATOU-v1_96977347_33829_rc	0.902631
MATOU-v1_97005117_33829	0.924379
MATOU-v1_97046319_33829	0.928798
TARA_ARC_108_MAG_00311_000000000207	0.912179
TARA_ARC_108_MAG_00311_000000002985_rc	0.899555
D1PA_S17C1_TRINITY_DN2222055_c0_g1_i10	0.918395
D1PA_S18C1_TRINITY_DN2613258_c1_g3_i2	0.923886
G1PA_S13C1_3um_TRINITY_DN1937989_c3_g2_i1	0.924683
G1PA_S13C1_3um_TRINITY_DN1937989_c3_g2_i5	0.937428
G2PA.S11C1.15m.3um.A_TRINITY_DN1115211_c0_g1_i2	0.924256
G2PA.S11C1.15m.3um.A_TRINITY_DN1115211_c0_g1_i4	0.913466
G2PA.S15C1.15m.3um_TRINITY_DN3888375_c6_g2_i5	0.920431
G2PA.S15C1.15m.3um_TRINITY_DN3888375_c6_g2_i8	0.933679
G3PA.UW23_TRINITY_DN158_c0_g1_i8	0.938226
G3PA.UW25_TRINITY_DN438122_c2_g1_i7	0.913777
G3PA.UW30_TRINITY_DN20668_c0_g1_i1	0.912896
G3PA.UW32_TRINITY_DN17505_c0_g1_i1	0.915271
G3PA.UW32_TRINITY_DN17505_c0_g1_i2	0.914777
G3PA.UW42_TRINITY_DN66051_c0_g1_i9	0.93368
G3PA.UW43_TRINITY_DN138557_c0_g1_i4_rc	0.926648
G3PA.UW47_TRINITY_DN16882_c0_g2_i6	0.91426
G3PA.UW49_TRINITY_DN37817_c0_g1_i1_rc	0.924781
G3PA.UW5_TRINITY_DN1972_c0_g2_i4	0.91426
G3PA.UW53_TRINITY_DN80472_c1_g2_i2	0.913407
G3PA.UW63_TRINITY_DN6510_c0_g1_i5	0.932029
G3PA.UW8_TRINITY_DN1790706_c0_g1_i1_rc	0.928264

## Sheet: Figure 4 g,h
Amino acid conservation of modules in Tintinnidorin proteins
Position	Consensus	Module	Sequence	Amino acid	Percentage		Other aa
1	100	1	A	A	1
2	100	1	S	S	1
3	44	1	x	K	0.44		A 27%	Q 23%	R 3%	Y 3%	V 1%
4	41	1	x	G	0.41		A 32%	V 10%	D 8%	N 4%	Q 3%	S 3%
5	76	1	Y	Y	0.76		A 13%	K 8%	N 3%	F 1%
6	73	1	x	G	0.73		K 12%	A 9%	R 3%	S 3%	D 1%
7	33	1	x	Q	0.33		A 27%	K 13%	R 12%	M 5%	S 5%	G 4%	V 1%
8	40	1	x	D	0.4		Q 29%	K 10%	E 5%	G 5%	S 5%	A 4%	N 1%
9	44	1	x	A	0.44		Y 40%	M 10%	N 3%	R 1%	S 1%	W 1%
10	33	1	x	E	0.33		Q 29%	V 10%	S 8%	D 6%	T 4%	G 3%	W 3%	K 1%	M 1%	N 1%
11	72	1	x	K	0.72		N 10%	R 5%	Q 4%	T 4%	M 3%	A 1%	Y 1%
12	32	1	x	R	0.32		A 18%	K 15%	H 10%	S 6%	Q 4%	Y 4%	I 3%	V 3%	D 1%	E 1%	L 1%	T 1%
13	42	1	x	S	0.42		T 18%	A 13%	V 9%	K 5%	Q 5%	G 4%	N 4%
14	60	1	x	A	0.6		T 15%	G 14%	Y 6%	V 3%	S 1%
15	79	1	S	S	0.79		T 10%	Q 9%	N 1%
16	90	1	D	D	0.9		N 10%
17	64	1	x	W	0.64		F 36%
18	100	1	D	D	1
19	95	1	A	A	0.95		S 5%
20	62	1	x	W	0.62		Y 38%
21	100	1	G	G	1
22	100	1	R	R	1
23	100	1	D	D	1
24	100	1	Q	Q	1
25	100	1	D	D	1
26	96	1	L	L	0.96		Y 4%
27	60	1	x	S	0.6		A 35%	D 3%	E 1%	L 1%
28	92	1	I	I	0.92		S 4%	V 4%
29	47	1	x	D	0.47		E 24%	S 22%	N 4%	K 3%
30	100	1	E	E	1
31	99	1	S	S	0.99		G 1%
32	100	1	Y	Y	1
33	100	1	G	G	1
34	51	1	x	K	0.51		R 29%	S 14%	N 5%
35	100	1	T	T	1
36	55	1	x	N	0.55		H 10%	Q 10%	K 5%	R 5%	S 5%	A 4%	T 4%	G 1%
37	100	1	A	A	1
38	100	1	K	K	1
39	100	1	S	S	1
40	100	1	Y	Y	1
41	56	1	x	A	0.56		R 28%	S 9%	T 5%	K 1%
42	100	1	A	A	1
43	100	1	E	E	1
44	100	1	S	S	1
45	99	1	Y	Y	0.99		F 1%
46	100	1	D	D	1
47	100	1	E	E	1
48	100	1	W	W	1
49	100	1	D	D	1
50	100	1	N	N	1
51	38	1	x	Q	0.38		K 23%	T 23%	E 9%	A 6%
52	97	1	D	D	0.97		N 3%
53	53	1	x	D	0.53		N 19%	A 12%	R 10%	K 6%
54	100	1	D	D	1
55	78	1	K	K	0.78		Q 10%	D 5%	R 3%	S 3%	T 1%
56	81	1	W	W	0.81		Q 10%	H 6%	N 3%
57	88	1	G	G	0.88		L 10%	S 1%
58	90	1	A	A	0.9		G 10%
59	100	1	Q	Q	1
60	88	1	A	A	0.88		G 12%
61	100	1	W	W	1
62	100	1	G	G	1
63	54	1	x	K	0.54		Q 28%	R 18%
64	99	1	D	D	0.99		A 1%
65	77	1	R	R	0.77		Q 9%	Y 9%	T 3%	F 1%	K 1%
66	99	1	D	D	0.99		A 1%
67	40	1	x	V	0.4		Q 14%	M 13%	A 9%	K 9%	L 8%	G 5%	W 1%	Y 1%
68	71	1	x	Y	0.71		S 15%	A 5%	T 3%	F 1%	G 1%	K 1%	R 1%	V 1%
69	85	1	G	G	0.85		A 13%	K 1%	Q 1%
70	87	1	A	A	0.87		K 5%	R 5%	D 1%	Q 1%
71	99	1	S	S	0.99		R 1%
72	99	1	S	S	0.99		D 1%
73	54	1	x	Y	0.54		K 29%	Q 8%	H 4%	W 3%	N 1%	S 1%
74	59	1	x	G	0.59		E 17%	V 6%	A 4%	I 4%	N 4%	W 4%	Q 1%	Y 1%
75	49	1	x	K	0.49		Y 17%	A 15%	G 10%	R 5%	N 3%	S 1%
76	46	1	x	A	0.46		D 24%	Q 14%	S 10%	G 4%	V 1%
77	99	1	A	A	0.99		S 1%
78	100	1	S	S	1
79	100	2	A	A	1
80	94	2	S	S	0.94		D 6%
81	44	2	x	A	0.44		W 24%	V 12%	L 10%	E 4%	Q 4%	G 3%
82	27	2	x	A	0.27		G 21%	Q 19%	S 12%	K 10%	E 5%	D 4%	F 1%	N 1%
83	45	2	x	Y	0.45		G 24%	K 12%	H 9%	D 4%	S 4%	N 1%	Q 1%
84	67	2	x	G	0.67		A 23%	D 5%	S 4%	V 1%
85	99	2	A	A	0.99		Q 1%
86	60	2	x	A	0.6		Q 36%	S 4%
87	37	2	x	K	0.37		R 31%	Q 14%	A 9%	M 6%	T 1%	V 1%
88	62	2	x	G	0.62		S 24%	K 5%	Q 4%	A 3%	N 3%
89	74	2	x	G	0.74		A 17%	M 9%
90	99	2	Y	Y	0.99		I 1%
91	100	2	D	D	1
92	99	2	N	N	0.99		D 1%
93	100	2	D	D	1
94	41	2	x	V	0.41		E 31%	A 22%	Q 4%	S 3%
95	100	2	W	W	1
96	100	2	A	A	1
97	100	2	K	K	1
98	100	2	Q	Q	1
99	100	2	A	A	1
100	88	2	Y	Y	0.88		A 10%	Q 1%
101	97	2	G	G	0.97		A 3%
102	73	2	x	S	0.73		Q 12%	T 5%	K 4%	R 4%	A 1%	E 1%
103	100	2	D	D	1
104	63	2	x	Y	0.63		F 21%	T 12%	S 3%	N 1%	Q 1%
105	100	2	D	D	1
106	95	2	S	S	0.95		N 5%
107	100	2	R	R	1
108	79	2	W	W	0.79		Y 21%
109	100	2	G	G	1
110	99	2	K	K	0.99		R 1%
111	100	2	S	S	1
112	100	2	Y	Y	1
113	100	2	D	D	1
114	88	2	S	S	0.88		A 12%
115	100	2	V	V	1
116	45	2	x	E	0.45		D 31%	A 10%	Q 10%	S 4%
117	100	2	A	A	1
118	67	2	x	K	0.67		R 32%	N 1%
119	77	2	S	S	0.77		N 13%	Q 10%
120	99	2	Y	Y	0.99		F 1%
121	86	2	D	D	0.86		A 10%	S 3%	N 1%
122	82	2	N	N	0.82		G 18%
123	90	2	E	E	0.9		T 10%
124	41	2	x	H	0.41		W 29%	N 28%	F 1%
125	100	2	Y	Y	1
126	96	2	A	A	0.96		E 3%	N 1%
127	81	2	R	R	0.81		K 19%
128	36	2	x	E	0.36		S 26%	R 22%	D 12%	K 3%	Q 3%
129	100	2	V	V	1
130	86	2	R	R	0.86		K 5%	Q 5%	W 3%	I 1%
131	100	2	A	A	1
132	100	2	D	D	1
133	100	2	D	D	1
134	100	2	D	D	1
135	100	2	Q	Q	1
136	100	2	W	W	1
137	100	2	A	A	1
138	99	2	E	E	0.99		Q 1%
139	99	2	D	D	0.99		N 1%
140	83	2	Y	Y	0.83		R 17%
141	99	2	D	D	0.99		H 1%
142	63	2	x	R	0.63		K 13%	T 12%	Q 6%	G 5%	S 1%
143	77	2	Y	Y	0.77		W 13%	T 5%	V 4%	S 1%
144	47	2	x	D	0.47		G 17%	T 9%	A 8%	N 6%	W 6%	Y 4%	K 1%	S 1%
145	45	2	x	A	0.45		K 24%	S 17%	R 9%	E 1%	N 1%	Q 1%	T 1%
146	77	2	G	G	0.77		K 10%	R 8%	T 3%	N 1%	Q 1%
147	58	2	x	D	0.58		E 21%	H 9%	K 8%	S 3%	A 1%	Q 1%
148	36	2	x	A	0.36		G 22%	D 12%	Y 12%	V 10%	S 3%	F 1%	K 1%	L 1%	N 1%	Q 1%
149	71	2	x	D	0.71		G 15%	Q 10%	A 3%	E 1%
150	47	2	x	A	0.47		S 21%	D 10%	G 8%	Q 8%	E 5%	M 1%
151	97	2	Y	Y	0.97		A 1%	G 1%
152	96	2	G	G	0.96		A 3%	D 1%
153	29	2	x	K	0.29		R 23%	A 14%	Q 13%	N 10%	S 5%	M 4%	H 1%
154	91	2	A	A	0.91		G 8%	D 1%
155	100	2	A	A	1
156	100	2	S	S	1
157	100	3	A	A	1
158	100	3	S	S	1
159	40	3	x	A	0.4		K 40%	E 10%	Y 6%	Q 1%	S 1%	W 1%
160	45	3	x	A	0.45		G 23%	Q 13%	D 10%	K 3%	S 3%	E 1%	H 1%	N 1%
161	32	3	x	G	0.32		Y 15%	R 14%	H 13%	A 9%	N 6%	K 5%	Q 5%
162	73	3	x	G	0.73		A 12%	K 12%	D 3%	S 1%
163	37	3	x	A	0.37		Q 24%	S 14%	G 10%	R 6%	N 4%	K 3%	H 1%
164	29	3	x	D	0.29		G 27%	E 14%	A 12%	N 5%	S 5%	Q 4%	K 3%	T 1%
165	95	3	Y	Y	0.95		A 4%	H 1%
166	82	3	W	W	0.82		D 13%	G 5%
167	81	3	G	G	0.81		R 10%	A 4%	S 4%	N 1%
168	69	3	x	K	0.69		G 22%	A 4%	R 4%	D 1%
169	50	3	x	S	0.5		D 14%	E 12%	Q 10%	M 8%	N 4%	T 1%	V 1%
170	46	3	x	G	0.46		A 31%	R 9%	Q 6%	S 4%	V 3%	T 1%
171	79	3	S	S	0.79		Q 12%	N 5%	E 3%	D 1%
172	99	3	D	D	0.99		S 1%
173	96	3	W	W	0.96		F 4%
174	100	3	D	D	1
175	92	3	A	A	0.92		S 8%
176	79	3	W	W	0.79		Y 21%
177	100	3	G	G	1
178	100	3	R	R	1
179	100	3	D	D	1
180	100	3	Q	Q	1
181	100	3	D	D	1
182	63	3	x	Y	0.63		F 36%	L 1%
183	36	3	x	H	0.36		K 27%	S 23%	A 14%
184	100	3	E	E	1
185	51	3	x	D	0.51		K 46%	S 1%	T 1%
186	86	3	V	V	0.86		I 14%
187	97	3	S	S	0.97		A 1%	R 1%
188	94	3	Y	Y	0.94		F 6%
189	100	3	D	D	1
190	24	3	x	K	0.24		Q 24%	R 22%	D 10%	N 8%	T 5%	M 4%	F 1%	V 1%
191	82	3	T	T	0.82		V 18%
192	29	3	x	R	0.29		T 24%	W 19%	Q 17%	L 3%	M 3%	N 3%	D 1%	Y 1%
193	100	3	A	A	1
194	100	3	K	K	1
195	64	3	x	A	0.64		S 29%	G 6%
196	100	3	Y	Y	1
197	51	3	x	A	0.51		S 41%	D 4%	E 3%	K 1%
198	100	3	A	A	1
199	100	3	E	E	1
200	100	3	S	S	1
201	100	3	Y	Y	1
202	100	3	D	D	1
203	100	3	E	E	1
204	100	3	W	W	1
205	100	3	D	D	1
206	100	3	N	N	1
207	27	3	x	A	0.27		R 21%	Q 17%	K 13%	E 12%	T 6%	S 4%	H 1%
208	100	3	D	D	1
209	45	3	x	D	0.45		A 40%	N 12%	K 1%	Q 1%	S 1%
210	100	3	D	D	1
211	90	3	K	K	0.9		T 10%
212	83	3	W	W	0.83		Y 17%
213	100	3	G	G	1
214	90	3	A	A	0.9		G 10%
215	100	3	Q	Q	1
216	100	3	A	A	1
217	100	3	W	W	1
218	100	3	G	G	1
219	83	3	K	K	0.83		Q 5%	R 5%	S 5%	V 1%
220	100	3	D	D	1
221	85	3	R	R	0.85		K 5%	Q 5%	T 3%	A 1%	G 1%
222	100	3	D	D	1
223	79	3	V	V	0.79		I 12%	L 6%	A 1%	T 1%
224	81	3	Y	Y	0.81		L 10%	Q 4%	K 3%	H 1%	M 1%
225	100	3	G	G	1
226	95	3	A	A	0.95		S 5%
227	100	3	S	S	1
228	100	3	S	S	1
229	96	3	Y	Y	0.96		S 3%	A 1%
230	95	3	G	G	0.95		S 4%	A 1%
231	37	3	x	A	0.37		K 32%	G 10%	Q 10%	R 6%	N 4%
232	51	3	x	A	0.51		K 26%	V 21%	D 3%
233	97	3	A	A	0.97		Q 1%	S 1%
234	100	3	S	S	1
235	100	4	A	A	1
236	97	4	S	S	0.97		A 1%	Q 1%
237	41	4	x	A	0.41		K 27%	N 13%	R 10%	G 4%	T 3%	W 3%
238	40	4	x	A	0.4		S 17%	G 14%	D 13%	E 6%	T 4%	N 3%	Q 3%	H 1%
239	26	4	x	K	0.26		G 21%	S 14%	Y 12%	T 9%	R 8%	A 4%	Q 4%	D 1%	E 1%	H 1%
240	42	4	x	Q	0.42		A 28%	G 12%	K 8%	S 6%	T 3%	Y 1%
241	94	4	A	A	0.94		Q 5%	G 1%
242	77	4	A	A	0.77		S 18%	Q 4%	G 1%
243	28	4	x	A	0.28		K 22%	Q 13%	R 13%	V 10%	S 5%	H 4%	T 3%	E 1%	N 1%
244	58	4	x	G	0.58		A 26%	L 9%	M 3%	K 1%	N 1%	S 1%	V 1%
245	50	4	x	A	0.5		G 46%	S 3%	T 1%
246	97	4	Y	Y	0.97		A 1%	V 1%
247	99	4	D	D	0.99		K 1%
248	99	4	N	N	0.99		A 1%
249	100	4	D	D	1
250	58	4	x	E	0.58		A 19%	Q 6%	S 6%	D 5%	T 5%
251	83	4	W	W	0.83		F 17%
252	100	4	A	A	1
253	100	4	K	K	1
254	100	4	Q	Q	1
255	96	4	A	A	0.96		S 4%
256	88	4	Y	Y	0.88		H 10%	S 1%
257	100	4	G	G	1
258	71	4	x	S	0.71		Q 22%	E 5%	A 3%
259	100	4	D	D	1
260	46	4	x	Y	0.46		F 15%	A 13%	S 13%	Q 10%	E 1%	R 1%
261	100	4	D	D	1
262	82	4	S	S	0.82		A 13%	T 5%
263	100	4	R	R	1
264	78	4	W	W	0.78		Y 22%
265	100	4	G	G	1
266	100	4	K	K	1
267	100	4	S	S	1
268	100	4	Y	Y	1
269	100	4	D	D	1
270	81	4	S	S	0.81		R 12%	A 5%	N 3%
271	100	4	V	V	1
272	92	4	S	S	0.92		K 8%
273	100	4	A	A	1
274	55	4	x	K	0.55		R 45%
275	99	4	S	S	0.99		N 1%
276	100	4	Y	Y	1
277	69	4	x	D	0.69		E 17%	A 6%	Q 6%	S 1%
278	95	4	N	N	0.95		S 4%	G 1%
279	83	4	E	E	0.83		K 10%	T 6%
280	50	4	x	S	0.5		K 31%	M 10%	E 5%	A 4%
281	92	4	Y	Y	0.92		F 8%
282	97	4	A	A	0.97		D 3%
283	100	4	R	R	1
284	36	4	x	W	0.36		A 33%	D 13%	K 6%	S 6%	E 3%	N 1%	Q 1%
285	51	4	x	L	0.51		V 49%
286	87	4	Q	Q	0.87		R 9%	W 3%	K 1%
287	90	4	A	A	0.9		V 10%
288	100	4	D	D	1
289	100	4	D	D	1
290	100	4	D	D	1
291	90	4	Q	Q	0.9		M 10%
292	100	4	W	W	1
293	96	4	A	A	0.96		G 4%
294	100	4	E	E	1
295	99	4	D	D	0.99		N 1%
296	99	4	Y	Y	0.99		R 1%
297	100	4	D	D	1
298	77	4	R	R	0.77		S 14%	K 4%	A 3%	L 1%	N 1%
299	81	4	Y	Y	0.81		F 12%	R 4%	W 4%
300	77	4	D	D	0.77		T 8%	E 6%	I 4%	N 4%	S 1%
301	38	4	x	S	0.38		D 24%	A 14%	N 14%	E 5%	T 3%	R 1%
302	41	4	x	R	0.41		G 23%	K 22%	D 5%	E 4%	A 3%	Q 1%	S 1%
303	86	4	D	D	0.86		M 10%	G 4%
304	79	4	A	A	0.79		Y 6%	D 4%	G 4%	S 4%	M 3%
305	33	4	x	G	0.33		N 18%	D 15%	K 9%	M 8%	A 6%	L 4%	Y 4%	Q 1%	T 1%
306	44	4	x	A	0.44		S 22%	G 18%	D 4%	E 4%	Q 4%	N 3%	K 1%	R 1%
307	64	4	x	Y	0.64		R 18%	Q 14%	A 4%
308	95	4	G	G	0.95		A 3%	K 3%
309	29	4	x	A	0.29		R 26%	K 22%	Q 10%	S 8%	N 5%
310	67	4	x	A	0.67		G 31%	K 1%	Q 1%
311	99	4	A	A	0.99		E 1%
312	100	4	S	S	1
313	100	5	A	A	1
314	100	5	S	S	1
315	33	5	x	K	0.33		A 18%	E 17%	R 12%	Q 10%	T 8%	D 1%	V 1%
316	60	5	x	A	0.6		Q 14%	N 13%	G 5%	S 5%	D 1%	R 1%
317	54	5	x	G	0.54		A 26%	K 9%	N 4%	Y 4%	H 1%	Q 1%	R 1%
318	21	5	x	G	0.21		Q 21%	A 13%	R 13%	H 10%	K 8%	Y 5%	D 4%	E 3%	N 3%	T 1%
319	51	5	x	A	0.51		K 12%	S 12%	G 8%	Q 6%	T 4%	V 4%	M 3%	D 1%
320	59	5	x	G	0.59		E 10%	H 9%	A 5%	N 5%	M 4%	R 4%	S 3%	D 1%
321	71	5	x	Y	0.71		T 9%	A 5%	Q 4%	W 4%	G 3%	R 3%	N 1%	S 1%
322	47	5	x	W	0.47		D 28%	G 18%	M 3%	A 1%	V 1%	Y 1%
323	74	5	x	G	0.74		S 14%	R 5%	D 4%	A 3%
324	64	5	x	K	0.64		S 14%	R 13%	T 4%	A 3%	M 1%	N 1%
325	82	5	S	S	0.82		T 9%	M 4%	Q 3%	E 1%	K 1%
326	87	5	G	G	0.87		S 10%	A 3%
327	95	5	S	S	0.95		A 3%	Q 1%	T 1%
328	95	5	D	D	0.95		N 4%	Q 1%
329	92	5	W	W	0.92		F 8%
330	100	5	D	D	1
331	96	5	A	A	0.96		S 4%
332	59	5	x	Y	0.59		W 41%
333	100	5	G	G	1
334	100	5	R	R	1
335	100	5	D	D	1
336	100	5	Q	Q	1
337	100	5	D	D	1
338	100	5	L	L	1
339	55	5	x	S	0.55		E 36%	A 5%	K 4%
340	54	5	x	I	0.54		V 46%
341	44	5	x	D	0.44		K 42%	Q 10%	S 3%	A 1%
342	100	5	E	E	1
343	100	5	S	S	1
344	100	5	Y	Y	1
345	60	5	x	D	0.6		E 35%	K 5%
346	41	5	x	R	0.41		Q 22%	A 17%	M 14%	K 4%	N 1%	S 1%
347	100	5	T	T	1
348	94	5	W	W	0.94		N 5%	Y 1%
349	100	5	A	A	1
350	100	5	K	K	1
351	96	5	S	S	0.96		A 4%
352	100	5	Y	Y	1
353	96	5	D	D	0.96		E 3%	G 1%
354	100	5	A	A	1
355	100	5	E	E	1
356	100	5	S	S	1
357	100	5	Y	Y	1
358	100	5	D	D	1
359	100	5	E	E	1
360	100	5	W	W	1
361	100	5	D	D	1
362	100	5	N	N	1
363	78	5	K	K	0.78		L 9%	A 5%	N 5%	R 3%
364	100	5	D	D	1
365	78	5	D	D	0.78		A 9%	R 5%	K 4%	N 3%	S 1%
366	100	5	D	D	1
367	85	5	K	K	0.85		R 14%	M 1%
368	90	5	W	W	0.9		Y 10%
369	100	5	G	G	1
370	85	5	A	A	0.85		T 9%	G 4%	S 3%
371	100	5	Q	Q	1
372	90	5	A	A	0.9		S 6%	G 3%	Q 1%
373	100	5	W	W	1
374	100	5	G	G	1
375	76	5	K	K	0.76		R 10%	V 6%	S 5%	I 3%
376	100	5	D	D	1
377	83	5	R	R	0.83		Q 6%	E 5%	K 1%	L 1%	M 1%	N 1%
378	100	5	D	D	1
379	33	5	x	V	0.33		L 23%	I 14%	A 12%	Q 12%	K 5%	M 1%
380	81	5	Y	Y	0.81		A 8%	F 3%	I 3%	L 3%	H 1%	M 1%	Q 1%
381	90	5	G	G	0.9		A 10%
382	95	5	A	A	0.95		S 3%	K 1%	R 1%
383	100	5	S	S	1
384	100	5	S	S	1
385	32	5	x	Y	0.32		Q 27%	F 15%	E 10%	V 6%	H 5%	I 1%	N 1%	T 1%
386	63	5	x	G	0.63		D 10%	A 9%	F 9%	N 6%	K 1%	S 1%
387	33	5	x	K	0.33		A 23%	W 10%	G 6%	N 5%	R 5%	Q 4%	S 4%	I 3%	M 3%	Y 3%	L 1%
388	49	5	x	A	0.49		R 18%	K 13%	N 13%	Q 5%	M 3%
389	100	5	A	A	1
390	90	5	S	S	0.9		D 10%
391	100	6	A	A	1
392	97	6	S	S	0.97		D 3%
393	24	6	x	R	0.24		A 15%	K 14%	G 13%	I 10%	V 8%	T 5%	E 4%	M 3%	Q 3%	D 1%
394	31	6	x	A	0.31		G 22%	N 18%	K 10%	S 5%	Y 4%	D 3%	E 3%	Q 3%	I 1%	T 1%
395	29	6	x	H	0.29		R 14%	Y 12%	W 10%	G 9%	S 8%	Q 6%	A 5%	K 3%	N 3%	T 1%
396	65	6	x	A	0.65		G 9%	N 9%	K 8%	E 4%	V 3%	Q 1%	S 1%
397	91	6	A	A	0.91		S 9%
398	69	6	x	A	0.69		Q 21%	S 10%
399	31	6	x	R	0.31		K 19%	V 17%	A 15%	Q 14%	N 3%	T 1%
400	45	6	x	S	0.45		G 37%	A 10%	M 4%	I 1%	N 1%	R 1%
401	59	6	x	G	0.59		A 38%	S 3%
402	91	6	Y	Y	0.91		T 4%	V 3%	A 1%	Q 1%
403	100	6	D	D	1
404	90	6	N	N	0.9		A 9%	D 1%
405	100	6	D	D	1
406	69	6	x	E	0.69		A 28%	Q 1%	S 1%
407	97	6	W	W	0.97		F 1%	H 1%
408	99	6	A	A	0.99		Q 1%
409	100	6	K	K	1
410	90	6	Q	Q	0.9		L 9%	S 1%
411	100	6	A	A	1
412	95	6	Y	Y	0.95		S 4%	H 1%
413	99	6	G	G	0.99		A 1%
414	74	6	x	S	0.74		R 14%	Q 5%	V 5%	A 1%
415	100	6	D	D	1
416	38	6	x	F	0.38		T 22%	Y 22%	S 8%	M 5%	A 3%	V 3%
417	100	6	D	D	1
418	92	6	S	S	0.92		T 8%
419	100	6	R	R	1
420	81	6	W	W	0.81		Y 19%
421	100	6	G	G	1
422	100	6	K	K	1
423	100	6	S	S	1
424	100	6	Y	Y	1
425	100	6	D	D	1
426	68	6	x	S	0.68		F 22%	M 10%
427	100	6	V	V	1
428	59	6	x	A	0.59		N 27%	D 12%	K 1%	Q 1%
429	97	6	A	A	0.97		S 3%
430	65	6	x	K	0.65		N 32%	A 1%	D 1%
431	82	6	S	S	0.82		E 17%	T 1%
432	100	6	Y	Y	1
433	99	6	D	D	0.99		A 1%
434	77	6	D	D	0.77		N 22%	S 1%
435	99	6	E	E	0.99		Q 1%
436	85	6	Q	Q	0.85		E 14%	N 1%
437	100	6	Y	Y	1
438	97	6	A	A	0.97		S 3%
439	100	6	R	R	1
440	92	6	K	K	0.92		A 4%	N 4%
441	77	6	V	V	0.77		I 23%
442	46	6	x	R	0.46		Q 37%	W 17%
443	100	6	A	A	1
444	100	6	D	D	1
445	100	6	D	D	1
446	100	6	D	D	1
447	96	6	Q	Q	0.96		M 4%
448	100	6	W	W	1
449	100	6	A	A	1
450	99	6	E	E	0.99		Q 1%
451	100	6	D	D	1
452	91	6	Y	Y	0.91		W 5%	F 3%	R 1%
453	100	6	D	D	1
454	79	6	R	R	0.79		V 9%	L 4%	Q 4%	I 3%	K 1%
455	62	6	x	Y	0.62		W 18%	R 17%	F 4%
456	28	6	x	D	0.28		Q 21%	N 17%	S 15%	T 13%	A 3%	E 1%	H 1%	V 1%
457	33	6	x	S	0.33		T 19%	E 14%	R 9%	A 8%	K 5%	D 4%	V 4%	Y 4%
458	51	6	x	R	0.51		K 31%	Y 9%	Q 5%	A 1%	M 1%	N 1%
459	96	6	D	D	0.96		A 3%	N 1%
460	64	6	x	A	0.64		T 14%	L 5%	Y 5%	H 3%	R 3%	V 3%	K 1%	N 1%	W 1%
461	60	6	x	D	0.6		A 13%	G 10%	N 4%	T 4%	K 3%	R 3%	Q 1%	S 1%	Y 1%
462	24	6	x	A	0.24		R 24%	S 19%	G 14%	Q 5%	V 5%	N 4%	T 3%	E 1%
463	86	6	Y	Y	0.86		H 9%	K 1%	L 1%	Q 1%	W 1%
464	67	6	x	G	0.67		K 15%	A 10%	S 4%	D 3%	N 1%
465	32	6	x	A	0.32		K 26%	Q 26%	R 10%	N 5%	G 1%
466	82	6	A	A	0.82		G 14%	D 3%	Q 1%
467	100	6	A	A	1
468	100	6	S	S	1

## Sheet: Figure 5
Tintinnidorin-1-alpha metrics
residue	disorder	plddt		feature	start	end
1	0.8047	47.1		signal peptide	1	15
2	0.818	50.4		M1	59	136
3	0.7942	43.7		M2	203	280
4	0.8122	52.5		M3	302	379
5	0.7112	44.8		M4	407	484
6	0.7042	44.3		M5	510	587
7	0.6895	46.1		M6	648	725
8	0.6853	47.7		L1	137	202
9	0.6725	39.2		L2	281	301
10	0.6755	47.4		L3	380	406
11	0.6385	47.8		L4	485	509
12	0.5693	42.3		L5	588	647
13	0.5001	37.9		beta strand	37	49
14	0.4728	41.9		beta strand	69	80
15	0.4427	40.7		beta strand	83	110
16	0.4468	33.3		beta strand	113	119
17	0.4212	33		beta strand	220	226
18	0.3722	33.2		beta strand	229	256
19	0.3242	29.6		beta strand	259	272
20	0.3078	27.1		beta strand	310	365
21	0.2598	32.7		beta strand	421	476
22	0.2333	31.2		beta strand	518	572
23	0.2125	33		beta strand	663	671
24	0.1916	30.6		beta strand	674	717
25	0.1794	33.7		beta strand	734	746
26	0.1642	33.6		Y	24	24
27	0.1587	42.6		Y	29	29
28	0.151	34.5		Y	32	32
29	0.1371	33.5		Y	38	38
30	0.1309	32.4		Y	43	43
31	0.1312	32.2		Y	63	63
32	0.1241	37.3		Y	90	90
33	0.1338	37.9		Y	98	98
34	0.13	38.8		Y	103	103
35	0.1273	42.2		Y	140	140
36	0.1294	42.2		Y	143	143
37	0.123	50.1		Y	147	147
38	0.1168	58		Y	153	153
39	0.1122	52.7		Y	156	156
40	0.1092	61.9		Y	159	159
41	0.0944	61.6		Y	163	163
42	0.0883	68.2		Y	168	168
43	0.0867	61.4		Y	173	173
44	0.0856	75.5		Y	178	178
45	0.092	70.4		Y	184	184
46	0.0847	72.5		Y	190	190
47	0.0849	69.6		Y	195	195
48	0.0804	70.9		Y	214	214
49	0.0788	63.3		Y	224	224
50	0.0807	67.2		Y	228	228
51	0.0771	46.6		Y	236	236
52	0.0874	51.7		Y	244	244
53	0.0854	44.9		Y	249	249
54	0.0949	43.9		Y	264	264
55	0.1011	37.2		Y	267	267
56	0.1069	38.8		Y	275	275
57	0.1122	30.9		Y	290	290
58	0.1118	33.5		Y	293	293
59	0.1123	27.1		Y	299	299
60	0.1203	33.4		Y	306	306
61	0.1225	31.6		Y	310	310
62	0.1273	31.2		Y	321	321
63	0.1259	30.6		Y	333	333
64	0.1326	35.3		Y	341	341
65	0.1421	35.8		Y	346	346
66	0.145	38.6		Y	374	374
67	0.153	43.3		Y	383	383
68	0.1543	43.4		Y	386	386
69	0.1551	52.3		Y	395	395
70	0.1486	53.3		Y	418	418
71	0.1436	59.9		Y	428	428
72	0.1406	63		Y	440	440
73	0.1375	70.2		Y	448	448
74	0.1317	75.2		Y	453	453
75	0.1269	75		Y	468	468
76	0.1172	84		Y	471	471
77	0.1089	80.4		Y	492	492
78	0.1034	87.7		Y	498	498
79	0.1021	88.9		Y	500	500
80	0.1021	91.1		Y	507	507
81	0.0959	89.8		Y	518	518
82	0.0947	91.5		Y	529	529
83	0.088	93.3		Y	541	541
84	0.0799	94.8		Y	549	549
85	0.0715	97.1		Y	554	554
86	0.0769	97.2		Y	577	577
87	0.0796	97.2		Y	582	582
88	0.0729	96.7		Y	596	596
89	0.0727	96.7		Y	602	602
90	0.0744	96.5		Y	610	610
91	0.079	95.5		Y	617	617
92	0.0866	95.5		Y	620	620
93	0.0852	95		Y	627	627
94	0.0911	94.6		Y	632	632
95	0.0921	93.4		Y	638	638
96	0.0978	95.9		Y	646	646
97	0.0982	95.6		Y	659	659
98	0.1021	93.5		Y	669	669
99	0.1113	92		Y	681	681
100	0.1207	88.2		Y	689	689
101	0.1234	86.8		Y	694	694
102	0.1324	82.6		Y	709	709
103	0.1573	84.9		Y	720	720
104	0.1572	85		Y	728	728
105	0.1574	87.8		Y	738	738
106	0.1696	87.6		Y	744	744
107	0.1714	82.7		Y	747	747
108	0.1724	80.8		Y	750	750
109	0.1794	79.9		Y	753	753
110	0.1819	74.3		W	20	20
111	0.1937	72.9		W	75	75
112	0.1999	75.8		W	78	78
113	0.2097	69		W	106	106
114	0.1949	67		W	114	114
115	0.196	57.5		W	119	119
116	0.2016	56.9		W	219	219
117	0.1983	48.8		W	232	232
118	0.191	46.3		W	260	260
119	0.183	44.4		W	318	318
120	0.181	53.3		W	349	349
121	0.1883	44.9		W	357	357
122	0.1803	45.7		W	362	362
123	0.1876	38.5		W	404	404
124	0.1846	50.8		W	423	423
125	0.1934	37.2		W	436	436
126	0.1998	38.9		W	456	456
127	0.2015	39		W	464	464
128	0.209	34		W	486	486
129	0.22	34.8		W	519	519
130	0.2342	34.6		W	526	526
131	0.2587	32.3		W	545	545
132	0.2712	33.4		W	557	557
133	0.2773	27.7		W	565	565
134	0.2721	29.4		W	570	570
135	0.264	26.2		W	664	664
136	0.2513	33.6		W	677	677
137	0.2278	31.3		W	705	705
138	0.2017	32.5		W	757	757
139	0.1823	31.3
140	0.1617	28.3
141	0.1416	29.9
142	0.1445	29.5
143	0.1255	27.9
144	0.1265	30.5
145	0.1264	29.8
146	0.1097	30
147	0.1094	33.3
148	0.1266	29.6
149	0.1392	32.9
150	0.1452	29.4
151	0.1372	33
152	0.1311	31.3
153	0.139	32.3
154	0.1485	30.6
155	0.1506	32.3
156	0.1555	33.7
157	0.1553	33.5
158	0.1632	37.8
159	0.1482	31.7
160	0.1594	37.1
161	0.15	34
162	0.1549	30.2
163	0.1481	36.8
164	0.1618	33.2
165	0.1696	37.9
166	0.1735	32.8
167	0.1799	32.1
168	0.1771	34
169	0.1954	31.4
170	0.2077	33.6
171	0.2129	30.7
172	0.2182	34.7
173	0.2066	29.7
174	0.2188	36.1
175	0.2197	32.5
176	0.2171	31.7
177	0.2135	33.6
178	0.1972	29.9
179	0.2042	30.2
180	0.2036	30.6
181	0.1928	28.2
182	0.1799	34.3
183	0.1713	32.4
184	0.1616	27.9
185	0.1664	32.6
186	0.1643	31.3
187	0.1672	32.4
188	0.1629	29.1
189	0.1764	34.4
190	0.1728	27.6
191	0.1873	30.4
192	0.197	31.3
193	0.1948	25.4
194	0.1902	28.3
195	0.1816	28.7
196	0.1824	29.5
197	0.1811	29.5
198	0.1842	35.5
199	0.1867	31.2
200	0.1798	29.5
201	0.1757	32.2
202	0.168	31.1
203	0.1608	26.8
204	0.1499	33.9
205	0.1499	33.4
206	0.1513	31.4
207	0.1559	32.4
208	0.1521	34.8
209	0.1463	30.4
210	0.142	31.3
211	0.1436	32.6
212	0.136	36.2
213	0.1325	31.1
214	0.1302	34.2
215	0.1327	37.9
216	0.1318	34.4
217	0.128	42.6
218	0.1256	38.5
219	0.1292	58.2
220	0.1276	42.9
221	0.1339	54.2
222	0.1298	55.2
223	0.13	57.3
224	0.1258	60.2
225	0.1247	66.5
226	0.1304	66.9
227	0.1341	73.4
228	0.1434	70.2
229	0.1427	78
230	0.1431	77.8
231	0.1461	81.9
232	0.1525	87.3
233	0.1499	88.7
234	0.151	89.2
235	0.1461	89.2
236	0.1539	89.1
237	0.1406	88.3
238	0.14	89.6
239	0.1509	90.2
240	0.1402	93
241	0.1335	92.3
242	0.1324	95.9
243	0.1324	96.3
244	0.1444	94.7
245	0.1471	95.5
246	0.1612	95.1
247	0.1703	96.5
248	0.1825	95.1
249	0.189	97.4
250	0.1951	97.4
251	0.2072	97.6
252	0.205	98.2
253	0.2131	97.7
254	0.2343	96.5
255	0.2515	94
256	0.2673	91.3
257	0.2916	89.9
258	0.3077	87.8
259	0.3098	87.2
260	0.3166	87.1
261	0.341	81.6
262	0.3638	80.2
263	0.3818	77.9
264	0.397	71.1
265	0.4131	74.8
266	0.4261	65.4
267	0.4371	62.2
268	0.4662	59.7
269	0.4964	55.5
270	0.5369	49.9
271	0.5541	46.7
272	0.5757	44.7
273	0.597	45.8
274	0.6097	38.1
275	0.6142	38.1
276	0.6439	34.2
277	0.6522	34.7
278	0.652	34.2
279	0.6613	29.1
280	0.6572	37.7
281	0.6579	32.2
282	0.6573	32.4
283	0.659	32.5
284	0.6503	34.6
285	0.6491	31.3
286	0.6542	28.6
287	0.6399	29.2
288	0.629	30.1
289	0.6219	30.9
290	0.5835	30.1
291	0.5731	34.8
292	0.5522	30.6
293	0.5138	34.9
294	0.5122	30
295	0.4835	32.2
296	0.4688	29.4
297	0.4649	30.2
298	0.434	31.4
299	0.409	35.1
300	0.3974	31.2
301	0.3883	30.8
302	0.3754	25.9
303	0.3638	31.5
304	0.3604	30.1
305	0.3446	32.2
306	0.3313	32.9
307	0.339	36
308	0.3437	38.2
309	0.3288	39.7
310	0.3305	41.8
311	0.3298	48.2
312	0.3291	53.6
313	0.3311	58.8
314	0.3166	58.8
315	0.3128	66.1
316	0.3007	69.4
317	0.2896	75.2
318	0.2812	76.2
319	0.2713	83
320	0.2664	81.3
321	0.2445	87.4
322	0.2354	89.7
323	0.2208	90.9
324	0.2006	90.4
325	0.1778	91.8
326	0.156	93.4
327	0.1391	95.6
328	0.1424	97.8
329	0.1315	98.3
330	0.1247	98.2
331	0.1175	97.7
332	0.11	97.5
333	0.1175	97.2
334	0.1098	96.7
335	0.1081	96.8
336	0.1139	96.7
337	0.1157	95.7
338	0.1147	95.5
339	0.1166	97.1
340	0.117	96.6
341	0.1159	94.6
342	0.1243	93.3
343	0.1323	90.7
344	0.1397	88.7
345	0.1593	85.5
346	0.1874	83.5
347	0.2019	84.2
348	0.2129	85.9
349	0.227	87.4
350	0.2437	83.8
351	0.2631	82.3
352	0.289	78.7
353	0.3084	76.5
354	0.3179	74.1
355	0.3398	74.8
356	0.3529	63.2
357	0.3463	65.9
358	0.3717	58.6
359	0.3962	55.2
360	0.4037	53
361	0.402	46.1
362	0.3949	47.2
363	0.4066	51.4
364	0.4181	45.8
365	0.4191	44.6
366	0.4248	37.9
367	0.4225	47.2
368	0.4357	38.5
369	0.4489	38.5
370	0.4694	37.4
371	0.4958	32.2
372	0.5066	33.7
373	0.5188	32.7
374	0.5371	30.8
375	0.5628	32.4
376	0.5726	26.3
377	0.5815	29.2
378	0.5932	25.6
379	0.6042	29.7
380	0.6181	27
381	0.6347	32.7
382	0.6369	25.8
383	0.6487	29.4
384	0.6695	36.2
385	0.6672	27
386	0.6642	33.4
387	0.686	32.9
388	0.7028	29.1
389	0.7094	33.8
390	0.7173	31.8
391	0.7108	30.4
392	0.7195	34.3
393	0.7268	31.2
394	0.7357	31.4
395	0.7455	27.7
396	0.7532	30.2
397	0.7516	29.7
398	0.7496	34.9
399	0.7367	32.8
400	0.7394	32.2
401	0.7227	32.4
402	0.7285	31.1
403	0.7107	31.8
404	0.7205	28.8
405	0.7085	29.6
406	0.7152	29.6
407	0.7027	29.4
408	0.6821	34.2
409	0.6832	33.5
410	0.6482	32.4
411	0.6068	31.4
412	0.5862	31.6
413	0.5573	30.3
414	0.5192	30.4
415	0.4872	31.9
416	0.47	34.9
417	0.4653	33.8
418	0.4598	36.1
419	0.4486	38.2
420	0.4382	37
421	0.4277	46.6
422	0.4099	45.5
423	0.3895	59.3
424	0.3891	49.2
425	0.3968	56.9
426	0.3699	58.7
427	0.3557	56.5
428	0.3394	62.8
429	0.3376	64.5
430	0.3349	68.3
431	0.3278	72.4
432	0.3294	74.3
433	0.3376	78.1
434	0.3373	79.6
435	0.3212	81.1
436	0.3091	87.2
437	0.3069	89.3
438	0.313	88.6
439	0.2885	89.4
440	0.2783	89.8
441	0.2607	88.2
442	0.2502	89.8
443	0.2389	90.8
444	0.2226	92.6
445	0.2299	93.3
446	0.2225	95.5
447	0.2111	95.8
448	0.2117	94.9
449	0.1963	95.4
450	0.1907	95.6
451	0.1879	96.3
452	0.188	97.1
453	0.1786	97.6
454	0.1659	97.3
455	0.1647	97.6
456	0.1533	98.2
457	0.1486	96.6
458	0.1613	96.4
459	0.175	94.9
460	0.178	92.2
461	0.1723	90.3
462	0.1646	88.5
463	0.1452	86.3
464	0.1402	85.8
465	0.1244	82.9
466	0.1227	81.6
467	0.1311	78
468	0.1374	74.6
469	0.135	76.5
470	0.1338	67.5
471	0.1285	65.8
472	0.1341	58.8
473	0.1449	57.1
474	0.1522	52.4
475	0.1643	49.8
476	0.1836	42.5
477	0.182	46
478	0.1981	43.8
479	0.2146	38.4
480	0.2292	36.8
481	0.2298	35.5
482	0.2399	33.9
483	0.2402	27.4
484	0.2424	34.6
485	0.2286	30.1
486	0.2214	26.7
487	0.2189	32.6
488	0.2296	34.1
489	0.2293	36.1
490	0.2016	34.4
491	0.1911	33.3
492	0.1588	31.2
493	0.1716	32.5
494	0.1755	32.7
495	0.1608	32.8
496	0.132	31.3
497	0.1329	33.3
498	0.1288	32
499	0.1472	32.6
500	0.1573	29.6
501	0.1712	31.1
502	0.1758	29.4
503	0.1784	32.6
504	0.175	28.9
505	0.1743	30.7
506	0.172	28.4
507	0.1737	33.2
508	0.1841	28.5
509	0.1984	30
510	0.2009	25.4
511	0.2021	35.9
512	0.2029	31.5
513	0.2088	34.8
514	0.2115	31.6
515	0.2077	34.6
516	0.1978	40.7
517	0.1968	40.1
518	0.1865	41
519	0.1911	42.6
520	0.1997	53.1
521	0.2101	54.7
522	0.2058	59.9
523	0.209	66.8
524	0.1937	68.9
525	0.1819	74.7
526	0.1764	68.9
527	0.1681	78.4
528	0.1694	79
529	0.1611	82.7
530	0.1643	86.4
531	0.1682	88.5
532	0.1722	88.6
533	0.1661	89.4
534	0.1629	91.5
535	0.153	94.2
536	0.1504	96.8
537	0.1493	96.9
538	0.1575	97
539	0.1478	96.8
540	0.1518	96.9
541	0.1458	96.4
542	0.1412	96.3
543	0.1443	95.6
544	0.1471	95.5
545	0.1432	95.4
546	0.1527	94.5
547	0.1611	96.2
548	0.154	94.5
549	0.1505	92.5
550	0.1503	92.7
551	0.1565	87.9
552	0.1616	85.5
553	0.1726	82.3
554	0.18	82
555	0.1927	83.3
556	0.1963	85.8
557	0.1954	87.5
558	0.2204	84.7
559	0.2262	81.1
560	0.2357	79.2
561	0.2486	74.4
562	0.2667	70.6
563	0.2841	71.5
564	0.2913	61.5
565	0.2717	62
566	0.2938	54.9
567	0.3222	51.6
568	0.3405	53.7
569	0.3488	46.1
570	0.3495	46.5
571	0.3735	50.4
572	0.4138	45.6
573	0.4294	45.2
574	0.4429	36.8
575	0.4587	48.2
576	0.4588	34.6
577	0.4601	38.9
578	0.4801	42.1
579	0.5064	31.8
580	0.5147	37
581	0.5137	35.3
582	0.5106	35.9
583	0.5309	34.6
584	0.5367	31.4
585	0.5414	33.8
586	0.5564	31.7
587	0.5686	38.8
588	0.5698	36.3
589	0.5824	37.5
590	0.5998	33.2
591	0.624	38.5
592	0.6432	38.9
593	0.6438	34.3
594	0.6497	35.7
595	0.66	33.1
596	0.6728	31.9
597	0.6832	31.9
598	0.7055	34.7
599	0.7109	37.5
600	0.706	34.7
601	0.6976	31.8
602	0.6858	34.2
603	0.699	35.3
604	0.7159	32.6
605	0.7076	37.6
606	0.7096	37.4
607	0.7016	39
608	0.6887	36.1
609	0.6905	34.3
610	0.6739	31.8
611	0.6987	37.3
612	0.7244	35.3
613	0.7365	37.7
614	0.7562	33.5
615	0.7446	34
616	0.7577	35.7
617	0.7482	28.5
618	0.7457	34
619	0.7515	32.3
620	0.7433	27.4
621	0.7462	33.1
622	0.7528	31.9
623	0.7603	32.1
624	0.7707	29.8
625	0.7606	35.4
626	0.7555	36.8
627	0.7326	26.4
628	0.7476	38.3
629	0.7632	29.1
630	0.7441	37.5
631	0.7241	29.8
632	0.6957	37.6
633	0.7098	29.8
634	0.7248	33.8
635	0.7094	30.6
636	0.6929	29.3
637	0.6962	33
638	0.6778	26
639	0.6845	33.1
640	0.6731	26.2
641	0.6591	33.2
642	0.6475	30
643	0.65	34.9
644	0.6372	27.3
645	0.5975	31.7
646	0.5507	29
647	0.5521	26.1
648	0.5613	24.9
649	0.5516	33.9
650	0.5493	31.3
651	0.5346	31.9
652	0.5103	31.2
653	0.4803	31.3
654	0.4665	27.6
655	0.4446	31.1
656	0.4194	34
657	0.4079	37.3
658	0.4007	35.8
659	0.3892	35.6
660	0.384	42.7
661	0.3652	37.8
662	0.3627	48.4
663	0.3414	46.2
664	0.3217	57.7
665	0.3249	49.5
666	0.3216	56.1
667	0.2933	55.4
668	0.2853	54.8
669	0.2713	60.8
670	0.2667	67.6
671	0.2669	69.1
672	0.2618	74.2
673	0.2474	73.9
674	0.266	76.9
675	0.2751	77.9
676	0.2798	79.6
677	0.2642	87.5
678	0.2735	87.6
679	0.2881	88.4
680	0.282	86.4
681	0.2844	85.6
682	0.2873	82.3
683	0.2835	85.6
684	0.279	89.2
685	0.291	89.4
686	0.2989	89.8
687	0.2884	92.8
688	0.3003	92.7
689	0.3046	89.8
690	0.3195	91.4
691	0.3277	91.9
692	0.3244	94.8
693	0.3315	93.9
694	0.3376	95.7
695	0.3581	95.3
696	0.3702	95.8
697	0.3823	96.5
698	0.3925	96.8
699	0.4174	93.6
700	0.4373	91.3
701	0.4699	89.6
702	0.4935	88.5
703	0.5094	87.1
704	0.5046	84.9
705	0.5186	81.7
706	0.5595	79.7
707	0.5852	77.4
708	0.6115	77.4
709	0.6282	70
710	0.6503	74.3
711	0.6644	62.4
712	0.6759	65
713	0.7077	58.6
714	0.7257	53.2
715	0.7348	49
716	0.765	43.7
717	0.7827	44.7
718	0.7963	42.4
719	0.7983	38.2
720	0.8032	35
721	0.8119	35.9
722	0.8172	30.3
723	0.8244	33.9
724	0.852	27.9
725	0.8597	34.8
726	0.8617	34.7
727	0.848	33.3
728	0.8484	39.2
729	0.8356	37.8
730	0.8346	41.9
731	0.851	46.8
732	0.8349	49.6
733	0.8269	56.9
734	0.8318	59.8
735	0.8242	65
736	0.7966	70.6
737	0.7819	70.2
738	0.7677	72.8
739	0.764	71.9
740	0.7702	66.8
741	0.7473	67.4
742	0.7055	70.7
743	0.6943	64.9
744	0.6554	61.5
745	0.6569	57.9
746	0.642	51.2
747	0.611	51.2
748	0.6081	45.5
749	0.5979	44.5
750	0.564	43.6
751	0.5658	41.2
752	0.5495	38.3
753	0.5179	42.2
754	0.5236	40.6
755	0.4968	41
756	0.4814	41.4
757	0.4552	36.2

## Sheet: Supplementary Figure 1
Relative gene expression
Cell	alpha	beta	gamma
Cell 1	476.8	9.85	246.91
Cell 2	0	0	0
Cell 3	6.65	0.59	113.46
Cell 4	5.51	0.11	0
Cell 5	2.27	2.09	4.78
Cell 6	0	1.91	2.35
Cell 7	0.15	1.79	0
Cell 8	0.61	0	0
Cell 9	1.93	0.69	390.15
Cell 10	0.6	0	0
Cell 11	646.97	149	27.8
Cell 12	108.07	14.18	6.82
Cell 13	85.98	14.51	5.08
Cell 14	1.07	0.58	0
Cell 15	19.73	12.26	0.06
Cell 16	1.2	0.61	0.75
Cell 17	5.83	0.31	0.93
Cell 18	1.8	1.17	0
Cell 19	3.34	4.81	0
Cell 20	0.28	0	0

## Sheet: Supplementary Figure 3a
Structure similarity scores
tmscore	md
10.2433	Top hits in PDB or UniProt
107.343	Top hits in PDB or UniProt
89.1733	Top hits in PDB or UniProt
117.068	Top hits in PDB or UniProt
48.4936	Top hits in PDB or UniProt
104.509	Top hits in PDB or UniProt
14.1745	Top hits in PDB or UniProt
111.076	Top hits in PDB or UniProt
26.1222	Top hits in PDB or UniProt
116.138	Top hits in PDB or UniProt
34.3072	Top hits in PDB or UniProt
97.352	Top hits in PDB or UniProt
103.944	Top hits in PDB or UniProt
127.302	Top hits in PDB or UniProt
26.9539	Top hits in PDB or UniProt
94.0668	Top hits in PDB or UniProt
16.0417	Top hits in PDB or UniProt
117.88	Top hits in PDB or UniProt
0	Top hits in PDB or UniProt
100.704	Top hits in PDB or UniProt
11.3837	Top hits in PDB or UniProt
103.232	Top hits in PDB or UniProt
82.6791	Top hits in PDB or UniProt
108.842	Top hits in PDB or UniProt
86.8667	Top hits in PDB or UniProt
108.619	Top hits in PDB or UniProt
93.6626	Top hits in PDB or UniProt
102.873	Top hits in PDB or UniProt
79.5621	Top hits in PDB or UniProt
116.263	Top hits in PDB or UniProt
26.0118	Top hits in PDB or UniProt
103.034	Top hits in PDB or UniProt
80.3753	Top hits in PDB or UniProt
97.5509	Top hits in PDB or UniProt
0	Top hits in PDB or UniProt
116.409	Top hits in PDB or UniProt
0	Top hits in PDB or UniProt
116.927	Top hits in PDB or UniProt
32.9944	Top hits in PDB or UniProt
88.6915	Top hits in PDB or UniProt
0	Top hits in PDB or UniProt
114.473	Top hits in PDB or UniProt
63.8598	Top hits in PDB or UniProt
106.626	Top hits in PDB or UniProt
16.275	Top hits in PDB or UniProt
114.216	Top hits in PDB or UniProt
94.1483	Top hits in PDB or UniProt
114.316	Top hits in PDB or UniProt
14.0141	Top hits in PDB or UniProt
81.6792	Top hits in PDB or UniProt
41.4592	Top hits in PDB or UniProt
115.427	Top hits in PDB or UniProt
0	Top hits in PDB or UniProt
101.178	Top hits in PDB or UniProt
91.8633	Top hits in PDB or UniProt
116.477	Top hits in PDB or UniProt
76.0997	Top hits in PDB or UniProt
103.284	Top hits in PDB or UniProt
12.1154	Top hits in PDB or UniProt
115.611	Top hits in PDB or UniProt
85.2976	Top hits in PDB or UniProt
114.913	Top hits in PDB or UniProt
0	Top hits in PDB or UniProt
116.334	Top hits in PDB or UniProt
61.1231	Top hits in PDB or UniProt
102.164	Top hits in PDB or UniProt
17.606	Top hits in PDB or UniProt
117.65	Top hits in PDB or UniProt
62.1351	Top hits in PDB or UniProt
117.943	Top hits in PDB or UniProt
24.464	Top hits in PDB or UniProt
75.5482	Top hits in PDB or UniProt
0	Top hits in PDB or UniProt
97.4794	Top hits in PDB or UniProt
115.743	Top hits in PDB or UniProt
115.743	Top hits in PDB or UniProt
113.905	Top hits in PDB or UniProt
119.265	Top hits in PDB or UniProt
83.8624	Top hits in PDB or UniProt
118.608	Top hits in PDB or UniProt
76.7443	Top hits in PDB or UniProt
95.1928	Top hits in PDB or UniProt
15.4448	Top hits in PDB or UniProt
106.464	Top hits in PDB or UniProt
22.8025	Top hits in PDB or UniProt
120.446	Top hits in PDB or UniProt
27.6668	Top hits in PDB or UniProt
115.71	Top hits in PDB or UniProt
0	Top hits in PDB or UniProt
116.055	Top hits in PDB or UniProt
91.5036	Top hits in PDB or UniProt
118.781	Top hits in PDB or UniProt
10.9484	Top hits in PDB or UniProt
93.6601	Top hits in PDB or UniProt
12.2204	Top hits in PDB or UniProt
117.808	Top hits in PDB or UniProt
21.4799	Top hits in PDB or UniProt
109.415	Top hits in PDB or UniProt
0	Top hits in PDB or UniProt
97.7811	Top hits in PDB or UniProt
16.3952	Top hits in PDB or UniProt
97.2986	Top hits in PDB or UniProt
58.5662	Top hits in PDB or UniProt
113.45	Top hits in PDB or UniProt
92.9002	Top hits in PDB or UniProt
121.418	Top hits in PDB or UniProt
23.2561	Top hits in PDB or UniProt
113.445	Top hits in PDB or UniProt
101.112	Top hits in PDB or UniProt
110.823	Top hits in PDB or UniProt
39.5959	Top hits in PDB or UniProt
110.401	Top hits in PDB or UniProt
27.1566	Top hits in PDB or UniProt
112.096	Top hits in PDB or UniProt
0	Top hits in PDB or UniProt
110.621	Top hits in PDB or UniProt
0	Top hits in PDB or UniProt
118.474	Top hits in PDB or UniProt
116.696	Top hits in PDB or UniProt
116.696	Top hits in PDB or UniProt
14.6185	Top hits in PDB or UniProt
112.088	Top hits in PDB or UniProt
82.0995	Top hits in PDB or UniProt
93.1769	Top hits in PDB or UniProt
16.5477	Top hits in PDB or UniProt
86.2374	Top hits in PDB or UniProt
30.5199	Top hits in PDB or UniProt
117.235	Top hits in PDB or UniProt
91.2151	Top hits in PDB or UniProt
106.363	Top hits in PDB or UniProt
19.2084	Top hits in PDB or UniProt
115.329	Top hits in PDB or UniProt
36.5534	Top hits in PDB or UniProt
111.993	Top hits in PDB or UniProt
16.4816	Top hits in PDB or UniProt
113.914	Top hits in PDB or UniProt
30.7018	Top hits in PDB or UniProt
119.245	Top hits in PDB or UniProt
21.9177	Top hits in PDB or UniProt
113.85	Top hits in PDB or UniProt
22.0532	Top hits in PDB or UniProt
107.631	Top hits in PDB or UniProt
37.9988	Top hits in PDB or UniProt
103.751	Top hits in PDB or UniProt
96.0912	Top hits in PDB or UniProt
116.718	Top hits in PDB or UniProt
11.7355	Top hits in PDB or UniProt
110.759	Top hits in PDB or UniProt
118.945	Top hits in PDB or UniProt
121.585	Top hits in PDB or UniProt
29.7258	Top hits in PDB or UniProt
109.383	Top hits in PDB or UniProt
11.2057	Top hits in PDB or UniProt
112.56	Top hits in PDB or UniProt
31.8718	Top hits in PDB or UniProt
101.57	Top hits in PDB or UniProt
0	Top hits in PDB or UniProt
107.69	Top hits in PDB or UniProt
0	Top hits in PDB or UniProt
125.138	Top hits in PDB or UniProt
25.2687	Top hits in PDB or UniProt
95.6447	Top hits in PDB or UniProt
0	Top hits in PDB or UniProt
164.96	Top hits in PDB or UniProt
51.6463	Top hits in PDB or UniProt
160.121	Top hits in PDB or UniProt
14.7939	Top hits in PDB or UniProt
133.62	Top hits in PDB or UniProt
0	Top hits in PDB or UniProt
149.094	Top hits in PDB or UniProt
0	Top hits in PDB or UniProt
147.074	Top hits in PDB or UniProt
0	Top hits in PDB or UniProt
175.295	Top hits in PDB or UniProt
19.6235	Top hits in PDB or UniProt
108.357	Top hits in PDB or UniProt
63.4669	Top hits in PDB or UniProt
124.114	Top hits in PDB or UniProt
67.5991	Top hits in PDB or UniProt
154.082	Top hits in PDB or UniProt
0	Top hits in PDB or UniProt
152.384	Top hits in PDB or UniProt
60.9513	Top hits in PDB or UniProt
123.976	Top hits in PDB or UniProt
58.6824	Top hits in PDB or UniProt
136.172	Top hits in PDB or UniProt
24.0466	Top hits in PDB or UniProt
131.333	Top hits in PDB or UniProt
42.4542	Top hits in PDB or UniProt
150.673	Top hits in PDB or UniProt
43.3215	Top hits in PDB or UniProt
133.066	Top hits in PDB or UniProt
26.846	Top hits in PDB or UniProt
109.563	Top hits in PDB or UniProt
22.5519	Top hits in PDB or UniProt
96.9465	Top hits in PDB or UniProt
92.458	Top hits in PDB or UniProt
153.158	Top hits in PDB or UniProt
52.8479	Top hits in PDB or UniProt
126.762	Top hits in PDB or UniProt
NA	Top hits in PDB or UniProt
136.208	Top hits in PDB or UniProt
0	Top hits in PDB or UniProt
152.703	Top hits in PDB or UniProt
0	Top hits in PDB or UniProt
103.803	Top hits in PDB or UniProt
92.0072	Top hits in PDB or UniProt
152.986	Top hits in PDB or UniProt
10.3487	Top hits in PDB or UniProt
173.419	Top hits in PDB or UniProt
40.461	Top hits in PDB or UniProt
125.069	Top hits in PDB or UniProt
0	Top hits in PDB or UniProt
110.698	Top hits in PDB or UniProt
0	Top hits in PDB or UniProt
136.367	Top hits in PDB or UniProt
0	Top hits in PDB or UniProt
157.265	Top hits in PDB or UniProt
18.217	Top hits in PDB or UniProt
154.674	Top hits in PDB or UniProt
0	Top hits in PDB or UniProt
109.257	Top hits in PDB or UniProt
0	Top hits in PDB or UniProt
166.143	Top hits in PDB or UniProt
0	Top hits in PDB or UniProt
155.58	Top hits in PDB or UniProt
0	Top hits in PDB or UniProt
117.52	Top hits in PDB or UniProt
55.0594	Top hits in PDB or UniProt
158.479	Top hits in PDB or UniProt
0	Top hits in PDB or UniProt
122.763	Top hits in PDB or UniProt
42.7974	Top hits in PDB or UniProt
145.565	Top hits in PDB or UniProt
18.6982	Top hits in PDB or UniProt
150.49	Top hits in PDB or UniProt
27.118	Top hits in PDB or UniProt
132.862	Top hits in PDB or UniProt
27.3281	Top hits in PDB or UniProt
143.07	Top hits in PDB or UniProt
0	Top hits in PDB or UniProt
165.034	Top hits in PDB or UniProt
21.9398	Top hits in PDB or UniProt
153.58	Top hits in PDB or UniProt
0	Top hits in PDB or UniProt
153.326	Top hits in PDB or UniProt
0	Top hits in PDB or UniProt
153.769	Top hits in PDB or UniProt
26.812	Top hits in PDB or UniProt
129.045	Top hits in PDB or UniProt
0	Top hits in PDB or UniProt
137.533	Top hits in PDB or UniProt
0	Top hits in PDB or UniProt
157.129	Top hits in PDB or UniProt
0	Top hits in PDB or UniProt
145.298	Top hits in PDB or UniProt
0	Top hits in PDB or UniProt
125.925	Top hits in PDB or UniProt
65.6188	Top hits in PDB or UniProt
157.342	Top hits in PDB or UniProt
16.0229	Top hits in PDB or UniProt
159.347	Top hits in PDB or UniProt
52.6171	Top hits in PDB or UniProt
108.226	Top hits in PDB or UniProt
0	Top hits in PDB or UniProt
147.672	Top hits in PDB or UniProt
0	Top hits in PDB or UniProt
156.242	Top hits in PDB or UniProt
25.0887	Top hits in PDB or UniProt
146.763	Top hits in PDB or UniProt
0	Top hits in PDB or UniProt
125.084	Top hits in PDB or UniProt
0	Top hits in PDB or UniProt
167.458	Top hits in PDB or UniProt
33.7651	Top hits in PDB or UniProt
149.74	Top hits in PDB or UniProt
0	Top hits in PDB or UniProt
101.343	Top hits in PDB or UniProt
26.4243	Top hits in PDB or UniProt
123.321	Top hits in PDB or UniProt
0	Top hits in PDB or UniProt
92.9731	Top hits in PDB or UniProt
18.3329	Top hits in PDB or UniProt
151.773	Top hits in PDB or UniProt
48.5019	Top hits in PDB or UniProt
127.829	Top hits in PDB or UniProt
14.5258	Top hits in PDB or UniProt
157.732	Top hits in PDB or UniProt
33.8871	Top hits in PDB or UniProt
107.937	Top hits in PDB or UniProt
0	Top hits in PDB or UniProt
99.286	Top hits in PDB or UniProt
0	Top hits in PDB or UniProt
147.095	Top hits in PDB or UniProt
0	Top hits in PDB or UniProt
145.305	Top hits in PDB or UniProt
55.5621	Top hits in PDB or UniProt
147.869	Top hits in PDB or UniProt
45.1831	Top hits in PDB or UniProt
123.795	Top hits in PDB or UniProt
14.3116	Top hits in PDB or UniProt
156.312	Top hits in PDB or UniProt
NA	Top hits in PDB or UniProt
78.8826	Top hits in PDB or UniProt
0	Top hits in PDB or UniProt
152.712	Top hits in PDB or UniProt
25.3711	Top hits in PDB or UniProt
108.766	Top hits in PDB or UniProt
23.6399	Top hits in PDB or UniProt
156.232	Top hits in PDB or UniProt
66.9772	Top hits in PDB or UniProt
140.864	Top hits in PDB or UniProt
401.6	Tintinnidorins all-against-all
293.1	Tintinnidorins all-against-all
331.2	Tintinnidorins all-against-all
327.1	Tintinnidorins all-against-all
335.4	Tintinnidorins all-against-all
418.7	Tintinnidorins all-against-all
265.4	Tintinnidorins all-against-all
234.3	Tintinnidorins all-against-all
301.8	Tintinnidorins all-against-all
413	Tintinnidorins all-against-all
349.8	Tintinnidorins all-against-all
363.2	Tintinnidorins all-against-all
329.5	Tintinnidorins all-against-all
305.8	Tintinnidorins all-against-all
357.6	Tintinnidorins all-against-all
393	Tintinnidorins all-against-all
307.3	Tintinnidorins all-against-all
277.7	Tintinnidorins all-against-all
332.5	Tintinnidorins all-against-all
243.7	Tintinnidorins all-against-all
333.2	Tintinnidorins all-against-all
305.7	Tintinnidorins all-against-all
356.3	Tintinnidorins all-against-all
310.1	Tintinnidorins all-against-all
282.2	Tintinnidorins all-against-all
309.1	Tintinnidorins all-against-all
330.6	Tintinnidorins all-against-all
325.4	Tintinnidorins all-against-all
351.1	Tintinnidorins all-against-all
312	Tintinnidorins all-against-all
317	Tintinnidorins all-against-all
338.5	Tintinnidorins all-against-all
230	Tintinnidorins all-against-all
364.3	Tintinnidorins all-against-all
344.4	Tintinnidorins all-against-all
212.5	Tintinnidorins all-against-all
380.5	Tintinnidorins all-against-all
301.5	Tintinnidorins all-against-all
253.4	Tintinnidorins all-against-all
265.9	Tintinnidorins all-against-all
317.2	Tintinnidorins all-against-all
301.8	Tintinnidorins all-against-all
304.4	Tintinnidorins all-against-all
326.1	Tintinnidorins all-against-all
293.5	Tintinnidorins all-against-all
347.1	Tintinnidorins all-against-all
177.3	Tintinnidorins all-against-all
343.8	Tintinnidorins all-against-all
296.3	Tintinnidorins all-against-all
217.5	Tintinnidorins all-against-all
230.5	Tintinnidorins all-against-all
277	Tintinnidorins all-against-all
311.6	Tintinnidorins all-against-all
316.6	Tintinnidorins all-against-all
281.9	Tintinnidorins all-against-all
297.4	Tintinnidorins all-against-all
272.1	Tintinnidorins all-against-all
284.2	Tintinnidorins all-against-all
251.3	Tintinnidorins all-against-all
250.9	Tintinnidorins all-against-all
267.2	Tintinnidorins all-against-all
162.8	Tintinnidorins all-against-all
150.8	Tintinnidorins all-against-all
300.6	Tintinnidorins all-against-all
226.2	Tintinnidorins all-against-all
310.7	Tintinnidorins all-against-all
369.9	Tintinnidorins all-against-all
267	Tintinnidorins all-against-all
309.5	Tintinnidorins all-against-all
260.2	Tintinnidorins all-against-all
291.7	Tintinnidorins all-against-all
287.4	Tintinnidorins all-against-all
211.4	Tintinnidorins all-against-all
258.7	Tintinnidorins all-against-all
230.4	Tintinnidorins all-against-all
326.3	Tintinnidorins all-against-all
272.8	Tintinnidorins all-against-all
273.4	Tintinnidorins all-against-all

[truncated: 6 more sheets: Supplementary Figure 3b, Supplementary Figure 4a,c, Supplementary Figure 4b, Supplementary Figure 4d, Supplementary Figure 6, Supplementary Figure 7]
