# Supplementary material for: Self-assembling proteins compose the chemically resistant shell biomaterial of planktonic tintinnid ciliates
Source: Nat Commun. 2026 Jun 13;17:7507. doi: 10.1038/s41467-026-74402-4 (PMC13408134; doi:10.1038/s41467-026-74402-4)
Supplement: Supplementary file 10 — Source Data 2 [file 41467_2026_74402_MOESM10_ESM.zip]

Archive with 2 entries (2 files):
- Supplementary_Figure_2.tree
- Figure_3a.tree
