# Supplementary material for: Self-assembling proteins compose the chemically resistant shell biomaterial of planktonic tintinnid ciliates
Source: Nat Commun. 2026 Jun 13;17:7507. doi: 10.1038/s41467-026-74402-4 (PMC13408134; doi:10.1038/s41467-026-74402-4)
Supplement: Supplementary file 10 — Source Data 2 [file 41467_2026_74402_MOESM10_ESM.zip › Supplementary_Figure_2.tree]

(((EE_is_Mvic.TIdeS.AA:0.696798,((Ba_pg_Hmar_GenBankCDS.gCode_11.AA:0.432389,((Ba_pg_Klsp_GenBankCDS.gCode_11.AA:0.054787,Ba_pg_Ecol_GenBankCDS.gCode_11.AA:0.059803)N44:0.271361,Ba_pg_Sspe_GenBankCDS.gCode_11.AA:0.382339)N27:0.135601)N14:0.024029,(Ba_ps_Acal_GenBankCDS.gCode_11.AA:0.490817,(Ba_pb_Dagi_GenBankCDS.gCode_11.AA:0.333148,(Ba_pb_Bcep_GenBankCDS.gCode_11.AA:0.28372,Ba_pa_Herb_GenBankCDS.gCode_11.AA:0.253031)N45:0.088215)N28:0.1109)N15:0.019372)N7:0.055755)N3:0.061761,((Ba_pa_Pcae_GenBankCDS.gCode_11.AA:0.448084,(Ba_pa_Nsen_GenBankCDS.gCode_11.AA:0.55699,((Ba_pa_Tmob_GenBankCDS.gCode_11.AA:0.248626,(Ba_pa_Roeg_GenBankCDS.gCode_11.AA:0.20546,(Ba_pa_Rpro_GenBankCDS.gCode_11.AA:0.057625,Ba_pa_Raes_GenBankCDS.gCode_11.AA:0.060549)N82:0.178799)N64:0.030405)N46:0.036917,(Ba_pa_Mpol_GenBankCDS.gCode_11.AA:0.22235,Ba_pa_Mven_GenBankCDS.gCode_11.AA:0.23353)N47:0.068202)N29:0.185628)N16:0.03479)N8:0.049454,((((Ba_pa_Pden_GenBankCDS.gCode_11.AA:0.276878,((Ba_pa_Smuc_GenBankCDS.gCode_11.AA:0.163492,Ba_pa_Rbac_GenBankCDS.gCode_11.AA:0.149697)N83:0.081442,Ba_pa_Rbei_GenBankCDS.gCode_11.AA:0.236448)N65:0.042268)N48:0.157901,((Ba_pa_Pspb_GenBankCDS.gCode_11.AA:0.397236,(Ba_pa_Mlot_GenBankCDS.gCode_11.AA:0.259419,Ba_pa_Atum_GenBankCDS.gCode_11.AA:0.259399)N84:0.0712)N66:0.018462,Ba_pa_Xaut_GenBankCDS.gCode_11.AA:0.343435)N49:0.045031)N30:0.033231,((Ba_pa_Oind_GenBankCDS.gCode_11.AA:0.304079,Ba_pa_Rrub_GenBankCDS.gCode_11.AA:0.357069)N50:0.025314,(Ba_pa_Acry_GenBankCDS.gCode_11.AA:0.329257,Ba_pa_Prub_GenBankCDS.gCode_11.AA:0.309858)N51:0.106041)N31:0.030422)N17:0.00823,((Ba_pa_Nros_GenBankCDS.gCode_11.AA:0.226354,Ba_pa_Elut_GenBankCDS.gCode_11.AA:0.27366)N32:0.225451,(Sr_ci_Pl03.TIdeS.AA:0.947853,Sr_ci_Cu02.TIdeS.AA:0.540039)N33:0.074914)N18:0.021149)N9:0.050511)N4:0.103474)N1:0.0149795,((((Ba_cy_Sysp_GenBankCDS.gCode_11.AA:0.312607,(Ba_cy_Prma_GenBankCDS.gCode_11.AA:0.243977,Ba_cy_Prsp_GenBankCDS.gCode_11.AA:0.31922)N34:0.028505)N19:0.16861,((Ba_cy_Pbic_GenBankCDS.gCode_11.AA:0.340634,((Ba_cy_Smaj_GenBankCDS.gCode_11.AA:0.2789,((Ba_cy_Xesp_GenBankCDS.gCode_11.AA:0.195627,Ba_cy_Pspa_GenBankCDS.gCode_11.AA:0.195901)N103:0.054239,(Ba_cy_Cwat_GenBankCDS.gCode_11.AA:0.232307,Ba_cy_Maer_GenBankCDS.gCode_11.AA:0.222598)N104:0.018274)N85:0.022449)N67:0.020817,(Ba_cy_Hhon_GenBankCDS.gCode_11.AA:0.301201,(Ba_cy_Nsph_GenBankCDS.gCode_11.AA:0.214904,((Ba_cy_Onig_GenBankCDS.gCode_11.AA:0.199353,(Ba_cy_Tery_GenBankCDS.gCode_11.AA:0.228256,Ba_cy_Prub_GenBankCDS.gCode_11.AA:0.217225)N135:0.014042)N121:0.03112,(Ba_cy_Cepi_GenBankCDS.gCode_11.AA:0.197679,(Ba_cy_Ccub_GenBankCDS.gCode_11.AA:0.210244,(((Ba_cy_Acyl_GenBankCDS.gCode_11.AA:0.137348,Ba_cy_Alax_GenBankCDS.gCode_11.AA:0.115902)N175:0.017138,Ba_cy_Shof_GenBankCDS.gCode_11.AA:0.129747)N166:0.010567,Ba_cy_Ncht_GenBankCDS.gCode_11.AA:0.125109)N155:0.056848)N136:0.025245)N122:0.010276)N105:0.012288)N86:0.021239)N68:0.008942)N52:0.041586)N35:0.043686,Ba_cy_Gvio_GenBankCDS.gCode_11.AA:0.412359)N20:0.057917)N10:0.187489,(((Ba_cv_Uver_GenBankCDS.gCode_11.AA:0.40302,Ba_cv_Caka_GenBankCDS.gCode_11.AA:0.38179)N36:0.296943,(Ba_cd_Cmur_GenBankCDS.gCode_11.AA:0.687658,(((Ba_sp_Balv_GenBankCDS.gCode_11.AA:0.631604,(Ba_fb_Saur_GenBankCDS.gCode_11.AA:0.573493,Ba_fc_Cdif_GenBankCDS.gCode_11.AA:0.475526)N106:0.059319)N87:0.046487,(Ba_ba_Bfra_GenBankCDS.gCode_11.AA:0.626866,(Ba_bi_Mros_GenBankCDS.gCode_11.AA:0.454294,Ba_bc_Cfer_GenBankCDS.gCode_11.AA:0.537739)N107:0.060684)N88:0.059872)N69:0.019461,Ba_sp_Slut_GenBankCDS.gCode_11.AA:0.681446)N53:0.015594)N37:0.019368)N21:0.01992,(((Ba_de_Opro_GenBankCDS.gCode_11.AA:0.596209,(Ba_ch_Caur_GenBankCDS.gCode_11.AA:0.498563,Ba_ch_Sthe_GenBankCDS.gCode_11.AA:0.456311)N70:0.089658)N54:0.025817,(Ba_ac_Amed_GenBankCDS.gCode_11.AA:0.703865,((Ba_pd_Msti_GenBankCDS.gCode_11.AA:0.534064,(Ba_pd_Capi_GenBankCDS.gCode_11.AA:0.217713,Ba_pd_Scel_GenBankCDS.gCode_11.AA:0.22137)N108:0.353372)N89:0.099426,(Ba_ad_Abkb_GenBankCDS.gCode_11.AA:0.604521,Ba_pl_Plsp_GenBankCDS.gCode_11.AA:0.658085)N90:0.010293)N71:0.015581)N55:0.014057)N38:0.009301,((Ba_ca_Cbaa_GenBankCDS.gCode_11.AA:0.688714,Ba_te_Sben_GenBankCDS.gCode_11.AA:0.624636)N56:0.016364,(((Ba_aq_Aaeo_GenBankCDS.gCode_11.AA:0.533627,(Ba_th_Thsp_GenBankCDS.gCode_11.AA:0.559884,Ba_di_Dthe_GenBankCDS.gCode_11.AA:0.473849)N109:0.034451)N91:0.024178,((Ba_df_Dace_GenBankCDS.gCode_11.AA:0.479215,Ba_cr_Dind_GenBankCDS.gCode_11.AA:0.527951)N110:0.062864,Ba_cm_Dace_GenBankCDS.gCode_11.AA:0.556013)N92:0.033363)N72:0.0221,((Ba_nt_Ngra_GenBankCDS.gCode_11.AA:0.534269,(Ba_pd_Dind_GenBankCDS.gCode_11.AA:0.545676,Ba_pd_Gpic_GenBankCDS.gCode_11.AA:0.426124)N111:0.031532)N93:0.007743,Ba_ni_Lrub_GenBankCDS.gCode_11.AA:0.612408)N73:0.021258)N57:0.018613)N39:0.010384)N22:0.018817)N11:0.020976)N5:0.038987,((((Pl_gr_Pobo.TIdeS.AA:0.525822,(Pl_gr_Otau_GenBankCDS.gCode_1.AA:0.508244,(Pl_gr_Mspa.TIdeS.AA:0.296861,Pl_gr_Mpus_GenBankCDS.gCode_1.AA:0.351008)N74:0.108023)N58:0.14932)N40:0.032038,Pl_gr_Atha_GenBankCDS.gCode_1.AA:0.53861)N23:0.01658,(Pl_gr_Crei_GenBankCDS.gCode_1.AA:0.493225,Pl_gr_Dsal_GenBankCDS.gCode_1.AA:0.53559)N24:0.18507)N12:0.059967,(((EE_cr_Ccur.TIdeS.AA:0.373632,(EE_cr_Hand.TIdeS.AA:0.414161,(EE_cr_Rbal.TIdeS.AA:0.226165,Sr_ci_Mcha.TIdeS.AA:0.278132)N75:0.227303)N59:0.010221)N41:0.248157,((EE_ha_Pspa.TIdeS.AA:0.619882,((EE_ha_Ispa.TIdeS.AA:0.056518,EE_ha_Ehux_GenBankCDS.gCode_1.AA:0.134058)N94:0.400192,(EE_ha_Cpol.TIdeS.AA:0.465882,EE_ha_Pant.TIdeS.AA:0.426484)N95:0.028662)N76:0.145572)N60:0.071945,(((Sr_st_Pcal_GenBankCDS.gCode_1.AA:0.505351,Sr_st_Aana_GenBankCDS.gCode_1.AA:0.26109)N96:0.256181,Sr_st_Dspe.TIdeS.AA:0.647251)N77:0.022088,(((((Sr_st_Ninc_GenBankCDS.gCode_1.AA:0.373994,Sr_st_Fcyl_GenBankCDS.gCode_1.AA:0.373626)N137:0.128322,Sr_st_Ptri_GenBankCDS.gCode_1.AA:0.451329)N123:0.048845,((Sr_st_Tpse_GenBankCDS.gCode_1.AA:0.279052,Sr_st_Ccry.TIdeS.AA:0.319095)N138:0.223943,(Sr_st_Chte_GenBankCDS.gCode_1.AA:0.528425,Sr_st_Dbri.TIdeS.AA:0.507588)N139:0.0132)N124:0.035057)N112:0.074826,Sr_st_Bspa.TIdeS.AA:0.566207)N97:0.093248,((Sr_st_Dspa.TIdeS.AA:0.464693,((Sr_st_Selo.TIdeS.AA:0.056004,Sr_st_Penc.TIdeS.AA:0.044321)N140:0.32824,Sr_st_Ospa.TIdeS.AA:0.367322)N125:0.094443)N113:0.237331,(Sr_st_Haka.TIdeS.AA:0.497506,Sr_st_Ppyr.TIdeS.AA:0.709948)N114:0.009947)N98:0.014387)N78:0.011301)N61:0.052697)N42:0.013495)N25:0.017031,(Sr_st_Caro.TIdeS.AA:0.909394,(((Sr_rh_Pami.TIdeS.AA:0.738544,Sr_rh_Nsph.TIdeS.AA:0.736256)N79:0.055797,EE_ce_Rhet.TIdeS.AA:0.772545)N62:0.007042,(((((Op_me_Cele_GenBankCDS.gCode_1.AA:0.663937,((Op_me_Tadh_GenBankCDS.gCode_1.AA:0.549244,((Op_me_Ggal_GenBankCDS.gCode_1.AA:0.160789,Op_me_Hsap_GenBankCDS.gCode_1.AA:0.140598)N176:0.325825,Op_me_Cint_GenBankCDS.gCode_1.AA:0.586567)N167:0.022828)N156:0.030055,(Op_me_Asin_GenBankCDS.gCode_1.AA:0.624212,Op_me_Bpli_GenBankCDS.gCode_1.AA:0.657755)N157:0.01238)N141:0.019385)N126:0.057484,Op_ic_Cowc_GenBankCDS.gCode_1.AA:0.714193)N115:0.027765,(Op_fu_Cneo_GenBankCDS.gCode_1.AA:0.722644,((Op_fu_Foxy_GenBankCDS.gCode_1.AA:0.395982,Op_fu_Aory_GenBankCDS.gCode_1.AA:0.417315)N142:0.247771,(Op_fu_Scer_GenBankCDS.gCode_1.AA:0.536096,Op_fu_Calb_GenBankCDS.gCode_1.AA:0.50122)N143:0.190795)N127:0.051913)N116:0.137394)N99:0.028681,(((Ex_eu_Egra.TIdeS.AA:0.516811,Ex_eu_Rcos.TIdeS.AA:0.338256)N128:0.192972,(Ex_eu_Bsal_GenBankCDS.gCode_1.AA:0.61024,(Ex_eu_Lmaj_GenBankCDS.gCode_1.AA:0.52617,Ex_eu_Tcru_GenBankCDS.gCode_1.AA:0.395291)N144:0.151543)N129:0.233753)N117:0.078884,(((Am_di_Acas_GenBankCDS.gCode_1.AA:0.666349,Am_my_Ddis_GenBankCDS.gCode_1.AA:0.689665)N145:0.019188,(Am_tu_Apro.TIdeS.AA:0.63235,(Am_tu_H29p.TIdeS.AA:0.427934,Am_tu_Aint.TIdeS.AA:0.432806)N158:0.126342)N146:0.138962)N130:0.021915,Ex_he_Nfow_GenBankCDS.gCode_1.AA:0.848583)N118:0.017919)N100:0.002453)N80:0.016437,((Sr_rh_As01.TIdeS.AA:0.396211,Sr_rh_Nn10.TIdeS.AA:0.445411)N101:0.416944,((((Sr_di_Smic_GenBankCDS.gCode_1.AA:0.805168,(Sr_di_Amas.TIdeS.AA:0.586257,(((Sr_di_Cfus.TIdeS.AA:0.507462,Sr_di_Dfor.TIdeS.AA:0.473818)N187:0.014721,Sr_di_Pmic.TIdeS.AA:0.502426)N177:0.004262,(Sr_di_Gcat.TIdeS.AA:0.498838,(Sr_di_Paci.TIdeS.AA:0.459631,(Sr_di_Htri.TIdeS.AA:0.267745,Sr_di_Harc.TIdeS.AA:0.206175)N200:0.161764)N188:0.027615)N178:0.003887)N168:0.023269)N159:0.039874)N147:0.1647,(Sr_pe_Pche_GenBankCDS.gCode_1.AA:0.401647,Sr_pe_Perk_GenBankCDS.gCode_1.AA:0.100221)N148:0.435085)N131:0.021929,((Sr_ap_Tgon_GenBankCDS.gCode_1.AA:0.677973,Sr_ap_Eace_GenBankCDS.gCode_1.AA:0.842323)N149:0.173037,(Sr_ap_Pfal_GenBankCDS.gCode_1.AA:0.836495,Sr_ap_Chom_GenBankCDS.gCode_1.AA:0.805933)N150:0.021082)N132:0.063468)N119:0.067837,(((Ex_pa_Tvag_GenBankCDS.gCode_1.AA:0.73872,(Sr_ci_Dden.TIdeS.AA:0.223683,Sr_ci_Drum.TIdeS.AA:0.259414)N160:0.356788)N151:0.123266,((Am_ar_Ehis_GenBankCDS.gCode_1.AA:0.791723,Ex_fo_Glab_GenBankCDS.gCode_1.AA:0.983336)N161:0.028712,(((Za_ep_Fac1_GenBankCDS.gCode_11.AA:0.667817,(Za_cr_Msed_GenBankCDS.gCode_11.AA:0.496401,(Za_cr_Smar_GenBankCDS.gCode_11.AA:0.57458,Za_cr_Cmaq_GenBankCDS.gCode_11.AA:0.571519)N201:0.00846)N189:0.095527)N179:0.04665,((Za_et_Tkod_GenBankCDS.gCode_11.AA:0.522591,(Za_ec_Maeo_GenBankCDS.gCode_11.AA:0.461336,Za_eb_Mbry_GenBankCDS.gCode_11.AA:0.413408)N202:0.091838)N190:0.012551,(Za_ea_Aful_GenBankCDS.gCode_11.AA:0.520647,(Za_eh_Hmuk_GenBankCDS.gCode_11.AA:0.21019,Za_eh_Npha_GenBankCDS.gCode_11.AA:0.210008)N203:0.507702)N191:0.021512)N180:0.043677)N169:0.044446,(Za_as_Heib_GenBankCDS.gCode_11.AA:0.74405,(Za_as_Loka_GenBankCDS.gCode_11.AA:0.739518,Za_as_Thob_GenBankCDS.gCode_11.AA:0.608509)N181:0.027678)N170:0.017224)N162:0.128643)N152:0.033532)N133:0.047818,((Sr_ci_Lpic.TIdeS.AA:0.705103,(Sr_ci_Dn01.TIdeS.AA:0.512527,(Sr_ci_Dm02.TIdeS.AA:0.000122538,Sr_ci_Rmuc.TIdeS.AA:3.8e-05)N171:0.552655)N163:0.055173)N153:0.197667,((Sr_ci_Cdep.TIdeS.AA:0.783112,((((Sr_ci_Le01.TIdeS.AA:0.566564,(Sr_ci_Ppri_GenBankCDS.gCode_6.AA:0.038428,Sr_ci_Ptet_GenBankCDS.gCode_6.AA:0.033152)N210:0.532979)N204:0.04781,((Sr_ci_Imul_GenBankCDS.gCode_6.AA:0.295058,Sr_ci_Tthe_GenBankCDS.gCode_6.AA:0.399289)N211:0.18843,(Sr_ci_Ahae.TIdeS.AA:0.23032,Sr_ci_Pper_GenBankCDS.gCode_6.AA:0.480877)N212:0.162864)N205:0.050214)N192:0.014297,(Sr_ci_Vo01.TIdeS.AA:0.41869,Sr_ci_Cpol.TIdeS.AA:0.556834)N193:0.2182)N182:0.025249,((Sr_ci_Arsp.TIdeS.AA:0.4585,Sr_ci_Casp.TIdeS.AA:0.482515)N194:0.170024,(Sr_ci_Fblo.TIdeS.AA:0.59071,Sr_ci_Nvar.TIdeS.AA:0.254698)N195:0.094594)N183:0.030454)N172:0.006119)N164:0.076235,((Sr_ci_Padh.TIdeS.AA:0.727323,(((Sr_ci_Cv01.TIdeS.AA:0.533167,((Sr_ci_Scer_GenBankCDS.gCode_1.AA:0.462278,(Sr_ci_Bjap.TIdeS.AA:0.372971,Sr_ci_Fsal.TIdeS.AA:0.455657)N226:0.013978)N219:0.054635,Sr_ci_Cmag.TIdeS.AA:0.631544)N213:0.031835)N206:0.055205,((Sr_ci_Spsp.TIdeS.AA:0.501692,Sr_ci_Sa01.TIdeS.AA:0.10895)N214:0.131458,Sr_ci_Sm01.TIdeS.AA:0.367778)N207:0.240754)N196:0.059716,(Sr_ci_Ke02.TIdeS.AA:0.462147,Sr_ci_Lx03.TIdeS.AA:0.375843)N197:0.158235)N184:0.066397)N173:0.012833,((Sr_ci_Bcon.TIdeS.AA:0.649999,Sr_ci_Suni.TIdeS.AA:0.682518)N185:0.105664,((Sr_ci_Ecra.TIdeS.AA:0.020844,Sr_ci_Evan.TIdeS.AA:0.049943)N198:0.593018,(((Sr_ci_St01.TIdeS.AA:0.447356,((Sr_ci_Sinc.TIdeS.AA:0.0098,Sr_ci_Ssul.TIdeS.AA:0.002572)N227:0.408767,(Sr_ci_Sras.TIdeS.AA:0.032007,Sr_ci_Sz01.TIdeS.AA:0.005369)N228:0.333263)N220:0.115992)N215:0.080425,((Sr_ci_Psp1.TIdeS.AA:0.004274,(Sr_ci_Ac01.TIdeS.AA:0.000122538,Sr_ci_Ac02.TIdeS.AA:0.024182)N229:0.041788)N221:0.456771,(((Sr_ci_Eu04.TIdeS_edit.AA:0.261137,Sr_ci_Eu05.TIdeS.AA:0.246339)N234:0.165203,((Sr_ci_Sl05.TIdeS.AA:0.000122538,((Sr_ci_Fs01.TIdeS_edit.AA:0.163291,(Sr_ci_Sl03.TIdeS_edit.AA:0.090961,Sr_ci_Sl01.TIdeS_edit.AA:0.060765)N248:0.038951)N244:0.016796,Sr_ci_Sl07.TIdeS.AA:0.000127)N240:0.023981)N237:0.315697,((Sr_ci_Tx01.TIdeS.AA:0.123542,Sr_ci_Tc01.TIdeS.AA:0.037631)N241:0.224259,((((Sr_ci_Si09.TIdeS.AA:0.041924,Sr_ci_Ts02.TIdeS.AA:0.000122538)N252:0.288248,((Sr_ci_Si08.TIdeS.AA:0.064482,Sr_ci_Si03.TIdeS_edit.AA:0.05653)N258:0.198498,(Sr_ci_Si04.TIdeS_edit.AA:0.031899,(Sr_ci_Si10.TIdeS.AA:0.000122538,(Sr_ci_Si11.TIdeS.AA:0.138043,Sr_ci_Si05.TIdeS.AA:0.000122538)N271:0.044649)N266:0.026196)N259:0.176551)N253:0.073562)N249:0.012431,(((Sr_ci_Tp01.TIdeS.AA:0.114663,Sr_ci_Ta02.TIdeS_edit.AA:0.1654)N260:0.099083,(Sr_ci_Tp03.TIdeS_edit.AA:0.089048,Sr_ci_Hs02.TIdeS_edit.AA:0.092002)N261:0.199451)N254:0.004221,((Sr_ci_Ma01.TIdeS.AA:0.206734,(Sr_ci_Us01.TIdeS_edit.AA:0.039227,Sr_ci_Tn07.TIdeS.AA:0.045594)N267:0.167871)N262:0.031573,(Sr_ci_Sc02.TIdeS.AA:0.034387,((Sr_ci_Sc01.TIdeS.AA:0.000217,Sr_ci_Scm1.TIdeS_edit.AA:0.000122538)N272:0.016435,((Sr_ci_SG06.TIdeS_edit.AA:0.000122538,(Schmidingerella_reference_transcriptome.TIdeS.AA:0.000122538,(Sr_ci_Ftar.TIdeS_edit.AA:0.039197,Sr_ci_Fehr.TIdeS_edit.AA:0.000122538)N280:0.12838)N278:0.086061)N275:0.016655,(Sr_ci_SF04.TIdeS.AA:0.000122538,(Sr_ci_SH03.TIdeS_edit.AA:0.000122538,(Sr_ci_SC07.TIdeS.AA:0.000122538,(Sr_ci_SG03.TIdeS_edit.AA:0.000122538,(Sr_ci_SK05.TIdeS.AA:0.000122538,(Sr_ci_SK04.TIdeS_edit.AA:0.000122538,(((Sr_ci_SF09.TIdeS_edit.AA:0.000122538,(Sr_ci_SG07.TIdeS_edit.AA:0.00192,Sr_ci_SI05.TIdeS.AA:0.000122538)N289:0.001811)N287:0.000631,(Sr_ci_SJ08.TIdeS_edit.AA:0.000122538,(Sr_ci_SF05.TIdeS_edit.AA:0.000122538,((Sr_ci_SG09.TIdeS_edit.AA:0.000122538,(Sr_ci_SD09.TIdeS_edit.AA:0.023008,Sr_ci_SF06.TIdeS_edit.AA:0.003124)N294:0.031981)N292:0.009381,((Sr_ci_SC05.TIdeS_edit.AA:0.000122538,(Sr_ci_SC10.TIdeS_edit.AA:0.010059,Sr_ci_SC12.TIdeS_edit.AA:0.000122538)N296:0.006198)N295:0.003675,Sr_ci_SF03.TIdeS_edit.AA:0.000122538)N293:0.001973)N291:0.001784)N290:0.002089)N288:0.001616)N286:0.001338,Sr_ci_SI11.TIdeS_edit.AA:0.000122538)N285:0.001073)N284:0.000404)N283:0.000607)N282:0.000674)N281:0.003241)N279:0.003249)N276:0.009074)N273:0.007569)N268:0.016256)N263:0.167135)N255:0.096403)N250:0.005782)N245:0.007185,(Sr_ci_Tp04.TIdeS.AA:0.162068,((Sr_ci_Tt01.TIdeS_edit.AA:0.000122538,Sr_ci_Tt04.TIdeS_edit.AA:0.044632)N256:0.190661,(((Sr_ci_Ty18.TIdeS_edit.AA:0.027379,Sr_ci_Ty05.TIdeS_edit.AA:0.016794)N269:0.019504,Sr_ci_Ty01.TIdeS.AA:0.000122538)N264:0.009095,(Sr_ci_Ty07.TIdeS.AA:0.00447,(Sr_ci_Ty16.TIdeS.AA:0.010459,(Sr_ci_Ty10.TIdeS_edit.AA:0.005766,(Sr_ci_Ty14.TIdeS.AA:0.005898,Sr_ci_Ty13.TIdeS_edit.AA:0.078487)N277:0.032301)N274:0.00714)N270:0.013106)N265:0.008169)N257:0.157276)N251:0.036782)N246:0.061869)N242:0.007039)N238:0.02519)N235:0.049581)N230:0.029164,(Sr_ci_Tn04.TIdeS.AA:0.048805,(Sr_ci_Tn02.TIdeS.AA:0.037342,(Sr_ci_Ti02.TIdeS.AA:0.021933,(Sr_ci_Tsp1.TIdeS.AA:0.043421,(Sr_ci_Tp05.TIdeS.AA:0.020311,Sr_ci_Tn01.TIdeS.AA:0.034667)N247:0.069294)N243:0.0157)N239:0.017428)N236:0.017279)N231:0.372303)N222:0.043124)N216:0.06983)N208:0.046613,(((Sr_ci_Pwei.TIdeS.AA:0.223053,(Sr_ci_Otr2_GenBankCDS.gCode_6.AA:0.357254,Sr_ci_Slem_GenBankCDS.gCode_6.AA:0.379309)N232:0.017352)N223:0.09738,(Sr_ci_Hx49.TIdeS.AA:0.333957,(Sr_ci_Hx20.TIdeS.AA:0.267523,Sr_ci_Hgra.TIdeS.AA:0.280702)N233:0.017665)N224:0.11421)N217:0.045057,(Sr_ci_Pcri.TIdeS.AA:0.305418,(Sr_ci_Ucit.TIdeS.AA:0.171061,Sr_ci_Pery.TIdeS.AA:0.190413)N225:0.243519)N218:0.084288)N209:0.072756)N199:0.085919)N186:0.065719)N174:0.022653)N165:0.011579)N154:0.003898)N134:0.044847)N120:0.015408)N102:0.013084)N81:0.019173)N63:0.008734)N43:0.008614)N26:0.010915)N13:0.051975)N6:0.115184)N2:0.0149795)N0;
