# Supplementary material for: Self-assembling proteins compose the chemically resistant shell biomaterial of planktonic tintinnid ciliates
Source: Nat Commun. 2026 Jun 13;17:7507. doi: 10.1038/s41467-026-74402-4 (PMC13408134; doi:10.1038/s41467-026-74402-4)
Supplement: Supplementary file 10 — Source Data 2 [file 41467_2026_74402_MOESM10_ESM.zip › Figure_3a.tree]

(MATOU-v1_36552087:0.5099687316,(((((((((MATOU-v1_64764855:0.1873658318,Tintinnopsis_tocantinensis_Sr_ci_Tt01:0.6533092557)61.9/91:0.0740611492,((Tintinnopsis_cylindrica_Sr_ci_Ty13_NODE_1670:0.0000009921,Tintinnopsis_cylindrica_Sr_ci_Ty13_NODE_1615:0.0000009921)98.1/100:0.0071132651,Tintinnopsis_cylindrica_Sr_ci_Ty13_NODE_1837:0.0000009921)100/100:0.4151222697)98.5/97:0.1624151316,((D1PA_S18C1_TRINITY_DN2613258_c1_g3_i2:0.0000009923,(((((G2PA.S15C1.15m.3um_TRINITY_DN3888375_c6_g2_i5:0.0000009921,G2PA.S15C1.15m.3um_TRINITY_DN3888375_c6_g2_i8:0.0000009921)77.9/100:0.0015951537,MATOU-v1_66097726:0.0048130898)44.5/99:0.0033206599,MATOU-v1_97046319:0.0023281318)99.9/100:0.0490761453,(MATOU-v1_78334037:0.0000009922,MATOU-v1_78334038:0.0032596488)100/100:0.0653340879)99.2/100:0.0440776060,MATOU-v1_20464450:0.0000009922)100/100:0.1844221955)100/100:0.3759768992,(MATOU-v1_24808107:0.1220625954,(MATOU-v1_4126401:0.0663824898,MATOU-v1_56329447:0.1102790043)99.9/100:0.1985368875)100/100:0.2358868271)100/100:0.2944497645)88.1/82:0.0704269066,(Favella_sp_Sr_ci_Sl01_Transcript_193:0.0000009921,Favella_sp_Sr_ci_Sl03_NODE_534:0.0000009921)100/100:1.0304063280)50/63:0.0233042049,(((((((((((G2PA.S11C1.15m.3um.A_TRINITY_DN1115211_c0_g1_i2:0.0000009921,((G2PA.S11C1.15m.3um.A_TRINITY_DN1115211_c0_g1_i4:0.0017128389,(G3PA.UW32_TRINITY_DN17505_c0_g1_i1:0.0000009921,G3PA.UW32_TRINITY_DN17505_c0_g1_i2:0.0033512107)77.9/98:0.0017027170)90.3/98:0.0035001105,G3PA.UW30_TRINITY_DN20668_c0_g1_i1:0.0016828311)0/34:0.0000009923)0/46:0.0000009922,G3PA.UW53_TRINITY_DN80472_c1_g2_i2:0.0016841604)83.6/85:0.0017503502,G3PA.UW43_TRINITY_DN138557_c0_g1_i4_-_:0.0000009922)0/41:0.0000009923,(G3PA.UW25_TRINITY_DN438122_c2_g1_i7:0.0000000000,G3PA.UW47_TRINITY_DN16882_c0_g2_i6:0.0000000000):0.0000009921)76.1/82:0.0017223695,G3PA.UW5_TRINITY_DN1972_c0_g2_i4:0.0017072190)98.4/100:0.0241737917,MATOU-v1_60742859:0.0083632694)100/100:0.1842981306,(G3PA.UW8_TRINITY_DN1790706_c0_g1_i1_-_:0.0131553338,(MATOU-v1_105193983:0.0163224811,MATOU-v1_105193984:0.0069866419)97.8/100:0.0242113674)100/100:0.0708153811)80.6/99:0.0255999722,(G3PA.UW49_TRINITY_DN37817_c0_g1_i1_-_:0.0000009922,G3PA.UW63_TRINITY_DN6510_c0_g1_i5:0.0084364389)100/100:0.1365140111)100/100:0.1896554044,MATOU-v1_44073254:0.1683458472)98.5/100:0.1153722615,(MATOU-v1_50281562:0.0342568717,MATOU-v1_84877473:0.0308947224)100/100:0.4567885056)94.3/99:0.0916223650,((((((MATOU-v1_4580518:0.0310639062,(((MATOU-v1_51405825:0.0000009921,MATOU-v1_26569547:0.0000009921)98.4/100:0.0203732007,MATOU-v1_76096597:0.0265907963)93.5/98:0.0124962131,MATOU-v1_26342702:0.0343406447)57.9/78:0.0108468161)55.1/77:0.0094126722,MATOU-v1_103334247:0.0414052133)39.1/92:0.0104851217,MATOU-v1_94466259:0.0396888286)100/100:0.1800833552,(((MATOU-v1_56327282:0.0594322348,MATOU-v1_82483685:0.0114276224)81.7/100:0.0328067778,Stenosemella_sp_Sr_ci_Si04_NODE_10166:0.2916528204)84.1/97:0.0704376103,Stenosemella_sp_Sr_ci_Si03_Transcript_18:0.2097526831)84.7/98:0.0590335073)97.8/100:0.0943113855,(G3PA.UW42_TRINITY_DN66051_c0_g1_i9:0.0132567015,G3PA.UW23_TRINITY_DN158_c0_g1_i8:0.0342873750)100/100:0.1326626892)80.3/93:0.0471013031,((MATOU-v1_112312411:0.0987890476,MATOU-v1_116104537:0.0000009922)85.9/92:0.0591174477,MATOU-v1_112312412:0.0758701549)100/100:0.1943285824)99.8/100:0.1564957906)99.8/99:0.1471837354)43.7/63:0.0421346751,(TARA_ARC_108_MAG_00311_000000000207:0.1534239274,(TARA_ARC_108_MAG_00311_000000002985_-_:0.0087189654,Tintinnopsis_sp_Sr_ci_Ta02_NODE_836:0.0000009923)100/100:0.2849444560)100/100:0.5127608520)100/100:0.1997740018,(MATOU-v1_63165789:0.3976190194,(Helicostomella_sp_Sr_ci_Hs02_Transcript_711:0.0738646325,Tintinnopsis_sp_Sr_ci_Tp03_Transcript_369:0.0000009922)99.4/100:0.2668124216)98.8/100:0.1883173892)78/93:0.0520205984,((Tintinnidorin_1_beta:0.0027585186,(((Tintinnidorin_1_gamma:0.0207352105,Schmidingerella_taraikaensis_Sr_ci_Ftar_NODE_18142:0.1021255478)100/100:0.3277605105,Schmidingerella_sp_Sr_ci_Fehr_NODE_3058:0.0014959698)99.4/100:0.0764122961,(MATOU-v1_64694368:0.0000009922,((MATOU-v1_22648086:0.0678373269,MATOU-v1_51491808:0.0337290148)100/100:0.3315302161,Schmidingerella_taraikaensis_Sr_ci_Ftar_Transcript_4449:0.0034601583)76.5/96:0.0199494815)99.5/99:0.0536278866)99.3/100:0.0687178052)100/100:0.3187514554,((Tintinnidorin_1_alpha:0.0000009921,Schmidingerella_sp_Sr_ci_Scm1_Transcript_772:0.0088550991)99.8/100:0.1706856153,(((MATOU-v1_15717453:0.0034600285,D1PA_S17C1_TRINITY_DN2222055_c0_g1_i10:0.0046981473)93.3/99:0.0248322896,(((G1PA_S13C1_3um_TRINITY_DN1937989_c3_g2_i1:0.0000009922,G1PA_S13C1_3um_TRINITY_DN1937989_c3_g2_i5:0.0497349683)87.5/100:0.0045595002,(MATOU-v1_67821397:0.0144913794,MATOU-v1_67821398:0.0448753866)99.6/83:0.0193204740)70.7/81:0.0076924718,MATOU-v1_52117101:0.0103465870)86.3/82:0.0143247944)100/100:0.2725933400,MATOU-v1_76451601:0.1392216326)100/100:0.2007124269)46.2/75:0.0625544414)98/100:0.1277923480)99.9/100:0.1657335846,((MATOU-v1_112369392:0.5235754418,((MATOU-v1_36517248:0.1126629836,MATOU-v1_97005117:0.0855645021)99.4/100:0.1251271302,MATOU-v1_76104235:0.0746458570)99.8/100:0.1849846956)83.1/94:0.0905791825,(MATOU-v1_103326810:0.0744769449,((MATOU-v1_26560638:0.0000009922,MATOU-v1_26560640:0.0051457679)42.6/82:0.0197048213,MATOU-v1_42345162:0.0801169436)57.7/94:0.0582665864)100/100:0.2834694799)99.7/100:0.1566870754)65.4/89:0.0722221348,(((MATOU-v1_36502756:0.1830585478,MATOU-v1_96977347:0.0858618849)71.1/98:0.0193917939,MATOU-v1_76090277:0.0377334951)100/100:0.2171063229,MATOU-v1_96975766:0.1802131685)99.6/100:0.1448140140);
